# Supplementary material for: Resolving liquid-to-glass transitions of water under soft nanoconfinement
Source: Nat Commun. 2026 May 8;17:6224. doi: 10.1038/s41467-026-72955-y (PMC13369869; doi:10.1038/s41467-026-72955-y)
Supplement: Supplementary file 3 — Supplementary Data 1 [file 41467_2026_72955_MOESM3_ESM.zip › 250K/sim3/final.gro]

Lamellar phy in tip4pice water
 4437
    1phy    C35    1   3.765   1.056   2.094 -0.0906  0.1095 -0.2439
    1phy    C33    2   3.716   1.040   1.950 -0.4661  0.3083  0.0664
    1phy    C34    3   3.823   0.984   1.855 -0.5268 -0.0501  0.1494
    1phy    C32    4   3.593   0.945   1.947 -0.7022  0.0836  0.4485
    1phy    C31    5   3.456   1.006   1.913 -0.5011 -0.8235  0.1178
    1phy    C30    6   3.346   0.900   1.882 -0.4611 -0.2593 -0.1041
    1phy    C28    7   3.207   0.959   1.867  0.3050 -0.2763 -0.4933
    1phy    C29    8   3.171   0.987   1.717  0.4858 -0.3041  0.4469
    1phy    C27    9   3.096   0.869   1.928 -0.0597 -0.0582  0.2329
    1phy    C26   10   3.065   0.883   2.077  0.7593 -0.0277  0.3977
    1phy    C25   11   2.974   0.778   2.142  0.1570  0.2242 -0.0845
    1phy    C23   12   2.919   0.792   2.285  0.5281  0.1552  0.0528
    1phy    C24   13   2.765   0.800   2.304  0.7553  0.1075 -0.3094
    1phy    C22   14   2.994   0.675   2.354  0.9746  0.9665  0.3315
    1phy    C21   15   3.029   0.714   2.498 -0.3482  0.4011  0.1710
    1phy    C20   16   3.129   0.613   2.561  0.0111 -0.1806  0.1437
    1phy    C18   17   3.170   0.606   2.714  0.2496 -0.8858  0.2365
    1phy    O01   18   3.063   0.581   2.809 -0.0824  0.3309  0.1207
    1phy    H01   19   3.004   0.654   2.810  0.2112  0.5659  1.2605
    1phy    C19   20   3.255   0.475   2.723  0.5342  0.0834  0.6242
    1phy    C13   21   3.262   0.724   2.774 -0.0108  0.5167  0.0176
    1phy     H3   22   3.345   0.741   2.702 -0.1957 -1.0720 -0.6062
    1phy    O33   23   3.338   0.686   2.895 -0.0003 -0.4925  0.4642
    1phy    H1B   24   3.289   0.690   2.975  1.0041  2.0066  1.0467
    1phy    C12   25   3.192   0.858   2.800 -0.0502 -0.0283  0.4872
    1phy    O11   26   3.124   0.883   2.920 -0.0313  0.3431  0.1138
    1phy    H1A   27   3.185   0.885   2.991 -0.8089  2.9027  0.7965
    2phy    C35   28   3.522   1.214   1.364  0.0839 -0.0199  0.3074
    2phy    C33   29   3.605   1.280   1.471 -0.1416 -0.4178  0.1754
    2phy    C34   30   3.533   1.305   1.599 -0.3359  0.0977 -0.4456
    2phy    C32   31   3.749   1.228   1.484 -0.8282  0.3369 -0.1307
    2phy    C31   32   3.855   1.338   1.450  0.4784  0.1193 -0.8097
    2phy    C30   33   3.992   1.292   1.472 -0.3476  0.0880 -0.2730
    2phy    C28   34   4.107   1.390   1.446 -0.1941  0.0991 -0.3882
    2phy    C29   35   4.137   1.476   1.571  0.0016 -0.0548  0.3336
    2phy    C27   36   4.225   1.301   1.398 -0.4587 -0.0769  0.1820
    2phy    C26   37   4.336   1.363   1.308 -0.3331 -0.3343  0.1896
    2phy    C25   38   4.447   1.256   1.301  0.1478 -0.8373  0.1253
    2phy    C23   39   4.556   1.293   1.203 -0.3059  0.0387  0.1460
    2phy    C24   40   4.687   1.321   1.277  0.3463 -0.2451 -0.4878
    2phy    C22   41   4.562   1.197   1.083  0.0145 -0.0906  0.4767
    2phy    C21   42   4.603   1.267   0.950  0.1581  0.6619  0.1640
    2phy    C20   43   4.615   1.168   0.830 -0.0103  0.3051 -0.1195
    2phy    C18   44   4.666   1.235   0.700  0.0008 -0.0851  0.2292
    2phy    O01   45   4.578   1.345   0.670 -0.1538 -0.6636  1.0232
    2phy    H01   46   4.609   1.386   0.592 -0.9477  1.4380  1.7463
    2phy    C19   47   4.640   1.126   0.592  0.7023 -0.4692 -0.1754
    2phy    C13   48   4.823   1.269   0.709  0.0352  0.1855  0.3374
    2phy     H3   49   4.821   1.357   0.778 -1.0463  0.6314 -0.2375
    2phy    O33   50   4.898   1.178   0.793 -0.0436 -0.7360  0.2873
    2phy    H1B   51   4.845   1.160   0.868  1.5497 -1.2358  1.3510
    2phy    C12   52   4.900   1.363   0.618 -0.3026 -0.3489 -0.1863
    2phy    O11   53   4.980   1.299   0.521  0.5766  0.5602 -0.7652
    2phy    H1A   54   5.070   1.325   0.529  0.8338 -0.5781  0.4264
    3phy    C35   55   4.277   4.276   0.873  0.4852  0.0541 -0.3456
    3phy    C33   56   4.167   4.384   0.870 -0.2866  0.0685 -0.4322
    3phy    C34   57   4.042   4.320   0.815  0.1403 -0.3852 -0.2682
    3phy    C32   58   4.159   4.452   1.010  0.4820 -0.1999  0.3518
    3phy    C31   59   4.119   4.595   1.003 -0.0312 -0.1437  0.4287
    3phy    C30   60   4.123   4.679   1.135 -0.1895 -0.1875  0.2468
    3phy    C28   61   4.099   4.830   1.102  0.0950  0.1279 -0.1274
    3phy    C29   62   4.008   4.882   1.206  0.2383  0.0028  0.4340
    3phy    C27   63   4.232   4.905   1.096  0.2923 -0.1971 -0.1381
    3phy    C26   64   4.257   4.991   0.973  0.1500  0.0511  0.1386
    3phy    C25   65   4.397   5.044   0.986 -0.7417 -0.4521  0.3128
    3phy    C23   66   4.442   5.136   0.869 -0.1813  0.1376 -0.6609
    3phy    C24   67   4.491   5.276   0.908 -0.8084  0.1351  0.4311
    3phy    C22   68   4.557   5.067   0.793  0.2955 -0.3239  0.3149
    3phy    C21   69   4.512   5.019   0.654 -0.0468  0.3043 -0.0181
    3phy    C20   70   4.617   4.938   0.588 -0.1278  0.0543 -0.6446
    3phy    C18   71   4.592   4.890   0.443 -0.2211  0.4651  0.1257
    3phy    O01   72   4.468   4.815   0.439  0.8117 -0.4377 -0.1154
    3phy    H01   73   4.410   4.854   0.501  1.3012 -1.4591  1.0461
    3phy    C19   74   4.713   4.802   0.414  0.2131  0.2883 -0.0064
    3phy    C13   75   4.579   5.005   0.334  0.0542 -0.1792 -0.1399
    3phy     H3   76   4.488   5.063   0.365  0.0954 -0.0957 -0.1744
    3phy    O33   77   4.681   5.108   0.348  0.1369  0.1942 -0.0596
    3phy    H1B   78   4.734   5.103   0.271  0.0649 -0.6614 -0.0688
    3phy    C12   79   4.507   5.005   0.199  0.4485 -0.0724 -0.1890
    3phy    O11   80   4.597   4.996   0.091  0.1447 -0.1828 -0.3711
    3phy    H1A   81   4.647   4.917   0.103 -0.1904 -0.2390  0.8941
    4phy    C35   82   1.360   3.850   1.872  0.3476 -0.1805 -0.4619
    4phy    C33   83   1.307   3.959   1.775  0.2519 -0.1012  0.2477
    4phy    C34   84   1.179   3.890   1.722 -0.4192 -0.2510  0.1419
    4phy    C32   85   1.272   4.096   1.846  0.3080 -0.4096  0.7090
    4phy    C31   86   1.374   4.208   1.852 -0.2408 -0.4742 -0.3155
    4phy    C30   87   1.296   4.322   1.916 -0.1674 -0.1762 -0.0408
    4phy    C28   88   1.365   4.460   1.932 -0.2256 -0.2793 -0.2594
    4phy    C29   89   1.403   4.533   1.798 -0.2010  0.5869  0.4003
    4phy    C27   90   1.286   4.550   2.024 -0.1299  0.2427  0.0745
    4phy    C26   91   1.363   4.666   2.085  0.0399  0.0092 -0.2071
    4phy    C25   92   1.272   4.745   2.179 -0.1887  0.0725 -0.9803
    4phy    C23   93   1.336   4.871   2.233 -0.8644 -0.4262 -0.4144
    4phy    C24   94   1.310   4.993   2.147  0.1034 -0.0706  0.4614
    4phy    C22   95   1.285   4.886   2.379  0.1316 -0.5178  0.6300
    4phy    C21   96   1.382   4.864   2.498 -0.0859 -0.3334  1.0697
    4phy    C20   97   1.308   4.880   2.632  0.1236  0.0420  0.0043
    4phy    C18   98   1.354   4.795   2.758  0.1261  0.1604  0.3963
    4phy    O01   99   1.496   4.800   2.777  0.4058 -0.3006 -0.3489
    4phy    H01  100   1.534   4.735   2.721 -0.2440 -1.7096  0.7951
    4phy    C19  101   1.287   4.877   2.871 -0.1585 -0.0704  0.2974
    4phy    C13  102   1.292   4.644   2.752  0.3489  0.5900  0.2540
    4phy     H3  103   1.316   4.597   2.653  1.1126  1.2771  0.1018
    4phy    O33  104   1.149   4.638   2.751  0.0768 -0.0536  0.3288
    4phy    H1B  105   1.123   4.562   2.799  0.1044 -1.4359 -1.7256
    4phy    C12  106   1.346   4.535   2.853 -0.3285  0.3290 -0.1185
    4phy    O11  107   1.465   4.470   2.815  0.2929  0.0741  0.0049
    4phy    H1A  108   1.486   4.419   2.891  0.3770  1.2967  0.8316
    5phy    C35  109   0.161   0.322   1.993  0.3557 -0.1110 -0.7698
    5phy    C33  110   0.083   0.427   1.911 -0.2737 -0.0895  0.2777
    5phy    C34  111   0.128   0.406   1.764 -0.1804 -0.9431  0.0101
    5phy    C32  112  -0.075   0.411   1.927  0.2894 -0.4726 -0.0883
    5phy    C31  113  -0.134   0.497   2.044 -0.0977  0.0136  0.2985
    5phy    C30  114  -0.289   0.503   2.044 -0.3751  0.2068 -0.4946
    5phy    C28  115  -0.359   0.579   2.159 -0.2801  0.0572 -0.5772
    5phy    C29  116  -0.365   0.728   2.146 -0.0756 -0.4584 -0.1097
    5phy    C27  117  -0.499   0.513   2.186 -0.7173 -0.6121 -0.1375
    5phy    C26  118  -0.524   0.500   2.333  0.7999  0.4553 -0.0387
    5phy    C25  119  -0.627   0.387   2.351  0.6486  0.1032 -0.1800
    5phy    C23  120  -0.652   0.334   2.495  0.0258 -0.1968  0.7206
    5phy    C24  121  -0.807   0.327   2.501 -0.5613  0.0377 -0.0776
    5phy    C22  122  -0.578   0.207   2.540  0.2392 -0.1348 -0.6163
    5phy    C21  123  -0.546   0.187   2.693  0.5658  0.5019  0.2730
    5phy    C20  124  -0.469   0.058   2.724 -0.3907  0.2474 -0.2092
    5phy    C18  125  -0.426   0.004   2.868  0.4700 -0.4641 -0.0179
    5phy    O01  126  -0.540   0.025   2.958 -0.3713  0.3622 -0.3082
    5phy    H01  127  -0.529  -0.021   3.039 -0.6847 -0.6117 -0.7950
    5phy    C19  128  -0.423  -0.147   2.846  0.4404 -0.0025  0.0349
    5phy    C13  129  -0.300   0.089   2.926 -0.1119  0.6703 -0.1110
    5phy     H3  130  -0.320   0.199   2.917 -0.2181  0.6603  0.0137
    5phy    O33  131  -0.185   0.076   2.843  0.2208 -0.1561  0.1392
    5phy    H1B  132  -0.188   0.134   2.770 -0.7840  0.0372  0.3180
    5phy    C12  133  -0.249   0.071   3.079  0.7094 -0.6617 -0.9653
    5phy    O11  134  -0.337   0.111   3.186  0.3438  0.1771 -0.5756
    5phy    H1A  135  -0.413   0.157   3.156 -0.7880 -1.8814 -1.0399
    6phy    C35  136   0.102   2.056   1.149 -0.5675  0.1056 -0.0633
    6phy    C33  137   0.060   2.186   1.084  0.3577 -0.6710  0.0441
    6phy    C34  138  -0.077   2.224   1.140 -0.1741 -0.0284 -0.3926
    6phy    C32  139   0.158   2.305   1.082  0.3128 -0.4394 -0.7062
    6phy    C31  140   0.256   2.296   0.964  0.1118 -0.0428  0.2868
    6phy    C30  141   0.378   2.387   0.996 -0.0390 -0.5863  0.1639
    6phy    C28  142   0.488   2.395   0.883  0.0064  0.2065 -0.9524
    6phy    C29  143   0.543   2.533   0.872 -0.0114 -0.7024 -0.3231
    6phy    C27  144   0.596   2.287   0.889 -0.0716  1.1192 -0.3729
    6phy    C26  145   0.681   2.252   0.764  0.4916 -0.0315  0.5073
    6phy    C25  146   0.771   2.138   0.790 -0.1313 -0.3884  0.6517
    6phy    C23  147   0.827   2.056   0.673  0.7524  0.0371  0.3868
    6phy    C24  148   0.948   2.125   0.615  0.2538  0.0514 -0.2012
    6phy    C22  149   0.867   1.915   0.723  0.5633 -0.1642  0.1039
    6phy    C21  150   0.848   1.797   0.624 -0.5380 -0.6887 -0.1679
    6phy    C20  151   0.895   1.661   0.682  0.1983  0.2740  0.2781
    6phy    C18  152   0.904   1.537   0.591 -0.3215 -0.1095  0.1886
    6phy    O01  153   0.785   1.508   0.513 -0.1237  0.0687 -0.3493
    6phy    H01  154   0.750   1.426   0.539  1.4824 -0.8165 -0.8366
    6phy    C19  155   0.917   1.422   0.696 -0.2639  0.0122 -0.0445
    6phy    C13  156   1.040   1.546   0.503  0.4900  0.2145  0.5202
    6phy     H3  157   1.029   1.635   0.436  2.1742 -0.4815 -0.7598
    6phy    O33  158   1.163   1.588   0.559  0.6542 -0.3969  0.0485
    6phy    H1B  159   1.190   1.673   0.532 -1.5238  1.0064  1.9716
    6phy    C12  160   1.059   1.458   0.367  0.3498 -0.7662 -0.2937
    6phy    O11  161   0.940   1.407   0.317 -0.1188  0.0347  0.5019
    6phy    H1A  162   0.876   1.441   0.376 -0.2460 -0.6115  0.7478
    7phy    C35  163   5.110   4.649   1.808 -0.2023  0.1383 -0.0477
    7phy    C33  164   5.054   4.741   1.697  0.0484  0.6333  0.4515
    7phy    C34  165   5.027   4.648   1.579 -0.0217 -0.4118  0.1997
    7phy    C32  166   4.927   4.824   1.731 -0.0775  0.8309  0.4906
    7phy    C31  167   4.954   4.958   1.792 -0.4628 -0.3532 -0.0060
    7phy    C30  168   4.831   5.044   1.797 -0.9501 -0.2166 -0.0387
    7phy    C28  169   4.856   5.183   1.864 -0.5491  0.6618 -0.2906
    7phy    C29  170   4.786   5.281   1.780 -0.1275 -0.7731  0.2726
    7phy    C27  171   4.805   5.185   2.011 -0.5161 -0.0304 -0.1040
    7phy    C26  172   4.911   5.202   2.119  0.6175 -0.1334  0.0629
    7phy    C25  173   4.848   5.241   2.250 -0.0293 -0.4411 -0.4838
    7phy    C23  174   4.940   5.270   2.375 -0.2855  1.0551  0.1876
    7phy    C24  175   4.923   5.398   2.441  0.2822 -0.0017 -0.2448
    7phy    C22  176   4.945   5.139   2.462 -0.2785 -0.5011  0.3933
    7phy    C21  177   5.065   5.113   2.556 -0.3338 -0.1696 -0.2760
    7phy    C20  178   5.062   4.987   2.644  0.1958  0.4101  0.1743
    7phy    C18  179   5.173   4.964   2.761 -0.1048 -0.5529 -0.1592
    7phy    O01  180   5.183   5.088   2.839  0.0726  0.3455 -0.5046
    7phy    H01  181   5.097   5.125   2.847  0.0266  0.2689 -0.6407
    7phy    C19  182   5.099   4.855   2.845 -0.0843  0.4262 -0.6265
    7phy    C13  183   5.311   4.915   2.695 -0.1520  0.5004  0.0096
    7phy     H3  184   5.330   4.967   2.598 -1.8547  0.1352 -0.5536
    7phy    O33  185   5.303   4.778   2.648 -0.1446  0.2730 -0.1363
    7phy    H1B  186   5.362   4.757   2.578  0.6804  0.0502  0.6051
    7phy    C12  187   5.442   4.951   2.775  0.1203  0.2280 -0.0720
    7phy    O11  188   5.475   5.093   2.793 -0.0067  0.5877  0.4160
    7phy    H1A  189   5.406   5.132   2.843  1.7481  2.8462  1.2100
    8phy    C35  190   4.777   4.899   1.383 -0.4626 -0.2796  0.0259
    8phy    C33  191   4.659   4.978   1.330 -0.0906  0.0595 -0.2738
    8phy    C34  192   4.522   4.911   1.343 -0.9650  0.0677  0.2887
    8phy    C32  193   4.659   5.113   1.400  0.2510 -0.1060 -0.4319
    8phy    C31  194   4.600   5.235   1.322  0.5579  0.6528  0.1967
    8phy    C30  195   4.590   5.362   1.398  0.0028  0.2886 -0.3725
    8phy    C28  196   4.545   5.486   1.312 -0.0334  0.2029 -0.3178
    8phy    C29  197   4.448   5.564   1.401  0.2518 -0.1649  0.0226
    8phy    C27  198   4.655   5.564   1.245 -0.0397 -0.5757 -0.5538
    8phy    C26  199   4.608   5.621   1.107  0.1091 -0.3806  0.2789
    8phy    C25  200   4.730   5.656   1.011  0.2572 -0.4472 -0.5652
    8phy    C23  201   4.695   5.714   0.871 -0.0583 -0.0373 -0.2567
    8phy    C24  202   4.673   5.866   0.872  0.1567 -0.0544 -0.2181
    8phy    C22  203   4.808   5.667   0.771 -0.1192 -0.3356 -0.4747
    8phy    C21  204   4.763   5.674   0.623  0.3467 -0.2838  0.1601
    8phy    C20  205   4.857   5.602   0.533 -0.4273  0.1975 -0.2317
    8phy    C18  206   4.838   5.590   0.380 -0.2566  0.0341 -0.1499
    8phy    O01  207   4.704   5.544   0.351  0.2781 -0.4301  0.2475
    8phy    H01  208   4.682   5.464   0.395  1.1936  0.5106  2.6191
    8phy    C19  209   4.942   5.476   0.344 -0.1053 -0.0060  0.0228
    8phy    C13  210   4.855   5.726   0.295 -0.1420 -0.4382 -0.4104
    8phy     H3  211   4.763   5.782   0.326  2.0199  1.5012  3.3941
    8phy    O33  212   4.951   5.826   0.345  0.3581  0.0375  0.1411
    8phy    H1B  213   4.905   5.907   0.358  1.4735  0.9407 -1.2249
    8phy    C12  214   4.811   5.756   0.148 -0.0074  0.0263 -0.1139
    8phy    O11  215   4.705   5.677   0.093 -0.0119 -0.1573  0.1569
    8phy    H1A  216   4.675   5.621   0.162 -0.7592 -0.0523 -0.0824
    9phy    C35  217   0.015   0.870   1.973 -0.4823  0.2342  0.2544
    9phy    C33  218  -0.006   0.863   1.822  0.3670  0.2717  0.4934
    9phy    C34  219   0.115   0.821   1.741 -0.0617  0.3256 -0.2697
    9phy    C32  220  -0.131   0.779   1.789 -0.1167  0.0330  0.3146
    9phy    C31  221  -0.255   0.854   1.728 -0.4808  0.1005  0.6306
    9phy    C30  222  -0.372   0.760   1.703 -0.1521 -0.4718 -0.0250
    9phy    C28  223  -0.499   0.837   1.668  0.5327 -0.1825 -0.3658
    9phy    C29  224  -0.538   0.820   1.518 -0.0041 -0.2126 -0.3246
    9phy    C27  225  -0.618   0.779   1.749  0.7213  0.0808 -0.0847
    9phy    C26  226  -0.662   0.873   1.863  0.3006 -0.1265  0.3273
    9phy    C25  227  -0.750   0.812   1.977  0.1851 -0.2137  0.1056
    9phy    C23  228  -0.768   0.895   2.102 -0.5818 -0.0245  0.3143
    9phy    C24  229  -0.914   0.947   2.083  0.2648  0.4533 -0.3235
    9phy    C22  230  -0.747   0.809   2.226  0.9940  0.6639 -0.1474
    9phy    C21  231  -0.692   0.885   2.348 -0.1170 -0.0504 -0.4455
    9phy    C20  232  -0.736   0.804   2.471 -0.5032  0.1226  0.6799
    9phy    C18  233  -0.667   0.824   2.608  0.3190  0.6007 -0.0767
    9phy    O01  234  -0.676   0.967   2.643 -0.2375  0.5134  0.3718
    9phy    H01  235  -0.637   0.988   2.726  0.4738  2.4599 -0.3982
    9phy    C19  236  -0.771   0.747   2.692 -0.3191  0.0444  0.5744
    9phy    C13  237  -0.514   0.769   2.624  0.0173 -0.0804  0.0271
    9phy     H3  238  -0.500   0.674   2.567  1.0439  0.4726 -0.6778
    9phy    O33  239  -0.479   0.738   2.763 -0.1560  0.1087 -0.1493
    9phy    H1B  240  -0.449   0.812   2.813 -0.6391 -0.0032  0.3081
    9phy    C12  241  -0.393   0.855   2.570 -0.2226  0.0099  0.1662
    9phy    O11  242  -0.347   0.961   2.647 -0.4364 -0.1926  0.1541
    9phy    H1A  243  -0.421   1.013   2.673 -1.2580 -0.6425 -1.1576
   10phy    C35  244   0.675   1.151   1.461  0.0586 -0.1209 -0.0047
   10phy    C33  245   0.548   1.235   1.436  0.1404 -0.2519  0.1385
   10phy    C34  246   0.463   1.224   1.557  0.2758 -0.7653  0.6090
   10phy    C32  247   0.593   1.378   1.400  0.0213 -0.6664  0.2732
   10phy    C31  248   0.491   1.467   1.321 -0.1840 -0.6107 -0.1791
   10phy    C30  249   0.543   1.607   1.301  0.1855 -0.6337  0.6440
   10phy    C28  250   0.466   1.714   1.221 -0.0021  0.2107 -0.4992
   10phy    C29  251   0.433   1.840   1.302 -0.2070 -0.2090  0.2932
   10phy    C27  252   0.533   1.756   1.091 -0.4238 -0.3409 -0.0955
   10phy    C26  253   0.431   1.760   0.971  0.1159  1.1379 -0.0189
   10phy    C25  254   0.478   1.826   0.837 -0.2593 -0.3491 -0.6728
   10phy    C23  255   0.395   1.814   0.708 -0.4509 -0.2415  0.6230
   10phy    C24  256   0.402   1.942   0.622  0.0117 -0.2398 -0.0107
   10phy    C22  257   0.424   1.692   0.628 -0.9698  0.4627  0.4468
   10phy    C21  258   0.292   1.625   0.581  0.1796  0.2124 -0.2362
   10phy    C20  259   0.333   1.510   0.480 -0.4052 -0.1795  0.2269
   10phy    C18  260   0.225   1.427   0.405 -0.4600  0.3768 -0.5347
   10phy    O01  261   0.139   1.369   0.503 -0.1354 -0.1591 -0.5697
   10phy    H01  262   0.181   1.287   0.523  0.3889 -0.3810 -2.3910
   10phy    C19  263   0.301   1.311   0.343  0.1932 -0.2365  0.4939
   10phy    C13  264   0.135   1.516   0.304 -0.4206  0.3390 -0.2778
   10phy     H3  265   0.085   1.589   0.373 -2.9091 -0.1837 -1.3815
   10phy    O33  266   0.196   1.612   0.220  0.5279  0.2055  0.1414
   10phy    H1B  267   0.192   1.585   0.130  0.5231  0.0758  0.1791
   10phy    C12  268  -0.006   1.478   0.254 -0.0128 -0.6913  0.1491
   10phy    O11  269  -0.022   1.448   0.119  0.1351  0.0094 -0.1189
   10phy    H1A  270  -0.112   1.441   0.093 -0.0374  0.6899  0.2762
   11phy    C35  271   0.281   1.934   1.815 -0.3606  0.8737 -0.2610
   11phy    C33  272   0.230   1.795   1.766 -0.5761 -0.0983  0.4765
   11phy    C34  273   0.286   1.776   1.627 -0.1026  0.1501  0.1536
   11phy    C32  274   0.276   1.684   1.865 -0.4793  0.0269 -0.1625
   11phy    C31  275   0.193   1.563   1.861  0.0714 -0.6764  0.0880
   11phy    C30  276   0.250   1.467   1.968  0.0556  0.3367 -0.4592
   11phy    C28  277   0.186   1.326   1.961  0.2279 -0.1073  0.2079
   11phy    C29  278   0.274   1.215   1.903 -0.1896  0.8105 -0.4505
   11phy    C27  279   0.140   1.278   2.098  0.5575  0.0002 -0.6710
   11phy    C26  280  -0.009   1.314   2.131 -0.1610  0.5539 -0.1099
   11phy    C25  281  -0.042   1.267   2.272 -1.3703  0.1535 -0.0721
   11phy    C23  282  -0.184   1.280   2.324 -0.1759  0.1296 -0.8626
   11phy    C24  283  -0.273   1.152   2.292  0.0508 -0.4215 -0.3102
   11phy    C22  284  -0.173   1.305   2.473  0.1983  0.4225 -0.2858
   11phy    C21  285  -0.192   1.458   2.498 -0.0306  0.1606 -0.4447
   11phy    C20  286  -0.163   1.504   2.639 -0.0029 -0.4050  0.6289
   11phy    C18  287  -0.170   1.654   2.693  0.1763 -0.4187  0.6716
   11phy    O01  288  -0.297   1.708   2.635 -0.3342  0.1119  0.2221
   11phy    H01  289  -0.372   1.654   2.654  0.5400 -1.3514 -0.3352
   11phy    C19  290  -0.189   1.624   2.842  0.0603 -0.2341  0.0874
   11phy    C13  291  -0.036   1.746   2.652 -0.2703 -0.0280 -0.1202
   11phy     H3  292  -0.005   1.722   2.547  0.6653  0.0049  0.1413
   11phy    O33  293   0.083   1.702   2.723  0.2227 -0.0714 -0.1669
   11phy    H1B  294   0.104   1.612   2.708  1.7723  0.3200 -0.5519
   11phy    C12  295  -0.042   1.902   2.659  0.4723  0.3413 -0.1415
   11phy    O11  296  -0.161   1.968   2.616 -0.2431 -0.0093 -0.6462
   11phy    H1A  297  -0.227   1.901   2.611 -0.2765 -0.0549  0.2645
   12phy    C35  298   1.265   1.822   2.067  0.0654  0.1585  0.0112
   12phy    C33  299   1.184   1.909   2.158 -0.2284 -0.1998  0.1481
   12phy    C34  300   1.255   2.043   2.183 -0.4282 -0.5352  0.0525
   12phy    C32  301   1.039   1.928   2.112 -0.2018  0.2651 -0.0409
   12phy    C31  302   0.933   1.964   2.214  0.2314 -0.0974 -0.5520
   12phy    C30  303   0.805   2.021   2.153 -0.0440 -0.2196  0.4840
   12phy    C28  304   0.695   2.038   2.256 -0.2145  0.5276 -0.3897
   12phy    C29  305   0.692   2.185   2.296  0.2233 -0.6368 -0.0792
   12phy    C27  306   0.559   1.999   2.193 -0.7940  0.1360  0.3456
   12phy    C26  307   0.442   1.974   2.294 -0.8407  0.0577 -0.2376
   12phy    C25  308   0.330   1.890   2.232  0.7151 -0.7039  0.3397
   12phy    C23  309   0.223   1.833   2.325  0.7461  0.1875  0.0013
   12phy    C24  310   0.087   1.871   2.273 -0.3683 -0.5422  0.5820
   12phy    C22  311   0.220   1.673   2.320  0.1092 -0.5304 -0.7305
   12phy    C21  312   0.271   1.605   2.446  0.4825 -0.2938 -0.0827
   12phy    C20  313   0.274   1.453   2.452  0.2026 -0.4344 -0.0648
   12phy    C18  314   0.283   1.390   2.599  0.0730  0.1036  0.4799
   12phy    O01  315   0.187   1.446   2.688 -0.0814 -0.7481 -0.1727
   12phy    H01  316   0.194   1.413   2.775  1.6310  0.9107  0.3922
   12phy    C19  317   0.217   1.249   2.561 -0.4873  0.0681 -0.0686
   12phy    C13  318   0.431   1.385   2.661 -0.0771 -0.5534 -0.0293
   12phy     H3  319   0.505   1.345   2.588  1.7585  0.8779  0.9767
   12phy    O33  320   0.440   1.286   2.770 -0.1093 -0.1842 -0.5007
   12phy    H1B  321   0.398   1.321   2.846 -2.3856  0.0986 -1.8011
   12phy    C12  322   0.503   1.513   2.705 -0.1875 -0.4264 -0.1374
   12phy    O11  323   0.461   1.584   2.816  0.2542  0.5348 -0.1196
   12phy    H1A  324   0.501   1.667   2.800  1.0851 -0.1477 -1.9376
   13phy    C35  325   4.699   2.255   1.508  0.5226 -0.2423  0.1148
   13phy    C33  326   4.827   2.322   1.540  0.0517 -0.0011  0.0762
   13phy    C34  327   4.936   2.217   1.526  0.0433 -0.2151  0.1296
   13phy    C32  328   4.860   2.442   1.449  0.0803 -0.2654  0.4094
   13phy    C31  329   4.919   2.564   1.524  0.3438 -0.0801 -0.1050
   13phy    C30  330   4.903   2.690   1.433 -0.3247 -0.2498 -0.7116
   13phy    C28  331   4.933   2.823   1.499 -0.3420 -0.4377  0.6989
   13phy    C29  332   4.984   2.908   1.386  0.0130 -0.8280  0.3331
   13phy    C27  333   4.803   2.888   1.553  0.1152  0.0925  0.4579
   13phy    C26  334   4.776   2.905   1.704  0.2413 -0.1671 -0.1150
   13phy    C25  335   4.637   2.952   1.739 -0.0178  0.1763 -0.3505
   13phy    C23  336   4.605   2.972   1.887 -0.2314 -0.0744  0.4092
   13phy    C24  337   4.604   3.121   1.927 -0.2822  0.2728 -0.6113
   13phy    C22  338   4.478   2.891   1.922  0.4069  0.5153 -0.3313
   13phy    C21  339   4.472   2.835   2.061 -0.0076  0.1119 -0.2912
   13phy    C20  340   4.326   2.805   2.102 -0.0683  0.0604 -0.5675
   13phy    C18  341   4.300   2.775   2.260 -0.1709 -0.4644  0.8649
   13phy    O01  342   4.357   2.878   2.341 -0.0704 -0.2586 -0.5873
   13phy    H01  343   4.449   2.878   2.325 -0.2805  0.4876 -2.0031
   13phy    C19  344   4.147   2.807   2.260  0.2355 -0.6340  0.2395
   13phy    C13  345   4.329   2.623   2.308  0.1522 -0.3846 -0.2550
   13phy     H3  346   4.272   2.557   2.238 -1.2173  1.2882 -0.7805
   13phy    O33  347   4.264   2.595   2.432  0.0820 -0.2560 -0.2102
   13phy    H1B  348   4.293   2.663   2.490 -1.8317  1.0409 -0.6623
   13phy    C12  349   4.475   2.574   2.326  0.1713 -0.0496 -0.0975
   13phy    O11  350   4.554   2.633   2.427  0.5457  0.0067  0.4368
   13phy    H1A  351   4.523   2.601   2.509 -3.9799 -0.2568 -1.0866
   14phy    C35  352   4.630   2.878   1.082  0.3450 -0.3648 -0.0906
   14phy    C33  353   4.554   3.001   1.061  1.0076 -0.8141 -0.7564
   14phy    C34  354   4.398   2.988   1.087  0.1261  0.5680  0.3342
   14phy    C32  355   4.622   3.111   1.154  0.0272  0.4985  0.2782
   14phy    C31  356   4.580   3.261   1.120  0.2342  0.5333  0.3503
   14phy    C30  357   4.654   3.366   1.205  0.0333  0.1153 -0.7704
   14phy    C28  358   4.634   3.509   1.151 -0.4083 -0.8284  0.3088
   14phy    C29  359   4.621   3.600   1.273 -0.0039 -0.2632  0.3425
   14phy    C27  360   4.753   3.562   1.068  0.3475 -0.1188  0.9696
   14phy    C26  361   4.734   3.542   0.917  0.3723 -0.2002 -0.6280
   14phy    C25  362   4.871   3.559   0.846  0.0459 -0.4475  0.5426
   14phy    C23  363   4.866   3.571   0.691  0.3707 -0.3170 -0.3897
   14phy    C24  364   4.842   3.710   0.644  0.2822  0.2485  0.0674
   14phy    C22  365   5.007   3.525   0.642 -0.4185 -0.1559 -0.1107
   14phy    C21  366   5.021   3.467   0.499 -0.0436 -0.2979 -0.1839
   14phy    C20  367   5.159   3.415   0.464 -0.3573 -0.3621  0.1277
   14phy    C18  368   5.176   3.351   0.320  0.6343  0.3473  0.3620
   14phy    O01  369   5.059   3.263   0.303 -0.0972  0.7250 -0.0517
   14phy    H01  370   4.984   3.318   0.293 -0.8769  0.3326  2.7596
   14phy    C19  371   5.303   3.264   0.328 -0.7093  0.2678  0.8494
   14phy    C13  372   5.185   3.457   0.201 -0.2231 -0.6457 -0.3115
   14phy     H3  373   5.081   3.497   0.192 -0.0602 -0.3361 -0.8446
   14phy    O33  374   5.247   3.585   0.234 -0.0578  0.3220 -0.4789
   14phy    H1B  375   5.307   3.616   0.169  1.8750  0.8186  1.4378
   14phy    C12  376   5.176   3.438   0.044  0.3389 -0.4200 -0.2170
   14phy    O11  377   5.300   3.427  -0.025  0.3884 -0.0212 -0.2655
   14phy    H1A  378   5.289   3.367  -0.096 -2.3609 -0.6508  0.5856
   15phy    C35  379   0.924   4.133   1.602  0.1191  0.1196 -0.0870
   15phy    C33  380   0.930   4.273   1.648  0.1350 -0.4413  0.4321
   15phy    C34  381   1.065   4.337   1.618 -0.4600  0.0449 -0.2420
   15phy    C32  382   0.805   4.349   1.596 -0.3933 -0.2984 -1.0238
   15phy    C31  383   0.713   4.392   1.707  0.8026 -0.2044 -0.5400
   15phy    C30  384   0.597   4.482   1.667  0.7012  0.3387 -0.2790
   15phy    C28  385   0.509   4.518   1.785  0.5338 -0.0231 -0.5826
   15phy    C29  386   0.461   4.664   1.772  0.5238 -0.0816  0.6725
   15phy    C27  387   0.383   4.425   1.794 -0.3538  0.2326 -0.5556
   15phy    C26  388   0.361   4.385   1.944 -0.7184 -0.1081  0.3729
   15phy    C25  389   0.230   4.303   1.948 -0.2014 -0.0866 -0.3599
   15phy    C23  390   0.192   4.244   2.085 -0.0699  0.1037  0.1962
   15phy    C24  391   0.041   4.244   2.105  0.2444 -0.2693  0.2615
   15phy    C22  392   0.250   4.099   2.107 -0.2854  0.5686 -0.5197
   15phy    C21  393   0.288   4.080   2.253  0.0919  1.4273  0.2677
   15phy    C20  394   0.328   3.942   2.302  0.2583 -0.0700  0.7338
   15phy    C18  395   0.379   3.931   2.454  0.4719  0.2974 -0.2272
   15phy    O01  396   0.284   3.988   2.551 -0.0758 -0.1015 -0.1687
   15phy    H01  397   0.320   3.962   2.633 -0.8192  0.2272  0.2628
   15phy    C19  398   0.341   3.779   2.476  0.1406 -0.1252 -0.6257
   15phy    C13  399   0.530   3.966   2.482 -0.2419 -0.0249  0.3041
   15phy     H3  400   0.593   3.896   2.421 -0.2492 -0.6552  0.9945
   15phy    O33  401   0.572   3.924   2.613  0.1458  0.1036  0.2107
   15phy    H1B  402   0.666   3.932   2.617  0.3347 -1.0365 -1.3822
   15phy    C12  403   0.578   4.117   2.464 -0.1273 -0.4978  0.3102
   15phy    O11  404   0.519   4.204   2.557  0.2595  0.4099 -0.3856
   15phy    H1A  405   0.503   4.282   2.508 -0.5690  0.1272 -0.5764
   16phy    C35  406   5.093   3.899   1.691 -0.3345 -0.3186  0.5193
   16phy    C33  407   5.032   4.026   1.637  0.0115 -0.0864 -0.1721
   16phy    C34  408   4.939   3.992   1.524  0.0932  0.2455 -0.7027
   16phy    C32  409   4.980   4.103   1.758  0.3212  0.0024  0.3491
   16phy    C31  410   4.932   4.244   1.747 -0.1346 -0.4601  0.1190
   16phy    C30  411   4.869   4.281   1.885  0.3740  0.0541 -0.2099
   16phy    C28  412   4.823   4.433   1.903  0.5098 -0.2257 -0.1945
   16phy    C29  413   4.682   4.449   1.845 -0.1153  0.4408 -0.3944
   16phy    C27  414   4.808   4.468   2.051 -0.4045  0.1791  0.5582
   16phy    C26  415   4.935   4.546   2.100 -0.2017  0.1963  0.0517
   16phy    C25  416   4.892   4.618   2.227  0.0147 -0.0437 -0.0229
   16phy    C23  417   5.007   4.644   2.326  0.2551  0.0569 -0.1957
   16phy    C24  418   5.060   4.782   2.322 -0.0899  0.8350  0.1165
   16phy    C22  419   4.964   4.604   2.469  0.6458  0.0249 -0.9008
   16phy    C21  420   5.056   4.503   2.541 -0.4525 -0.3137 -0.2834
   16phy    C20  421   4.988   4.457   2.672  0.1203 -0.4502 -0.4523
   16phy    C18  422   5.050   4.338   2.754  0.1690 -0.2170  0.0661
   16phy    O01  423   5.188   4.353   2.787  0.0599 -0.4669  0.1737
   16phy    H01  424   5.237   4.303   2.725 -1.0769 -0.9221 -0.3845
   16phy    C19  425   4.977   4.358   2.888 -0.1434  0.2774  0.5036
   16phy    C13  426   5.038   4.190   2.682 -0.3740  0.3941 -0.1743
   16phy     H3  427   4.933   4.161   2.657  0.3007 -4.2569  1.3891
   16phy    O33  428   5.066   4.088   2.780  0.1535  0.7803 -0.6531
   16phy    H1B  429   5.149   4.100   2.821  0.3333  0.7751 -1.0050
   16phy    C12  430   5.131   4.161   2.557  0.2400 -0.3193  0.1131
   16phy    O11  431   5.258   4.210   2.590 -0.0871  0.3123 -0.0411
   16phy    H1A  432   5.316   4.142   2.561  2.3324  2.6021 -0.9954
   17phy    C35  433   4.126   4.732   2.207 -0.2193  0.1716  0.1617
   17phy    C33  434   4.124   4.629   2.101  0.3615 -0.5449 -0.4148
   17phy    C34  435   4.098   4.697   1.971 -0.1384  0.3940  0.5649
   17phy    C32  436   4.242   4.532   2.105  0.3743  0.5519 -0.5606
   17phy    C31  437   4.217   4.394   2.049  0.4544  0.6418  0.4229
   17phy    C30  438   4.337   4.291   2.040 -0.2915  0.3232  0.7174
   17phy    C28  439   4.308   4.160   1.964 -0.3493  0.0494  0.2389
   17phy    C29  440   4.432   4.128   1.882 -0.1546 -0.2753 -0.5448
   17phy    C27  441   4.280   4.040   2.054  0.6244 -0.1658 -0.7414
   17phy    C26  442   4.133   4.020   2.104  0.1965  0.2017 -0.2184
   17phy    C25  443   4.131   3.923   2.217 -0.0594 -0.3110 -0.2498
   17phy    C23  444   3.989   3.872   2.260 -1.0479 -0.1401 -0.1939
   17phy    C24  445   3.925   3.772   2.161  0.2259 -0.3816 -0.1546
   17phy    C22  446   3.992   3.813   2.399  0.1987  0.2175 -0.1176
   17phy    C21  447   3.860   3.826   2.473 -0.0514 -0.6089 -0.5180
   17phy    C20  448   3.880   3.812   2.625 -0.1322 -0.1616 -0.3172
   17phy    C18  449   3.754   3.817   2.718  0.1282 -0.2207 -0.0464
   17phy    O01  450   3.670   3.702   2.712 -0.7517  0.5264 -0.0722
   17phy    H01  451   3.590   3.721   2.757 -1.0334  0.4832 -0.5427
   17phy    C19  452   3.843   3.797   2.841 -0.2267 -0.1724  0.0707
   17phy    C13  453   3.664   3.950   2.733 -0.0797  0.0067  1.1728
   17phy     H3  454   3.732   4.038   2.732  1.0800 -0.8318 -0.9594
   17phy    O33  455   3.596   3.959   2.864  0.5663 -0.2297  0.0979
   17phy    H1B  456   3.554   3.878   2.884  0.5416 -0.9293 -2.3802
   17phy    C12  457   3.559   3.967   2.608  0.2528 -0.0849 -0.1202
   17phy    O11  458   3.442   4.039   2.640 -0.1850  0.4424  0.3100
   17phy    H1A  459   3.387   4.046   2.564 -0.4730 -0.1749  0.4558
   18phy    C35  460   0.639   3.535   1.206 -0.7590  0.0361 -0.0325
   18phy    C33  461   0.698   3.454   1.096  0.4407  0.4724 -0.0188
   18phy    C34  462   0.847   3.439   1.109  0.6634 -0.2668  0.2985
   18phy    C32  463   0.623   3.322   1.092 -0.3935 -0.1185 -0.1425
   18phy    C31  464   0.625   3.249   0.956  0.1061  0.4054 -0.4696
   18phy    C30  465   0.535   3.127   0.963  0.1824 -0.6493  0.5117
   18phy    C28  466   0.539   3.028   0.844 -0.0783  0.5260  0.0782
   18phy    C29  467   0.655   2.929   0.869 -0.0088 -0.0414  0.0160
   18phy    C27  468   0.394   2.969   0.826  0.4584 -0.2641  0.3589
   18phy    C26  469   0.367   2.922   0.682 -0.3654 -0.3877 -0.0400
   18phy    C25  470   0.221   2.862   0.658 -0.4386  0.2431 -0.1498
   18phy    C23  471   0.195   2.829   0.508 -0.8689  0.1534 -0.0806
   18phy    C24  472   0.245   2.684   0.491 -0.3553  0.2100  0.1182
   18phy    C22  473   0.048   2.847   0.472  0.2398  0.4024  0.2056
   18phy    C21  474   0.020   2.895   0.328  0.2311  0.1537 -0.2362
   18phy    C20  475  -0.129   2.919   0.305 -0.5312 -0.0023  0.3790
   18phy    C18  476  -0.166   2.955   0.153  0.7981 -0.3389  0.1061
   18phy    O01  477  -0.103   3.085   0.131  0.0881 -0.5779 -0.0823
   18phy    H01  478  -0.093   3.132   0.211 -1.3178 -1.2031  0.4974
   18phy    C19  479  -0.320   2.979   0.164 -0.1388  0.1245 -0.1055
   18phy    C13  480  -0.122   2.852   0.037  0.3089 -0.1929 -0.4413
   18phy     H3  481  -0.010   2.856   0.045  0.1244  2.0504  2.5080
   18phy    O33  482  -0.145   2.716   0.068  0.8093  0.1351  0.0632
   18phy    H1B  483  -0.220   2.700   0.121  0.6925 -1.4091 -0.4978
   18phy    C12  484  -0.108   2.882  -0.112  0.1242 -0.4728  0.3197
   18phy    O11  485  -0.232   2.860  -0.182 -0.8545  0.6152  0.3791
   18phy    H1A  486  -0.274   2.786  -0.142 -1.0286 -0.6998 -2.0110
   19phy    C35  487   3.827   4.094   1.071  0.4086  0.6439 -0.1760
   19phy    C33  488   3.846   4.140   1.215 -0.1900  0.4362  0.3434
   19phy    C34  489   3.723   4.105   1.293  0.3361 -0.2084 -0.0491
   19phy    C32  490   3.963   4.067   1.288  0.5099 -0.8899 -0.0774
   19phy    C31  491   4.110   4.116   1.276  0.4800  0.1389 -0.2079
   19phy    C30  492   4.197   4.016   1.353  0.2090 -0.2424  0.5394
   19phy    C28  493   4.349   4.044   1.341  0.6991 -0.1802  0.1885
   19phy    C29  494   4.424   4.028   1.473  0.2056 -0.4036  0.4995
   19phy    C27  495   4.414   3.978   1.218 -0.5672  0.0456 -0.2437
   19phy    C26  496   4.512   4.067   1.141 -0.7030 -0.3433  0.1180
   19phy    C25  497   4.560   3.980   1.031 -0.6943 -0.2707  0.3598
   19phy    C23  498   4.678   4.052   0.942 -0.2204 -0.5378 -0.5995
   19phy    C24  499   4.811   3.998   0.991  0.5800  0.0364  0.2413
   19phy    C22  500   4.680   4.010   0.792  0.0267 -0.5318 -0.4725
   19phy    C21  501   4.591   4.103   0.704  0.2272  0.1148 -0.6176
   19phy    C20  502   4.597   4.057   0.560 -0.2170  0.1385 -0.4462
   19phy    C18  503   4.606   4.166   0.444  0.3910 -0.1111 -0.5048
   19phy    O01  504   4.496   4.264   0.467 -0.2471  0.1323 -0.0006
   19phy    H01  505   4.486   4.317   0.390 -0.4039 -0.3624 -0.3213
   19phy    C19  506   4.577   4.086   0.314 -0.1962 -0.2132 -0.6320
   19phy    C13  507   4.751   4.240   0.430 -1.0284  0.5249  0.2118
   19phy     H3  508   4.764   4.300   0.523  0.7672  3.7475 -1.9477
   19phy    O33  509   4.868   4.155   0.439 -0.1913 -0.2178  0.1340
   19phy    H1B  510   4.835   4.073   0.409 -1.3843  0.4283 -0.3810
   19phy    C12  511   4.775   4.379   0.371  0.4311 -0.5168  0.0773
   19phy    O11  512   4.824   4.378   0.239 -0.5807 -0.1767 -0.0636
   19phy    H1A  513   4.917   4.379   0.242 -0.5399  0.6265 -0.9439
   20phy    C35  514   4.459   0.260   1.951 -0.0557  0.8111  0.7497
   20phy    C33  515   4.383   0.389   1.909  0.0357  0.0622  0.4440
   20phy    C34  516   4.422   0.411   1.768 -0.1389  0.0779  0.4781
   20phy    C32  517   4.233   0.383   1.946  0.8809 -0.0715 -0.2785
   20phy    C31  518   4.176   0.496   2.034 -0.0411  0.4517  0.2575
   20phy    C30  519   4.021   0.495   2.066  0.0271  0.6961  0.5033
   20phy    C28  520   3.982   0.610   2.150 -0.0207 -0.1633 -0.1384
   20phy    C29  521   3.872   0.678   2.074 -0.1806  0.0196 -0.6211
   20phy    C27  522   3.924   0.567   2.285 -0.0576  0.0392  0.3828
   20phy    C26  523   3.994   0.624   2.410 -0.0178  0.0733  0.4338
   20phy    C25  524   3.919   0.575   2.538 -0.6576 -0.3258 -0.5845
   20phy    C23  525   3.981   0.619   2.671  0.5117  0.2792  0.5550
   20phy    C24  526   3.900   0.733   2.739  0.1152 -0.0208  0.3043
   20phy    C22  527   3.991   0.492   2.754  0.2011 -0.7866 -0.3043
   20phy    C21  528   4.106   0.483   2.850 -1.1678 -0.0348 -0.2907
   20phy    C20  529   4.088   0.354   2.932  0.0242 -0.0399  0.0300
   20phy    C18  530   4.178   0.306   3.054 -0.7530  0.0240  0.2062
   20phy    O01  531   4.168   0.420   3.137 -0.3854  0.4158 -0.0924
   20phy    H01  532   4.216   0.490   3.095  0.2325 -0.6324 -1.1906
   20phy    C19  533   4.087   0.200   3.113  0.1558 -0.0402  0.4423
   20phy    C13  534   4.336   0.266   3.024 -0.1045  0.0231 -0.3455
   20phy     H3  535   4.376   0.329   2.940 -0.4257  0.3474 -0.2551
   20phy    O33  536   4.344   0.137   2.963  0.1034 -0.7971 -0.3710
   20phy    H1B  537   4.434   0.112   2.968  0.6616  1.0585 -0.4654
   20phy    C12  538   4.440   0.274   3.144  0.3159  0.1362 -0.0521
   20phy    O11  539   4.578   0.269   3.113 -0.2177 -0.3749  0.3762
   20phy    H1A  540   4.602   0.348   3.068  1.2127 -0.8864  0.1878
   21phy    C35  541   4.757   4.366   1.395  0.2933  0.2435  0.8753
   21phy    C33  542   4.615   4.417   1.382 -0.0038 -0.4236  0.0258
   21phy    C34  543   4.574   4.463   1.521 -0.0903 -0.2765  0.2023
   21phy    C32  544   4.595   4.527   1.282  0.4168 -0.0046 -0.7858
   21phy    C31  545   4.614   4.487   1.135 -0.2559 -0.7790  0.2599
   21phy    C30  546   4.581   4.600   1.029  0.6908  0.2374  0.4000
   21phy    C28  547   4.612   4.552   0.884  0.2531 -0.2958  0.2834
   21phy    C29  548   4.498   4.565   0.781  0.0767 -0.4870  0.3244
   21phy    C27  549   4.741   4.628   0.841 -0.2649  0.3552 -0.1894
   21phy    C26  550   4.837   4.539   0.764 -0.5828  0.4583 -0.0328
   21phy    C25  551   4.968   4.601   0.730 -0.3004  0.4336  0.1257
   21phy    C23  552   5.067   4.526   0.627  0.9368  0.2316 -0.0675
   21phy    C24  553   5.161   4.623   0.570 -0.4839 -0.7790 -0.5216
   21phy    C22  554   5.142   4.405   0.683 -0.5293  0.4411  0.2909
   21phy    C21  555   5.124   4.279   0.593 -0.3653 -0.2079 -0.2862
   21phy    C20  556   5.168   4.151   0.675 -0.1937 -0.0688 -0.2521
   21phy    C18  557   5.144   4.013   0.617 -0.1790  0.1651  0.4339
   21phy    O01  558   5.008   4.000   0.571 -0.3140  0.4753 -0.4530
   21phy    H01  559   4.992   4.082   0.529 -0.8367  0.5886 -0.0427
   21phy    C19  560   5.157   3.923   0.742 -0.3792  0.3402 -0.3934
   21phy    C13  561   5.245   3.982   0.495 -0.2350 -0.1617 -0.0012
   21phy     H3  562   5.203   4.045   0.412 -1.9445 -0.4602  0.6050
   21phy    O33  563   5.370   4.049   0.505  0.4902 -0.0019  0.3997
   21phy    H1B  564   5.426   4.000   0.562  2.4213  2.0978  0.4338
   21phy    C12  565   5.239   3.861   0.396 -0.4021  0.2116  0.4421
   21phy    O11  566   5.124   3.792   0.354 -0.4906  0.0599 -0.1244
   21phy    H1A  567   5.157   3.715   0.312  2.1104  0.3797  1.1228
   22phy    C35  568   2.764   2.881   0.834 -0.3879  0.4925  0.7410
   22phy    C33  569   2.663   2.942   0.932  0.0794 -0.2352  0.0969
   22phy    C34  570   2.732   2.952   1.066 -0.0983  0.0238  0.0803
   22phy    C32  571   2.615   3.084   0.906  0.0332 -0.1441  0.0292
   22phy    C31  572   2.477   3.110   0.842  0.2180  0.0102 -0.1459
   22phy    C30  573   2.466   3.249   0.778 -0.1744  0.4517 -0.3742
   22phy    C28  574   2.320   3.293   0.732 -0.4312  0.5050  0.3427
   22phy    C29  575   2.241   3.355   0.844 -0.5021  0.2892 -0.1539
   22phy    C27  576   2.330   3.390   0.618  0.5105 -0.3381  0.3490
   22phy    C26  577   2.265   3.358   0.481  0.1147 -0.2672 -0.1117
   22phy    C25  578   2.269   3.483   0.393  0.1667  0.3283 -0.0521
   22phy    C23  579   2.227   3.458   0.246 -0.6849  1.0465  0.1557
   22phy    C24  580   2.081   3.507   0.212  0.0078 -0.4818  0.2874
   22phy    C22  581   2.332   3.523   0.155  0.1299 -0.2346 -0.1093
   22phy    C21  582   2.359   3.448   0.024  0.7755  0.2818 -0.3776
   22phy    C20  583   2.434   3.535  -0.064  0.2203 -0.0568 -0.4960
   22phy    C18  584   2.444   3.485  -0.217 -0.1326 -0.5125  0.5320
   22phy    O01  585   2.498   3.355  -0.229 -0.2544 -0.3749  0.9245
   22phy    H01  586   2.431   3.290  -0.216  0.0906 -1.4870 -2.0280
   22phy    C19  587   2.557   3.574  -0.278  0.0225  0.8276  0.3841
   22phy    C13  588   2.306   3.506  -0.297  0.5073  0.2908 -0.7987
   22phy     H3  589   2.234   3.439  -0.244  1.9524 -0.1789  0.6519
   22phy    O33  590   2.237   3.630  -0.282  0.5187 -0.2969  0.0612
   22phy    H1B  591   2.269   3.686  -0.350 -0.0581 -1.7817 -1.4712
   22phy    C12  592   2.265   3.441  -0.435  0.0060 -0.6322 -0.1832
   22phy    O11  593   2.299   3.510  -0.551  0.0834  0.4354  0.0607
   22phy    H1A  594   2.223   3.518  -0.606 -0.1051  1.6665  0.4754
   23phy    C35  595   0.927   3.438   1.953 -0.6851  0.5932  0.4104
   23phy    C33  596   0.917   3.576   1.889  0.1026 -0.0027  0.4268
   23phy    C34  597   0.841   3.561   1.754  0.1516 -0.2284 -0.7018
   23phy    C32  598   0.849   3.672   1.991 -0.1320  0.0307  0.3428
   23phy    C31  599   0.899   3.818   1.986 -0.4930  0.2696 -0.4796
   23phy    C30  600   0.809   3.904   2.063  0.3305 -0.3244  0.2300
   23phy    C28  601   0.857   4.050   2.078 -0.0858  0.0997 -0.0961
   23phy    C29  602   0.748   4.146   2.035 -0.1211  0.0399  0.8042
   23phy    C27  603   0.918   4.082   2.218 -0.3319  0.0738  0.4312
   23phy    C26  604   1.010   4.207   2.222  0.1580 -0.5763 -0.4596
   23phy    C25  605   1.077   4.225   2.364  0.1399 -0.2685 -0.1190
   23phy    C23  606   1.183   4.338   2.364 -0.3093  0.1214 -0.2929
   23phy    C24  607   1.125   4.477   2.395  0.0197  0.4333 -0.5408
   23phy    C22  608   1.290   4.301   2.469 -0.5059 -0.5544  0.3334
   23phy    C21  609   1.428   4.340   2.427  0.3527 -0.1796  0.0288
   23phy    C20  610   1.530   4.287   2.533  0.0998 -0.1172  0.1392
   23phy    C18  611   1.687   4.290   2.503  0.3247 -0.3201  0.1985
   23phy    O01  612   1.741   4.424   2.489  0.2094 -0.2422  0.3873
   23phy    H01  613   1.677   4.487   2.518 -0.7964 -0.6954 -0.7308
   23phy    C19  614   1.745   4.251   2.642 -0.1207  0.3611 -0.2164
   23phy    C13  615   1.731   4.188   2.380  0.7060  0.4141  0.0452
   23phy     H3  616   1.653   4.110   2.361  1.2316 -0.2687  0.6538
   23phy    O33  617   1.851   4.111   2.404  0.2405  0.4172  0.7022
   23phy    H1B  618   1.923   4.171   2.411  1.9445 -0.4331 -4.8422
   23phy    C12  619   1.743   4.254   2.231 -0.7258 -0.3725  0.1872
   23phy    O11  620   1.864   4.316   2.211  0.1352 -0.2442  0.3710
   23phy    H1A  621   1.917   4.259   2.159  1.3657  1.5142 -0.3987
   24phy    C35  622   0.746   4.684   1.380  0.4241 -0.6023 -0.9194
   24phy    C33  623   0.725   4.832   1.329 -0.2598  0.5031  0.0486
   24phy    C34  624   0.774   4.828   1.183  0.1685 -0.6058  0.2390
   24phy    C32  625   0.575   4.871   1.342  0.0561  0.1525  0.7204
   24phy    C31  626   0.549   4.958   1.467  0.2145 -0.3740  0.2137
   24phy    C30  627   0.400   4.976   1.511  0.5376  0.0420  0.2190
   24phy    C28  628   0.373   5.085   1.622  0.0977 -0.3380 -0.3743
   24phy    C29  629   0.316   5.216   1.567  0.0314  0.1676 -0.1470
   24phy    C27  630   0.264   5.027   1.714 -0.6305 -0.2505  0.1871
   24phy    C26  631   0.308   5.035   1.859  0.2388  0.4909 -0.2703
   24phy    C25  632   0.198   4.986   1.959 -0.0637  0.8629  0.1538
   24phy    C23  633   0.259   4.974   2.101  0.2799  0.1910 -0.0448
   24phy    C24  634   0.196   5.069   2.199  0.2692 -0.7368 -0.4278
   24phy    C22  635   0.241   4.823   2.148 -0.2642 -0.5068 -0.2030
   24phy    C21  636   0.359   4.780   2.226 -0.4370 -0.1209 -0.0185
   24phy    C20  637   0.333   4.638   2.286  0.1516  0.0427 -0.2830
   24phy    C18  638   0.411   4.589   2.420 -0.3968 -0.4517 -0.3501
   24phy    O01  639   0.401   4.699   2.516  0.3923  0.2284  0.2504
   24phy    H01  640   0.486   4.736   2.534  0.5394  0.0019  0.0404
   24phy    C19  641   0.326   4.475   2.477  0.3413  0.5049 -0.4461
   24phy    C13  642   0.563   4.543   2.391  0.0422  0.6484  0.2418
   24phy     H3  643   0.562   4.486   2.294 -1.3035  0.9968  0.0311
   24phy    O33  644   0.614   4.447   2.483 -0.1188  0.0481 -0.4500
   24phy    H1B  645   0.646   4.487   2.561  0.8839 -2.0411  0.3064
   24phy    C12  646   0.673   4.653   2.371 -0.0512  0.1118  0.5469
   24phy    O11  647   0.686   4.743   2.476  0.6604  0.3526 -0.1369
   24phy    H1A  648   0.767   4.790   2.471 -0.5570  2.6811  0.9538
   25phy    C35  649   1.405   4.015   1.415 -0.4599  0.2077  0.1731
   25phy    C33  650   1.329   4.029   1.286  0.7448  0.1730 -0.1415
   25phy    C34  651   1.261   3.891   1.248 -0.3563 -0.5711  0.3311
   25phy    C32  652   1.222   4.144   1.280  0.3686  0.1684  0.0876
   25phy    C31  653   1.204   4.190   1.131 -0.3693  0.5049  0.3495
   25phy    C30  654   1.057   4.248   1.128 -0.3875  0.6007 -0.9048
   25phy    C28  655   1.008   4.319   0.999  0.5698  0.2078 -0.9529
   25phy    C29  656   0.873   4.257   0.977  0.7827 -0.6033 -0.2964
   25phy    C27  657   1.014   4.478   0.996  0.3971 -0.2689 -0.7682
   25phy    C26  658   0.994   4.562   0.871  0.2548 -0.3610  0.1792
   25phy    C25  659   1.027   4.712   0.895 -0.2308 -0.1052  0.2220
   25phy    C23  660   0.988   4.811   0.786 -0.1077 -0.5476  0.0375
   25phy    C24  661   0.968   4.943   0.852 -0.0421 -0.0138 -0.4083
   25phy    C22  662   1.104   4.833   0.685 -0.1674  0.0738 -0.1758
   25phy    C21  663   1.094   4.737   0.563 -1.0883  0.1501 -0.1435
   25phy    C20  664   1.198   4.784   0.464 -0.5010 -0.1759 -0.0298
   25phy    C18  665   1.212   4.724   0.321 -0.1303  0.0979 -0.0192
   25phy    O01  666   1.234   4.579   0.322 -0.0589 -0.1515 -0.8387
   25phy    H01  667   1.299   4.560   0.388 -0.7159 -0.8209 -0.3632
   25phy    C19  668   1.353   4.769   0.273 -0.5893 -0.2373  0.2814
   25phy    C13  669   1.092   4.761   0.219  0.4283  0.1744  0.4143
   25phy     H3  670   0.999   4.727   0.272  0.6579 -0.5695  0.3591
   25phy    O33  671   1.060   4.901   0.203  0.3724 -0.3105 -0.5141
   25phy    H1B  672   1.044   4.950   0.282 -0.1068 -1.7958  0.3496
   25phy    C12  673   1.055   4.694   0.084  0.0887  0.5272  0.4609
   25phy    O11  674   1.083   4.560   0.066 -0.7010 -0.3637 -0.0568
   25phy    H1A  675   1.095   4.520   0.151 -0.0566 -0.8562 -0.3740
   26phy    C35  676   0.736   0.341   1.931 -0.0442  0.0966  0.1443
   26phy    C33  677   0.608   0.274   1.974  0.0885  0.4371 -0.4709
   26phy    C34  678   0.541   0.223   1.850  0.0374  0.1109 -0.1714
   26phy    C32  679   0.628   0.153   2.067 -0.3349  0.1242  1.1848
   26phy    C31  680   0.645   0.166   2.217  0.9335  0.4728  0.2927
   26phy    C30  681   0.675   0.023   2.276  0.1001 -0.0953 -0.1847
   26phy    C28  682   0.682   0.028   2.429 -0.2808  0.8373 -0.0603
   26phy    C29  683   0.603  -0.088   2.484 -0.5872  0.4798  0.5961
   26phy    C27  684   0.830   0.032   2.471  0.4693  0.2926 -0.2937
   26phy    C26  685   0.879   0.112   2.591 -0.1644  0.6771 -0.2525
   26phy    C25  686   1.031   0.105   2.621  0.0645  0.1447  0.1068
   26phy    C23  687   1.083   0.178   2.747  0.2346 -0.2682 -0.6672
   26phy    C24  688   1.194   0.090   2.816  0.5951  0.5823 -0.1711
   26phy    C22  689   1.157   0.309   2.719 -0.4185  0.0477 -0.5993
   26phy    C21  690   1.111   0.424   2.813 -0.0270  0.0383  0.6141
   26phy    C20  691   1.170   0.556   2.760 -0.5531 -0.1657 -0.9339
   26phy    C18  692   1.180   0.680   2.858  0.6457  0.3435  0.0661
   26phy    O01  693   1.267   0.633   2.969 -0.2775 -0.0539 -0.5444
   26phy    H01  694   1.262   0.539   2.972 -3.0163 -0.0339 -1.3383
   26phy    C19  695   1.264   0.778   2.773  0.2184 -0.6918  0.9799
   26phy    C13  696   1.043   0.741   2.912  0.0068  0.3542 -0.1028
   26phy     H3  697   0.964   0.734   2.833  0.2675  0.8367 -0.4138
   26phy    O33  698   1.051   0.885   2.937 -0.2925  0.1455 -0.0634
   26phy    H1B  699   1.052   0.952   2.871 -0.6808  1.3700  1.1354
   26phy    C12  700   0.970   0.677   3.043  0.3323  0.2735  0.1354
   26phy    O11  701   0.839   0.717   3.088 -0.6381 -0.2235 -0.0627
   26phy    H1A  702   0.839   0.810   3.078 -0.1083 -0.2923 -0.7523
   27phy    C35  703   0.532   5.048   0.856 -0.4674  0.5927 -0.1279
   27phy    C33  704   0.484   5.150   0.960 -1.1071 -0.5438 -0.0024
   27phy    C34  705   0.393   5.077   1.058 -0.5483  0.3658  0.0155
   27phy    C32  706   0.611   5.210   1.018  0.0568 -0.5857  0.4882
   27phy    C31  707   0.630   5.360   0.997  0.2118 -0.0862  0.2533
   27phy    C30  708   0.774   5.381   1.035  0.2969 -0.2641 -0.0860
   27phy    C28  709   0.818   5.529   1.047  0.2997  0.2049 -0.6106
   27phy    C29  710   0.786   5.601   1.181  0.0771  0.0016  0.2340
   27phy    C27  711   0.971   5.527   1.022 -0.4850 -0.3299 -0.6245
   27phy    C26  712   1.036   5.657   0.961  0.4189  0.5287  0.5614
   27phy    C25  713   1.188   5.630   0.951  0.5643  0.3972  0.0991
   27phy    C23  714   1.265   5.726   0.853  0.6905 -0.2074 -0.1505
   27phy    C24  715   1.293   5.867   0.912 -0.0463  0.0509 -0.4016
   27phy    C22  716   1.393   5.660   0.798 -0.4596  0.3042  0.1809
   27phy    C21  717   1.444   5.704   0.659  0.0227  0.1281  0.1944
   27phy    C20  718   1.580   5.629   0.632 -0.1100 -0.8292  0.4824
   27phy    C18  719   1.648   5.655   0.488  0.2334 -0.0863 -0.0349
   27phy    O01  720   1.548   5.625   0.392  0.2968 -0.0535  0.2687
   27phy    H01  721   1.505   5.704   0.368 -0.3148 -0.2903  0.5572
   27phy    C19  722   1.751   5.543   0.483 -0.2614 -0.0087  1.0059
   27phy    C13  723   1.715   5.804   0.474  0.3415 -0.0821 -0.2674
   27phy     H3  724   1.626   5.871   0.468  0.8777  0.6079 -0.5889
   27phy    O33  725   1.772   5.855   0.593  0.0976  0.3864 -0.4087
   27phy    H1B  726   1.705   5.893   0.645  0.6863  0.3741  0.3800
   27phy    C12  727   1.766   5.878   0.344 -0.9738  0.7748 -0.5038
   27phy    O11  728   1.710   5.846   0.221  0.1236 -0.4358  0.2411
   27phy    H1A  729   1.708   5.923   0.168  1.8555 -2.6529 -3.4682
   28phy    C35  730   1.498   2.297   0.938  0.0701  0.3674  0.2657
   28phy    C33  731   1.565   2.367   1.054  0.2931  0.0979 -0.7281
   28phy    C34  732   1.456   2.387   1.165 -0.2040 -0.2334 -0.0080
   28phy    C32  733   1.684   2.279   1.089  0.0948 -0.2404  0.4040
   28phy    C31  734   1.797   2.343   1.174  0.1599 -0.1683 -0.1234
   28phy    C30  735   1.890   2.239   1.244 -0.5565 -1.1174  0.1911
   28phy    C28  736   2.037   2.294   1.275 -0.6296  0.9695 -0.5401
   28phy    C29  737   2.043   2.350   1.412 -0.1880 -0.0929 -0.3866
   28phy    C27  738   2.141   2.180   1.274  0.2558  0.7557  0.5080
   28phy    C26  739   2.238   2.180   1.153 -0.0789  0.5394 -0.0003
   28phy    C25  740   2.306   2.044   1.120 -0.1494 -0.8537  0.4754
   28phy    C23  741   2.402   2.040   1.001 -0.1990 -0.0125  0.4113
   28phy    C24  742   2.544   2.062   1.034  0.2059  0.3193 -0.3682
   28phy    C22  743   2.388   1.909   0.918 -0.0298 -0.2619 -0.2425
   28phy    C21  744   2.369   1.934   0.769 -0.2792 -0.1355  0.5984
   28phy    C20  745   2.297   1.809   0.707 -0.1866  0.0967  0.0924
   28phy    C18  746   2.274   1.793   0.550 -0.2241  0.9680 -0.0764
   28phy    O01  747   2.196   1.902   0.507 -0.2917 -0.3279  0.0795
   28phy    H01  748   2.247   1.976   0.481  0.0833 -0.2871  0.8884
   28phy    C19  749   2.190   1.665   0.562  0.0120 -0.7903 -0.5985
   28phy    C13  750   2.416   1.782   0.468  0.2989  0.1332  0.3354
   28phy     H3  751   2.456   1.886   0.475  1.8463 -0.4221  0.1753
   28phy    O33  752   2.533   1.710   0.519  0.3274 -0.7869 -0.2381
   28phy    H1B  753   2.530   1.721   0.612  0.3366 -1.6001 -0.1352
   28phy    C12  754   2.434   1.789   0.314  0.3374 -0.1275 -0.1295
   28phy    O11  755   2.324   1.830   0.241 -0.5084  0.1816 -0.0740
   28phy    H1A  756   2.266   1.756   0.247 -0.3015 -0.2644 -2.4256
   29phy    C35  757   0.890   3.346   0.551 -0.2722  0.0856 -0.3443
   29phy    C33  758   0.919   3.429   0.670  0.1792 -0.3624 -0.0029
   29phy    C34  759   1.009   3.367   0.778  0.0585 -0.4486 -0.1719
   29phy    C32  760   0.973   3.568   0.624 -0.2306 -0.2222 -0.0283
   29phy    C31  761   0.951   3.695   0.714  0.2204  0.5845  0.3350
   29phy    C30  762   1.028   3.812   0.649 -0.0972  0.1347 -0.1524
   29phy    C28  763   1.041   3.943   0.725  0.1006  0.3025 -0.5885
   29phy    C29  764   1.137   3.943   0.848  0.0826  0.0171  0.0051
   29phy    C27  765   1.068   4.055   0.630 -0.1131  0.0329  0.2172
   29phy    C26  766   0.952   4.139   0.585 -0.3920  0.2953  0.1676
   29phy    C25  767   0.996   4.270   0.511 -0.3357  0.8173 -0.2606
   29phy    C23  768   0.905   4.316   0.397 -0.3944 -0.0339  0.5078
   29phy    C24  769   0.886   4.466   0.407  0.1426 -0.1062  0.1918
   29phy    C22  770   0.986   4.280   0.266  0.5219 -0.5810  0.4327
   29phy    C21  771   0.908   4.262   0.133  0.0114  0.5393 -0.0125
   29phy    C20  772   1.013   4.246   0.017 -0.6111 -0.3036  0.0990
   29phy    C18  773   0.981   4.237  -0.143  0.2897 -0.8880  0.1093
   29phy    O01  774   0.890   4.131  -0.166 -0.5427  0.1684  1.2490
   29phy    H01  775   0.805   4.160  -0.139 -1.6294  0.9174 -2.3870
   29phy    C19  776   1.123   4.206  -0.196 -0.3653 -0.1153  0.7471
   29phy    C13  777   0.917   4.370  -0.199  0.5114  0.0500  0.7120
   29phy     H3  778   0.816   4.377  -0.151  0.0400  1.4895 -0.4086
   29phy    O33  779   0.969   4.496  -0.162 -0.1886  0.5647 -0.5698
   29phy    H1B  780   0.979   4.503  -0.069 -0.8904 -2.9746 -0.0870
   29phy    C12  781   0.854   4.391  -0.344 -0.5921 -0.1788  0.0359
   29phy    O11  782   0.787   4.514  -0.371 -0.1033 -0.1436 -0.4377
   29phy    H1A  783   0.842   4.580  -0.333 -0.8283 -0.4462  1.1879
   30phy    C35  784   0.830   3.895   1.096 -0.2595 -0.4348 -0.4640
   30phy    C33  785   0.778   3.920   1.237  0.2912 -0.4276  0.5616
   30phy    C34  786   0.881   3.857   1.327  0.2307 -0.8616 -0.0261
   30phy    C32  787   0.754   4.070   1.274  0.4017  0.0369 -0.1101
   30phy    C31  788   0.608   4.112   1.265 -0.3220  0.2687 -0.3763
   30phy    C30  789   0.599   4.268   1.280  0.5262  0.4823  0.2665
   30phy    C28  790   0.465   4.331   1.235  0.2374 -0.3351 -0.0005
   30phy    C29  791   0.390   4.390   1.352  0.4197  0.1943  0.2008
   30phy    C27  792   0.503   4.453   1.150  0.6435 -0.1399 -0.6449
   30phy    C26  793   0.434   4.438   1.013 -0.5829  0.3931  0.3034
   30phy    C25  794   0.484   4.548   0.915 -0.4064 -0.8666  0.0830
   30phy    C23  795   0.403   4.562   0.782  0.1410 -0.0201 -0.4177
   30phy    C24  796   0.384   4.711   0.744 -0.4286 -0.5202 -0.2489
   30phy    C22  797   0.466   4.461   0.676 -0.2936 -0.7417  0.0921
   30phy    C21  798   0.383   4.438   0.553  0.0735  0.1071  0.0196
   30phy    C20  799   0.446   4.338   0.453 -0.5353 -0.2598 -0.1986
   30phy    C18  800   0.367   4.307   0.315  0.4837 -0.0042 -0.2462
   30phy    O01  801   0.231   4.259   0.339 -0.0735 -0.2858 -0.0999
   30phy    H01  802   0.242   4.189   0.400  1.7943 -0.0879 -0.1357
   30phy    C19  803   0.457   4.194   0.264 -0.7300  0.0448 -0.1159
   30phy    C13  804   0.359   4.432   0.214  0.2545  0.2911  0.1737
   30phy     H3  805   0.285   4.502   0.260  0.5774  0.6517  0.1588
   30phy    O33  806   0.474   4.516   0.221  0.2988 -0.0052  0.2830
   30phy    H1B  807   0.448   4.591   0.271 -0.0941 -0.4868  0.8294
   30phy    C12  808   0.285   4.443   0.077  0.1742  0.4152  0.3301
   30phy    O11  809   0.204   4.337   0.032 -0.3979  0.4956  0.0390
   30phy    H1A  810   0.132   4.322   0.091 -1.4198 -0.4630 -1.3735
   31phy    C35  811   1.282   0.250   2.315 -0.0344  0.1715  0.2043
   31phy    C33  812   1.408   0.286   2.392 -0.3074 -0.6799 -0.3093
   31phy    C34  813   1.491   0.161   2.426 -0.5102 -0.2075  0.1638
   31phy    C32  814   1.493   0.390   2.320 -0.3043  0.5456 -0.0665
   31phy    C31  815   1.554   0.487   2.422  0.3308  0.3008 -0.2399
   31phy    C30  816   1.630   0.599   2.347 -0.6512 -0.4934  0.0502
   31phy    C28  817   1.682   0.712   2.433  0.2084 -1.0607 -0.3402
   31phy    C29  818   1.825   0.720   2.400 -0.4543  0.8905  0.5760
   31phy    C27  819   1.603   0.846   2.394 -0.1717  0.8448  0.1930
   31phy    C26  820   1.603   0.953   2.502  0.0334  0.1933  0.5303
   31phy    C25  821   1.529   1.077   2.454  0.6749  0.0684 -0.5199
   31phy    C23  822   1.536   1.203   2.537 -0.1272  0.1866 -0.0282
   31phy    C24  823   1.574   1.317   2.440  0.3445 -0.0659  0.6588
   31phy    C22  824   1.404   1.238   2.605  0.2533 -0.1220 -0.0509
   31phy    C21  825   1.392   1.209   2.755 -0.4207  0.0233 -0.0691
   31phy    C20  826   1.308   1.318   2.829 -0.0769  0.0431 -0.4198
   31phy    C18  827   1.281   1.302   2.987  0.3130 -0.6012 -0.6765
   31phy    O01  828   1.407   1.283   3.058  0.0358 -0.1600 -0.2319
   31phy    H01  829   1.440   1.197   3.040  0.8276  0.0393  0.2340
   31phy    C19  830   1.232   1.443   3.032  0.2333 -0.3725  0.6394
   31phy    C13  831   1.182   1.176   3.012 -0.4882  0.4216 -0.2416
   31phy     H3  832   1.224   1.090   2.955  1.0289  0.5240  0.6676
   31phy    O33  833   1.048   1.199   2.947 -0.1455  0.3794  0.2886
   31phy    H1B  834   0.974   1.211   3.005 -1.1835 -2.2827 -0.3063
   31phy    C12  835   1.159   1.111   3.154 -0.1180  0.8346  0.1097
   31phy    O11  836   1.123   0.972   3.173 -0.1690 -0.0368  0.5064
   31phy    H1A  837   1.056   0.939   3.116 -0.1475 -2.5279  1.8168
   32phy    C35  838   2.752   1.713   2.005 -0.0887 -0.3220 -0.2964
   32phy    C33  839   2.603   1.736   2.000 -0.0132 -0.0240  0.3280
   32phy    C34  840   2.568   1.879   1.967  0.2739  0.0133 -0.1180
   32phy    C32  841   2.545   1.633   1.898 -0.2714  0.5665  0.1151
   32phy    C31  842   2.406   1.581   1.934  0.1081 -0.2792 -0.2531
   32phy    C30  843   2.358   1.474   1.831  0.1122  0.1100 -0.3587
   32phy    C28  844   2.216   1.417   1.838 -0.8440  0.9604  0.5599
   32phy    C29  845   2.182   1.362   1.701  0.3105 -0.0507  0.1974
   32phy    C27  846   2.202   1.320   1.953 -0.1047  0.6738  0.0407
   32phy    C26  847   2.071   1.337   2.032 -0.6909  0.1927  0.1831
   32phy    C25  848   2.079   1.225   2.145 -0.7869  0.0009  0.8474
   32phy    C23  849   1.973   1.227   2.258 -0.2202 -1.1598 -0.1487
   32phy    C24  850   1.857   1.137   2.226 -0.1824  0.3369 -0.2766
   32phy    C22  851   2.033   1.184   2.397 -0.1589  0.3099 -0.3018
   32phy    C21  852   1.949   1.225   2.519 -0.4628 -0.4469  0.4639
   32phy    C20  853   2.027   1.204   2.651  0.0249 -0.2181 -0.3354
   32phy    C18  854   1.966   1.238   2.799 -0.3307 -0.3463 -0.8275
   32phy    O01  855   1.842   1.169   2.826 -0.8469 -0.3116 -0.3661
   32phy    H01  856   1.846   1.075   2.818  0.0884 -0.4908  1.6797
   32phy    C19  857   2.067   1.161   2.895  0.2152  0.2597 -0.2266
   32phy    C13  858   1.954   1.398   2.828  0.3716  0.0904 -0.6710
   32phy     H3  859   2.046   1.455   2.800  0.4584  0.7473  0.8588
   32phy    O33  860   1.942   1.439   2.970 -0.1320 -0.0941  0.1197
   32phy    H1B  861   1.983   1.520   2.992 -1.5997  0.6015  0.4397
   32phy    C12  862   1.834   1.468   2.754 -0.4351  0.5039  0.1720
   32phy    O11  863   1.710   1.416   2.786  0.5834  0.4182 -0.3558
   32phy    H1A  864   1.705   1.328   2.754 -0.8226 -0.6319  2.4384
   33phy    C35  865   1.111   0.749   2.065  0.2408  0.6930 -0.4389
   33phy    C33  866   1.124   0.749   2.216 -0.1850 -0.3121 -0.4417
   33phy    C34  867   1.248   0.678   2.252 -0.1672 -0.0798  0.5124
   33phy    C32  868   1.110   0.890   2.278 -0.8848  0.0685 -0.4061
   33phy    C31  869   1.046   0.896   2.417 -0.4396  0.7315 -0.1514
   33phy    C30  870   0.980   1.035   2.446  0.0071 -0.2444  0.1976
   33phy    C28  871   0.904   1.047   2.576 -0.0093  0.1678 -0.3266
   33phy    C29  872   0.901   1.193   2.624 -0.3807 -0.1513 -0.1312
   33phy    C27  873   0.759   0.996   2.573  0.0066  0.2904 -0.1457
   33phy    C26  874   0.685   0.974   2.704 -0.4588  0.5193 -0.0801
   33phy    C25  875   0.564   0.886   2.686 -0.4379  0.1030  0.2487
   33phy    C23  876   0.481   0.847   2.814 -0.6418 -0.2943  0.3805
   33phy    C24  877   0.365   0.947   2.826 -0.2130  0.2593  0.3559
   33phy    C22  878   0.415   0.710   2.801  0.2865 -0.5641  0.3242
   33phy    C21  879   0.470   0.623   2.915 -0.4911  0.1636 -0.2938
   33phy    C20  880   0.397   0.487   2.927 -0.6392 -0.5116 -0.4361
   33phy    C18  881   0.459   0.377   3.024 -0.6020 -0.0023  0.3156
   33phy    O01  882   0.503   0.440   3.144 -0.0281  0.0777  0.8074
   33phy    H01  883   0.459   0.519   3.169 -1.3255 -0.4795  0.4199
   33phy    C19  884   0.341   0.287   3.064 -0.1984 -0.3149 -0.7231
   33phy    C13  885   0.580   0.293   2.958  0.0002  0.5522  1.0597
   33phy     H3  886   0.552   0.278   2.851 -0.0802  1.9093  0.8765
   33phy    O33  887   0.594   0.157   3.004  0.1436 -0.4200 -0.1210
   33phy    H1B  888   0.608   0.159   3.097  1.5892  0.5133 -0.3246
   33phy    C12  889   0.731   0.339   2.957  0.1700  0.1272  0.0807
   33phy    O11  890   0.791   0.338   3.081  0.1339  0.7334  0.1081
   33phy    H1A  891   0.743   0.405   3.127 -0.1931 -1.4382  3.2605
   34phy    C35  892   4.179   3.232   0.670  0.3299  0.1115  0.4083
   34phy    C33  893   4.205   3.199   0.820 -0.3990 -0.3066  0.2883
   34phy    C34  894   4.288   3.308   0.893  0.1622 -0.0928 -0.1782
   34phy    C32  895   4.080   3.171   0.899 -0.4090  0.2909 -0.3538
   34phy    C31  896   4.003   3.038   0.882 -0.3200  0.2434  0.2549
   34phy    C30  897   3.903   3.009   0.992 -0.4825 -0.4055 -0.0562
   34phy    C28  898   3.824   2.879   0.968  0.1089 -0.3215 -0.1195
   34phy    C29  899   3.819   2.799   1.090 -0.3228 -0.1415 -0.5452
   34phy    C27  900   3.673   2.908   0.938  0.1848 -0.1829 -0.8832
   34phy    C26  901   3.643   2.926   0.788  0.1420  0.4190 -0.5323
   34phy    C25  902   3.506   2.994   0.782  0.1285 -0.6438  0.2406
   34phy    C23  903   3.454   3.042   0.644  0.1057 -0.1271 -0.4286
   34phy    C24  904   3.370   2.934   0.583  0.5924 -0.3584 -0.1666
   34phy    C22  905   3.360   3.163   0.647 -0.0855  0.3950  0.1324
   34phy    C21  906   3.414   3.297   0.598 -0.1757 -0.2384 -0.2924
   34phy    C20  907   3.304   3.401   0.627  0.0104  0.0867  0.4162
   34phy    C18  908   3.284   3.512   0.510 -0.5506  0.2062  0.2513
   34phy    O01  909   3.412   3.570   0.478 -0.0033 -0.0575 -0.1506
   34phy    H01  910   3.464   3.573   0.556  0.4790 -0.3521 -0.4564
   34phy    C19  911   3.210   3.618   0.595  0.0343  0.2123 -0.0819
   34phy    C13  912   3.199   3.460   0.380 -0.0142  0.2916 -0.4073
   34phy     H3  913   3.268   3.388   0.329 -1.3121 -0.3925 -1.2505
   34phy    O33  914   3.095   3.360   0.408  0.1122 -0.2159  0.3646
   34phy    H1B  915   3.023   3.404   0.448 -0.0733 -2.0613  2.2378
   34phy    C12  916   3.194   3.543   0.249  0.3057  0.3697 -0.2737
   34phy    O11  917   3.068   3.594   0.215 -0.1689 -0.2104  0.0015
   34phy    H1A  918   3.013   3.530   0.173  1.8007 -1.0206 -1.4770
   35phy    C35  919   1.713   1.305   1.860 -0.5326 -0.0346  0.4830
   35phy    C33  920   1.569   1.312   1.891  0.0744 -0.6840 -0.5800
   35phy    C34  921   1.565   1.345   2.043 -0.3088 -0.0291  0.4663
   35phy    C32  922   1.502   1.429   1.814  0.3515 -1.0325  0.2507
   35phy    C31  923   1.350   1.406   1.793 -0.4553  0.1938 -0.0822
   35phy    C30  924   1.282   1.520   1.721 -0.3891  0.1829 -0.1395
   35phy    C28  925   1.129   1.513   1.712 -0.0940  0.1931  0.3696
   35phy    C29  926   1.067   1.601   1.816  0.2616  0.2918  0.5022
   35phy    C27  927   1.081   1.586   1.583  0.4211 -0.1280 -0.2163
   35phy    C26  928   1.065   1.493   1.459  0.9523  0.1019 -0.8008
   35phy    C25  929   1.025   1.588   1.347  0.4295  0.7648  0.0112
   35phy    C23  930   1.032   1.532   1.205  0.6639  0.5593  0.7251
   35phy    C24  931   0.916   1.595   1.125 -0.2789 -0.0051 -0.6266
   35phy    C22  932   1.168   1.530   1.133  0.0076  0.2491  0.8271
   35phy    C21  933   1.197   1.414   1.043 -0.1153 -0.0495 -0.2344
   35phy    C20  934   1.347   1.415   1.008  0.3933  0.1455 -0.1294
   35phy    C18  935   1.400   1.307   0.906 -0.2524  0.1337  0.6160
   35phy    O01  936   1.379   1.170   0.950  0.0314  0.0724 -0.4989
   35phy    H01  937   1.388   1.170   1.044  1.9733  0.7131 -0.6310
   35phy    C19  938   1.554   1.326   0.908 -0.2187  0.3383  0.5083
   35phy    C13  939   1.336   1.320   0.756  0.1977  0.9314 -0.1503
   35phy     H3  940   1.227   1.338   0.773 -0.2021  1.1006 -2.5243
   35phy    O33  941   1.360   1.446   0.686  0.6753  0.3845 -0.1696
   35phy    H1B  942   1.281   1.494   0.673  0.7400  0.4327 -0.3900
   35phy    C12  943   1.288   1.211   0.657 -0.0448 -0.0737  0.5427
   35phy    O11  944   1.247   1.094   0.718 -0.1118  0.2063  0.2493
   35phy    H1A  945   1.303   1.090   0.793 -0.1946 -0.5290  0.2835
   36phy    C35  946   2.377   1.708   3.039  0.3540 -0.1719 -0.5835
   36phy    C33  947   2.398   1.738   2.891 -0.0503 -0.2062 -0.3835
   36phy    C34  948   2.545   1.748   2.861 -0.2034 -0.0568  0.6911
   36phy    C32  949   2.339   1.624   2.813  0.4633 -0.1983  0.2776
   36phy    C31  950   2.280   1.673   2.677 -0.5238 -0.1452 -0.3198
   36phy    C30  951   2.223   1.565   2.581 -0.4780  0.3495  0.1923
   36phy    C28  952   2.172   1.629   2.448 -0.1702  0.9050 -0.3468
   36phy    C29  953   2.269   1.620   2.333  0.2539  0.1682  0.3251
   36phy    C27  954   2.042   1.569   2.409  0.7076 -0.2497  0.1691
   36phy    C26  955   1.936   1.679   2.383  0.3036  0.3726 -0.0223
   36phy    C25  956   1.811   1.621   2.317  0.3493  0.1436 -0.6678
   36phy    C23  957   1.699   1.725   2.289  0.3693  0.5073  0.2662
   36phy    C24  958   1.643   1.695   2.150 -0.3898  0.4765  0.0896
   36phy    C22  959   1.579   1.708   2.384  0.2237  0.3312 -0.4287
   36phy    C21  960   1.566   1.814   2.487  0.4408 -0.3875 -0.2544
   36phy    C20  961   1.470   1.793   2.606 -0.4196  0.2436  0.1840
   36phy    C18  962   1.489   1.874   2.742 -0.3422  0.6016 -0.6346
   36phy    O01  963   1.464   2.012   2.728  0.9009 -0.4150 -0.2387
   36phy    H01  964   1.402   2.021   2.658 -0.0652  1.3709  0.7786
   36phy    C19  965   1.367   1.825   2.819 -0.1852  0.0612  0.5515
   36phy    C13  966   1.624   1.865   2.829 -0.5424 -0.2122  0.5733
   36phy     H3  967   1.652   1.761   2.859  1.9127  0.6875  1.7084
   36phy    O33  968   1.604   1.923   2.957 -0.0632 -0.3831  0.2002
   36phy    H1B  969   1.572   2.011   2.952  1.1799  0.0242 -2.1228
   36phy    C12  970   1.764   1.921   2.769 -0.3065  0.0488  0.5496
   36phy    O11  971   1.873   1.889   2.855  0.0628  0.0514  0.6760
   36phy    H1A  972   1.942   1.948   2.831 -1.1000  1.0929 -0.2583
   37phy    C35  973   1.829   1.324   1.283  0.2733 -0.0010  0.3691
   37phy    C33  974   1.784   1.303   1.429  0.0082 -0.1469 -0.2854
   37phy    C34  975   1.839   1.431   1.490  0.2433  0.2133  0.1234
   37phy    C32  976   1.625   1.317   1.439 -0.0125  0.1671  1.0365
   37phy    C31  977   1.552   1.185   1.427 -0.2686  0.5575  0.1910
   37phy    C30  978   1.405   1.208   1.445  0.0709  0.1773  0.6800
   37phy    C28  979   1.332   1.069   1.425 -0.7910 -0.2176 -0.3779
   37phy    C29  980   1.289   1.004   1.557  0.4070  0.1962 -0.0202
   37phy    C27  981   1.201   1.092   1.346  0.0322  0.7362 -0.3800
   37phy    C26  982   1.157   1.000   1.233 -0.5438  0.5627 -0.5122
   37phy    C25  983   1.038   1.057   1.152 -0.5330  0.2836  0.0879
   37phy    C23  984   0.967   0.961   1.047  0.6354 -0.3565 -0.4897
   37phy    C24  985   0.842   0.909   1.123 -0.1486 -0.0312  0.0717
   37phy    C22  986   0.925   1.025   0.911 -0.5630 -0.6993 -0.4033
   37phy    C21  987   0.946   0.928   0.795  0.2349 -0.0865  0.6239
   37phy    C20  988   0.919   1.004   0.662  0.1379 -0.0403 -0.2274
   37phy    C18  989   0.982   0.953   0.527  0.4734 -0.5776 -0.9191
   37phy    O01  990   1.118   0.934   0.546 -0.3945  0.0275  0.0764
   37phy    H01  991   1.155   0.977   0.622  3.0613 -0.0215 -1.3656
   37phy    C19  992   0.969   1.079   0.442  0.1617 -0.2100 -0.0338
   37phy    C13  993   0.912   0.824   0.467 -0.0416  0.4171 -0.1131
   37phy     H3  994   0.899   0.758   0.556 -0.6415 -1.3764 -1.4757
   37phy    O33  995   0.768   0.837   0.438  0.3387 -0.1494 -0.3140
   37phy    H1B  996   0.743   0.799   0.356  1.2618 -0.7348 -0.3290
   37phy    C12  997   0.990   0.709   0.390  0.6315 -0.4792  0.3248
   37phy    O11  998   1.120   0.693   0.431 -0.0245  0.5390  0.3815
   37phy    H1A  999   1.118   0.706   0.524 -0.8894 -1.4348  0.7049
   38phy    C35 1000   0.887   1.153   1.837  0.3032  0.2585 -0.5901
   38phy    C33 1001   0.992   1.155   1.946 -0.6549 -0.2540  0.0714
   38phy    C34 1002   1.124   1.092   1.889  0.6730 -0.2461  0.8689
   38phy    C32 1003   1.013   1.294   2.012  0.3476  0.2902 -0.2362
   38phy    C31 1004   1.054   1.301   2.154  0.4465 -0.2997  0.1732
   38phy    C30 1005   1.075   1.446   2.188  0.0015  0.4421  0.1967
   38phy    C28 1006   1.165   1.465   2.315  0.6436  0.8959  0.0673
   38phy    C29 1007   1.309   1.491   2.272  0.1307  0.1511  0.5177
   38phy    C27 1008   1.104   1.586   2.391 -0.0243  0.1351 -0.6118
   38phy    C26 1009   1.109   1.579   2.543  0.5773  0.1633 -0.2789
   38phy    C25 1010   0.977   1.642   2.603 -0.8821  0.1280  0.2359
   38phy    C23 1011   0.989   1.653   2.761 -0.4352  0.1398  0.2726
   38phy    C24 1012   0.980   1.800   2.784 -0.1470  0.1361  0.0096
   38phy    C22 1013   0.869   1.592   2.831  0.0324  0.3256 -0.3276
   38phy    C21 1014   0.891   1.460   2.905  0.7870 -0.0773 -0.9205
   38phy    C20 1015   0.779   1.440   3.019 -0.0423 -1.0126  0.3891
   38phy    C18 1016   0.749   1.313   3.099 -0.0183 -0.2838 -0.1869
   38phy    O01 1017   0.875   1.280   3.165  0.2221  0.0740  0.4630
   38phy    H01 1018   0.896   1.333   3.240  2.5604  0.7949 -0.6095
   38phy    C19 1019   0.649   1.360   3.203  0.0837 -0.3556  0.4218
   38phy    C13 1020   0.707   1.183   3.008  0.3574 -0.6209 -0.2902
   38phy     H3 1021   0.768   1.181   2.914  0.2589  0.6200 -0.3999
   38phy    O33 1022   0.576   1.208   2.952  0.3213  0.5314  0.4830
   38phy    H1B 1023   0.577   1.201   2.859 -0.3961  0.7185  0.4567
   38phy    C12 1024   0.712   1.040   3.075 -0.1944  0.5986 -0.1210
   38phy    O11 1025   0.836   0.993   3.124 -0.2843 -0.8736  0.2242
   38phy    H1A 1026   0.856   1.036   3.205  0.1989 -1.1791  0.2724
   39phy    C35 1027   0.411   2.837   1.232  0.1323  0.0162  0.2863
   39phy    C33 1028   0.546   2.837   1.299 -0.4424  0.3005 -1.0106
   39phy    C34 1029   0.641   2.769   1.198 -0.4935 -0.1337  0.3360
   39phy    C32 1030   0.592   2.982   1.327  0.2773 -0.0525 -0.1364
   39phy    C31 1031   0.683   2.987   1.447 -0.3064 -0.6277 -0.7543
   39phy    C30 1032   0.760   3.123   1.449  0.8203 -0.0418 -0.7666
   39phy    C28 1033   0.841   3.155   1.577 -0.0688 -0.5867  0.0335
   39phy    C29 1034   0.935   3.257   1.527 -0.0221 -0.6768 -0.1065
   39phy    C27 1035   0.772   3.198   1.706 -0.1934 -1.5133 -0.1133
   39phy    C26 1036   0.742   3.087   1.801  0.0180 -0.2953 -0.3183
   39phy    C25 1037   0.697   3.140   1.940  0.6701  0.4756 -0.2129
   39phy    C23 1038   0.661   3.032   2.040 -0.0704  0.1698 -0.5519
   39phy    C24 1039   0.782   2.979   2.116 -0.2432  0.2767  0.2807
   39phy    C22 1040   0.560   3.097   2.135  0.0267 -0.0623  0.3873
   39phy    C21 1041   0.447   3.015   2.205 -0.2909  0.3960 -0.0055
   39phy    C20 1042   0.326   3.105   2.227 -0.3862  0.7117 -0.4583
   39phy    C18 1043   0.220   3.074   2.339 -0.2850  1.0967  0.1939
   39phy    O01 1044   0.278   3.071   2.471 -0.2804  0.4036 -0.1268
   39phy    H01 1045   0.347   3.134   2.476 -0.2163  0.6064 -2.4662
   39phy    C19 1046   0.145   3.204   2.345 -0.2369 -0.1505  0.0438
   39phy    C13 1047   0.126   2.943   2.325  0.2443  0.2890 -0.4780
   39phy     H3 1048   0.084   2.940   2.222  0.4827 -0.4733 -0.5630
   39phy    O33 1049   0.011   2.952   2.408  0.2850 -0.1017 -0.0717
   39phy    H1B 1050   0.029   2.950   2.500 -1.2201 -0.5055  0.2465
   39phy    C12 1051   0.198   2.805   2.356  0.1947 -0.5933 -0.2663
   39phy    O11 1052   0.266   2.788   2.473 -0.2187 -0.1883 -0.3460
   39phy    H1A 1053   0.321   2.864   2.483 -0.2841 -0.4056  2.3881
   40phy    C35 1054   0.697   4.882   2.006  0.0185  0.2061  0.0791
   40phy    C33 1055   0.830   4.818   1.974 -0.3191  0.7476 -0.1680
   40phy    C34 1056   0.821   4.666   2.012  0.4045 -0.0598 -0.3156
   40phy    C32 1057   0.878   4.844   1.833  0.4347  0.4136 -0.3397
   40phy    C31 1058   1.030   4.819   1.795 -0.1012 -0.1037  0.2323
   40phy    C30 1059   1.070   4.889   1.664 -0.7709 -0.1944  0.1976
   40phy    C28 1060   1.207   4.853   1.605 -0.2717  0.1820  0.1966
   40phy    C29 1061   1.193   4.833   1.451  0.5370  0.4552 -0.1720
   40phy    C27 1062   1.315   4.959   1.633  0.2067  0.3736  0.0116
   40phy    C26 1063   1.444   4.892   1.686  0.4075  0.3227  0.3175
   40phy    C25 1064   1.548   4.993   1.731  0.7453 -0.4119  0.1818
   40phy    C23 1065   1.670   4.927   1.787 -0.4553 -0.6346 -0.1295
   40phy    C24 1066   1.788   4.930   1.688  0.1947 -0.2463 -0.1305
   40phy    C22 1067   1.716   5.007   1.910 -0.1318  0.7015  0.7785
   40phy    C21 1068   1.730   4.913   2.034 -0.1079  0.0619  0.1500
   40phy    C20 1069   1.746   4.992   2.164 -0.1656  0.4227  0.4456
   40phy    C18 1070   1.833   4.933   2.285 -0.3007 -0.3718 -0.2097
   40phy    O01 1071   1.968   4.900   2.235  0.0284 -0.7317  0.7349
   40phy    H01 1072   1.953   4.879   2.145  1.6635 -0.0135  0.2440
   40phy    C19 1073   1.855   5.062   2.378  0.0582  0.2607  0.1031
   40phy    C13 1074   1.765   4.806   2.360 -0.3247 -0.6583 -0.2447
   40phy     H3 1075   1.658   4.829   2.383 -0.7470 -2.2050 -0.5387
   40phy    O33 1076   1.812   4.780   2.488 -0.2053 -0.0654 -0.4280
   40phy    H1B 1077   1.905   4.768   2.479 -0.1544  0.8974 -1.4162
   40phy    C12 1078   1.765   4.675   2.273  0.5081 -0.1422  0.2132
   40phy    O11 1079   1.886   4.609   2.249  0.6885 -0.4159 -0.0215
   40phy    H1A 1080   1.862   4.522   2.224  2.6867 -0.7999 -0.8438
   41phy    C35 1081   0.648   1.933   1.753 -0.4651  0.1304 -0.0837
   41phy    C33 1082   0.776   1.859   1.708 -0.5448  0.2118 -0.0676
   41phy    C34 1083   0.721   1.753   1.615 -0.3110  0.1679 -0.5296
   41phy    C32 1084   0.890   1.944   1.642  0.2299  0.2647 -0.5567
   41phy    C31 1085   0.988   2.007   1.735  0.1619 -0.0091 -0.1552
   41phy    C30 1086   1.088   2.090   1.656 -0.1432  0.3468  0.4192
   41phy    C28 1087   1.213   2.150   1.728 -0.0734 -0.1272  0.3010
   41phy    C29 1088   1.327   2.169   1.625 -0.3456  0.1816 -0.4174
   41phy    C27 1089   1.191   2.290   1.795 -0.3475  0.2719  0.0007
   41phy    C26 1090   1.273   2.318   1.919 -0.0424  0.3193  0.6140
   41phy    C25 1091   1.238   2.455   1.970 -0.2596 -0.3005 -0.5328
   41phy    C23 1092   1.275   2.477   2.120  0.0461  0.2465  0.6632
   41phy    C24 1093   1.342   2.615   2.141  0.2864  0.3040  0.2070
   41phy    C22 1094   1.149   2.461   2.206  0.1358  0.0342 -0.3369
   41phy    C21 1095   1.186   2.388   2.339  0.1067 -0.3312 -0.8827
   41phy    C20 1096   1.076   2.405   2.446 -0.3152 -0.2720  0.3199
   41phy    C18 1097   1.093   2.333   2.586  0.3609  0.4981 -0.4603
   41phy    O01 1098   1.230   2.362   2.632  0.1743  0.4323 -0.3681
   41phy    H01 1099   1.244   2.332   2.720 -1.4575  3.7244  1.2131
   41phy    C19 1100   0.993   2.408   2.679 -0.4214  0.2105 -0.0442
   41phy    C13 1101   1.071   2.175   2.597  0.3616 -0.2402 -0.4203
   41phy     H3 1102   0.980   2.142   2.540 -0.6728 -0.0863  1.0789
   41phy    O33 1103   1.041   2.120   2.728 -0.2079 -0.4360  0.5586
   41phy    H1B 1104   0.949   2.105   2.739 -0.4298 -1.2646 -1.7645
   41phy    C12 1105   1.178   2.080   2.534  0.0194  0.0062  0.0167
   41phy    O11 1106   1.309   2.107   2.565 -0.0892 -0.2556 -0.3078
   41phy    H1A 1107   1.318   2.199   2.552 -0.0324  0.1657  2.1830
   42phy    C35 1108   0.516   0.592   1.661 -0.1266  0.1859 -0.2241
   42phy    C33 1109   0.449   0.730   1.652  0.0128  0.6820  0.4750
   42phy    C34 1110   0.513   0.822   1.752  0.5304 -0.3245  0.0848
   42phy    C32 1111   0.482   0.807   1.526 -0.0907  0.0027  0.2490
   42phy    C31 1112   0.402   0.780   1.401 -0.5505  0.7241  0.4621
   42phy    C30 1113   0.476   0.820   1.267 -0.6758  0.7093  0.3055
   42phy    C28 1114   0.403   0.777   1.142  0.0901  0.2155 -0.3712
   42phy    C29 1115   0.277   0.857   1.110 -0.9709 -0.4166 -0.0762
   42phy    C27 1116   0.506   0.780   1.027 -0.2280  0.1124 -0.2758
   42phy    C26 1117   0.483   0.682   0.914  0.2034 -0.4489 -0.1852
   42phy    C25 1118   0.583   0.697   0.803  0.7892  0.2234 -0.6323
   42phy    C23 1119   0.581   0.592   0.692 -0.3288  0.7433 -0.2694
   42phy    C24 1120   0.509   0.648   0.567  0.3474 -1.3234 -0.5346
   42phy    C22 1121   0.723   0.542   0.663  0.1407 -0.1648  0.0712
   42phy    C21 1122   0.731   0.387   0.651  0.1553 -0.1376  0.0687
   42phy    C20 1123   0.878   0.350   0.639  0.3425  1.0639 -0.5886
   42phy    C18 1124   0.920   0.201   0.632  0.5627 -0.1984 -0.6817
   42phy    O01 1125   0.864   0.117   0.737  0.0364 -0.0885  0.0034
   42phy    H01 1126   0.890   0.149   0.822  1.9642 -1.1153 -0.1349
   42phy    C19 1127   1.069   0.209   0.669  0.1472  0.3034  0.3844
   42phy    C13 1128   0.891   0.131   0.489 -0.5532  0.4649  0.8864
   42phy     H3 1129   0.782   0.108   0.496 -0.3413 -0.2108  2.7713
   42phy    O33 1130   0.887   0.205   0.368  0.5434 -0.5740 -0.0457
   42phy    H1B 1131   0.970   0.204   0.324  1.4224  0.9541  1.4222
   42phy    C12 1132   0.916  -0.026   0.459  0.0737 -0.0575 -0.6959
   42phy    O11 1133   1.040  -0.064   0.413 -0.3808 -0.4146 -0.0223
   42phy    H1A 1134   1.095   0.012   0.408  0.4325 -0.8379  1.7496
   43phy    C35 1135   0.826   0.628   2.575 -0.1657  0.1122  0.1093
   43phy    C33 1136   0.747   0.545   2.472  0.0893 -0.0967  0.0010
   43phy    C34 1137   0.836   0.488   2.365  0.2342 -0.1286 -0.4687
   43phy    C32 1138   0.664   0.433   2.532 -0.2131  0.2413 -0.7765
   43phy    C31 1139   0.515   0.439   2.478  0.4579  0.3761 -0.5452
   43phy    C30 1140   0.410   0.345   2.534  0.5744  0.1550  0.0592
   43phy    C28 1141   0.269   0.350   2.479 -0.1331 -0.0632  0.0898
   43phy    C29 1142   0.262   0.263   2.358  0.3157  0.5697 -0.1878
   43phy    C27 1143   0.161   0.300   2.578 -0.2181  0.4834  0.3243
   43phy    C26 1144   0.080   0.414   2.632  0.0209 -0.5267  0.1785
   43phy    C25 1145   0.018   0.372   2.768 -0.3138  0.2262 -0.4773
   43phy    C23 1146  -0.055   0.480   2.844  0.0565  0.1276  0.1831
   43phy    C24 1147  -0.197   0.478   2.806  0.4553  0.1559 -1.0464
   43phy    C22 1148  -0.032   0.459   3.000 -0.3002 -0.0510  0.4425
   43phy    C21 1149   0.036   0.581   3.059  0.1441 -0.2216 -0.2446
   43phy    C20 1150   0.090   0.560   3.205 -0.7067 -0.3204  0.0159
   43phy    C18 1151   0.141   0.688   3.296  0.5506 -0.1163  0.3204
   43phy    O01 1152   0.030   0.779   3.294 -0.1591  0.1714  0.2322
   43phy    H01 1153  -0.046   0.737   3.331 -1.1645  1.6550 -0.0402
   43phy    C19 1154   0.149   0.628   3.439 -0.1440  0.6856  0.9602
   43phy    C13 1155   0.268   0.758   3.226  0.6768 -0.0788  0.3311
   43phy     H3 1156   0.256   0.775   3.116  0.0949 -1.7743  0.1157
   43phy    O33 1157   0.381   0.677   3.232 -0.3840  0.1435  0.0181
   43phy    H1B 1158   0.464   0.717   3.250  0.5851 -1.6143 -0.2530
   43phy    C12 1159   0.308   0.897   3.288  0.1113  0.3974  0.6097
   43phy    O11 1160   0.428   0.956   3.236 -0.2159 -0.0166  0.2545
   43phy    H1A 1161   0.403   1.043   3.211 -2.8016 -1.1386 -1.4638
   44phy    C35 1162   2.218   1.841   1.561 -0.2926 -0.1411 -0.3869
   44phy    C33 1163   2.085   1.869   1.635 -0.2054  0.1088 -0.1098
   44phy    C34 1164   2.119   1.972   1.749  0.5423  0.2758  0.5299
   44phy    C32 1165   1.982   1.922   1.532 -0.6102 -0.0400 -0.2609
   44phy    C31 1166   1.854   1.845   1.532  0.4608 -0.3447 -0.5511
   44phy    C30 1167   1.748   1.904   1.441  0.0878 -0.1936 -0.1719
   44phy    C28 1168   1.625   1.822   1.395 -0.3003  0.1265  0.0980
   44phy    C29 1169   1.536   1.789   1.516 -0.4522  0.0344  0.1926
   44phy    C27 1170   1.566   1.906   1.282  0.3151  0.4143  0.2333
   44phy    C26 1171   1.476   1.827   1.187 -0.7798  1.0122  0.2455
   44phy    C25 1172   1.438   1.911   1.065  0.3934  0.6319 -0.0949
   44phy    C23 1173   1.372   1.840   0.946  0.6504  0.2521  0.6153
   44phy    C24 1174   1.234   1.903   0.921  0.0679 -0.6158 -0.8430
   44phy    C22 1175   1.461   1.860   0.816 -0.0502 -0.5176  0.3465
   44phy    C21 1176   1.456   1.747   0.720  0.6114  0.7120  0.5646
   44phy    C20 1177   1.583   1.746   0.635 -0.4106  0.3455 -0.2166
   44phy    C18 1178   1.622   1.608   0.561 -0.4237 -0.6046 -0.2155
   44phy    O01 1179   1.598   1.497   0.647  0.0908  0.4463 -0.0557
   44phy    H01 1180   1.505   1.498   0.663 -0.0154  4.3676 -0.0589
   44phy    C19 1181   1.772   1.628   0.531 -0.4887 -0.4181  0.5081
   44phy    C13 1182   1.533   1.599   0.426  0.0501  0.7194 -0.7275
   44phy     H3 1183   1.428   1.584   0.463  0.2943  0.9050  0.0671
   44phy    O33 1184   1.503   1.720   0.351 -0.7625 -0.1154 -0.2683
   44phy    H1B 1185   1.563   1.722   0.279 -1.8289 -1.1562 -1.2272
   44phy    C12 1186   1.514   1.469   0.330  0.1956  0.4800  0.4719
   44phy    O11 1187   1.503   1.344   0.397  0.1158 -0.4390 -0.1557
   44phy    H1A 1188   1.558   1.365   0.470 -0.5872  0.0918  0.2407
   45phy    C35 1189   0.957   2.524   1.426 -0.0527 -0.0872 -0.2997
   45phy    C33 1190   1.090   2.561   1.478  0.1123 -0.2427 -0.3274
   45phy    C34 1191   1.193   2.459   1.430  0.6023 -0.2167  0.6171
   45phy    C32 1192   1.123   2.713   1.464 -0.5895  0.4697 -0.4869
   45phy    C31 1193   1.211   2.760   1.577 -0.3512 -0.0987  0.0389
   45phy    C30 1194   1.220   2.911   1.596 -0.1949 -0.1232 -0.1429
   45phy    C28 1195   1.301   2.976   1.709 -0.0384  0.2634  0.0154
   45phy    C29 1196   1.392   3.084   1.648 -0.0467  0.1286 -0.5449
   45phy    C27 1197   1.210   3.036   1.819  0.1738  0.0873  0.8104
   45phy    C26 1198   1.260   3.012   1.961 -0.4110  0.3462 -0.4088
   45phy    C25 1199   1.172   3.109   2.041  0.3948 -0.2410 -0.3616
   45phy    C23 1200   1.207   3.150   2.187 -0.4640  0.1219 -0.2139
   45phy    C24 1201   1.143   3.279   2.219  0.6857 -0.2539 -0.4108
   45phy    C22 1202   1.148   3.053   2.293 -0.2011  0.1452  0.4097
   45phy    C21 1203   1.248   3.005   2.399 -0.1162  0.2824 -0.1022
   45phy    C20 1204   1.161   2.925   2.499 -0.2891 -0.4329  0.1381
   45phy    C18 1205   1.235   2.861   2.619 -0.0123 -0.4984  0.1142
   45phy    O01 1206   1.333   2.957   2.678 -0.1155  0.3901 -0.1199
   45phy    H01 1207   1.304   3.046   2.676 -1.5272 -0.0474 -0.2447
   45phy    C19 1208   1.118   2.853   2.723  0.0253 -0.1729  0.1243
   45phy    C13 1209   1.297   2.715   2.592  0.6385  0.0578  0.2072
   45phy     H3 1210   1.226   2.652   2.532  1.3745 -0.3552 -0.2584
   45phy    O33 1211   1.316   2.632   2.703 -0.0116  0.1648  0.0527
   45phy    H1B 1212   1.325   2.544   2.674 -0.0185 -0.0338  0.6458
   45phy    C12 1213   1.433   2.719   2.516 -0.3179 -0.5972 -0.2382
   45phy    O11 1214   1.529   2.813   2.575  0.4199 -0.3670  0.4988
   45phy    H1A 1215   1.478   2.887   2.602  0.5102 -0.4352  0.8492
   46phy    C35 1216   1.804   2.887   2.269  0.3211 -0.5419 -0.1766
   46phy    C33 1217   1.749   2.892   2.125 -0.6309 -0.4503 -0.3979
   46phy    C34 1218   1.675   2.758   2.106 -0.4207 -0.2881  0.2724
   46phy    C32 1219   1.648   3.008   2.108  0.2065  0.1747  0.5547
   46phy    C31 1220   1.697   3.140   2.070 -0.1930  0.0021 -0.2588
   46phy    C30 1221   1.586   3.246   2.074 -0.1463 -0.2366  0.0293
   46phy    C28 1222   1.628   3.393   2.059 -0.4257  0.2614  0.4581
   46phy    C29 1223   1.673   3.449   1.923  0.3122 -0.0324 -0.1393
   46phy    C27 1224   1.522   3.486   2.111  0.3714 -0.6640  0.2625
   46phy    C26 1225   1.574   3.613   2.174  0.4088 -0.6328  0.5290
   46phy    C25 1226   1.466   3.681   2.256  0.0799  0.6679 -0.4154
   46phy    C23 1227   1.511   3.806   2.334  0.8125 -0.6173 -0.0879
   46phy    C24 1228   1.431   3.932   2.279 -0.1894 -0.1238 -0.1900
   46phy    C22 1229   1.467   3.779   2.481  0.1970  0.7566  0.2206
   46phy    C21 1230   1.554   3.836   2.587 -0.0926  0.0063 -0.0239
   46phy    C20 1231   1.480   3.842   2.725 -0.3674 -0.3296 -0.3229
   46phy    C18 1232   1.538   3.892   2.859  0.1116 -0.0133  0.2864
   46phy    O01 1233   1.654   3.973   2.838 -0.4230 -0.0526  0.4583
   46phy    H01 1234   1.718   3.927   2.787 -1.7859 -0.7931 -0.6610
   46phy    C19 1235   1.432   3.988   2.921  0.2475  0.0161  0.0610
   46phy    C13 1236   1.583   3.766   2.944  0.2002 -0.2439 -0.4649
   46phy     H3 1237   1.648   3.702   2.879 -0.6017  0.2559 -1.7684
   46phy    O33 1238   1.478   3.670   2.974 -0.3049 -0.0404  0.3524
   46phy    H1B 1239   1.515   3.584   2.962 -1.3411 -0.4581  0.0051
   46phy    C12 1240   1.668   3.778   3.074 -0.0714 -0.1148 -0.0631
   46phy    O11 1241   1.770   3.873   3.092 -0.4123  0.0253  0.1917
   46phy    H1A 1242   1.731   3.958   3.083 -0.3916  0.2125  1.6606
   47phy    C35 1243   3.924   2.347   1.589 -0.2675 -0.2434 -0.3426
   47phy    C33 1244   3.822   2.385   1.477 -0.0080  0.0804  0.2992
   47phy    C34 1245   3.776   2.264   1.406 -0.2484 -0.4822 -0.4306
   47phy    C32 1246   3.722   2.491   1.521  0.1120  0.1101 -0.6109
   47phy    C31 1247   3.647   2.571   1.413 -0.3232  0.5749  0.1134
   47phy    C30 1248   3.569   2.694   1.469  0.0900  0.1797  0.0898
   47phy    C28 1249   3.451   2.763   1.386  0.1390  1.2100 -0.1586
   47phy    C29 1250   3.320   2.711   1.434 -0.0375  0.4852  0.0999
   47phy    C27 1251   3.452   2.918   1.384 -0.6711  0.4193 -0.7096
   47phy    C26 1252   3.455   2.983   1.247 -0.0766 -0.3987 -0.4099
   47phy    C25 1253   3.401   3.124   1.251 -0.1367 -0.6347 -0.5490
   47phy    C23 1254   3.346   3.185   1.121 -0.0891  0.0323  0.1636
   47phy    C24 1255   3.193   3.191   1.121  0.7882 -0.4499  0.2280
   47phy    C22 1256   3.385   3.333   1.119  0.2472  0.0251  0.3528
   47phy    C21 1257   3.484   3.375   1.007  0.0335  0.2704  0.1023
   47phy    C20 1258   3.532   3.523   1.022  0.1043  0.5447  0.7628
   47phy    C18 1259   3.676   3.565   0.970  0.0870 -0.6127 -0.5472
   47phy    O01 1260   3.772   3.483   1.036  0.3630 -0.0673  0.5112
   47phy    H01 1261   3.749   3.485   1.128 -0.5459 -2.2670  0.3902
   47phy    C19 1262   3.701   3.711   1.016 -0.1818 -0.4094 -0.3915
   47phy    C13 1263   3.688   3.546   0.811 -0.3826  0.1657  0.2424
   47phy     H3 1264   3.672   3.436   0.794 -1.6132  0.1573  1.3192
   47phy    O33 1265   3.582   3.592   0.726 -0.1889 -0.8147  0.2445
   47phy    H1B 1266   3.599   3.679   0.694 -3.2516 -0.2747 -0.2140
   47phy    C12 1267   3.824   3.518   0.733  0.0419  0.7684  0.1039
   47phy    O11 1268   3.943   3.505   0.807  0.0940 -1.2403 -0.2532
   47phy    H1A 1269   3.907   3.489   0.892 -0.4214 -0.3100 -0.2877
   48phy    C35 1270   2.613   2.311   2.375 -0.4351  0.2496 -0.2561
   48phy    C33 1271   2.577   2.216   2.261 -0.5092 -0.4853 -0.3239
   48phy    C34 1272   2.708   2.158   2.209  0.2318  0.1167  0.0798
   48phy    C32 1273   2.470   2.107   2.299 -0.4172 -0.0446  0.1138
   48phy    C31 1274   2.328   2.153   2.265 -0.0841 -0.4780  0.1166
   48phy    C30 1275   2.225   2.042   2.288 -0.6280  0.2812 -0.0784
   48phy    C28 1276   2.076   2.079   2.268 -0.0816 -0.1917  0.5081
   48phy    C29 1277   2.014   1.969   2.185 -0.1980  0.5481 -0.0975
   48phy    C27 1278   1.997   2.121   2.393 -0.5625  0.6166  0.0067
   48phy    C26 1279   1.883   2.220   2.382  0.8036 -0.5885 -0.0924
   48phy    C25 1280   1.821   2.246   2.519 -0.1672 -0.1196  0.0279
   48phy    C23 1281   1.729   2.359   2.533  0.5670 -0.0240 -0.1869
   48phy    C24 1282   1.590   2.306   2.553  0.2680  0.0567  0.2735
   48phy    C22 1283   1.758   2.459   2.644 -0.8564  0.1953 -0.0118
   48phy    C21 1284   1.810   2.592   2.586  0.3429 -0.0503 -0.3889
   48phy    C20 1285   1.813   2.697   2.695 -0.2608 -0.3609  0.1667
   48phy    C18 1286   1.848   2.851   2.681  0.7498 -0.0464  0.2120
   48phy    O01 1287   1.758   2.902   2.578  0.0878 -0.3011 -0.4241
   48phy    H01 1288   1.672   2.864   2.579 -0.1579  0.1839 -1.7154
   48phy    C19 1289   1.804   2.908   2.822  0.1361  0.4452  0.6038
   48phy    C13 1290   2.000   2.882   2.629 -0.3444 -0.3189 -0.1508
   48phy     H3 1291   2.017   2.825   2.534  1.7878  1.3244 -0.8280
   48phy    O33 1292   2.096   2.826   2.710  0.0594  0.1816 -0.0568
   48phy    H1B 1293   2.182   2.854   2.686  0.1390  1.4547  1.5256
   48phy    C12 1294   2.033   3.030   2.579 -0.2506  0.3900 -0.1269
   48phy    O11 1295   2.040   3.135   2.675  0.2353 -0.2382  0.3538
   48phy    H1A 1296   2.008   3.210   2.628 -0.4706 -0.4763  0.4386
   49phy    C35 1297   1.565   2.053   1.998  0.0517 -0.1079 -0.3451
   49phy    C33 1298   1.702   2.105   1.951 -0.0436 -0.0707  0.2836
   49phy    C34 1299   1.750   2.027   1.832 -0.2642  0.1524 -0.4981
   49phy    C32 1300   1.706   2.259   1.962  0.0249 -0.1036 -0.5836
   49phy    C31 1301   1.848   2.293   2.004  0.1245 -0.3914  0.4220
   49phy    C30 1302   1.887   2.439   1.977  0.4465 -0.0983  0.3199
   49phy    C28 1303   2.037   2.463   1.977  0.0816 -0.1464 -0.2798
   49phy    C29 1304   2.069   2.495   1.829  0.3661 -0.2682  0.5450
   49phy    C27 1305   2.072   2.581   2.074 -0.0158  0.5619 -0.2800
   49phy    C26 1306   2.158   2.546   2.196 -0.2671  0.2911 -0.0155
   49phy    C25 1307   2.169   2.650   2.303  0.0769  0.4198 -0.2208
   49phy    C23 1308   2.273   2.616   2.416 -0.2816 -0.1828 -0.3240
   49phy    C24 1309   2.350   2.742   2.456  0.2604 -0.9710 -0.5891
   49phy    C22 1310   2.204   2.555   2.543  0.5410  0.2709  0.3875
   49phy    C21 1311   2.246   2.417   2.601  0.7579 -0.5861 -0.1842
   49phy    C20 1312   2.157   2.386   2.723  0.2033 -0.4679 -0.7642
   49phy    C18 1313   2.171   2.270   2.826 -0.4760 -0.2747 -0.3447
   49phy    O01 1314   2.277   2.304   2.921 -0.1427 -0.2847  0.3172
   49phy    H01 1315   2.294   2.396   2.920  0.2774 -0.3551 -0.9660
   49phy    C19 1316   2.046   2.284   2.917  0.5859 -0.2985  0.1960
   49phy    C13 1317   2.175   2.116   2.766 -0.4634  0.5447  0.1290
   49phy     H3 1318   2.101   2.108   2.682  0.0625  0.6741 -0.3546
   49phy    O33 1319   2.125   2.021   2.861  0.0652 -0.8293 -0.2673
   49phy    H1B 1320   2.181   2.033   2.935 -0.3036  2.0016 -0.3412
   49phy    C12 1321   2.318   2.071   2.708  0.7050  0.5109  0.4875
   49phy    O11 1322   2.430   2.092   2.790 -0.1583 -0.2278 -0.4573
   49phy    H1A 1323   2.407   2.052   2.871 -0.8690 -1.0022 -1.0179
   50phy    C35 1324   0.887   2.703   0.470  0.0320 -0.1489 -0.1111
   50phy    C33 1325   0.733   2.720   0.486  0.0334  0.0811  0.3140
   50phy    C34 1326   0.701   2.870   0.464  0.8174  0.0681  0.3425
   50phy    C32 1327   0.660   2.635   0.376  0.1270  0.5605 -0.5398
   50phy    C31 1328   0.618   2.496   0.431  0.2980  0.0298 -0.2234
   50phy    C30 1329   0.531   2.422   0.328 -0.1744  0.4731 -0.0873
   50phy    C28 1330   0.504   2.279   0.375  0.5214  0.2224  0.3025
   50phy    C29 1331   0.367   2.251   0.435  0.4265  0.5338  0.0417
   50phy    C27 1332   0.530   2.188   0.255  0.0482  0.0365  0.3428
   50phy    C26 1333   0.634   2.082   0.286  0.3023 -0.5560 -0.1295
   50phy    C25 1334   0.636   1.970   0.176 -0.0965 -0.0527  0.2778
   50phy    C23 1335   0.716   1.840   0.219  0.2433  0.5269  0.1752
   50phy    C24 1336   0.616   1.724   0.210 -0.4426 -0.3703  0.4108
   50phy    C22 1337   0.844   1.811   0.134  0.0639  0.0132  0.1874
   50phy    C21 1338   0.954   1.899   0.192 -0.1540 -0.8312  0.2691
   50phy    C20 1339   1.096   1.877   0.137  0.4233  0.4390 -0.1211
   50phy    C18 1340   1.213   1.959   0.198 -0.4829  0.3403 -0.4429
   50phy    O01 1341   1.194   2.101   0.169 -0.4656  0.1186  0.2022
   50phy    H01 1342   1.199   2.102   0.075  1.7918  0.9112  0.2559
   50phy    C19 1343   1.340   1.907   0.123 -0.5244  0.7246 -0.3875
   50phy    C13 1344   1.233   1.931   0.357  0.1118 -0.0049 -0.0528
   50phy     H3 1345   1.132   1.941   0.405  0.4369 -3.3292  1.6280
   50phy    O33 1346   1.252   1.794   0.401  0.2388  0.1287 -0.3664
   50phy    H1B 1347   1.336   1.767   0.371 -0.8265 -2.1315 -1.5748
   50phy    C12 1348   1.291   2.028   0.467 -0.1222  0.6396  0.0647
   50phy    O11 1349   1.311   2.163   0.428 -0.2721  0.2693  0.2121
   50phy    H1A 1350   1.242   2.194   0.372 -1.5980  1.0832  2.1353
   51phy    C35 1351   1.073   2.023   1.269  0.0800 -0.1442  0.1304
   51phy    C33 1352   0.971   2.111   1.189 -0.5205  0.2891 -0.2651
   51phy    C34 1353   0.841   2.124   1.266 -0.0990 -0.8587  0.3106
   51phy    C32 1354   1.042   2.237   1.146 -0.3791 -0.1537  0.3958
   51phy    C31 1355   0.987   2.325   1.033  0.3905  0.2369 -0.6987
   51phy    C30 1356   1.074   2.445   0.997 -0.3627  0.0692  0.5717
   51phy    C28 1357   1.029   2.513   0.862 -0.0626 -0.2808 -0.1078
   51phy    C29 1358   0.912   2.612   0.880  0.8061  0.5360  0.7494
   51phy    C27 1359   1.141   2.600   0.816  0.0313 -0.9471  0.1536
   51phy    C26 1360   1.205   2.568   0.679  0.2420 -0.1784 -0.6399
   51phy    C25 1361   1.329   2.656   0.658  0.0576  0.0408 -0.3888
   51phy    C23 1362   1.404   2.641   0.523 -0.1374  0.8944  0.8413
   51phy    C24 1363   1.491   2.763   0.503 -0.1202  0.3014 -0.3861
   51phy    C22 1364   1.502   2.517   0.517  0.0497  0.1052 -0.5783
   51phy    C21 1365   1.499   2.440   0.383  0.6456 -0.3115 -0.3993
   51phy    C20 1366   1.603   2.332   0.391  0.1907  0.0445 -0.0522
   51phy    C18 1367   1.604   2.217   0.280  0.1661  0.1840 -0.1908
   51phy    O01 1368   1.476   2.176   0.253  0.5519 -0.1980  0.0665
   51phy    H01 1369   1.432   2.187   0.335  1.4566  0.8185  0.4422
   51phy    C19 1370   1.676   2.097   0.353  0.0614  0.4073  0.4693
   51phy    C13 1371   1.695   2.266   0.156  0.3212 -0.3690 -0.1279
   51phy     H3 1372   1.656   2.368   0.132 -0.1729 -0.4096  0.4801
   51phy    O33 1373   1.833   2.300   0.179  0.1207  0.0203  0.0174
   51phy    H1B 1374   1.876   2.228   0.220 -1.1968  0.2104  1.8374
   51phy    C12 1375   1.669   2.221   0.007  0.1703 -0.4297  0.0907
   51phy    O11 1376   1.537   2.172  -0.019 -0.0288 -0.3607  0.1979
   51phy    H1A 1377   1.500   2.149   0.065  1.0511  1.2172  1.1642
   52phy    C35 1378   2.673   0.645   1.644  0.2247 -0.1420  0.6499
   52phy    C33 1379   2.541   0.576   1.626 -0.2440 -0.0560 -0.0817
   52phy    C34 1380   2.517   0.506   1.763  0.4201 -0.1178 -0.5200
   52phy    C32 1381   2.425   0.668   1.603 -0.3693 -0.0676 -0.1156
   52phy    C31 1382   2.287   0.606   1.559  0.1711 -0.1123 -0.4255
   52phy    C30 1383   2.188   0.722   1.521 -0.3719 -0.1264 -0.3307
   52phy    C28 1384   2.052   0.686   1.459 -0.6841  0.0885  0.4764
   52phy    C29 1385   1.957   0.620   1.556  0.4485  0.1026  0.3925
   52phy    C27 1386   1.987   0.819   1.408 -0.1057  0.1462 -0.0720
   52phy    C26 1387   1.924   0.812   1.270 -0.2064  0.0753  0.1999
   52phy    C25 1388   1.832   0.931   1.250  0.0841  0.3687 -0.4548
   52phy    C23 1389   1.780   0.940   1.104 -0.1217 -0.4914  0.0280
   52phy    C24 1390   1.630   0.962   1.107 -0.2187  0.0868  0.0008
   52phy    C22 1391   1.848   1.054   1.027  0.3203  0.0452  0.5240
   52phy    C21 1392   1.869   1.038   0.881  0.3061  0.1608  0.5514
   52phy    C20 1393   1.929   1.161   0.815  0.0610  0.1257 -0.4586
   52phy    C18 1394   1.934   1.182   0.662 -0.0324  0.0717  0.1932
   52phy    O01 1395   2.017   1.085   0.602 -0.5425 -0.7854  0.2313
   52phy    H01 1396   1.997   0.997   0.628  0.1128 -1.6095 -1.8083
   52phy    C19 1397   2.007   1.316   0.663  0.4456 -0.0448  0.0685
   52phy    C13 1398   1.792   1.181   0.582 -0.1578 -0.1735  0.3330
   52phy     H3 1399   1.752   1.078   0.603  0.0048 -0.4537 -0.6469
   52phy    O33 1400   1.682   1.256   0.647  0.0714  0.1780  0.0350
   52phy    H1B 1401   1.695   1.349   0.647 -0.6432  0.2890 -0.5911
   52phy    C12 1402   1.768   1.160   0.431  0.1305  0.2540  0.7814
   52phy    O11 1403   1.866   1.089   0.358 -0.0672  0.6125  0.0788
   52phy    H1A 1404   1.830   1.086   0.271 -1.4162  0.2339  0.6247
   53phy    C35 1405   1.557   3.309   1.117  0.2091 -0.1946  0.1390
   53phy    C33 1406   1.644   3.368   1.007  0.5418  0.0406 -0.4621
   53phy    C34 1407   1.716   3.494   1.058 -0.3618  0.1245 -0.1358
   53phy    C32 1408   1.725   3.249   0.946  0.4627 -0.5690  0.6141
   53phy    C31 1409   1.794   3.271   0.816 -0.6256  0.0552  0.4496
   53phy    C30 1410   1.866   3.141   0.773 -0.1294 -0.2701 -0.3360
   53phy    C28 1411   1.919   3.140   0.626  0.5720  0.1181 -0.1872
   53phy    C29 1412   2.015   3.021   0.636 -0.1729 -0.1485  0.7601
   53phy    C27 1413   1.815   3.117   0.517  0.4367  0.5131  0.0228
   53phy    C26 1414   1.797   3.245   0.434  0.0590 -0.1480 -0.2911
   53phy    C25 1415   1.705   3.225   0.316 -0.9244 -0.5911  0.1782
   53phy    C23 1416   1.673   3.359   0.235  0.0028 -0.0327 -0.3897
   53phy    C24 1417   1.771   3.347   0.110  0.4858 -0.1507 -0.0647
   53phy    C22 1418   1.528   3.372   0.182  0.2726  0.0240 -0.2296
   53phy    C21 1419   1.458   3.510   0.221 -0.0156  0.1348  0.2283
   53phy    C20 1420   1.306   3.498   0.200  0.0606 -0.7440 -0.1085
   53phy    C18 1421   1.212   3.621   0.237 -0.0442 -0.3669  0.7797
   53phy    O01 1422   1.239   3.663   0.368  0.7420  0.2996 -0.4439
   53phy    H01 1423   1.293   3.599   0.410 -1.2427 -0.6339  0.8577
   53phy    C19 1424   1.081   3.540   0.238 -0.4534 -0.4875 -0.1503
   53phy    C13 1425   1.223   3.748   0.134 -0.4439  0.4261 -0.2620
   53phy     H3 1426   1.327   3.788   0.151 -1.2196  1.1245  4.0526
   53phy    O33 1427   1.226   3.730  -0.003 -0.0396  0.1919 -0.1743
   53phy    H1B 1428   1.316   3.723  -0.028 -0.2774  0.5193 -1.1513
   53phy    C12 1429   1.175   3.899   0.176  0.4562  0.2143  0.1986
   53phy    O11 1430   1.197   3.918   0.315  0.0130 -0.2446  0.2992
   53phy    H1A 1431   1.165   3.849   0.370 -1.0423 -0.0172 -0.0109
   54phy    C35 1432   2.842   3.058   1.416  0.2757 -0.1488 -0.0524
   54phy    C33 1433   2.810   2.930   1.490  0.0157 -0.6942  0.3279
   54phy    C34 1434   2.880   2.920   1.619  0.0986  0.3283  0.1024
   54phy    C32 1435   2.659   2.906   1.498  0.0130  0.7505 -0.2067
   54phy    C31 1436   2.614   2.772   1.445  0.1676 -0.2286  0.4358
   54phy    C30 1437   2.465   2.741   1.469 -0.1033 -0.2706  0.0007
   54phy    C28 1438   2.411   2.603   1.430 -0.0133  0.8995  0.0503
   54phy    C29 1439   2.304   2.558   1.529  0.3011  0.5461  0.0149
   54phy    C27 1440   2.338   2.603   1.290  0.3715  0.2423 -0.3957
   54phy    C26 1441   2.431   2.568   1.170 -0.2522 -0.0173  0.3941
   54phy    C25 1442   2.343   2.564   1.042 -0.0936  0.6183  0.4207
   54phy    C23 1443   2.422   2.539   0.913 -0.3647 -0.2433 -0.1762
   54phy    C24 1444   2.401   2.398   0.871 -0.3120  0.1935  0.5822
   54phy    C22 1445   2.390   2.639   0.800  0.4048  0.1389 -0.3028
   54phy    C21 1446   2.483   2.652   0.680 -0.0790  0.7791  0.2015
   54phy    C20 1447   2.432   2.767   0.600  0.1091  0.5391  0.7333
   54phy    C18 1448   2.511   2.829   0.479  0.0030  0.9344 -0.4666
   54phy    O01 1449   2.634   2.891   0.521 -0.1956 -0.3250 -0.2874
   54phy    H01 1450   2.621   2.977   0.555  1.1166 -0.4334  0.5298
   54phy    C19 1451   2.420   2.946   0.438  0.2615 -0.6295 -1.0283
   54phy    C13 1452   2.545   2.720   0.362  0.2873 -0.2992  0.2581
   54phy     H3 1453   2.618   2.652   0.415  0.6155  0.6367  1.0245
   54phy    O33 1454   2.457   2.622   0.316  0.2579  0.0438  0.0775
   54phy    H1B 1455   2.388   2.668   0.273 -1.4062 -0.8785  1.6218
   54phy    C12 1456   2.661   2.745   0.248  0.3646  0.2370 -0.1132
   54phy    O11 1457   2.755   2.844   0.272  0.1059  0.4276  0.1898
   54phy    H1A 1458   2.770   2.862   0.363  0.7411  1.9058 -0.1741
   55phy    C35 1459   4.976   4.278   1.079  0.1964 -0.1509 -0.2338
   55phy    C33 1460   5.084   4.323   1.178  0.1750  0.0900  0.1826
   55phy    C34 1461   5.190   4.216   1.177 -0.0206  0.0032  0.0763
   55phy    C32 1462   5.145   4.458   1.137 -0.6891 -0.6326  0.3846
   55phy    C31 1463   5.076   4.587   1.175  0.2345 -0.6474 -0.5124
   55phy    C30 1464   5.161   4.712   1.139  0.0279  0.1818 -0.0426
   55phy    C28 1465   5.099   4.851   1.149  0.1216  0.0859  0.1177
   55phy    C29 1466   5.152   4.915   1.272  0.0000  0.0709  0.3192
   55phy    C27 1467   5.143   4.947   1.040 -0.1596 -0.2965  0.3485
   55phy    C26 1468   5.066   4.957   0.903 -0.3340  0.2973  0.3090
   55phy    C25 1469   5.114   5.069   0.807 -0.4455 -0.1132  0.0266
   55phy    C23 1470   5.007   5.093   0.698 -0.1773  0.5681  0.2114
   55phy    C24 1471   4.929   5.221   0.729 -0.1307  0.5407 -0.2457
   55phy    C22 1472   5.069   5.115   0.558 -0.2806  0.4413  0.2504
   55phy    C21 1473   5.104   4.994   0.474  0.1054  0.2763  0.0166
   55phy    C20 1474   5.137   5.028   0.330 -0.3336  0.1833  0.3672
   55phy    C18 1475   5.186   4.908   0.239 -0.3484 -0.0320 -0.1997
   55phy    O01 1476   5.292   4.834   0.305  0.1593 -0.2682  0.4519
   55phy    H01 1477   5.279   4.742   0.298 -1.9910 -0.0540  0.9430
   55phy    C19 1478   5.251   4.975   0.121 -0.3862  0.4256 -0.1766
   55phy    C13 1479   5.063   4.806   0.189 -0.1240  0.3608 -0.5897
   55phy     H3 1480   5.008   4.784   0.284 -0.9725  0.4117 -1.0596
   55phy    O33 1481   4.954   4.868   0.114 -0.2216  0.4082  0.5072
   55phy    H1B 1482   4.884   4.806   0.105  0.3779 -0.0039 -2.6404
   55phy    C12 1483   5.085   4.657   0.158 -0.0784  0.2060 -0.6439
   55phy    O11 1484   5.168   4.597   0.259  0.0900  0.3414 -0.3429
   55phy    H1A 1485   5.155   4.505   0.247  2.3619 -0.0155 -0.5666
   56phy    C35 1486   2.396   2.312   1.830  0.1309  0.1990  0.3997
   56phy    C33 1487   2.488   2.223   1.754  0.0712 -0.1198  0.2983
   56phy    C34 1488   2.406   2.139   1.657 -0.1979  0.0433 -0.1088
   56phy    C32 1489   2.619   2.290   1.700  0.2049 -0.0087  0.0219
   56phy    C31 1490   2.731   2.325   1.811 -0.3002 -0.5218 -0.0485
   56phy    C30 1491   2.812   2.435   1.766 -0.0831 -0.1076 -0.7440
   56phy    C28 1492   2.940   2.447   1.847 -0.0533  0.2952 -0.4522
   56phy    C29 1493   3.065   2.392   1.771  0.3166 -0.3197  0.4716
   56phy    C27 1494   2.966   2.597   1.873 -0.0546 -0.0817 -0.7593
   56phy    C26 1495   3.018   2.633   2.014  0.5238 -0.6491  0.4147
   56phy    C25 1496   3.026   2.788   2.034  0.8397 -0.7313 -0.2323
   56phy    C23 1497   3.067   2.830   2.178  0.2038 -0.2937 -0.3240
   56phy    C24 1498   3.216   2.847   2.188  0.3118  0.6070  0.1618
   56phy    C22 1499   3.001   2.969   2.202  0.3060 -0.4230 -0.3535
   56phy    C21 1500   2.934   2.979   2.337  0.1054  0.4384  0.0625
   56phy    C20 1501   2.889   3.120   2.370 -0.5508 -0.1872 -0.0541
   56phy    C18 1502   2.792   3.137   2.494 -0.1844  0.4674  0.2612
   56phy    O01 1503   2.835   3.063   2.611 -0.1643 -0.0080 -0.4076
   56phy    H01 1504   2.828   2.970   2.601  1.3142 -0.0612 -1.2648
   56phy    C19 1505   2.819   3.292   2.531 -0.9479  0.5926  0.0154
   56phy    C13 1506   2.638   3.097   2.449  0.3206  0.2235  0.7561
   56phy     H3 1507   2.640   2.998   2.397 -1.1445  0.3397  0.4374
   56phy    O33 1508   2.598   3.179   2.334  0.3244  0.3765  0.1287
   56phy    H1B 1509   2.528   3.238   2.357 -0.5484 -0.3060 -0.7346
   56phy    C12 1510   2.527   3.095   2.557  0.6897 -0.7393 -0.0209
   56phy    O11 1511   2.547   2.999   2.658  0.2173 -0.0016 -0.6657
   56phy    H1A 1512   2.624   3.031   2.701  0.6699  0.9918 -2.1639
   57phy    C35 1513   0.064   3.672   1.157  0.2902  0.2103  0.0755
   57phy    C33 1514   0.141   3.804   1.161 -0.3601  0.0815  0.0748
   57phy    C34 1515   0.181   3.841   1.303  0.2287  0.1386 -0.1248
   57phy    C32 1516   0.265   3.793   1.067 -0.4300  0.1669 -0.1287
   57phy    C31 1517   0.311   3.921   0.993  0.0362 -0.2466  0.0524
   57phy    C30 1518   0.435   3.887   0.912  0.0376 -0.0154  0.1348
   57phy    C28 1519   0.485   3.986   0.801  0.0202  0.3028 -0.3471
   57phy    C29 1520   0.535   4.124   0.846 -0.3565 -0.1232 -0.1389
   57phy    C27 1521   0.592   3.918   0.717  0.0119  0.6580  0.6749
   57phy    C26 1522   0.581   3.941   0.562 -0.1001  0.3275  0.1327
   57phy    C25 1523   0.670   3.838   0.492  0.3059  0.0788 -0.2616
   57phy    C23 1524   0.674   3.844   0.341 -0.6282 -0.3281 -0.3712
   57phy    C24 1525   0.799   3.921   0.290 -0.5584  0.5728  0.0450
   57phy    C22 1526   0.689   3.706   0.293 -0.2425 -0.3069  0.7322
   57phy    C21 1527   0.632   3.680   0.156  0.0849  0.2062  0.3884
   57phy    C20 1528   0.641   3.532   0.116  0.1542  0.7289  0.4175
   57phy    C18 1529   0.570   3.474  -0.016 -0.1633 -0.2268 -0.9716
   57phy    O01 1530   0.440   3.535  -0.031 -0.0989  0.3202  0.3949
   57phy    H01 1531   0.383   3.478  -0.079  1.6147 -1.9042  0.8163
   57phy    C19 1532   0.544   3.325   0.014  0.0108 -0.3797 -0.3382
   57phy    C13 1533   0.656   3.504  -0.147 -0.9228 -0.4157  0.0639
   57phy     H3 1534   0.649   3.614  -0.164  1.4877 -0.1732  0.1510
   57phy    O33 1535   0.801   3.511  -0.138 -0.2432  0.6523 -0.8036
   57phy    H1B 1536   0.829   3.587  -0.091  2.6830 -0.0005 -1.2997
   57phy    C12 1537   0.615   3.513  -0.299  0.4357  0.5996 -0.6263
   57phy    O11 1538   0.489   3.464  -0.328  0.5878 -0.4158  0.4194
   57phy    H1A 1539   0.429   3.529  -0.297  0.2961  0.7408 -2.2623
   58phy    C35 1540   0.887   2.711   1.825  0.1746  0.0648  0.0887
   58phy    C33 1541   0.776   2.604   1.867  0.0836 -0.4945  0.5500
   58phy    C34 1542   0.778   2.489   1.772 -0.0726 -0.1936 -0.1524
   58phy    C32 1543   0.810   2.565   2.011  0.1598  0.0515 -0.3654
   58phy    C31 1544   0.706   2.604   2.115 -0.4152  0.5199  0.3122
   58phy    C30 1545   0.770   2.592   2.260  0.1279 -0.9290  0.2344
   58phy    C28 1546   0.653   2.620   2.356 -0.6102  0.2892 -0.4320
   58phy    C29 1547   0.586   2.495   2.414 -0.3955  0.2599  0.1987
   58phy    C27 1548   0.723   2.682   2.478 -0.0518 -0.4054 -0.4984
   58phy    C26 1549   0.674   2.828   2.504 -0.3171  0.1568 -0.0476
   58phy    C25 1550   0.714   2.870   2.646 -0.2456  0.4958 -0.3973
   58phy    C23 1551   0.676   3.013   2.679  0.1442 -0.2612 -0.1618
   58phy    C24 1552   0.539   3.016   2.750 -0.3430 -0.0100 -0.1719
   58phy    C22 1553   0.776   3.072   2.778 -0.3917 -0.2105 -0.1364
   58phy    C21 1554   0.870   3.182   2.727 -0.3017  0.1573  0.7417
   58phy    C20 1555   0.979   3.214   2.835  0.5604 -0.0417 -0.6250
   58phy    C18 1556   1.082   3.328   2.810 -0.1324 -0.1547  0.3123
   58phy    O01 1557   1.006   3.448   2.786 -0.0658 -0.4886 -0.1073
   58phy    H01 1558   0.929   3.456   2.841  1.4810 -1.3561  2.3524
   58phy    C19 1559   1.152   3.344   2.945 -0.0853 -0.0320  0.8963
   58phy    C13 1560   1.179   3.293   2.681 -0.2331 -0.0016 -0.1248
   58phy     H3 1561   1.124   3.241   2.598 -0.0301 -0.5650  0.0847
   58phy    O33 1562   1.279   3.197   2.702 -0.1581  0.1513  0.1369
   58phy    H1B 1563   1.343   3.228   2.763  0.2489 -0.6176  0.1158
   58phy    C12 1564   1.245   3.413   2.604 -0.3311  0.4832 -0.4484
   58phy    O11 1565   1.333   3.494   2.674 -0.4693 -0.1320 -0.7370
   58phy    H1A 1566   1.282   3.553   2.727  1.7810 -0.7629  2.4686
   59phy    C35 1567   0.406   2.955   0.191 -0.6610 -0.4483 -0.1686
   59phy    C33 1568   0.333   2.883   0.082 -0.8761  0.0793 -0.2735
   59phy    C34 1569   0.246   2.979   0.003 -0.6462  0.1649  0.6991
   59phy    C32 1570   0.431   2.820  -0.017 -0.5677  0.5596 -0.4391
   59phy    C31 1571   0.462   2.668  -0.000  0.5284  0.1106 -0.3044
   59phy    C30 1572   0.553   2.625  -0.113 -0.0481  0.6338 -0.3320
   59phy    C28 1573   0.567   2.473  -0.122  0.1493 -0.0659  0.4617
   59phy    C29 1574   0.543   2.445  -0.267  0.5350  0.3536 -0.6102
   59phy    C27 1575   0.710   2.429  -0.100 -0.3265  0.1932  0.1582
   59phy    C26 1576   0.770   2.438   0.042 -0.1519  0.0212 -0.0019
   59phy    C25 1577   0.921   2.397   0.054  0.8251 -0.1998  0.3527
   59phy    C23 1578   1.006   2.425   0.175  0.2099  0.0200  0.0474
   59phy    C24 1579   0.987   2.303   0.270  0.1158 -0.1197  0.3823
   59phy    C22 1580   1.157   2.428   0.128  0.1924 -0.2127  0.0270
   59phy    C21 1581   1.212   2.562   0.071 -0.0166  0.2963  0.5823
   59phy    C20 1582   1.353   2.547   0.023 -0.4432 -0.1221 -0.3389
   59phy    C18 1583   1.435   2.667  -0.038 -0.0264 -0.8505 -0.1297
   59phy    O01 1584   1.359   2.737  -0.138  0.1712 -0.1733  0.4244
   59phy    H01 1585   1.348   2.694  -0.221  3.1897 -0.2623 -0.0319
   59phy    C19 1586   1.560   2.601  -0.098  0.5094  0.0548  0.1892
   59phy    C13 1587   1.474   2.776   0.072  0.2818 -0.4003 -0.1699
   59phy     H3 1588   1.372   2.807   0.105 -0.7294 -3.2163 -0.4010
   59phy    O33 1589   1.524   2.717   0.195  0.3152  0.3240  0.0938
   59phy    H1B 1590   1.462   2.699   0.264  0.7601  1.9183  0.9595
   59phy    C12 1591   1.517   2.922   0.060  0.1467 -0.0699  0.0585
   59phy    O11 1592   1.484   2.974  -0.071  0.1075 -0.1776  0.3520
   59phy    H1A 1593   1.416   2.916  -0.100  0.3846 -0.3300 -0.0159
   60phy    C35 1594   5.072   0.114   1.431  0.5314  0.0831  0.0827
   60phy    C33 1595   5.031   0.253   1.397  0.0342  0.5768  0.1380
   60phy    C34 1596   4.999   0.331   1.526  0.1792 -0.0789 -0.2687
   60phy    C32 1597   5.139   0.325   1.320  0.2765  0.2413 -0.1621
   60phy    C31 1598   5.123   0.307   1.165 -0.0418 -0.1884  0.0444
   60phy    C30 1599   5.246   0.370   1.086 -0.1461  0.6098  0.0316
   60phy    C28 1600   5.213   0.382   0.936  0.2765  0.4451  0.1807
   60phy    C29 1601   5.183   0.527   0.911  0.1630  0.4023 -0.1530
   60phy    C27 1602   5.341   0.341   0.858  0.2859 -0.1479  0.3288
   60phy    C26 1603   5.326   0.283   0.720  0.5708  0.3053 -0.3327
   60phy    C25 1604   5.470   0.256   0.664  0.2872  0.1724 -0.0104
   60phy    C23 1605   5.475   0.188   0.520 -0.0290  0.5520 -0.5124
   60phy    C24 1606   5.542   0.278   0.417  0.4028 -0.2983  0.0207
   60phy    C22 1607   5.566   0.060   0.516  0.2663  0.1483  0.0056
   60phy    C21 1608   5.531  -0.057   0.419 -0.4407 -0.3659 -0.3410
   60phy    C20 1609   5.635  -0.168   0.432  0.1909  0.3670  0.2144
   60phy    C18 1610   5.647  -0.288   0.330  0.2980 -0.3112 -0.2457
   60phy    O01 1611   5.529  -0.366   0.312  0.2744 -0.1259  0.0900
   60phy    H01 1612   5.456  -0.308   0.321  1.4402  1.4555 -0.2294
   60phy    C19 1613   5.737  -0.386   0.402 -0.5644  0.3316 -0.4969
   60phy    C13 1614   5.704  -0.235   0.185  0.7952  0.1315 -0.6922
   60phy     H3 1615   5.612  -0.186   0.144  0.4930  2.2799  2.2063
   60phy    O33 1616   5.789  -0.115   0.174  0.3684  0.6185 -0.1476
   60phy    H1B 1617   5.877  -0.135   0.148  0.0723  0.4788 -1.0737
   60phy    C12 1618   5.717  -0.314   0.050  0.4003  0.4991 -0.5033
   60phy    O11 1619   5.834  -0.386   0.014  0.1090 -0.5441  0.0291
   60phy    H1A 1620   5.827  -0.475   0.043 -3.6153 -1.0709 -1.8010
   61phy    C35 1621   1.236   3.522   1.611  0.2851  0.3366  0.1347
   61phy    C33 1622   1.290   3.461   1.476 -0.1991 -0.8648 -0.0146
   61phy    C34 1623   1.195   3.514   1.365 -0.4769 -0.5799 -0.0990
   61phy    C32 1624   1.434   3.514   1.456  0.1134 -0.3773  0.1545
   61phy    C31 1625   1.550   3.444   1.527  0.0147 -0.1775  0.4634
   61phy    C30 1626   1.683   3.419   1.454  0.1796 -0.0920  0.2357
   61phy    C28 1627   1.780   3.320   1.515 -0.4683 -0.3029  0.0196
   61phy    C29 1628   1.777   3.182   1.454  0.4269  0.1034  0.2293
   61phy    C27 1629   1.921   3.376   1.494  0.3990 -0.8228  0.4194
   61phy    C26 1630   1.981   3.414   1.629 -0.1194 -0.2243  0.1617
   61phy    C25 1631   2.117   3.483   1.600  0.4652 -0.6643 -0.4522
   61phy    C23 1632   2.198   3.534   1.721 -0.3929 -0.4036 -0.3868
   61phy    C24 1633   2.339   3.477   1.713 -0.5314  0.2266 -0.6922
   61phy    C22 1634   2.202   3.682   1.736  0.1483  0.0390 -0.6767
   61phy    C21 1635   2.205   3.741   1.874 -0.2482 -0.5559  0.1524
   61phy    C20 1636   2.246   3.888   1.888  0.0780 -0.2082 -0.0233
   61phy    C18 1637   2.227   3.971   2.019 -1.0399  0.4802 -0.0605
   61phy    O01 1638   2.269   3.889   2.130  0.4102 -0.1643  0.3452
   61phy    H01 1639   2.268   3.939   2.209 -1.2009  2.5233 -1.2205
   61phy    C19 1640   2.339   4.078   2.001 -0.4966  0.3580 -0.5854
   61phy    C13 1641   2.081   4.029   2.051 -0.1991 -0.5556 -0.1149
   61phy     H3 1642   2.045   4.085   1.961  1.1411 -0.4778 -0.6140
   61phy    O33 1643   2.076   4.134   2.149  0.0084  0.3819  0.0281
   61phy    H1B 1644   2.126   4.103   2.222 -0.6103  2.3161  1.3378
   61phy    C12 1645   1.975   3.931   2.107  0.3179  0.1554 -0.0117
   61phy    O11 1646   1.993   3.890   2.239  0.2247 -0.0667 -0.1077
   61phy    H1A 1647   1.954   3.955   2.294 -0.5756  0.5103 -1.3169
   62phy    C35 1648   1.005   3.130   0.138  0.3120  0.1133 -0.4899
   62phy    C33 1649   1.075   3.006   0.188 -0.0012 -0.3012 -0.0489
   62phy    C34 1650   1.100   2.918   0.074 -0.2917  0.0644 -0.1673
   62phy    C32 1651   1.205   3.053   0.258  0.3735 -0.2798  0.2592
   62phy    C31 1652   1.192   3.088   0.410 -0.6537  0.5363  0.2439
   62phy    C30 1653   1.326   3.128   0.477 -0.0383 -0.7356 -0.2678
   62phy    C28 1654   1.316   3.182   0.623 -0.0205 -0.1267 -0.1828
   62phy    C29 1655   1.338   3.074   0.728 -0.3633 -0.5945  0.4886
   62phy    C27 1656   1.423   3.290   0.641  0.0496 -0.2951 -0.1700
   62phy    C26 1657   1.378   3.435   0.637  0.4063  0.1925  0.4273
   62phy    C25 1658   1.494   3.522   0.653  0.6956 -0.0319 -0.1255
   62phy    C23 1659   1.448   3.661   0.688  0.2472 -0.7828 -0.3252
   62phy    C24 1660   1.486   3.693   0.831 -0.3168  0.0369  0.0192
   62phy    C22 1661   1.511   3.761   0.592  0.5198  0.4751  0.2552
   62phy    C21 1662   1.446   3.896   0.576  0.3909  0.7567 -0.3053
   62phy    C20 1663   1.518   3.978   0.467  0.9213 -0.0926 -0.1492
   62phy    C18 1664   1.483   4.124   0.418 -0.1048 -0.1403  0.2243
   62phy    O01 1665   1.359   4.116   0.344  0.5336 -0.0541  0.1257
   62phy    H01 1666   1.317   4.033   0.343 -2.6829  1.3511  2.4926
   62phy    C19 1667   1.594   4.158   0.310 -0.1481 -0.3492 -0.2117
   62phy    C13 1668   1.479   4.237   0.534  0.6583 -0.7495 -0.2661
   62phy     H3 1669   1.422   4.189   0.618 -0.2446 -1.8451 -1.4709
   62phy    O33 1670   1.603   4.265   0.604 -0.0066 -0.2695  0.6964
   62phy    H1B 1671   1.653   4.328   0.556 -0.6114 -0.4372 -0.1822
   62phy    C12 1672   1.387   4.370   0.541  0.1934 -0.0620  0.1322
   62phy    O11 1673   1.430   4.486   0.476 -0.0019 -0.0918 -0.3997
   62phy    H1A 1674   1.523   4.479   0.463  0.3439 -0.8038  1.9971
   63phy    C35 1675   1.554   2.596   1.746 -0.6439  0.0246 -0.0226
   63phy    C33 1676   1.641   2.619   1.619 -0.8009  0.2052 -0.1929
   63phy    C34 1677   1.556   2.593   1.495  0.4886 -0.0384 -0.6180
   63phy    C32 1678   1.707   2.755   1.626 -0.9133 -0.2778 -0.3337
   63phy    C31 1679   1.858   2.751   1.661 -0.0012 -0.2653 -0.1357
   63phy    C30 1680   1.925   2.888   1.658 -0.2315 -0.1342 -0.5650
   63phy    C28 1681   2.070   2.902   1.722  0.3010  0.6234  0.1494
   63phy    C29 1682   2.170   2.913   1.607  0.3940  0.2690  0.7144
   63phy    C27 1683   2.091   3.031   1.800 -0.4045  0.0655  0.0764
   63phy    C26 1684   2.070   3.028   1.954 -0.1772  0.2023 -0.0887
   63phy    C25 1685   2.148   3.134   2.023 -0.3600 -0.1456 -0.4362
   63phy    C23 1686   2.137   3.158   2.177  0.5658  0.0111  0.4287
   63phy    C24 1687   2.279   3.146   2.230 -0.2059 -0.0118  0.3396
   63phy    C22 1688   2.083   3.302   2.208  0.7385 -0.0817  0.1686
   63phy    C21 1689   1.963   3.292   2.305 -0.0294 -0.0939 -0.2862
   63phy    C20 1690   1.909   3.422   2.363  0.2198  0.2438  0.0731
   63phy    C18 1691   1.832   3.420   2.503 -0.0003 -0.5278 -0.0282
   63phy    O01 1692   1.915   3.356   2.602 -0.8056  0.4713  0.0984
   63phy    H01 1693   1.895   3.377   2.691 -1.0021 -0.3989  0.2661
   63phy    C19 1694   1.843   3.570   2.537  0.2489 -0.6142  0.4602
   63phy    C13 1695   1.681   3.363   2.513  0.5295 -0.2744 -0.1284
   63phy     H3 1696   1.617   3.400   2.430  0.0313  0.4168  0.5512
   63phy    O33 1697   1.608   3.420   2.624 -0.1808 -0.0064  0.0496
   63phy    H1B 1698   1.523   3.454   2.605  0.5053  1.6637 -0.1438
   63phy    C12 1699   1.652   3.207   2.519 -0.0075 -0.2972 -0.4705
   63phy    O11 1700   1.691   3.150   2.640 -0.5203 -0.0603 -0.2162
   63phy    H1A 1701   1.754   3.085   2.619 -0.4126  0.5192 -1.8385
   64phy    C35 1702   1.798   4.053   0.885 -0.0839 -0.3423  0.1462
   64phy    C33 1703   1.706   4.127   0.981  1.3125 -0.1454 -0.6640
   64phy    C34 1704   1.722   4.091   1.127  0.4182 -0.0324 -0.4606
   64phy    C32 1705   1.732   4.283   0.967  0.5322  0.3981 -0.3816
   64phy    C31 1706   1.640   4.369   0.883  0.2883 -0.3676  0.4999
   64phy    C30 1707   1.696   4.508   0.868 -0.2366 -0.3642  0.6405
   64phy    C28 1708   1.611   4.603   0.787  0.4002 -0.5420 -0.0806
   64phy    C29 1709   1.497   4.667   0.868 -0.2818 -0.1654  0.1011
   64phy    C27 1710   1.699   4.722   0.741 -0.3969  0.6707 -0.1868
   64phy    C26 1711   1.684   4.771   0.593  0.1902  0.0366  0.4250
   64phy    C25 1712   1.795   4.864   0.563  0.6665 -0.3231  0.1732
   64phy    C23 1713   1.787   4.928   0.424 -0.7974  0.1722 -0.6940
   64phy    C24 1714   1.793   5.079   0.436  0.2670 -0.1286  0.6906
   64phy    C22 1715   1.921   4.885   0.351  0.5180 -0.0531  0.0549
   64phy    C21 1716   1.896   4.770   0.252  0.2466  0.4112 -0.0532
   64phy    C20 1717   2.021   4.722   0.177 -0.0404 -0.0970 -0.1452
   64phy    C18 1718   2.010   4.626   0.043  0.3583 -0.2790 -0.2305
   64phy    O01 1719   1.908   4.525   0.061 -0.3990  0.5336 -0.2583
   64phy    H01 1720   1.927   4.438   0.031 -0.0998  0.6871 -0.5243
   64phy    C19 1721   2.143   4.556   0.058 -0.2552 -0.4718  0.0303
   64phy    C13 1722   1.996   4.710  -0.089  0.5873 -0.3560 -0.4399
   64phy     H3 1723   1.897   4.758  -0.069  0.9641  0.0696  0.4360
   64phy    O33 1724   2.064   4.834  -0.102 -0.0667  0.1456 -0.3332
   64phy    H1B 1725   2.008   4.908  -0.088 -0.1691 -0.3050  2.1028
   64phy    C12 1726   1.938   4.649  -0.228  0.3706  0.6044  0.0111
   64phy    O11 1727   1.856   4.536  -0.245 -0.3015 -0.6020  0.6790
   64phy    H1A 1728   1.877   4.466  -0.186 -1.6445 -1.0291  0.6945
   65phy    C35 1729   1.988   4.553   1.388 -0.2246 -0.4378 -0.6013
   65phy    C33 1730   2.092   4.653   1.429  0.1431 -0.5527 -0.3146
   65phy    C34 1731   2.128   4.650   1.579  0.2414  0.5931  0.1624
   65phy    C32 1732   2.221   4.629   1.342 -0.3164  0.0565 -0.2636
   65phy    C31 1733   2.309   4.755   1.322  0.1548  0.2571 -0.9098
   65phy    C30 1734   2.416   4.737   1.212 -0.2251  0.3336  0.6780
   65phy    C28 1735   2.489   4.867   1.165 -0.5798 -0.6295  0.3511
   65phy    C29 1736   2.633   4.877   1.229  0.1368 -0.4552  0.1090
   65phy    C27 1737   2.500   4.858   1.010 -0.4882 -0.0721  0.1172
   65phy    C26 1738   2.554   4.987   0.943 -0.1356  0.5479  0.0332
   65phy    C25 1739   2.585   4.961   0.792  0.0535 -0.4814  0.2686
   65phy    C23 1740   2.685   5.059   0.728  0.2753  0.4878  0.1634
   65phy    C24 1741   2.797   4.976   0.669  0.0809  0.2720  0.1643
   65phy    C22 1742   2.607   5.161   0.641 -0.7326 -0.8007  0.4873
   65phy    C21 1743   2.589   5.302   0.695 -0.2386  0.1149 -0.2542
   65phy    C20 1744   2.571   5.407   0.581  0.8368  0.1543  0.4334
   65phy    C18 1745   2.560   5.559   0.627  0.0079  0.0721 -0.0903
   65phy    O01 1746   2.460   5.571   0.731  0.5979 -0.1637  0.1680
   65phy    H01 1747   2.474   5.501   0.792 -0.7102 -0.0931  0.5839
   65phy    C19 1748   2.507   5.623   0.494 -0.5654 -0.0629  0.0381
   65phy    C13 1749   2.698   5.624   0.676  0.1222  0.4504 -0.0051
   65phy     H3 1750   2.720   5.574   0.774  2.2143  1.2567 -0.0037
   65phy    O33 1751   2.813   5.585   0.605 -0.4090  0.4934 -0.0015
   65phy    H1B 1752   2.838   5.656   0.549 -0.5640  1.0225  0.5893
   65phy    C12 1753   2.729   5.768   0.753  0.9965 -0.1944  0.5047
   65phy    O11 1754   2.617   5.851   0.750  0.8476  0.1681 -0.1195
   65phy    H1A 1755   2.551   5.809   0.802  1.4548 -1.7838 -0.8217
   66phy    C35 1756   1.528   0.867   1.966  0.0995 -0.8189  0.0934
   66phy    C33 1757   1.628   0.803   1.869 -0.1157  0.2522  0.0824
   66phy    C34 1758   1.563   0.825   1.736  0.5617  0.1864 -0.4649
   66phy    C32 1759   1.772   0.854   1.871 -0.1348 -0.2317 -0.2646
   66phy    C31 1760   1.869   0.780   1.966  0.2925 -0.4440  0.6874
   66phy    C30 1761   2.011   0.826   1.954 -0.5661 -0.1958  0.0733
   66phy    C28 1762   2.104   0.749   2.053 -0.1489  0.5102  0.0273
   66phy    C29 1763   2.207   0.673   1.975 -0.1581 -0.3386  0.0206
   66phy    C27 1764   2.150   0.841   2.166 -0.6060 -0.3517  0.3633
   66phy    C26 1765   2.195   0.774   2.292  0.2890  0.3476 -0.2069
   66phy    C25 1766   2.257   0.866   2.401  0.4550  0.6291  0.1843
   66phy    C23 1767   2.318   0.797   2.516  0.3230  0.9402 -0.1278
   66phy    C24 1768   2.458   0.859   2.528  0.5766  0.0048  0.1987
   66phy    C22 1769   2.241   0.822   2.655  0.1402 -0.0375  0.8387
   66phy    C21 1770   2.112   0.749   2.678 -0.0632 -0.2660  0.1333
   66phy    C20 1771   2.098   0.762   2.830  0.1499  0.0956  0.2771
   66phy    C18 1772   1.960   0.720   2.894 -0.2508  0.8585 -0.3827
   66phy    O01 1773   1.941   0.573   2.882  0.0134  0.3784 -0.3435
   66phy    H01 1774   2.025   0.531   2.880 -0.3504 -0.4011  0.2700
   66phy    C19 1775   1.989   0.739   3.047  0.0737  0.2419  0.2796
   66phy    C13 1776   1.831   0.794   2.835 -0.3049  0.3463 -0.0442
   66phy     H3 1777   1.836   0.794   2.723 -0.6317  1.1233 -0.0650
   66phy    O33 1778   1.824   0.933   2.867  0.4984  0.1056 -0.0713
   66phy    H1B 1779   1.802   0.936   2.958 -0.9703 -1.6865 -0.3167
   66phy    C12 1780   1.687   0.735   2.860 -0.2345 -0.2341  0.5304
   66phy    O11 1781   1.632   0.753   2.986 -0.3050 -0.3639  0.0542
   66phy    H1A 1782   1.614   0.668   3.020 -1.2581 -0.5434 -0.8603
   67phy    C35 1783   4.178   4.592   1.558  0.6929 -0.0671 -0.0926
   67phy    C33 1784   4.089   4.466   1.536 -0.1123 -0.7032  0.1643
   67phy    C34 1785   4.149   4.363   1.632  0.3234 -0.9348  0.1032
   67phy    C32 1786   3.935   4.489   1.542 -0.6467 -0.2445 -0.4494
   67phy    C31 1787   3.866   4.537   1.414  0.0743  0.3073 -0.2816
   67phy    C30 1788   3.711   4.541   1.428 -0.6040  0.1573  0.7384
   67phy    C28 1789   3.629   4.571   1.303  0.3303  0.3995  0.4045
   67phy    C29 1790   3.490   4.511   1.324  0.4019  0.0319 -0.2477
   67phy    C27 1791   3.614   4.726   1.271 -0.3195  0.3846  0.5032
   67phy    C26 1792   3.625   4.757   1.127 -0.0363  0.4483  0.4019
   67phy    C25 1793   3.585   4.906   1.097 -0.3964  0.3060  0.2729
   67phy    C23 1794   3.588   4.938   0.948 -0.4148 -0.5400  0.3531
   67phy    C24 1795   3.454   5.006   0.904  0.1367  0.5267 -0.7024
   67phy    C22 1796   3.713   5.028   0.920 -0.0767 -0.0615 -0.3403
   67phy    C21 1797   3.764   5.027   0.778 -0.3449  0.6235 -0.0420
   67phy    C20 1798   3.850   5.147   0.741 -1.1603  0.0638  0.3712
   67phy    C18 1799   3.920   5.167   0.600 -0.5618  0.5964  0.1838
   67phy    O01 1800   3.970   5.041   0.548 -0.3330 -0.1685  0.5540
   67phy    H01 1801   3.918   4.966   0.574  0.1278 -0.6383  0.1386
   67phy    C19 1802   4.041   5.259   0.636  0.8993 -0.4503 -0.2677
   67phy    C13 1803   3.820   5.230   0.491  0.6998 -0.0726 -0.4936
   67phy     H3 1804   3.747   5.147   0.475 -1.1803  1.2527  0.8399
   67phy    O33 1805   3.723   5.330   0.533  0.0283  0.3903 -0.0851
   67phy    H1B 1806   3.760   5.415   0.515 -1.2248  0.9681 -0.0820
   67phy    C12 1807   3.836   5.241   0.337 -0.0388 -0.1833  0.6800
   67phy    O11 1808   3.874   5.370   0.289  0.3462  0.6936  0.2449
   67phy    H1A 1809   3.827   5.385   0.209  0.4461  0.8282  0.2113
   68phy    C35 1810   1.610   4.401   1.321 -0.1819  0.1737 -0.2166
   68phy    C33 1811   1.503   4.507   1.313 -0.0019 -0.1229  0.4366
   68phy    C34 1812   1.382   4.467   1.397  0.0981  0.1488 -0.7514
   68phy    C32 1813   1.561   4.646   1.351  0.2016 -0.0608  0.0986
   68phy    C31 1814   1.625   4.719   1.233  0.2470 -0.3119 -0.5112
   68phy    C30 1815   1.668   4.862   1.267  0.2400  0.6865  0.1326
   68phy    C28 1816   1.724   4.945   1.148  0.1582 -0.3194  0.3980
   68phy    C29 1817   1.713   5.096   1.178 -0.8849 -0.0787 -0.2987
   68phy    C27 1818   1.874   4.911   1.141 -0.3734  0.1529  0.0230
   68phy    C26 1819   1.910   4.891   0.992 -0.0243  0.3140  0.4909
   68phy    C25 1820   2.046   4.833   0.969 -0.7644 -0.1705  0.1760
   68phy    C23 1821   2.082   4.799   0.825 -0.2475  0.0853 -0.2481
   68phy    C24 1822   2.211   4.875   0.787 -0.6325  0.3617 -0.0120
   68phy    C22 1823   2.086   4.646   0.801 -0.1851  0.8005 -0.2616
   68phy    C21 1824   2.069   4.606   0.655  0.4368 -0.6660 -0.6427
   68phy    C20 1825   2.041   4.456   0.659  0.0541  0.0385  0.5594
   68phy    C18 1826   2.044   4.362   0.529  0.0053 -0.3643 -0.4988
   68phy    O01 1827   1.975   4.428   0.425 -0.3959 -0.2800  0.3002
   68phy    H01 1828   2.038   4.490   0.395 -0.9563  1.3005  2.1514
   68phy    C19 1829   1.958   4.240   0.566 -0.3343 -0.2670  1.1208
   68phy    C13 1830   2.186   4.348   0.456 -0.0899 -0.2949  0.5169
   68phy     H3 1831   2.171   4.264   0.383  3.5999 -0.7968  0.1217
   68phy    O33 1832   2.220   4.449   0.358  0.0755  0.2102  0.1521
   68phy    H1B 1833   2.310   4.475   0.365  0.5971 -1.8360  2.3768
   68phy    C12 1834   2.310   4.268   0.511 -0.6318  0.8432 -0.4280
   68phy    O11 1835   2.398   4.209   0.421  0.2050  0.0487  0.0160
   68phy    H1A 1836   2.351   4.146   0.369  1.3028 -1.1598  0.4563
   69phy    C35 1837   3.654   3.458   1.822 -0.4119  0.3655 -0.3814
   69phy    C33 1838   3.580   3.525   1.939 -0.1079 -0.3922  0.5887
   69phy    C34 1839   3.641   3.484   2.069  0.5255 -0.1175  0.4431
   69phy    C32 1840   3.585   3.680   1.925  0.2148 -0.1339 -0.5639
   69phy    C31 1841   3.442   3.735   1.964 -0.3827 -1.1428  0.8622
   69phy    C30 1842   3.431   3.880   1.926 -0.2837  0.1208  0.5387
   69phy    C28 1843   3.302   3.946   1.977 -0.3117 -0.2681  0.1113
   69phy    C29 1844   3.338   4.093   2.015  0.0529  0.2779 -0.1069
   69phy    C27 1845   3.172   3.936   1.893 -0.0814 -0.0671  0.7035
   69phy    C26 1846   3.045   3.949   1.969 -0.1300 -0.4920 -0.5133
   69phy    C25 1847   2.921   3.977   1.874 -0.3370 -0.7024  0.1301
   69phy    C23 1848   2.784   3.962   1.939 -0.1723 -0.3118  0.0397
   69phy    C24 1849   2.688   4.053   1.860  0.0929 -0.3214 -0.0031
   69phy    C22 1850   2.726   3.822   1.944 -0.0825  0.1369  0.2022
   69phy    C21 1851   2.639   3.780   2.064  0.9074  0.0611  0.0981
   69phy    C20 1852   2.563   3.645   2.043  0.1918  0.0117  0.1151
   69phy    C18 1853   2.495   3.602   2.172  0.1469  0.4175 -0.1445
   69phy    O01 1854   2.396   3.697   2.226  0.4975  0.3034  0.3265
   69phy    H01 1855   2.382   3.763   2.161 -0.3080  0.1221  0.3029
   69phy    C19 1856   2.404   3.497   2.104  0.3281  0.1463  0.5006
   69phy    C13 1857   2.585   3.544   2.294 -0.4462 -0.2029 -0.0586
   69phy     H3 1858   2.675   3.491   2.254  0.9437  1.8431  0.1877
   69phy    O33 1859   2.513   3.446   2.367 -0.4606 -0.1442  0.1887
   69phy    H1B 1860   2.454   3.489   2.425  0.4347  1.2752  0.0900
   69phy    C12 1861   2.642   3.647   2.395 -0.7572 -0.1274  0.3134
   69phy    O11 1862   2.556   3.722   2.479  0.4959  0.5553 -0.0740
   69phy    H1A 1863   2.472   3.711   2.439  1.1515 -1.4648 -1.0096
   70phy    C35 1864   0.649   0.216   1.492  0.1694 -0.0060 -0.3446
   70phy    C33 1865   0.799   0.190   1.507  0.3199 -0.2808 -0.4477
   70phy    C34 1866   0.817   0.106   1.634  0.5300  0.2149 -0.2532
   70phy    C32 1867   0.866   0.120   1.387 -0.1651 -0.3000  0.5039
   70phy    C31 1868   1.008   0.168   1.354  0.1205 -0.3310 -0.2431
   70phy    C30 1869   1.084   0.075   1.256 -0.8207 -0.7028 -0.2269
   70phy    C28 1870   1.220   0.117   1.199  0.1455 -0.4260  0.3370
   70phy    C29 1871   1.325   0.082   1.298 -0.1023 -0.0558  0.5665
   70phy    C27 1872   1.234   0.040   1.062  0.3539 -0.1357 -0.0025
   70phy    C26 1873   1.345   0.090   0.971  0.5377 -0.1597 -0.2671
   70phy    C25 1874   1.352   0.004   0.849 -0.5987  0.5315  0.0068
   70phy    C23 1875   1.449   0.058   0.746 -0.1640  0.0567  0.3133
   70phy    C24 1876   1.597   0.028   0.769 -0.1162  1.0321 -0.0393
   70phy    C22 1877   1.420   0.014   0.604 -0.2229  0.2646  0.4179
   70phy    C21 1878   1.372   0.109   0.499 -0.1389  0.0739 -0.0331
   70phy    C20 1879   1.394   0.061   0.358 -0.6154  0.1405 -0.1268
   70phy    C18 1880   1.311   0.135   0.243  0.3245 -0.4874  0.3826
   70phy    O01 1881   1.174   0.143   0.282 -0.0106 -0.3114  0.3652
   70phy    H01 1882   1.125   0.148   0.202 -1.0710  0.0982  1.0229
   70phy    C19 1883   1.314   0.038   0.125  0.3045  0.6878 -0.3643
   70phy    C13 1884   1.374   0.282   0.205  0.0540  0.0021 -0.1039
   70phy     H3 1885   1.356   0.338   0.300  1.4000 -2.7937  1.9327
   70phy    O33 1886   1.519   0.300   0.199  0.7130 -0.1560  0.0199
   70phy    H1B 1887   1.544   0.373   0.252 -2.4410 -0.6834  2.5141
   70phy    C12 1888   1.297   0.397   0.135  0.4786  0.5123 -0.4031
   70phy    O11 1889   1.339   0.417   0.004  0.3659  0.2950  0.0945
   70phy    H1A 1890   1.431   0.432   0.012  0.5581 -0.7750  0.0775
   71phy    C35 1891   0.905   0.802   1.483 -0.2423 -0.4761 -0.0209
   71phy    C33 1892   0.987   0.689   1.545 -0.5041  0.6055  0.0192
   71phy    C34 1893   0.892   0.596   1.619  0.7426 -0.7101 -0.0313
   71phy    C32 1894   1.074   0.617   1.440 -0.1711  0.0569  0.9807
   71phy    C31 1895   1.227   0.636   1.450  0.3899  0.2743  0.3638
   71phy    C30 1896   1.309   0.545   1.354  0.2037 -0.0698 -0.3018
   71phy    C28 1897   1.456   0.543   1.364 -0.2685 -0.2427  0.5627
   71phy    C29 1898   1.514   0.452   1.477 -0.2746  0.1354  0.5190
   71phy    C27 1899   1.508   0.493   1.226  0.1947 -0.3990 -0.6768
   71phy    C26 1900   1.648   0.539   1.192 -0.0596  0.0613 -0.1182
   71phy    C25 1901   1.701   0.481   1.062  0.0239  0.1302  0.3487
   71phy    C23 1902   1.855   0.503   1.039  0.4702  0.1173 -0.1987
   71phy    C24 1903   1.937   0.391   1.115 -0.3920  0.6357  0.4744
   71phy    C22 1904   1.893   0.509   0.894  0.1556  0.3976  0.5424
   71phy    C21 1905   1.968   0.626   0.849 -0.2034 -0.3843  0.5347
   71phy    C20 1906   2.033   0.610   0.713 -0.2122 -0.2085 -0.6751
   71phy    C18 1907   2.114   0.727   0.643  0.0450 -0.2664 -0.0711
   71phy    O01 1908   2.015   0.836   0.627  0.2670  0.0732  0.1264
   71phy    H01 1909   1.930   0.799   0.614 -0.1740  1.1902 -0.3373
   71phy    C19 1910   2.143   0.670   0.501 -0.1760  0.1638  0.1047
   71phy    C13 1911   2.246   0.770   0.726 -0.2800  0.4287 -0.0065
   71phy     H3 1912   2.208   0.813   0.822  1.6483 -1.1991  1.5923
   71phy    O33 1913   2.318   0.670   0.791 -0.1239 -0.1397 -0.4692
   71phy    H1B 1914   2.289   0.586   0.760 -0.8894 -0.0781  0.0509
   71phy    C12 1915   2.323   0.903   0.702  0.0616  0.2030 -0.0099
   71phy    O11 1916   2.433   0.882   0.622 -0.5163  0.7662 -0.2752
   71phy    H1A 1917   2.480   0.809   0.658 -1.3350  0.5331  0.3527
   72phy    C35 1918   3.189   2.117   0.862  0.1815  0.0208  0.1252
   72phy    C33 1919   3.192   1.980   0.932 -0.6432 -0.2523 -0.3319
   72phy    C34 1920   3.331   1.970   0.993 -0.1798 -0.2566 -0.2523
   72phy    C32 1921   3.079   1.951   1.031 -0.1782  0.0082 -0.5091
   72phy    C31 1922   3.026   1.808   1.019 -0.1967  0.0925  0.2637
   72phy    C30 1923   2.905   1.758   1.104  0.0918 -0.1146  0.0273
   72phy    C28 1924   2.860   1.609   1.078  0.0472 -0.0808 -0.4117
   72phy    C29 1925   2.850   1.524   1.206 -0.4357 -0.2929 -0.1401
   72phy    C27 1926   2.728   1.597   0.999 -0.4479  0.1403  0.3540
   72phy    C26 1927   2.702   1.479   0.902  0.4506  0.2194 -0.2158
   72phy    C25 1928   2.555   1.483   0.845  0.0099  0.8111 -0.3202
   72phy    C23 1929   2.507   1.356   0.774  0.0478 -0.5274  0.7599
   72phy    C24 1930   2.391   1.292   0.860 -0.2458  0.9276 -0.0158
   72phy    C22 1931   2.472   1.385   0.626 -0.8366 -0.4550 -0.4614
   72phy    C21 1932   2.459   1.278   0.522  0.0640 -0.2886 -0.1383
   72phy    C20 1933   2.419   1.331   0.387 -0.0355  0.5170 -0.5248
   72phy    C18 1934   2.378   1.239   0.273  0.3366 -0.2965  0.4109
   72phy    O01 1935   2.479   1.144   0.242  0.3038 -0.3017 -0.0659
   72phy    H01 1936   2.531   1.183   0.174  0.9462  0.2045  0.6955
   72phy    C19 1937   2.367   1.346   0.166  0.0241 -0.0968  0.5300
   72phy    C13 1938   2.244   1.159   0.304  0.2122 -0.1552  0.4549
   72phy     H3 1939   2.272   1.083   0.381  0.3038 -1.0249 -0.4116
   72phy    O33 1940   2.137   1.224   0.375 -0.2019 -0.4386 -0.2448
   72phy    H1B 1941   2.108   1.172   0.447  0.4885  0.3269  0.5956
   72phy    C12 1942   2.180   1.039   0.219 -0.4613 -0.2094 -0.3445
   72phy    O11 1943   2.091   0.949   0.278  0.0699 -0.2245 -0.9112
   72phy    H1A 1944   2.029   0.995   0.332  1.1823  0.1451  0.0820
   73phy    C35 1945   3.266   1.441   0.885 -0.0779 -0.3013 -0.2992
   73phy    C33 1946   3.391   1.503   0.950 -0.2965 -0.7955  0.1324
   73phy    C34 1947   3.437   1.391   1.038 -0.3445  0.3669  0.1402
   73phy    C32 1948   3.497   1.542   0.844  0.4485 -0.1213 -0.5195
   73phy    C31 1949   3.515   1.693   0.815 -0.4114 -0.2359 -0.6301
   73phy    C30 1950   3.638   1.729   0.729 -0.1082  0.2270  0.4170
   73phy    C28 1951   3.651   1.880   0.693  0.2377 -0.7843  0.5742
   73phy    C29 1952   3.797   1.905   0.664  0.1864 -0.4490  0.7854
   73phy    C27 1953   3.583   1.934   0.560  0.7001  0.3461  0.1758
   73phy    C26 1954   3.457   2.028   0.581 -0.2064  0.7635  0.3121
   73phy    C25 1955   3.409   2.080   0.449 -0.3504 -0.3724  0.4393
   73phy    C23 1956   3.282   2.167   0.457  0.2853  0.6263  0.0635
   73phy    C24 1957   3.320   2.312   0.469 -0.1264  0.6245  0.3584
   73phy    C22 1958   3.190   2.133   0.336 -0.2658  0.0938 -0.3534
   73phy    C21 1959   3.038   2.153   0.363 -0.4352  0.2593  0.6216
   73phy    C20 1960   2.958   2.067   0.274  0.0006 -0.4091 -0.0315
   73phy    C18 1961   2.812   2.107   0.246  0.1499 -0.7501 -0.2301
   73phy    O01 1962   2.744   2.077   0.369 -0.4683  0.3728  0.7657
   73phy    H01 1963   2.758   1.986   0.389 -0.3078  0.2757  0.2309
   73phy    C19 1964   2.773   1.996   0.144 -0.3036 -0.0585  0.0144
   73phy    C13 1965   2.782   2.259   0.193 -0.9355 -0.1029 -0.1712
   73phy     H3 1966   2.836   2.324   0.266  2.7846 -2.6824 -0.3386
   73phy    O33 1967   2.850   2.298   0.072  0.0821 -0.5315 -0.1262
   73phy    H1B 1968   2.905   2.372   0.090 -0.3580 -0.1496 -0.3396
   73phy    C12 1969   2.645   2.329   0.197  0.4098 -0.0269  0.1130
   73phy    O11 1970   2.569   2.314   0.084 -0.0559  0.4249  0.0449
   73phy    H1A 1971   2.572   2.388   0.027  0.8857  0.7018  0.4477
   74phy    C35 1972   3.703   2.298   0.300  0.1634  0.1361  0.1298
   74phy    C33 1973   3.647   2.345   0.166  0.0329 -0.1440 -0.0506
   74phy    C34 1974   3.692   2.492   0.140 -0.4618  0.0160 -0.7107
   74phy    C32 1975   3.687   2.253   0.052  0.1266 -0.8040  0.0077
   74phy    C31 1976   3.599   2.133   0.019 -0.5114  0.3896 -0.2723
   74phy    C30 1977   3.673   2.059  -0.099  0.1000  0.2703  0.3341
   74phy    C28 1978   3.604   1.924  -0.141 -0.0890 -0.2297 -0.1131
   74phy    C29 1979   3.476   1.939  -0.229 -0.3358  0.1583 -0.2074
   74phy    C27 1980   3.708   1.831  -0.214 -0.4011 -0.2615  0.3001
   74phy    C26 1981   3.727   1.689  -0.150 -0.3832 -0.2989 -0.2715
   74phy    C25 1982   3.826   1.607  -0.229  0.4031 -0.4616  0.0650
   74phy    C23 1983   3.864   1.480  -0.160 -0.2780  0.0972 -0.4037
   74phy    C24 1984   3.784   1.359  -0.214 -0.2808  0.0610 -0.2444
   74phy    C22 1985   4.015   1.458  -0.194  0.5725  0.4540  0.0012
   74phy    C21 1986   4.108   1.452  -0.073  0.1408  0.3539 -0.2941
   74phy    C20 1987   4.249   1.402  -0.107  0.0759  0.0592  0.1295
   74phy    C18 1988   4.363   1.393   0.003  0.4078 -0.8448  0.0921
   74phy    O01 1989   4.383   1.521   0.067  0.2349  0.1656 -0.1965
   74phy    H01 1990   4.351   1.581   0.002 -1.1890 -0.6249 -0.2839
   74phy    C19 1991   4.486   1.377  -0.083  0.5876 -0.1699  0.4217
   74phy    C13 1992   4.334   1.276   0.111 -0.2839  0.6235 -0.3315
   74phy     H3 1993   4.240   1.305   0.166  0.2635 -2.2668  2.4454
   74phy    O33 1994   4.291   1.154   0.053  0.6450 -0.5177  0.2253
   74phy    H1B 1995   4.206   1.169   0.016  0.9548  1.0735  0.1161
   74phy    C12 1996   4.404   1.261   0.254 -0.1782  0.2380  0.1256
   74phy    O11 1997   4.547   1.277   0.246  0.0812  0.3686  0.5973
   74phy    H1A 1998   4.585   1.213   0.189  1.9570  3.3294 -1.7823
   75phy    C35 1999   0.581   1.394   0.844 -0.1537  0.8793  0.2649
   75phy    C33 2000   0.498   1.273   0.902  0.0040  0.1247 -0.4907
   75phy    C34 2001   0.594   1.185   0.985 -0.1778  0.1948  0.0478
   75phy    C32 2002   0.377   1.312   0.990  0.0832 -0.1694 -0.0121
   75phy    C31 2003   0.243   1.357   0.928 -0.2227 -0.2680  0.1408
   75phy    C30 2004   0.139   1.398   1.031 -0.5990  0.2381 -0.2368
   75phy    C28 2005   0.007   1.456   0.980 -0.2048  0.5575 -0.2008
   75phy    C29 2006  -0.098   1.397   1.076 -0.2328  0.1733  0.5768
   75phy    C27 2007   0.010   1.606   0.957 -0.0893 -0.9330 -0.2749
   75phy    C26 2008  -0.079   1.643   0.836 -0.5531  0.0995 -0.6616
   75phy    C25 2009  -0.043   1.795   0.787 -0.2631  0.2275  0.2232
   75phy    C23 2010  -0.117   1.838   0.661 -0.4900  0.4790  0.0427
   75phy    C24 2011  -0.259   1.899   0.678 -0.0591  0.4778 -0.2239
   75phy    C22 2012  -0.016   1.923   0.578 -0.3917  0.7817 -0.0077
   75phy    C21 2013  -0.033   1.906   0.427 -0.0473  0.1101  0.1300
   75phy    C20 2014   0.088   1.956   0.350 -0.1996 -0.2791 -0.0543
   75phy    C18 2015   0.084   1.949   0.194  0.6819 -0.5231 -0.5802
   75phy    O01 2016   0.042   1.818   0.160 -0.3617  0.2333  0.1511
   75phy    H01 2017   0.101   1.752   0.192  0.6712  0.1407 -1.7676
   75phy    C19 2018   0.227   1.963   0.144  0.5310  0.2686  0.1547
   75phy    C13 2019  -0.022   2.052   0.126 -0.7557 -0.0120 -0.2921
   75phy     H3 2020  -0.119   2.014   0.167 -0.1910 -0.3051  0.7970
   75phy    O33 2021  -0.023   2.185   0.179  0.6044  0.1141  0.1469
   75phy    H1B 2022   0.065   2.207   0.205  0.6174 -0.5062  0.6534
   75phy    C12 2023  -0.092   2.032  -0.012  0.4863  0.3264  0.5828
   75phy    O11 2024  -0.016   2.093  -0.114  0.4044  0.4820 -0.3374
   75phy    H1A 2025  -0.069   2.156  -0.158 -2.3352 -1.4061 -0.0042
   76phy    C35 2026   3.632   1.414   2.045 -0.3507  0.1437 -0.5520
   76phy    C33 2027   3.730   1.522   1.997  1.0533 -0.0771  0.0242
   76phy    C34 2028   3.856   1.453   1.950  0.1525  0.1194  0.0196
   76phy    C32 2029   3.659   1.611   1.898 -0.2353 -0.4943 -0.1088
   76phy    C31 2030   3.718   1.742   1.847 -0.2486  0.0633 -0.7518
   76phy    C30 2031   3.624   1.865   1.840 -0.2474 -0.3116  0.7316
   76phy    C28 2032   3.697   1.982   1.780 -0.4246  0.7845  0.2271
   76phy    C29 2033   3.649   2.014   1.638 -0.2260  0.6635  0.3520
   76phy    C27 2034   3.689   2.109   1.868 -0.0370  0.3232  0.5071
   76phy    C26 2035   3.827   2.158   1.913  0.0998  0.9595 -0.7054
   76phy    C25 2036   3.822   2.288   1.998  0.2189 -0.1189  1.1159
   76phy    C23 2037   3.959   2.347   2.041 -0.2919 -0.0017 -0.2401
   76phy    C24 2038   4.026   2.430   1.938  0.0731 -0.3879  0.2279
   76phy    C22 2039   3.941   2.435   2.166  0.6125 -0.1904 -0.9112
   76phy    C21 2040   3.998   2.398   2.302  0.1830  0.6640  0.1982
   76phy    C20 2041   3.924   2.469   2.416 -0.3656  0.1075  0.3722
   76phy    C18 2042   3.979   2.455   2.563  0.0027 -0.8156  0.2726
   76phy    O01 2043   4.123   2.445   2.556 -0.5145  0.1670  0.3148
   76phy    H01 2044   4.154   2.517   2.505 -1.6382  1.2357  1.0743
   76phy    C19 2045   3.958   2.593   2.624 -0.7936 -0.6616  0.0247
   76phy    C13 2046   3.915   2.326   2.639  0.0526 -0.2297  0.2600
   76phy     H3 2047   3.906   2.244   2.563  1.0202 -0.4157  0.3290
   76phy    O33 2048   3.777   2.350   2.678 -0.2983  0.2233 -0.4468
   76phy    H1B 2049   3.739   2.417   2.625 -1.1371  1.0444  1.1214
   76phy    C12 2050   3.984   2.263   2.767  0.1453  0.0799 -0.3474
   76phy    O11 2051   4.001   2.340   2.880 -0.1022 -0.5002 -0.2459
   76phy    H1A 2052   3.916   2.378   2.890  0.2248 -0.0423  0.9662
   77phy    C35 2053   4.131   0.888   1.628  0.2377 -0.3828 -0.0536
   77phy    C33 2054   4.088   0.751   1.576  0.1910  0.1392 -0.6491
   77phy    C34 2055   4.213   0.667   1.536 -0.4190 -0.5692 -0.6970
   77phy    C32 2056   3.992   0.681   1.674 -0.3377 -0.1694 -0.2655
   77phy    C31 2057   3.914   0.557   1.628 -0.3177  0.0783  0.2882
   77phy    C30 2058   3.823   0.503   1.743 -0.4743 -0.2862 -0.1003
   77phy    C28 2059   3.711   0.417   1.682  0.6802  0.4065  0.2527
   77phy    C29 2060   3.715   0.266   1.716  0.6478  0.0735 -0.1902
   77phy    C27 2061   3.577   0.483   1.708  0.3745  0.3222  0.3369
   77phy    C26 2062   3.478   0.496   1.593 -0.4730  0.7268  0.6977
   77phy    C25 2063   3.355   0.595   1.628 -0.4833  0.7403 -0.1048
   77phy    C23 2064   3.252   0.620   1.518 -0.5185  0.6126 -0.1260
   77phy    C24 2065   3.122   0.631   1.587 -0.1464 -0.0345 -0.1681
   77phy    C22 2066   3.278   0.743   1.427  0.0616  0.2483  0.1007
   77phy    C21 2067   3.300   0.715   1.279 -0.2672  0.2277  0.6032
   77phy    C20 2068   3.285   0.840   1.189 -0.1316  0.0491 -0.3639
   77phy    C18 2069   3.313   0.845   1.027  0.0806  0.1942 -0.4890
   77phy    O01 2070   3.451   0.809   1.003  0.3094 -0.1625 -0.2861
   77phy    H01 2071   3.502   0.833   1.078  0.3216 -1.7698  0.2715
   77phy    C19 2072   3.292   0.996   0.991 -0.1286  0.2010 -0.4914
   77phy    C13 2073   3.216   0.752   0.942  0.0277 -0.4667 -0.1687
   77phy     H3 2074   3.230   0.653   0.994  1.5045 -0.0361  0.2993
   77phy    O33 2075   3.075   0.764   0.969 -0.2277 -0.0265 -0.7071
   77phy    H1B 2076   3.035   0.816   0.902 -0.9364 -2.1596 -2.0098
   77phy    C12 2077   3.246   0.674   0.811  0.1284 -0.1140  0.0811
   77phy    O11 2078   3.379   0.688   0.774  0.1630  0.6146 -0.1259
   77phy    H1A 2079   3.434   0.707   0.848  1.7082 -0.5579 -0.9161
   78phy    C35 2080   4.062   0.275   1.005  0.2954 -0.5832  0.3288
   78phy    C33 2081   4.031   0.375   1.117  0.0641  0.8081  0.4859
   78phy    C34 2082   3.956   0.302   1.226  0.1886  0.2824 -0.1666
   78phy    C32 2083   4.149   0.453   1.163 -0.1400 -0.1119  0.0832
   78phy    C31 2084   4.120   0.602   1.123  0.6447  0.1861  0.0823
   78phy    C30 2085   4.240   0.707   1.132 -0.0519 -0.2762 -0.4698
   78phy    C28 2086   4.218   0.853   1.085 -0.2096  0.0017 -0.7008
   78phy    C29 2087   4.287   0.945   1.186  0.0249  0.4236  0.2205
   78phy    C27 2088   4.272   0.875   0.944 -0.0536  0.0370  0.3930
   78phy    C26 2089   4.183   0.969   0.859  0.2085 -0.3703 -0.0815
   78phy    C25 2090   4.228   0.975   0.708  0.7434 -0.5521 -0.4549
   78phy    C23 2091   4.160   1.070   0.609 -0.1447  0.0322 -0.0280
   78phy    C24 2092   4.231   1.206   0.614  0.0162  0.3267  0.0582
   78phy    C22 2093   4.189   1.009   0.470  0.1683 -0.4589 -0.0727
   78phy    C21 2094   4.066   0.966   0.392 -0.1437  0.3002 -0.8750
   78phy    C20 2095   4.100   0.903   0.253  0.5045  0.2583  0.0968
   78phy    C18 2096   3.992   0.892   0.145  0.7415 -1.4694 -0.0087
   78phy    O01 2097   3.881   0.814   0.198 -0.0616 -0.5257 -0.4399
   78phy    H01 2098   3.804   0.858   0.168  0.2816  1.3023  1.1581
   78phy    C19 2099   4.063   0.818   0.026  0.1425  0.0555 -0.3264
   78phy    C13 2100   3.934   1.038   0.092  0.3086  0.6299 -0.4612
   78phy     H3 2101   3.931   1.097   0.187  0.7167 -0.2605  0.1255
   78phy    O33 2102   4.022   1.123   0.019  0.1794  0.3211 -0.3009
   78phy    H1B 2103   4.004   1.108  -0.072 -1.2811  1.2935 -0.1844
   78phy    C12 2104   3.786   1.066   0.063  0.3209 -0.1084  0.3291
   78phy    O11 2105   3.700   0.962   0.092 -0.5531  0.3320 -0.0009
   78phy    H1A 2106   3.660   0.922   0.017 -0.1327 -2.8393  1.3378
   79phy    C35 2107   2.115   0.052   1.350  0.0562 -0.1168 -0.1516
   79phy    C33 2108   2.185   0.074   1.482  0.7411  0.4382 -0.3267
   79phy    C34 2109   2.105   0.015   1.597  0.1357 -0.0721 -0.3477
   79phy    C32 2110   2.330   0.019   1.499  0.0708 -0.0599  0.2324
   79phy    C31 2111   2.436   0.127   1.522  0.1540 -0.6007 -0.2634
   79phy    C30 2112   2.572   0.070   1.542  0.5690 -0.2299  0.3229
   79phy    C28 2113   2.693   0.163   1.552 -0.2469 -0.4504 -0.3102
   79phy    C29 2114   2.763   0.123   1.687  0.2778 -0.8382  0.3767
   79phy    C27 2115   2.794   0.151   1.440  0.0369 -0.3214  0.0499
   79phy    C26 2116   2.816   0.278   1.355 -0.5170 -0.5286  0.1988
   79phy    C25 2117   2.947   0.290   1.274  0.3017 -0.3840  0.0872
   79phy    C23 2118   2.939   0.373   1.141  0.0877 -0.1033 -0.4279
   79phy    C24 2119   2.992   0.513   1.151 -0.0310  0.4602 -0.2628
   79phy    C22 2120   3.026   0.304   1.033  0.3856 -0.4641 -0.2069
   79phy    C21 2121   2.983   0.316   0.881 -0.3490  0.3760 -0.0399
   79phy    C20 2122   3.064   0.216   0.787  0.4191 -0.3731 -0.7377
   79phy    C18 2123   3.055   0.219   0.630 -0.0497 -0.8964 -0.3362
   79phy    O01 2124   2.919   0.241   0.581  0.3245 -0.2720 -0.0203
   79phy    H01 2125   2.897   0.331   0.596  1.2443  0.0150 -0.3229
   79phy    C19 2126   3.082   0.074   0.590  0.2951  0.4415  0.3409
   79phy    C13 2127   3.140   0.336   0.556  0.1742  0.8067 -0.2310
   79phy     H3 2128   3.097   0.430   0.599 -0.6545 -0.4738  1.8562
   79phy    O33 2129   3.274   0.357   0.596  0.2188 -0.2221  0.1038
   79phy    H1B 2130   3.319   0.275   0.593 -0.5208 -0.6235 -2.0615
   79phy    C12 2131   3.108   0.397   0.412  0.1875  0.2361  0.2448
   79phy    O11 2132   3.192   0.348   0.310  0.5236 -0.3195  0.1358
   79phy    H1A 2133   3.279   0.350   0.344  0.5466 -0.5313  0.0835
   80phy    C35 2134   3.737   0.629   1.295 -0.0581 -0.7212  0.0693
   80phy    C33 2135   3.708   0.781   1.295 -0.0526  0.4457 -0.1563
   80phy    C34 2136   3.695   0.825   1.446 -0.1523  0.1636  0.1678
   80phy    C32 2137   3.808   0.867   1.225  0.0083 -0.3239 -0.1696
   80phy    C31 2138   3.735   0.968   1.136  0.0121  0.1904 -0.0004
   80phy    C30 2139   3.825   1.025   1.026  0.8580 -0.2987  0.5134
   80phy    C28 2140   3.771   1.157   0.970  0.1884 -0.0061 -0.2017
   80phy    C29 2141   3.844   1.272   1.041  0.2514 -0.5111 -0.0051
   80phy    C27 2142   3.787   1.175   0.815 -0.0521 -0.1568 -0.6865
   80phy    C26 2143   3.650   1.188   0.751  0.4564 -0.4171  0.3689
   80phy    C25 2144   3.656   1.167   0.597  0.5149  0.1475 -0.0832
   80phy    C23 2145   3.528   1.146   0.519 -0.0750 -0.1197 -0.8685
   80phy    C24 2146   3.463   1.277   0.462  0.6229  0.0424  0.1151
   80phy    C22 2147   3.548   1.045   0.407  0.2103  0.3211 -0.7328
   80phy    C21 2148   3.441   0.935   0.392  0.3261  0.5585 -0.0647
   80phy    C20 2149   3.472   0.809   0.306 -0.1418  0.0768  0.3729
   80phy    C18 2150   3.359   0.712   0.257  0.5065 -0.2262  0.5954
   80phy    O01 2151   3.293   0.657   0.373 -0.7223 -0.3306 -0.1986
   80phy    H01 2152   3.361   0.632   0.433  0.1309  3.0003  0.4277
   80phy    C19 2153   3.441   0.599   0.195  0.3553  0.2651  0.4210
   80phy    C13 2154   3.250   0.788   0.160 -0.9865 -0.3759 -0.0024
   80phy     H3 2155   3.218   0.879   0.218  0.3975  0.4749 -0.5251
   80phy    O33 2156   3.307   0.854   0.043  0.8887 -0.5811  0.5879
   80phy    H1B 2157   3.399   0.867   0.056  0.9312  0.0538 -0.3208
   80phy    C12 2158   3.101   0.745   0.134 -0.1415 -0.3189  0.1452
   80phy    O11 2159   3.084   0.644   0.035  0.0355 -0.0214 -0.1316
   80phy    H1A 2160   2.993   0.624   0.040 -0.0016  0.1339 -0.1962
   81phy    C35 2161   4.047   1.682   0.938  0.0302  0.1264 -0.2693
   81phy    C33 2162   4.084   1.565   0.842 -0.4596  0.1593  0.0841
   81phy    C34 2163   4.159   1.456   0.923  0.7594  0.3799 -0.4586
   81phy    C32 2164   3.968   1.512   0.758 -0.0526  0.6547 -0.1278
   81phy    C31 2165   3.980   1.533   0.607  0.4599 -0.6095 -0.2606
   81phy    C30 2166   3.873   1.476   0.513 -0.5651  0.0174 -0.0594
   81phy    C28 2167   3.877   1.534   0.369  0.5755 -0.4556  0.3790
   81phy    C29 2168   3.982   1.454   0.284  0.4495  0.2445  0.0067
   81phy    C27 2169   3.746   1.511   0.288  0.1167  0.9026  0.6506
   81phy    C26 2170   3.640   1.618   0.310 -0.2206  0.0626  0.4282
   81phy    C25 2171   3.517   1.595   0.223 -0.5102 -0.1582 -0.3209
   81phy    C23 2172   3.400   1.694   0.248  0.0182 -0.0768  0.2176
   81phy    C24 2173   3.365   1.761   0.116  0.1986  0.2931 -0.2806
   81phy    C22 2174   3.278   1.630   0.312 -0.0555  0.4787 -0.0070
   81phy    C21 2175   3.189   1.704   0.404  0.2396  0.4008  0.0058
   81phy    C20 2176   3.062   1.614   0.447 -0.4508 -0.5416  0.5865
   81phy    C18 2177   2.967   1.664   0.563  0.6382 -0.0100  0.0364
   81phy    O01 2178   3.050   1.703   0.673 -0.0633  0.7024  0.0329
   81phy    H01 2179   3.117   1.640   0.689 -0.7070 -1.0065 -3.0849
   81phy    C19 2180   2.887   1.536   0.594 -0.0197 -0.1451  0.2713
   81phy    C13 2181   2.865   1.790   0.540 -0.3449  0.1129 -0.4973
   81phy     H3 2182   2.935   1.873   0.510  1.1742 -0.9996 -0.1315
   81phy    O33 2183   2.774   1.800   0.430 -0.2691 -0.1734  0.2301
   81phy    H1B 2184   2.701   1.748   0.458  0.2816 -0.6016  0.9159
   81phy    C12 2185   2.803   1.883   0.653 -0.4744 -0.1479  0.3880
   81phy    O11 2186   2.680   1.846   0.708 -0.0647 -0.3779 -0.2141
   81phy    H1A 2187   2.641   1.904   0.770  1.1438  0.8084 -0.5137
   82phy    C35 2188   3.310   1.587   1.353  0.4703 -0.5138 -0.4898
   82phy    C33 2189   3.292   1.603   1.503 -0.7344  0.6453 -0.1198
   82phy    C34 2190   3.353   1.735   1.542  0.0612 -0.7406 -0.2371
   82phy    C32 2191   3.150   1.588   1.549  0.0145 -0.6331  0.6159
   82phy    C31 2192   3.102   1.446   1.587 -0.4095  0.1710  0.3066
   82phy    C30 2193   2.958   1.444   1.630 -0.0602  0.1066 -0.0740
   82phy    C28 2194   2.891   1.314   1.671  0.2522  0.6175  0.6247
   82phy    C29 2195   2.799   1.349   1.787 -0.1580  0.1455  0.2217
   82phy    C27 2196   2.806   1.228   1.564  0.3211 -0.2221 -0.2406
   82phy    C26 2197   2.886   1.126   1.479 -0.0013  0.2909 -0.0360
   82phy    C25 2198   2.795   1.059   1.379  0.0021  0.6569  0.1770
   82phy    C23 2199   2.877   0.990   1.265 -0.0379 -0.1958 -0.2017
   82phy    C24 2200   2.894   0.836   1.281  0.0518 -0.1522 -0.0921
   82phy    C22 2201   2.792   1.003   1.137 -0.3996  0.6203  0.6073
   82phy    C21 2202   2.866   1.051   1.003 -0.2896  0.5326 -0.4077
   82phy    C20 2203   2.790   1.021   0.872 -0.5003  0.3467 -0.4875
   82phy    C18 2204   2.848   1.082   0.741 -0.0931  0.4068  0.5556
   82phy    O01 2205   2.858   1.226   0.764 -0.4910  0.4208  0.2282
   82phy    H01 2206   2.806   1.251   0.838  0.5191 -0.3777  1.2331
   82phy    C19 2207   2.738   1.051   0.634  0.0085  0.3462 -0.0272
   82phy    C13 2208   2.992   1.019   0.704 -0.1925  0.2095 -0.1286
   82phy     H3 2209   3.059   1.057   0.786 -0.8159 -0.1699  0.5679
   82phy    O33 2210   3.016   0.879   0.724  0.4832 -0.0378 -0.1895
   82phy    H1B 2211   3.020   0.825   0.647 -1.7485 -0.2659 -0.2208
   82phy    C12 2212   3.099   1.089   0.613 -0.5282 -0.4667 -0.0003
   82phy    O11 2213   3.124   1.032   0.487  0.0550  0.3402 -0.7754
   82phy    H1A 2214   3.058   1.061   0.426 -0.6883 -0.9606 -0.6388
   83phy    C35 2215   4.754   1.628   2.072  0.1971  0.2196  0.6367
   83phy    C33 2216   4.706   1.708   2.196  0.3954  0.1160  0.5928
   83phy    C34 2217   4.825   1.768   2.273  0.5340 -0.2633 -0.2029
   83phy    C32 2218   4.597   1.815   2.151 -0.2068  0.4197 -0.2404
   83phy    C31 2219   4.487   1.830   2.255 -0.4976  0.6177  0.2292
   83phy    C30 2220   4.380   1.934   2.218  0.1061  0.1100  0.3632
   83phy    C28 2221   4.275   1.984   2.325  0.3393 -0.0937 -0.2982
   83phy    C29 2222   4.254   2.137   2.317  0.4295  0.0854 -0.0263
   83phy    C27 2223   4.135   1.922   2.296 -0.6374  0.3933  0.1215
   83phy    C26 2224   4.090   1.783   2.366 -0.1172  0.3422  0.3124
   83phy    C25 2225   3.959   1.733   2.318 -0.0370  0.1346 -0.5140
   83phy    C23 2226   3.901   1.614   2.399  0.2863 -0.5137  0.5559
   83phy    C24 2227   3.747   1.632   2.419  0.4782  0.0078 -0.1095
   83phy    C22 2228   3.940   1.474   2.354  0.4100 -0.3875  0.5696
   83phy    C21 2229   3.945   1.368   2.467 -0.3454 -0.0492 -0.4708
   83phy    C20 2230   4.003   1.230   2.422  0.2117  0.1040  0.2352
   83phy    C18 2231   4.018   1.117   2.523 -0.4056  0.6914  0.0860
   83phy    O01 2232   3.889   1.083   2.585 -0.0550 -0.2885  0.3867
   83phy    H01 2233   3.829   1.127   2.529  1.8161  0.7362 -0.9330
   83phy    C19 2234   4.032   1.002   2.423 -0.4050  0.4609  0.0711
   83phy    C13 2235   4.134   1.142   2.635 -0.3171  0.0773 -0.3215
   83phy     H3 2236   4.129   1.248   2.672 -3.8265 -0.3664  0.8638
   83phy    O33 2237   4.268   1.139   2.581  0.2483  0.4041 -0.2636
   83phy    H1B 2238   4.291   1.049   2.569 -0.1962 -0.0964  2.1071
   83phy    C12 2239   4.127   1.050   2.768 -0.3018 -0.3679  0.4450
   83phy    O11 2240   3.997   1.047   2.823 -0.3867 -0.3209  0.0222
   83phy    H1A 2241   3.930   1.049   2.758  0.4952  1.1228 -0.8875
   84phy    C35 2242   3.727   1.683   1.307  0.1286 -0.7464  0.3430
   84phy    C33 2243   3.791   1.813   1.254 -0.1966  0.1186  0.9129
   84phy    C34 2244   3.689   1.917   1.220  0.0536 -0.0572  0.1503
   84phy    C32 2245   3.908   1.866   1.344 -0.4763  0.1201 -0.4586
   84phy    C31 2246   4.029   1.925   1.271  0.3827  0.3503 -0.2157
   84phy    C30 2247   4.130   1.996   1.360 -0.3692  0.4122 -0.1257
   84phy    C28 2248   4.254   2.050   1.277 -0.2107  0.1850 -0.1686
   84phy    C29 2249   4.303   2.182   1.332  0.3425  0.3078 -0.3554
   84phy    C27 2250   4.369   1.946   1.258 -0.5545 -0.5004  0.4474
   84phy    C26 2251   4.403   1.902   1.122  0.6100  0.8602  0.5752
   84phy    C25 2252   4.520   1.803   1.118  0.0592  0.7107 -0.3351
   84phy    C23 2253   4.595   1.759   0.994  0.0238  0.4014  0.4254
   84phy    C24 2254   4.718   1.684   1.040  0.0516 -0.5236  0.4545
   84phy    C22 2255   4.522   1.674   0.888  0.4521  0.0806  0.3691
   84phy    C21 2256   4.515   1.736   0.744  0.6257  0.2275  0.2061
   84phy    C20 2257   4.443   1.640   0.640  0.4126 -0.7618 -0.3906
   84phy    C18 2258   4.460   1.662   0.485  0.0654 -0.7498 -0.2662
   84phy    O01 2259   4.470   1.804   0.461 -0.5330  0.0268 -0.4741
   84phy    H01 2260   4.426   1.853   0.527 -0.6483  0.0009 -0.5307
   84phy    C19 2261   4.320   1.626   0.431 -0.4500  0.1174  0.3631
   84phy    C13 2262   4.589   1.587   0.421 -0.0778 -0.0819  0.5352
   84phy     H3 2263   4.673   1.634   0.479  0.2812  1.0518 -0.8345
   84phy    O33 2264   4.621   1.449   0.453 -0.2233 -0.0121 -0.0679
   84phy    H1B 2265   4.610   1.388   0.382  0.7304 -0.8356  0.4604
   84phy    C12 2266   4.659   1.629   0.285  0.3719  0.1526 -0.0283
   84phy    O11 2267   4.629   1.550   0.173 -0.2483  0.0671 -0.4028
   84phy    H1A 2268   4.538   1.549   0.152 -0.2395  0.7454 -0.5031
   85phy    C35 2269   2.495   0.976   1.763 -0.2425  0.5402 -0.4943
   85phy    C33 2270   2.591   0.975   1.886  0.3848  0.8494 -0.2688
   85phy    C34 2271   2.739   0.979   1.835  0.2275  0.0303  0.0727
   85phy    C32 2272   2.541   1.085   1.983 -0.1673 -0.2014 -0.4799
   85phy    C31 2273   2.595   1.087   2.123  0.1574  0.0864  0.0575
   85phy    C30 2274   2.534   1.216   2.182  0.0530  0.2574 -0.5551
   85phy    C28 2275   2.607   1.274   2.302  0.3730 -0.2442  0.3174
   85phy    C29 2276   2.693   1.393   2.244  0.3483 -0.2214  0.3046
   85phy    C27 2277   2.517   1.311   2.421 -0.5606  0.4700  0.0841
   85phy    C26 2278   2.570   1.262   2.558  0.9429 -0.5648 -0.3615
   85phy    C25 2279   2.475   1.279   2.678  0.1128 -0.4263 -0.1414
   85phy    C23 2280   2.540   1.228   2.808  0.4809 -0.1565  0.0723
   85phy    C24 2281   2.560   1.350   2.901 -0.6193  0.0751  0.2997
   85phy    C22 2282   2.460   1.127   2.894 -0.3370  0.1308 -0.2495
   85phy    C21 2283   2.542   0.999   2.893  0.1055 -0.2285 -0.6426
   85phy    C20 2284   2.479   0.881   2.970 -0.1809  0.1158 -0.0449
   85phy    C18 2285   2.572   0.753   3.005 -0.2967 -0.1516  0.6883
   85phy    O01 2286   2.688   0.794   3.077 -0.6448  0.2687  0.3131
   85phy    H01 2287   2.736   0.858   3.027  1.0155 -0.7091  0.5648
   85phy    C19 2288   2.477   0.676   3.096  0.0103 -0.4291  0.5562
   85phy    C13 2289   2.609   0.664   2.873 -0.0340  0.0506  0.3474
   85phy     H3 2290   2.521   0.652   2.805 -0.0535 -2.1879  0.7025
   85phy    O33 2291   2.630   0.527   2.902 -0.7453 -0.4118  0.1039
   85phy    H1B 2292   2.695   0.521   2.970 -0.3154 -1.3030 -0.3554
   85phy    C12 2293   2.731   0.709   2.784  0.9479  0.2871  0.3677
   85phy    O11 2294   2.853   0.712   2.854 -0.5707 -0.2183 -0.2913
   85phy    H1A 2295   2.835   0.675   2.939 -1.5070  0.5026 -0.1594
   86phy    C35 2296   4.519   2.318   2.033 -0.0439  0.0591 -0.1865
   86phy    C33 2297   4.405   2.332   1.933  0.6336 -0.7037 -0.4824
   86phy    C34 2298   4.403   2.476   1.879 -0.2053  0.0047 -0.5068
   86phy    C32 2299   4.396   2.223   1.823 -0.0229 -0.8023  0.9447
   86phy    C31 2300   4.300   2.105   1.856 -0.2503 -0.2923 -0.1277
   86phy    C30 2301   4.296   1.997   1.746  0.3979 -0.3127  0.0458
   86phy    C28 2302   4.198   1.884   1.782  0.4197  0.1924  0.3454
   86phy    C29 2303   4.071   1.870   1.701 -0.4595  0.0567  0.0369
   86phy    C27 2304   4.274   1.750   1.794  0.2264  0.6233  0.2156
   86phy    C26 2305   4.214   1.663   1.910  0.4542 -0.1495  0.6123
   86phy    C25 2306   4.295   1.533   1.943 -0.0674  0.3118  0.5928
   86phy    C23 2307   4.252   1.445   2.060 -0.4190 -0.1280  0.1759
   86phy    C24 2308   4.188   1.319   2.012 -0.3989  0.1424 -0.0626
   86phy    C22 2309   4.373   1.404   2.149  0.5413 -0.0448 -0.0572
   86phy    C21 2310   4.359   1.418   2.301 -0.1305  0.0996  0.5739
   86phy    C20 2311   4.488   1.387   2.384  0.5721  0.0644 -0.3582
   86phy    C18 2312   4.488   1.414   2.539  0.1703  0.2202 -0.1649
   86phy    O01 2313   4.361   1.387   2.601 -0.1908 -0.3701  0.6370
   86phy    H01 2314   4.323   1.306   2.573 -3.8446  0.1793  3.3020
   86phy    C19 2315   4.576   1.294   2.581  0.3654 -0.4801 -0.5254
   86phy    C13 2316   4.537   1.560   2.570  0.1857  0.0238 -0.3441
   86phy     H3 2317   4.606   1.595   2.489 -0.6906 -1.0328 -1.5928
   86phy    O33 2318   4.627   1.564   2.684  0.1552 -0.4330  0.2651
   86phy    H1B 2319   4.595   1.592   2.768  2.4038 -0.0595  1.0884
   86phy    C12 2320   4.431   1.673   2.583  0.2110 -0.4677  0.2149
   86phy    O11 2321   4.335   1.661   2.677  0.2006 -0.0335  0.5341
   86phy    H1A 2322   4.297   1.576   2.665 -3.3944  1.7428 -2.5482
   87phy    C35 2323   3.098   2.831   0.889  0.9190  0.6579  0.1662
   87phy    C33 2324   3.169   2.788   1.019  0.2767  0.3775 -0.1936
   87phy    C34 2325   3.069   2.808   1.136 -0.0005 -0.2090 -0.0814
   87phy    C32 2326   3.195   2.638   1.010  0.0888 -0.1802  0.2192
   87phy    C31 2327   3.346   2.601   0.992  0.3526 -0.6057 -0.1695
   87phy    C30 2328   3.378   2.449   0.992  0.2357  0.2973 -0.3566
   87phy    C28 2329   3.526   2.416   0.975 -0.6704 -0.1478  0.2565
   87phy    C29 2330   3.579   2.309   1.070  0.2156  0.3907  0.3272
   87phy    C27 2331   3.568   2.402   0.831  0.4190  0.0231  0.3296
   87phy    C26 2332   3.698   2.471   0.793  0.0117 -0.3626 -0.1011
   87phy    C25 2333   3.731   2.444   0.641 -0.8875  0.2356 -0.4388
   87phy    C23 2334   3.870   2.516   0.602  0.2573  0.3757 -0.2749
   87phy    C24 2335   3.965   2.399   0.571 -0.2335  0.1737 -0.1863
   87phy    C22 2336   3.870   2.603   0.469 -0.1300 -0.0362 -0.2219
   87phy    C21 2337   3.818   2.744   0.478 -0.0163  0.1887  0.3033
   87phy    C20 2338   3.841   2.816   0.344  0.1164  0.0315 -0.6302
   87phy    C18 2339   3.805   2.966   0.327  0.2299  0.8155 -0.6248
   87phy    O01 2340   3.662   2.988   0.359  0.2422 -0.8326  0.2975
   87phy    H01 2341   3.625   2.901   0.358 -1.0663 -0.2910  0.0966
   87phy    C19 2342   3.813   2.996   0.175 -0.3184  0.5053  0.0308
   87phy    C13 2343   3.900   3.075   0.409  0.3318  0.9042 -0.6605
   87phy     H3 2344   3.900   3.032   0.512 -0.6519  0.0704 -0.9891
   87phy    O33 2345   4.040   3.062   0.379 -0.0264  0.0487 -0.1791
   87phy    H1B 2346   4.057   3.108   0.299  1.8993 -1.6709 -0.8456
   87phy    C12 2347   3.860   3.203   0.482  0.0128 -0.0245 -0.0301
   87phy    O11 2348   3.864   3.318   0.405  0.1575 -0.1315  0.1914
   87phy    H1A 2349   3.946   3.358   0.425  2.0465 -3.6920  0.3097
   88phy    C35 2350   2.719   1.906   2.608 -0.5588 -0.1223  0.2755
   88phy    C33 2351   2.736   1.783   2.510 -0.0014  0.6280 -0.5217
   88phy    C34 2352   2.602   1.751   2.433 -0.6271 -0.1724 -0.3433
   88phy    C32 2353   2.856   1.791   2.411 -0.3085 -0.1983 -0.0540
   88phy    C31 2354   2.994   1.775   2.478  0.3290  0.1912  0.1275
   88phy    C30 2355   3.107   1.720   2.389  0.0578 -0.6018 -0.0438
   88phy    C28 2356   3.247   1.726   2.452  0.5684  0.0590  0.4228
   88phy    C29 2357   3.314   1.591   2.477  0.9214 -0.1178  0.0119
   88phy    C27 2358   3.345   1.809   2.366 -0.6700  0.6148  0.5159
   88phy    C26 2359   3.440   1.906   2.435 -0.2086 -0.4789  0.2214
   88phy    C25 2360   3.537   1.974   2.338 -0.1590  0.4888  0.2230
   88phy    C23 2361   3.637   2.074   2.398  0.3143  0.0806 -0.6067
   88phy    C24 2362   3.769   2.062   2.329 -0.1014 -0.5049  0.2849
   88phy    C22 2363   3.588   2.220   2.381  0.3919  0.1852 -0.1072
   88phy    C21 2364   3.522   2.279   2.509  0.8437 -0.3579  0.3541
   88phy    C20 2365   3.450   2.413   2.483 -0.5084  0.5326  0.4101
   88phy    C18 2366   3.501   2.551   2.556 -0.5887  0.2229 -0.5777
   88phy    O01 2367   3.647   2.572   2.562 -0.1279 -0.0247 -0.4731
   88phy    H01 2368   3.650   2.665   2.555 -1.5259  0.0316 -0.5595
   88phy    C19 2369   3.441   2.654   2.461  0.0143 -0.1020 -0.0366
   88phy    C13 2370   3.444   2.572   2.711 -0.4580 -0.0048  0.8299
   88phy     H3 2371   3.333   2.558   2.717 -0.3644 -0.3814  1.8992
   88phy    O33 2372   3.458   2.709   2.750 -0.0293  0.2513  0.0742
   88phy    H1B 2373   3.550   2.724   2.737  0.3374 -2.0538 -0.4396
   88phy    C12 2374   3.504   2.484   2.822  0.6180 -0.1822  0.2527
   88phy    O11 2375   3.628   2.525   2.858  0.8856  0.1075  0.1024
   88phy    H1A 2376   3.691   2.470   2.816 -0.2500 -0.7725 -0.4761
   89phy    C35 2377   0.949   3.019   1.102 -0.0647 -0.0209 -1.0802
   89phy    C33 2378   1.091   3.068   1.104 -0.5733 -0.1709  0.4740
   89phy    C34 2379   1.093   3.210   1.146  0.2660  0.7328 -0.0335
   89phy    C32 2380   1.195   2.978   1.178 -0.0662  0.1335  0.2171
   89phy    C31 2381   1.340   2.972   1.139 -0.2166 -0.2048  0.6845
   89phy    C30 2382   1.443   2.889   1.226  0.2551  0.0382 -0.5316
   89phy    C28 2383   1.588   2.893   1.170  0.6606  0.0670 -0.1534
   89phy    C29 2384   1.687   2.863   1.280  0.4946 -0.4436  0.2077
   89phy    C27 2385   1.614   2.796   1.048  0.1854 -0.1475  0.4481
   89phy    C26 2386   1.733   2.815   0.959 -1.2076 -0.2572  0.9270
   89phy    C25 2387   1.756   2.694   0.862 -0.0873 -0.7869 -0.1020
   89phy    C23 2388   1.886   2.684   0.777  0.1088 -0.2051 -0.3316
   89phy    C24 2389   1.973   2.591   0.851 -0.1777  0.1513  0.2879
   89phy    C22 2390   1.874   2.609   0.642  0.2614 -0.4902  0.4126
   89phy    C21 2391   1.866   2.704   0.521 -0.2928  0.1244 -0.2250
   89phy    C20 2392   1.875   2.636   0.382 -0.4294  0.2541  0.0681
   89phy    C18 2393   1.875   2.735   0.256 -0.4257  0.5924 -0.7674
   89phy    O01 2394   1.752   2.807   0.270  0.5538  0.3476 -0.2572
   89phy    H01 2395   1.683   2.751   0.240  2.3542 -1.7939 -0.6365
   89phy    C19 2396   1.869   2.639   0.132  0.2647 -0.1886  0.0936
   89phy    C13 2397   2.006   2.828   0.238 -0.6785 -0.3753 -0.3896
   89phy     H3 2398   2.011   2.879   0.337 -0.9628 -2.1283  0.5677
   89phy    O33 2399   2.131   2.761   0.249 -0.1790 -0.4621 -0.3589
   89phy    H1B 2400   2.121   2.672   0.276 -1.0417  0.0939  1.3029
   89phy    C12 2401   2.007   2.971   0.169 -0.4274  0.7911 -0.3534
   89phy    O11 2402   2.047   2.966   0.033  0.4346 -0.0323 -0.6223
   89phy    H1A 2403   2.041   3.051  -0.006  0.7871 -0.2487 -1.1607
   90phy    C35 2404   2.707   2.011   1.419 -0.6125 -0.2910 -0.0977
   90phy    C33 2405   2.768   1.931   1.539  0.1813  0.3480  0.1779
   90phy    C34 2406   2.788   1.791   1.481  0.7437  0.1347  0.0730
   90phy    C32 2407   2.900   1.993   1.593 -0.0821  0.1568  0.4388
   90phy    C31 2408   2.927   1.953   1.736  0.5152 -0.1696 -0.4048
   90phy    C30 2409   3.076   1.960   1.782 -0.0072 -0.1111  0.0018
   90phy    C28 2410   3.118   1.923   1.929 -0.0680 -0.3713  0.0517
   90phy    C29 2411   3.230   1.818   1.935 -0.3977 -0.2522  0.7069
   90phy    C27 2412   3.169   2.050   1.992  0.4684  0.2929 -0.3543
   90phy    C26 2413   3.090   2.096   2.115  0.3069  0.0843  0.6300
   90phy    C25 2414   3.148   2.215   2.194 -0.1766  0.1777 -0.4821
   90phy    C23 2415   3.077   2.243   2.330 -0.2329  0.4037 -0.1606
   90phy    C24 2416   3.129   2.144   2.438  0.7502 -0.0710 -0.3410
   90phy    C22 2417   3.104   2.387   2.369  0.4875 -0.7241 -0.0824
   90phy    C21 2418   3.028   2.446   2.488  0.1673 -0.7264 -0.1220
   90phy    C20 2419   3.043   2.596   2.512  0.1914 -0.0404  0.0575
   90phy    C18 2420   2.967   2.669   2.631  0.0093  0.0373 -0.0669
   90phy    O01 2421   2.985   2.594   2.755 -0.0237 -0.4921  0.7243
   90phy    H01 2422   2.966   2.503   2.747  1.0346 -0.5860 -1.5507
   90phy    C19 2423   3.067   2.788   2.647 -0.1863  0.2356  0.0798
   90phy    C13 2424   2.811   2.719   2.607  0.3440 -0.4563  0.3615
   90phy     H3 2425   2.797   2.772   2.509 -2.5061  1.1172  1.5049
   90phy    O33 2426   2.770   2.826   2.691  0.2673 -0.3081 -0.3724
   90phy    H1B 2427   2.760   2.789   2.777 -3.1003  1.7782  0.3510
   90phy    C12 2428   2.706   2.601   2.605  0.4706  0.0690  0.4844
   90phy    O11 2429   2.678   2.521   2.723  0.3969 -0.1695 -0.0254
   90phy    H1A 2430   2.669   2.431   2.700 -0.6958 -0.1428  0.2451
   91phy    C35 2431   4.159   3.255   1.558  0.6725  0.6231 -0.1164
   91phy    C33 2432   4.256   3.173   1.483  0.5146  0.5948 -0.0204
   91phy    C34 2433   4.385   3.251   1.470  1.0509  0.8344 -0.2345
   91phy    C32 2434   4.271   3.037   1.561 -0.0293 -0.1049  0.3121
   91phy    C31 2435   4.290   2.911   1.469 -0.1583  0.5285 -0.1950
   91phy    C30 2436   4.321   2.782   1.541 -0.4685 -0.5418  0.5240
   91phy    C28 2437   4.327   2.663   1.440  0.3234  0.2033  0.0966
   91phy    C29 2438   4.430   2.558   1.478  0.7870 -0.0644  0.1815
   91phy    C27 2439   4.190   2.603   1.403  0.2236  0.0941  0.5832
   91phy    C26 2440   4.189   2.562   1.256 -0.6898  0.4416  0.3444
   91phy    C25 2441   4.061   2.524   1.175  0.0811  0.1501 -0.6304
   91phy    C23 2442   4.087   2.468   1.034  0.4863 -0.3889  0.0599
   91phy    C24 2443   3.974   2.372   0.992 -0.4118 -0.0893 -0.1733
   91phy    C22 2444   4.113   2.571   0.930  0.2674 -0.1494 -0.1681
   91phy    C21 2445   4.254   2.576   0.872  1.0005 -0.4600 -0.4409
   91phy    C20 2446   4.263   2.696   0.774  0.5893  0.0374  0.5512
   91phy    C18 2447   4.398   2.726   0.704 -0.3806 -0.5577  0.5755
   91phy    O01 2448   4.503   2.708   0.800  0.1763  0.6162  0.1200
   91phy    H01 2449   4.461   2.691   0.882 -2.3679 -0.0316 -1.2260
   91phy    C19 2450   4.402   2.880   0.672  0.2017  0.5355 -0.5322
   91phy    C13 2451   4.443   2.636   0.577 -0.1823 -0.0241 -0.7712
   91phy     H3 2452   4.433   2.533   0.620 -2.0491  0.4971  0.1516
   91phy    O33 2453   4.349   2.616   0.470 -0.1963 -0.5759 -0.2434
   91phy    H1B 2454   4.269   2.659   0.492  0.8148  1.5098 -0.3844
   91phy    C12 2455   4.591   2.613   0.528  0.2441 -0.5111  0.1777
   91phy    O11 2456   4.623   2.674   0.406  0.1034 -0.4367  0.4872
   91phy    H1A 2457   4.578   2.756   0.408  1.5428  0.3989 -0.0871
   92phy    C35 2458   3.092   1.515   2.069 -0.1815  0.6130 -0.0726
   92phy    C33 2459   3.122   1.364   2.083  0.1357 -0.3721 -0.4753
   92phy    C34 2460   3.246   1.335   2.002 -0.2259 -0.1062 -0.5654
   92phy    C32 2461   3.161   1.321   2.223 -0.1870 -0.1500  0.2422
   92phy    C31 2462   3.051   1.269   2.311  0.1477 -0.4533  0.4064
   92phy    C30 2463   3.095   1.219   2.448 -0.2749 -0.3617  0.8904
   92phy    C28 2464   2.976   1.225   2.546  0.0402  0.3377  0.5817
   92phy    C29 2465   2.916   1.087   2.575 -0.0184 -0.5404 -0.1129
   92phy    C27 2466   3.026   1.296   2.673 -0.4681 -0.0192 -0.0106
   92phy    C26 2467   2.935   1.415   2.716  0.7945  0.0089 -0.0330
   92phy    C25 2468   3.023   1.509   2.804  0.7553  0.3261  0.1310
   92phy    C23 2469   2.949   1.624   2.867 -0.1093 -0.3436 -0.1981
   92phy    C24 2470   2.897   1.587   3.005  0.2317  0.5210 -0.7409
   92phy    C22 2471   3.042   1.750   2.855 -0.5437 -0.3121  0.2954
   92phy    C21 2472   2.986   1.892   2.890 -0.0708  0.3641 -0.4375
   92phy    C20 2473   3.071   2.008   2.830  0.2080  0.0305  0.0824
   92phy    C18 2474   3.040   2.154   2.874 -0.0356 -0.4343 -0.5842
   92phy    O01 2475   3.038   2.169   3.021  0.0934  0.0327  0.1643
   92phy    H01 2476   2.971   2.230   3.043 -1.4539 -0.8121 -1.9349
   92phy    C19 2477   3.170   2.218   2.820  0.0439 -0.6357 -0.2321
   92phy    C13 2478   2.911   2.233   2.815  0.3373  0.2518 -0.1618
   92phy     H3 2479   2.915   2.235   2.703  0.6450 -2.1095 -0.2467
   92phy    O33 2480   2.910   2.366   2.860  0.3137 -0.0268  0.2239
   92phy    H1B 2481   2.833   2.392   2.907  0.0073  2.5835 -1.4659
   92phy    C12 2482   2.768   2.179   2.847  0.8432  0.3335 -0.5591
   92phy    O11 2483   2.661   2.237   2.772 -0.2739 -0.2909 -0.1465
   92phy    H1A 2484   2.579   2.195   2.787 -0.7324  0.7587  0.4452
   93phy    C35 2485   3.536   0.589   2.477 -0.3736  0.3718  0.9537
   93phy    C33 2486   3.532   0.707   2.382 -0.8825 -0.4147  0.1510
   93phy    C34 2487   3.483   0.661   2.249  0.1180  0.2394 -0.1449
   93phy    C32 2488   3.440   0.821   2.433 -0.1004 -0.2989  0.2081
   93phy    C31 2489   3.527   0.932   2.497 -0.3656  0.3886  0.0027
   93phy    C30 2490   3.455   1.065   2.512 -0.7426  0.0459  0.4756
   93phy    C28 2491   3.540   1.184   2.558 -0.2522 -0.3837 -0.0905
   93phy    C29 2492   3.573   1.269   2.437  0.0794  0.2622 -0.3930
   93phy    C27 2493   3.463   1.278   2.655 -0.0715  0.0007  0.3239
   93phy    C26 2494   3.450   1.229   2.798 -0.1565  0.2294  0.0127
   93phy    C25 2495   3.370   1.311   2.899 -0.0271 -0.0813  0.0392
   93phy    C23 2496   3.356   1.245   3.038 -0.0425  0.2785  0.0147
   93phy    C24 2497   3.481   1.265   3.124 -0.1425  0.9018 -0.3121
   93phy    C22 2498   3.233   1.299   3.108 -0.0724 -0.5023  0.3434
   93phy    C21 2499   3.177   1.209   3.218  0.2157 -0.3609 -0.1252
   93phy    C20 2500   3.044   1.272   3.274  0.5624  0.0806  0.4733
   93phy    C18 2501   2.906   1.196   3.282 -0.4284 -0.0453 -0.2020
   93phy    O01 2502   2.930   1.066   3.340 -0.1937 -0.3803 -0.5273
   93phy    H01 2503   2.858   1.008   3.322 -0.7518  0.5848 -1.4462
   93phy    C19 2504   2.834   1.278   3.389  1.1014  0.2651 -0.0455
   93phy    C13 2505   2.825   1.175   3.148  0.0942  0.2842 -0.1893
   93phy     H3 2506   2.801   1.269   3.092 -0.0671 -1.6876 -3.7555
   93phy    O33 2507   2.697   1.130   3.175  0.3137  0.6781 -0.5875
   93phy    H1B 2508   2.702   1.039   3.197 -0.1532  0.8167  0.1327
   93phy    C12 2509   2.886   1.095   3.020 -0.2158 -0.2487 -0.0904
   93phy    O11 2510   2.867   0.955   3.014 -0.1781 -0.2821  0.0874
   93phy    H1A 2511   2.932   0.924   2.953  0.0402  0.7216 -0.2109
   94phy    C35 2512   4.738   2.403   0.993  0.3012  0.2972  0.0977
   94phy    C33 2513   4.668   2.273   0.967 -0.1459  0.0344  0.1163
   94phy    C34 2514   4.653   2.190   1.094 -0.3352 -0.4377 -0.2121
   94phy    C32 2515   4.534   2.303   0.899 -0.1139  0.0098 -0.1552
   94phy    C31 2516   4.475   2.193   0.808  0.2291 -0.3769  0.5951
   94phy    C30 2517   4.325   2.204   0.781  0.3704  0.4805  0.4059
   94phy    C28 2518   4.257   2.082   0.726  0.1937 -0.5917  0.3263
   94phy    C29 2519   4.163   2.023   0.833 -0.4510  0.2259  0.5702
   94phy    C27 2520   4.191   2.110   0.593  0.6723  0.1813 -0.3192
   94phy    C26 2521   4.118   2.004   0.507 -0.6636  0.3857 -0.1427
   94phy    C25 2522   4.040   2.056   0.390  0.6432 -0.0061  0.6644
   94phy    C23 2523   4.018   1.936   0.292 -0.1274  0.3287  0.1643
   94phy    C24 2524   3.869   1.893   0.300 -0.2227 -0.0748 -0.1419
   94phy    C22 2525   4.029   1.987   0.146  0.2689 -0.1282 -0.4160
   94phy    C21 2526   4.176   1.981   0.092 -0.6544 -0.6657  0.4441
   94phy    C20 2527   4.194   1.990  -0.058 -0.7725 -0.2259  0.5967
   94phy    C18 2528   4.338   1.986  -0.128  0.1539 -0.0614 -0.6928
   94phy    O01 2529   4.421   2.095  -0.089  0.2487  0.1757  0.8067
   94phy    H01 2530   4.354   2.160  -0.083 -0.3507 -0.4595  1.3329
   94phy    C19 2531   4.312   2.004  -0.284  0.1813 -0.3157  0.1315
   94phy    C13 2532   4.403   1.841  -0.095  0.0227 -0.1819 -0.4048
   94phy     H3 2533   4.403   1.834   0.017  0.4459  0.5414 -0.3571
   94phy    O33 2534   4.323   1.719  -0.119 -0.0291  0.1442  0.0857
   94phy    H1B 2535   4.335   1.704  -0.211  0.3194 -1.5359  0.3763
   94phy    C12 2536   4.559   1.819  -0.092  0.2576  0.0324 -0.4214
   94phy    O11 2537   4.625   1.765  -0.203 -0.2256 -0.2004 -0.8189
   94phy    H1A 2538   4.625   1.832  -0.270  0.4070  0.9639  0.3060
   95phy    C35 2539   3.047   3.606   1.682 -0.2694 -0.4132  0.2817
   95phy    C33 2540   3.079   3.509   1.569 -0.4365 -0.0626  0.9126
   95phy    C34 2541   3.070   3.570   1.427  0.1461  0.3750  0.2354
   95phy    C32 2542   3.217   3.435   1.588  0.0086  0.0012 -0.2720
   95phy    C31 2543   3.196   3.304   1.672 -0.0090  0.4253  0.5357
   95phy    C30 2544   3.318   3.208   1.672  0.1868 -0.1798  0.2739
   95phy    C28 2545   3.313   3.107   1.791  0.0187  0.5532  0.6805
   95phy    C29 2546   3.266   2.969   1.741  0.1259 -0.7621  0.3199
   95phy    C27 2547   3.458   3.098   1.844 -0.5961  0.2290  0.4122
   95phy    C26 2548   3.473   3.063   1.988 -0.0375  0.0983  0.1309
   95phy    C25 2549   3.620   3.070   2.033 -0.2290 -0.2318 -0.1602
   95phy    C23 2550   3.640   3.033   2.184 -0.5518 -0.2253  0.1537
   95phy    C24 2551   3.771   2.966   2.222 -0.5413  0.4016 -0.6346
   95phy    C22 2552   3.644   3.174   2.259 -0.1999  0.1352  0.4546
   95phy    C21 2553   3.566   3.173   2.390 -0.4686 -0.3102  0.3078
   95phy    C20 2554   3.537   3.316   2.420 -0.0932 -0.1133 -0.4675
   95phy    C18 2555   3.447   3.353   2.546 -0.1995 -0.0537  0.1792
   95phy    O01 2556   3.509   3.308   2.671 -0.3060 -0.0223  0.2376
   95phy    H01 2557   3.495   3.217   2.688 -0.1284 -0.1076 -0.0657
   95phy    C19 2558   3.457   3.508   2.534 -0.1919  0.1706 -0.3015
   95phy    C13 2559   3.290   3.317   2.538  0.1534  0.7412  0.4367
   95phy     H3 2560   3.242   3.354   2.444 -2.2408  0.9031  1.6371
   95phy    O33 2561   3.210   3.384   2.635  0.0905 -0.5463  0.2792
   95phy    H1B 2562   3.249   3.375   2.720 -2.0558  0.6075  1.4977
   95phy    C12 2563   3.243   3.172   2.564 -0.8236  0.2072 -0.9564
   95phy    O11 2564   3.280   3.101   2.683 -0.4745 -0.1320 -0.4943
   95phy    H1A 2565   3.242   3.144   2.757  0.5545  0.0211 -0.0237
   96phy    C35 2566   2.558   2.767   2.120 -0.0975  0.6648  0.0046
   96phy    C33 2567   2.562   2.800   1.973 -0.0699  0.4737 -0.3039
   96phy    C34 2568   2.444   2.735   1.902  0.5126  0.1381  0.2484
   96phy    C32 2569   2.552   2.948   1.943  0.3005 -0.7759  0.1866
   96phy    C31 2570   2.676   3.030   1.936 -0.2628 -0.0176 -0.2672
   96phy    C30 2571   2.662   3.181   1.916  0.4263  0.6327  0.4329
   96phy    C28 2572   2.785   3.255   1.842  0.2911  0.4306 -0.9221
   96phy    C29 2573   2.733   3.289   1.704  0.0523  0.0890 -0.1729
   96phy    C27 2574   2.836   3.383   1.913 -0.4007 -0.3757  0.1347
   96phy    C26 2575   2.929   3.365   2.030  0.7275 -0.4043  0.4509
   96phy    C25 2576   2.991   3.497   2.085 -0.0341 -0.3791  0.0543
   96phy    C23 2577   3.091   3.492   2.202  0.1424 -0.3611  0.2698
   96phy    C24 2578   3.232   3.463   2.152  0.5671 -0.5326  0.0124
   96phy    C22 2579   3.082   3.627   2.276  0.5829 -0.6786  0.1842
   96phy    C21 2580   3.048   3.604   2.423 -0.0999 -0.2087 -0.5540
   96phy    C20 2581   3.085   3.727   2.507  0.2897 -0.0557  0.5350
   96phy    C18 2582   3.081   3.732   2.664 -0.2956  0.4992  0.0914
   96phy    O01 2583   3.170   3.626   2.712  0.3455 -0.0805  0.0197
   96phy    H01 2584   3.145   3.548   2.667 -0.3024  0.6042 -0.8366
   96phy    C19 2585   3.155   3.867   2.687  0.1891  0.0889 -0.0125
   96phy    C13 2586   2.934   3.722   2.739  0.7622 -0.7830  0.0844
   96phy     H3 2587   2.867   3.646   2.692 -2.3423  1.1865  1.0332
   96phy    O33 2588   2.853   3.835   2.712  0.2092 -0.5186  0.0115
   96phy    H1B 2589   2.892   3.905   2.760  0.7294 -1.8586  1.6219
   96phy    C12 2590   2.932   3.684   2.893  0.2529  0.0744  0.0705
   96phy    O11 2591   3.007   3.575   2.928  0.7719  0.1412  0.0450
   96phy    H1A 2592   2.953   3.543   2.997  0.7131  0.7200  0.2797
   97phy    C35 2593   2.460   1.517   1.447  0.0150  0.2496  0.4872
   97phy    C33 2594   2.418   1.498   1.300 -0.3300 -0.3407  0.5273
   97phy    C34 2595   2.473   1.364   1.262  0.0276 -0.2661 -0.0645
   97phy    C32 2596   2.265   1.528   1.290 -0.0194 -0.2331  0.1129
   97phy    C31 2597   2.212   1.567   1.151  0.0129  0.4125 -0.0703
   97phy    C30 2598   2.074   1.628   1.153  0.1078  0.1859  0.3153
   97phy    C28 2599   2.002   1.639   1.016  0.2212 -0.5557  0.1477
   97phy    C29 2600   1.887   1.548   1.003 -0.3028 -0.0877  0.2754
   97phy    C27 2601   1.947   1.778   1.011  0.2058  0.1018 -0.3844
   97phy    C26 2602   1.937   1.843   0.867  0.4511 -0.0881 -0.4620
   97phy    C25 2603   1.858   1.976   0.882  0.1399  0.4594 -0.3221
   97phy    C23 2604   1.864   2.052   0.747  0.0105 -0.5255 -0.7834
   97phy    C24 2605   1.723   2.100   0.711 -0.0655 -0.2725 -0.5752
   97phy    C22 2606   1.976   2.158   0.745 -0.2781  0.6529 -0.2480
   97phy    C21 2607   2.038   2.183   0.606 -0.4973 -0.0066  0.0634
   97phy    C20 2608   2.183   2.248   0.595  0.1521 -0.1073  0.2024
   97phy    C18 2609   2.257   2.253   0.456  0.2105  0.0703  0.3465
   97phy    O01 2610   2.243   2.123   0.397  0.4398 -0.2768  0.0244
   97phy    H01 2611   2.185   2.123   0.323  0.5776 -1.0988 -0.0908
   97phy    C19 2612   2.411   2.269   0.472 -0.1247  0.6237 -0.0788
   97phy    C13 2613   2.194   2.366   0.356 -0.7489  0.7301  0.0115
   97phy     H3 2614   2.092   2.327   0.333 -0.1539 -0.3333 -0.9202
   97phy    O33 2615   2.159   2.493   0.401 -1.1069  0.5255  0.2802
   97phy    H1B 2616   2.157   2.509   0.493  0.3537  2.1998  0.0726
   97phy    C12 2617   2.217   2.372   0.200 -0.5354 -0.3276 -0.0448
   97phy    O11 2618   2.316   2.456   0.151  0.4514 -0.1984  0.5626
   97phy    H1A 2619   2.391   2.443   0.207  1.4907 -1.6800 -1.0487
   98phy    C35 2620   2.642   3.905   1.413 -0.2077  0.4458  0.1194
   98phy    C33 2621   2.790   3.895   1.388 -0.4010  0.4156 -0.5295
   98phy    C34 2622   2.817   3.816   1.257 -0.0272  0.5788  0.3373
   98phy    C32 2623   2.846   4.035   1.400 -0.5722  0.2141  0.3701
   98phy    C31 2624   2.974   4.051   1.481 -0.2695 -0.2548 -0.0928
   98phy    C30 2625   3.035   4.195   1.476  0.0149  0.4000 -0.3436
   98phy    C28 2626   3.176   4.201   1.541 -0.1042  0.3950  0.0581
   98phy    C29 2627   3.287   4.158   1.448 -0.2136 -0.6128  0.3675
   98phy    C27 2628   3.209   4.346   1.583  0.4757  0.0333 -0.1007
   98phy    C26 2629   3.292   4.356   1.708 -0.2991  0.7116  0.2329
   98phy    C25 2630   3.285   4.494   1.771 -0.2864  0.6528 -0.8432
   98phy    C23 2631   3.366   4.505   1.902  0.2868  0.6462  0.6258
   98phy    C24 2632   3.472   4.613   1.882  0.8648  0.6819 -0.3648
   98phy    C22 2633   3.260   4.540   2.013  0.0136  0.1125 -0.3260
   98phy    C21 2634   3.284   4.468   2.151 -0.1424 -0.0367  0.1234
   98phy    C20 2635   3.170   4.502   2.246 -0.1160  0.1461 -0.4760
   98phy    C18 2636   3.154   4.426   2.385  0.0450 -0.2439 -0.7555
   98phy    O01 2637   3.273   4.429   2.466 -0.2273 -0.2057  0.1963
   98phy    H01 2638   3.293   4.513   2.503 -0.5638 -0.2972  0.5935
   98phy    C19 2639   3.064   4.529   2.458 -0.4902  0.2927 -0.6355
   98phy    C13 2640   3.103   4.269   2.382  0.1579  0.3983 -0.4070
   98phy     H3 2641   3.026   4.252   2.302  1.5079 -0.6707 -1.5373
   98phy    O33 2642   3.029   4.236   2.498 -0.2248 -0.4142  0.4133
   98phy    H1B 2643   2.965   4.173   2.472 -0.4602 -0.6543  1.5228
   98phy    C12 2644   3.218   4.153   2.362  0.0912  0.3152  0.9656
   98phy    O11 2645   3.326   4.165   2.446  0.1251 -0.6332 -0.4197
   98phy    H1A 2646   3.334   4.257   2.456 -1.3888 -0.6790  2.5529
   99phy    C35 2647   2.226   2.967   1.057  0.4423  0.6003 -0.1485
   99phy    C33 2648   2.159   3.069   1.138 -0.7838 -0.3041  0.0578
   99phy    C34 2649   2.039   3.014   1.206 -0.2936  0.0232 -0.1321
   99phy    C32 2650   2.269   3.111   1.236  0.1829 -0.1048 -0.0960
   99phy    C31 2651   2.308   3.261   1.217  0.4921  0.8610  0.2693
   99phy    C30 2652   2.446   3.287   1.277  0.2459  0.3940 -0.1729
   99phy    C28 2653   2.508   3.421   1.241 -0.4260 -0.8216  0.1431
   99phy    C29 2654   2.488   3.532   1.337 -0.3613  0.1066  0.2010
   99phy    C27 2655   2.657   3.414   1.212 -0.0317 -0.0881  0.4321
   99phy    C26 2656   2.703   3.475   1.073 -0.0632  0.1887 -0.2585
   99phy    C25 2657   2.858   3.477   1.065  0.1014  0.0153  0.7710
   99phy    C23 2658   2.917   3.521   0.929 -0.3614  0.3821  0.2373
   99phy    C24 2659   3.034   3.606   0.965  0.1239 -0.2128 -0.2399
   99phy    C22 2660   2.958   3.405   0.836 -0.6383  0.4193 -0.3459
   99phy    C21 2661   2.847   3.353   0.739 -0.9824 -0.6096  0.1402
   99phy    C20 2662   2.905   3.261   0.635  0.2044 -0.6089  0.4402
   99phy    C18 2663   2.819   3.197   0.521 -0.0863 -0.4114 -0.7277
   99phy    O01 2664   2.708   3.131   0.584 -0.1843  0.0097  0.3965
   99phy    H01 2665   2.722   3.143   0.675 -0.7332  2.6168  0.2119
   99phy    C19 2666   2.916   3.088   0.471 -0.0895  0.6743  0.1735
   99phy    C13 2667   2.753   3.298   0.413 -0.1706  0.2630 -0.8418
   99phy     H3 2668   2.690   3.367   0.476  0.4235  1.2569 -1.3086
   99phy    O33 2669   2.831   3.405   0.363  0.3468  0.4485 -0.3019
   99phy    H1B 2670   2.853   3.401   0.272 -0.5514 -0.1893 -0.5038
   99phy    C12 2671   2.632   3.266   0.317 -0.2662 -0.0412 -0.7605
   99phy    O11 2672   2.646   3.187   0.209  0.0621  0.0493  0.6244
   99phy    H1A 2673   2.560   3.191   0.172  0.1587  2.5537  0.5041
  100phy    C35 2674   3.382   2.128   1.334 -0.4605  0.5695  0.1736
  100phy    C33 2675   3.308   2.222   1.425 -0.3695  0.0133 -0.7215
  100phy    C34 2676   3.411   2.294   1.507 -0.7330 -0.3454 -0.1833
  100phy    C32 2677   3.228   2.331   1.357  0.3337 -0.8577 -0.3727
  100phy    C31 2678   3.086   2.285   1.301 -0.2417  0.5726  0.3388
  100phy    C30 2679   2.996   2.406   1.265  0.6027 -0.3124  0.0265
  100phy    C28 2680   2.861   2.368   1.199 -0.4666 -0.5132  0.0460
  100phy    C29 2681   2.751   2.399   1.297 -0.5360 -0.6943 -0.1300
  100phy    C27 2682   2.825   2.446   1.073  0.1220 -0.1933  0.4762
  100phy    C26 2683   2.888   2.382   0.944 -0.3910  0.0898 -0.1924
  100phy    C25 2684   2.864   2.481   0.833  0.5106  0.0919 -0.2603
  100phy    C23 2685   2.907   2.438   0.693  0.0894  0.2212 -0.0729
  100phy    C24 2686   2.788   2.370   0.633 -0.2556 -0.2217 -0.4472
  100phy    C22 2687   2.960   2.557   0.610  0.2630 -0.0343 -0.4043
  100phy    C21 2688   3.025   2.524   0.472 -0.7573 -0.5574 -0.0091
  100phy    C20 2689   3.040   2.657   0.395  0.7955  0.4661 -0.3981
  100phy    C18 2690   3.128   2.650   0.269 -0.3864 -0.5566 -0.0949
  100phy    O01 2691   3.263   2.640   0.320  0.0948 -0.2097 -0.0915
  100phy    H01 2692   3.254   2.639   0.413 -0.5688  0.6325 -0.1457
  100phy    C19 2693   3.124   2.790   0.221  0.2625  0.1111 -0.1567
  100phy    C13 2694   3.103   2.553   0.150  0.4864 -0.1009  0.1631
  100phy     H3 2695   3.116   2.451   0.195  1.3674  0.2037  0.6408
  100phy    O33 2696   2.964   2.542   0.110 -0.1102 -0.6429  0.1784
  100phy    H1B 2697   2.942   2.622   0.066  0.8949  0.2031  1.1587
  100phy    C12 2698   3.202   2.486   0.042 -0.0419  0.5671  0.7094
  100phy    O11 2699   3.194   2.541  -0.087 -0.3457  0.5299  0.3804
  100phy    H1A 2700   3.124   2.493  -0.128 -0.0259  0.5891 -0.2534
  101phy    C35 2701   2.295   4.418   0.982  0.0630  0.5916  0.4599
  101phy    C33 2702   2.224   4.293   1.025 -0.1497 -0.3337 -0.7293
  101phy    C34 2703   2.080   4.318   1.047 -0.2722  0.0822  0.1228
  101phy    C32 2704   2.243   4.184   0.919  0.2094 -0.2069  0.0505
  101phy    C31 2705   2.369   4.094   0.940 -0.0800  0.3124  0.1437
  101phy    C30 2706   2.360   3.975   0.848 -0.4026  0.5089 -0.0422
  101phy    C28 2707   2.480   3.872   0.847  0.2625  0.5891  0.0618
  101phy    C29 2708   2.455   3.756   0.947  0.2538  0.0921  0.3617
  101phy    C27 2709   2.504   3.810   0.712 -0.0787  0.0208  0.0002
  101phy    C26 2710   2.626   3.849   0.631 -0.4346 -0.1794  0.7224
  101phy    C25 2711   2.649   3.766   0.504  0.3325  0.4695  0.0114
  101phy    C23 2712   2.726   3.819   0.387 -0.1791 -0.3872  0.1410
  101phy    C24 2713   2.784   3.713   0.295 -0.6044 -0.4677 -0.1594
  101phy    C22 2714   2.641   3.905   0.293 -0.3456 -0.5002 -0.2652
  101phy    C21 2715   2.664   4.053   0.308  0.4926  0.5227 -0.2860
  101phy    C20 2716   2.593   4.147   0.206  0.4461  0.5227  0.1052
  101phy    C18 2717   2.603   4.307   0.200 -0.1878 -0.3369 -0.8616
  101phy    O01 2718   2.588   4.369   0.330  0.1768 -0.2728  0.2961
  101phy    H01 2719   2.518   4.319   0.368 -1.3938  2.0366  0.6559
  101phy    C19 2720   2.488   4.343   0.100 -0.2418  0.4962  0.3425
  101phy    C13 2721   2.752   4.347   0.149  0.1923 -0.2276  0.0127
  101phy     H3 2722   2.815   4.312   0.235  1.1063  0.7977 -0.2274
  101phy    O33 2723   2.810   4.270   0.044  0.0110 -0.4400  0.0882
  101phy    H1B 2724   2.887   4.225   0.072  0.8403  1.0784  0.3383
  101phy    C12 2725   2.829   4.487   0.169  0.2327  0.0372  0.9192
  101phy    O11 2726   2.785   4.568   0.274 -0.3392  0.5269  0.2403
  101phy    H1A 2727   2.699   4.533   0.287 -0.1515 -0.6711 -1.3386
  102phy    C35 2728   1.185   0.394   1.898  0.2705 -0.0081  0.2035
  102phy    C33 2729   1.291   0.277   1.873 -0.3384 -0.8090  0.1212
  102phy    C34 2730   1.251   0.191   1.759  0.4190 -0.5268 -0.2083
  102phy    C32 2731   1.433   0.334   1.855 -0.0401  0.3186 -0.7120
  102phy    C31 2732   1.539   0.235   1.908  0.3944  0.5981  0.2889
  102phy    C30 2733   1.675   0.298   1.916  0.6326 -0.5259  0.3749
  102phy    C28 2734   1.788   0.239   1.993 -0.6090 -0.1612  0.0827
  102phy    C29 2735   1.894   0.192   1.903  0.1000 -0.6034  0.0153
  102phy    C27 2736   1.839   0.337   2.101  0.1785 -0.5147 -0.6037
  102phy    C26 2737   1.902   0.275   2.229 -0.2285 -0.1235 -0.2261
  102phy    C25 2738   1.956   0.386   2.325 -0.2157  0.0438  0.1591
  102phy    C23 2739   2.000   0.323   2.458  0.2712 -0.4382 -0.8254
  102phy    C24 2740   2.137   0.370   2.501  0.0846 -0.0112  0.3022
  102phy    C22 2741   1.891   0.343   2.571 -0.0267 -0.5340 -0.5679
  102phy    C21 2742   1.876   0.227   2.668  0.2890 -0.7268  0.1630
  102phy    C20 2743   1.729   0.232   2.710 -0.6412 -0.6797 -0.3091
  102phy    C18 2744   1.679   0.141   2.835  0.2946  0.3938  0.0574
  102phy    O01 2745   1.766   0.162   2.947  0.6278  0.1677  0.1953
  102phy    H01 2746   1.733   0.127   3.028  0.5154  0.7879  0.4273
  102phy    C19 2747   1.556   0.223   2.880 -0.5512 -0.3057  0.5554
  102phy    C13 2748   1.654  -0.017   2.805  0.4987 -0.2793  0.4235
  102phy     H3 2749   1.617  -0.028   2.700 -0.8212  0.9868  0.7280
  102phy    O33 2750   1.546  -0.079   2.871  0.0537 -0.3011  0.4529
  102phy    H1B 2751   1.510  -0.145   2.815  1.6528 -0.8136 -0.0291
  102phy    C12 2752   1.783  -0.106   2.822  0.4715 -0.1293  0.3407
  102phy    O11 2753   1.835  -0.123   2.946 -0.0995  0.2872 -0.4647
  102phy    H1A 2754   1.766  -0.140   3.007  1.2532  2.5565  1.9149
  103phy    C35 2755   1.729   3.770   1.739  0.4749 -0.7322  0.6024
  103phy    C33 2756   1.794   3.890   1.661 -0.3999  0.7643  0.0492
  103phy    C34 2757   1.789   3.858   1.514 -0.0957 -0.2595 -0.0509
  103phy    C32 2758   1.749   4.034   1.696  0.1445 -0.6240  0.2804
  103phy    C31 2759   1.854   4.152   1.692  0.4836  0.4386  0.3429
  103phy    C30 2760   1.769   4.281   1.719 -0.1406 -0.7787 -0.1296
  103phy    C28 2761   1.851   4.411   1.739  0.9857 -0.6215 -0.2107
  103phy    C29 2762   1.775   4.544   1.711 -0.0999  0.2304  0.0591
  103phy    C27 2763   1.909   4.418   1.883  0.3828 -0.1720 -0.0028
  103phy    C26 2764   2.058   4.458   1.892  0.0561 -0.1550  0.6709
  103phy    C25 2765   2.108   4.477   2.037 -0.3300  0.4604  0.0665
  103phy    C23 2766   2.252   4.520   2.072 -0.2831  0.2804 -0.2896
  103phy    C24 2767   2.255   4.672   2.082 -0.2218  0.4534  0.0864
  103phy    C22 2768   2.289   4.450   2.206 -0.1989  0.3617  0.2312
  103phy    C21 2769   2.433   4.401   2.221 -0.5025 -0.2693 -1.0318
  103phy    C20 2770   2.464   4.354   2.365  0.6251  0.5131 -0.0322
  103phy    C18 2771   2.600   4.284   2.398 -0.1379 -0.3607  0.0384
  103phy    O01 2772   2.701   4.346   2.315 -0.0859 -0.2614 -0.4248
  103phy    H01 2773   2.683   4.438   2.312 -0.0052 -0.2751 -1.6998
  103phy    C19 2774   2.635   4.330   2.544 -0.1029  0.4298 -0.2472
  103phy    C13 2775   2.594   4.125   2.360  0.0491 -0.5018 -0.1486
  103phy     H3 2776   2.556   4.113   2.255 -0.1533 -0.1962 -0.1130
  103phy    O33 2777   2.498   4.048   2.441 -0.0094 -0.8080  0.2516
  103phy    H1B 2778   2.521   4.027   2.530 -1.4135  1.0751  1.1106
  103phy    C12 2779   2.729   4.047   2.354 -0.4490 -0.2076  0.3491
  103phy    O11 2780   2.795   4.036   2.478 -0.0880 -0.0464 -0.3015
  103phy    H1A 2781   2.730   4.008   2.541 -0.0581 -0.4757 -0.4600
  104phy    C35 2782   2.255   0.906   1.113  0.3282  0.0953 -0.0165
  104phy    C33 2783   2.403   0.885   1.156  0.0956  0.4995 -0.4034
  104phy    C34 2784   2.442   0.981   1.274  0.2728  0.3090  0.2035
  104phy    C32 2785   2.430   0.739   1.213  0.0709  0.1722 -0.3818
  104phy    C31 2786   2.451   0.619   1.116 -0.1026  0.3829 -0.3933
  104phy    C30 2787   2.429   0.489   1.188 -0.0607  0.1678  0.2001
  104phy    C28 2788   2.438   0.366   1.096 -0.1397 -0.5851 -1.1184
  104phy    C29 2789   2.518   0.247   1.161 -0.2462  0.4668 -1.0488
  104phy    C27 2790   2.300   0.311   1.047  0.0937  0.1213 -0.6331
  104phy    C26 2791   2.293   0.225   0.921  0.3229 -0.2016  0.0327
  104phy    C25 2792   2.146   0.191   0.890  0.1576  0.6237 -0.0491
  104phy    C23 2793   2.109   0.123   0.755  0.3295 -0.4856 -0.4911
  104phy    C24 2794   1.975   0.050   0.763 -0.1516 -0.1867 -1.3284
  104phy    C22 2795   2.125   0.220   0.637 -0.2024 -0.3374 -0.0613
  104phy    C21 2796   2.156   0.161   0.498 -0.5150 -0.3206  0.0887
  104phy    C20 2797   2.163   0.266   0.386 -0.0596  0.4110  0.3472
  104phy    C18 2798   2.199   0.218   0.244  0.7936  0.6019 -0.5333
  104phy    O01 2799   2.302   0.117   0.244 -0.0116 -0.0323  0.3548
  104phy    H01 2800   2.383   0.133   0.290 -0.3097 -0.8933  1.1985
  104phy    C19 2801   2.263   0.345   0.178 -0.1592  0.0037 -0.2911
  104phy    C13 2802   2.070   0.167   0.165  0.8472  0.1599 -0.0207
  104phy     H3 2803   2.049   0.070   0.218  1.4541  0.3845  0.6565
  104phy    O33 2804   1.939   0.229   0.178 -0.0666 -0.4257 -0.7706
  104phy    H1B 2805   1.925   0.300   0.117  2.2204  0.7288 -0.0776
  104phy    C12 2806   2.076   0.083   0.035 -0.1144 -0.1470  0.4973
  104phy    O11 2807   2.045   0.155  -0.083  0.2665  0.8777 -0.2282
  104phy    H1A 2808   1.962   0.116  -0.101 -0.2367  0.2030  2.9630
  105phy    C35 2809   2.161   4.258   1.509  0.3306  0.1324  0.5437
  105phy    C33 2810   2.230   4.130   1.466 -0.7132  0.2265  0.4047
  105phy    C34 2811   2.331   4.082   1.572 -0.3887 -0.5440  0.2004
  105phy    C32 2812   2.133   4.020   1.421  0.1889 -0.0725  0.2065
  105phy    C31 2813   2.179   3.926   1.311  0.0281  0.9090  0.0750
  105phy    C30 2814   2.070   3.840   1.254 -0.1318 -0.3049  0.0326
  105phy    C28 2815   2.100   3.728   1.157  0.2574  0.7633  0.4713
  105phy    C29 2816   2.080   3.590   1.226  0.0240  0.5424  0.1217
  105phy    C27 2817   2.004   3.748   1.039 -0.1236  0.3210 -0.4693
  105phy    C26 2818   2.051   3.700   0.906  0.1561  0.0694  0.0007
  105phy    C25 2819   1.971   3.748   0.787  0.6629 -0.0734 -0.2990
  105phy    C23 2820   2.011   3.693   0.655  0.1747  0.2999 -0.2753
  105phy    C24 2821   1.923   3.571   0.622  0.1760 -0.2921  0.7121
  105phy    C22 2822   1.988   3.804   0.553  0.2321 -0.3367 -0.5685
  105phy    C21 2823   2.100   3.840   0.449 -0.1925 -0.5540  0.2609
  105phy    C20 2824   2.055   3.954   0.350  0.2600  0.3129  0.2638
  105phy    C18 2825   2.133   3.994   0.210  0.7873  0.3760 -0.4529
  105phy    O01 2826   2.265   4.041   0.249 -0.1263  0.2412  0.2193
  105phy    H01 2827   2.325   4.019   0.181  0.9304  1.7183  0.6369
  105phy    C19 2828   2.048   4.113   0.155 -0.3631  0.4895 -0.1346
  105phy    C13 2829   2.153   3.873   0.102 -0.0220  0.5381  0.5465
  105phy     H3 2830   2.191   3.784   0.158 -0.6803 -0.5468 -0.6871
  105phy    O33 2831   2.032   3.811   0.056  0.4167 -0.0734 -0.0255
  105phy    H1B 2832   1.958   3.863   0.082  0.6076 -0.1346  0.6546
  105phy    C12 2833   2.268   3.865  -0.002  0.2709  0.3916  0.1447
  105phy    O11 2834   2.379   3.941   0.038 -0.0539  0.1901  0.1860
  105phy    H1A 2835   2.448   3.950  -0.025 -0.3369 -0.4283 -0.2195
  106phy    C35 2836   2.903   4.364   2.046  0.0953  0.2996 -0.1348
  106phy    C33 2837   2.875   4.441   1.918  0.1181  0.2155 -0.4415
  106phy    C34 2838   2.907   4.356   1.802 -0.6896  0.3710  0.2178
  106phy    C32 2839   2.734   4.511   1.910  0.4304 -0.7837 -0.3007
  106phy    C31 2840   2.739   4.650   1.849 -0.0122  0.1897  0.8552
  106phy    C30 2841   2.593   4.703   1.836 -0.8288 -0.0207 -0.0569
  106phy    C28 2842   2.591   4.844   1.766  0.5769 -0.4849  0.2498
  106phy    C29 2843   2.571   4.833   1.620 -0.0187  0.4738  0.3208
  106phy    C27 2844   2.471   4.929   1.816  0.6258 -0.7797  0.0166
  106phy    C26 2845   2.484   5.027   1.936 -0.0906  0.0568  0.1072
  106phy    C25 2846   2.356   5.112   1.950 -0.0689 -0.1309  0.0226
  106phy    C23 2847   2.378   5.212   2.063 -0.1528 -0.1591  0.0194
  106phy    C24 2848   2.348   5.357   2.011 -0.2049  0.9868  0.1710
  106phy    C22 2849   2.281   5.175   2.175 -0.7397  0.3264 -0.4321
  106phy    C21 2850   2.342   5.084   2.284  0.2099  0.8257 -0.0377
  106phy    C20 2851   2.230   5.054   2.386  0.2407 -0.1867 -0.0933
  106phy    C18 2852   2.268   4.958   2.511  0.3978  0.0783 -0.2415
  106phy    O01 2853   2.405   4.972   2.541 -0.5448 -0.0584 -0.0131
  106phy    H01 2854   2.452   4.938   2.468 -0.3999  0.7317 -0.2955
  106phy    C19 2855   2.187   5.014   2.634  0.1724 -0.0120 -0.0981
  106phy    C13 2856   2.233   4.801   2.473 -0.1417 -0.4327  0.5057
  106phy     H3 2857   2.286   4.779   2.377 -1.5227  0.5605 -0.5089
  106phy    O33 2858   2.096   4.786   2.442 -0.5648  0.1110 -0.3533
  106phy    H1B 2859   2.086   4.826   2.358  1.8405 -1.1931 -1.3526
  106phy    C12 2860   2.281   4.682   2.580 -0.0471  0.4295 -0.2846
  106phy    O11 2861   2.255   4.545   2.551  0.0155 -0.0906 -0.4362
  106phy    H1A 2862   2.171   4.543   2.510  0.5156 -2.9174 -1.5879
  107phy    C35 2863   3.553   0.112   2.105 -0.0947  0.1900 -0.2500
  107phy    C33 2864   3.490   0.251   2.105 -0.1989 -0.0857 -0.3824
  107phy    C34 2865   3.583   0.363   2.075 -0.0469  0.5302  0.0546
  107phy    C32 2866   3.377   0.251   2.000  0.1549 -0.4650 -0.9183
  107phy    C31 2867   3.245   0.331   2.031 -0.0012  0.4715  0.4568
  107phy    C30 2868   3.135   0.322   1.926 -0.5358 -0.0347 -0.1807
  107phy    C28 2869   3.016   0.405   1.973  0.2721  0.5080 -0.1501
  107phy    C29 2870   2.952   0.487   1.860 -0.2364  0.2710  0.2766
  107phy    C27 2871   2.917   0.313   2.054 -0.0112 -0.5977  0.3854
  107phy    C26 2872   2.839   0.394   2.158  0.4926 -0.5857 -0.5052
  107phy    C25 2873   2.715   0.328   2.219 -0.0535  0.9656 -0.5200
  107phy    C23 2874   2.637   0.408   2.332 -0.1541  0.2378  0.0562
  107phy    C24 2875   2.544   0.509   2.265 -0.0105 -0.7567  0.1004
  107phy    C22 2876   2.560   0.318   2.433  0.3569 -0.0260  1.0034
  107phy    C21 2877   2.551   0.372   2.578  0.4908  0.3437 -0.1883
  107phy    C20 2878   2.475   0.264   2.651 -0.0857  0.2040 -0.5683
  107phy    C18 2879   2.473   0.253   2.808 -0.0738 -0.0945  0.2284
  107phy    O01 2880   2.432   0.384   2.861  0.1384  0.3194 -0.5183
  107phy    H01 2881   2.503   0.446   2.862  0.7169 -0.3457  0.3151
  107phy    C19 2882   2.354   0.157   2.827 -0.7452 -0.2309 -0.1166
  107phy    C13 2883   2.617   0.206   2.868 -0.0244  0.3707 -0.1603
  107phy     H3 2884   2.695   0.280   2.837 -0.0548  0.9637  1.1051
  107phy    O33 2885   2.656   0.083   2.799 -0.6181 -0.1225  1.0517
  107phy    H1B 2886   2.590   0.019   2.815  1.7610 -2.9914  0.3672
  107phy    C12 2887   2.641   0.198   3.027  0.4950  0.1219 -0.0654
  107phy    O11 2888   2.605   0.072   3.081 -0.1228 -0.6999 -0.6091
  107phy    H1A 2889   2.678   0.023   3.049  1.0153  0.8666 -0.5142
  108phy    C35 2890   3.484   0.005   1.530 -0.5163 -0.1982 -0.5891
  108phy    C33 2891   3.409   0.047   1.404 -0.2200 -0.3897 -0.0220
  108phy    C34 2892   3.262   0.069   1.436  0.2874  0.3903  0.1685
  108phy    C32 2893   3.483   0.164   1.339 -0.5105 -0.0931 -0.1438
  108phy    C31 2894   3.493   0.154   1.190 -0.3452  0.2201  0.4601
  108phy    C30 2895   3.519   0.294   1.133 -0.4661  0.1610 -0.1619
  108phy    C28 2896   3.541   0.313   0.981  0.4299 -0.0611 -0.7174
  108phy    C29 2897   3.415   0.297   0.893 -0.3436 -0.1301  0.1800
  108phy    C27 2898   3.598   0.453   0.965  0.5204  0.0053  0.6695
  108phy    C26 2899   3.698   0.475   0.848 -0.2110  0.0078  0.7538
  108phy    C25 2900   3.726   0.623   0.846  0.1598  0.1161  0.1919
  108phy    C23 2901   3.812   0.663   0.723 -0.0795 -0.0377 -0.0432
  108phy    C24 2902   3.766   0.799   0.690 -0.0458  0.2551 -0.3068
  108phy    C22 2903   3.968   0.662   0.740  0.0934 -0.0886  0.0948
  108phy    C21 2904   4.030   0.559   0.645  0.3591 -0.3274 -0.4917
  108phy    C20 2905   4.171   0.531   0.694 -0.6699 -0.7423 -0.1224
  108phy    C18 2906   4.289   0.490   0.605 -0.0418  0.3388  0.4609
  108phy    O01 2907   4.243   0.373   0.532  0.2857  0.0262 -0.4192
  108phy    H01 2908   4.165   0.397   0.485  1.3137  1.2998 -1.5384
  108phy    C19 2909   4.388   0.447   0.713  1.2137 -0.8761  0.1576
  108phy    C13 2910   4.344   0.603   0.503 -0.3042  0.2749 -0.7558
  108phy     H3 2911   4.255   0.638   0.446 -1.6378  1.7950  2.0628
  108phy    O33 2912   4.388   0.731   0.553 -0.3037 -0.0199  0.2496
  108phy    H1B 2913   4.362   0.762   0.637  0.0627 -0.4201  0.5183
  108phy    C12 2914   4.406   0.565   0.362  1.2158  0.3469  0.1945
  108phy    O11 2915   4.407   0.668   0.262 -0.3568 -0.1012  0.2669
  108phy    H1A 2916   4.355   0.634   0.192 -0.8411  0.6157  0.2634
  109phy    C35 2917   4.836   1.304   1.871  0.1091  0.6766 -0.2591
  109phy    C33 2918   4.735   1.316   1.753  0.2609  0.1075  0.0953
  109phy    C34 2919   4.639   1.196   1.751  0.3636 -0.4057 -0.2493
  109phy    C32 2920   4.646   1.445   1.753 -0.2913 -0.6175  0.6373
  109phy    C31 2921   4.728   1.569   1.698  0.1218  0.3385 -0.4234
  109phy    C30 2922   4.658   1.702   1.717 -0.0444  0.3656  0.1111
  109phy    C28 2923   4.728   1.832   1.669 -0.5622  0.2379  0.0939
  109phy    C29 2924   4.643   1.878   1.555  0.0501 -0.2621  0.4027
  109phy    C27 2925   4.738   1.944   1.775  0.4369 -0.4155 -0.0443
  109phy    C26 2926   4.856   1.947   1.868  0.0377  0.1729  0.0380
  109phy    C25 2927   4.856   2.080   1.958 -0.8455 -0.7827 -0.1649
  109phy    C23 2928   4.958   2.084   2.072 -0.2367  0.5717  0.2357
  109phy    C24 2929   5.092   2.124   2.012 -0.5181 -0.3632  0.2764
  109phy    C22 2930   4.929   2.199   2.164  0.1491  0.2823 -0.2606
  109phy    C21 2931   4.871   2.165   2.302  0.3742  0.1995  0.0195
  109phy    C20 2932   4.835   2.289   2.389 -0.0818  0.2018  0.4839
  109phy    C18 2933   4.789   2.262   2.542 -0.5489  0.0268  0.0732
  109phy    O01 2934   4.903   2.212   2.618 -0.2761 -0.3984  0.2604
  109phy    H01 2935   4.929   2.123   2.604 -0.9483 -0.5495 -0.0871
  109phy    C19 2936   4.785   2.416   2.569 -0.0772  0.3761  0.1173
  109phy    C13 2937   4.653   2.185   2.578  0.3811 -0.2202 -0.8680
  109phy     H3 2938   4.573   2.219   2.508 -1.1551  1.0361  1.3602
  109phy    O33 2939   4.599   2.222   2.705  0.4524  0.3864  0.2241
  109phy    H1B 2940   4.519   2.268   2.688 -0.4157 -0.7170  1.1202
  109phy    C12 2941   4.660   2.030   2.569  0.8477 -0.4524 -0.6267
  109phy    O11 2942   4.701   1.957   2.680 -0.2538  0.5549 -0.0292
  109phy    H1A 2943   4.725   2.025   2.740 -2.3571  0.8214  0.6253
  110phy    C35 2944   4.936   1.860   1.256 -0.2275 -0.0204  0.0523
  110phy    C33 2945   5.046   1.796   1.338  0.0939 -0.1974 -0.1766
  110phy    C34 2946   5.081   1.898   1.447  0.0695  0.5437 -0.0547
  110phy    C32 2947   5.010   1.657   1.395  0.3103 -0.3220  0.2206
  110phy    C31 2948   5.109   1.546   1.407 -0.1075 -0.0867 -0.0448
  110phy    C30 2949   5.035   1.418   1.451 -0.4213 -0.2812  0.1886
  110phy    C28 2950   5.108   1.280   1.450 -0.2865 -0.2557  0.2618
  110phy    C29 2951   5.173   1.247   1.585  0.1584  0.5381  0.5273
  110phy    C27 2952   4.997   1.181   1.417  0.0883 -0.1441 -0.0230
  110phy    C26 2953   5.045   1.066   1.330  0.5355 -0.3628  0.1368
  110phy    C25 2954   4.938   0.970   1.281 -0.1921 -0.2051  0.3286
  110phy    C23 2955   5.006   0.850   1.215  0.3524  0.1219 -0.1038
  110phy    C24 2956   4.949   0.719   1.277  0.3832 -0.0111  0.4444
  110phy    C22 2957   4.978   0.835   1.060  0.0707 -0.0890 -0.6207
  110phy    C21 2958   5.080   0.913   0.980  0.0528  0.2018  0.7762
  110phy    C20 2959   5.057   0.893   0.830  0.1136  0.0716 -0.3897
  110phy    C18 2960   5.129   0.974   0.717 -0.2886 -0.4386  0.0553
  110phy    O01 2961   5.124   1.118   0.749  0.2717 -0.1119  0.4157
  110phy    H01 2962   5.035   1.139   0.770  0.3538 -0.9227  1.7182
  110phy    C19 2963   5.041   0.953   0.588 -0.4508  0.5262 -0.4847
  110phy    C13 2964   5.286   0.934   0.700  0.9769 -0.0481 -0.6431
  110phy     H3 2965   5.329   0.968   0.797  1.0691  0.8639 -0.9955
  110phy    O33 2966   5.330   0.801   0.703 -0.7091  0.3302 -0.8074
  110phy    H1B 2967   5.342   0.764   0.789 -0.8537  1.8147 -0.1055
  110phy    C12 2968   5.384   1.024   0.623 -0.1090  0.1491 -0.4818
  110phy    O11 2969   5.351   1.158   0.622 -0.6217 -0.0263 -0.8563
  110phy    H1A 2970   5.266   1.165   0.659 -1.1710  0.0281 -2.0842
  111phy    C35 2971   0.643   1.602   2.288  0.4837  0.5169  0.2282
  111phy    C33 2972   0.607   1.501   2.185  0.1408  0.0726  0.0827
  111phy    C34 2973   0.674   1.540   2.055 -0.1342 -0.2421  0.4232
  111phy    C32 2974   0.631   1.357   2.235 -0.4018 -0.2230  0.0689
  111phy    C31 2975   0.571   1.239   2.153 -0.0344  0.3141  0.6101
  111phy    C30 2976   0.574   1.110   2.237 -0.2207  0.3601  0.2452
  111phy    C28 2977   0.524   0.983   2.171 -0.1942 -0.3246  0.2567
  111phy    C29 2978   0.645   0.907   2.113 -0.1314 -0.1540  0.1623
  111phy    C27 2979   0.471   0.890   2.276  0.1178 -0.0386 -0.9467
  111phy    C26 2980   0.317   0.893   2.299  0.0354 -0.1839 -0.0543
  111phy    C25 2981   0.268   0.793   2.408  0.4388 -0.0066  0.8585
  111phy    C23 2982   0.114   0.792   2.432  0.3021  0.0318  0.0485
  111phy    C24 2983   0.038   0.679   2.347  0.4037 -0.0192 -0.8234
  111phy    C22 2984   0.083   0.786   2.588 -0.3823  0.3425 -0.0917
  111phy    C21 2985   0.027   0.918   2.651 -0.1984 -0.8167  0.1879
  111phy    C20 2986  -0.027   0.890   2.795 -0.0937 -0.1517  0.5131
  111phy    C18 2987  -0.083   1.017   2.877  0.3946  0.8540 -0.9068
  111phy    O01 2988  -0.189   1.080   2.805 -0.4374 -0.8124 -0.1688
  111phy    H01 2989  -0.221   1.023   2.737  1.6111 -2.6653  0.2845
  111phy    C19 2990  -0.143   0.944   3.000  0.9015 -0.5182 -0.2310
  111phy    C13 2991   0.038   1.118   2.921  0.9925 -0.1225  0.0101
  111phy     H3 2992   0.112   1.116   2.837 -1.1881 -1.3198 -2.0155
  111phy    O33 2993   0.114   1.078   3.031  0.2399 -0.5391  0.5261
  111phy    H1B 2994   0.202   1.108   3.024  0.3655 -1.1786 -1.2744
  111phy    C12 2995  -0.000   1.268   2.935  0.0925  0.4906  0.0888
  111phy    O11 2996   0.100   1.363   2.909 -0.2912 -0.1522  0.1539
  111phy    H1A 2997   0.128   1.388   2.995  1.4341  0.2247 -0.4715
  112phy    C35 2998   3.426   2.545   2.021 -0.0159 -0.1919 -0.5188
  112phy    C33 2999   3.513   2.551   1.902 -0.0271  0.2562  0.2448
  112phy    C34 3000   3.422   2.534   1.779 -0.5344  0.1175  0.6423
  112phy    C32 3001   3.584   2.689   1.896  0.2089 -0.0851 -0.4779
  112phy    C31 3002   3.727   2.680   1.850  0.1808  0.3365 -0.0671
  112phy    C30 3003   3.787   2.815   1.834 -0.0114  0.0307  0.2534
  112phy    C28 3004   3.934   2.846   1.815 -0.0704  0.0499  0.2665
  112phy    C29 3005   3.992   2.794   1.689 -0.2437  0.1661  0.4152
  112phy    C27 3006   3.940   3.003   1.820  0.1379  0.4345  0.6164
  112phy    C26 3007   4.049   3.055   1.909  0.4890  0.3347  0.3919
  112phy    C25 3008   4.035   3.207   1.931  0.0355 -0.0087 -0.0881
  112phy    C23 3009   4.152   3.255   2.011 -0.0739  0.1323 -0.0390
  112phy    C24 3010   4.248   3.340   1.927 -0.2829  0.1011 -0.1273
  112phy    C22 3011   4.104   3.331   2.133  0.3042  0.2655 -0.0244
  112phy    C21 3012   4.143   3.277   2.270  0.2255  0.4919  0.1693
  112phy    C20 3013   4.075   3.354   2.386 -0.3555 -0.2753 -0.4545
  112phy    C18 3014   4.080   3.296   2.534  0.3358 -0.1176 -0.2439
  112phy    O01 3015   4.209   3.256   2.572  0.1370 -0.2500  0.4424
  112phy    H01 3016   4.213   3.272   2.664  1.1439 -1.3167  0.6035
  112phy    C19 3017   4.056   3.434   2.600 -0.6382  0.2277  0.5949
  112phy    C13 3018   3.973   3.186   2.594 -0.4636  0.1449  0.1897
  112phy     H3 3019   3.870   3.229   2.589 -0.0515  1.0211 -1.3454
  112phy    O33 3020   3.996   3.175   2.739  0.6144 -0.5450 -0.0588
  112phy    H1B 3021   3.917   3.136   2.770 -0.7310  0.7856 -1.6250
  112phy    C12 3022   3.973   3.046   2.527  0.2104 -0.1476 -0.1319
  112phy    O11 3023   3.901   2.944   2.589  0.1987  0.3633 -0.3196
  112phy    H1A 3024   3.917   2.945   2.681  0.6468  1.5112 -0.3997
  113phy    C35 3025   3.140   5.084   1.010 -0.0249  0.3661  0.4833
  113phy    C33 3026   3.060   4.961   1.052 -0.0109  1.1002  0.0737
  113phy    C34 3027   2.919   4.998   1.093  0.0378 -0.4168  0.3284
  113phy    C32 3028   3.054   4.850   0.953  0.3172 -0.7027  0.1134
  113phy    C31 3029   3.075   4.714   1.015 -0.5194  0.9950 -0.6759
  113phy    C30 3030   3.046   4.593   0.924 -0.4906 -0.2555 -0.4176
  113phy    C28 3031   3.117   4.460   0.965 -0.0733  0.1364 -0.3729
  113phy    C29 3032   3.009   4.355   0.989 -0.6195 -0.0522 -0.0634
  113phy    C27 3033   3.214   4.410   0.852  0.2425 -0.1367  0.2821
  113phy    C26 3034   3.357   4.472   0.853  0.5699 -0.0413  0.2840
  113phy    C25 3035   3.455   4.418   0.749  0.2472 -0.0134  0.2112
  113phy    C23 3036   3.603   4.436   0.782 -0.5494 -0.3714  0.1623
  113phy    C24 3037   3.660   4.313   0.854 -0.1685 -0.0046  0.6298
  113phy    C22 3038   3.669   4.443   0.641 -0.2477  0.1431  0.1478
  113phy    C21 3039   3.754   4.568   0.629  0.1915  0.9637 -0.3867
  113phy    C20 3040   3.819   4.588   0.492  0.0450  0.0203  0.0476
  113phy    C18 3041   3.916   4.708   0.473  0.3487  0.5391  0.0181
  113phy    O01 3042   3.852   4.825   0.536  0.2021  0.6704  0.0917
  113phy    H01 3043   3.771   4.845   0.494 -1.3301 -1.3629  1.8949
  113phy    C19 3044   3.912   4.729   0.324 -0.5619  0.2396  0.2446
  113phy    C13 3045   4.067   4.677   0.536  0.7169 -0.2313 -0.1454
  113phy     H3 3046   4.049   4.647   0.642  1.2326  2.1572  0.7026
  113phy    O33 3047   4.132   4.557   0.495 -0.0566 -0.3922 -0.1205
  113phy    H1B 3048   4.200   4.572   0.431 -0.9186  1.3229 -0.6863
  113phy    C12 3049   4.158   4.776   0.610  0.4259  0.1417 -0.2318
  113phy    O11 3050   4.231   4.855   0.516  0.0011  0.2321 -0.1776
  113phy    H1A 3051   4.166   4.876   0.452  0.1245 -0.2612 -0.4672
  114phy    C35 3052   0.261   3.492   1.543  0.3557  0.0701  0.0155
  114phy    C33 3053   0.374   3.399   1.537 -0.4005 -0.1570 -0.2872
  114phy    C34 3054   0.502   3.481   1.543  0.3209  0.3022 -0.0964
  114phy    C32 3055   0.370   3.301   1.661 -0.2124 -0.9927 -0.1520
  114phy    C31 3056   0.308   3.167   1.632  0.6862 -0.6857  0.3135
  114phy    C30 3057   0.328   3.055   1.738 -0.1634 -0.2089 -0.6711
  114phy    C28 3058   0.238   2.930   1.716  0.0434  0.1717 -0.2825
  114phy    C29 3059   0.304   2.813   1.639 -0.6810 -0.3861 -0.0922
  114phy    C27 3060   0.190   2.879   1.852 -0.3521  0.9099  0.1896
  114phy    C26 3061   0.052   2.820   1.859  0.7504 -0.2744 -0.5264
  114phy    C25 3062   0.019   2.735   1.983  0.2115  0.0335  0.1781
  114phy    C23 3063  -0.128   2.683   1.994  0.5657  0.1477  0.2311
  114phy    C24 3064  -0.133   2.547   1.929 -0.5916 -0.2257  0.2338
  114phy    C22 3065  -0.162   2.651   2.141 -0.2225 -0.2218  0.0241
  114phy    C21 3066  -0.277   2.741   2.187 -0.0516 -0.3241  0.1243
  114phy    C20 3067  -0.268   2.796   2.335  0.3752  0.2383  0.1006
  114phy    C18 3068  -0.380   2.906   2.377 -0.2448  0.4054 -0.1704
  114phy    O01 3069  -0.513   2.854   2.343 -0.7469  0.4356  0.3870
  114phy    H01 3070  -0.531   2.769   2.379 -0.1298  1.0664  2.2874
  114phy    C19 3071  -0.357   2.900   2.526  0.1073 -0.0408  0.3681
  114phy    C13 3072  -0.345   3.045   2.306  0.0537 -0.1116  0.6052
  114phy     H3 3073  -0.334   3.030   2.195  1.3624  3.0205  0.2255
  114phy    O33 3074  -0.213   3.085   2.338  0.1537  0.3441  0.5158
  114phy    H1B 3075  -0.154   3.012   2.339 -1.0546 -0.6962 -0.4175
  114phy    C12 3076  -0.448   3.169   2.315 -0.3277  0.3475 -0.1245
  114phy    O11 3077  -0.440   3.245   2.430  0.7443 -0.0387  0.1194
  114phy    H1A 3078  -0.356   3.286   2.435  0.6011  0.1939  0.8215
  115phy    C35 3079   0.363   3.572   0.549  0.1182  0.3408  0.4020
  115phy    C33 3080   0.401   3.491   0.672  0.4602  0.7340 -0.3912
  115phy    C34 3081   0.540   3.526   0.712 -0.0768 -0.1145  0.0603
  115phy    C32 3082   0.301   3.502   0.788  0.0090  0.7756 -0.2606
  115phy    C31 3083   0.239   3.369   0.829  0.0729  0.0961  0.1054
  115phy    C30 3084   0.147   3.381   0.952  1.0723 -0.0174  0.1015
  115phy    C28 3085   0.093   3.251   1.012  0.0331 -0.3155  0.3706
  115phy    C29 3086   0.117   3.261   1.159  0.1690  0.1857 -0.1571
  115phy    C27 3087  -0.055   3.233   0.984 -0.2509 -0.4620  0.1745
  115phy    C26 3088  -0.086   3.183   0.838  0.1984  0.2134 -0.4268
  115phy    C25 3089  -0.237   3.157   0.822  0.0642  0.1921 -0.1861
  115phy    C23 3090  -0.291   3.100   0.686 -0.3352 -0.0065  0.0322
  115phy    C24 3091  -0.317   2.947   0.694  0.1361 -0.3676  0.0347
  115phy    C22 3092  -0.416   3.176   0.649 -0.4290  0.2485 -0.0903
  115phy    C21 3093  -0.439   3.218   0.505 -0.2324  0.5291 -0.0716
  115phy    C20 3094  -0.574   3.289   0.487 -0.1414  0.3719 -0.0496
  115phy    C18 3095  -0.608   3.353   0.350  0.0728 -0.2500 -0.0231
  115phy    O01 3096  -0.503   3.455   0.330  1.0105  0.1065 -0.1737
  115phy    H01 3097  -0.424   3.420   0.294  1.2962 -0.8202  1.2711
  115phy    C19 3098  -0.742   3.426   0.381  0.1614  0.3867 -0.2299
  115phy    C13 3099  -0.611   3.253   0.220  0.4797  0.1293 -0.3971
  115phy     H3 3100  -0.507   3.212   0.214  0.8881  1.0020  0.2737
  115phy    O33 3101  -0.683   3.130   0.233  0.2891 -0.0627  0.4493
  115phy    H1B 3102  -0.752   3.128   0.170  1.0863 -0.0391 -0.4437
  115phy    C12 3103  -0.603   3.304   0.069  0.2991  0.5551  0.5251
  115phy    O11 3104  -0.722   3.358   0.019 -0.6110 -0.2228  0.0112
  115phy    H1A 3105  -0.705   3.360  -0.073  1.2581  1.4840  0.3043
  116phy    C35 3106   3.631   4.257   1.831 -0.3483 -0.0575 -0.2218
  116phy    C33 3107   3.776   4.216   1.812 -0.4527 -0.2018  0.5121
  116phy    C34 3108   3.859   4.268   1.930  0.1309  0.0696  0.5565
  116phy    C32 3109   3.782   4.064   1.804 -0.3898  0.1928  0.2977
  116phy    C31 3110   3.908   4.002   1.738  0.1516 -0.4037  0.0772
  116phy    C30 3111   3.937   3.861   1.784  0.1723 -0.2801 -0.6019
  116phy    C28 3112   4.046   3.783   1.715  0.1048  0.0941  0.2094
  116phy    C29 3113   4.136   3.704   1.816 -0.1027 -0.1926 -0.3418
  116phy    C27 3114   3.994   3.697   1.602  0.3677 -0.0385  0.0607
  116phy    C26 3115   4.088   3.688   1.478  0.0386  0.2662 -0.2111
  116phy    C25 3116   4.022   3.643   1.350 -0.1785  0.3556  0.6907
  116phy    C23 3117   4.120   3.613   1.232 -0.3365  0.2435  0.1170
  116phy    C24 3118   4.124   3.461   1.209 -0.3955  0.1228 -0.3105
  116phy    C22 3119   4.066   3.667   1.097 -0.2238  0.3388 -0.4260
  116phy    C21 3120   4.157   3.764   1.019 -0.2238 -0.1878 -0.0249
  116phy    C20 3121   4.085   3.804   0.886 -0.2793  0.2421 -0.6654
  116phy    C18 3122   4.175   3.856   0.766  0.5160 -0.0639 -0.7554
  116phy    O01 3123   4.263   3.964   0.794  0.3122  0.4818 -0.3782
  116phy    H01 3124   4.301   3.937   0.876  0.8339 -1.6667 -1.2462
  116phy    C19 3125   4.071   3.919   0.669  0.2332 -0.0592 -0.9720
  116phy    C13 3126   4.258   3.735   0.701 -0.6201 -0.6492  0.4166
  116phy     H3 3127   4.319   3.692   0.785  1.8008 -0.9329 -1.3830
  116phy    O33 3128   4.186   3.618   0.668 -0.2954  0.3977  0.1298
  116phy    H1B 3129   4.139   3.597   0.746  0.6308 -1.6644  0.1879
  116phy    C12 3130   4.393   3.750   0.618 -0.6466 -0.1950 -0.1489
  116phy    O11 3131   4.390   3.768   0.477 -0.0889  0.6675 -0.3841
  116phy    H1A 3132   4.479   3.774   0.445 -0.1771  1.6888 -0.4740
  117phy    C35 3133   3.643   4.950   2.405 -0.3556  0.2386 -0.0761
  117phy    C33 3134   3.562   4.829   2.359  0.6575  0.4397 -0.2008
  117phy    C34 3135   3.446   4.873   2.270  0.2701 -0.3417  0.3101
  117phy    C32 3136   3.648   4.718   2.291 -0.1053 -0.1738 -0.4540
  117phy    C31 3137   3.645   4.580   2.358  0.1467  0.4003  0.2314
  117phy    C30 3138   3.726   4.474   2.274  1.1566 -0.3937  0.1883
  117phy    C28 3139   3.717   4.335   2.331 -0.2121 -0.0313  0.5851
  117phy    C29 3140   3.629   4.259   2.238 -0.1201 -0.2876  0.0788
  117phy    C27 3141   3.854   4.263   2.330 -0.0523 -0.2715 -0.3103
  117phy    C26 3142   3.928   4.282   2.463 -0.4457 -0.5225  0.0851
  117phy    C25 3143   4.064   4.222   2.460 -0.4981  0.5027  0.1510
  117phy    C23 3144   4.147   4.235   2.586 -0.1485 -0.5806 -0.0233
  117phy    C24 3145   4.179   4.092   2.632  0.3814  0.2051 -0.4882
  117phy    C22 3146   4.279   4.316   2.561 -0.2737  0.3275  0.5985
  117phy    C21 3147   4.316   4.394   2.681 -0.5466 -0.0758  0.3592
  117phy    C20 3148   4.452   4.467   2.677  0.1065 -0.7525  0.1374
  117phy    C18 3149   4.506   4.539   2.807 -0.2070  0.0027  0.2210
  117phy    O01 3150   4.530   4.431   2.900  0.4746 -0.3450  0.1488
  117phy    H01 3151   4.587   4.463   2.967 -1.1499  0.3660  1.2875
  117phy    C19 3152   4.635   4.586   2.736 -0.8418 -0.6355 -0.2113
  117phy    C13 3153   4.426   4.663   2.863 -0.6546 -0.0099 -0.8125
  117phy     H3 3154   4.381   4.719   2.777  0.4317  0.4574 -1.0952
  117phy    O33 3155   4.495   4.770   2.927 -0.3838  0.1861  0.2934
  117phy    H1B 3156   4.433   4.840   2.935 -1.1073 -0.5234  1.2688
  117phy    C12 3157   4.306   4.626   2.959  0.0400  0.0239 -0.1366
  117phy    O11 3158   4.195   4.707   2.942 -0.2430  0.0358  0.2703
  117phy    H1A 3159   4.122   4.651   2.958  0.9566 -2.4661 -2.0612
  118phy    C35 3160   4.993   3.176   1.974  0.1212 -0.0796 -0.3796
  118phy    C33 3161   5.074   3.301   2.003 -0.1614  0.3967  0.2273
  118phy    C34 3162   5.203   3.304   1.924  0.3912  0.2718 -0.5807
  118phy    C32 3163   4.973   3.415   1.991  0.2881 -0.0512 -0.0345
  118phy    C31 3164   5.014   3.546   2.064  0.1414 -0.3858 -0.3858
  118phy    C30 3165   4.937   3.680   2.042 -0.4308  0.0928  0.0623
  118phy    C28 3166   4.974   3.799   2.141  0.0690  0.0983  0.2707
  118phy    C29 3167   5.104   3.875   2.116 -0.3106  0.5850 -0.2220
  118phy    C27 3168   4.852   3.890   2.133 -0.6808 -0.1064 -0.6597
  118phy    C26 3169   4.820   3.971   2.258 -0.0133  0.3655  0.3340
  118phy    C25 3170   4.694   4.064   2.272 -0.1431  0.5401 -0.1647
  118phy    C23 3171   4.677   4.117   2.415 -0.4730  0.5781 -0.1363
  118phy    C24 3172   4.627   4.257   2.429  0.1996 -0.2392  0.5412
  118phy    C22 3173   4.585   4.018   2.488  0.2676 -0.6689  0.1282
  118phy    C21 3174   4.581   4.007   2.641  0.0485 -0.2106 -0.4428
  118phy    C20 3175   4.490   3.883   2.665  0.1432 -0.1005 -0.2461
  118phy    C18 3176   4.421   3.841   2.806  0.2871 -0.2889 -0.1480
  118phy    O01 3177   4.354   3.961   2.857 -0.0747 -0.2207  0.0259
  118phy    H01 3178   4.413   4.032   2.873 -1.0715  0.3239  1.4149
  118phy    C19 3179   4.310   3.744   2.757 -0.2584  0.0336 -0.2079
  118phy    C13 3180   4.524   3.784   2.917  0.4354 -0.3175 -0.1185
  118phy     H3 3181   4.604   3.860   2.935  0.2249 -0.5722  2.1751
  118phy    O33 3182   4.598   3.669   2.867  0.1276  0.4078  0.3648
  118phy    H1B 3183   4.544   3.592   2.867 -0.0713  0.5441  0.8742
  118phy    C12 3184   4.478   3.757   3.063  0.2961  0.4756  0.3623
  118phy    O11 3185   4.573   3.732   3.162 -0.4461 -0.0782  0.2679
  118phy    H1A 3186   4.652   3.699   3.124 -0.5137  1.8904 -1.7886
  119phy    C35 3187   5.059   3.222   1.561 -0.2628  0.0514  0.3893
  119phy    C33 3188   4.997   3.355   1.536  0.1052  0.1136  0.2477
  119phy    C34 3189   5.004   3.392   1.380  0.2236 -0.0831 -0.0901
  119phy    C32 3190   4.853   3.359   1.601  0.0331  0.4597  0.4606
  119phy    C31 3191   4.803   3.497   1.648 -0.0681  0.1124  0.5076
  119phy    C30 3192   4.670   3.486   1.732 -0.1154  0.1073  0.0474
  119phy    C28 3193   4.624   3.612   1.801 -0.2927  0.0235 -0.0004
  119phy    C29 3194   4.546   3.703   1.706 -0.1088  0.5109 -0.7127
  119phy    C27 3195   4.541   3.560   1.920  0.3417 -0.2151 -0.4457
  119phy    C26 3196   4.516   3.656   2.040  0.5198  0.4936  0.1904
  119phy    C25 3197   4.473   3.578   2.162 -0.5794  0.1787 -0.3754
  119phy    C23 3198   4.489   3.641   2.303 -0.2523  0.2595 -0.5581
  119phy    C24 3199   4.348   3.649   2.365 -0.0339 -0.5366 -0.2979
  119phy    C22 3200   4.578   3.550   2.400  0.2754  0.3071 -0.2678
  119phy    C21 3201   4.676   3.630   2.485 -0.1308 -0.4707  0.3834
  119phy    C20 3202   4.756   3.545   2.582 -0.2417  0.3333  0.1279
  119phy    C18 3203   4.875   3.601   2.668 -0.5355 -0.1361 -0.0781
  119phy    O01 3204   4.813   3.713   2.740  0.3648  0.4336  0.0728
  119phy    H01 3205   4.728   3.688   2.770  0.6471 -0.6104  0.0760
  119phy    C19 3206   4.895   3.495   2.775 -0.0872 -0.3389 -0.1468
  119phy    C13 3207   5.005   3.660   2.585  0.0915 -0.1474  0.3879
  119phy     H3 3208   4.965   3.707   2.492 -0.0166  0.0084  0.5135
  119phy    O33 3209   5.088   3.554   2.524  0.1554 -0.4742 -0.0715
  119phy    H1B 3210   5.037   3.490   2.478  1.2721 -1.2696 -0.2342
  119phy    C12 3211   5.099   3.765   2.654 -0.3320 -0.1895  0.1792
  119phy    O11 3212   5.182   3.711   2.758  0.2099 -0.1462 -0.2173
  119phy    H1A 3213   5.133   3.672   2.828  0.2302 -1.8266 -1.0866
  120phy    C35 3214   4.980   2.772   1.030 -0.5814  0.3345  0.2502
  120phy    C33 3215   5.101   2.737   0.940  0.1172  0.5846 -0.1327
  120phy    C34 3216   5.224   2.773   1.027 -0.1618 -0.1271 -0.4120
  120phy    C32 3217   5.100   2.590   0.897 -0.1233  0.4437 -0.0990
  120phy    C31 3218   5.037   2.565   0.763 -0.0253 -0.7257 -0.1348
  120phy    C30 3219   5.061   2.425   0.709 -0.1782  0.3349  0.0107
  120phy    C28 3220   5.018   2.404   0.567 -0.4138  0.2059  0.8407
  120phy    C29 3221   5.140   2.408   0.476  0.0999 -0.0442 -0.0180
  120phy    C27 3222   4.944   2.269   0.548  0.1719  0.0001 -0.1479
  120phy    C26 3223   4.816   2.269   0.462  0.4061 -0.4880  0.0119
  120phy    C25 3224   4.766   2.127   0.415 -0.6602 -0.7610 -0.0922
  120phy    C23 3225   4.668   2.135   0.296  0.6488  0.5957 -0.3750
  120phy    C24 3226   4.678   1.999   0.231 -0.0123 -0.0467  0.0933
  120phy    C22 3227   4.516   2.162   0.320 -0.3215  0.3820  0.1227
  120phy    C21 3228   4.472   2.292   0.252  0.1519 -0.5378  0.3979
  120phy    C20 3229   4.322   2.312   0.246 -0.2913 -0.6361 -0.3364
  120phy    C18 3230   4.267   2.434   0.154 -0.2467 -0.5078  0.3020
  120phy    O01 3231   4.331   2.556   0.192  0.1706 -0.0762 -0.3829
  120phy    H01 3232   4.317   2.577   0.282 -0.7745  0.1946 -0.5799
  120phy    C19 3233   4.122   2.454   0.203  0.7767 -0.2187  0.1093
  120phy    C13 3234   4.291   2.416  -0.004  0.6414 -0.1672 -0.4416
  120phy     H3 3235   4.401   2.403  -0.018  0.9077 -0.7403  1.7616
  120phy    O33 3236   4.252   2.291  -0.063 -0.3997  0.6380  0.6248
  120phy    H1B 3237   4.160   2.283  -0.081 -0.6074  1.3973  1.3109
  120phy    C12 3238   4.275   2.527  -0.114  0.3196  0.8168  0.8483
  120phy    O11 3239   4.307   2.663  -0.091  0.1823 -0.1725  0.1650
  120phy    H1A 3240   4.252   2.686  -0.019  0.9596 -1.4821  1.2257
  121phy    C35 3241   0.494   2.225   1.355 -0.1270  0.1816 -0.2783
  121phy    C33 3242   0.521   2.292   1.491  0.3921  0.2166  0.3276
  121phy    C34 3243   0.560   2.428   1.455  0.0469 -0.9012 -0.7192
  121phy    C32 3244   0.396   2.287   1.583  0.1648  0.7272 -0.0007
  121phy    C31 3245   0.432   2.288   1.731 -0.0557 -0.1302 -0.2755
  121phy    C30 3246   0.313   2.334   1.814  0.2431  0.3915  0.3599
  121phy    C28 3247   0.340   2.399   1.950  0.2068 -0.0805 -0.4171
  121phy    C29 3248   0.343   2.549   1.950  0.7141 -0.0251  0.3218
  121phy    C27 3249   0.244   2.340   2.058 -0.2115 -0.0731 -0.2482
  121phy    C26 3250   0.279   2.348   2.209  0.0608 -0.5213 -0.5764
  121phy    C25 3251   0.160   2.301   2.300 -0.7873  0.7028  0.0295
  121phy    C23 3252   0.181   2.332   2.449  0.4556 -0.3889  0.7228
  121phy    C24 3253   0.065   2.410   2.507 -0.0506  0.0419 -0.0734
  121phy    C22 3254   0.203   2.199   2.520  0.1250  0.0229  0.2621
  121phy    C21 3255   0.334   2.182   2.598 -0.1131 -0.0813  0.1960
  121phy    C20 3256   0.336   2.046   2.676  0.0577  0.1987 -1.2023
  121phy    C18 3257   0.450   2.002   2.770  0.7896 -0.4259 -0.1109
  121phy    O01 3258   0.467   2.106   2.868  0.4725 -0.3268  0.3557
  121phy    H01 3259   0.398   2.169   2.860 -0.1683 -1.0049  0.4325
  121phy    C19 3260   0.378   1.897   2.861  0.3537  0.3316 -0.0807
  121phy    C13 3261   0.591   1.942   2.717 -0.1062  0.6098 -0.2115
  121phy     H3 3262   0.574   1.876   2.628  0.0073  2.0455 -1.3342
  121phy    O33 3263   0.650   1.857   2.811  0.5295  0.2859  0.1539
  121phy    H1B 3264   0.681   1.912   2.881  1.4005 -0.0680  0.0632
  121phy    C12 3265   0.694   2.048   2.663 -0.1892  0.3508 -0.0419
  121phy    O11 3266   0.739   2.144   2.759  0.0686  0.1556  0.3911
  121phy    H1A 3267   0.667   2.154   2.819  0.4660 -1.1131  1.1212
  122phy    C35 3268   0.623   3.868   1.646  0.3693 -0.4572 -0.1746
  122phy    C33 3269   0.491   3.927   1.704  0.3447  0.2834  0.3482
  122phy    C34 3270   0.433   4.024   1.606 -0.1340 -0.1594 -0.2867
  122phy    C32 3271   0.398   3.815   1.753  0.1935  0.2969 -0.7154
  122phy    C31 3272   0.423   3.776   1.897 -0.3352  0.2551  0.4623
  122phy    C30 3273   0.346   3.650   1.938 -0.3648  0.0040  0.2740
  122phy    C28 3274   0.356   3.606   2.085  0.2598 -0.9961  0.4171
  122phy    C29 3275   0.220   3.554   2.140 -0.2317  0.0525 -0.1422
  122phy    C27 3276   0.478   3.511   2.106  0.6931 -0.3988  0.1252
  122phy    C26 3277   0.523   3.497   2.254 -0.2852  0.2404  0.0366
  122phy    C25 3278   0.647   3.408   2.250 -0.0559 -0.3371  0.0006
  122phy    C23 3279   0.746   3.408   2.369 -0.1201 -0.2150 -0.2961
  122phy    C24 3280   0.813   3.273   2.363  0.2328 -0.1852  0.0074
  122phy    C22 3281   0.840   3.530   2.363  0.6340  0.2103 -0.2283
  122phy    C21 3282   0.880   3.567   2.503 -0.4092  0.1711 -0.3514
  122phy    C20 3283   0.965   3.692   2.525 -0.0165  0.1286  0.6273
  122phy    C18 3284   1.009   3.766   2.659  0.5694 -0.9131 -0.7257
  122phy    O01 3285   1.094   3.673   2.731 -0.5766 -0.2066 -0.5416
  122phy    H01 3286   1.038   3.603   2.759 -0.7245 -0.8628 -2.3932
  122phy    C19 3287   1.102   3.881   2.609  0.1588  0.3583 -0.7585
  122phy    C13 3288   0.886   3.809   2.756  0.3204  0.3941 -0.2329
  122phy     H3 3289   0.808   3.730   2.744  1.5310 -0.7018 -1.1838
  122phy    O33 3290   0.815   3.925   2.713  0.3047  0.4720  0.1088
  122phy    H1B 3291   0.850   4.003   2.751  2.3483 -0.4024  0.1138
  122phy    C12 3292   0.922   3.825   2.908  0.3531  0.3924 -0.4114
  122phy    O11 3293   0.962   3.713   2.976 -0.1098 -0.2592 -0.1675
  122phy    H1A 3294   1.048   3.731   3.008 -0.0513  0.3736 -0.6566
  123phy    C35 3295   3.798   3.186   1.310  0.1263 -0.4194 -0.6383
  123phy    C33 3296   3.740   3.258   1.430  0.2244 -0.0685  0.2548
  123phy    C34 3297   3.821   3.228   1.549  0.5339  0.1414 -0.2553
  123phy    C32 3298   3.741   3.405   1.382  0.3602 -0.2149 -0.4777
  123phy    C31 3299   3.607   3.469   1.394  0.8590 -0.1432 -0.0158
  123phy    C30 3300   3.607   3.622   1.399  0.0552 -0.1804  0.7190
  123phy    C28 3301   3.478   3.698   1.430  0.5902 -0.0349 -0.0807
  123phy    C29 3302   3.466   3.734   1.575 -0.1489 -0.1054  0.2134
  123phy    C27 3303   3.460   3.821   1.338 -0.0268 -0.5336  0.1240
  123phy    C26 3304   3.383   3.797   1.209  0.1793  0.2224  0.3998
  123phy    C25 3305   3.400   3.916   1.111 -0.0264 -0.4346 -0.2579
  123phy    C23 3306   3.299   3.935   0.990 -0.2690  0.5698 -0.0361
  123phy    C24 3307   3.166   3.989   1.033 -0.1355 -0.0899 -0.3934
  123phy    C22 3308   3.356   4.026   0.878 -0.2912  0.4070 -0.3634
  123phy    C21 3309   3.419   3.942   0.767 -0.1082 -0.0319  0.5669
  123phy    C20 3310   3.500   4.037   0.671 -0.0548  0.5321 -0.7422
  123phy    C18 3311   3.570   3.964   0.546 -0.3637  0.5768  0.4376
  123phy    O01 3312   3.631   3.842   0.593 -0.2562 -0.4980 -0.5798
  123phy    H01 3313   3.711   3.836   0.545  0.4203 -0.7094  0.5284
  123phy    C19 3314   3.685   4.060   0.502  0.5433  0.1210 -0.8487
  123phy    C13 3315   3.461   3.937   0.430 -1.2104 -0.5191  0.1071
  123phy     H3 3316   3.402   3.850   0.469 -0.8344 -1.1354 -0.6464
  123phy    O33 3317   3.356   4.032   0.409  0.4424  0.4482  0.2247
  123phy    H1B 3318   3.281   3.981   0.383  0.3864  0.0406  1.1318
  123phy    C12 3319   3.477   3.848   0.301 -0.1302 -0.5037 -0.1386
  123phy    O11 3320   3.487   3.910   0.176 -0.1443 -0.2602  0.1761
  123phy    H1A 3321   3.570   3.950   0.157 -0.2075  0.1340  0.7252
  124phy    C35 3322   4.137   0.212   1.560 -0.7065 -0.0926 -0.1275
  124phy    C33 3323   4.190   0.067   1.550 -0.3805 -0.3737  0.1196
  124phy    C34 3324   4.218   0.024   1.403  0.2284 -0.3752 -0.1202
  124phy    C32 3325   4.305   0.045   1.647  0.4365 -0.5200 -0.3129
  124phy    C31 3326   4.306  -0.094   1.702  0.4119  1.0526  0.2738
  124phy    C30 3327   4.435  -0.122   1.776  0.2417  0.3791 -0.5335
  124phy    C28 3328   4.451  -0.250   1.865 -0.0324 -0.4518  0.7765
  124phy    C29 3329   4.495  -0.371   1.782 -0.3495 -0.1042  0.0865
  124phy    C27 3330   4.546  -0.223   1.982  0.0930  0.2392  0.2084
  124phy    C26 3331   4.492  -0.257   2.114 -0.0771 -0.2138 -0.1880
  124phy    C25 3332   4.578  -0.213   2.233  0.5602  0.1695 -0.2250
  124phy    C23 3333   4.523  -0.252   2.374 -0.6223 -0.1645 -0.0513
  124phy    C24 3334   4.641  -0.243   2.474 -0.1334  0.4632 -0.2498
  124phy    C22 3335   4.400  -0.162   2.420 -0.3735  0.7019  0.0142
  124phy    C21 3336   4.310  -0.222   2.527  0.2056  0.0815  0.0723
  124phy    C20 3337   4.192  -0.129   2.557 -0.5244  0.2557 -0.5420
  124phy    C18 3338   4.094  -0.169   2.672  0.1297 -0.1206 -0.6597
  124phy    O01 3339   4.171  -0.212   2.787 -0.9998 -0.3625  0.3090
  124phy    H01 3340   4.138  -0.291   2.826 -0.0757 -0.5692  0.6990
  124phy    C19 3341   4.047  -0.026   2.717  0.6889  0.4653  0.6444
  124phy    C13 3342   3.972  -0.269   2.638  0.1746 -0.0559  0.1775
  124phy     H3 3343   3.909  -0.235   2.552 -2.1465 -2.6030  0.7206
  124phy    O33 3344   3.875  -0.265   2.746  0.1203  0.1784 -0.3729
  124phy    H1B 3345   3.922  -0.248   2.826  0.3130  1.7602 -0.7934
  124phy    C12 3346   4.005  -0.424   2.606 -0.1436  0.2312 -0.9449
  124phy    O11 3347   3.893  -0.507   2.602  0.5177  0.0715  0.1043
  124phy    H1A 3348   3.818  -0.454   2.584  0.7210  0.0605 -0.8537
  125phy    C35 3349   3.653   4.931   1.775 -0.1265 -0.3519  0.0659
  125phy    C33 3350   3.805   4.917   1.765  0.7484 -0.4631  0.4416
  125phy    C34 3351   3.832   4.881   1.615  0.0741 -0.3326  0.6859
  125phy    C32 3352   3.885   5.043   1.810 -0.5763 -0.5374 -0.0357
  125phy    C31 3353   3.922   5.045   1.957  0.2878  0.0541 -0.3149
  125phy    C30 3354   3.985   5.183   2.008  0.2849  0.5715  0.5667
  125phy    C28 3355   4.036   5.167   2.155  0.1597 -0.0365 -0.2003
  125phy    C29 3356   4.184   5.177   2.155  0.0967 -0.3440 -0.1947
  125phy    C27 3357   3.979   5.282   2.247  0.2870 -0.3613 -0.0563
  125phy    C26 3358   3.898   5.245   2.369  0.3961 -0.0729 -0.0246
  125phy    C25 3359   3.805   5.358   2.423 -0.3324 -0.3832 -0.3407
  125phy    C23 3360   3.704   5.306   2.525 -0.4992 -0.0192 -0.4236
  125phy    C24 3361   3.737   5.357   2.666  0.0218  0.0027 -0.3849
  125phy    C22 3362   3.560   5.349   2.495 -0.6213  0.5311  0.1429
  125phy    C21 3363   3.450   5.258   2.549 -0.1256  0.8313 -0.4446
  125phy    C20 3364   3.317   5.279   2.479  0.0765  0.3437  0.1508
  125phy    C18 3365   3.192   5.228   2.554 -0.3599  0.3859 -0.1418
  125phy    O01 3366   3.187   5.281   2.692  0.0701 -0.5828 -0.0721
  125phy    H01 3367   3.095   5.283   2.712  0.1136 -0.9775  0.1874
  125phy    C19 3368   3.088   5.311   2.476  0.7113  0.1733 -0.6425
  125phy    C13 3369   3.162   5.069   2.542 -0.1893  0.2931  0.1551
  125phy     H3 3370   3.168   5.039   2.435 -0.0761  0.5000  0.1031
  125phy    O33 3371   3.028   5.036   2.573 -0.5027 -0.4389 -0.0805
  125phy    H1B 3372   3.004   5.083   2.650  1.1607  1.1173 -0.4581
  125phy    C12 3373   3.252   4.967   2.629  0.0346 -0.1233 -0.6437
  125phy    O11 3374   3.236   4.825   2.631  0.0143  0.0221  0.2204
  125phy    H1A 3375   3.146   4.803   2.650  0.7983 -2.3720  1.6908
  126phy    C35 3376   2.567   4.457   1.515 -0.3697 -0.0209 -0.3538
  126phy    C33 3377   2.672   4.434   1.407 -0.1301 -0.5434 -0.4670
  126phy    C34 3378   2.596   4.381   1.284 -1.0071  0.0445  0.3448
  126phy    C32 3379   2.754   4.559   1.370 -0.3023  0.6230 -0.1055
  126phy    C31 3380   2.874   4.579   1.461  0.4411 -0.1605 -0.2394
  126phy    C30 3381   2.937   4.713   1.442 -0.2749 -0.3910  0.2731
  126phy    C28 3382   3.064   4.738   1.527  0.2080 -0.4311  0.1296
  126phy    C29 3383   3.187   4.778   1.447 -0.2909 -0.0306  0.0655
  126phy    C27 3384   3.032   4.850   1.626 -0.2633 -0.3552 -0.7667
  126phy    C26 3385   3.085   4.834   1.767  0.4071 -0.0458 -0.0295
  126phy    C25 3386   3.061   4.958   1.853  0.3955 -0.6026  0.2204
  126phy    C23 3387   3.133   4.956   1.988  0.4979  0.2725 -0.7330
  126phy    C24 3388   3.268   5.029   1.994 -0.4217 -0.1016  0.2605
  126phy    C22 3389   3.044   5.035   2.086 -0.5543 -0.1360  0.3953
  126phy    C21 3390   2.984   4.948   2.200  0.0247 -0.3941 -0.3346
  126phy    C20 3391   2.882   5.027   2.282 -0.4206 -0.0306  0.2457
  126phy    C18 3392   2.778   4.953   2.371  0.2396  0.9863 -0.4255
  126phy    O01 3393   2.839   4.890   2.484 -0.0680  0.0137  0.4653
  126phy    H01 3394   2.909   4.945   2.514  0.6790 -1.2484  1.1098
  126phy    C19 3395   2.712   5.083   2.427  0.1188  0.1733 -0.3113
  126phy    C13 3396   2.671   4.849   2.308  0.4000  0.1808 -0.2318
  126phy     H3 3397   2.613   4.898   2.226 -0.2146 -0.2434 -0.0622
  126phy    O33 3398   2.565   4.829   2.401  0.0369 -0.2485 -0.3216
  126phy    H1B 3399   2.600   4.795   2.481  0.3313  1.3210  0.2510
  126phy    C12 3400   2.705   4.706   2.264 -0.0596 -0.0725  0.3619
  126phy    O11 3401   2.729   4.610   2.365 -0.1726  0.9960  0.0516
  126phy    H1A 3402   2.771   4.657   2.435  0.5118  0.1611  0.2163
  127phy    C35 3403   2.468   4.793   0.187 -0.4017  0.3387 -0.0332
  127phy    C33 3404   2.468   4.826   0.338  0.1613  0.4658  0.9740
  127phy    C34 3405   2.365   4.934   0.353  0.0193 -0.1646 -0.4938
  127phy    C32 3406   2.447   4.707   0.424  0.3919  0.3174 -0.2035
  127phy    C31 3407   2.565   4.664   0.512  0.0804  0.4515 -0.3095
  127phy    C30 3408   2.530   4.563   0.622  0.0192  0.0796  0.0845
  127phy    C28 3409   2.656   4.510   0.702 -0.1446  0.1605  0.5670
  127phy    C29 3410   2.636   4.505   0.850 -0.0707 -0.2663 -0.1966
  127phy    C27 3411   2.704   4.374   0.643 -0.4207  0.4461 -0.2680
  127phy    C26 3412   2.854   4.360   0.620  0.5969 -0.0499  0.0239
  127phy    C25 3413   2.883   4.215   0.599 -0.3356  0.3409  0.7132
  127phy    C23 3414   3.029   4.167   0.568  0.5163 -0.7114 -0.7078
  127phy    C24 3415   3.042   4.023   0.611  0.1578 -0.0259 -0.2860
  127phy    C22 3416   3.069   4.174   0.422  0.2356 -0.3106  0.0315
  127phy    C21 3417   3.162   4.300   0.400  0.1581  0.3173  0.2092
  127phy    C20 3418   3.179   4.334   0.251 -0.1673 -0.3433 -0.0214
  127phy    C18 3419   3.297   4.424   0.202 -0.1082 -0.9252  0.0644
  127phy    O01 3420   3.308   4.546   0.288 -0.0492 -0.1262 -0.1798
  127phy    H01 3421   3.243   4.605   0.256 -0.9721 -1.3631 -0.6828
  127phy    C19 3422   3.249   4.448   0.055 -0.0553 -1.1329 -0.1178
  127phy    C13 3423   3.441   4.352   0.208  0.5314  0.6173  0.4866
  127phy     H3 3424   3.467   4.349   0.317 -0.2673  0.9739  0.6927
  127phy    O33 3425   3.446   4.210   0.182  0.1497  0.3426  0.3959
  127phy    H1B 3426   3.427   4.159   0.259  1.0998  1.8186  1.6631
  127phy    C12 3427   3.576   4.431   0.197  0.4123 -0.5102 -0.6595
  127phy    O11 3428   3.630   4.420   0.071 -0.1617 -0.3497  0.3929
  127phy    H1A 3429   3.599   4.335   0.044  1.3799 -0.7450 -0.1895
  128SOL     OW 3430   2.889   4.928   2.793  0.1337 -0.0700 -0.0564
  128SOL    HW1 3431   2.919   4.837   2.786 -0.5259 -0.3257  0.3579
  128SOL    HW2 3432   2.831   4.930   2.870 -1.2881 -0.2125 -1.0816
  128SOL     MW 3433   2.885   4.916   2.803 -0.0048 -0.0043 -0.0070
  129SOL     OW 3434   2.096   1.670   0.217 -0.3119 -0.2253 -0.0589
  129SOL    HW1 3435   2.072   1.582   0.247 -0.3060 -0.7845 -1.6135
  129SOL    HW2 3436   2.058   1.678   0.129  1.7713 -0.9478 -1.1018
  129SOL     MW 3437   2.088   1.659   0.209 -0.0048 -0.0043 -0.0070
  130SOL     OW 3438   3.169   0.388   0.040  0.4662 -0.2286 -0.2183
  130SOL    HW1 3439   3.147   0.388   0.133  2.9478  0.9704  0.4513
  130SOL    HW2 3440   3.162   0.482   0.022 -1.3120 -0.1799  0.5717
  130SOL     MW 3441   3.165   0.400   0.050 -0.0048 -0.0043 -0.0070
  131SOL     OW 3442   1.547   0.889   0.697 -0.1686  0.2350 -0.0724
  131SOL    HW1 3443   1.497   0.913   0.619  0.4135  2.1243  0.0846
  131SOL    HW2 3444   1.549   0.968   0.751 -1.2231  0.2091  0.0271
  131SOL     MW 3445   1.540   0.903   0.694 -0.0048 -0.0043 -0.0070
  132SOL     OW 3446   1.990   3.696   2.864 -0.5142  0.2227  0.4650
  132SOL    HW1 3447   2.084   3.686   2.848 -0.4759 -0.7407  1.1914
  132SOL    HW2 3448   1.993   3.737   2.951 -0.4304  1.3666 -0.0651
  132SOL     MW 3449   2.003   3.700   2.874 -0.0048 -0.0043 -0.0070
  133SOL     OW 3450   4.319   4.672   0.271  0.2641  0.2578  0.6614
  133SOL    HW1 3451   4.375   4.723   0.329  2.0165 -1.0229  0.2085
  133SOL    HW2 3452   4.262   4.733   0.225  1.1607  1.2013  0.7488
  133SOL     MW 3453   4.319   4.686   0.273 -0.0048 -0.0043 -0.0070
  134SOL     OW 3454   2.175   0.429   2.907 -0.0679 -0.0404  0.1133
  134SOL    HW1 3455   2.140   0.341   2.914 -0.4720  0.1988  1.5130
  134SOL    HW2 3456   2.263   0.425   2.869  0.2462 -0.7776  0.8947
  134SOL     MW 3457   2.182   0.417   2.903 -0.0048 -0.0043 -0.0070
  135SOL     OW 3458   0.400   3.283   2.590  0.9523 -0.2078  0.0469
  135SOL    HW1 3459   0.321   3.334   2.572  1.0944 -0.6836 -2.2551
  135SOL    HW2 3460   0.452   3.354   2.628  1.6274 -0.2840 -0.7024
  135SOL     MW 3461   0.396   3.299   2.592 -0.0048 -0.0043 -0.0070
  136SOL     OW 3462   3.432   0.565   0.556 -0.1119  0.0437  0.0406
  136SOL    HW1 3463   3.386   0.483   0.574 -1.2535  0.8108  0.7132
  136SOL    HW2 3464   3.415   0.608   0.640 -1.3659 -0.9770  0.3461
  136SOL     MW 3465   3.424   0.560   0.569 -0.0048 -0.0043 -0.0070
  137SOL     OW 3466   2.694   4.627   2.885 -0.2537 -0.2420 -0.5049
  137SOL    HW1 3467   2.683   4.639   2.791 -1.0323 -0.3246 -0.4362
  137SOL    HW2 3468   2.756   4.554   2.883 -0.0355 -0.0364 -2.3336
  137SOL     MW 3469   2.701   4.619   2.873 -0.0048 -0.0043 -0.0070
  138SOL     OW 3470   4.788   0.929   0.316 -0.1596  0.1424  0.2424
  138SOL    HW1 3471   4.801   1.023   0.330  1.1461  0.1270 -0.6820
  138SOL    HW2 3472   4.699   0.906   0.342 -0.7224  2.7631  0.9942
  138SOL     MW 3473   4.778   0.939   0.321 -0.0048 -0.0043 -0.0070
  139SOL     OW 3474   3.281   3.202   2.944  0.4684 -0.1642 -0.1069
  139SOL    HW1 3475   3.281   3.298   2.948 -2.2502 -0.1175  2.5401
  139SOL    HW2 3476   3.204   3.179   2.997 -0.4101  0.6986 -0.9652
  139SOL     MW 3477   3.270   3.211   2.951 -0.0048 -0.0043 -0.0070
  140SOL     OW 3478   1.853   3.890   2.700 -0.7076 -0.6078  0.0188
  140SOL    HW1 3479   1.931   3.945   2.695  0.9733 -2.7630  0.8634
  140SOL    HW2 3480   1.898   3.811   2.730 -0.8867 -0.7897 -0.1807
  140SOL     MW 3481   1.869   3.887   2.703 -0.0048 -0.0043 -0.0070
  141SOL     OW 3482   3.638   4.794   2.737 -0.2115 -0.1005  0.4046
  141SOL    HW1 3483   3.728   4.826   2.730 -0.3095 -0.0145 -0.6342
  141SOL    HW2 3484   3.594   4.868   2.779  2.3402  0.5956  2.1061
  141SOL     MW 3485   3.644   4.808   2.742 -0.0048 -0.0043 -0.0070
  142SOL     OW 3486   3.435   0.091   0.146  0.1998 -0.3532  0.0799
  142SOL    HW1 3487   3.433   0.153   0.219 -0.1798 -1.6029  1.1876
  142SOL    HW2 3488   3.435   0.149   0.070 -0.2997 -0.9936 -0.4230
  142SOL     MW 3489   3.434   0.107   0.146 -0.0048 -0.0043 -0.0070
  143SOL     OW 3490   1.940   4.297   2.960  0.6539 -0.0093 -0.8314
  143SOL    HW1 3491   1.876   4.231   2.988  0.8984  0.0859 -0.0399
  143SOL    HW2 3492   2.021   4.248   2.944 -0.0236 -0.8965 -1.6923
  143SOL     MW 3493   1.942   4.282   2.961 -0.0048 -0.0043 -0.0070
  144SOL     OW 3494   3.044   4.086   0.044  0.6314 -0.2831  0.2116
  144SOL    HW1 3495   3.043   4.012   0.105 -2.3535  0.3384  1.0774
  144SOL    HW2 3496   3.132   4.113   0.019 -0.1505  1.4416 -0.8213
  144SOL     MW 3497   3.055   4.080   0.049 -0.0048 -0.0043 -0.0070
  145SOL     OW 3498   1.661   4.526   0.128  0.2905 -0.4206  0.0963
  145SOL    HW1 3499   1.755   4.542   0.125  0.5251 -1.6640  0.4319
  145SOL    HW2 3500   1.633   4.598   0.071 -1.6691  1.3239  3.0135
  145SOL     MW 3501   1.670   4.538   0.120 -0.0048 -0.0043 -0.0070
  146SOL     OW 3502   1.611   4.994   0.054  0.3048  0.7243 -0.0552
  146SOL    HW1 3503   1.570   5.016  -0.030  1.2842  0.3095 -0.6604
  146SOL    HW2 3504   1.640   5.075   0.096  1.2608 -0.0150  0.7730
  146SOL     MW 3505   1.610   5.008   0.049 -0.0048 -0.0043 -0.0070
  147SOL     OW 3506   2.987   0.363   2.901  0.1407 -0.4902  0.0611
  147SOL    HW1 3507   3.014   0.434   2.843 -0.4365 -0.0046  0.3745
  147SOL    HW2 3508   3.068   0.352   2.951  1.1498 -0.5139 -1.5331
  147SOL     MW 3509   3.001   0.371   2.900 -0.0048 -0.0043 -0.0070
  148SOL     OW 3510   0.311   3.678   2.802  0.1066 -0.3148 -0.2002
  148SOL    HW1 3511   0.291   3.704   2.892  0.8347 -1.0529  0.1829
  148SOL    HW2 3512   0.226   3.679   2.757  0.4263 -2.3497 -0.9655
  148SOL     MW 3513   0.297   3.682   2.808 -0.0048 -0.0043 -0.0070
  149SOL     OW 3514   0.623   5.076   2.855 -0.2039  0.4272 -0.4189
  149SOL    HW1 3515   0.535   5.072   2.816  0.0398 -0.0488 -0.9333
  149SOL    HW2 3516   0.620   5.154   2.911  0.4637 -0.9016  1.5895
  149SOL     MW 3517   0.611   5.085   2.857 -0.0048 -0.0043 -0.0070
  150SOL     OW 3518   3.077   0.763   0.455 -0.3509  0.1152 -0.3836
  150SOL    HW1 3519   3.157   0.717   0.428 -0.3750 -1.2953  1.7322
  150SOL    HW2 3520   3.105   0.854   0.468  0.9925 -0.3579  0.2265
  150SOL     MW 3521   3.092   0.769   0.453 -0.0048 -0.0043 -0.0070
  151SOL     OW 3522   0.319   1.510   3.035  0.3277 -0.5664 -0.2404
  151SOL    HW1 3523   0.249   1.576   3.028  0.7067 -0.2752 -1.5819
  151SOL    HW2 3524   0.378   1.541   2.966  0.7529 -0.7580  0.0387
  151SOL     MW 3525   0.317   1.522   3.025 -0.0048 -0.0043 -0.0070
  152SOL     OW 3526   2.672   3.002   2.954  0.4514  0.0488  0.2240
  152SOL    HW1 3527   2.746   2.975   3.008 -0.4025  0.6735  1.7412
  152SOL    HW2 3528   2.622   2.921   2.940  0.0298  0.5116 -1.1042
  152SOL     MW 3529   2.675   2.988   2.959 -0.0048 -0.0043 -0.0070
  153SOL     OW 3530   3.436   0.280   3.039  0.1817  0.1970  0.0628
  153SOL    HW1 3531   3.404   0.216   2.976  0.1071  0.5808 -0.2913
  153SOL    HW2 3532   3.358   0.331   3.058 -0.3524 -1.0485  1.4546
  153SOL     MW 3533   3.422   0.278   3.033 -0.0048 -0.0043 -0.0070
  154SOL     OW 3534   4.467   3.423   2.804  0.2292 -0.0490  0.3252
  154SOL    HW1 3535   4.511   3.363   2.744  1.3057  0.9910  0.0376
  154SOL    HW2 3536   4.374   3.398   2.801  0.1875  0.1922 -2.1714
  154SOL     MW 3537   4.460   3.412   2.796 -0.0048 -0.0043 -0.0070
  155SOL     OW 3538   1.430   1.114   0.295  0.0059 -0.3647 -0.2940
  155SOL    HW1 3539   1.441   1.196   0.343 -0.4957  1.6453 -3.3229
  155SOL    HW2 3540   1.440   1.047   0.363 -1.8568 -2.0563 -1.5664
  155SOL     MW 3541   1.433   1.116   0.310 -0.0048 -0.0043 -0.0070
  156SOL     OW 3542   4.820   1.392   0.105 -0.0032  0.2459 -0.2853
  156SOL    HW1 3543   4.835   1.331   0.177 -2.1842  0.7359  0.6697
  156SOL    HW2 3544   4.757   1.452   0.144 -0.2427 -0.9040  1.2203
  156SOL     MW 3545   4.814   1.392   0.120 -0.0048 -0.0043 -0.0070
  157SOL     OW 3546   3.775   5.089   3.009 -0.2736  0.6007 -0.0317
  157SOL    HW1 3547   3.825   5.010   3.028  1.2892  1.7098  0.6726
  157SOL    HW2 3548   3.694   5.058   2.969 -0.3398  0.3205  0.3180
  157SOL     MW 3549   3.771   5.074   3.006 -0.0048 -0.0043 -0.0070
  158SOL     OW 3550   3.947   4.557   2.969  0.3036  0.3777  0.5314
  158SOL    HW1 3551   3.897   4.508   2.904  2.0373 -0.9553  0.1347
  158SOL    HW2 3552   3.969   4.490   3.034 -0.7534 -1.2049 -0.6905
  158SOL     MW 3553   3.943   4.542   2.969 -0.0048 -0.0043 -0.0070
  159SOL     OW 3554   3.577   4.635   2.982 -0.6630  0.1297  0.1820
  159SOL    HW1 3555   3.629   4.583   3.044  1.2871 -0.3932 -1.7791
  159SOL    HW2 3556   3.641   4.679   2.926  0.0031 -2.0087 -0.8362
  159SOL     MW 3557   3.592   4.634   2.983 -0.0048 -0.0043 -0.0070
  160SOL     OW 3558   3.518   3.133   3.058  0.0897  0.2987 -0.1911
  160SOL    HW1 3559   3.436   3.149   3.011  0.9533 -1.4679 -2.5005
  160SOL    HW2 3560   3.503   3.166   3.146  2.5083 -0.0174  0.4151
  160SOL     MW 3561   3.506   3.139   3.063 -0.0048 -0.0043 -0.0070
  161SOL     OW 3562   4.287   2.785   2.634 -0.0099  0.0254 -0.2033
  161SOL    HW1 3563   4.318   2.875   2.643 -0.7068  0.1592  0.9863
  161SOL    HW2 3564   4.200   2.789   2.673  0.1614 -0.4905  0.2350
  161SOL     MW 3565   4.280   2.797   2.640 -0.0048 -0.0043 -0.0070
  162SOL     OW 3566   3.651   3.428   0.289 -0.7988  0.3010 -0.3543
  162SOL    HW1 3567   3.617   3.483   0.360 -1.1281 -0.1855 -0.1311
  162SOL    HW2 3568   3.729   3.382   0.321 -1.0694 -0.7650 -1.1800
  162SOL     MW 3569   3.657   3.429   0.303 -0.0048 -0.0043 -0.0070
  163SOL     OW 3570   0.629   4.194   3.001  0.2414  0.3738  0.2766
  163SOL    HW1 3571   0.634   4.278   3.046 -1.5255  0.8538 -0.3411
  163SOL    HW2 3572   0.566   4.215   2.932 -0.0986  1.6236  0.9369
  163SOL     MW 3573   0.621   4.208   2.998 -0.0048 -0.0043 -0.0070
  164SOL     OW 3574   1.905   3.424   2.863  0.0215  0.4462  0.2878
  164SOL    HW1 3575   1.811   3.414   2.880  0.2082  0.9586  1.8687
  164SOL    HW2 3576   1.921   3.517   2.882  0.3373  0.1544  1.5733
  164SOL     MW 3577   1.895   3.435   2.868 -0.0048 -0.0043 -0.0070
  165SOL     OW 3578   4.522   0.888   0.359 -0.2738 -0.3030  0.2184
  165SOL    HW1 3579   4.478   0.812   0.320 -1.2366 -0.3954  1.4109
  165SOL    HW2 3580   4.499   0.878   0.452 -0.3421 -0.5679  0.1766
  165SOL     MW 3581   4.513   0.876   0.367 -0.0048 -0.0043 -0.0070
  166SOL     OW 3582   5.031   3.764   2.993 -0.1432  0.0884 -0.0142
  166SOL    HW1 3583   4.961   3.817   2.953 -0.3070 -0.2035 -0.1171
  166SOL    HW2 3584   5.095   3.830   3.018  0.3145 -0.7906  1.1900
  166SOL     MW 3585   5.030   3.780   2.991 -0.0048 -0.0043 -0.0070
  167SOL     OW 3586   2.421   3.073   0.054 -0.3112  0.9264 -0.6609
  167SOL    HW1 3587   2.364   3.121  -0.006 -1.8911 -0.1413 -0.0725
  167SOL    HW2 3588   2.504   3.057   0.009 -0.3759  1.5329 -0.9959
  167SOL     MW 3589   2.424   3.077   0.040 -0.0048 -0.0043 -0.0070
  168SOL     OW 3590   4.885   3.230   3.026 -0.0094 -0.5700 -0.7790
  168SOL    HW1 3591   4.837   3.172   2.967 -1.0660 -0.4625 -0.0475
  168SOL    HW2 3592   4.951   3.176   3.069  0.2401  2.4353  3.1929
  168SOL     MW 3593   4.887   3.215   3.024 -0.0048 -0.0043 -0.0070
  169SOL     OW 3594   4.962   3.311   2.481  0.4441  0.2112 -0.2355
  169SOL    HW1 3595   4.964   3.238   2.420  1.8579 -0.4842  0.5772
  169SOL    HW2 3596   4.972   3.270   2.567  0.4482  2.9999  1.1977
  169SOL     MW 3597   4.964   3.296   2.484 -0.0048 -0.0043 -0.0070
  170SOL     OW 3598   3.518   4.990   2.873  0.0238 -0.2854  0.1330
  170SOL    HW1 3599   3.487   4.935   2.944 -0.3462 -0.7768 -0.3940
  170SOL    HW2 3600   3.453   5.061   2.875  1.5127  1.1293  2.6304
  170SOL     MW 3601   3.505   4.992   2.882 -0.0048 -0.0043 -0.0070
  171SOL     OW 3602   2.505   4.059   2.878  0.1716 -0.4226  0.4235
  171SOL    HW1 3603   2.556   4.139   2.888  1.1619 -1.0647  0.6030
  171SOL    HW2 3604   2.538   4.018   2.798 -0.9581  1.1500 -0.9221
  171SOL     MW 3605   2.516   4.064   2.868 -0.0048 -0.0043 -0.0070
  172SOL     OW 3606   2.740   0.874   0.251 -0.1996  0.4279 -0.6838
  172SOL    HW1 3607   2.727   0.828   0.168 -1.4398 -0.8489  0.1759
  172SOL    HW2 3608   2.655   0.870   0.295  0.9399 -0.1776  1.6518
  172SOL     MW 3609   2.727   0.868   0.246 -0.0048 -0.0043 -0.0070
  173SOL     OW 3610   4.944   2.382   0.158  0.5400  0.1171 -0.1158
  173SOL    HW1 3611   4.990   2.299   0.169 -0.6875 -0.4209  1.2302
  173SOL    HW2 3612   5.021   2.438   0.155  1.9516 -1.6673  1.1125
  173SOL     MW 3613   4.960   2.379   0.159 -0.0048 -0.0043 -0.0070
  174SOL     OW 3614   3.282   3.474   2.917 -0.1699  0.6369 -0.0763
  174SOL    HW1 3615   3.357   3.533   2.919  0.8359 -0.6223  0.3707
  174SOL    HW2 3616   3.205   3.528   2.901 -0.9467 -0.3277  0.2792
  174SOL     MW 3617   3.282   3.489   2.915 -0.0048 -0.0043 -0.0070
  175SOL     OW 3618   4.285   4.261   0.112 -0.0807 -0.1455 -0.1347
  175SOL    HW1 3619   4.264   4.187   0.168 -0.9398  1.4204  1.7164
  175SOL    HW2 3620   4.346   4.223   0.048 -0.7626 -2.0616  0.2796
  175SOL     MW 3621   4.290   4.246   0.111 -0.0048 -0.0043 -0.0070
  176SOL     OW 3622   4.142   3.075   0.110  0.5259  0.6923 -0.0154
  176SOL    HW1 3623   4.188   3.051   0.030  2.2272  0.6449  0.9178
  176SOL    HW2 3624   4.081   3.144   0.084  1.3112  1.7361  0.7987
  176SOL     MW 3625   4.140   3.081   0.096 -0.0048 -0.0043 -0.0070
  177SOL     OW 3626   4.602   1.007   2.860 -0.1413 -0.0977 -0.0537
  177SOL    HW1 3627   4.539   0.992   2.930 -0.7630  0.9396 -0.3682
  177SOL    HW2 3628   4.643   1.089   2.885  0.4096 -0.3186 -0.2349
  177SOL     MW 3629   4.599   1.016   2.873 -0.0048 -0.0043 -0.0070
  178SOL     OW 3630   3.657   2.862   2.585 -0.4054 -0.1277 -0.2195
  178SOL    HW1 3631   3.612   2.928   2.639  0.5012 -0.2412  0.6942
  178SOL    HW2 3632   3.744   2.897   2.566 -0.9313  1.0604 -0.5976
  178SOL     MW 3633   3.663   2.875   2.589 -0.0048 -0.0043 -0.0070
  179SOL     OW 3634   1.345   0.809   0.068 -0.3298  0.0560  0.6072
  179SOL    HW1 3635   1.318   0.749  -0.002 -0.3817  1.5517 -0.7284
  179SOL    HW2 3636   1.262   0.853   0.088 -0.6707 -1.2804  2.4924
  179SOL     MW 3637   1.330   0.807   0.061 -0.0048 -0.0043 -0.0070
  180SOL     OW 3638   5.119   1.083   0.233 -0.1322  0.3380  0.3518
  180SOL    HW1 3639   5.124   0.988   0.244  1.3381  0.0328 -2.2125
  180SOL    HW2 3640   5.161   1.097   0.148 -0.4686  0.7228  0.2482
  180SOL     MW 3641   5.125   1.072   0.223 -0.0048 -0.0043 -0.0070
  181SOL     OW 3642   2.517   4.961   2.766 -0.1040  0.2170 -0.1162
  181SOL    HW1 3643   2.453   4.934   2.832  0.9388 -0.6032  0.6032
  181SOL    HW2 3644   2.468   4.978   2.686  0.8504  1.3069 -0.4945
  181SOL     MW 3645   2.502   4.960   2.764 -0.0048 -0.0043 -0.0070
  182SOL     OW 3646   2.414   2.133   3.048  0.0901  0.3535 -0.1738
  182SOL    HW1 3647   2.380   2.204   2.994 -1.8697 -1.4813 -1.5420
  182SOL    HW2 3648   2.491   2.176   3.086 -1.0599  0.6773  1.9654
  182SOL     MW 3649   2.420   2.148   3.046 -0.0048 -0.0043 -0.0070
  183SOL     OW 3650   2.104   4.025   2.694 -0.2605  0.2451 -0.2239
  183SOL    HW1 3651   2.136   4.080   2.766 -0.4477  1.4524 -1.0207
  183SOL    HW2 3652   2.115   4.085   2.620  1.0059  0.0850 -0.1979
  183SOL     MW 3653   2.110   4.041   2.694 -0.0048 -0.0043 -0.0070
  184SOL     OW 3654   4.706   4.091   3.061  0.2030  0.0737 -0.4912
  184SOL    HW1 3655   4.761   4.061   2.989  0.4161  0.9432 -0.7088
  184SOL    HW2 3656   4.764   4.118   3.132  0.6450  2.3479 -1.6167
  184SOL     MW 3657   4.721   4.091   3.061 -0.0048 -0.0043 -0.0070
  185SOL     OW 3658   3.412   4.630   2.612 -0.3134 -0.2566 -0.0840
  185SOL    HW1 3659   3.347   4.695   2.639 -1.8235 -1.5737 -0.4071
  185SOL    HW2 3660   3.496   4.676   2.613  1.0061 -2.4796  1.2865
  185SOL     MW 3661   3.414   4.644   2.616 -0.0048 -0.0043 -0.0070
  186SOL     OW 3662   4.804   2.608   0.242 -0.0195  0.3639 -0.6269
  186SOL    HW1 3663   4.847   2.524   0.259 -0.9717  0.0162  0.1640
  186SOL    HW2 3664   4.744   2.621   0.315 -0.2052  3.3630 -1.1866
  186SOL     MW 3665   4.802   2.598   0.254 -0.0048 -0.0043 -0.0070
  187SOL     OW 3666   2.942   4.050   2.857  0.8432 -0.1493 -0.1635
  187SOL    HW1 3667   2.993   4.116   2.811  1.0176 -0.6889 -0.7587
  187SOL    HW2 3668   2.975   4.042   2.947 -1.0235 -0.5043  0.5452
  187SOL     MW 3669   2.953   4.058   2.863 -0.0048 -0.0043 -0.0070
  188SOL     OW 3670   1.737   4.141   3.016 -0.5213  0.0651 -0.1230
  188SOL    HW1 3671   1.709   4.100   2.934 -1.7034 -0.5020  0.5443
  188SOL    HW2 3672   1.665   4.203   3.027 -2.1789 -1.8996  0.7132
  188SOL     MW 3673   1.724   4.144   3.007 -0.0048 -0.0043 -0.0070
  189SOL     OW 3674   3.243   5.026   0.251  0.2574  0.0942 -0.0482
  189SOL    HW1 3675   3.265   5.028   0.344 -1.6214 -0.1590  0.4529
  189SOL    HW2 3676   3.300   5.093   0.213 -1.1047  1.6209  0.4826
  189SOL     MW 3677   3.253   5.035   0.258 -0.0048 -0.0043 -0.0070
  190SOL     OW 3678   0.187   2.751   2.733 -0.4031 -0.0764  0.4804
  190SOL    HW1 3679   0.162   2.660   2.750 -2.4428  0.1977 -0.7992
  190SOL    HW2 3680   0.219   2.741   2.643 -0.3490 -1.4485  0.6296
  190SOL     MW 3681   0.188   2.738   2.723 -0.0048 -0.0043 -0.0070
  191SOL     OW 3682   3.935   4.833   3.033 -0.2486 -0.4834  0.5696
  191SOL    HW1 3683   4.013   4.840   3.088 -0.4640 -0.0192  0.8272
  191SOL    HW2 3684   3.926   4.741   3.008 -4.2106  0.1547 -1.1418
  191SOL     MW 3685   3.944   4.822   3.037 -0.0048 -0.0043 -0.0070
  192SOL     OW 3686   3.643   4.159   3.005 -0.1347 -0.0205  0.6310
  192SOL    HW1 3687   3.621   4.088   2.946 -1.1288  0.5026  0.3509
  192SOL    HW2 3688   3.701   4.106   3.060  0.1519 -2.3776 -1.7608
  192SOL     MW 3689   3.648   4.143   3.005 -0.0048 -0.0043 -0.0070
  193SOL     OW 3690   4.643   3.720   0.347 -0.2544  0.2077  0.0368
  193SOL    HW1 3691   4.615   3.729   0.255  2.5585 -2.8451 -1.2857
  193SOL    HW2 3692   4.651   3.626   0.356  2.6925  0.3357 -0.3169
  193SOL     MW 3693   4.640   3.709   0.336 -0.0048 -0.0043 -0.0070
  194SOL     OW 3694   3.802   0.572   0.251 -0.3348  0.3705  0.1483
  194SOL    HW1 3695   3.850   0.653   0.231 -0.0261 -0.2967 -2.1450
  194SOL    HW2 3696   3.863   0.530   0.312  0.0079 -0.5097 -0.7719
  194SOL     MW 3697   3.817   0.577   0.256 -0.0048 -0.0043 -0.0070
  195SOL     OW 3698   1.766   1.035   0.080  0.0186 -0.0316  0.1533
  195SOL    HW1 3699   1.787   1.126   0.059 -0.9463  0.3242  0.6602
  195SOL    HW2 3700   1.679   1.026   0.041 -0.6073 -2.2273  1.8320
  195SOL     MW 3701   1.757   1.046   0.072 -0.0048 -0.0043 -0.0070
  196SOL     OW 3702   1.380   0.913   0.483  0.2721 -0.3472  0.1591
  196SOL    HW1 3703   1.380   0.841   0.420  0.7212 -0.4818  0.3059
  196SOL    HW2 3704   1.288   0.922   0.509  0.4577 -0.8581  1.0370
  196SOL     MW 3705   1.368   0.905   0.478 -0.0048 -0.0043 -0.0070
  197SOL     OW 3706   2.416   4.584   2.932 -0.4455 -0.3634  0.2125
  197SOL    HW1 3707   2.378   4.671   2.917  1.6718  0.7043  0.6255
  197SOL    HW2 3708   2.510   4.599   2.924 -0.2550 -1.5987  0.0052
  197SOL     MW 3709   2.423   4.597   2.929 -0.0048 -0.0043 -0.0070
  198SOL     OW 3710   3.742   0.255   3.063 -0.6237  0.3722  1.0684
  198SOL    HW1 3711   3.647   0.264   3.071 -0.4701  2.5096  1.1403
  198SOL    HW2 3712   3.747   0.180   3.004 -1.0099 -0.5429  2.1718
  198SOL     MW 3713   3.730   0.246   3.056 -0.0048 -0.0043 -0.0070
  199SOL     OW 3714   3.766   3.998   0.096 -0.3763 -0.2365  0.0774
  199SOL    HW1 3715   3.798   3.909   0.114 -0.7692 -0.2914  0.5441
  199SOL    HW2 3716   3.800   4.054   0.165 -1.3786  0.8110 -0.2520
  199SOL     MW 3717   3.774   3.993   0.108 -0.0048 -0.0043 -0.0070
  200SOL     OW 3718   4.790   2.401   2.987 -0.2330  0.1188  0.1676
  200SOL    HW1 3719   4.744   2.317   2.983 -2.8447  1.4783 -3.0104
  200SOL    HW2 3720   4.828   2.407   3.074 -0.3044  3.5900  0.0729
  200SOL     MW 3721   4.789   2.390   2.998 -0.0048 -0.0043 -0.0070
  201SOL     OW 3722   2.329   2.826   0.105 -0.1839  0.1561  0.3700
  201SOL    HW1 3723   2.344   2.920   0.102  0.6564  0.2088  3.3641
  201SOL    HW2 3724   2.242   2.822   0.144 -0.5935  0.5293 -0.4684
  201SOL     MW 3725   2.320   2.838   0.110 -0.0048 -0.0043 -0.0070
  202SOL     OW 3726   4.183   4.059   0.281  0.0819 -0.3702 -0.5505
  202SOL    HW1 3727   4.097   4.098   0.266 -0.1218 -0.0576  1.2280
  202SOL    HW2 3728   4.209   4.102   0.363 -0.8576 -1.9138  0.6157
  202SOL     MW 3729   4.175   4.070   0.290 -0.0048 -0.0043 -0.0070
  203SOL     OW 3730   2.490   0.915   0.351  0.0443 -0.3848 -0.2121
  203SOL    HW1 3731   2.440   0.902   0.432  2.6457 -0.8947  1.4410
  203SOL    HW2 3732   2.479   1.005   0.323 -0.4295 -1.1268 -2.6133
  203SOL     MW 3733   2.482   0.925   0.358 -0.0048 -0.0043 -0.0070
  204SOL     OW 3734   4.408   0.914   0.002  0.0849  0.1194 -0.1286
  204SOL    HW1 3735   4.342   0.979   0.027 -1.4465 -0.5220 -2.2453
  204SOL    HW2 3736   4.487   0.946   0.047  0.1282  0.3092 -0.3413
  204SOL     MW 3737   4.410   0.926   0.011 -0.0048 -0.0043 -0.0070
  205SOL     OW 3738   0.702   0.440   0.297  0.1442 -0.0809  0.1230
  205SOL    HW1 3739   0.778   0.381   0.296  0.3564  0.1107 -2.2155
  205SOL    HW2 3740   0.635   0.377   0.269  0.2679  0.7564 -2.2611
  205SOL     MW 3741   0.704   0.424   0.293 -0.0048 -0.0043 -0.0070
  206SOL     OW 3742   2.253   3.827   2.569 -0.1463  0.1683 -0.0424
  206SOL    HW1 3743   2.189   3.887   2.609 -0.6302 -2.0165  2.8199
  206SOL    HW2 3744   2.211   3.775   2.501  0.6539 -0.8448  0.2129
  206SOL     MW 3745   2.239   3.828   2.566 -0.0048 -0.0043 -0.0070
  207SOL     OW 3746   1.711   4.459   0.395  0.2638 -0.7516 -0.0524
  207SOL    HW1 3747   1.804   4.455   0.375 -0.0574  1.9910 -2.7216
  207SOL    HW2 3748   1.672   4.484   0.311  1.2050  0.1246 -0.2388
  207SOL     MW 3749   1.718   4.462   0.381 -0.0048 -0.0043 -0.0070
  208SOL     OW 3750   0.394   3.947   2.805 -0.0880  0.0676  0.6014
  208SOL    HW1 3751   0.458   3.941   2.734 -0.7010  1.4922 -0.1082
  208SOL    HW2 3752   0.353   3.861   2.797  1.6208 -0.6390 -1.3679
  208SOL     MW 3753   0.397   3.935   2.795 -0.0048 -0.0043 -0.0070
  209SOL     OW 3754   2.381   5.066   0.044  0.2262 -0.4364 -0.1790
  209SOL    HW1 3755   2.355   5.115   0.122 -2.1455 -1.1574 -0.4168
  209SOL    HW2 3756   2.455   5.116   0.011 -0.7846  0.7940 -0.6673
  209SOL     MW 3757   2.387   5.079   0.050 -0.0048 -0.0043 -0.0070
  210SOL     OW 3758   3.115   3.863   0.170 -0.3010  0.8089 -0.3244
  210SOL    HW1 3759   3.071   3.780   0.190  2.9222 -0.6462  1.4667
  210SOL    HW2 3760   3.170   3.840   0.095 -0.0160  1.9273 -0.4667
  210SOL     MW 3761   3.116   3.849   0.162 -0.0048 -0.0043 -0.0070
  211SOL     OW 3762   0.245   2.235   2.967  0.2728  0.0827 -0.0832
  211SOL    HW1 3763   0.248   2.288   3.047  0.7741 -1.5747  1.0627
  211SOL    HW2 3764   0.160   2.192   2.974  1.2734 -1.7740  2.4102
  211SOL     MW 3765   0.234   2.236   2.979 -0.0048 -0.0043 -0.0070
  212SOL     OW 3766   3.446   0.263   0.356  0.7672  0.2264 -0.2621
  212SOL    HW1 3767   3.519   0.319   0.383  0.0166  1.4148 -0.5909
  212SOL    HW2 3768   3.444   0.192   0.420 -0.3668 -1.6332 -2.2282
  212SOL     MW 3769   3.455   0.261   0.368 -0.0048 -0.0043 -0.0070
  213SOL     OW 3770   3.456   4.693   0.443  0.5667 -0.2397 -0.3033
  213SOL    HW1 3771   3.400   4.628   0.401 -1.4941  0.8334  0.6516
  213SOL    HW2 3772   3.409   4.705   0.526 -0.5505 -0.9124 -0.8088
  213SOL     MW 3773   3.442   4.686   0.449 -0.0048 -0.0043 -0.0070
  214SOL     OW 3774   4.204   3.797   0.311 -0.0263  0.1482 -0.0433
  214SOL    HW1 3775   4.187   3.891   0.298 -2.9366 -0.1277  0.9200
  214SOL    HW2 3776   4.269   3.790   0.381 -1.3895 -0.1067  1.2602
  214SOL     MW 3777   4.210   3.809   0.319 -0.0048 -0.0043 -0.0070
  215SOL     OW 3778   4.448   2.886   0.317 -0.1781 -0.0847 -0.4331
  215SOL    HW1 3779   4.481   2.847   0.236 -0.1561  0.3204 -0.6243
  215SOL    HW2 3780   4.446   2.981   0.301 -3.3705  0.2454  1.0765
  215SOL     MW 3781   4.452   2.894   0.304 -0.0048 -0.0043 -0.0070
  216SOL     OW 3782   0.253   3.249   2.836 -0.2455  0.1073  0.0631
  216SOL    HW1 3783   0.316   3.267   2.766 -0.2929 -0.7316 -0.2083
  216SOL    HW2 3784   0.202   3.178   2.798  0.0503  0.2613 -0.6295
  216SOL     MW 3785   0.255   3.242   2.822 -0.0048 -0.0043 -0.0070
  217SOL     OW 3786   4.608   0.208   0.476 -0.3868  0.0703 -0.1122
  217SOL    HW1 3787   4.621   0.121   0.438 -2.0309  0.0507 -0.6841
  217SOL    HW2 3788   4.611   0.190   0.570  2.2854 -0.3573 -0.1819
  217SOL     MW 3789   4.610   0.194   0.484 -0.0048 -0.0043 -0.0070
  218SOL     OW 3790   4.861   3.881   0.348  0.2826 -0.4688  0.1327
  218SOL    HW1 3791   4.915   3.852   0.422 -1.0540 -2.6124  0.3702
  218SOL    HW2 3792   4.779   3.831   0.353 -1.5030  1.7200 -3.4486
  218SOL     MW 3793   4.857   3.870   0.359 -0.0048 -0.0043 -0.0070
  219SOL     OW 3794   4.655   1.039   0.099 -0.3959  0.2637  0.3899
  219SOL    HW1 3795   4.719   1.090   0.050 -0.3447 -0.4269 -0.2657
  219SOL    HW2 3796   4.712   1.008   0.169 -1.7175 -0.3725  1.2238
  219SOL     MW 3797   4.671   1.042   0.102 -0.0048 -0.0043 -0.0070
  220SOL     OW 3798   2.329   4.375   2.730 -0.0635 -0.4198  0.1818
  220SOL    HW1 3799   2.301   4.416   2.648  1.5071 -1.2801 -0.8291
  220SOL    HW2 3800   2.357   4.450   2.782 -0.8076 -0.3551  0.5102
  220SOL     MW 3801   2.329   4.390   2.726 -0.0048 -0.0043 -0.0070
  221SOL     OW 3802   0.840   4.926   2.918  0.4177  0.7262 -0.1914
  221SOL    HW1 3803   0.785   4.999   2.892  0.3691  0.6846 -0.2027
  221SOL    HW2 3804   0.777   4.863   2.953 -0.8452  0.0492 -3.4036
  221SOL     MW 3805   0.825   4.927   2.920 -0.0048 -0.0043 -0.0070
  222SOL     OW 3806   0.127   3.022   2.680 -0.2071 -0.3965  0.1055
  222SOL    HW1 3807   0.119   2.933   2.714 -0.9656 -0.5162 -0.3550
  222SOL    HW2 3808   0.194   3.021   2.611 -0.8326  0.3430 -0.5291
  222SOL     MW 3809   0.135   3.010   2.675 -0.0048 -0.0043 -0.0070
  223SOL     OW 3810   3.504   2.873   0.037 -0.0691  0.0511  0.1160
  223SOL    HW1 3811   3.451   2.849  -0.039  0.0229 -0.6831  0.2782
  223SOL    HW2 3812   3.529   2.965   0.025 -0.1530  0.1094  0.3737
  223SOL     MW 3813   3.501   2.882   0.025 -0.0048 -0.0043 -0.0070
  224SOL     OW 3814   3.845   2.976   2.878  0.4798  0.1889  0.0477
  224SOL    HW1 3815   3.932   2.938   2.869  0.4780 -0.1993  1.3501
  224SOL    HW2 3816   3.790   2.899   2.894  1.1005 -0.0292  1.2663
  224SOL     MW 3817   3.849   2.961   2.879 -0.0048 -0.0043 -0.0070
  225SOL     OW 3818   3.709   0.538   3.011  0.1524 -0.3101  0.0146
  225SOL    HW1 3819   3.718   0.443   2.998  1.8017 -0.2905  0.7344
  225SOL    HW2 3820   3.743   0.557   3.098 -1.8995  0.8062  0.6270
  225SOL     MW 3821   3.715   0.528   3.021 -0.0048 -0.0043 -0.0070
  226SOL     OW 3822   4.504   2.943   3.004  0.3375  0.3092 -0.0341
  226SOL    HW1 3823   4.578   2.981   2.958 -1.1848  0.4397 -2.6031
  226SOL    HW2 3824   4.541   2.872   3.057 -0.2649 -0.1726 -0.2324
  226SOL     MW 3825   4.518   2.938   3.005 -0.0048 -0.0043 -0.0070
  227SOL     OW 3826   1.400   2.249   2.817  0.4364 -0.2215  0.1001
  227SOL    HW1 3827   1.439   2.173   2.773  3.3036  1.3301 -0.3217
  227SOL    HW2 3828   1.440   2.243   2.904 -2.6891  3.8275  2.1255
  227SOL     MW 3829   1.411   2.238   2.823 -0.0048 -0.0043 -0.0070
  228SOL     OW 3830   2.945   0.102   2.817 -0.2677  0.2385 -0.2542
  228SOL    HW1 3831   2.852   0.086   2.801 -0.1056 -0.0898 -0.9104
  228SOL    HW2 3832   2.944   0.184   2.866 -3.5503 -0.6168  1.3954
  228SOL     MW 3833   2.933   0.110   2.821 -0.0048 -0.0043 -0.0070
  229SOL     OW 3834   1.711   0.110   0.128 -0.3373 -0.2032  0.3189
  229SOL    HW1 3835   1.642   0.169   0.157 -0.4192  0.1146 -0.4851
  229SOL    HW2 3836   1.791   0.160   0.144 -0.9543  0.9907 -0.1912
  229SOL     MW 3837   1.713   0.124   0.134 -0.0048 -0.0043 -0.0070
  230SOL     OW 3838   3.043   4.691   0.590 -0.0923 -0.5308  0.2472
  230SOL    HW1 3839   2.992   4.612   0.571 -0.9637  0.5857 -2.4908
  230SOL    HW2 3840   3.010   4.748   0.521  1.1746 -0.5574 -0.3921
  230SOL     MW 3841   3.032   4.688   0.579 -0.0048 -0.0043 -0.0070
  231SOL     OW 3842   1.496   1.043   0.039  0.4617  0.0894 -0.7989
  231SOL    HW1 3843   1.478   1.092   0.120  1.0505  1.0033 -1.1996
  231SOL    HW2 3844   1.445   0.964   0.051 -0.4534  0.9533  1.6137
  231SOL     MW 3845   1.487   1.039   0.052 -0.0048 -0.0043 -0.0070
  232SOL     OW 3846   3.754   3.317   3.024 -0.1972  0.0424  0.0150
  232SOL    HW1 3847   3.689   3.247   3.035  0.6535 -0.6198  0.9060
  232SOL    HW2 3848   3.732   3.349   2.936 -3.6118  1.4856  1.1928
  232SOL     MW 3849   3.742   3.312   3.014 -0.0048 -0.0043 -0.0070
  233SOL     OW 3850   4.001   3.290   0.034  0.4100 -0.5422  0.3286
  233SOL    HW1 3851   4.049   3.372   0.022 -0.8996  0.2208 -0.0146
  233SOL    HW2 3852   3.915   3.314  -0.002 -0.0876 -1.4499  0.8850
  233SOL     MW 3853   3.996   3.304   0.027 -0.0048 -0.0043 -0.0070
  234SOL     OW 3854   3.113   5.098   3.004 -0.0457 -0.1725  0.4845
  234SOL    HW1 3855   3.135   5.004   2.998  2.7444  0.2784  1.8588
  234SOL    HW2 3856   3.053   5.121   2.933  1.1403  1.6786  0.0246
  234SOL     MW 3857   3.108   5.088   2.994 -0.0048 -0.0043 -0.0070
  235SOL     OW 3858   0.910   4.765   2.679 -0.0543 -0.0893 -0.2483
  235SOL    HW1 3859   0.998   4.729   2.692 -0.1308  0.0075  0.6030
  235SOL    HW2 3860   0.909   4.819   2.758  0.6760 -1.1985  0.5540
  235SOL     MW 3861   0.922   4.767   2.691 -0.0048 -0.0043 -0.0070
  236SOL     OW 3862   4.585   3.196   2.664 -0.2489 -0.1233  0.2083
  236SOL    HW1 3863   4.512   3.135   2.650  0.5701 -1.1270  0.1658
  236SOL    HW2 3864   4.611   3.208   2.572 -0.2949 -2.0878 -0.1007
  236SOL     MW 3865   4.579   3.189   2.650 -0.0048 -0.0043 -0.0070
  237SOL     OW 3866   4.252   3.004   2.932  0.6307 -0.0642  0.3062
  237SOL    HW1 3867   4.337   2.975   2.965  0.0538 -1.1227  0.9262
  237SOL    HW2 3868   4.265   3.095   2.905 -3.4038  0.8736  0.8710
  237SOL     MW 3869   4.265   3.013   2.933 -0.0048 -0.0043 -0.0070
  238SOL     OW 3870   4.194   3.501   3.054  0.1180  0.2116 -0.1342
  238SOL    HW1 3871   4.275   3.461   3.087 -0.2579 -1.0431 -0.6487
  238SOL    HW2 3872   4.178   3.582   3.102  1.0075  0.0412  0.4739
  238SOL     MW 3873   4.203   3.506   3.065 -0.0048 -0.0043 -0.0070
  239SOL     OW 3874   1.374   0.684   0.313 -0.5669  0.0199 -0.0855
  239SOL    HW1 3875   1.282   0.675   0.336 -0.4596 -2.0287 -0.2039
  239SOL    HW2 3876   1.370   0.703   0.219 -0.1359 -1.1844 -0.3657
  239SOL     MW 3877   1.361   0.685   0.303 -0.0048 -0.0043 -0.0070
  240SOL     OW 3878   4.350   0.625   3.059  0.1066  0.1804  0.3051
  240SOL    HW1 3879   4.367   0.719   3.058 -0.5124  0.3546  2.1149
  240SOL    HW2 3880   4.413   0.584   2.999 -1.5422 -2.2422  0.1144
  240SOL     MW 3881   4.361   0.632   3.051 -0.0048 -0.0043 -0.0070
  241SOL     OW 3882   0.183   4.133   2.921  0.0767  0.3403  0.0593
  241SOL    HW1 3883   0.206   4.213   2.967  0.4220 -0.0499  0.5764
  241SOL    HW2 3884   0.262   4.106   2.875 -0.4738 -0.6121 -0.3563
  241SOL     MW 3885   0.196   4.140   2.921 -0.0048 -0.0043 -0.0070
  242SOL     OW 3886   4.569   0.538   2.935 -0.3765 -0.4529  0.2332
  242SOL    HW1 3887   4.606   0.599   2.871 -2.7873  2.3377  1.2509
  242SOL    HW2 3888   4.621   0.555   3.014  0.0154  0.8091 -0.2638
  242SOL     MW 3889   4.581   0.548   2.937 -0.0048 -0.0043 -0.0070
  243SOL     OW 3890   2.145   3.708   2.350  0.5083 -0.3752  0.2236
  243SOL    HW1 3891   2.078   3.755   2.302  1.3785 -1.0148 -1.6975
  243SOL    HW2 3892   2.216   3.698   2.286  0.2119 -0.0495 -0.1540
  243SOL     MW 3893   2.146   3.713   2.336 -0.0048 -0.0043 -0.0070
  244SOL     OW 3894   4.324   4.994   2.964  0.3312 -0.2758  0.3998
  244SOL    HW1 3895   4.278   4.973   2.882  1.0571  0.3546 -0.1794
  244SOL    HW2 3896   4.316   5.089   2.965  0.5873 -0.1613  3.9819
  244SOL     MW 3897   4.317   5.003   2.953 -0.0048 -0.0043 -0.0070
  245SOL     OW 3898   0.320   3.751   0.025  0.3001  0.0412 -0.0240
  245SOL    HW1 3899   0.371   3.674   0.002  0.1652  0.8989 -3.8581
  245SOL    HW2 3900   0.388   3.819   0.027 -2.3335  2.8824  1.8427
  245SOL     MW 3901   0.336   3.750   0.022 -0.0048 -0.0043 -0.0070
  246SOL     OW 3902   4.878   1.200   0.294  0.6551 -0.3672 -0.2110
  246SOL    HW1 3903   4.898   1.238   0.380  0.7942  3.8445 -1.9152
  246SOL    HW2 3904   4.965   1.169   0.269  1.7669  0.3644  2.3897
  246SOL     MW 3905   4.892   1.201   0.302 -0.0048 -0.0043 -0.0070
  247SOL     OW 3906   3.295   2.779   2.934  0.1810  0.2114  0.0560
  247SOL    HW1 3907   3.353   2.737   2.871 -0.9482 -1.0567 -0.1749
  247SOL    HW2 3908   3.233   2.712   2.963 -2.1757  2.4304  0.5275
  247SOL     MW 3909   3.294   2.765   2.929 -0.0048 -0.0043 -0.0070
  248SOL     OW 3910   4.060   3.590   0.437 -0.1154  0.6429  0.8750
  248SOL    HW1 3911   4.114   3.593   0.516  1.6632  0.9150 -0.2867
  248SOL    HW2 3912   4.119   3.640   0.380 -0.3132  0.5058  0.5470
  248SOL     MW 3913   4.075   3.597   0.440 -0.0048 -0.0043 -0.0070
  249SOL     OW 3914   3.543   3.056   2.756 -0.2964  0.3873  0.2802
  249SOL    HW1 3915   3.561   3.084   2.845  0.1349 -1.3911  0.8044
  249SOL    HW2 3916   3.448   3.048   2.742 -0.3605 -1.3625  1.4565
  249SOL     MW 3917   3.533   3.058   2.766 -0.0048 -0.0043 -0.0070
  250SOL     OW 3918   2.047   3.183   2.925 -0.6588 -0.2201  0.2970
  250SOL    HW1 3919   2.001   3.267   2.933  1.9527  1.2227  1.2660
  250SOL    HW2 3920   2.015   3.159   2.839 -0.0326  0.3069 -0.0872
  250SOL     MW 3921   2.036   3.191   2.915 -0.0048 -0.0043 -0.0070
  251SOL     OW 3922   3.621   4.886   0.409 -0.1096 -0.1680  0.5448
  251SOL    HW1 3923   3.562   4.811   0.421 -0.4590  0.2005  1.2273
  251SOL    HW2 3924   3.616   4.915   0.318  1.7054 -0.5086  0.3017
  251SOL     MW 3925   3.612   4.880   0.399 -0.0048 -0.0043 -0.0070
  252SOL     OW 3926   3.827   3.747   0.434  0.1540  0.7891 -0.1200
  252SOL    HW1 3927   3.819   3.759   0.339 -1.0993 -1.0820 -0.2984
  252SOL    HW2 3928   3.907   3.695   0.442 -2.3181 -3.2653  1.1496
  252SOL     MW 3929   3.836   3.742   0.422 -0.0048 -0.0043 -0.0070
  253SOL     OW 3930   1.600   4.736   3.043 -0.1087 -0.2809  0.3502
  253SOL    HW1 3931   1.617   4.824   3.078 -1.9520  0.3277 -0.1719
  253SOL    HW2 3932   1.583   4.751   2.950 -1.9051  0.7302  0.7994
  253SOL     MW 3933   1.600   4.750   3.035 -0.0048 -0.0043 -0.0070
  254SOL     OW 3934   4.702   2.652   2.923  0.5541  0.1933 -0.1181
  254SOL    HW1 3935   4.732   2.562   2.938  0.8136  0.3474  0.3133
  254SOL    HW2 3936   4.636   2.666   2.990 -0.7277  0.9635 -1.4843
  254SOL     MW 3937   4.697   2.642   2.933 -0.0048 -0.0043 -0.0070
  255SOL     OW 3938   4.873   3.659   0.142 -0.2205 -0.2901 -0.1823
  255SOL    HW1 3939   4.938   3.696   0.082 -0.3005  2.2215  1.1452
  255SOL    HW2 3940   4.881   3.725   0.211  0.2794  0.9816 -1.3816
  255SOL     MW 3941   4.882   3.673   0.143 -0.0048 -0.0043 -0.0070
  256SOL     OW 3942   4.762   1.202   2.980 -0.1984  0.3816 -0.2687
  256SOL    HW1 3943   4.839   1.199   2.922  0.1754  3.2753 -0.1084
  256SOL    HW2 3944   4.784   1.282   3.028 -0.0297  1.5854 -2.2593
  256SOL     MW 3945   4.775   1.212   2.979 -0.0048 -0.0043 -0.0070
  257SOL     OW 3946   4.084   3.755   0.076 -0.1123  0.2636  0.1464
  257SOL    HW1 3947   4.115   3.836   0.036 -2.4752 -0.0135 -2.6174
  257SOL    HW2 3948   4.118   3.757   0.165  3.2009 -0.0109 -0.9975
  257SOL     MW 3949   4.092   3.766   0.082 -0.0048 -0.0043 -0.0070
  258SOL     OW 3950   4.722   3.062   2.869  0.5395  0.5142  0.1072
  258SOL    HW1 3951   4.792   3.001   2.843  0.6701 -0.3974  2.3487
  258SOL    HW2 3952   4.676   3.088   2.789 -1.8333  0.1832  1.2929
  258SOL     MW 3953   4.725   3.058   2.855 -0.0048 -0.0043 -0.0070
  259SOL     OW 3954   1.998   4.491   2.460 -0.0448  0.2593 -0.3205
  259SOL    HW1 3955   1.967   4.540   2.383 -0.4976  0.3869 -0.0619
  259SOL    HW2 3956   1.917   4.450   2.488 -0.3512 -1.4724 -3.3168
  259SOL     MW 3957   1.983   4.492   2.453 -0.0048 -0.0043 -0.0070
  260SOL     OW 3958   0.126   2.491   2.871 -0.3709 -0.2608 -0.6255
  260SOL    HW1 3959   0.039   2.456   2.856 -1.5377  2.3905 -0.6768
  260SOL    HW2 3960   0.179   2.413   2.856  0.5942  0.0443  0.9545
  260SOL     MW 3961   0.122   2.476   2.867 -0.0048 -0.0043 -0.0070
  261SOL     OW 3962   4.559   2.725   0.116 -0.1602 -0.0125 -0.8383
  261SOL    HW1 3963   4.484   2.668   0.132  0.0206  0.5454  2.8499
  261SOL    HW2 3964   4.620   2.679   0.173 -0.9597  0.0950  0.1299
  261SOL     MW 3965   4.557   2.712   0.126 -0.0048 -0.0043 -0.0070
  262SOL     OW 3966   2.751   4.966   0.219 -0.5611 -0.4519  0.1038
  262SOL    HW1 3967   2.676   5.016   0.251 -1.6927 -0.3453 -2.5162
  262SOL    HW2 3968   2.821   5.032   0.214  0.1592 -1.2366 -0.2116
  262SOL     MW 3969   2.751   4.982   0.223 -0.0048 -0.0043 -0.0070
  263SOL     OW 3970   1.198   2.116   2.960  0.3264  0.0657  0.2639
  263SOL    HW1 3971   1.263   2.183   2.940  2.1388 -1.4098  0.9500
  263SOL    HW2 3972   1.155   2.103   2.876 -1.4942  1.3490  0.9395
  263SOL     MW 3973   1.201   2.123   2.946 -0.0048 -0.0043 -0.0070
  264SOL     OW 3974   4.692   4.735   0.036  0.0699  0.3651  0.8249
  264SOL    HW1 3975   4.681   4.640   0.042  1.1708  0.0235 -1.2451
  264SOL    HW2 3976   4.624   4.768  -0.022 -0.1656  0.8503  1.3826
  264SOL     MW 3977   4.682   4.727   0.029 -0.0048 -0.0043 -0.0070
  265SOL     OW 3978   1.986   1.423   0.287  0.0882  0.3394 -0.2529
  265SOL    HW1 3979   2.042   1.351   0.316 -2.7149 -1.6908  0.6926
  265SOL    HW2 3980   1.924   1.382   0.227  0.9881 -0.5295 -0.6223
  265SOL     MW 3981   1.985   1.408   0.283 -0.0048 -0.0043 -0.0070
  266SOL     OW 3982   0.983   0.175   0.111  0.1903  0.2969  0.4483
  266SOL    HW1 3983   0.961   0.090   0.072  0.9347 -0.0761  0.8242
  266SOL    HW2 3984   0.922   0.233   0.066  0.3828 -0.5859 -0.9980
  266SOL     MW 3985   0.972   0.171   0.100 -0.0048 -0.0043 -0.0070
  267SOL     OW 3986   0.670   0.711   0.220 -0.0307  0.0462 -0.3683
  267SOL    HW1 3987   0.720   0.693   0.140  1.9297 -2.5731  1.2697
  267SOL    HW2 3988   0.656   0.623   0.256 -3.7922  0.5396 -0.2423
  267SOL     MW 3989   0.675   0.697   0.214 -0.0048 -0.0043 -0.0070
  268SOL     OW 3990   4.680   2.153   2.929 -0.0292 -0.3482  0.3312
  268SOL    HW1 3991   4.651   2.198   2.850 -0.1790  1.5946  1.4263
  268SOL    HW2 3992   4.598   2.126   2.970  0.9242 -1.3828  1.6746
  268SOL     MW 3993   4.666   2.155   2.924 -0.0048 -0.0043 -0.0070
  269SOL     OW 3994   0.649   0.147   0.229 -0.1185  0.2218 -0.2395
  269SOL    HW1 3995   0.642   0.052   0.217 -1.2054  0.3905 -1.1534
  269SOL    HW2 3996   0.732   0.158   0.274  0.4248 -0.7198 -0.9814
  269SOL     MW 3997   0.659   0.136   0.233 -0.0048 -0.0043 -0.0070
  270SOL     OW 3998   4.345   0.163   0.403 -0.0882  0.4342 -0.0012
  270SOL    HW1 3999   4.435   0.181   0.430  0.3628 -1.1595 -0.3479
  270SOL    HW2 4000   4.304   0.235   0.451  1.5587  0.7406  1.0280
  270SOL     MW 4001   4.352   0.175   0.413 -0.0048 -0.0043 -0.0070
  271SOL     OW 4002   4.458   4.430   0.241  0.0353 -0.0557  0.4276
  271SOL    HW1 4003   4.402   4.507   0.250 -0.7641 -0.4394 -0.8156
  271SOL    HW2 4004   4.395   4.374   0.195 -1.4381  0.0263  2.2302
  271SOL     MW 4005   4.442   4.432   0.236 -0.0048 -0.0043 -0.0070
  272SOL     OW 4006   2.325   4.865   2.934 -0.3040  0.6076  0.2223
  272SOL    HW1 4007   2.341   4.924   3.007  0.7135  1.1422 -0.4078
  272SOL    HW2 4008   2.234   4.839   2.949  0.2878 -1.0497  1.2133
  272SOL     MW 4009   2.315   4.869   2.945 -0.0048 -0.0043 -0.0070
  273SOL     OW 4010   0.589   1.034   0.435 -0.3458  0.4730 -0.0669
  273SOL    HW1 4011   0.646   0.963   0.465 -1.2448 -0.5311 -0.6523
  273SOL    HW2 4012   0.540   0.993   0.363  0.2390  0.4334 -0.4512
  273SOL     MW 4013   0.590   1.019   0.429 -0.0048 -0.0043 -0.0070
  274SOL     OW 4014   2.717   4.936   3.014  0.5432 -0.4276  0.1193
  274SOL    HW1 4015   2.730   4.939   3.109  1.7179  0.6803 -0.0500
  274SOL    HW2 4016   2.708   4.843   2.992 -1.3327 -0.1617 -0.4241
  274SOL     MW 4017   2.717   4.924   3.024 -0.0048 -0.0043 -0.0070
  275SOL     OW 4018   3.227   3.132   0.307 -0.2040  0.1936 -0.0926
  275SOL    HW1 4019   3.321   3.147   0.302 -0.3040  0.5520 -0.9035
  275SOL    HW2 4020   3.195   3.205   0.361 -0.0969  0.1502  0.0312
  275SOL     MW 4021   3.235   3.144   0.314 -0.0048 -0.0043 -0.0070
  276SOL     OW 4022   0.353   1.222   0.024 -0.0893  0.2175 -0.1765
  276SOL    HW1 4023   0.346   1.317   0.032  1.3531  0.5222 -1.8116
  276SOL    HW2 4024   0.418   1.216  -0.047 -1.1355  0.7619 -1.2269
  276SOL     MW 4025   0.361   1.234   0.015 -0.0048 -0.0043 -0.0070
  277SOL     OW 4026   3.529   4.445   2.790 -0.1508  0.4403  0.5167
  277SOL    HW1 4027   3.554   4.488   2.873 -0.9187 -0.3721  1.1887
  277SOL    HW2 4028   3.500   4.514   2.732 -3.7639 -1.3976 -0.1184
  277SOL     MW 4029   3.529   4.460   2.793 -0.0048 -0.0043 -0.0070
  278SOL     OW 4030   3.041   2.940   2.951  0.2866  0.0087  0.5887
  278SOL    HW1 4031   3.137   2.945   2.956  0.3684 -0.3185 -0.4513
  278SOL    HW2 4032   3.021   3.016   2.896  0.8413 -0.3135 -0.0823
  278SOL     MW 4033   3.051   2.951   2.944 -0.0048 -0.0043 -0.0070
  279SOL     OW 4034   0.103   1.679   3.000 -0.5584 -0.8314  0.2364
  279SOL    HW1 4035   0.099   1.701   2.907  1.3177  0.8661  0.5048
  279SOL    HW2 4036   0.043   1.740   3.043  0.2674 -1.1377  1.8904
  279SOL     MW 4037   0.094   1.690   2.993 -0.0048 -0.0043 -0.0070
  280SOL     OW 4038   3.083   4.271   2.738 -0.0574 -0.2299 -0.1601
  280SOL    HW1 4039   3.073   4.256   2.644 -2.5511 -1.7854  0.2810
  280SOL    HW2 4040   3.176   4.288   2.753 -0.3524 -0.1436  1.8023
  280SOL     MW 4041   3.094   4.272   2.728 -0.0048 -0.0043 -0.0070
  281SOL     OW 4042   0.100   3.935   0.022  0.0055 -0.0118  0.2091
  281SOL    HW1 4043   0.181   3.885   0.013  0.5352  1.0256 -1.1828
  281SOL    HW2 4044   0.132   4.016  -0.019 -0.2844  0.5563  1.0767
  281SOL     MW 4045   0.115   3.939   0.015 -0.0048 -0.0043 -0.0070
  282SOL     OW 4046   2.083   2.741   2.954 -0.0902 -0.0812  0.7819
  282SOL    HW1 4047   2.082   2.780   2.866 -2.1967  2.1840  1.6934
  282SOL    HW2 4048   2.064   2.816   3.009 -2.8631  0.1642 -0.3309
  282SOL     MW 4049   2.080   2.756   2.949 -0.0048 -0.0043 -0.0070
  283SOL     OW 4050   2.341   2.925   2.799 -0.0532  0.4476 -0.1136
  283SOL    HW1 4051   2.382   2.850   2.842 -1.6449 -0.0087  0.7200
  283SOL    HW2 4052   2.411   2.948   2.738 -1.7409  2.4055 -1.4685
  283SOL     MW 4053   2.355   2.918   2.797 -0.0048 -0.0043 -0.0070
  284SOL     OW 4054   3.381   4.973   0.494  0.4518 -0.2212  0.4198
  284SOL    HW1 4055   3.473   4.948   0.494  0.8812  1.2675  0.7137
  284SOL    HW2 4056   3.338   4.909   0.551 -1.9561  0.0352 -0.9516
  284SOL     MW 4057   3.387   4.962   0.501 -0.0048 -0.0043 -0.0070
  285SOL     OW 4058   2.569   0.071   0.275  0.0344 -0.2598 -0.0070
  285SOL    HW1 4059   2.576   0.102   0.185 -4.8050  0.7047 -0.3082
  285SOL    HW2 4060   2.647   0.112   0.314 -0.0033  0.7326 -0.9087
  285SOL     MW 4061   2.581   0.081   0.268 -0.0048 -0.0043 -0.0070
  286SOL     OW 4062   1.608   0.516   0.058  0.1906  0.2110 -0.0955
  286SOL    HW1 4063   1.638   0.570   0.132  0.5891  0.2246 -0.2639
  286SOL    HW2 4064   1.684   0.460   0.038  1.4161  1.5976  0.4449
  286SOL     MW 4065   1.622   0.516   0.065 -0.0048 -0.0043 -0.0070
  287SOL     OW 4066   3.934   4.183   0.238  1.4354 -0.1586  0.1599
  287SOL    HW1 4067   3.941   4.224   0.324  1.0919 -1.3642  0.7974
  287SOL    HW2 4068   3.960   4.248   0.173  1.2258 -0.7141 -0.4852
  287SOL     MW 4069   3.938   4.197   0.241 -0.0048 -0.0043 -0.0070
  288SOL     OW 4070   0.063   2.551   0.070  0.2595 -0.5484 -0.1673
  288SOL    HW1 4071   0.084   2.543  -0.023  0.7321  1.6356 -0.3219
  288SOL    HW2 4072   0.000   2.624   0.068  1.7649  0.8307  0.4313
  288SOL     MW 4073   0.057   2.560   0.057 -0.0048 -0.0043 -0.0070
  289SOL     OW 4074   0.916   5.058   0.067 -0.2480  0.4458  0.1520
  289SOL    HW1 4075   0.901   5.009  -0.014  0.6344 -0.2756  0.4155
  289SOL    HW2 4076   0.977   5.002   0.115 -1.0250 -1.0376 -0.5002
  289SOL     MW 4077   0.922   5.044   0.062 -0.0048 -0.0043 -0.0070
  290SOL     OW 4078   3.657   0.453   0.459  0.2054 -0.6367  0.4284
  290SOL    HW1 4079   3.688   0.515   0.393 -0.0205  0.1896  1.0780
  290SOL    HW2 4080   3.596   0.504   0.513  1.1587 -0.2289  1.1490
  290SOL     MW 4081   3.653   0.468   0.458 -0.0048 -0.0043 -0.0070
  291SOL     OW 4082   0.504   4.533   2.887  0.7213  0.0899 -0.6766
  291SOL    HW1 4083   0.410   4.547   2.874  0.8482 -0.0901 -1.9224
  291SOL    HW2 4084   0.540   4.600   2.829  0.6747  1.5612  0.9103
  291SOL     MW 4085   0.496   4.544   2.878 -0.0048 -0.0043 -0.0070
  292SOL     OW 4086   2.725   4.235   2.872 -0.4859  0.2068 -0.0309
  292SOL    HW1 4087   2.748   4.248   2.964  0.9526 -0.9663 -0.1966
  292SOL    HW2 4088   2.785   4.164   2.849 -0.2918  0.9493 -1.9862
  292SOL     MW 4089   2.736   4.227   2.881 -0.0048 -0.0043 -0.0070
  293SOL     OW 4090   0.454   4.259   2.808 -0.0697 -0.1187  0.4803
  293SOL    HW1 4091   0.479   4.352   2.806  1.8541 -0.5933  0.4819
  293SOL    HW2 4092   0.487   4.217   2.728 -0.0205  1.9179 -0.6477
  293SOL     MW 4093   0.462   4.266   2.797 -0.0048 -0.0043 -0.0070
  294SOL     OW 4094   3.169   4.755   0.205  0.2568  0.8064  0.2591
  294SOL    HW1 4095   3.213   4.840   0.205 -2.7067  2.5544  2.7318
  294SOL    HW2 4096   3.088   4.784   0.247 -1.8423 -2.3298 -1.2707
  294SOL     MW 4097   3.164   4.770   0.211 -0.0048 -0.0043 -0.0070
  295SOL     OW 4098   2.805   0.178   0.344  0.3270 -0.0459  0.4036
  295SOL    HW1 4099   2.881   0.137   0.302  1.3775  0.5767  1.6319
  295SOL    HW2 4100   2.837   0.185   0.434  0.4905 -0.7671  0.4029
  295SOL     MW 4101   2.819   0.174   0.350 -0.0048 -0.0043 -0.0070
  296SOL     OW 4102   3.996   4.284   0.476 -0.0809  0.2185  0.6022
  296SOL    HW1 4103   4.023   4.375   0.487 -1.4287  0.5007  1.8587
  296SOL    HW2 4104   4.073   4.246   0.518  0.6589  0.8392 -0.1600
  296SOL     MW 4105   4.010   4.291   0.483 -0.0048 -0.0043 -0.0070
  297SOL     OW 4106   0.194   3.457   2.602 -0.1354  0.0948  0.6554
  297SOL    HW1 4107   0.153   3.441   2.687  0.5516  1.6881  1.3252
  297SOL    HW2 4108   0.120   3.498   2.558 -0.2833  0.5990  1.3763
  297SOL     MW 4109   0.179   3.460   2.607 -0.0048 -0.0043 -0.0070
  298SOL     OW 4110   3.645   3.562   0.038  0.4759 -0.4347 -0.1657
  298SOL    HW1 4111   3.667   3.471   0.018  0.1576 -1.0041  1.7958
  298SOL    HW2 4112   3.623   3.543   0.129  2.3364 -3.1255 -0.1475
  298SOL     MW 4113   3.645   3.547   0.047 -0.0048 -0.0043 -0.0070
  299SOL     OW 4114   5.030   3.189   2.727 -0.1098  0.2758  0.8272
  299SOL    HW1 4115   5.022   3.187   2.822 -0.3038 -0.5865  0.7955
  299SOL    HW2 4116   5.115   3.151   2.706 -0.6421 -0.2648 -0.4679
  299SOL     MW 4117   5.040   3.184   2.737 -0.0048 -0.0043 -0.0070
  300SOL     OW 4118   3.317   3.852   3.058 -0.3138  0.0523 -0.4076
  300SOL    HW1 4119   3.311   3.931   3.005 -0.6306 -1.2069 -2.3505
  300SOL    HW2 4120   3.379   3.877   3.127  0.1790  1.9722 -1.4676
  300SOL     MW 4121   3.324   3.866   3.060 -0.0048 -0.0043 -0.0070
  301SOL     OW 4122   4.468   4.190   2.980  0.2211  0.0964  0.8845
  301SOL    HW1 4123   4.495   4.275   2.944  1.5362 -1.1728 -1.3485
  301SOL    HW2 4124   4.549   4.148   3.007 -0.2314 -1.6044 -0.2589
  301SOL     MW 4125   4.482   4.196   2.979 -0.0048 -0.0043 -0.0070
  302SOL     OW 4126   4.356   2.379   2.655  0.1156 -0.0938 -0.3551
  302SOL    HW1 4127   4.282   2.416   2.608 -0.0359  0.7579  0.5392
  302SOL    HW2 4128   4.397   2.459   2.689  0.5701 -0.1995 -0.6423
  302SOL     MW 4129   4.352   2.394   2.653 -0.0048 -0.0043 -0.0070
  303SOL     OW 4130   2.222   4.176   2.886  0.0166  0.0123 -0.3512
  303SOL    HW1 4131   2.300   4.120   2.893  0.0142  0.0752  0.1569
  303SOL    HW2 4132   2.263   4.245   2.834  1.3801  0.3658  1.1091
  303SOL     MW 4133   2.238   4.177   2.880 -0.0048 -0.0043 -0.0070
  304SOL     OW 4134   3.366   4.246   2.784  0.1094  0.0807 -0.3345
  304SOL    HW1 4135   3.420   4.185   2.734 -0.5329  0.2680 -1.2970
  304SOL    HW2 4136   3.413   4.330   2.777 -1.6293  1.3957  2.3061
  304SOL     MW 4137   3.380   4.249   2.776 -0.0048 -0.0043 -0.0070
  305SOL     OW 4138   0.220   2.344   0.150 -0.3125  0.2960  0.5601
  305SOL    HW1 4139   0.301   2.367   0.195 -1.2274  1.3433  1.7551
  305SOL    HW2 4140   0.176   2.428   0.135  0.6478  0.4239 -2.0430
  305SOL     MW 4141   0.225   2.358   0.154 -0.0048 -0.0043 -0.0070
  306SOL     OW 4142   1.956   1.845   0.372  0.3498 -0.0791  0.0408
  306SOL    HW1 4143   2.033   1.866   0.426  0.3817 -0.7133  0.2496
  306SOL    HW2 4144   2.001   1.785   0.313  0.4925 -0.4323  0.5011
  306SOL     MW 4145   1.972   1.840   0.371 -0.0048 -0.0043 -0.0070
  307SOL     OW 4146   2.275   4.018   2.365  0.1158  0.5187  0.1573
  307SOL    HW1 4147   2.370   4.024   2.374  0.6458 -4.0776  0.1729
  307SOL    HW2 4148   2.259   3.943   2.421  1.0813 -0.9045 -1.3666
  307SOL     MW 4149   2.285   4.009   2.373 -0.0048 -0.0043 -0.0070
  308SOL     OW 4150   3.610   5.005   0.144 -0.1885  0.5808  0.0643
  308SOL    HW1 4151   3.684   5.033   0.091  0.6544 -0.1280  0.8253
  308SOL    HW2 4152   3.557   5.084   0.137  1.6978  1.8214 -0.9044
  308SOL     MW 4153   3.613   5.019   0.136 -0.0048 -0.0043 -0.0070
  309SOL     OW 4154   5.019   2.321   2.835  0.0822 -0.3675 -0.8507
  309SOL    HW1 4155   4.947   2.368   2.878 -0.7169 -2.4834  0.2853
  309SOL    HW2 4156   4.973   2.274   2.766 -3.1014 -0.3822  1.0727
  309SOL     MW 4157   5.003   2.321   2.832 -0.0048 -0.0043 -0.0070
  310SOL     OW 4158   2.932   4.797   0.341  0.5727 -0.2870 -0.0601
  310SOL    HW1 4159   2.890   4.713   0.323 -1.3370  0.3149  1.2955
  310SOL    HW2 4160   2.872   4.859   0.299 -0.3127 -1.8671 -1.2391
  310SOL     MW 4161   2.918   4.794   0.333 -0.0048 -0.0043 -0.0070
  311SOL     OW 4162   2.510   2.784   2.956  0.0332 -0.3191 -0.3303
  311SOL    HW1 4163   2.448   2.800   3.028  0.4183 -0.8826  0.1348
  311SOL    HW2 4164   2.516   2.689   2.957 -1.0455 -0.4032 -0.6753
  311SOL     MW 4165   2.503   2.774   2.966 -0.0048 -0.0043 -0.0070
  312SOL     OW 4166   2.097   4.222   2.460 -0.3690 -0.0893  0.6466
  312SOL    HW1 4167   2.180   4.191   2.423  0.1379  0.8499  0.9472
  312SOL    HW2 4168   2.110   4.317   2.457  0.0611 -0.1260  1.3224
  312SOL     MW 4169   2.110   4.231   2.454 -0.0048 -0.0043 -0.0070
  313SOL     OW 4170   4.868   3.943   2.870 -0.4942 -0.2206 -0.6838
  313SOL    HW1 4171   4.943   3.989   2.831  0.1398 -1.0140 -0.4247
  313SOL    HW2 4172   4.830   3.893   2.798  0.4160 -1.6987 -0.1894
  313SOL     MW 4173   4.873   3.943   2.856 -0.0048 -0.0043 -0.0070
  314SOL     OW 4174   2.846   0.506   0.019 -0.1367 -0.4777 -0.1919
  314SOL    HW1 4175   2.889   0.426  -0.014 -0.9051 -1.6589  1.5288
  314SOL    HW2 4176   2.791   0.473   0.090  0.0957  0.6093  0.5088
  314SOL     MW 4177   2.845   0.491   0.024 -0.0048 -0.0043 -0.0070
  315SOL     OW 4178   4.161   4.895   0.104 -0.0734  0.1567 -0.0938
  315SOL    HW1 4179   4.164   4.966   0.168  2.2808  0.9420 -0.9683
  315SOL    HW2 4180   4.203   4.932   0.026 -1.2286 -0.5269 -1.0756
  315SOL     MW 4181   4.167   4.909   0.102 -0.0048 -0.0043 -0.0070
  316SOL     OW 4182   1.803   1.323   0.093  0.6451  0.2995 -0.4006
  316SOL    HW1 4183   1.716   1.360   0.079  0.4502 -0.5418 -1.5960
  316SOL    HW2 4184   1.848   1.348   0.012  0.6295 -0.9417 -0.8145
  316SOL     MW 4185   1.797   1.331   0.081 -0.0048 -0.0043 -0.0070
  317SOL     OW 4186   2.894   3.386   0.061  0.3046  0.8591 -0.2420
  317SOL    HW1 4187   2.960   3.317   0.051 -1.0321 -0.6127  0.7300
  317SOL    HW2 4188   2.829   3.362  -0.004 -1.1576  0.2127  1.3961
  317SOL     MW 4189   2.894   3.374   0.051 -0.0048 -0.0043 -0.0070
  318SOL     OW 4190   3.953   2.662   3.011  0.6165 -0.4836  0.1065
  318SOL    HW1 4191   3.864   2.696   3.021  0.5036 -1.0652  1.3380
  318SOL    HW2 4192   4.001   2.709   3.080  0.1248 -0.6774  0.5926
  318SOL     MW 4193   3.948   2.672   3.022 -0.0048 -0.0043 -0.0070
  319SOL     OW 4194   2.734   0.415   0.238  0.1322 -0.5439 -0.3639
  319SOL    HW1 4195   2.778   0.483   0.289 -0.0616 -0.1834 -0.6671
  319SOL    HW2 4196   2.739   0.343   0.301 -3.1313  1.0998  2.1128
  319SOL     MW 4197   2.740   0.415   0.253 -0.0048 -0.0043 -0.0070
  320SOL     OW 4198   4.662   4.463   0.041  0.0038 -0.2543  0.0786
  320SOL    HW1 4199   4.592   4.453   0.106  0.4150  0.0892  0.5743
  320SOL    HW2 4200   4.733   4.411   0.079 -0.5215 -0.4978  0.7476
  320SOL     MW 4201   4.662   4.455   0.054 -0.0048 -0.0043 -0.0070
  321SOL     OW 4202   3.172   4.835   2.990 -0.2732  0.4904 -0.0351
  321SOL    HW1 4203   3.261   4.828   3.024 -0.1878 -4.1058 -0.5585
  321SOL    HW2 4204   3.125   4.810   3.069 -0.2225  2.6505  0.7538
  321SOL     MW 4205   3.177   4.831   3.005 -0.0048 -0.0043 -0.0070
  322SOL     OW 4206   2.018   2.090   0.246 -0.1388  0.0806  0.0044
  322SOL    HW1 4207   1.981   2.008   0.279 -0.4820 -0.6968 -2.0993
  322SOL    HW2 4208   2.066   2.053   0.171 -0.3983  0.9907 -0.6225
  322SOL     MW 4209   2.019   2.074   0.240 -0.0048 -0.0043 -0.0070
  323SOL     OW 4210   1.513   3.201   2.842  0.1201  0.1039  0.2503
  323SOL    HW1 4211   1.509   3.123   2.899 -0.8272  0.1373  0.2328
  323SOL    HW2 4212   1.584   3.174   2.783  0.6839  1.8342  0.0888
  323SOL     MW 4213   1.522   3.187   2.842 -0.0048 -0.0043 -0.0070
  324SOL     OW 4214   3.311   4.130   3.031  0.3837  0.0283 -0.2100
  324SOL    HW1 4215   3.331   4.173   2.947  0.2463  2.2090  0.8145
  324SOL    HW2 4216   3.372   4.165   3.095  0.5289 -0.4132 -0.1024
  324SOL     MW 4217   3.322   4.140   3.028 -0.0048 -0.0043 -0.0070
  325SOL     OW 4218   4.190   2.834   0.408  0.5158 -0.2317  0.2637
  325SOL    HW1 4219   4.283   2.859   0.405  0.8077 -0.7567  2.6873
  325SOL    HW2 4220   4.144   2.916   0.423 -1.7362 -1.7765  2.4499
  325SOL     MW 4221   4.196   2.848   0.410 -0.0048 -0.0043 -0.0070
  326SOL     OW 4222   0.659   1.281   0.540 -0.2488  0.0996 -0.1352
  326SOL    HW1 4223   0.576   1.321   0.565  0.3699  1.9892 -0.8916
  326SOL    HW2 4224   0.634   1.201   0.494  0.9088  0.1547 -0.9282
  326SOL     MW 4225   0.645   1.276   0.537 -0.0048 -0.0043 -0.0070
  327SOL     OW 4226   3.293   4.772   0.669 -0.3787  0.2506  0.1392
  327SOL    HW1 4227   3.296   4.766   0.765  2.1182 -2.1020  0.0561
  327SOL    HW2 4228   3.207   4.736   0.649  0.1987 -0.4576 -1.1991
  327SOL     MW 4229   3.282   4.767   0.679 -0.0048 -0.0043 -0.0070
  328SOL     OW 4230   3.504   2.757   0.296  0.0266 -0.2175 -0.0151
  328SOL    HW1 4231   3.510   2.789   0.206  1.0373 -0.7635 -0.1541
  328SOL    HW2 4232   3.419   2.714   0.296  0.3059 -0.8324  1.6277
  328SOL     MW 4233   3.493   2.756   0.284 -0.0048 -0.0043 -0.0070
  329SOL     OW 4234   2.752   3.289   2.925  0.2511  0.1949 -0.5255
  329SOL    HW1 4235   2.669   3.330   2.903  0.7726  1.1778 -0.7249
  329SOL    HW2 4236   2.742   3.194   2.931  1.7057  0.0737  0.7855
  329SOL     MW 4237   2.740   3.282   2.923 -0.0048 -0.0043 -0.0070
  330SOL     OW 4238   4.049   0.420   0.342  0.0209 -0.2859  0.0672
  330SOL    HW1 4239   4.079   0.412   0.252 -0.3516 -1.4995  0.0354
  330SOL    HW2 4240   3.982   0.352   0.338 -3.0060  2.5129 -2.1923
  330SOL     MW 4241   4.044   0.410   0.330 -0.0048 -0.0043 -0.0070
  331SOL     OW 4242   4.989   4.071   0.162  0.5365  0.4004 -0.2796
  331SOL    HW1 4243   5.063   4.018   0.134 -0.9418 -1.5469 -0.7082
  331SOL    HW2 4244   4.957   4.014   0.231  0.1900 -1.5547 -1.9667
  331SOL     MW 4245   4.994   4.057   0.167 -0.0048 -0.0043 -0.0070
  332SOL     OW 4246   2.317   2.553   2.974  0.4115 -0.2410  0.1067
  332SOL    HW1 4247   2.241   2.608   2.958  0.0700 -0.8890 -0.5677
  332SOL    HW2 4248   2.310   2.533   3.068 -1.2961  2.5611  0.6827
  332SOL     MW 4249   2.306   2.557   2.984 -0.0048 -0.0043 -0.0070
  333SOL     OW 4250   0.243   4.556   2.815  0.1417 -0.0194  0.5236
  333SOL    HW1 4251   0.173   4.491   2.810  0.9581 -0.9549  0.7047
  333SOL    HW2 4252   0.218   4.622   2.751 -1.5498 -1.3759 -0.2824
  333SOL     MW 4253   0.231   4.556   2.806 -0.0048 -0.0043 -0.0070
  334SOL     OW 4254   3.835   3.720   0.166  0.7737  0.1559  0.1949
  334SOL    HW1 4255   3.919   3.732   0.122 -1.0733  0.6282 -3.5250
  334SOL    HW2 4256   3.794   3.653   0.112 -0.8169 -0.3087  1.8663
  334SOL     MW 4257   3.841   3.713   0.153 -0.0048 -0.0043 -0.0070
  335SOL     OW 4258   2.986   3.159   2.794  0.3489 -0.1848  0.2782
  335SOL    HW1 4259   2.934   3.121   2.723  0.9204 -0.4331 -0.0222
  335SOL    HW2 4260   2.949   3.244   2.816  0.7263 -0.1040  0.6163
  335SOL     MW 4261   2.975   3.165   2.787 -0.0048 -0.0043 -0.0070
  336SOL     OW 4262   2.987   5.124   0.201  0.1792 -0.1308  0.2350
  336SOL    HW1 4263   3.069   5.101   0.245  0.1538 -0.6086  0.0458
  336SOL    HW2 4264   3.018   5.125   0.111 -0.9605  0.2770 -0.1726
  336SOL     MW 4265   3.002   5.121   0.195 -0.0048 -0.0043 -0.0070
  337SOL     OW 4266   0.641   4.461   0.043  0.0398  0.3084  0.1526
  337SOL    HW1 4267   0.599   4.482  -0.041  1.1824  0.1506 -0.4726
  337SOL    HW2 4268   0.575   4.480   0.110  0.9039 -0.7746  1.3659
  337SOL     MW 4269   0.626   4.467   0.041 -0.0048 -0.0043 -0.0070
  338SOL     OW 4270   2.882   2.719   2.970  0.1503  0.1656  0.7971
  338SOL    HW1 4271   2.934   2.799   2.978  0.4295  0.1756 -0.7336
  338SOL    HW2 4272   2.911   2.681   2.886 -1.4826 -0.1561  0.3479
  338SOL     MW 4273   2.893   2.725   2.960 -0.0048 -0.0043 -0.0070
  339SOL     OW 4274   4.128   2.790   0.132 -0.4131  0.4477  0.6115
  339SOL    HW1 4275   4.117   2.885   0.127 -1.9990  0.2879  0.4256
  339SOL    HW2 4276   4.157   2.783   0.222 -1.3811 -0.6668  0.8598
  339SOL     MW 4277   4.130   2.802   0.143 -0.0048 -0.0043 -0.0070
  340SOL     OW 4278   1.833   0.400   3.045 -0.4339 -0.9630 -0.2080
  340SOL    HW1 4279   1.865   0.472   2.991 -1.8501 -1.0886 -1.2611
  340SOL    HW2 4280   1.810   0.333   2.982 -0.0081 -0.5740 -0.7850
  340SOL     MW 4281   1.834   0.401   3.030 -0.0048 -0.0043 -0.0070
  341SOL     OW 4282   2.661   2.535   2.980  0.1655 -0.2000 -0.0056
  341SOL    HW1 4283   2.732   2.595   3.001 -0.0677  0.3207 -0.6550
  341SOL    HW2 4284   2.664   2.535   2.884  0.7960  1.0525 -0.0026
  341SOL     MW 4285   2.671   2.543   2.970 -0.0048 -0.0043 -0.0070
  342SOL     OW 4286   3.335   0.068   2.890  0.3490  0.1264 -0.6317
  342SOL    HW1 4287   3.259   0.028   2.932 -0.4164  1.5109 -0.6272
  342SOL    HW2 4288   3.300   0.094   2.804  0.1859 -0.9419 -0.8993
  342SOL     MW 4289   3.321   0.066   2.884 -0.0048 -0.0043 -0.0070
  343SOL     OW 4290   2.837   0.644   0.381 -0.2622  0.5273 -0.2885
  343SOL    HW1 4291   2.795   0.717   0.335  1.5102  1.7057 -0.1699
  343SOL    HW2 4292   2.916   0.689   0.412 -0.6779  0.8899  0.2649
  343SOL     MW 4293   2.842   0.660   0.379 -0.0048 -0.0043 -0.0070
  344SOL     OW 4294   4.216   3.267   2.852 -0.5200  0.0993  0.3668
  344SOL    HW1 4295   4.186   3.341   2.905 -0.2849 -0.7443  1.7351
  344SOL    HW2 4296   4.132   3.226   2.831 -1.6015  1.2736  2.1251
  344SOL     MW 4297   4.201   3.271   2.857 -0.0048 -0.0043 -0.0070
  345SOL     OW 4298   3.503   3.174   0.260  0.6679 -0.5877  0.0542
  345SOL    HW1 4299   3.556   3.252   0.275 -0.5543  0.1638  0.6075
  345SOL    HW2 4300   3.535   3.105   0.318 -1.9880 -1.1800  0.9388
  345SOL     MW 4301   3.514   3.175   0.269 -0.0048 -0.0043 -0.0070
  346SOL     OW 4302   3.467   3.681   2.924  0.3038 -0.0876 -0.0013
  346SOL    HW1 4303   3.405   3.739   2.968  0.0883 -1.7848  2.0720
  346SOL    HW2 4304   3.507   3.639   2.999 -0.9081 -0.4050  0.4983
  346SOL     MW 4305   3.464   3.683   2.939 -0.0048 -0.0043 -0.0070
  347SOL     OW 4306   1.617   4.629   2.606  0.5317 -0.2918 -0.2547
  347SOL    HW1 4307   1.692   4.680   2.575 -1.5650  1.7399 -2.3631
  347SOL    HW2 4308   1.649   4.570   2.675  0.3578  1.8799  1.8111
  347SOL     MW 4309   1.631   4.628   2.611 -0.0048 -0.0043 -0.0070
  348SOL     OW 4310   1.319   4.339   0.154 -0.1967  0.0198  0.2536
  348SOL    HW1 4311   1.353   4.409   0.211  0.5802  0.1395 -0.3358
  348SOL    HW2 4312   1.298   4.263   0.208 -1.2329 -0.7476 -1.1719
  348SOL     MW 4313   1.321   4.339   0.169 -0.0048 -0.0043 -0.0070
  349SOL     OW 4314   3.706   3.435   2.776 -0.1607 -0.1163  0.0559
  349SOL    HW1 4315   3.642   3.395   2.717 -0.3501  0.1457  0.0792
  349SOL    HW2 4316   3.692   3.528   2.755  0.2140  0.0236  0.4188
  349SOL     MW 4317   3.695   3.442   2.766 -0.0048 -0.0043 -0.0070
  350SOL     OW 4318   4.265   4.162   0.545 -0.1570 -0.2058 -0.5054
  350SOL    HW1 4319   4.283   4.132   0.634 -1.1934 -0.9789 -0.5325
  350SOL    HW2 4320   4.343   4.212   0.523  0.4082 -1.3609 -1.2432
  350SOL     MW 4321   4.278   4.165   0.554 -0.0048 -0.0043 -0.0070
  351SOL     OW 4322   1.657   1.727   0.072 -0.0404 -0.2380  0.3886
  351SOL    HW1 4323   1.632   1.643   0.033  0.2467 -0.2730  0.2795
  351SOL    HW2 4324   1.645   1.792   0.003  1.1877  2.2163  2.3596
  351SOL     MW 4325   1.652   1.724   0.058 -0.0048 -0.0043 -0.0070
  352SOL     OW 4326   2.207   1.991   0.078  0.3617 -0.1096 -0.0631
  352SOL    HW1 4327   2.284   2.042   0.055  1.4301 -1.8196 -0.4702
  352SOL    HW2 4328   2.240   1.930   0.144 -1.1454  0.4982  1.3432
  352SOL     MW 4329   2.221   1.990   0.084 -0.0048 -0.0043 -0.0070
  353SOL     OW 4330   1.538   4.335   3.056  0.2598  0.2977 -0.1345
  353SOL    HW1 4331   1.454   4.333   3.102 -0.2442 -0.8071 -1.0599
  353SOL    HW2 4332   1.582   4.415   3.085  0.3145  0.1574  0.1696
  353SOL     MW 4333   1.533   4.346   3.065 -0.0048 -0.0043 -0.0070
  354SOL     OW 4334   4.847   3.384   0.210 -0.8701  0.1981  0.2541
  354SOL    HW1 4335   4.866   3.337   0.129  1.5095  0.7767  0.4256
  354SOL    HW2 4336   4.860   3.474   0.179  0.3633 -0.0623 -0.0332
  354SOL     MW 4337   4.851   3.390   0.195 -0.0048 -0.0043 -0.0070
  355SOL     OW 4338   3.442   0.104   0.572 -0.6422 -0.1576  0.3585
  355SOL    HW1 4339   3.419   0.012   0.562 -2.3679  0.1719  0.9202
  355SOL    HW2 4340   3.533   0.108   0.600 -0.2217  1.7825 -1.0726
  355SOL     MW 4341   3.451   0.092   0.574 -0.0048 -0.0043 -0.0070
  356SOL     OW 4342   2.602   3.910   2.668  0.2210  0.0490 -0.2077
  356SOL    HW1 4343   2.688   3.875   2.694  0.1528 -0.6825 -0.9321
  356SOL    HW2 4344   2.580   3.844   2.603  3.0485 -1.3937  0.1212
  356SOL     MW 4345   2.610   3.897   2.663 -0.0048 -0.0043 -0.0070
  357SOL     OW 4346   3.031   4.681   2.786  0.1962 -0.1031  0.3564
  357SOL    HW1 4347   2.965   4.612   2.787 -0.7945  0.7168 -1.8911
  357SOL    HW2 4348   3.056   4.693   2.878  0.3923 -1.8662  0.5505
  357SOL     MW 4349   3.025   4.674   2.799 -0.0048 -0.0043 -0.0070
  358SOL     OW 4350   1.593   1.465   3.027 -0.5271  0.1337 -0.2525
  358SOL    HW1 4351   1.651   1.446   2.953  0.0270 -2.4073  0.7382
  358SOL    HW2 4352   1.520   1.403   3.024 -0.0032 -0.5127  0.0412
  358SOL     MW 4353   1.591   1.454   3.017 -0.0048 -0.0043 -0.0070
  359SOL     OW 4354   3.704   2.762   2.932  0.0490  0.0051 -0.2580
  359SOL    HW1 4355   3.646   2.787   3.004  0.5083 -1.8944  0.8424
  359SOL    HW2 4356   3.680   2.671   2.915  0.9272 -0.2616 -0.0961
  359SOL     MW 4357   3.693   2.753   2.939 -0.0048 -0.0043 -0.0070
  360SOL     OW 4358   2.901   4.432   2.839 -0.4630  0.4502  0.1918
  360SOL    HW1 4359   2.973   4.382   2.801 -0.3195  0.3223  0.6240
  360SOL    HW2 4360   2.829   4.370   2.840  0.1467 -0.2723  0.9756
  360SOL     MW 4361   2.901   4.417   2.834 -0.0048 -0.0043 -0.0070
  361SOL     OW 4362   2.681   4.771   2.662  0.2039 -0.1265  0.2477
  361SOL    HW1 4363   2.632   4.848   2.691 -0.2323 -0.6349  0.8841
  361SOL    HW2 4364   2.765   4.811   2.642 -0.1214  0.5260  0.1778
  361SOL     MW 4365   2.685   4.786   2.663 -0.0048 -0.0043 -0.0070
  362SOL     OW 4366   4.378   3.046   2.573  0.2753 -0.0090 -0.0266
  362SOL    HW1 4367   4.307   3.111   2.565 -0.2322 -0.5546 -0.0247
  362SOL    HW2 4368   4.367   2.998   2.491  1.4083  0.0192 -0.2115
  362SOL     MW 4369   4.367   3.048   2.561 -0.0048 -0.0043 -0.0070
  363SOL     OW 4370   2.312   3.175   2.912  0.1494 -0.7532  0.0580
  363SOL    HW1 4371   2.217   3.180   2.902  0.2389  2.9595 -0.0579
  363SOL    HW2 4372   2.338   3.093   2.870  1.5397 -0.0994 -0.4178
  363SOL     MW 4373   2.303   3.165   2.905 -0.0048 -0.0043 -0.0070
  364SOL     OW 4374   2.845   3.047   0.109  0.0669 -0.5365  0.1363
  364SOL    HW1 4375   2.828   2.966   0.157  0.0727 -0.6596 -0.0718
  364SOL    HW2 4376   2.783   3.112   0.144  0.3517  0.2547 -0.7876
  364SOL     MW 4377   2.834   3.045   0.120 -0.0048 -0.0043 -0.0070
  365SOL     OW 4378   4.021   4.334   0.038  0.0694 -0.0272  0.0018
  365SOL    HW1 4379   3.995   4.273  -0.031  0.7075  0.3250 -0.5632
  365SOL    HW2 4380   4.111   4.307   0.055 -0.3203 -1.1092  0.3973
  365SOL     MW 4381   4.030   4.322   0.031 -0.0048 -0.0043 -0.0070
  366SOL     OW 4382   3.078   3.176   0.066  0.3014  0.2066 -0.0058
  366SOL    HW1 4383   3.120   3.146   0.147 -0.6941  2.5030  1.4605
  366SOL    HW2 4384   3.000   3.121   0.054 -0.0829  0.9638 -1.1306
  366SOL     MW 4385   3.073   3.164   0.075 -0.0048 -0.0043 -0.0070
  367SOL     OW 4386   3.815   4.414   2.753  0.0138 -0.1750 -0.2237
  367SOL    HW1 4387   3.719   4.412   2.753 -0.0883  2.2986 -0.5024
  367SOL    HW2 4388   3.839   4.490   2.700  2.4761  0.4746  1.6021
  367SOL     MW 4389   3.806   4.424   2.746 -0.0048 -0.0043 -0.0070
  368SOL     OW 4390   4.070   2.840   2.808 -0.0561 -0.8163 -0.0913
  368SOL    HW1 4391   4.041   2.775   2.872 -0.1575 -0.6689  0.0121
  368SOL    HW2 4392   4.141   2.887   2.852 -1.0264  0.4549  0.1675
  368SOL     MW 4393   4.076   2.838   2.822 -0.0048 -0.0043 -0.0070
  369SOL     OW 4394   0.606   4.763   2.760  0.7029 -0.3067  0.4672
  369SOL    HW1 4395   0.618   4.846   2.808  1.6282  0.0102 -0.2929
  369SOL    HW2 4396   0.681   4.760   2.702  0.4487  0.8347  0.0469
  369SOL     MW 4397   0.617   4.774   2.759 -0.0048 -0.0043 -0.0070
  370SOL     OW 4398   3.565   0.792   2.978 -0.1398  0.0537 -0.1034
  370SOL    HW1 4399   3.597   0.703   2.988 -0.7560 -0.5298 -2.4711
  370SOL    HW2 4400   3.487   0.777   2.923 -0.8115  1.2617  0.4659
  370SOL     MW 4401   3.559   0.778   2.972 -0.0048 -0.0043 -0.0070
  371SOL     OW 4402   1.940   1.709   3.046  0.1470  0.1546 -0.3340
  371SOL    HW1 4403   1.925   1.775   2.978 -1.6354 -0.5530 -0.6934
  371SOL    HW2 4404   1.855   1.703   3.090  0.5775  0.3498  0.5421
  371SOL     MW 4405   1.926   1.717   3.043 -0.0048 -0.0043 -0.0070
  372SOL     OW 4406   1.640   3.437   2.869  0.7157 -0.3957 -0.2455
  372SOL    HW1 4407   1.626   3.429   2.775 -0.6141 -1.0364 -0.0191
  372SOL    HW2 4408   1.591   3.363   2.904 -1.1210  1.0838  0.4341
  372SOL     MW 4409   1.632   3.426   2.861 -0.0048 -0.0043 -0.0070
  373SOL     OW 4410   3.900   4.191   2.891 -0.1236  0.1298  0.4810
  373SOL    HW1 4411   3.811   4.166   2.916  0.0695  0.9827  2.1576
  373SOL    HW2 4412   3.889   4.275   2.845  2.5354  0.5721  0.4995
  373SOL     MW 4413   3.887   4.199   2.889 -0.0048 -0.0043 -0.0070
  374SOL     OW 4414   4.166   5.067   0.347  0.5115 -0.4209  0.8014
  374SOL    HW1 4415   4.090   5.079   0.404  0.2249 -0.8160  0.5090
  374SOL    HW2 4416   4.225   5.137   0.373 -0.1653  0.3279  0.3713
  374SOL     MW 4417   4.164   5.078   0.358 -0.0048 -0.0043 -0.0070
  375SOL     OW 4418   3.424   4.831   0.003  0.6844 -0.4401  0.0819
  375SOL    HW1 4419   3.491   4.853   0.068  0.7704 -2.3944  0.7173
  375SOL    HW2 4420   3.456   4.749  -0.034 -0.5233  0.0075 -2.0889
  375SOL     MW 4421   3.437   4.823   0.007 -0.0048 -0.0043 -0.0070
  376SOL     OW 4422   0.518   3.937   3.037  0.0799  0.5070  0.3927
  376SOL    HW1 4423   0.495   3.943   2.944  1.3297  2.4065  0.1281
  376SOL    HW2 4424   0.570   4.018   3.045  0.4656  0.1555  1.7387
  376SOL     MW 4425   0.522   3.949   3.026 -0.0048 -0.0043 -0.0070
  377SOL     OW 4426   4.501   2.611   2.711 -0.0083  0.3738 -0.2793
  377SOL    HW1 4427   4.429   2.672   2.722  0.0700  1.0671 -2.8721
  377SOL    HW2 4428   4.565   2.631   2.779  1.4582  0.7552 -1.6943
  377SOL     MW 4429   4.500   2.622   2.721 -0.0048 -0.0043 -0.0070
  378SOL     OW 4430   4.120   4.007   2.978  0.5210 -0.8310 -0.2518
  378SOL    HW1 4431   4.185   4.003   2.907  0.3465  1.2383 -0.5862
  378SOL    HW2 4432   4.042   4.044   2.935  0.6963  0.2985  0.3645
  378SOL     MW 4433   4.118   4.011   2.963 -0.0048 -0.0043 -0.0070
  379SOL     OW 4434   5.116   4.314   0.240  0.1018  0.0589  0.3091
  379SOL    HW1 4435   5.199   4.281   0.275  0.1107  2.3184  2.7190
  379SOL    HW2 4436   5.057   4.239   0.230 -0.2755  0.4330 -0.2781
  379SOL     MW 4437   5.119   4.300   0.243 -0.0048 -0.0043 -0.0070
   5.12883   5.12883   3.06774
