# Supplementary material for: Resolving liquid-to-glass transitions of water under soft nanoconfinement
Source: Nat Commun. 2026 May 8;17:6224. doi: 10.1038/s41467-026-72955-y (PMC13369869; doi:10.1038/s41467-026-72955-y)
Supplement: Supplementary file 3 — Supplementary Data 1 [file 41467_2026_72955_MOESM3_ESM.zip › 250K/sim3/initial.gro]

Lamellar phy in tip4pice water
 4437
    1phy    C35    1   3.847   1.096   2.108  0.2596  0.9634 -0.8353
    1phy    C33    2   3.835   1.037   1.969  0.1270 -0.2813 -0.2179
    1phy    C34    3   3.975   0.996   1.940  0.2031  0.4868  0.5664
    1phy    C32    4   3.730   0.928   1.959  0.2145  0.5410 -0.1602
    1phy    C31    5   3.593   0.978   1.898  0.1226 -0.0828 -0.0851
    1phy    C30    6   3.480   0.879   1.911 -0.1499  0.2553  0.0769
    1phy    C28    7   3.339   0.941   1.892 -0.4193 -0.6768  0.6586
    1phy    C29    8   3.306   0.938   1.742  0.3074  0.3977  0.0962
    1phy    C27    9   3.226   0.856   1.954  0.4785  0.3472  0.6660
    1phy    C26   10   3.212   0.869   2.106  0.7860 -0.3285 -0.2467
    1phy    C25   11   3.079   0.794   2.141 -0.6803 -0.1658  0.2092
    1phy    C23   12   3.032   0.810   2.284 -0.2138  0.0590  0.0322
    1phy    C24   13   2.887   0.845   2.289  0.3452  0.2062 -0.2935
    1phy    C22   14   3.080   0.687   2.365 -0.3643  0.5674 -0.3128
    1phy    C21   15   3.090   0.716   2.516  0.3004 -0.5307 -0.3041
    1phy    C20   16   3.164   0.597   2.588  0.2041  0.8604  0.5357
    1phy    C18   17   3.190   0.594   2.743 -0.0757 -0.1286 -0.4313
    1phy    O01   18   3.071   0.574   2.821  0.1133 -0.4658  0.1141
    1phy    H01   19   3.019   0.651   2.812 -0.7574 -0.9138  1.0793
    1phy    C19   20   3.258   0.455   2.749 -0.1453 -0.6177  0.4173
    1phy    C13   21   3.281   0.721   2.800  0.2513 -0.3953 -0.2131
    1phy     H3   22   3.375   0.728   2.740  1.1481 -0.1555  1.1803
    1phy    O33   23   3.334   0.684   2.928  0.2753  0.3664  0.3422
    1phy    H1B   24   3.261   0.680   2.987  0.4743  2.5247  0.8524
    1phy    C12   25   3.220   0.869   2.805 -0.0507 -0.1158  0.6194
    1phy    O11   26   3.142   0.903   2.917  0.1295 -0.4319 -0.3689
    1phy    H1A   27   3.205   0.911   2.986 -0.1922  2.5935 -0.2744
    2phy    C35   28   3.472   1.181   1.377  0.2042  0.0775  0.0567
    2phy    C33   29   3.545   1.278   1.469 -0.5071 -0.1645  0.0574
    2phy    C34   30   3.462   1.300   1.594  0.1844  0.2270  0.0972
    2phy    C32   31   3.684   1.224   1.496 -0.4857  0.2536 -0.2385
    2phy    C31   32   3.798   1.326   1.496 -0.4985  0.4418  0.1461
    2phy    C30   33   3.927   1.258   1.511  0.0395  0.4757 -0.0071
    2phy    C28   34   4.055   1.342   1.508  0.1109  0.1451  0.1578
    2phy    C29   35   4.083   1.398   1.648  0.2453 -1.0725 -0.4359
    2phy    C27   36   4.177   1.255   1.467  0.5221 -0.6750  0.3879
    2phy    C26   37   4.277   1.323   1.374 -0.0922  0.6400 -0.1064
    2phy    C25   38   4.378   1.223   1.320  0.0399  0.0692  0.2596
    2phy    C23   39   4.492   1.289   1.236 -0.2942 -0.3915 -0.1769
    2phy    C24   40   4.627   1.284   1.307 -0.4187 -0.3150  0.8517
    2phy    C22   41   4.503   1.196   1.114  0.1590  0.0637 -0.3919
    2phy    C21   42   4.544   1.260   0.978 -0.0978 -0.3437 -0.1362
    2phy    C20   43   4.568   1.159   0.864  0.0224  0.1940  0.0047
    2phy    C18   44   4.640   1.217   0.732 -0.3605  0.5298  0.1555
    2phy    O01   45   4.571   1.332   0.692  0.4728  0.4153 -0.3441
    2phy    H01   46   4.607   1.366   0.612  0.6908  2.1035  0.4393
    2phy    C19   47   4.603   1.102   0.631  0.1855  0.0993 -0.0526
    2phy    C13   48   4.799   1.244   0.755 -0.1102  0.0959  0.5360
    2phy     H3   49   4.807   1.342   0.809 -0.7122  0.9983 -0.9453
    2phy    O33   50   4.868   1.167   0.852 -0.2456  0.6659 -0.0310
    2phy    H1B   51   4.820   1.171   0.933  3.4881 -1.0601  2.5664
    2phy    C12   52   4.879   1.332   0.652  0.1089 -0.1084  0.4020
    2phy    O11   53   4.931   1.260   0.550  0.1235 -0.2842  0.7389
    2phy    H1A   54   4.984   1.190   0.583  0.1731  0.1558  1.6255
    3phy    C35   55   4.281   4.273   0.932 -0.4148 -0.2930 -0.2568
    3phy    C33   56   4.146   4.336   0.910 -0.9516 -0.0915 -0.3610
    3phy    C34   57   4.049   4.223   0.879  0.3645  0.3286  0.0247
    3phy    C32   58   4.108   4.428   1.025  0.1110 -0.6677  0.3503
    3phy    C31   59   4.135   4.581   0.998  1.2242 -0.1084 -0.5753
    3phy    C30   60   4.137   4.677   1.121 -0.9252  0.3982  0.3026
    3phy    C28   61   4.130   4.824   1.091  0.1954 -0.0454 -0.1885
    3phy    C29   62   4.039   4.894   1.189 -0.4515  0.3597  0.6865
    3phy    C27   63   4.276   4.882   1.080  0.3708 -0.1372 -0.4434
    3phy    C26   64   4.296   4.985   0.971 -0.3008 -0.1486  0.0485
    3phy    C25   65   4.442   5.047   0.970 -0.2033  0.0482  0.1350
    3phy    C23   66   4.489   5.139   0.855  0.2246 -0.5247  0.5036
    3phy    C24   67   4.572   5.254   0.914  0.8753 -0.0033  0.3943
    3phy    C22   68   4.588   5.060   0.754  0.0649 -0.7141 -0.2991
    3phy    C21   69   4.521   5.002   0.635  0.2365 -0.1313 -0.0598
    3phy    C20   70   4.629   4.924   0.555 -0.2349  0.0706 -0.0333
    3phy    C18   71   4.602   4.879   0.408  0.1642  0.6598 -0.3690
    3phy    O01   72   4.487   4.792   0.410 -0.4874  0.1484 -0.0342
    3phy    H01   73   4.412   4.822   0.457 -1.1217 -2.1907  0.5557
    3phy    C19   74   4.723   4.787   0.373  0.4142 -0.0880 -0.3137
    3phy    C13   75   4.587   5.000   0.309  0.4905  0.5701  0.1263
    3phy     H3   76   4.503   5.054   0.362 -0.2351 -0.5794  0.1787
    3phy    O33   77   4.685   5.108   0.311 -0.3222 -0.4866 -0.0358
    3phy    H1B   78   4.748   5.091   0.244 -1.1657 -2.0972 -0.4660
    3phy    C12   79   4.501   4.996   0.184 -0.5416 -0.3895  0.0614
    3phy    O11   80   4.567   4.984   0.061 -0.0744  0.0687 -0.3670
    3phy    H1A   81   4.591   4.893   0.055 -1.3987 -0.3866  0.7146
    4phy    C35   82   1.308   3.817   1.960  0.1331 -0.0298 -0.6708
    4phy    C33   83   1.372   3.927   1.886  0.3893 -0.1448  0.7083
    4phy    C34   84   1.390   3.901   1.735  0.3605 -0.8215  0.0514
    4phy    C32   85   1.290   4.050   1.923  0.0957 -0.6778  0.5600
    4phy    C31   86   1.381   4.177   1.944 -0.4630 -0.2555 -0.2175
    4phy    C30   87   1.290   4.298   1.974 -0.0971 -0.5946 -0.3324
    4phy    C28   88   1.375   4.427   1.963  0.0651 -0.4065  0.7058
    4phy    C29   89   1.378   4.480   1.813 -0.7727 -0.0711 -0.4934
    4phy    C27   90   1.302   4.528   2.062 -0.3367  0.1708  0.0458
    4phy    C26   91   1.382   4.640   2.123 -0.9306 -0.4132 -0.0951
    4phy    C25   92   1.291   4.723   2.212  0.4044 -0.3486 -0.3127
    4phy    C23   93   1.350   4.859   2.255 -0.0427 -0.5898 -0.1577
    4phy    C24   94   1.280   4.960   2.157  0.2066  0.4580  0.1466
    4phy    C22   95   1.296   4.902   2.397 -0.2090  0.0885  0.8475
    4phy    C21   96   1.377   4.840   2.517 -0.0388  0.2624 -0.3420
    4phy    C20   97   1.312   4.867   2.652 -0.0021  0.4094 -0.0819
    4phy    C18   98   1.364   4.799   2.790  0.3271  0.2684  0.0845
    4phy    O01   99   1.506   4.827   2.809  0.9507  0.3683  0.2419
    4phy    H01  100   1.549   4.764   2.755 -1.2227 -0.2404 -0.8814
    4phy    C19  101   1.281   4.878   2.899 -0.4065 -0.1573  0.1754
    4phy    C13  102   1.337   4.641   2.782 -0.0322  0.2674  0.3391
    4phy     H3  103   1.380   4.599   2.688  0.8847 -0.0622  0.8967
    4phy    O33  104   1.203   4.611   2.755 -0.4022 -0.0671 -0.0564
    4phy    H1B  105   1.178   4.529   2.794 -0.5232 -1.0334 -2.0175
    4phy    C12  106   1.396   4.543   2.896 -0.1736 -0.2584 -0.4722
    4phy    O11  107   1.430   4.416   2.862 -0.1763  1.1205  0.1946
    4phy    H1A  108   1.460   4.372   2.939 -2.1652 -0.7114  0.0392
    5phy    C35  109   0.109   0.295   1.843  0.1133  0.6331  0.3101
    5phy    C33  110   0.074   0.395   1.952  0.1478 -0.2081  0.2269
    5phy    C34  111   0.173   0.513   1.943  0.3360  0.3461 -0.0524
    5phy    C32  112  -0.071   0.450   1.941 -0.9511 -0.8506  0.1097
    5phy    C31  113  -0.133   0.484   2.079 -0.0644 -0.1688  0.4346
    5phy    C30  114  -0.286   0.516   2.077 -0.1897 -0.3148  0.3322
    5phy    C28  115  -0.346   0.566   2.206  0.7477 -0.1432  0.8218
    5phy    C29  116  -0.355   0.721   2.192 -0.1413  0.0485  0.0452
    5phy    C27  117  -0.489   0.504   2.232  0.1570 -0.4077  0.0452
    5phy    C26  118  -0.533   0.448   2.370 -0.2257  0.1933 -0.2392
    5phy    C25  119  -0.669   0.381   2.381 -0.0745 -0.4949  0.4115
    5phy    C23  120  -0.697   0.321   2.520 -0.5548 -0.4280  0.3142
    5phy    C24  121  -0.841   0.316   2.542  0.1630 -0.3460  0.0985
    5phy    C22  122  -0.636   0.181   2.550 -0.2046  0.3552  0.3961
    5phy    C21  123  -0.575   0.164   2.690  0.5982  0.2597 -0.4283
    5phy    C20  124  -0.494   0.035   2.710 -0.0584  0.2394 -0.3478
    5phy    C18  125  -0.437  -0.006   2.846 -0.3127  0.1501 -0.2159
    5phy    O01  126  -0.550   0.005   2.935  0.2042 -0.7966 -0.0053
    5phy    H01  127  -0.538  -0.057   3.005  0.7346 -0.9282 -0.2100
    5phy    C19  128  -0.405  -0.150   2.823 -0.0704  0.7184 -0.2975
    5phy    C13  129  -0.306   0.083   2.893 -0.0251 -0.6985  0.0398
    5phy     H3  130  -0.333   0.192   2.900 -1.1828 -0.9689  0.0795
    5phy    O33  131  -0.195   0.083   2.801 -0.1008 -0.4679  0.1036
    5phy    H1B  132  -0.228   0.087   2.713 -3.0449 -1.1729  1.0629
    5phy    C12  133  -0.249   0.070   3.042 -0.4479  0.1107 -0.2202
    5phy    O11  134  -0.337   0.074   3.150  0.0067  0.1235  0.2960
    5phy    H1A  135  -0.416   0.118   3.124  0.2789  0.8001  0.5804
    6phy    C35  136   0.102   2.224   1.344  0.1384 -0.2779 -0.3150
    6phy    C33  137   0.115   2.198   1.197 -0.5331 -0.3680  0.5863
    6phy    C34  138  -0.015   2.166   1.124 -0.2248 -0.2647 -0.1899
    6phy    C32  139   0.185   2.321   1.131  0.8010  0.0015 -0.6903
    6phy    C31  140   0.292   2.284   1.031 -0.1562  0.4755 -0.4412
    6phy    C30  141   0.401   2.391   1.015  0.7677  0.1138 -0.6750
    6phy    C28  142   0.494   2.361   0.898 -0.1258  0.0673  0.3357
    6phy    C29  143   0.539   2.487   0.831 -0.3246 -0.3030 -0.2625
    6phy    C27  144   0.618   2.269   0.929 -0.0041 -0.4362 -0.5008
    6phy    C26  145   0.663   2.187   0.811  0.4358 -0.2161  0.1680
    6phy    C25  146   0.767   2.076   0.827  0.1753  0.2957  0.0625
    6phy    C23  147   0.825   2.010   0.701 -0.3684  0.4925  0.2903
    6phy    C24  148   0.919   2.094   0.620 -0.1268 -0.3577  0.2097
    6phy    C22  149   0.888   1.871   0.733  0.0918  0.1346  0.1362
    6phy    C21  150   0.891   1.764   0.619  0.4134  0.2172 -0.3725
    6phy    C20  151   0.920   1.627   0.673  0.0431  0.1655 -0.0647
    6phy    C18  152   0.944   1.503   0.583  0.1749  0.7678  0.1438
    6phy    O01  153   0.833   1.480   0.496  0.2760 -0.3172 -0.2335
    6phy    H01  154   0.763   1.450   0.550 -0.2304  0.7930 -0.2411
    6phy    C19  155   0.964   1.390   0.688 -0.1235 -0.0152 -0.0885
    6phy    C13  156   1.070   1.518   0.483  0.1359 -0.5335 -0.3142
    6phy     H3  157   1.043   1.612   0.427  0.4189  0.6506  1.4441
    6phy    O33  158   1.191   1.567   0.544 -0.0568 -0.2293 -0.1036
    6phy    H1B  159   1.201   1.658   0.526 -0.6249  0.0069  0.7090
    6phy    C12  160   1.107   1.444   0.355  0.2068  0.5345 -0.1723
    6phy    O11  161   0.986   1.407   0.282 -0.1611 -0.1576  0.2604
    6phy    H1A  162   0.910   1.427   0.333 -1.4375 -0.2278 -1.5093
    7phy    C35  163   0.029   4.496   1.767  0.1778  0.0528 -0.2681
    7phy    C33  164   0.083   4.610   1.679 -0.2084  0.1135  0.2558
    7phy    C34  165   0.122   4.553   1.541 -0.4623 -0.5845 -0.0376
    7phy    C32  166  -0.024   4.717   1.663  0.6642 -0.1969 -0.2417
    7phy    C31  167  -0.024   4.844   1.753  0.0668  0.4059  0.3302
    7phy    C30  168  -0.159   4.920   1.764  0.0290 -0.2299  0.0076
    7phy    C28  169  -0.147   5.068   1.817  0.2580 -0.1745  0.1967
    7phy    C29  170  -0.174   5.164   1.705  0.0224  0.3024 -0.0942
    7phy    C27  171  -0.232   5.084   1.937  0.2383  0.0414 -0.0835
    7phy    C26  172  -0.174   5.167   2.056 -0.2962 -0.2324 -0.2883
    7phy    C25  173  -0.256   5.137   2.185 -0.1234  0.8063  1.0315
    7phy    C23  174  -0.188   5.188   2.308 -0.2314 -0.0145 -0.7324
    7phy    C24  175  -0.261   5.312   2.368 -0.2570  0.3101  0.0555
    7phy    C22  176  -0.180   5.070   2.414  0.1548 -0.5550  1.0258
    7phy    C21  177  -0.079   5.083   2.522  0.3612 -0.0272 -0.1539
    7phy    C20  178  -0.067   4.947   2.602  0.3636 -0.5907 -0.6005
    7phy    C18  179   0.030   4.957   2.728 -0.5716 -0.0897 -0.2928
    7phy    O01  180   0.034   5.084   2.800  0.1888  0.2214  0.0128
    7phy    H01  181  -0.052   5.123   2.797 -0.5935 -1.3134  1.2685
    7phy    C19  182  -0.039   4.852   2.821  0.0523 -0.3949  0.0803
    7phy    C13  183   0.183   4.915   2.688  0.3405 -0.7435  0.4838
    7phy     H3  184   0.211   4.975   2.597  0.5396 -0.8322  0.4861
    7phy    O33  185   0.186   4.783   2.633 -0.1316 -0.0816  0.1368
    7phy    H1B  186   0.246   4.753   2.568 -1.1189 -1.1684 -0.3171
    7phy    C12  187   0.305   4.937   2.793 -0.8516  0.6620  0.0654
    7phy    O11  188   0.326   5.073   2.817  0.4968  0.3650 -0.0436
    7phy    H1A  189   0.242   5.102   2.847  0.6249 -0.5389  1.2883
    8phy    C35  190   4.862   4.936   1.333 -0.8868 -0.1301  0.1579
    8phy    C33  191   4.745   5.002   1.278  0.2193  0.2455 -0.3862
    8phy    C34  192   4.622   4.916   1.296  0.0909 -0.2436 -0.2622
    8phy    C32  193   4.733   5.136   1.353  0.3888 -0.1253  0.3568
    8phy    C31  194   4.665   5.247   1.269  0.1382 -0.5641  0.2264
    8phy    C30  195   4.649   5.381   1.347 -0.2571  0.6558 -0.0308
    8phy    C28  196   4.589   5.497   1.269  0.1776 -0.5462  0.6379
    8phy    C29  197   4.494   5.579   1.363 -0.0935  0.4010  0.2471
    8phy    C27  198   4.696   5.577   1.189  0.5156  0.0715  0.2026
    8phy    C26  199   4.640   5.643   1.061  0.6629 -0.1846 -0.3695
    8phy    C25  200   4.743   5.713   0.968 -0.4281  0.2302 -0.4473
    8phy    C23  201   4.702   5.750   0.823 -0.0366  0.2237 -0.1039
    8phy    C24  202   4.641   5.887   0.802  0.1188  0.3891  0.1828
    8phy    C22  203   4.811   5.712   0.724 -0.0392  0.0272  0.8209
    8phy    C21  204   4.761   5.672   0.583  0.4396  0.1297 -0.0565
    8phy    C20  205   4.871   5.604   0.498  0.1608  0.3563 -0.3993
    8phy    C18  206   4.845   5.584   0.344  0.2919 -0.8351 -0.1507
    8phy    O01  207   4.711   5.523   0.332 -0.1467 -0.2213 -1.0980
    8phy    H01  208   4.701   5.449   0.389 -0.7982 -0.7823 -1.9222
    8phy    C19  209   4.952   5.486   0.295 -0.5123  0.6465 -0.8587
    8phy    C13  210   4.847   5.723   0.257 -0.1085  0.1034 -0.3139
    8phy     H3  211   4.764   5.778   0.306 -1.7025 -2.1697 -0.2983
    8phy    O33  212   4.954   5.821   0.289 -0.3515  0.2193 -0.1462
    8phy    H1B  213   4.919   5.907   0.286  0.6498  0.6379 -0.2622
    8phy    C12  214   4.772   5.747   0.118  0.1972  0.0736 -0.4253
    8phy    O11  215   4.677   5.648   0.087  0.1518  0.0177 -0.2422
    8phy    H1A  216   4.673   5.598   0.166  1.3813  1.1487  0.5739
    9phy    C35  217   0.240   0.877   1.892  0.1132  0.0078 -0.3189
    9phy    C33  218   0.132   0.911   1.792 -0.3002  0.2068 -0.2912
    9phy    C34  219   0.187   0.908   1.654 -0.0373 -0.1568  0.1839
    9phy    C32  220   0.005   0.835   1.822  0.7060  0.2571 -0.5690
    9phy    C31  221  -0.126   0.916   1.790 -0.0688  0.2536 -0.5284
    9phy    C30  222  -0.253   0.827   1.813  0.3021  0.2647 -0.0527
    9phy    C28  223  -0.389   0.876   1.755  0.4964 -0.2314 -0.1057
    9phy    C29  224  -0.409   0.844   1.602 -0.3931  0.2976 -0.3652
    9phy    C27  225  -0.514   0.819   1.831 -0.3016  0.8006  0.0866
    9phy    C26  226  -0.562   0.904   1.948 -0.0979  0.5667 -0.5374
    9phy    C25  227  -0.666   0.830   2.036  0.3918 -0.4803  0.5106
    9phy    C23  228  -0.721   0.919   2.151 -0.5038  0.1141 -0.6534
    9phy    C24  229  -0.854   0.995   2.128  0.2978  0.5477 -0.5193
    9phy    C22  230  -0.751   0.832   2.269  0.1753 -0.1930  0.2343
    9phy    C21  231  -0.680   0.882   2.394  0.3890  0.2429  0.2010
    9phy    C20  232  -0.716   0.786   2.500  0.1128  0.3415 -0.3503
    9phy    C18  233  -0.659   0.805   2.646  0.0642 -0.6355 -0.2732
    9phy    O01  234  -0.684   0.938   2.691 -0.3021 -0.1500 -0.0434
    9phy    H01  235  -0.627   0.964   2.760  0.5415 -1.8762 -0.0195
    9phy    C19  236  -0.753   0.715   2.731 -0.4099 -0.2654  0.2073
    9phy    C13  237  -0.501   0.760   2.672  0.2732 -0.3666  0.3501
    9phy     H3  238  -0.486   0.651   2.654 -1.1378 -0.8068  1.6317
    9phy    O33  239  -0.475   0.768   2.814  0.1335 -0.1054  0.1664
    9phy    H1B  240  -0.479   0.854   2.850  0.7736  0.0362 -0.0838
    9phy    C12  241  -0.381   0.830   2.598 -0.1137  0.0001  0.0510
    9phy    O11  242  -0.360   0.963   2.637 -0.6797 -0.1232  0.1958
    9phy    H1A  243  -0.439   1.014   2.628 -0.6521  0.6359  3.0085
   10phy    C35  244   0.581   1.167   1.408  0.5883  0.8659 -0.0029
   10phy    C33  245   0.526   1.280   1.490  0.1059  0.6448 -1.0525
   10phy    C34  246   0.596   1.270   1.621  0.4160 -0.3810 -0.1264
   10phy    C32  247   0.557   1.418   1.432 -0.2683 -0.0289 -0.6681
   10phy    C31  248   0.445   1.501   1.363 -0.1359  0.3117  0.2689
   10phy    C30  249   0.495   1.636   1.316 -0.7760  0.6459  0.4692
   10phy    C28  250   0.404   1.713   1.218 -0.0311  0.0636 -0.2590
   10phy    C29  251   0.357   1.840   1.288 -0.1158  0.0278  0.3227
   10phy    C27  252   0.487   1.743   1.093  0.0315 -0.1444  0.1749
   10phy    C26  253   0.406   1.751   0.961  0.1316  0.3152  0.3398
   10phy    C25  254   0.495   1.736   0.836 -0.1941  0.4814 -0.6130
   10phy    C23  255   0.424   1.739   0.696 -0.7624 -0.1855 -0.3771
   10phy    C24  256   0.485   1.845   0.609  0.1007  0.5762  0.6585
   10phy    C22  257   0.443   1.603   0.629  0.2734  0.0643  0.2584
   10phy    C21  258   0.316   1.565   0.554 -0.0604  0.7115  0.5181
   10phy    C20  259   0.336   1.447   0.453  0.3432 -0.5934 -0.2656
   10phy    C18  260   0.218   1.372   0.372 -0.0618  0.6877 -0.4557
   10phy    O01  261   0.129   1.305   0.462 -0.3793  0.7873 -0.7907
   10phy    H01  262   0.168   1.230   0.502  0.3629  1.1316 -0.8385
   10phy    C19  263   0.290   1.257   0.291 -0.2752  0.3270  0.0116
   10phy    C13  264   0.145   1.479   0.279  0.3015  0.2695  0.1581
   10phy     H3  265   0.111   1.549   0.359 -0.0806 -1.2447  1.3629
   10phy    O33  266   0.217   1.570   0.202 -0.7199 -0.5639  0.2170
   10phy    H1B  267   0.269   1.525   0.138  1.0673  1.1610  0.3477
   10phy    C12  268  -0.001   1.473   0.239  0.0519 -0.0293  0.0474
   10phy    O11  269  -0.080   1.380   0.303 -0.1915  0.4857  0.3519
   10phy    H1A  270  -0.031   1.352   0.377 -1.7709 -0.3692  1.1398
   11phy    C35  271   0.229   1.986   1.849  0.5166 -0.0170 -0.1898
   11phy    C33  272   0.228   1.847   1.783  0.3965  0.2853 -0.1976
   11phy    C34  273   0.282   1.859   1.640 -0.7678  0.3635  0.3947
   11phy    C32  274   0.276   1.742   1.889  0.2146  0.1223 -0.6393
   11phy    C31  275   0.211   1.606   1.867  0.7835  0.0264  0.1007
   11phy    C30  276   0.209   1.508   1.986  0.3277 -0.4258 -0.1550
   11phy    C28  277   0.161   1.366   1.961  0.3243  0.0254 -0.4428
   11phy    C29  278   0.275   1.277   1.917  0.3435 -0.2087  0.9573
   11phy    C27  279   0.120   1.292   2.091 -0.6630  0.3449  0.2272
   11phy    C26  280  -0.021   1.298   2.142 -0.2990 -0.1078  0.8670
   11phy    C25  281  -0.033   1.233   2.278  0.4229 -0.1157 -0.1638
   11phy    C23  282  -0.178   1.256   2.327  0.5875 -0.1283  0.2047
   11phy    C24  283  -0.249   1.120   2.315 -0.3726 -0.1083 -0.8581
   11phy    C22  284  -0.184   1.294   2.481  0.1389 -0.1231  0.0015
   11phy    C21  285  -0.158   1.442   2.522  0.2264 -0.1927 -0.1712
   11phy    C20  286  -0.160   1.467   2.675  0.2968  0.1195  0.0938
   11phy    C18  287  -0.175   1.614   2.728  0.0200 -0.5619  0.0333
   11phy    O01  288  -0.296   1.669   2.674  0.1275 -0.0764 -0.1848
   11phy    H01  289  -0.372   1.617   2.694  0.0755  0.4585  1.1623
   11phy    C19  290  -0.201   1.589   2.879  0.2233 -0.2551 -0.4535
   11phy    C13  291  -0.048   1.709   2.688  0.1909 -0.0591  0.1422
   11phy     H3  292  -0.028   1.698   2.578  0.0283  1.8214 -0.1158
   11phy    O33  293   0.076   1.665   2.741  0.2973  0.3823 -0.2462
   11phy    H1B  294   0.081   1.573   2.721 -2.0534  0.2911 -0.6738
   11phy    C12  295  -0.077   1.865   2.705 -0.7892  0.5056  0.3749
   11phy    O11  296  -0.188   1.927   2.645  0.1074  0.2663  0.2511
   11phy    H1A  297  -0.259   1.865   2.641  0.5414 -0.3283  1.4311
   12phy    C35  298   1.289   1.900   2.281  0.2365  0.2424 -0.3349
   12phy    C33  299   1.230   1.922   2.140  0.1647 -0.5466 -0.1061
   12phy    C34  300   1.299   1.828   2.041 -0.2331  0.0353  0.3990
   12phy    C32  301   1.081   1.894   2.127 -0.1527  1.0583 -0.4650
   12phy    C31  302   0.981   2.007   2.170  0.1841 -0.0769  0.2364
   12phy    C30  303   0.839   1.970   2.134 -0.3447 -0.0075  0.4144
   12phy    C28  304   0.723   2.055   2.196 -0.4439 -0.5537  0.0709
   12phy    C29  305   0.721   2.198   2.132  0.8760  0.1262  0.4205
   12phy    C27  306   0.590   1.989   2.164  0.4161  0.2526  0.3731
   12phy    C26  307   0.506   1.927   2.277 -0.0816 -0.2808 -0.3170
   12phy    C25  308   0.358   1.888   2.244  0.0214 -0.2787 -0.1280
   12phy    C23  309   0.264   1.820   2.341 -0.2982  0.4197  0.5520
   12phy    C24  310   0.123   1.869   2.320  0.4492 -0.7936  0.1867
   12phy    C22  311   0.274   1.667   2.330 -0.2943 -0.5003  0.6127
   12phy    C21  312   0.254   1.601   2.471  0.2679 -0.2130  0.5296
   12phy    C20  313   0.237   1.450   2.471  0.0497  0.0929  0.2243
   12phy    C18  314   0.271   1.367   2.601 -0.5202 -0.1574  0.0280
   12phy    O01  315   0.199   1.423   2.709  0.0344 -0.4397  0.5842
   12phy    H01  316   0.141   1.366   2.757  0.4426 -1.8164 -0.5115
   12phy    C19  317   0.211   1.221   2.575 -0.1161  0.1221 -0.4469
   12phy    C13  318   0.429   1.348   2.640  0.4204  0.5395  0.0358
   12phy     H3  319   0.481   1.294   2.557 -1.3447  0.7928 -1.2973
   12phy    O33  320   0.438   1.259   2.749 -0.1958  0.1293  0.3431
   12phy    H1B  321   0.375   1.287   2.813 -0.9360  1.0198 -0.7274
   12phy    C12  322   0.511   1.479   2.681 -0.1612  0.4811 -0.0335
   12phy    O11  323   0.468   1.558   2.790  0.1890 -0.1208 -0.2144
   12phy    H1A  324   0.508   1.641   2.772  0.1928 -0.3675 -1.4397
   13phy    C35  325   4.664   2.281   1.518 -0.0796  0.4212  0.1133
   13phy    C33  326   4.810   2.324   1.477  0.7875  0.0995 -0.2229
   13phy    C34  327   4.847   2.213   1.383 -0.6690  0.3784 -0.1978
   13phy    C32  328   4.813   2.463   1.410  0.0985 -0.0829  0.1626
   13phy    C31  329   4.848   2.585   1.497 -0.0173 -0.2550 -0.2765
   13phy    C30  330   4.848   2.712   1.418  0.6663 -0.2472  0.3117
   13phy    C28  331   4.889   2.839   1.496 -0.4538  0.0055 -0.4612
   13phy    C29  332   4.962   2.932   1.401 -0.3140  0.0229  0.0293
   13phy    C27  333   4.770   2.918   1.548  0.1688 -0.0580 -0.5321
   13phy    C26  334   4.768   2.929   1.699 -0.0142 -0.2916 -0.3976
   13phy    C25  335   4.648   3.008   1.757  0.9239  0.2832 -0.4008
   13phy    C23  336   4.617   2.987   1.908  0.0637 -0.2406  0.0016
   13phy    C24  337   4.642   3.114   1.984  0.1522 -0.1126 -0.2135
   13phy    C22  338   4.480   2.921   1.933  0.1309 -0.2590  0.7115
   13phy    C21  339   4.474   2.829   2.052 -0.0222 -0.2123  0.2846
   13phy    C20  340   4.330   2.811   2.104  0.8442  0.3347 -0.7923
   13phy    C18  341   4.289   2.778   2.254  0.0668 -0.8357 -0.3285
   13phy    O01  342   4.371   2.856   2.339  0.5703 -0.5668  0.1392
   13phy    H01  343   4.461   2.838   2.320  0.9961  2.9528 -2.2786
   13phy    C19  344   4.147   2.842   2.266 -0.4144 -0.5353  0.2186
   13phy    C13  345   4.298   2.622   2.299  0.7607 -0.0773 -0.3465
   13phy     H3  346   4.223   2.565   2.239 -0.1909  2.1385 -1.3743
   13phy    O33  347   4.242   2.607   2.431 -0.0361  0.1705  0.4175
   13phy    H1B  348   4.277   2.678   2.480  1.9687  2.5831 -3.8823
   13phy    C12  349   4.430   2.533   2.307  0.6733 -0.0870 -0.4823
   13phy    O11  350   4.524   2.576   2.405  0.0878  0.3543 -0.3136
   13phy    H1A  351   4.496   2.535   2.485 -0.4573 -2.3864 -1.7869
   14phy    C35  352   4.580   2.845   1.163  0.4467  0.2584 -0.0043
   14phy    C33  353   4.514   2.966   1.101  0.2611 -0.3121  0.3108
   14phy    C34  354   4.364   2.955   1.092  0.6020  0.3862 -0.4391
   14phy    C32  355   4.545   3.090   1.176 -0.0443  0.0942  0.1591
   14phy    C31  356   4.595   3.213   1.098  0.1230 -0.1754 -0.4334
   14phy    C30  357   4.607   3.330   1.191 -0.5992  0.1897  0.2925
   14phy    C28  358   4.582   3.466   1.122  0.3822  0.0474 -0.0890
   14phy    C29  359   4.546   3.562   1.235  0.0769 -0.0185 -0.3432
   14phy    C27  360   4.702   3.524   1.040  0.7418  0.2054 -0.0683
   14phy    C26  361   4.671   3.541   0.887  0.4355  0.8285  0.9977
   14phy    C25  362   4.795   3.536   0.798  0.7074 -0.2923 -0.7938
   14phy    C23  363   4.783   3.564   0.647  0.3411  0.5062 -0.2987
   14phy    C24  364   4.735   3.704   0.603 -0.2854 -0.5372  0.1137
   14phy    C22  365   4.926   3.524   0.598 -0.6934 -0.1738 -0.2431
   14phy    C21  366   4.943   3.466   0.460 -0.3258 -0.3084  0.3327
   14phy    C20  367   5.090   3.435   0.428 -0.3005  0.4140  0.3117
   14phy    C18  368   5.142   3.362   0.295  0.0982  0.0765 -0.0471
   14phy    O01  369   5.055   3.261   0.245 -0.2252  0.0037 -0.1255
   14phy    H01  370   4.975   3.295   0.208 -0.2203  0.5921  0.3898
   14phy    C19  371   5.276   3.289   0.341  0.1181 -0.4052 -0.1602
   14phy    C13  372   5.160   3.466   0.177  0.2969 -0.4971 -0.2418
   14phy     H3  373   5.055   3.496   0.155 -0.2426 -1.7971  0.4533
   14phy    O33  374   5.209   3.597   0.207 -0.2108  0.2583  0.1236
   14phy    H1B  375   5.277   3.611   0.144 -0.4274 -1.9693 -0.7225
   14phy    C12  376   5.163   3.433   0.021 -0.2354  0.4027  0.0693
   14phy    O11  377   5.284   3.437  -0.040  0.1487 -0.3692  0.5850
   14phy    H1A  378   5.270   3.424  -0.132 -1.3783  0.4773  0.6624
   15phy    C35  379   1.084   4.140   1.623  0.0731 -0.2721 -0.1270
   15phy    C33  380   1.046   4.287   1.612  0.4235 -0.9823  0.3753
   15phy    C34  381   1.139   4.361   1.514 -0.0267  0.4227  0.2481
   15phy    C32  382   0.898   4.317   1.577  0.0986  0.2167  0.5588
   15phy    C31  383   0.819   4.390   1.689 -0.1346 -0.4510  0.5682
   15phy    C30  384   0.673   4.404   1.651 -0.1125 -0.0098  0.3224
   15phy    C28  385   0.600   4.487   1.754 -0.4895 -0.2971 -0.2159
   15phy    C29  386   0.549   4.621   1.706 -0.1005 -0.3152 -0.5509
   15phy    C27  387   0.487   4.398   1.812  0.3051  0.8134 -0.0579
   15phy    C26  388   0.441   4.406   1.961  0.2058 -0.6933 -0.2119
   15phy    C25  389   0.325   4.303   1.971 -0.1535 -0.0025 -0.0613
   15phy    C23  390   0.272   4.277   2.113  0.1206 -1.0244 -0.3279
   15phy    C24  391   0.131   4.319   2.129  0.4119 -0.4199  0.4150
   15phy    C22  392   0.289   4.129   2.152  0.3873 -0.1213 -0.2756
   15phy    C21  393   0.339   4.110   2.296 -0.5346  0.4562 -0.3050
   15phy    C20  394   0.341   3.965   2.340  0.5522  0.7497 -0.1064
   15phy    C18  395   0.399   3.914   2.479 -0.0451  0.4276  0.1634
   15phy    O01  396   0.328   3.978   2.581  0.2894 -0.4197 -0.2924
   15phy    H01  397   0.353   3.948   2.667 -0.3843 -0.8817 -0.2462
   15phy    C19  398   0.352   3.769   2.485  0.1727  0.4003  0.1398
   15phy    C13  399   0.560   3.924   2.505 -0.4116  0.3069  0.4208
   15phy     H3  400   0.614   3.871   2.423 -1.6943  0.5371 -0.5978
   15phy    O33  401   0.600   3.845   2.622 -0.4470  0.4182 -0.2019
   15phy    H1B  402   0.689   3.867   2.645 -0.3305 -1.2036  1.1194
   15phy    C12  403   0.626   4.067   2.516  0.2014 -0.2616  0.2851
   15phy    O11  404   0.569   4.165   2.593  0.3286  0.2752  0.5906
   15phy    H1A  405   0.572   4.250   2.554  1.2121  0.3941  0.9070
   16phy    C35  406   5.039   3.869   1.592 -0.4562 -0.0507  0.6320
   16phy    C33  407   4.937   3.989   1.570 -0.7389 -0.1740  0.5507
   16phy    C34  408   4.862   3.974   1.438  0.6518 -0.3702 -0.4282
   16phy    C32  409   4.860   4.024   1.698  0.1295 -0.2141  0.3113
   16phy    C31  410   4.814   4.168   1.712 -0.1517  0.0040 -0.1587
   16phy    C30  411   4.773   4.216   1.851 -0.6730 -0.0545  0.0766
   16phy    C28  412   4.728   4.362   1.862 -0.3113 -0.1604 -0.0141
   16phy    C29  413   4.583   4.371   1.827  0.4137 -0.2118 -0.2116
   16phy    C27  414   4.729   4.406   2.011 -0.2948  0.1127 -0.2449
   16phy    C26  415   4.856   4.475   2.054 -0.8719  0.1133 -0.1670
   16phy    C25  416   4.838   4.547   2.184  0.0172 -0.2097 -0.2815
   16phy    C23  417   4.959   4.612   2.251  0.7861  0.5769 -0.0174
   16phy    C24  418   4.972   4.762   2.218 -0.8635  0.6553  0.3320
   16phy    C22  419   4.940   4.595   2.402  0.3128 -0.1562 -0.3135
   16phy    C21  420   5.023   4.480   2.462  0.1093  0.1293 -0.0952
   16phy    C20  421   4.988   4.457   2.609  0.5190 -0.4383  0.1986
   16phy    C18  422   5.067   4.356   2.703  0.7467 -0.9547  0.2797
   16phy    O01  423   5.210   4.392   2.712  0.2767  0.2080 -0.4281
   16phy    H01  424   5.259   4.329   2.664 -0.9990 -0.5588 -0.7792
   16phy    C19  425   5.013   4.400   2.840 -0.3395 -0.2217  0.5908
   16phy    C13  426   5.050   4.195   2.673 -0.1647 -0.6899  0.1790
   16phy     H3  427   4.948   4.170   2.634 -0.7043 -0.2033  1.2226
   16phy    O33  428   5.061   4.111   2.783 -0.1568 -0.0107 -0.2748
   16phy    H1B  429   5.132   4.138   2.839  0.2444 -0.4376 -0.5640
   16phy    C12  430   5.159   4.148   2.568 -0.0388 -0.3702 -0.3629
   16phy    O11  431   5.292   4.189   2.599 -0.3736  0.2387  0.4228
   16phy    H1A  432   5.344   4.112   2.603 -1.2123 -0.3707 -0.0786
   17phy    C35  433   4.090   4.689   2.218  0.0851  0.1018 -0.2632
   17phy    C33  434   4.072   4.585   2.106  0.1325  0.2639  0.2683
   17phy    C34  435   4.061   4.663   1.974  0.1248 -0.2710 -0.0322
   17phy    C32  436   4.189   4.485   2.111 -0.1185 -0.5720 -0.6914
   17phy    C31  437   4.174   4.358   2.023  0.2536  0.4002 -0.7406
   17phy    C30  438   4.287   4.257   2.048  0.3412  0.0399  0.1312
   17phy    C28  439   4.257   4.121   1.979 -0.3521  0.6991 -0.3067
   17phy    C29  440   4.365   4.087   1.881 -0.1234  0.7541  0.2382
   17phy    C27  441   4.251   4.010   2.085 -0.4453 -0.1254  0.0428
   17phy    C26  442   4.109   3.946   2.102 -0.4342  0.0443 -0.2740
   17phy    C25  443   4.089   3.866   2.226 -0.7459  0.0169 -0.4524
   17phy    C23  444   3.947   3.820   2.261 -0.4835 -0.1813  0.0116
   17phy    C24  445   3.935   3.673   2.229  0.4894  0.0426 -0.4500
   17phy    C22  446   3.944   3.815   2.417 -0.2500  0.5293 -0.8857
   17phy    C21  447   3.820   3.864   2.481  0.0378  0.0177  0.4677
   17phy    C20  448   3.832   3.837   2.634  0.1310  0.1644  0.7801
   17phy    C18  449   3.718   3.857   2.742 -0.3290 -0.5646 -0.4500
   17phy    O01  450   3.633   3.750   2.727 -0.0472  0.2019  0.3647
   17phy    H01  451   3.585   3.740   2.807  0.4092 -0.3694  0.5709
   17phy    C19  452   3.812   3.845   2.867  0.2218  0.2128  0.0005
   17phy    C13  453   3.631   3.998   2.738  0.1108  0.2635 -1.5945
   17phy     H3  454   3.700   4.087   2.746 -1.5891  1.4536  1.7376
   17phy    O33  455   3.563   4.013   2.863 -0.2640 -0.1732 -0.2321
   17phy    H1B  456   3.492   3.952   2.866  0.5119 -1.1210 -0.6359
   17phy    C12  457   3.537   4.034   2.621  0.4895  0.0846  0.1520
   17phy    O11  458   3.484   4.160   2.625  0.0395 -0.1750 -0.4495
   17phy    H1A  459   3.425   4.186   2.557 -0.4684  0.0663  0.0760
   18phy    C35  460   0.568   3.613   1.088  0.4448 -0.0729 -0.4147
   18phy    C33  461   0.660   3.498   1.106 -0.2912  0.4025  0.1846
   18phy    C34  462   0.749   3.521   1.229 -0.1880 -0.6419 -0.1003
   18phy    C32  463   0.583   3.366   1.123  0.6740 -0.7957  0.1149
   18phy    C31  464   0.605   3.261   1.017 -0.6109 -0.0033 -0.0451
   18phy    C30  465   0.515   3.135   1.024  0.0900  0.4972 -0.0539
   18phy    C28  466   0.527   3.045   0.897  0.2255 -0.4405  0.1653
   18phy    C29  467   0.623   2.930   0.912  0.7095 -0.2186  0.2607
   18phy    C27  468   0.393   2.979   0.862 -0.2668 -0.3096 -0.0548
   18phy    C26  469   0.336   3.014   0.720 -0.5325 -0.3151  0.0066
   18phy    C25  470   0.211   2.930   0.693 -0.0577 -0.0936 -0.2345
   18phy    C23  471   0.200   2.865   0.554 -0.5805  0.1174 -0.2192
   18phy    C24  472   0.259   2.721   0.555  0.1579  0.4782 -0.2006
   18phy    C22  473   0.049   2.856   0.516 -0.2175  0.0819  0.6063
   18phy    C21  474   0.016   2.879   0.366  0.4608 -0.4129 -0.0720
   18phy    C20  475  -0.131   2.880   0.323  0.3090 -0.3766  0.0384
   18phy    C18  476  -0.173   2.912   0.174  0.6276  0.1592  0.2675
   18phy    O01  477  -0.129   3.041   0.124 -0.2067  0.3962  0.8116
   18phy    H01  478  -0.096   3.093   0.195 -1.0932  1.0213  0.7818
   18phy    C19  479  -0.329   2.918   0.186  0.1395 -0.1567 -0.4607
   18phy    C13  480  -0.112   2.816   0.060  0.4495 -0.1256 -0.8967
   18phy     H3  481  -0.004   2.843   0.057  0.2021  1.2377  0.8160
   18phy    O33  482  -0.092   2.682   0.111 -0.0096 -0.2567 -0.3599
   18phy    H1B  483  -0.177   2.653   0.141  0.1633  0.0983  0.4933
   18phy    C12  484  -0.114   2.814  -0.098  0.3431 -0.0179  0.1256
   18phy    O11  485  -0.241   2.799  -0.150  0.6541  0.0912  0.0582
   18phy    H1A  486  -0.274   2.713  -0.134  1.3344  0.0069  1.1210
   19phy    C35  487   3.795   4.003   1.041  0.2186 -0.2351  0.1448
   19phy    C33  488   3.823   4.095   1.159 -0.1643 -0.0457  0.0513
   19phy    C34  489   3.691   4.121   1.224 -0.5433 -0.7400 -0.1735
   19phy    C32  490   3.926   4.028   1.255  0.3158  0.1469  0.5738
   19phy    C31  491   4.071   4.069   1.255 -0.2299 -0.6860 -0.2673
   19phy    C30  492   4.154   3.975   1.351  0.1869  0.0988  0.6024
   19phy    C28  493   4.308   3.994   1.371 -0.3431  0.3898  0.1413
   19phy    C29  494   4.355   3.945   1.507  0.3023 -0.2459 -0.1550
   19phy    C27  495   4.384   3.933   1.246  0.0150  0.0429  0.2959
   19phy    C26  496   4.515   3.999   1.205 -0.4271  0.1617 -0.1622
   19phy    C25  497   4.554   3.940   1.068 -0.0021 -0.1823 -0.5058
   19phy    C23  498   4.677   3.995   0.996 -0.0961 -0.1472 -0.0008
   19phy    C24  499   4.814   3.935   1.040  0.7207  0.4737 -0.3153
   19phy    C22  500   4.670   3.959   0.847 -0.2701 -0.4971 -0.0631
   19phy    C21  501   4.637   4.075   0.751  0.2255 -0.4672 -0.4771
   19phy    C20  502   4.631   4.033   0.602  0.0912 -0.2851  0.2349
   19phy    C18  503   4.609   4.132   0.482  0.1692  0.3167  0.3352
   19phy    O01  504   4.483   4.207   0.499  0.4122  0.8442 -0.2466
   19phy    H01  505   4.448   4.251   0.425 -1.4418 -2.1649 -1.3457
   19phy    C19  506   4.589   4.032   0.363  0.0681 -0.1463 -0.2452
   19phy    C13  507   4.729   4.228   0.451 -0.8251 -1.0487 -0.4468
   19phy     H3  508   4.741   4.281   0.548 -0.0441 -0.7319 -0.7142
   19phy    O33  509   4.863   4.179   0.441 -0.2308  0.3339 -0.1716
   19phy    H1B  510   4.887   4.116   0.507 -0.1316 -0.2042 -0.7116
   19phy    C12  511   4.732   4.367   0.372  0.1094 -0.3128  0.2696
   19phy    O11  512   4.795   4.354   0.242 -0.0417 -0.8117  0.2399
   19phy    H1A  513   4.886   4.338   0.259  0.1486  0.6886  0.8128
   20phy    C35  514   4.522   0.177   1.932  0.0534  0.5129 -0.4867
   20phy    C33  515   4.459   0.317   1.911  0.0499 -0.4880 -0.4029
   20phy    C34  516   4.476   0.343   1.757  0.3700 -0.4791 -0.2194
   20phy    C32  517   4.308   0.318   1.943 -0.1433 -1.2775 -0.1623
   20phy    C31  518   4.270   0.418   2.060 -0.6780  0.9140 -0.0835
   20phy    C30  519   4.119   0.422   2.074  0.7234 -0.9552 -0.0804
   20phy    C28  520   4.083   0.531   2.182 -0.7397 -0.4899 -0.2260
   20phy    C29  521   4.024   0.650   2.107 -0.0412 -0.0353  0.2268
   20phy    C27  522   4.003   0.487   2.307  0.0652 -0.1123  0.7297
   20phy    C26  523   4.044   0.574   2.429 -0.2512 -0.2554 -0.3627
   20phy    C25  524   3.948   0.539   2.546  0.1031 -0.0941 -0.2235
   20phy    C23  525   3.970   0.601   2.682 -0.2437  0.4606  0.2205
   20phy    C24  526   3.859   0.700   2.702  0.3228 -0.3767  0.4477
   20phy    C22  527   3.965   0.492   2.798  0.3778  0.0212 -0.4087
   20phy    C21  528   4.100   0.453   2.855 -0.3884 -0.8533 -0.0360
   20phy    C20  529   4.077   0.332   2.947 -0.4075 -0.6749  0.3481
   20phy    C18  530   4.187   0.291   3.049 -0.0436  0.0397  0.6011
   20phy    O01  531   4.187   0.399   3.152  0.0157 -0.0239  0.1472
   20phy    H01  532   4.221   0.474   3.107  0.9263 -1.0060 -0.8651
   20phy    C19  533   4.115   0.173   3.117  0.1596  0.6764 -0.7225
   20phy    C13  534   4.334   0.249   2.997 -0.4164 -0.1579 -0.5643
   20phy     H3  535   4.369   0.325   2.923  1.5015  0.6913  1.1441
   20phy    O33  536   4.335   0.130   2.912 -0.4582 -0.1593  0.3767
   20phy    H1B  537   4.422   0.096   2.902  0.7431  2.5499  0.5673
   20phy    C12  538   4.456   0.257   3.102 -0.3887 -0.2176 -0.3241
   20phy    O11  539   4.576   0.274   3.040 -0.6751  0.0130  0.1095
   20phy    H1A  540   4.581   0.344   2.977  1.9179 -1.5183 -1.5450
   21phy    C35  541   4.715   4.543   1.485  0.1365  0.0135  0.0050
   21phy    C33  542   4.683   4.443   1.374 -0.0204 -0.0937  0.2591
   21phy    C34  543   4.590   4.335   1.422  0.1005 -0.0829 -0.3237
   21phy    C32  544   4.620   4.522   1.259  0.1287 -0.3264 -0.0626
   21phy    C31  545   4.660   4.495   1.112 -0.0533 -0.4195 -0.0242
   21phy    C30  546   4.582   4.583   1.018  0.1861 -0.3883  0.3177
   21phy    C28  547   4.621   4.551   0.874  0.8867  0.2303  0.1851
   21phy    C29  548   4.503   4.581   0.781  0.3276  0.1472 -0.2312
   21phy    C27  549   4.738   4.631   0.813  0.3242  0.4460 -0.8239
   21phy    C26  550   4.819   4.563   0.699 -0.0270  0.1723 -0.3105
   21phy    C25  551   4.967   4.603   0.694 -0.3877 -0.3915 -0.0084
   21phy    C23  552   5.053   4.521   0.597 -0.4872 -0.6979 -0.3599
   21phy    C24  553   5.147   4.616   0.526  0.2753  0.3024  0.1083
   21phy    C22  554   5.139   4.411   0.652 -0.2560 -0.0558 -0.2340
   21phy    C21  555   5.069   4.274   0.614 -0.2755 -0.1236  0.2356
   21phy    C20  556   5.125   4.158   0.697 -0.0263  0.2852  0.2113
   21phy    C18  557   5.114   4.016   0.636  0.4144  0.5815 -0.6423
   21phy    O01  558   4.978   3.988   0.602  0.4686 -0.3825 -0.2615
   21phy    H01  559   4.979   3.896   0.581  1.3633 -0.4010 -0.1574
   21phy    C19  560   5.147   3.922   0.750  0.2372 -0.2010 -0.1245
   21phy    C13  561   5.208   3.991   0.506 -0.7291 -0.7136  0.1934
   21phy     H3  562   5.162   4.057   0.428 -0.3494 -1.8242 -0.9939
   21phy    O33  563   5.345   4.050   0.510 -0.1216 -0.1488  0.1920
   21phy    H1B  564   5.395   4.000   0.572  0.4514 -1.4980 -1.2675
   21phy    C12  565   5.208   3.880   0.398  0.1176 -0.4559  0.0732
   21phy    O11  566   5.101   3.792   0.386  0.0990 -0.0304  0.5739
   21phy    H1A  567   5.133   3.720   0.336  0.3386  0.7200 -0.3679
   22phy    C35  568   2.791   3.067   0.842 -0.5255  0.1198 -0.6203
   22phy    C33  569   2.653   3.027   0.855  0.7330  1.3419  0.3656
   22phy    C34  570   2.628   2.917   0.959  0.5313 -0.1143  0.7814
   22phy    C32  571   2.572   3.154   0.872 -0.2313  1.0471 -0.3110
   22phy    C31  572   2.451   3.165   0.784  0.7673  0.1871 -0.5299
   22phy    C30  573   2.411   3.312   0.783  0.0396  0.0854 -0.1268
   22phy    C28  574   2.277   3.348   0.719 -0.0604  0.1039  0.3818
   22phy    C29  575   2.187   3.401   0.831 -0.3435 -0.2953  0.3851
   22phy    C27  576   2.286   3.451   0.608 -0.3856  1.2904  0.2143
   22phy    C26  577   2.274   3.404   0.464  0.0633 -0.4147  0.2910
   22phy    C25  578   2.278   3.522   0.363 -0.1005  0.5519  0.1932
   22phy    C23  579   2.224   3.483   0.221 -0.3071 -0.3659  0.1520
   22phy    C24  580   2.086   3.543   0.187 -0.1503  0.0827  0.1882
   22phy    C22  581   2.332   3.535   0.122 -0.3651  0.0556  0.4058
   22phy    C21  582   2.347   3.461  -0.009  0.3174  0.1560  0.1888
   22phy    C20  583   2.437   3.532  -0.112  0.4319 -0.4165 -0.1344
   22phy    C18  584   2.426   3.483  -0.270 -0.2445 -0.2864 -0.7020
   22phy    O01  585   2.447   3.338  -0.268 -0.2081  0.4153 -0.2268
   22phy    H01  586   2.376   3.301  -0.219  0.7628 -2.2917 -0.7124
   22phy    C19  587   2.558   3.544  -0.325 -0.5581 -0.3968 -0.1396
   22phy    C13  588   2.289   3.509  -0.350 -0.5021  0.3271 -0.6442
   22phy     H3  589   2.214   3.443  -0.300 -0.3137  0.6697  0.1066
   22phy    O33  590   2.225   3.637  -0.328  0.5203 -0.3658 -0.3309
   22phy    H1B  591   2.254   3.702  -0.390  0.3746  0.2393  0.2292
   22phy    C12  592   2.245   3.439  -0.480  0.4820  0.3478  0.5943
   22phy    O11  593   2.273   3.492  -0.602 -0.1747 -0.2363 -0.6607
   22phy    H1A  594   2.191   3.509  -0.644 -0.3895  0.4317 -0.0056
   23phy    C35  595   1.028   3.506   1.948 -0.0747 -0.9123  0.6688
   23phy    C33  596   0.931   3.598   1.875 -0.5348  0.4619  0.5563
   23phy    C34  597   0.833   3.511   1.802 -0.3012 -0.1070  0.7308
   23phy    C32  598   0.852   3.690   1.973  0.0636  0.5277 -0.1681
   23phy    C31  599   0.911   3.827   2.011  0.0035  0.1504  0.2682
   23phy    C30  600   0.814   3.923   2.085 -0.2153 -0.1460 -0.3390
   23phy    C28  601   0.874   4.065   2.090  0.2540  0.4775 -0.6834
   23phy    C29  602   0.762   4.161   2.050  0.2563 -0.4466 -0.1839
   23phy    C27  603   0.917   4.088   2.239  0.0910 -0.0898  0.1469
   23phy    C26  604   1.040   4.177   2.242  0.6665  0.5064 -0.0688
   23phy    C25  605   1.083   4.187   2.384 -0.0090  0.3523  0.3161
   23phy    C23  606   1.191   4.289   2.404  0.2050  0.1415  0.4882
   23phy    C24  607   1.124   4.407   2.479  0.0659 -0.5973 -0.4780
   23phy    C22  608   1.313   4.238   2.477 -0.3330  0.5110  0.5318
   23phy    C21  609   1.439   4.318   2.455  0.1514  0.1633 -0.2656
   23phy    C20  610   1.540   4.270   2.561  0.0564  0.0132  0.5594
   23phy    C18  611   1.696   4.299   2.543  0.7624 -0.7361  0.5022
   23phy    O01  612   1.734   4.438   2.530  0.2212  0.1544 -0.6917
   23phy    H01  613   1.683   4.489   2.590  0.3218 -0.4809 -0.0702
   23phy    C19  614   1.734   4.272   2.686  0.5066  0.8362 -0.3676
   23phy    C13  615   1.772   4.205   2.440 -0.8150  0.1526 -0.5161
   23phy     H3  616   1.737   4.100   2.457 -1.1604  0.2817 -0.4372
   23phy    O33  617   1.912   4.200   2.466 -0.4231  0.1769 -0.2404
   23phy    H1B  618   1.946   4.287   2.469  1.5226 -0.5429  0.2973
   23phy    C12  619   1.754   4.228   2.289  0.5327  0.0892  0.0595
   23phy    O11  620   1.834   4.326   2.224  0.4082 -0.1181  0.7185
   23phy    H1A  621   1.906   4.278   2.188 -1.7552 -1.9825 -1.4404
   24phy    C35  622   0.827   4.662   1.299 -0.0376 -0.1549  0.0774
   24phy    C33  623   0.795   4.815   1.318 -0.5577  0.1287 -0.2308
   24phy    C34  624   0.809   4.889   1.183 -0.0339  0.1509 -0.3457
   24phy    C32  625   0.657   4.826   1.395 -0.3589 -0.8958  0.2484
   24phy    C31  626   0.607   4.966   1.440 -0.7388  0.5291  0.6584
   24phy    C30  627   0.481   4.968   1.529 -0.0048  0.0273  0.2805
   24phy    C28  628   0.453   5.090   1.619 -0.0603 -0.0052  0.5304
   24phy    C29  629   0.406   5.211   1.543  0.0505 -0.1132  0.1408
   24phy    C27  630   0.346   5.048   1.722 -0.0002 -0.1934 -0.2816
   24phy    C26  631   0.388   5.027   1.865  0.6764  0.3170 -0.3079
   24phy    C25  632   0.271   4.987   1.949  0.3091  0.1992 -0.1531
   24phy    C23  633   0.287   4.970   2.100  0.2331 -0.4762  0.3393
   24phy    C24  634   0.182   5.062   2.167 -0.0540  0.1972  0.0551
   24phy    C22  635   0.275   4.831   2.155  0.1410  0.1774 -0.1821
   24phy    C21  636   0.379   4.786   2.267 -0.2480 -0.2560  0.4108
   24phy    C20  637   0.347   4.648   2.327 -0.7634 -0.1087 -0.4458
   24phy    C18  638   0.427   4.587   2.450  0.3428 -0.6068 -0.4605
   24phy    O01  639   0.417   4.689   2.551 -0.0138  0.2306  0.3367
   24phy    H01  640   0.489   4.692   2.611  0.0568 -0.8702  0.3240
   24phy    C19  641   0.328   4.482   2.502 -0.1041  0.2474 -0.6135
   24phy    C13  642   0.581   4.534   2.424  0.5008 -0.2929 -0.7714
   24phy     H3  643   0.583   4.477   2.328  1.7467 -1.9976  0.2050
   24phy    O33  644   0.616   4.427   2.509  0.4211  0.0933  0.3770
   24phy    H1B  645   0.674   4.457   2.576  0.4862  0.8228  0.0047
   24phy    C12  646   0.695   4.640   2.404 -0.7785  0.1391  0.6411
   24phy    O11  647   0.736   4.696   2.526  0.1564  0.2837 -0.2730
   24phy    H1A  648   0.829   4.697   2.533  0.1441 -1.0815  0.5443
   25phy    C35  649   1.470   4.072   1.345 -0.5116  0.1126  0.4021
   25phy    C33  650   1.426   4.099   1.202  0.0242 -0.0987  0.6908
   25phy    C34  651   1.476   3.992   1.105 -0.5192 -0.3644  0.1945
   25phy    C32  652   1.272   4.106   1.196 -0.0431  0.2649  0.6867
   25phy    C31  653   1.218   4.194   1.085 -0.2942  0.0809 -0.4854
   25phy    C30  654   1.069   4.233   1.096  0.2669  0.0756 -0.3315
   25phy    C28  655   1.001   4.310   0.981  0.1382  0.1718 -0.2212
   25phy    C29  656   0.861   4.262   0.960  0.0574  0.2321  0.2837
   25phy    C27  657   1.007   4.461   1.005  0.4234  0.3585 -0.2256
   25phy    C26  658   1.025   4.545   0.878 -0.1701  0.0987  0.0607
   25phy    C25  659   1.020   4.699   0.892 -0.4041 -0.4103 -0.0314
   25phy    C23  660   0.981   4.781   0.768 -0.1298 -0.2943 -0.7085
   25phy    C24  661   0.878   4.892   0.815  0.2029 -0.0599 -0.6206
   25phy    C22  662   1.094   4.845   0.683  0.3123 -0.2088 -0.0806
   25phy    C21  663   1.136   4.753   0.571 -0.9719 -0.4413  0.2066
   25phy    C20  664   1.229   4.813   0.463 -0.2433 -0.2282 -0.0172
   25phy    C18  665   1.233   4.740   0.324 -0.1986 -0.9064 -0.0352
   25phy    O01  666   1.245   4.600   0.348 -0.0306 -0.1616 -0.0295
   25phy    H01  667   1.303   4.576   0.419  0.2283  2.4443  0.7396
   25phy    C19  668   1.363   4.794   0.262 -0.2479 -0.2597 -0.2289
   25phy    C13  669   1.105   4.764   0.230  0.4552 -0.0266  0.6816
   25phy     H3  670   1.020   4.709   0.279 -0.8056  0.7948 -0.5153
   25phy    O33  671   1.042   4.891   0.230  0.2309 -0.5244 -0.1142
   25phy    H1B  672   1.042   4.933   0.313 -0.2516  0.1885 -0.4589
   25phy    C12  673   1.067   4.693   0.099 -0.7225  0.2781  0.1555
   25phy    O11  674   1.115   4.563   0.088 -0.9892 -0.3159 -0.3048
   25phy    H1A  675   1.164   4.528   0.160 -0.1382  0.2790 -0.5788
   26phy    C35  676   0.773   0.334   1.958 -0.3176  0.4513  0.6052
   26phy    C33  677   0.649   0.257   2.007  0.3969 -0.0084  0.0988
   26phy    C34  678   0.546   0.246   1.899 -0.0590 -0.3379 -0.5863
   26phy    C32  679   0.679   0.117   2.064  0.6396  0.3225  0.8460
   26phy    C31  680   0.681   0.117   2.214 -0.0605 -0.3738  0.2125
   26phy    C30  681   0.698  -0.006   2.299  0.3065 -0.4412 -0.2272
   26phy    C28  682   0.693   0.018   2.454 -0.3548  0.3249 -0.6151
   26phy    C29  683   0.575  -0.052   2.515  0.3240 -0.3631 -0.7571
   26phy    C27  684   0.833  -0.012   2.513 -0.2457 -0.4077  0.4880
   26phy    C26  685   0.868   0.077   2.631  0.1597 -0.3403 -0.4539
   26phy    C25  686   1.013   0.063   2.675  0.7925  0.0840  0.6993
   26phy    C23  687   1.067   0.159   2.784 -0.0742 -0.0023  0.2110
   26phy    C24  688   1.178   0.097   2.870  0.3564  0.0420  0.3727
   26phy    C22  689   1.108   0.301   2.725  0.2054 -0.0898  0.3649
   26phy    C21  690   1.099   0.423   2.821  0.3432  0.1160  0.0683
   26phy    C20  691   1.152   0.551   2.757 -0.1171  0.9803  0.1901
   26phy    C18  692   1.183   0.668   2.848  0.2303  0.5449 -0.3556
   26phy    O01  693   1.296   0.652   2.937 -0.0208  0.0889  0.6287
   26phy    H01  694   1.274   0.589   3.003 -0.1480 -0.3413  0.1773
   26phy    C19  695   1.233   0.766   2.738 -0.7146 -0.0816  0.1612
   26phy    C13  696   1.057   0.736   2.920  0.0780 -0.4652 -0.5066
   26phy     H3  697   0.965   0.720   2.858 -1.1830 -0.9648  1.3968
   26phy    O33  698   1.060   0.886   2.935  0.4275  0.0570  0.2368
   26phy    H1B  699   0.981   0.922   2.898  0.0513 -0.1382  0.8281
   26phy    C12  700   1.006   0.679   3.055  0.2993  0.3805  0.1590
   26phy    O11  701   0.891   0.734   3.099  0.1085 -0.2298 -0.1262
   26phy    H1A  702   0.897   0.827   3.110  0.8193 -0.0961 -1.4484
   27phy    C35  703   0.534   5.093   1.018  0.1769 -0.3433  0.6298
   27phy    C33  704   0.506   5.243   1.045  0.3296 -0.0714 -0.3455
   27phy    C34  705   0.389   5.253   1.143 -0.5825  0.0107 -0.4845
   27phy    C32  706   0.638   5.299   1.109  0.0062  0.5410  0.0676
   27phy    C31  707   0.672   5.441   1.072  0.4515 -0.0559 -0.2372
   27phy    C30  708   0.813   5.470   1.107 -0.4737  0.2315  0.1152
   27phy    C28  709   0.860   5.615   1.097 -0.3904 -0.2405  0.1215
   27phy    C29  710   0.841   5.700   1.224 -0.1105 -0.1293  0.1787
   27phy    C27  711   1.011   5.604   1.080  0.2293  0.1093  0.0911
   27phy    C26  712   1.053   5.693   0.964 -0.2216 -0.7202 -0.7011
   27phy    C25  713   1.204   5.669   0.927  0.0402  0.0092  0.1140
   27phy    C23  714   1.262   5.757   0.818  0.1171 -0.8944 -0.3270
   27phy    C24  715   1.307   5.891   0.882 -0.2053  0.3314 -0.0779
   27phy    C22  716   1.389   5.687   0.761  0.1598 -0.2662 -0.8003
   27phy    C21  717   1.435   5.728   0.619  0.4104 -0.3363  0.5419
   27phy    C20  718   1.576   5.672   0.585 -0.2083  0.2819 -0.3161
   27phy    C18  719   1.637   5.692   0.441  0.2804 -0.2644 -0.2264
   27phy    O01  720   1.532   5.682   0.340 -0.4562 -0.3191  0.1891
   27phy    H01  721   1.479   5.759   0.336  2.2276  1.5821 -1.8311
   27phy    C19  722   1.732   5.570   0.424 -0.1603 -0.8260 -0.7138
   27phy    C13  723   1.709   5.840   0.442 -0.0982  0.3607 -0.4679
   27phy     H3  724   1.623   5.911   0.449 -1.3016 -0.8800 -1.7971
   27phy    O33  725   1.778   5.892   0.553 -0.0079  0.2272  0.3625
   27phy    H1B  726   1.721   5.933   0.615  1.1061  1.4933  0.5919
   27phy    C12  727   1.751   5.906   0.308 -0.1700 -0.5789  0.1671
   27phy    O11  728   1.689   5.864   0.186  0.0915 -0.0224  0.4912
   27phy    H1A  729   1.711   5.917   0.111  0.0817 -1.6359 -0.7009
   28phy    C35  730   1.510   2.334   0.998 -0.2234  0.3961  0.3466
   28phy    C33  731   1.547   2.359   1.147 -0.3182 -0.5159  0.0641
   28phy    C34  732   1.432   2.318   1.230 -0.5287  0.1209 -1.2951
   28phy    C32  733   1.669   2.276   1.194  0.0691 -0.3550 -0.1139
   28phy    C31  734   1.805   2.350   1.196  0.0819 -0.1968 -0.1966
   28phy    C30  735   1.918   2.256   1.242  0.6053  1.1241  0.3975
   28phy    C28  736   2.054   2.314   1.275  0.1599 -0.2179  0.3868
   28phy    C29  737   2.060   2.350   1.425 -0.2641  0.1018  0.4379
   28phy    C27  738   2.171   2.221   1.251  0.0564  0.4631  0.1000
   28phy    C26  739   2.238   2.226   1.114 -0.3283  0.1132 -0.2420
   28phy    C25  740   2.288   2.083   1.075 -0.6217 -0.4304  0.6055
   28phy    C23  741   2.399   2.065   0.970 -0.2228 -0.0068 -0.4316
   28phy    C24  742   2.532   2.051   1.036  0.1422 -0.1908 -0.2382
   28phy    C22  743   2.380   1.929   0.899 -0.0252  0.4038  0.1509
   28phy    C21  744   2.343   1.945   0.753  0.4867 -0.1174 -0.0113
   28phy    C20  745   2.305   1.817   0.681  0.0707  0.2053  1.2252
   28phy    C18  746   2.281   1.817   0.522 -0.2391  0.7278 -0.1712
   28phy    O01  747   2.173   1.908   0.489  0.5098  0.2162  0.4979
   28phy    H01  748   2.212   1.991   0.471 -1.3793  1.1212  0.2652
   28phy    C19  749   2.227   1.671   0.511 -0.2938 -0.0418  0.5798
   28phy    C13  750   2.416   1.848   0.435  0.0023 -0.0543  0.2925
   28phy     H3  751   2.437   1.955   0.459  0.4589 -0.4583  1.8226
   28phy    O33  752   2.540   1.797   0.488  0.0690  0.1544 -0.0138
   28phy    H1B  753   2.547   1.813   0.580  0.6586  1.4849 -0.2775
   28phy    C12  754   2.420   1.883   0.283  0.5142  0.2874  0.1795
   28phy    O11  755   2.298   1.884   0.216  0.0880  0.4831 -0.1407
   28phy    H1A  756   2.275   1.793   0.222  0.0501  0.5828  1.8518
   29phy    C35  757   0.834   3.351   0.558 -0.2702 -0.0148 -0.2372
   29phy    C33  758   0.901   3.411   0.685  0.2089  0.8913 -0.6989
   29phy    C34  759   0.988   3.302   0.751  0.0127  0.1408  0.0591
   29phy    C32  760   0.978   3.534   0.650  0.3268 -0.6667  0.2429
   29phy    C31  761   0.945   3.658   0.737  0.1861 -0.0966 -0.6621
   29phy    C30  762   1.024   3.777   0.684 -0.2438 -0.1060  0.2914
   29phy    C28  763   1.008   3.910   0.763  0.2672 -0.1308 -0.8625
   29phy    C29  764   1.107   3.921   0.876 -0.2847 -0.0376 -0.2136
   29phy    C27  765   1.041   4.029   0.676 -0.1107  0.3550  0.4102
   29phy    C26  766   0.926   4.101   0.601 -0.0207  0.1443 -0.5101
   29phy    C25  767   0.977   4.221   0.526  0.3011  0.6855  0.3451
   29phy    C23  768   0.885   4.278   0.414  0.0931 -0.1338  0.7420
   29phy    C24  769   0.848   4.426   0.448  0.4518 -0.1805 -0.1822
   29phy    C22  770   0.981   4.276   0.289  0.0421 -0.6484 -0.2722
   29phy    C21  771   0.906   4.263   0.154 -0.1828  0.4824 -0.2508
   29phy    C20  772   1.013   4.265   0.047  0.1663 -0.2601  0.0573
   29phy    C18  773   0.984   4.250  -0.103 -0.6442  0.1507 -0.3820
   29phy    O01  774   0.898   4.137  -0.128 -0.2681 -0.0033 -0.2289
   29phy    H01  775   0.809   4.164  -0.119  0.1760  2.3958 -2.0677
   29phy    C19  776   1.124   4.203  -0.158 -0.0524 -0.4167  0.1918
   29phy    C13  777   0.935   4.382  -0.180 -0.0863 -0.6832 -0.3996
   29phy     H3  778   0.849   4.415  -0.115  0.4513 -0.1393  0.0477
   29phy    O33  779   1.017   4.502  -0.165 -0.6756  0.1457  0.2765
   29phy    H1B  780   1.031   4.533  -0.078 -1.4107  0.1934  0.3845
   29phy    C12  781   0.840   4.379  -0.308 -0.3890  0.4989 -0.6994
   29phy    O11  782   0.778   4.500  -0.342 -0.0881  0.6395  0.1449
   29phy    H1A  783   0.834   4.569  -0.314  0.8556  0.0750 -0.3063
   30phy    C35  784   0.902   3.897   1.295  0.0489 -0.0201  0.0295
   30phy    C33  785   0.757   3.942   1.299  0.3031 -0.0709  0.8075
   30phy    C34  786   0.702   3.856   1.419 -0.4230 -0.4778 -0.0819
   30phy    C32  787   0.734   4.092   1.319 -0.6229 -0.0552 -0.7788
   30phy    C31  788   0.598   4.160   1.278  0.1887 -0.1275  0.6587
   30phy    C30  789   0.619   4.309   1.265 -0.0221 -0.3951  0.2228
   30phy    C28  790   0.492   4.382   1.215  0.3663  0.0295 -0.2835
   30phy    C29  791   0.438   4.465   1.330 -0.0070 -0.1107 -0.0961
   30phy    C27  792   0.536   4.483   1.102 -0.0833 -0.2901  0.5581
   30phy    C26  793   0.461   4.459   0.975 -0.5794 -0.0308  0.1543
   30phy    C25  794   0.495   4.557   0.861 -0.4618 -0.2753 -0.5712
   30phy    C23  795   0.397   4.566   0.744 -0.2215 -0.0493  0.3699
   30phy    C24  796   0.371   4.718   0.718 -0.3107 -0.1876 -0.7761
   30phy    C22  797   0.449   4.481   0.627  0.0644  0.1302 -0.1070
   30phy    C21  798   0.349   4.440   0.515  0.0775  0.2203 -0.2803
   30phy    C20  799   0.410   4.333   0.422  0.3937  0.8950  0.6674
   30phy    C18  800   0.333   4.284   0.296 -0.5963 -0.3334 -0.0830
   30phy    O01  801   0.203   4.226   0.335  0.0865 -0.0692 -0.0565
   30phy    H01  802   0.213   4.160   0.401  0.3114  0.5174  0.5080
   30phy    C19  803   0.422   4.167   0.248 -0.0472  0.1591 -0.2206
   30phy    C13  804   0.317   4.394   0.177  0.4502 -0.0520  0.4569
   30phy     H3  805   0.237   4.462   0.216 -1.0195 -0.4601 -1.6269
   30phy    O33  806   0.422   4.492   0.168 -0.6234  0.2293  0.0520
   30phy    H1B  807   0.434   4.549   0.241  2.5984  1.2177 -1.0701
   30phy    C12  808   0.234   4.379   0.040 -0.0847  0.1083 -0.1374
   30phy    O11  809   0.157   4.262   0.029  0.0358  0.5292  0.2882
   30phy    H1A  810   0.099   4.258   0.103  0.4381 -2.2681  0.5730
   31phy    C35  811   1.276   0.253   2.407  0.0842  0.5332 -0.3202
   31phy    C33  812   1.420   0.280   2.381  1.1239  0.5964  0.0689
   31phy    C34  813   1.487   0.168   2.296 -0.2568 -0.0114  0.1186
   31phy    C32  814   1.440   0.420   2.328  0.5183 -0.1382  0.2463
   31phy    C31  815   1.567   0.484   2.376 -0.3766 -0.3283 -0.0320
   31phy    C30  816   1.569   0.631   2.328  0.1987  0.2650 -0.2295
   31phy    C28  817   1.657   0.727   2.408 -0.3091  0.7594  0.3563
   31phy    C29  818   1.802   0.719   2.373 -0.2105  0.4824 -0.1762
   31phy    C27  819   1.597   0.868   2.390  0.1105  0.2972  0.6233
   31phy    C26  820   1.615   0.969   2.503  0.1610 -0.0047 -0.1014
   31phy    C25  821   1.523   1.090   2.497  0.5455  0.0440  0.5856
   31phy    C23  822   1.575   1.209   2.574 -0.0614  0.1233  0.0818
   31phy    C24  823   1.629   1.305   2.467 -0.1536 -0.5022 -0.5536
   31phy    C22  824   1.466   1.293   2.646  0.4516 -0.3160  0.4115
   31phy    C21  825   1.419   1.238   2.775  0.5783  0.3894  0.1441
   31phy    C20  826   1.320   1.338   2.842 -0.1989  0.4041  0.1775
   31phy    C18  827   1.286   1.314   2.995 -0.2586  0.1455  0.6238
   31phy    O01  828   1.412   1.306   3.063 -0.6338 -0.1884  0.4368
   31phy    H01  829   1.449   1.222   3.045  0.9060  0.5122  0.1012
   31phy    C19  830   1.222   1.443   3.051 -0.4514 -0.1023  0.2414
   31phy    C13  831   1.201   1.179   3.016  0.1108  0.4801 -0.1768
   31phy     H3  832   1.252   1.095   2.962  0.5015 -0.3801  1.4856
   31phy    O33  833   1.069   1.181   2.957 -0.6673  0.0202 -0.0471
   31phy    H1B  834   1.009   1.232   3.008 -0.2202  0.6734 -0.1582
   31phy    C12  835   1.183   1.115   3.163  0.0977 -0.1537 -0.3094
   31phy    O11  836   1.168   0.976   3.158  0.2206  0.8153 -0.2780
   31phy    H1A  837   1.105   0.952   3.092 -1.0578  1.3180  0.7059
   32phy    C35  838   2.562   1.857   1.969 -0.0956 -0.0841  0.5175
   32phy    C33  839   2.419   1.831   1.919 -0.1967 -0.0050 -0.2116
   32phy    C34  840   2.373   1.946   1.839  0.1211 -0.2501  0.8763
   32phy    C32  841   2.413   1.700   1.845 -0.0037  0.7437 -0.0053
   32phy    C31  842   2.300   1.600   1.878  0.0089  0.1636  0.0254
   32phy    C30  843   2.298   1.465   1.808 -0.1689  0.0390  0.1339
   32phy    C28  844   2.168   1.379   1.808 -0.7037  0.4615 -0.3223
   32phy    C29  845   2.152   1.329   1.663 -0.7482  0.2174 -0.3502
   32phy    C27  846   2.168   1.259   1.905 -0.0323  0.3260  0.0640
   32phy    C26  847   2.093   1.287   2.045 -0.6094  0.3382  0.5378
   32phy    C25  848   2.117   1.184   2.154 -0.3684  0.1160 -0.3585
   32phy    C23  849   2.010   1.170   2.264  0.4460 -0.2457  0.3009
   32phy    C24  850   1.912   1.051   2.251  0.0627  0.0574  0.1839
   32phy    C22  851   2.079   1.165   2.400 -0.3375  0.4621 -0.5149
   32phy    C21  852   2.010   1.242   2.513  0.3729 -0.0826  0.1649
   32phy    C20  853   2.087   1.235   2.644  0.1844  0.3361  0.2678
   32phy    C18  854   2.017   1.272   2.774  0.3158  0.1412 -0.2187
   32phy    O01  855   1.889   1.202   2.789 -0.1092  0.0384 -0.4612
   32phy    H01  856   1.897   1.109   2.786  0.0820  0.0738 -1.5524
   32phy    C19  857   2.106   1.201   2.871  0.2484 -0.4338 -0.0477
   32phy    C13  858   2.002   1.429   2.812  0.1804 -0.0635  0.7183
   32phy     H3  859   2.084   1.488   2.763 -0.1914  1.1544  1.5207
   32phy    O33  860   2.020   1.470   2.944  0.1721 -0.1151 -0.3317
   32phy    H1B  861   2.021   1.564   2.948 -1.0427 -0.1328  1.3503
   32phy    C12  862   1.878   1.500   2.752  0.2372  0.4603  0.4007
   32phy    O11  863   1.756   1.445   2.795 -0.2164 -0.2822  0.2064
   32phy    H1A  864   1.779   1.355   2.788 -0.3155 -0.2280 -1.0142
   33phy    C35  865   1.033   0.748   2.070 -0.4570 -0.0450  0.2347
   33phy    C33  866   1.120   0.758   2.194  0.1249 -0.3076  0.3278
   33phy    C34  867   1.265   0.750   2.164  0.0924  0.0088 -0.0613
   33phy    C32  868   1.092   0.893   2.261  0.4202  0.4815  0.2040
   33phy    C31  869   1.022   0.886   2.395  0.2943  0.0372 -0.1699
   33phy    C30  870   0.976   1.023   2.454  0.6601  0.2148  0.5760
   33phy    C28  871   0.934   1.032   2.602 -0.3584  0.2006  0.1550
   33phy    C29  872   0.967   1.167   2.669 -0.0149  0.0712  0.0266
   33phy    C27  873   0.782   1.016   2.594 -0.3083 -0.6516 -0.1855
   33phy    C26  874   0.702   0.941   2.707 -0.4958 -0.6756  0.4401
   33phy    C25  875   0.563   0.899   2.664  0.1205 -0.0796  0.0884
   33phy    C23  876   0.479   0.855   2.783  0.8943  0.1081 -0.4667
   33phy    C24  877   0.359   0.950   2.794  0.4093  0.6598 -0.1865
   33phy    C22  878   0.429   0.713   2.771  0.1695 -0.5155 -0.2622
   33phy    C21  879   0.491   0.607   2.864 -0.2396  0.4965  0.1532
   33phy    C20  880   0.415   0.475   2.872 -0.4151  0.5378  0.0263
   33phy    C18  881   0.481   0.358   2.950  0.9964  0.1351 -0.4421
   33phy    O01  882   0.491   0.398   3.086  0.4278  0.0581 -0.2315
   33phy    H01  883   0.449   0.479   3.108  0.3625 -0.3870  1.4118
   33phy    C19  884   0.356   0.263   2.956 -0.3408 -0.2201 -0.2030
   33phy    C13  885   0.620   0.287   2.907 -0.2773 -0.5764  0.0892
   33phy     H3  886   0.619   0.252   2.801  0.3339 -0.6793  0.1126
   33phy    O33  887   0.644   0.158   2.967  0.0924  0.5996 -0.7653
   33phy    H1B  888   0.659   0.170   3.059 -0.3954  2.1496 -0.8669
   33phy    C12  889   0.746   0.374   2.933 -0.4843  0.0105  0.8438
   33phy    O11  890   0.780   0.382   3.068  0.1664 -0.2768  0.4377
   33phy    H1A  891   0.706   0.408   3.120 -0.3426 -1.5319  0.3720
   34phy    C35  892   4.212   3.200   0.699 -0.2282 -0.1855 -0.2269
   34phy    C33  893   4.191   3.193   0.852  0.0385  0.0262 -0.4555
   34phy    C34  894   4.220   3.331   0.909 -0.4190 -0.3317 -0.1811
   34phy    C32  895   4.049   3.159   0.890 -0.2681  0.2040 -0.1209
   34phy    C31  896   4.011   3.008   0.900 -0.5538 -0.1524 -0.3151
   34phy    C30  897   3.882   2.998   0.984  0.4430 -0.6719 -0.0237
   34phy    C28  898   3.806   2.864   0.959  0.5008 -0.4148 -0.0237
   34phy    C29  899   3.842   2.756   1.062  0.3048 -0.6495 -0.1618
   34phy    C27  900   3.650   2.883   0.960 -0.1025 -0.6102  0.2559
   34phy    C26  901   3.586   2.907   0.821  0.5751 -0.0177  0.3634
   34phy    C25  902   3.458   2.993   0.814  0.1481  0.5053  0.0353
   34phy    C23  903   3.406   3.040   0.673  0.0958 -0.2301 -0.8188
   34phy    C24  904   3.310   2.936   0.613  0.0647 -0.1600  0.3334
   34phy    C22  905   3.325   3.173   0.687  0.3811 -0.5614 -0.3251
   34phy    C21  906   3.372   3.276   0.581 -0.4713  0.1508 -0.2235
   34phy    C20  907   3.287   3.404   0.578  0.3554  0.3008  0.4977
   34phy    C18  908   3.308   3.520   0.476 -0.1864 -0.3605  0.1764
   34phy    O01  909   3.443   3.561   0.473 -0.2170 -0.2988 -0.2756
   34phy    H01  910   3.469   3.561   0.563 -1.5416 -0.3561  0.1317
   34phy    C19  911   3.211   3.635   0.531 -0.2366 -0.0879 -0.0816
   34phy    C13  912   3.265   3.479   0.328  0.2168 -0.0534  0.1841
   34phy     H3  913   3.338   3.399   0.298 -0.8514 -0.3752 -1.7191
   34phy    O33  914   3.146   3.400   0.305 -0.0315 -0.4140 -0.8397
   34phy    H1B  915   3.168   3.325   0.253  2.7537 -0.1989 -0.1381
   34phy    C12  916   3.296   3.557   0.195 -0.4262  0.4855 -0.2189
   34phy    O11  917   3.181   3.608   0.128  0.3011 -0.2174 -0.1235
   34phy    H1A  918   3.134   3.537   0.087  0.7794 -0.0791 -0.9268
   35phy    C35  919   1.681   1.318   1.942  0.0423  0.2654 -0.1257
   35phy    C33  920   1.532   1.298   1.943  0.3725 -0.0992  0.1976
   35phy    C34  921   1.479   1.254   2.078 -0.2853  0.7027  0.3884
   35phy    C32  922   1.460   1.420   1.875  0.0380 -0.0204  0.1702
   35phy    C31  923   1.330   1.383   1.798  0.0392 -0.1884 -0.2918
   35phy    C30  924   1.258   1.509   1.755  0.4225 -0.0387 -0.3074
   35phy    C28  925   1.133   1.496   1.672  0.3451 -0.4516  0.3142
   35phy    C29  926   0.996   1.504   1.745 -0.7246  0.6282 -0.9705
   35phy    C27  927   1.145   1.610   1.568  0.7073 -0.2613 -0.1562
   35phy    C26  928   1.082   1.562   1.432 -0.5135  0.3210  0.1638
   35phy    C25  929   1.052   1.674   1.329 -0.1055  0.0197 -0.6760
   35phy    C23  930   1.003   1.626   1.192  0.5943 -0.3155  0.1089
   35phy    C24  931   0.872   1.706   1.149 -0.6003 -0.2026 -0.7867
   35phy    C22  932   1.125   1.625   1.096  0.3931  0.3982 -0.2418
   35phy    C21  933   1.161   1.495   1.036  0.3109 -0.1953 -0.3520
   35phy    C20  934   1.316   1.485   1.024  0.1805  0.2703 -0.5620
   35phy    C18  935   1.398   1.366   0.960 -0.1360 -0.0464 -0.0932
   35phy    O01  936   1.380   1.240   1.036  0.2227 -0.4347  0.2771
   35phy    H01  937   1.403   1.254   1.126  2.7538 -0.9057 -0.2297
   35phy    C19  938   1.547   1.406   0.972 -0.1096  0.1978  0.0189
   35phy    C13  939   1.366   1.332   0.807  0.0372 -0.0201  0.4261
   35phy     H3  940   1.254   1.331   0.810  0.0458  0.4429  2.3720
   35phy    O33  941   1.384   1.435   0.713  0.1344  0.6507 -0.1847
   35phy    H1B  942   1.316   1.450   0.650  0.0573 -2.2842 -0.9242
   35phy    C12  943   1.362   1.196   0.733  0.3940 -0.3094  0.1136
   35phy    O11  944   1.377   1.085   0.815  0.4453  0.2595 -0.5844
   35phy    H1A  945   1.363   1.113   0.903  2.2309  1.1743 -0.5466
   36phy    C35  946   2.312   1.703   3.004 -0.3034  0.0393  0.1222
   36phy    C33  947   2.379   1.777   2.892  1.3765  0.7298  0.2465
   36phy    C34  948   2.522   1.788   2.919 -0.2540  0.1337  0.1066
   36phy    C32  949   2.359   1.686   2.772  0.0128  0.3338 -0.7302
   36phy    C31  950   2.281   1.742   2.659 -0.4186 -0.6600 -0.6734
   36phy    C30  951   2.255   1.640   2.550  0.5128 -0.0900 -0.1377
   36phy    C28  952   2.192   1.695   2.419 -0.2231  0.2603 -0.6429
   36phy    C29  953   2.295   1.701   2.311  0.2467  0.4919  0.2388
   36phy    C27  954   2.081   1.607   2.363  0.1672  0.0835 -0.2134
   36phy    C26  955   1.960   1.698   2.320 -0.2009 -0.1637 -0.5686
   36phy    C25  956   1.842   1.637   2.240 -0.0891  0.3495  0.3225
   36phy    C23  957   1.713   1.721   2.228 -0.8552 -0.3875  0.4025
   36phy    C24  958   1.650   1.678   2.092  0.7922  0.3180  0.0514
   36phy    C22  959   1.613   1.699   2.339  0.3042  0.1117  0.2410
   36phy    C21  960   1.609   1.803   2.453 -0.0245  0.1436  0.6014
   36phy    C20  961   1.519   1.754   2.564  0.2361  0.7151  0.0452
   36phy    C18  962   1.507   1.815   2.705  0.3081  0.2626 -0.3904
   36phy    O01  963   1.432   1.938   2.704  0.0189  0.5729 -0.0888
   36phy    H01  964   1.344   1.923   2.675  0.5363  0.7680 -1.9192
   36phy    C19  965   1.407   1.713   2.770 -0.2329 -0.0807 -0.0798
   36phy    C13  966   1.640   1.822   2.804  0.3458 -0.1176  0.6242
   36phy     H3  967   1.679   1.719   2.827  0.9030 -0.7931 -2.7915
   36phy    O33  968   1.602   1.872   2.929  0.0483 -0.3421 -0.0881
   36phy    H1B  969   1.572   1.959   2.912 -0.4525 -0.6891 -1.0526
   36phy    C12  970   1.760   1.909   2.758  0.0859 -0.3484  0.0748
   36phy    O11  971   1.876   1.898   2.833 -0.4794  0.1584  0.2100
   36phy    H1A  972   1.941   1.961   2.808  0.8007 -0.9351  0.7060
   37phy    C35  973   1.867   1.401   1.315 -0.2183 -0.1797 -0.5587
   37phy    C33  974   1.770   1.327   1.413  0.2771 -0.2448  0.3931
   37phy    C34  975   1.786   1.367   1.557 -0.2039  0.3128 -0.1237
   37phy    C32  976   1.625   1.349   1.358 -0.0893 -0.1708  0.2438
   37phy    C31  977   1.532   1.232   1.398  0.2335 -0.2739  0.3819
   37phy    C30  978   1.382   1.244   1.383  0.2445 -0.1468 -0.1371
   37phy    C28  979   1.295   1.118   1.392  0.4354 -0.3382 -0.4847
   37phy    C29  980   1.265   1.068   1.535 -0.5908  0.5885 -0.1401
   37phy    C27  981   1.157   1.150   1.329  0.0971  0.2736  0.5876
   37phy    C26  982   1.113   1.045   1.235  0.2073  0.1388 -0.7604
   37phy    C25  983   0.987   1.089   1.161  0.0747 -0.3119  0.0328
   37phy    C23  984   0.928   0.985   1.060  0.4554 -0.0726  0.0073
   37phy    C24  985   0.792   0.954   1.126 -0.1470  0.0441 -0.4752
   37phy    C22  986   0.917   1.043   0.917 -0.1247 -0.3380  0.4899
   37phy    C21  987   0.967   0.942   0.816  0.5597 -0.0322 -0.2966
   37phy    C20  988   0.959   1.002   0.678 -0.2935  0.2553  0.3300
   37phy    C18  989   1.023   0.927   0.557 -0.0037  0.2903  0.0484
   37phy    O01  990   1.155   0.893   0.603 -0.0743  0.1532 -0.8402
   37phy    H01  991   1.160   0.801   0.590 -1.9366  0.1320 -1.8079
   37phy    C19  992   1.037   1.036   0.445  0.3083 -0.4115 -0.2776
   37phy    C13  993   0.938   0.802   0.495  0.2205 -0.5156  0.1541
   37phy     H3  994   0.907   0.748   0.588  0.8829 -1.2072 -0.0211
   37phy    O33  995   0.808   0.837   0.452 -0.1199  0.1545  0.7323
   37phy    H1B  996   0.781   0.805   0.368 -2.6921  0.8129  1.2069
   37phy    C12  997   0.992   0.663   0.447 -0.1258 -0.4677 -0.2150
   37phy    O11  998   1.129   0.652   0.469  0.1830  0.2312 -0.1519
   37phy    H1A  999   1.179   0.684   0.396  0.0693 -1.1265 -0.8739
   38phy    C35 1000   0.814   1.150   1.916  0.1573  0.0437  0.7180
   38phy    C33 1001   0.967   1.132   1.939  0.5088  0.3404 -0.3209
   38phy    C34 1002   1.030   1.103   1.803  0.0884  0.6355  0.3454
   38phy    C32 1003   1.044   1.253   1.999  0.7873  0.1844  0.1461
   38phy    C31 1004   1.057   1.277   2.149  0.0717  0.6074  1.1163
   38phy    C30 1005   1.126   1.412   2.174  0.3320 -0.3735  0.0083
   38phy    C28 1006   1.163   1.437   2.320 -1.2123 -0.1582  0.1154
   38phy    C29 1007   1.306   1.493   2.330  0.0543 -0.4259  0.4616
   38phy    C27 1008   1.064   1.540   2.381  0.5741 -0.1494  0.1653
   38phy    C26 1009   1.063   1.535   2.529 -0.1466 -0.1653  0.5647
   38phy    C25 1010   0.952   1.621   2.597  0.3014 -0.2519  0.0600
   38phy    C23 1011   0.970   1.636   2.747 -0.3152 -0.3488 -0.7491
   38phy    C24 1012   0.995   1.784   2.778  0.1785 -0.5886 -0.0230
   38phy    C22 1013   0.853   1.598   2.837 -0.0585  0.2299 -0.7624
   38phy    C21 1014   0.853   1.456   2.895  0.7096  0.4131 -0.0163
   38phy    C20 1015   0.771   1.445   3.024  0.2453  0.5168  0.1508
   38phy    C18 1016   0.762   1.309   3.106 -0.0113  0.0593 -0.4664
   38phy    O01 1017   0.894   1.276   3.152 -0.0424  0.3697 -0.1864
   38phy    H01 1018   0.929   1.337   3.214 -1.7358  2.0766 -0.8010
   38phy    C19 1019   0.688   1.360   3.230  0.1916 -0.6798  0.0597
   38phy    C13 1020   0.710   1.180   3.020 -0.4592 -0.2410  0.0661
   38phy     H3 1021   0.757   1.179   2.918 -1.3472  0.0801 -0.3634
   38phy    O33 1022   0.574   1.206   2.983 -0.5565  0.0939 -0.7231
   38phy    H1B 1023   0.572   1.222   2.891 -0.2673  1.9554 -0.4448
   38phy    C12 1024   0.723   1.041   3.080  0.0005 -0.0023  0.1687
   38phy    O11 1025   0.857   0.997   3.107  0.1513 -0.1322 -0.0336
   38phy    H1A 1026   0.901   1.076   3.133  0.4117  0.1369 -1.2302
   39phy    C35 1027   0.417   2.649   1.379 -0.1326  0.1739 -0.2000
   39phy    C33 1028   0.565   2.691   1.356  0.2500  0.4003 -0.0683
   39phy    C34 1029   0.610   2.640   1.222 -0.2755  0.4472 -0.1130
   39phy    C32 1030   0.568   2.842   1.347 -0.1289 -0.5073  0.2465
   39phy    C31 1031   0.655   2.911   1.455  0.2409 -0.0109 -0.1137
   39phy    C30 1032   0.640   3.065   1.477 -0.2685  0.5838 -0.1438
   39phy    C28 1033   0.755   3.114   1.571  0.0533 -0.3302  1.0734
   39phy    C29 1034   0.819   3.237   1.502 -0.3172 -0.2130  0.1187
   39phy    C27 1035   0.689   3.148   1.706 -0.1908 -0.2324 -0.2693
   39phy    C26 1036   0.694   3.046   1.819 -0.2770  0.1548  0.5284
   39phy    C25 1037   0.650   3.105   1.955  0.3221 -0.2306 -0.4164
   39phy    C23 1038   0.626   3.005   2.070 -0.0031  0.8334  0.3159
   39phy    C24 1039   0.742   2.977   2.159 -0.4628 -0.0470  0.2840
   39phy    C22 1040   0.510   3.070   2.156 -0.0925 -0.6164 -0.3413
   39phy    C21 1041   0.409   2.979   2.237 -1.0286  0.1129  0.5669
   39phy    C20 1042   0.286   3.061   2.270 -0.1393  0.2050 -0.3084
   39phy    C18 1043   0.193   3.007   2.379  0.7452 -0.5042  0.2907
   39phy    O01 1044   0.248   3.013   2.510  0.0588 -0.3927 -0.0465
   39phy    H01 1045   0.255   3.105   2.526 -0.3916 -0.1375 -1.2112
   39phy    C19 1046   0.084   3.121   2.372 -0.2689 -0.9429  0.2213
   39phy    C13 1047   0.123   2.863   2.357 -0.1568 -0.0003  0.2856
   39phy     H3 1048   0.082   2.855   2.253  0.5156 -0.3033  0.0393
   39phy    O33 1049   0.005   2.854   2.431 -0.5069 -0.7807 -0.2198
   39phy    H1B 1050   0.022   2.851   2.524  0.9246  1.2640 -0.3704
   39phy    C12 1051   0.215   2.734   2.388 -0.3102 -0.3125  0.1055
   39phy    O11 1052   0.284   2.731   2.511  0.1266 -0.5768 -0.0675
   39phy    H1A 1053   0.333   2.811   2.513  2.2323 -1.7832 -0.2341
   40phy    C35 1054   0.902   4.796   2.146  0.1005  0.5545 -0.0931
   40phy    C33 1055   0.837   4.771   2.009  0.0456 -0.1668 -0.2606
   40phy    C34 1056   0.696   4.808   2.012 -0.0706  0.3095 -0.1790
   40phy    C32 1057   0.905   4.855   1.898 -0.4177 -0.1693 -0.1635
   40phy    C31 1058   0.997   4.769   1.803  0.1478  0.9085 -0.4006
   40phy    C30 1059   1.094   4.851   1.722  0.1847  0.0859  0.1192
   40phy    C28 1060   1.202   4.770   1.638  0.4770 -0.4600  0.0451
   40phy    C29 1061   1.153   4.748   1.498  0.0062  0.2071  0.1506
   40phy    C27 1062   1.320   4.858   1.613 -0.0743 -0.6858  0.3685
   40phy    C26 1063   1.435   4.859   1.714  0.6928  0.4453  0.0711
   40phy    C25 1064   1.534   4.971   1.682 -0.3692 -0.5068 -0.2171
   40phy    C23 1065   1.671   4.951   1.745 -0.2680 -0.9741 -0.3301
   40phy    C24 1066   1.781   4.996   1.647 -0.1595 -0.3477 -0.2017
   40phy    C22 1067   1.688   5.021   1.887 -0.0577  0.3144 -0.0713
   40phy    C21 1068   1.725   4.919   1.992 -0.5207  0.4992 -0.4665
   40phy    C20 1069   1.751   4.982   2.130 -0.4557  0.4093  0.0392
   40phy    C18 1070   1.818   4.908   2.252 -0.0249 -0.8814 -0.6313
   40phy    O01 1071   1.952   4.882   2.207 -0.6637  0.2982 -0.0639
   40phy    H01 1072   1.951   4.791   2.182  0.1915  0.3671 -0.4091
   40phy    C19 1073   1.809   5.022   2.357 -0.2556 -0.5836  0.2761
   40phy    C13 1074   1.743   4.775   2.321  0.1761  0.1693  0.3421
   40phy     H3 1075   1.637   4.803   2.346 -0.2230 -0.8607 -0.1497
   40phy    O33 1076   1.800   4.750   2.454 -0.4545  0.3755  0.5164
   40phy    H1B 1077   1.893   4.736   2.446 -0.6185 -2.1964  2.0960
   40phy    C12 1078   1.744   4.637   2.250 -0.1563 -0.5258  0.3154
   40phy    O11 1079   1.871   4.593   2.210 -0.1137  0.0655  0.4520
   40phy    H1A 1080   1.869   4.510   2.168  2.8412 -0.6966  1.5393
   41phy    C35 1081   0.663   1.810   1.777 -0.0122  0.1141 -0.5716
   41phy    C33 1082   0.792   1.826   1.697 -0.2699 -0.6265  0.0277
   41phy    C34 1083   0.747   1.809   1.553  0.3684  0.0294  0.0812
   41phy    C32 1084   0.861   1.962   1.729  0.0739 -0.2064 -0.6861
   41phy    C31 1085   1.003   1.984   1.690 -0.4202 -0.4355 -0.5584
   41phy    C30 1086   1.049   2.131   1.698  0.1617  0.6757  0.1602
   41phy    C28 1087   1.203   2.151   1.696  0.2126  0.0019 -0.0281
   41phy    C29 1088   1.254   2.157   1.552  0.1327  0.2460 -0.3171
   41phy    C27 1089   1.256   2.280   1.765  0.3507  0.2500 -0.2292
   41phy    C26 1090   1.267   2.261   1.915  0.0742 -1.3026 -0.3354
   41phy    C25 1091   1.324   2.389   1.981  0.3176 -0.3434  0.1409
   41phy    C23 1092   1.358   2.388   2.132  0.6197  0.1321  0.2910
   41phy    C24 1093   1.476   2.477   2.153  0.1137  0.1192 -0.0068
   41phy    C22 1094   1.233   2.424   2.218 -0.1867 -0.1042 -0.2964
   41phy    C21 1095   1.232   2.372   2.364  0.6011 -0.1723  0.2300
   41phy    C20 1096   1.100   2.397   2.429 -0.3366  0.3757 -0.2252
   41phy    C18 1097   1.083   2.337   2.585  0.3482 -0.1767 -0.2277
   41phy    O01 1098   1.205   2.359   2.664 -0.3672 -0.2687  0.3100
   41phy    H01 1099   1.251   2.279   2.681 -1.1181 -1.4055 -2.3291
   41phy    C19 1100   0.981   2.435   2.649 -0.1648 -0.3247  0.2300
   41phy    C13 1101   1.026   2.182   2.603  0.2705 -0.0778 -0.2595
   41phy     H3 1102   0.942   2.171   2.530 -0.4703  0.1146  0.5572
   41phy    O33 1103   0.963   2.151   2.731 -0.6794  0.1988  0.0621
   41phy    H1B 1104   0.883   2.103   2.722 -0.0186 -0.8523 -0.2950
   41phy    C12 1105   1.127   2.070   2.565 -0.0539 -0.1291 -0.1464
   41phy    O11 1106   1.199   2.004   2.663 -0.0277  0.3533 -0.0896
   41phy    H1A 1107   1.155   2.013   2.745 -0.7085 -1.0056 -0.2738
   42phy    C35 1108   0.510   0.573   1.740 -0.2080 -0.5851  0.0937
   42phy    C33 1109   0.530   0.699   1.660  0.1610 -0.4065 -0.1784
   42phy    C34 1110   0.642   0.774   1.730 -0.4333 -0.3023 -0.1844
   42phy    C32 1111   0.561   0.659   1.518 -0.3747 -0.0082  0.2399
   42phy    C31 1112   0.438   0.663   1.423  0.5386  0.1006  0.0005
   42phy    C30 1113   0.477   0.744   1.298  0.0482  0.4937 -0.4938
   42phy    C28 1114   0.372   0.759   1.187  0.0067 -0.4330  0.1375
   42phy    C29 1115   0.323   0.907   1.199  0.2859  0.0486  0.3395
   42phy    C27 1116   0.443   0.777   1.053 -0.5951 -0.8784  0.0097
   42phy    C26 1117   0.464   0.665   0.948 -0.0809 -0.5119 -0.3447
   42phy    C25 1118   0.526   0.725   0.828  0.8105 -0.2103 -0.1026
   42phy    C23 1119   0.556   0.638   0.701 -0.5414  0.0929 -0.4335
   42phy    C24 1120   0.547   0.733   0.583 -0.4406  0.2558  0.5095
   42phy    C22 1121   0.694   0.568   0.712 -0.0594 -0.6216  0.0488
   42phy    C21 1122   0.692   0.414   0.699  0.2757 -0.6158  0.0829
   42phy    C20 1123   0.831   0.366   0.662 -0.1827 -0.0347 -0.2246
   42phy    C18 1124   0.863   0.211   0.650 -0.3720  0.2735 -0.8898
   42phy    O01 1125   0.785   0.135   0.746 -0.1291 -0.5112 -0.0320
   42phy    H01 1126   0.712   0.191   0.767 -1.7441 -1.2801 -3.0495
   42phy    C19 1127   1.009   0.214   0.708  0.0389 -0.5282 -0.1469
   42phy    C13 1128   0.849   0.151   0.504 -0.0200 -0.8806 -0.3575
   42phy     H3 1129   0.738   0.146   0.492 -0.1667 -1.0140  0.8865
   42phy    O33 1130   0.869   0.239   0.392  0.3107 -0.2950  0.4134
   42phy    H1B 1131   0.942   0.203   0.345  1.5563 -0.9559  2.6985
   42phy    C12 1132   0.860  -0.003   0.462  0.4532 -0.1502 -0.2094
   42phy    O11 1133   0.985  -0.040   0.409  0.1953 -0.1605  0.2924
   42phy    H1A 1134   1.041   0.034   0.401 -1.9723  1.4231 -1.4735
   43phy    C35 1135   0.799   0.602   2.626  0.1231  0.1910 -0.2933
   43phy    C33 1136   0.730   0.542   2.498  0.2048 -0.1062  0.2558
   43phy    C34 1137   0.831   0.510   2.396  0.2412  0.0625 -0.1781
   43phy    C32 1138   0.628   0.436   2.534  0.0707  0.3686 -0.0972
   43phy    C31 1139   0.495   0.438   2.461  0.4629  0.4191  0.3385
   43phy    C30 1140   0.405   0.324   2.510 -0.1290  0.7950  0.7694
   43phy    C28 1141   0.265   0.339   2.438  0.4212  0.0301  0.2944
   43phy    C29 1142   0.243   0.240   2.322  0.6356 -0.1352  0.1709
   43phy    C27 1143   0.153   0.307   2.542  0.4656 -0.6105 -0.1805
   43phy    C26 1144   0.100   0.425   2.618  0.1731  0.5343 -0.8045
   43phy    C25 1145  -0.009   0.394   2.725  0.6096  0.0983  0.3931
   43phy    C23 1146  -0.054   0.512   2.812 -0.2094  0.4257 -0.0992
   43phy    C24 1147  -0.205   0.519   2.811  0.4807  0.1235 -0.5867
   43phy    C22 1148  -0.009   0.487   2.960 -0.0309 -0.3459 -0.4956
   43phy    C21 1149   0.077   0.600   3.032  0.2918  0.0671 -0.1767
   43phy    C20 1150   0.122   0.556   3.170 -0.3591 -0.1670  0.2880
   43phy    C18 1151   0.182   0.652   3.276  0.5011  0.3496  0.8624
   43phy    O01 1152   0.076   0.752   3.306 -0.3857  0.4873  0.0146
   43phy    H01 1153  -0.003   0.709   3.333  0.1484 -0.6664 -0.2025
   43phy    C19 1154   0.200   0.560   3.400  0.0446 -0.5804 -0.8359
   43phy    C13 1155   0.315   0.726   3.220  0.4086  0.2400  0.4171
   43phy     H3 1156   0.303   0.745   3.111 -0.6384 -1.2385  0.2440
   43phy    O33 1157   0.424   0.631   3.215  0.4026  0.0179 -0.0741
   43phy    H1B 1158   0.454   0.619   3.303  0.2982 -0.8924 -0.1442
   43phy    C12 1159   0.359   0.863   3.283  0.6633 -0.0354 -0.2254
   43phy    O11 1160   0.486   0.861   3.348 -0.0227 -0.1656  0.7455
   43phy    H1A 1161   0.544   0.802   3.302  0.9228  0.7649  0.7177
   44phy    C35 1162   2.138   1.787   1.566  0.4001  0.1063  0.1604
   44phy    C33 1163   1.995   1.812   1.612 -0.4269  0.1091 -0.0182
   44phy    C34 1164   2.008   1.875   1.748  0.8489  0.0784  0.3524
   44phy    C32 1165   1.911   1.897   1.515 -0.0335  0.1314  0.0968
   44phy    C31 1166   1.774   1.832   1.488 -0.4814 -0.3470  0.5525
   44phy    C30 1167   1.675   1.913   1.403 -0.2162 -0.7943 -0.3952
   44phy    C28 1168   1.548   1.840   1.358  0.4812 -0.1881 -0.1960
   44phy    C29 1169   1.432   1.825   1.458 -0.5969  0.6843 -0.1961
   44phy    C27 1170   1.497   1.913   1.236 -0.5946 -0.4299 -0.5045
   44phy    C26 1171   1.462   1.845   1.113 -0.0913  0.4868  0.0521
   44phy    C25 1172   1.408   1.938   1.010  0.0703 -0.4652  0.3802
   44phy    C23 1173   1.366   1.874   0.879 -0.0582 -0.1583  0.2304
   44phy    C24 1174   1.268   1.967   0.808 -0.5858  0.3551  0.6215
   44phy    C22 1175   1.489   1.856   0.790 -0.2697 -0.1632  0.2667
   44phy    C21 1176   1.490   1.733   0.695 -0.8489  0.3240  0.4874
   44phy    C20 1177   1.622   1.727   0.609 -0.3014 -0.1193 -0.2106
   44phy    C18 1178   1.641   1.597   0.518  0.0761  0.4040  0.4049
   44phy    O01 1179   1.611   1.483   0.597 -0.3933 -0.1572 -0.3264
   44phy    H01 1180   1.528   1.497   0.639 -0.7733 -0.2177 -1.0384
   44phy    C19 1181   1.791   1.589   0.477  0.5461  0.0169  0.0539
   44phy    C13 1182   1.546   1.599   0.388  0.0334 -0.2075  0.5896
   44phy     H3 1183   1.446   1.579   0.435  0.0257  0.2167  0.7543
   44phy    O33 1184   1.510   1.724   0.325  0.1132  0.2017  1.0125
   44phy    H1B 1185   1.552   1.723   0.241 -0.4642  0.4514  0.7187
   44phy    C12 1186   1.512   1.471   0.293  0.2156 -0.2507 -0.7815
   44phy    O11 1187   1.535   1.354   0.369 -0.1172  0.6022 -0.3739
   44phy    H1A 1188   1.555   1.376   0.458  0.5036 -0.3345 -0.2753
   45phy    C35 1189   1.026   2.587   1.450 -0.2457  0.6497 -0.5529
   45phy    C33 1190   1.154   2.668   1.482  0.1579 -0.0496  0.1086
   45phy    C34 1191   1.268   2.621   1.390 -0.1674 -0.3899 -0.1866
   45phy    C32 1192   1.118   2.814   1.481  0.3326 -0.7178 -0.5319
   45phy    C31 1193   1.188   2.894   1.593 -0.0779 -0.2127 -0.1205
   45phy    C30 1194   1.133   3.038   1.616 -0.1130  0.0810 -0.2052
   45phy    C28 1195   1.200   3.112   1.731 -0.6122 -0.1705 -0.3698
   45phy    C29 1196   1.240   3.254   1.682 -0.0511  0.1530  0.6228
   45phy    C27 1197   1.115   3.125   1.858 -0.1433  0.6639  0.4551
   45phy    C26 1198   1.203   3.119   1.983 -0.2793  0.0498  0.0303
   45phy    C25 1199   1.115   3.139   2.104 -0.2999 -0.1555  0.4215
   45phy    C23 1200   1.183   3.180   2.239  0.2170  0.2850  0.1888
   45phy    C24 1201   1.160   3.326   2.260 -0.3044 -0.7388 -0.1172
   45phy    C22 1202   1.117   3.109   2.354  0.1206 -0.1162 -0.1788
   45phy    C21 1203   1.216   3.027   2.447  0.4093  0.1375 -0.2645
   45phy    C20 1204   1.126   2.942   2.543  0.0368  0.8056  0.8620
   45phy    C18 1205   1.186   2.856   2.654 -0.0969  0.0744 -0.6684
   45phy    O01 1206   1.278   2.929   2.741 -0.0134 -0.6425 -0.1027
   45phy    H01 1207   1.264   3.021   2.748 -2.3157 -1.0055  0.6818
   45phy    C19 1208   1.062   2.830   2.751 -0.1010 -0.5892 -0.2018
   45phy    C13 1209   1.258   2.719   2.608 -0.5615  0.1292  0.2242
   45phy     H3 1210   1.191   2.665   2.538 -0.5631  2.1066 -1.3890
   45phy    O33 1211   1.273   2.629   2.716  0.2930  0.0753 -0.3192
   45phy    H1B 1212   1.247   2.541   2.694  1.4571 -0.2925 -0.2797
   45phy    C12 1213   1.409   2.723   2.548 -0.3632 -0.8937 -0.0450
   45phy    O11 1214   1.494   2.801   2.633  0.4406  0.2698 -0.4690
   45phy    H1A 1215   1.433   2.853   2.682 -1.8221 -0.8442 -1.9529
   46phy    C35 1216   1.686   2.914   2.298  0.2796  0.3225 -0.0363
   46phy    C33 1217   1.695   2.922   2.152  0.2514 -0.3084  0.2810
   46phy    C34 1218   1.674   2.786   2.094 -0.4910  0.6745  0.4202
   46phy    C32 1219   1.593   3.025   2.093 -0.3269  0.8576  0.4466
   46phy    C31 1220   1.640   3.168   2.075  0.0204 -0.6306 -0.1356
   46phy    C30 1221   1.525   3.268   2.085 -0.1605  0.0005 -0.0521
   46phy    C28 1222   1.566   3.415   2.069  0.0671  0.5335 -0.5455
   46phy    C29 1223   1.543   3.470   1.925 -0.2148  0.0995  0.3452
   46phy    C27 1224   1.481   3.502   2.167  0.0580 -0.1100  0.2784
   46phy    C26 1225   1.545   3.626   2.234 -0.1237  0.6803 -0.2740
   46phy    C25 1226   1.448   3.686   2.340 -0.5002 -0.5645  0.0171
   46phy    C23 1227   1.507   3.802   2.418  0.2132 -0.0978  0.0435
   46phy    C24 1228   1.469   3.938   2.347 -0.5483  0.3564  0.1313
   46phy    C22 1229   1.453   3.786   2.563 -0.2469 -0.4319  0.0521
   46phy    C21 1230   1.548   3.847   2.666  0.4022  0.4919  0.1796
   46phy    C20 1231   1.477   3.890   2.801 -0.1910  0.0841  0.4724
   46phy    C18 1232   1.554   3.938   2.923  0.0504  0.2611 -0.1791
   46phy    O01 1233   1.663   4.023   2.887  0.9256 -0.0362  0.6236
   46phy    H01 1234   1.717   3.976   2.826 -1.4117  1.0465 -2.5160
   46phy    C19 1235   1.452   4.030   2.992  0.2232 -0.3568  0.1259
   46phy    C13 1236   1.617   3.814   3.011  0.0187  0.1478  0.2182
   46phy     H3 1237   1.690   3.759   2.946  0.9647  1.0808  0.4714
   46phy    O33 1238   1.514   3.722   3.032  0.0204  0.0184  0.1194
   46phy    H1B 1239   1.531   3.638   2.994  0.7948 -0.3413  1.2084
   46phy    C12 1240   1.693   3.833   3.147 -0.3676  0.7016 -0.4139
   46phy    O11 1241   1.815   3.903   3.143  0.1171 -0.3042 -1.0251
   46phy    H1A 1242   1.794   3.995   3.150  0.8792  0.0609 -2.8840
   47phy    C35 1243   3.807   2.364   1.305  0.0298 -0.2881  0.4714
   47phy    C33 1244   3.757   2.438   1.428  0.0754 -0.3014  0.0061
   47phy    C34 1245   3.851   2.422   1.542  0.3918 -0.0844 -0.0720
   47phy    C32 1246   3.725   2.585   1.406 -0.1294  0.2801 -0.4212
   47phy    C31 1247   3.580   2.613   1.374 -0.0698  0.1679  0.2059
   47phy    C30 1248   3.527   2.749   1.421 -0.0506 -0.3088 -0.0304
   47phy    C28 1249   3.385   2.785   1.369 -0.5828  0.4466  0.1062
   47phy    C29 1250   3.272   2.742   1.465  0.4501  0.6301 -0.2398
   47phy    C27 1251   3.385   2.939   1.364 -0.2215 -0.4994 -0.5012
   47phy    C26 1252   3.329   2.995   1.231 -0.3076  0.2545 -0.2536
   47phy    C25 1253   3.321   3.145   1.226 -0.4408  0.5900  0.1225
   47phy    C23 1254   3.258   3.209   1.107  0.2409 -0.6224  0.3475
   47phy    C24 1255   3.110   3.235   1.136 -0.3442 -0.3531  0.2224
   47phy    C22 1256   3.322   3.349   1.081 -0.4641 -0.2270 -0.6245
   47phy    C21 1257   3.436   3.355   0.980  0.1670 -0.1405  0.1342
   47phy    C20 1258   3.486   3.505   0.966  0.3915  0.8169  0.4697
   47phy    C18 1259   3.637   3.524   0.920 -0.5731 -0.2606 -0.3249
   47phy    O01 1260   3.717   3.423   0.992 -0.7496 -0.0291  0.5162
   47phy    H01 1261   3.683   3.429   1.079 -0.9864 -1.3023  0.5190
   47phy    C19 1262   3.673   3.657   0.989  0.2974  0.3571  0.3249
   47phy    C13 1263   3.665   3.511   0.762  0.2213 -0.0019 -0.1564
   47phy     H3 1264   3.617   3.414   0.736 -0.4257  0.1691  0.3884
   47phy    O33 1265   3.583   3.591   0.681 -0.4052 -0.1523 -0.0025
   47phy    H1B 1266   3.621   3.675   0.663 -0.7786  0.3613  1.4592
   47phy    C12 1267   3.795   3.462   0.681  0.6119 -0.6432  0.1409
   47phy    O11 1268   3.899   3.435   0.769 -0.0732  0.0769 -0.1770
   47phy    H1A 1269   3.871   3.423   0.857  0.5992  2.1144  0.3622
   48phy    C35 1270   2.607   2.403   2.207 -0.0432 -0.1654 -0.2891
   48phy    C33 1271   2.574   2.264   2.156  0.2182 -0.0309 -0.2838
   48phy    C34 1272   2.704   2.185   2.145 -0.1422 -0.6486  0.5145
   48phy    C32 1273   2.467   2.192   2.235 -0.3098 -0.0512  0.2455
   48phy    C31 1274   2.320   2.216   2.198 -0.1976 -0.2103  0.1519
   48phy    C30 1275   2.224   2.115   2.259 -0.3313 -0.1163  0.0450
   48phy    C28 1276   2.081   2.112   2.205 -0.9937 -0.0738 -0.0206
   48phy    C29 1277   2.071   1.983   2.124 -0.1290 -0.1718 -0.2085
   48phy    C27 1278   1.972   2.108   2.312 -0.0140  0.3675  0.0146
   48phy    C26 1279   1.901   2.243   2.328  0.2427  0.1314  0.5809
   48phy    C25 1280   1.801   2.242   2.448 -0.6210 -0.2436 -0.4331
   48phy    C23 1281   1.733   2.381   2.477  0.1409 -0.2522 -0.0170
   48phy    C24 1282   1.581   2.356   2.492 -0.3246 -0.3529  0.3080
   48phy    C22 1283   1.798   2.457   2.598  0.5510  0.1718  0.2488
   48phy    C21 1284   1.816   2.609   2.580  0.0424  0.1125  0.8419
   48phy    C20 1285   1.816   2.695   2.709  0.3628 -0.3220 -0.5631
   48phy    C18 1286   1.830   2.858   2.706  0.2682 -0.2116 -0.7812
   48phy    O01 1287   1.726   2.913   2.620  0.4396  0.0772 -0.1127
   48phy    H01 1288   1.650   2.858   2.611  0.9695 -0.7325  0.1707
   48phy    C19 1289   1.800   2.894   2.857 -0.1442 -0.1128 -0.2480
   48phy    C13 1290   1.974   2.896   2.640 -0.0013  0.4948  0.0841
   48phy     H3 1291   1.984   2.846   2.540 -1.0812 -0.6646  0.5305
   48phy    O33 1292   2.079   2.832   2.712 -0.0736  0.3316 -0.6273
   48phy    H1B 1293   2.164   2.863   2.687  1.8748 -0.9631  3.4919
   48phy    C12 1294   2.004   3.046   2.617  0.4238 -0.2567  0.2027
   48phy    O11 1295   1.981   3.140   2.721  0.1722  0.1210  0.5825
   48phy    H1A 1296   1.964   3.222   2.679  0.7798 -0.7169 -1.4077
   49phy    C35 1297   1.655   2.082   1.992  0.2555  0.5154 -0.1070
   49phy    C33 1298   1.725   2.133   1.865  0.1480 -0.0840  0.1548
   49phy    C34 1299   1.640   2.103   1.741  0.2120  0.3725  0.2249
   49phy    C32 1300   1.750   2.285   1.865  0.3256  0.5808  0.1120
   49phy    C31 1301   1.884   2.328   1.919 -0.0686 -0.1218  0.0784
   49phy    C30 1302   1.907   2.479   1.919  0.2220  0.1807 -0.1761
   49phy    C28 1303   2.041   2.517   1.967 -0.0460 -0.2367  0.0244
   49phy    C29 1304   2.120   2.588   1.855 -0.4164  0.5261  0.1546
   49phy    C27 1305   2.046   2.598   2.103 -0.2815  0.0774  0.9004
   49phy    C26 1306   2.181   2.608   2.175  0.1765  0.6767  0.0988
   49phy    C25 1307   2.164   2.668   2.312 -0.4488 -0.0119  0.1411
   49phy    C23 1308   2.289   2.660   2.403 -0.8270  0.8835  0.8526
   49phy    C24 1309   2.352   2.799   2.413  0.6256  0.6564 -0.2437
   49phy    C22 1310   2.232   2.622   2.541  0.1872  0.0227 -0.0025
   49phy    C21 1311   2.260   2.483   2.596  0.0508 -0.1986  0.4469
   49phy    C20 1312   2.159   2.440   2.703 -0.1378  0.0400 -0.3181
   49phy    C18 1313   2.172   2.314   2.795 -0.3830 -0.3551 -0.0107
   49phy    O01 1314   2.293   2.320   2.875  0.0956 -0.0571 -0.4615
   49phy    H01 1315   2.312   2.412   2.883  0.5520 -0.2270  0.5554
   49phy    C19 1316   2.058   2.347   2.890  0.5681  0.4344  0.1447
   49phy    C13 1317   2.152   2.167   2.732  0.7810 -0.1139 -0.2578
   49phy     H3 1318   2.060   2.171   2.667 -0.4499 -0.1674  1.4342
   49phy    O33 1319   2.106   2.064   2.826  0.4727  0.3676  0.2618
   49phy    H1B 1320   2.134   2.082   2.914  0.8479 -1.8958  0.6625
   49phy    C12 1321   2.269   2.117   2.641 -0.4227  0.3070 -0.0744
   49phy    O11 1322   2.390   2.077   2.705 -0.2460  0.3680 -0.2645
   49phy    H1A 1323   2.374   2.068   2.797  1.0817 -1.5039 -0.1459
   50phy    C35 1324   0.851   2.787   0.496 -0.2908  0.1614  0.1676
   50phy    C33 1325   0.709   2.762   0.531  0.5816 -0.4181  0.6207
   50phy    C34 1326   0.626   2.890   0.499  0.0923 -0.1720 -0.1090
   50phy    C32 1327   0.659   2.650   0.435 -0.0640 -0.1892  0.0130
   50phy    C31 1328   0.651   2.508   0.491  0.2531  0.3315 -0.2168
   50phy    C30 1329   0.586   2.424   0.382  0.5983 -0.1922  0.0007
   50phy    C28 1330   0.575   2.271   0.397 -0.0827  0.0179 -0.0718
   50phy    C29 1331   0.454   2.235   0.483 -0.0828  0.4200  0.1201
   50phy    C27 1332   0.581   2.204   0.259 -0.0280 -0.5267  0.1647
   50phy    C26 1333   0.650   2.070   0.259  0.4660 -0.4272  0.0821
   50phy    C25 1334   0.653   2.011   0.113 -0.7010 -0.3534  0.0243
   50phy    C23 1335   0.711   1.868   0.108 -0.1754 -0.0659 -0.1824
   50phy    C24 1336   0.613   1.775   0.036  0.6813 -0.3737  0.0581
   50phy    C22 1337   0.855   1.874   0.058 -0.4660 -0.4663  0.2492
   50phy    C21 1338   0.948   1.783   0.138  0.2641 -0.4465  0.6252
   50phy    C20 1339   1.098   1.781   0.101 -0.1190 -0.0041  0.2697
   50phy    C18 1340   1.188   1.892   0.162  0.1749 -0.2192 -0.5238
   50phy    O01 1341   1.132   2.024   0.133  0.8528 -0.2408  0.2058
   50phy    H01 1342   1.110   2.037   0.043  0.1909  0.8686  0.5136
   50phy    C19 1343   1.320   1.869   0.090 -0.8243  0.4353 -0.4499
   50phy    C13 1344   1.226   1.887   0.315  0.0127  0.3571 -0.1672
   50phy     H3 1345   1.127   1.900   0.366  0.4926 -0.3986  1.0315
   50phy    O33 1346   1.258   1.763   0.373  0.1089  0.1232  0.2723
   50phy    H1B 1347   1.347   1.743   0.352 -0.0995 -0.5980  0.0441
   50phy    C12 1348   1.284   2.001   0.413 -0.7191 -0.5248  0.1920
   50phy    O11 1349   1.282   2.127   0.350  0.3721 -0.6516 -0.3954
   50phy    H1A 1350   1.212   2.128   0.287  0.3996 -0.7525 -0.4277
   51phy    C35 1351   1.101   2.059   1.201 -0.3015 -0.1218 -0.4005
   51phy    C33 1352   0.979   2.152   1.190  0.5250 -0.1340  0.1426
   51phy    C34 1353   0.886   2.109   1.305 -0.2378  0.4396 -0.2145
   51phy    C32 1354   1.014   2.302   1.198  0.2389  0.3581 -0.0386
   51phy    C31 1355   1.039   2.369   1.067 -0.0998  0.3718  0.0048
   51phy    C30 1356   1.076   2.520   1.078 -0.3008 -0.1419 -0.2488
   51phy    C28 1357   1.069   2.592   0.942 -0.2526  0.1322  0.3884
   51phy    C29 1358   1.002   2.726   0.962 -0.2043 -0.2376  0.1303
   51phy    C27 1359   1.207   2.596   0.871  0.3795 -0.2698  0.2550
   51phy    C26 1360   1.205   2.575   0.720 -0.2111  0.1856  0.1166
   51phy    C25 1361   1.348   2.543   0.680 -0.2058  0.2805  0.5273
   51phy    C23 1362   1.377   2.547   0.525 -0.0102  0.2788  0.2036
   51phy    C24 1363   1.432   2.683   0.494  0.2502 -0.1927 -0.0443
   51phy    C22 1364   1.496   2.442   0.500  0.2448 -0.4348  0.1662
   51phy    C21 1365   1.505   2.375   0.364  0.2427  0.0210  0.9268
   51phy    C20 1366   1.606   2.261   0.349  0.2471  0.1661  0.2603
   51phy    C18 1367   1.613   2.164   0.230 -0.0539 -0.4665  0.3579
   51phy    O01 1368   1.479   2.141   0.183  0.1271  0.4157  0.4277
   51phy    H01 1369   1.412   2.150   0.247 -2.4202  0.2693 -1.9889
   51phy    C19 1370   1.660   2.032   0.289 -0.2158  0.1068  0.0018
   51phy    C13 1371   1.704   2.226   0.113  0.2766 -0.0784 -0.0349
   51phy     H3 1372   1.660   2.327   0.094 -0.1338 -0.3088 -0.3381
   51phy    O33 1373   1.832   2.269   0.147  0.1251 -0.1066 -0.2829
   51phy    H1B 1374   1.891   2.211   0.192  0.1142  0.6254  0.6978
   51phy    C12 1375   1.688   2.196  -0.043  0.2420 -0.0896  0.5193
   51phy    O11 1376   1.565   2.145  -0.079 -0.0566 -0.4253  0.0077
   51phy    H1A 1377   1.510   2.136  -0.003 -0.5717 -0.5714 -0.3806
   52phy    C35 1378   2.607   0.711   1.484 -0.6197  0.4291  0.2703
   52phy    C33 1379   2.514   0.610   1.552 -0.1412  0.1813  0.0152
   52phy    C34 1380   2.579   0.556   1.674  0.0570 -0.3436 -0.4124
   52phy    C32 1381   2.387   0.686   1.597  0.2435 -0.0465 -0.4825
   52phy    C31 1382   2.264   0.639   1.513 -0.6465 -0.0674 -0.9340
   52phy    C30 1383   2.143   0.726   1.535 -0.0040 -0.5776  0.2830
   52phy    C28 1384   2.019   0.685   1.450  0.2270 -0.0340 -0.2047
   52phy    C29 1385   1.931   0.582   1.516 -0.1527 -0.2964 -0.0403
   52phy    C27 1386   1.935   0.811   1.418 -0.2847  0.1325 -0.3549
   52phy    C26 1387   1.907   0.810   1.267  0.1736  0.1074  0.5783
   52phy    C25 1388   1.818   0.937   1.234  0.0417 -0.6091 -0.2698
   52phy    C23 1389   1.774   0.945   1.090 -0.3837  0.0595  0.2851
   52phy    C24 1390   1.623   0.940   1.067 -0.3182  0.6154  0.3435
   52phy    C22 1391   1.835   1.072   1.019  0.1632 -0.1649  0.1609
   52phy    C21 1392   1.860   1.047   0.868  0.5443  0.0847 -0.3210
   52phy    C20 1393   1.925   1.168   0.801 -0.1416 -0.5305 -0.0855
   52phy    C18 1394   1.951   1.190   0.647 -1.1708  0.6552 -0.0041
   52phy    O01 1395   2.058   1.107   0.587 -0.2134  0.9506  0.0070
   52phy    H01 1396   2.036   1.017   0.575 -1.7924  1.0580  1.7648
   52phy    C19 1397   2.014   1.331   0.643 -0.5912 -1.0787 -0.1931
   52phy    C13 1398   1.819   1.162   0.562  0.1741 -0.3438  0.2087
   52phy     H3 1399   1.806   1.051   0.573  0.3084 -0.2504  1.4615
   52phy    O33 1400   1.689   1.199   0.619 -0.1641  0.3905 -0.4159
   52phy    H1B 1401   1.688   1.293   0.625  2.2210  0.6462 -2.3130
   52phy    C12 1402   1.801   1.152   0.403  0.3614  0.0907 -0.1180
   52phy    O11 1403   1.905   1.089   0.331 -0.4856  0.7196 -0.3114
   52phy    H1A 1404   1.876   1.102   0.243 -1.7231 -0.5866 -0.1250
   53phy    C35 1405   1.556   3.333   1.056  0.5419 -0.2374 -0.4437
   53phy    C33 1406   1.701   3.346   1.003 -0.1866  0.6036 -0.1159
   53phy    C34 1407   1.790   3.350   1.121  0.0700  0.4035 -0.0722
   53phy    C32 1408   1.730   3.227   0.913  0.2265 -0.4049  0.1603
   53phy    C31 1409   1.808   3.264   0.783 -0.1018 -0.0691 -0.2826
   53phy    C30 1410   1.860   3.134   0.721  0.0095  0.2768  0.1939
   53phy    C28 1411   1.944   3.151   0.600 -0.3951 -0.2623 -0.2191
   53phy    C29 1412   2.045   3.040   0.602  0.1525  0.9112  0.5641
   53phy    C27 1413   1.863   3.120   0.473  0.6104 -0.1022  0.0242
   53phy    C26 1414   1.825   3.240   0.391  0.0289 -0.3906 -0.7775
   53phy    C25 1415   1.720   3.204   0.288  0.1121 -0.3081  0.2381
   53phy    C23 1416   1.676   3.314   0.191  0.3324  0.0064 -0.3187
   53phy    C24 1417   1.734   3.277   0.054  0.3317 -0.0190  0.5660
   53phy    C22 1418   1.520   3.324   0.190  0.2521 -0.5260  0.6895
   53phy    C21 1419   1.462   3.459   0.243 -0.6130  0.6702 -0.0779
   53phy    C20 1420   1.311   3.468   0.223  0.5340 -0.0848 -0.2547
   53phy    C18 1421   1.231   3.598   0.267  0.3891 -0.0282  1.0964
   53phy    O01 1422   1.275   3.637   0.398 -0.3671  0.0448  0.2335
   53phy    H01 1423   1.295   3.564   0.453 -0.5257  0.7082  1.1830
   53phy    C19 1424   1.089   3.544   0.277  0.2660  0.3467 -0.2264
   53phy    C13 1425   1.252   3.724   0.166  0.3996 -1.0520 -0.0108
   53phy     H3 1426   1.361   3.748   0.173  0.2729 -0.2553 -0.5904
   53phy    O33 1427   1.247   3.701   0.026  0.0005  0.1945  0.3751
   53phy    H1B 1428   1.329   3.720  -0.015 -0.9674 -0.1541 -1.8990
   53phy    C12 1429   1.221   3.876   0.208 -0.3035 -0.1626 -0.4785
   53phy    O11 1430   1.239   3.919   0.341 -0.0781  0.0724 -0.2143
   53phy    H1A 1431   1.217   3.846   0.397  0.1129  1.3277  1.5912
   54phy    C35 1432   2.851   3.057   1.253 -0.3340  0.1216 -0.1660
   54phy    C33 1433   2.834   2.986   1.390 -0.0801 -0.1175 -0.6870
   54phy    C34 1434   2.899   3.065   1.503  0.2599 -0.3441 -0.1084
   54phy    C32 1435   2.684   2.968   1.418  0.1271 -0.1484 -0.6591
   54phy    C31 1436   2.629   2.827   1.389 -0.1103 -0.2532  0.1677
   54phy    C30 1437   2.477   2.823   1.439  0.2597  0.4166  0.1225
   54phy    C28 1438   2.411   2.686   1.407  0.0925  0.3918  0.0090
   54phy    C29 1439   2.302   2.667   1.508 -0.0820 -0.2194 -0.2197
   54phy    C27 1440   2.349   2.685   1.265 -0.1964 -0.5437 -0.6860
   54phy    C26 1441   2.432   2.628   1.147 -0.3571 -0.1264  0.3099
   54phy    C25 1442   2.358   2.640   1.015 -0.0995  0.3882  0.1499
   54phy    C23 1443   2.425   2.591   0.890 -0.2964 -0.3888  0.3980
   54phy    C24 1444   2.425   2.444   0.854 -0.2384  0.7458  0.3966
   54phy    C22 1445   2.358   2.663   0.773 -0.0982  0.3751  0.3892
   54phy    C21 1446   2.446   2.706   0.661  0.2929 -0.5387 -0.3002
   54phy    C20 1447   2.391   2.824   0.579  0.2118  0.3135  0.2985
   54phy    C18 1448   2.483   2.872   0.457 -0.0533 -0.4295 -0.2363
   54phy    O01 1449   2.610   2.922   0.489  0.5092 -0.1332 -0.2168
   54phy    H01 1450   2.613   2.933   0.582 -2.2777  0.7692 -0.1290
   54phy    C19 1451   2.396   2.992   0.406 -0.1035 -0.1470 -0.4998
   54phy    C13 1452   2.518   2.759   0.350  0.4911  0.2213  0.0529
   54phy     H3 1453   2.582   2.689   0.409 -0.9017  0.0875  1.4495
   54phy    O33 1454   2.424   2.662   0.311  0.0171 -0.4513 -0.6168
   54phy    H1B 1455   2.356   2.673   0.375  1.3102  0.9933  0.5750
   54phy    C12 1456   2.627   2.766   0.231  0.2377 -0.1433  0.1524
   54phy    O11 1457   2.715   2.875   0.244 -0.4247 -0.1772 -0.1850
   54phy    H1A 1458   2.694   2.915   0.327 -1.1886  1.0580 -0.9347
   55phy    C35 1459   5.080   4.194   1.062 -0.3642 -0.0290  0.2229
   55phy    C33 1460   5.088   4.323   1.140  0.2220 -0.2986  0.3263
   55phy    C34 1461   5.139   4.281   1.274  0.2098 -0.2654  0.4854
   55phy    C32 1462   5.173   4.426   1.067 -0.1151 -0.2991  0.5780
   55phy    C31 1463   5.135   4.574   1.090 -0.6320  0.3048  0.3476
   55phy    C30 1464   5.243   4.665   1.032 -0.7818 -0.3692 -0.1961
   55phy    C28 1465   5.218   4.811   1.074  0.6962 -0.2075  0.0272
   55phy    C29 1466   5.320   4.854   1.176 -0.5957 -0.5067 -0.1005
   55phy    C27 1467   5.241   4.910   0.959  0.4601  0.6897  0.1453
   55phy    C26 1468   5.121   4.949   0.867 -0.1074  0.5638 -0.0291
   55phy    C25 1469   5.145   5.052   0.758 -0.7019 -0.3385 -0.7172
   55phy    C23 1470   5.023   5.079   0.674  0.1730  0.4228  0.2945
   55phy    C24 1471   4.952   5.209   0.720 -0.5826  0.4578 -0.4173
   55phy    C22 1472   5.064   5.104   0.531 -0.3507  0.2297 -0.1619
   55phy    C21 1473   5.080   4.982   0.444 -0.6084 -0.0879  0.0889
   55phy    C20 1474   5.135   5.019   0.304 -0.0755  0.3795 -0.4673
   55phy    C18 1475   5.172   4.907   0.201 -0.3856 -0.2036  0.0040
   55phy    O01 1476   5.272   4.815   0.266 -0.1187 -0.2725 -0.2581
   55phy    H01 1477   5.248   4.729   0.239 -3.7063  0.7892 -0.9110
   55phy    C19 1478   5.247   4.975   0.083 -0.1651  0.4531  0.5859
   55phy    C13 1479   5.049   4.824   0.146  0.1627 -0.4253 -0.1899
   55phy     H3 1480   4.979   4.815   0.232  0.5820 -0.4238  0.1572
   55phy    O33 1481   4.951   4.878   0.052 -0.1979  0.5595  0.2996
   55phy    H1B 1482   4.864   4.850   0.069 -0.2268 -0.5321 -1.4556
   55phy    C12 1483   5.044   4.669   0.140  0.4408  0.5401  0.1253
   55phy    O11 1484   5.167   4.610   0.188 -0.0743  0.0609 -0.2310
   55phy    H1A 1485   5.160   4.517   0.202  3.2021 -0.3056 -0.2158
   56phy    C35 1486   2.358   2.282   1.787 -0.0519  0.1219 -0.3988
   56phy    C33 1487   2.475   2.293   1.698 -0.0722  0.0972  0.2372
   56phy    C34 1488   2.418   2.307   1.555  0.1404 -0.2054  0.1343
   56phy    C32 1489   2.551   2.424   1.734  0.0322  0.5301 -0.3448
   56phy    C31 1490   2.699   2.415   1.754 -0.4305  0.0286 -0.2852
   56phy    C30 1491   2.756   2.559   1.757 -0.5251  0.1753  0.5482
   56phy    C28 1492   2.914   2.572   1.743  0.4968  0.4538  0.7631
   56phy    C29 1493   2.947   2.588   1.596  0.2741  0.1720 -0.0769
   56phy    C27 1494   2.951   2.704   1.814 -0.1481  0.2271 -0.4326
   56phy    C26 1495   2.985   2.719   1.967 -0.1960 -0.3459  0.2733
   56phy    C25 1496   3.051   2.852   2.008  0.1203 -0.4938  0.1738
   56phy    C23 1497   3.078   2.866   2.154  0.3243 -0.2215  0.4153
   56phy    C24 1498   3.227   2.841   2.166  0.2273 -0.1538  0.6005
   56phy    C22 1499   3.046   3.011   2.195 -0.2693  0.7656  0.1279
   56phy    C21 1500   2.917   3.028   2.280 -0.0427 -0.1255 -0.1007
   56phy    C20 1501   2.893   3.171   2.330 -0.3955 -0.0059 -0.7217
   56phy    C18 1502   2.782   3.195   2.447 -0.5530  0.5732  0.1645
   56phy    O01 1503   2.821   3.123   2.569 -0.3219  0.2915 -0.2327
   56phy    H01 1504   2.807   3.031   2.566 -0.3564  0.2786  0.2777
   56phy    C19 1505   2.809   3.348   2.474  0.1413 -0.3991  0.1576
   56phy    C13 1506   2.632   3.157   2.399  0.6320 -0.6779 -0.5156
   56phy     H3 1507   2.629   3.050   2.364 -1.0056 -2.0743  3.2930
   56phy    O33 1508   2.583   3.230   2.283  0.1898  0.0528  0.2375
   56phy    H1B 1509   2.564   3.319   2.306 -0.6685 -0.1372  0.2989
   56phy    C12 1510   2.519   3.150   2.505 -0.2695  0.6561 -0.4397
   56phy    O11 1511   2.546   3.053   2.606 -0.4375  1.0190 -0.6893
   56phy    H1A 1512   2.610   3.091   2.662  0.1838  0.3054 -0.8881
   57phy    C35 1513   0.101   3.746   1.168  0.6514 -0.1201 -0.0315
   57phy    C33 1514   0.173   3.865   1.216  0.3326  0.5626  0.3412
   57phy    C34 1515   0.195   3.861   1.365 -0.5384 -0.1095 -0.4922
   57phy    C32 1516   0.306   3.892   1.145 -0.7048  0.3110 -0.3663
   57phy    C31 1517   0.311   3.947   1.002 -0.2487 -0.2368  0.4078
   57phy    C30 1518   0.452   3.922   0.940 -0.2161 -0.4167  0.0958
   57phy    C28 1519   0.455   3.979   0.797  0.0717 -0.3663  0.2718
   57phy    C29 1520   0.479   4.128   0.795 -0.0936 -0.3699  0.2569
   57phy    C27 1521   0.560   3.896   0.717 -0.0882  0.4077 -0.0561
   57phy    C26 1522   0.563   3.892   0.565  0.1429  0.7889 -0.0304
   57phy    C25 1523   0.660   3.786   0.521 -0.5262  0.2704  0.1563
   57phy    C23 1524   0.681   3.781   0.368  0.6536  0.4850 -0.4207
   57phy    C24 1525   0.796   3.874   0.321 -0.3252  0.0517  0.1023
   57phy    C22 1526   0.694   3.635   0.316  0.0131  0.3192 -0.7054
   57phy    C21 1527   0.623   3.612   0.186  0.1007  0.2031 -0.5380
   57phy    C20 1528   0.632   3.463   0.143  0.5751 -0.4874 -0.3128
   57phy    C18 1529   0.556   3.401   0.023 -0.2370 -0.1580  0.3651
   57phy    O01 1530   0.421   3.444   0.034 -0.1373 -0.6753 -0.0471
   57phy    H01 1531   0.362   3.391  -0.015  1.4110  0.4339 -3.3502
   57phy    C19 1532   0.560   3.246   0.048  0.4302  0.5295  0.1428
   57phy    C13 1533   0.621   3.447  -0.119 -0.0159  0.2549  0.3989
   57phy     H3 1534   0.596   3.556  -0.119 -0.3156  0.2847  3.5115
   57phy    O33 1535   0.761   3.466  -0.129  0.0293 -0.2644 -0.2929
   57phy    H1B 1536   0.784   3.526  -0.060 -1.2648 -0.4559  0.3333
   57phy    C12 1537   0.555   3.437  -0.262  0.3417  0.6325 -0.4516
   57phy    O11 1538   0.412   3.405  -0.261 -0.1375 -0.7568  0.2317
   57phy    H1A 1539   0.364   3.481  -0.236 -0.7398 -0.7774 -0.8190
   58phy    C35 1540   1.084   2.700   1.933  0.2744  0.0579 -0.3215
   58phy    C33 1541   0.946   2.633   1.947  0.2498 -0.0762  0.3858
   58phy    C34 1542   0.937   2.526   1.835 -0.0957 -0.6306 -0.8654
   58phy    C32 1543   0.923   2.593   2.094 -1.0604  0.0242 -0.0825
   58phy    C31 1544   0.795   2.636   2.166 -0.5087  0.1527  0.4983
   58phy    C30 1545   0.793   2.588   2.312 -0.1398  0.4318 -0.0419
   58phy    C28 1546   0.659   2.608   2.377  0.3611  0.6607  0.2082
   58phy    C29 1547   0.584   2.474   2.386  0.6135 -0.1172 -0.1128
   58phy    C27 1548   0.683   2.670   2.512 -0.3616  0.3462  0.3094
   58phy    C26 1549   0.646   2.818   2.526  0.8295 -0.3019 -0.0737
   58phy    C25 1550   0.684   2.866   2.662  0.3182  0.1051  0.4788
   58phy    C23 1551   0.645   3.014   2.695  0.0541  0.2036 -0.2175
   58phy    C24 1552   0.516   3.023   2.772 -0.2736  0.3446 -0.0833
   58phy    C22 1553   0.752   3.061   2.799 -0.2072  0.5164 -0.5241
   58phy    C21 1554   0.869   3.147   2.746  0.2491 -0.2504 -0.3053
   58phy    C20 1555   0.963   3.188   2.860  0.3834 -0.1010 -0.4942
   58phy    C18 1556   1.057   3.316   2.846  0.6417  1.4836  0.5576
   58phy    O01 1557   0.965   3.427   2.817 -0.0378 -0.8322 -0.3110
   58phy    H01 1558   0.889   3.424   2.871 -0.6247 -1.2711 -1.1359
   58phy    C19 1559   1.120   3.330   2.986  0.0378  0.0535 -0.2155
   58phy    C13 1560   1.160   3.293   2.727  0.3407  0.7634  0.3890
   58phy     H3 1561   1.111   3.254   2.634  0.7067  2.5571 -0.5919
   58phy    O33 1562   1.246   3.178   2.756 -0.5368  0.3017 -0.6136
   58phy    H1B 1563   1.327   3.212   2.790  0.4339 -1.1352 -1.3882
   58phy    C12 1564   1.241   3.415   2.663 -0.1872 -0.0062  0.0138
   58phy    O11 1565   1.336   3.477   2.744  0.0330 -0.9312 -0.2982
   58phy    H1A 1566   1.289   3.540   2.796 -1.1322 -1.5558 -0.5624
   59phy    C35 1567   0.521   2.880   0.141 -0.0061  0.1292  0.3402
   59phy    C33 1568   0.394   2.810   0.100 -0.1160 -0.1524 -0.4950
   59phy    C34 1569   0.285   2.917   0.081 -0.6997 -0.3209 -0.1534
   59phy    C32 1570   0.400   2.727  -0.032  0.5256  0.5846  0.3035
   59phy    C31 1571   0.453   2.588  -0.022  0.7731  0.0044  0.4893
   59phy    C30 1572   0.512   2.547  -0.157  0.5518 -0.0133 -0.7120
   59phy    C28 1573   0.575   2.403  -0.161 -0.0623  0.6503  0.6113
   59phy    C29 1574   0.556   2.358  -0.306 -1.2133 -0.0824 -0.0589
   59phy    C27 1575   0.725   2.383  -0.132 -0.2200  0.2277 -0.4595
   59phy    C26 1576   0.778   2.381   0.008 -0.0257  0.1097  0.1622
   59phy    C25 1577   0.930   2.348   0.016  0.1506 -0.0295 -0.0491
   59phy    C23 1578   1.003   2.402   0.142  0.0906  0.4089  0.7693
   59phy    C24 1579   0.985   2.310   0.261 -0.0842  0.0815 -0.0298
   59phy    C22 1580   1.154   2.404   0.109 -0.2584 -0.2046  0.2799
   59phy    C21 1581   1.203   2.547   0.073  0.1878  0.2477 -0.6301
   59phy    C20 1582   1.347   2.543   0.023 -0.4327  0.2552 -0.0235
   59phy    C18 1583   1.418   2.668  -0.029  0.0247 -0.4043 -0.1154
   59phy    O01 1584   1.337   2.746  -0.118 -0.3591  0.0937 -0.1676
   59phy    H01 1585   1.312   2.702  -0.197  1.1759 -0.3730 -0.4118
   59phy    C19 1586   1.533   2.609  -0.117 -0.0672  0.7656  0.4856
   59phy    C13 1587   1.479   2.762   0.083 -1.2386  0.0761 -1.2325
   59phy     H3 1588   1.391   2.798   0.143 -0.1277 -0.8692  1.1319
   59phy    O33 1589   1.546   2.703   0.192  0.2130 -0.3594  0.1355
   59phy    H1B 1590   1.493   2.643   0.241 -0.5254 -1.0572 -1.4323
   59phy    C12 1591   1.518   2.915   0.068  0.2060  0.0539 -0.3819
   59phy    O11 1592   1.460   2.981  -0.036  0.4356  0.0223  0.3294
   59phy    H1A 1593   1.392   2.925  -0.069 -0.1456 -0.3662  2.0920
   60phy    C35 1594   0.032   0.119   1.354 -0.8255  0.3094  0.2061
   60phy    C33 1595  -0.028   0.255   1.332  0.1026 -0.3853  0.0643
   60phy    C34 1596  -0.047   0.325   1.467  0.1149  0.0374  0.6920
   60phy    C32 1597   0.047   0.352   1.241  0.4777  0.1932  0.3764
   60phy    C31 1598   0.032   0.324   1.091 -1.2426 -0.0047 -0.0882
   60phy    C30 1599   0.114   0.432   1.009 -0.2570 -0.5495  0.1123
   60phy    C28 1600   0.105   0.417   0.854 -0.1051 -0.2103 -0.7731
   60phy    C29 1601   0.045   0.536   0.779  0.5016 -0.5176  0.3852
   60phy    C27 1602   0.242   0.376   0.796 -0.2795 -0.4292  0.2753
   60phy    C26 1603   0.227   0.260   0.696 -0.1128 -0.1405 -0.0642
   60phy    C25 1604   0.347   0.241   0.609 -0.4205  0.2223  0.2480
   60phy    C23 1605   0.325   0.146   0.484 -0.2718 -0.0305 -0.5271
   60phy    C24 1606   0.383   0.223   0.364 -0.7808  0.8727 -0.0338
   60phy    C22 1607   0.393   0.012   0.507 -0.7062  0.3646 -0.4524
   60phy    C21 1608   0.397  -0.100   0.398  0.1463 -0.9300 -0.4684
   60phy    C20 1609   0.504  -0.204   0.412  0.0174  0.3462 -0.7699
   60phy    C18 1610   0.540  -0.306   0.304  0.6451  0.0672 -0.3900
   60phy    O01 1611   0.426  -0.402   0.290  0.0286 -0.4335 -0.0171
   60phy    H01 1612   0.343  -0.359   0.297  0.2510 -0.2707  2.8802
   60phy    C19 1613   0.657  -0.384   0.362 -0.2524 -0.5155 -0.4239
   60phy    C13 1614   0.571  -0.244   0.156 -0.4462  0.0177 -0.2653
   60phy     H3 1615   0.472  -0.201   0.125 -0.4888  0.9827  1.1123
   60phy    O33 1616   0.648  -0.123   0.143 -0.2281 -0.2354 -0.3348
   60phy    H1B 1617   0.740  -0.139   0.155 -0.7398 -3.0428  0.7026
   60phy    C12 1618   0.574  -0.329   0.025  0.5606  0.0370 -0.9804
   60phy    O11 1619   0.689  -0.409   0.009 -0.5295  0.2475  0.5357
   60phy    H1A 1620   0.667  -0.499   0.027 -2.6799  0.6155 -0.0102
   61phy    C35 1621   1.254   3.791   1.442 -0.0094 -0.0028  1.0509
   61phy    C33 1622   1.245   3.635   1.432 -0.6979 -0.0671 -0.2442
   61phy    C34 1623   1.127   3.595   1.346 -0.0770 -0.2548  0.2461
   61phy    C32 1624   1.370   3.571   1.372  0.3633  0.3922  0.5394
   61phy    C31 1625   1.484   3.539   1.475  0.1823  0.4861  0.8827
   61phy    C30 1626   1.581   3.437   1.417 -0.3738 -0.2465  0.0741
   61phy    C28 1627   1.677   3.375   1.523 -0.0592  0.1469 -0.2267
   61phy    C29 1628   1.669   3.225   1.520 -0.2320  0.5077 -0.1695
   61phy    C27 1629   1.817   3.419   1.507 -0.6848 -0.0084 -0.0832
   61phy    C26 1630   1.894   3.437   1.632 -0.1578  0.0473 -0.3031
   61phy    C25 1631   2.028   3.498   1.594  0.1648  0.1934 -0.7940
   61phy    C23 1632   2.118   3.528   1.717 -0.0547  0.3656  0.7754
   61phy    C24 1633   2.239   3.437   1.732 -0.3659  0.2906  0.4993
   61phy    C22 1634   2.171   3.677   1.714 -0.3774  0.2184 -0.0618
   61phy    C21 1635   2.155   3.748   1.848  0.0738 -0.0121 -0.2474
   61phy    C20 1636   2.185   3.895   1.853  0.3899 -0.1866  0.0032
   61phy    C18 1637   2.194   3.976   1.985  0.3667  0.1173  0.2876
   61phy    O01 1638   2.273   3.909   2.087  0.4222 -0.0444 -0.1931
   61phy    H01 1639   2.267   3.950   2.170  1.0661  1.3177 -0.7985
   61phy    C19 1640   2.297   4.083   1.949  0.1577 -0.4175  0.0117
   61phy    C13 1641   2.049   4.029   2.041 -0.0153  0.1637 -0.0031
   61phy     H3 1642   1.995   4.083   1.959 -1.1423  0.0650  0.6590
   61phy    O33 1643   2.058   4.137   2.132 -0.2564 -0.4047 -0.0095
   61phy    H1B 1644   2.129   4.116   2.190  0.2183  1.2532  0.0490
   61phy    C12 1645   1.951   3.914   2.103 -0.9837  0.6944  0.7379
   61phy    O11 1646   1.998   3.843   2.212 -0.0343 -0.1365  0.1810
   61phy    H1A 1647   1.949   3.872   2.287  0.3551 -0.1481  0.4384
   62phy    C35 1648   0.922   3.074   0.260  0.7488  0.2041 -0.6869
   62phy    C33 1649   1.050   2.999   0.231 -0.1705  0.4494  0.0846
   62phy    C34 1650   1.062   2.995   0.081  0.1961  0.2206 -0.4607
   62phy    C32 1651   1.185   3.059   0.289  0.1101 -0.4332 -0.1973
   62phy    C31 1652   1.196   3.050   0.440  0.2409  0.8636 -0.0929
   62phy    C30 1653   1.322   3.131   0.491  0.4583  0.3705 -0.1109
   62phy    C28 1654   1.337   3.152   0.640  0.7794 -0.8214 -0.3144
   62phy    C29 1655   1.388   3.037   0.732  0.3718 -0.1218 -0.2431
   62phy    C27 1656   1.432   3.272   0.658  0.7775  0.2507  0.6227
   62phy    C26 1657   1.369   3.404   0.684  0.1061 -0.0944 -0.1419
   62phy    C25 1658   1.475   3.520   0.682  0.7271  0.5619  0.1660
   62phy    C23 1659   1.424   3.661   0.704 -0.1225  0.2475 -0.2922
   62phy    C24 1660   1.460   3.691   0.849  0.1445 -1.0754 -0.0258
   62phy    C22 1661   1.503   3.759   0.617 -0.4904 -1.0204 -0.0712
   62phy    C21 1662   1.438   3.888   0.569 -0.4147 -0.0809 -0.7375
   62phy    C20 1663   1.535   3.977   0.503 -0.4305 -0.2469  0.2936
   62phy    C18 1664   1.497   4.121   0.446  0.1318 -0.3058  0.2371
   62phy    O01 1665   1.376   4.126   0.372 -0.3944 -0.9059 -0.3629
   62phy    H01 1666   1.340   4.041   0.360  0.2656 -1.0785 -1.2314
   62phy    C19 1667   1.606   4.153   0.341 -0.3997  0.1159  0.4280
   62phy    C13 1668   1.496   4.243   0.556  0.7372  0.5483  0.0755
   62phy     H3 1669   1.442   4.193   0.640  2.7292 -0.3537  0.8928
   62phy    O33 1670   1.606   4.283   0.629  0.2796 -0.0261 -0.7031
   62phy    H1B 1671   1.642   4.362   0.594 -1.8527  0.2270 -2.5686
   62phy    C12 1672   1.385   4.354   0.569 -0.1832  0.4521  0.1640
   62phy    O11 1673   1.400   4.460   0.484 -0.6129  0.1742 -0.1388
   62phy    H1A 1674   1.493   4.474   0.475 -0.3354 -1.0303  0.7550
   63phy    C35 1675   1.511   2.678   1.752  0.2845  0.1888 -0.0744
   63phy    C33 1676   1.642   2.661   1.679  0.8322 -0.2361 -1.0710
   63phy    C34 1677   1.630   2.566   1.557 -0.0352 -0.2166  0.0777
   63phy    C32 1678   1.703   2.802   1.643 -0.4069  0.4141 -0.1098
   63phy    C31 1679   1.843   2.828   1.694  0.2919  0.2739  0.0982
   63phy    C30 1680   1.926   2.926   1.614 -0.1696  0.2655 -0.0184
   63phy    C28 1681   2.064   2.963   1.688  0.5594  0.2598  0.2367
   63phy    C29 1682   2.166   2.987   1.586 -0.4440 -0.3609  0.3589
   63phy    C27 1683   2.063   3.089   1.770 -0.3532 -0.4666  0.0628
   63phy    C26 1684   2.033   3.062   1.917  0.2414 -0.0241  0.4470
   63phy    C25 1685   2.069   3.184   2.000 -0.8346 -0.2180  0.2919
   63phy    C23 1686   2.056   3.171   2.154 -0.1867 -0.3002 -0.2692
   63phy    C24 1687   2.181   3.101   2.214  0.7496 -0.4573  0.4871
   63phy    C22 1688   2.036   3.303   2.226  0.1281  0.1480  0.7388
   63phy    C21 1689   1.936   3.299   2.343 -0.1447  0.0384 -0.7086
   63phy    C20 1690   1.893   3.436   2.398  0.3941  0.9522  0.1610
   63phy    C18 1691   1.820   3.443   2.537  0.2297 -0.3035  0.3217
   63phy    O01 1692   1.893   3.388   2.649 -0.5677 -0.7413  0.1525
   63phy    H01 1693   1.866   3.429   2.729  0.6607  0.1001  0.1816
   63phy    C19 1694   1.846   3.596   2.566  0.2900 -0.2834 -0.0056
   63phy    C13 1695   1.668   3.391   2.553  0.3378 -0.2242 -0.2074
   63phy     H3 1696   1.615   3.425   2.461 -0.0542  0.7260  0.3539
   63phy    O33 1697   1.588   3.459   2.650  0.0859  0.1432  0.7020
   63phy    H1B 1698   1.499   3.462   2.622  0.3267 -0.5209 -0.1706
   63phy    C12 1699   1.637   3.236   2.568 -0.7539  0.4686 -0.1160
   63phy    O11 1700   1.653   3.171   2.687  0.3944  0.4934 -0.2990
   63phy    H1A 1701   1.704   3.094   2.670  0.0162 -0.1607  1.3076
   64phy    C35 1702   1.820   4.226   1.105 -0.3924  0.2714 -0.3270
   64phy    C33 1703   1.785   4.275   0.964  0.1248 -0.4665  0.4091
   64phy    C34 1704   1.735   4.146   0.897 -0.2224  0.6179  0.6141
   64phy    C32 1705   1.692   4.397   0.969  0.4358 -0.0084 -0.0894
   64phy    C31 1706   1.688   4.484   0.845  0.2463  0.3872 -0.2297
   64phy    C30 1707   1.644   4.631   0.881 -0.5209  0.1967 -0.1751
   64phy    C28 1708   1.569   4.705   0.773 -0.1134 -0.1189 -0.8462
   64phy    C29 1709   1.428   4.746   0.832 -0.4370 -0.4711  0.2373
   64phy    C27 1710   1.656   4.825   0.731 -0.1565 -0.1729  0.1117
   64phy    C26 1711   1.699   4.819   0.582  0.1376 -0.7156  0.0853
   64phy    C25 1712   1.783   4.943   0.555 -0.7344  0.0881  0.2520
   64phy    C23 1713   1.836   4.966   0.411 -0.1147 -0.4679  0.5371
   64phy    C24 1714   1.860   5.116   0.387  0.0904  0.3759 -0.4263
   64phy    C22 1715   1.959   4.886   0.367  0.3131 -0.0760  0.1437
   64phy    C21 1716   1.932   4.818   0.233 -0.7961  0.1201  0.1774
   64phy    C20 1717   2.054   4.730   0.174 -0.1441  0.3121  0.0252
   64phy    C18 1718   2.043   4.642   0.044 -0.2565  0.5807  0.6272
   64phy    O01 1719   1.949   4.539   0.076 -0.1286  0.5267 -0.0811
   64phy    H01 1720   1.952   4.465   0.018  1.1314 -1.1434  1.9557
   64phy    C19 1721   2.187   4.586   0.039 -0.3039 -0.5701 -0.3098
   64phy    C13 1722   2.003   4.737  -0.086 -0.1659 -0.2820 -0.5144
   64phy     H3 1723   1.899   4.767  -0.059 -0.2896 -1.8817  0.9957
   64phy    O33 1724   2.067   4.865  -0.095 -0.0845 -0.2870 -0.5345
   64phy    H1B 1725   2.003   4.933  -0.100  0.6768  0.5265  0.5590
   64phy    C12 1726   1.955   4.689  -0.230  0.1678  0.3741 -0.1490
   64phy    O11 1727   1.859   4.581  -0.244  0.0426  0.5371 -0.1441
   64phy    H1A 1728   1.886   4.499  -0.207  1.3573  1.4542  1.0225
   65phy    C35 1729   1.983   4.659   1.374 -0.4842 -0.2578  0.3600
   65phy    C33 1730   2.113   4.722   1.419  0.2838  0.5098  0.2139
   65phy    C34 1731   2.164   4.632   1.526 -0.0671  0.2475  0.2337
   65phy    C32 1732   2.222   4.720   1.314  0.9867  0.3824  0.0770
   65phy    C31 1733   2.297   4.852   1.287  0.0731  0.1467  0.2321
   65phy    C30 1734   2.400   4.842   1.166  0.4300 -0.0375 -0.1104
   65phy    C28 1735   2.501   4.958   1.137  0.4544 -0.0448  0.1176
   65phy    C29 1736   2.609   4.983   1.239 -0.6427 -0.1154  0.2148
   65phy    C27 1737   2.545   4.942   0.989  0.5796 -0.1108  0.0344
   65phy    C26 1738   2.564   5.074   0.911 -0.8198  0.0214  0.0959
   65phy    C25 1739   2.593   5.045   0.769 -0.2409  0.0114  0.4571
   65phy    C23 1740   2.679   5.138   0.684  0.1760 -0.1366 -0.9814
   65phy    C24 1741   2.755   5.042   0.587  1.0295 -0.8947 -0.1507
   65phy    C22 1742   2.622   5.255   0.604 -0.4019 -0.2029  0.5122
   65phy    C21 1743   2.612   5.385   0.677  0.2311 -0.0207 -0.3837
   65phy    C20 1744   2.597   5.503   0.576 -0.4206  0.8966  0.4115
   65phy    C18 1745   2.592   5.656   0.619 -0.3722 -0.0837 -0.4575
   65phy    O01 1746   2.503   5.673   0.729 -0.2964  0.6123  0.0321
   65phy    H01 1747   2.427   5.726   0.717 -1.2521 -1.0025 -1.5693
   65phy    C19 1748   2.538   5.731   0.498 -0.0998 -0.5470  0.0485
   65phy    C13 1749   2.732   5.718   0.673 -0.8274  0.1745  0.4170
   65phy     H3 1750   2.749   5.655   0.764 -0.8785 -1.4189 -0.6311
   65phy    O33 1751   2.854   5.680   0.610 -0.5634 -0.2294 -0.2559
   65phy    H1B 1752   2.877   5.740   0.541  0.9310 -0.3400  0.1271
   65phy    C12 1753   2.750   5.839   0.777  0.1311  0.2576  0.4113
   65phy    O11 1754   2.627   5.899   0.815 -0.0288  0.0035  0.2118
   65phy    H1A 1755   2.569   5.834   0.849  0.1538 -0.7211 -0.7886
   66phy    C35 1756   1.460   0.881   1.807  0.2998  0.0053  0.1572
   66phy    C33 1757   1.559   0.774   1.849 -0.4758  0.7657 -0.2029
   66phy    C34 1758   1.535   0.645   1.773 -0.2914 -0.1546  0.4837
   66phy    C32 1759   1.700   0.824   1.834  0.0184 -0.4839 -0.2063
   66phy    C31 1760   1.796   0.767   1.940 -0.4129  0.2820 -0.2436
   66phy    C30 1761   1.940   0.806   1.928 -0.1033 -0.4639  0.1800
   66phy    C28 1762   2.029   0.712   2.013 -0.4196  0.4680  0.0201
   66phy    C29 1763   2.092   0.612   1.923  0.0698  0.6056  0.5351
   66phy    C27 1764   2.134   0.795   2.093 -0.3982 -0.0961 -0.7631
   66phy    C26 1765   2.207   0.729   2.211  0.1544 -0.4749 -0.0892
   66phy    C25 1766   2.256   0.824   2.328 -0.5832  0.0861  0.2629
   66phy    C23 1767   2.333   0.765   2.448  0.3477 -0.1571 -0.4453
   66phy    C24 1768   2.472   0.818   2.453  0.1640  0.1674 -0.3534
   66phy    C22 1769   2.273   0.810   2.581  0.1212 -0.4295 -0.0728
   66phy    C21 1770   2.149   0.740   2.643  0.2257  0.0132 -0.3969
   66phy    C20 1771   2.122   0.786   2.785 -0.4417  1.0642 -0.1847
   66phy    C18 1772   1.993   0.734   2.859  0.3404  0.0521 -0.1230
   66phy    O01 1773   1.982   0.592   2.850  0.3941  0.1947 -0.1576
   66phy    H01 1774   2.064   0.549   2.864 -0.3345 -0.7913  1.3843
   66phy    C19 1775   2.032   0.759   3.007  0.1878  0.1642  0.5048
   66phy    C13 1776   1.856   0.800   2.801  0.3326 -0.5378  0.3789
   66phy     H3 1777   1.858   0.788   2.690  3.3805 -1.1391  0.4236
   66phy    O33 1778   1.864   0.940   2.811 -0.4021  0.0622  0.4346
   66phy    H1B 1779   1.831   0.955   2.897 -0.0358  0.1475  0.5626
   66phy    C12 1780   1.716   0.749   2.856  0.1554 -0.2052  0.1800
   66phy    O11 1781   1.680   0.774   2.992  0.0948 -0.1610  0.1661
   66phy    H1A 1782   1.624   0.709   3.029  0.8147 -1.6093 -1.1622
   67phy    C35 1783   4.275   4.559   1.491 -0.3255  0.2855 -0.2001
   67phy    C33 1784   4.158   4.463   1.494 -0.1974 -0.0765 -0.5211
   67phy    C34 1785   4.193   4.340   1.577  0.4166 -0.1131  0.3774
   67phy    C32 1786   4.030   4.534   1.525 -0.2520 -0.4862 -0.6435
   67phy    C31 1787   3.906   4.484   1.446 -0.1237  0.3819  0.0443
   67phy    C30 1788   3.774   4.540   1.502 -0.2458  0.0782 -0.3058
   67phy    C28 1789   3.664   4.548   1.398  0.9726  0.5842  0.1144
   67phy    C29 1790   3.534   4.513   1.467  0.0036 -1.0150 -0.0220
   67phy    C27 1791   3.649   4.681   1.324 -0.8488 -0.1199  0.3731
   67phy    C26 1792   3.664   4.666   1.170  0.1764 -0.5664 -0.0412
   67phy    C25 1793   3.659   4.807   1.120 -0.6341 -0.2239 -0.1743
   67phy    C23 1794   3.659   4.828   0.963  0.4849 -0.0483 -0.3538
   67phy    C24 1795   3.517   4.822   0.914  0.1738  0.5973  0.1427
   67phy    C22 1796   3.718   4.968   0.930  0.5205 -0.1889  0.4178
   67phy    C21 1797   3.801   4.964   0.792  0.0742  0.3551  0.2230
   67phy    C20 1798   3.849   5.102   0.760 -0.5441 -0.6905  0.4949
   67phy    C18 1799   3.921   5.140   0.623 -0.0759 -0.5922 -0.3529
   67phy    O01 1800   4.006   5.042   0.565  0.4213  0.4688  0.3080
   67phy    H01 1801   3.954   4.964   0.561 -0.4908  1.1141 -1.7265
   67phy    C19 1802   4.031   5.250   0.664 -0.2935 -0.6159  0.4922
   67phy    C13 1803   3.813   5.196   0.513  0.2737  0.1956 -0.6316
   67phy     H3 1804   3.743   5.110   0.496 -0.2374  0.2359  1.0695
   67phy    O33 1805   3.711   5.286   0.553  0.4431 -0.0577 -0.0064
   67phy    H1B 1806   3.737   5.375   0.544 -0.7066  0.5527  2.0925
   67phy    C12 1807   3.834   5.186   0.363 -0.0112  0.0661  0.0571
   67phy    O11 1808   3.871   5.306   0.291  0.1475  0.0754  0.1099
   67phy    H1A 1809   3.813   5.303   0.217  0.3144  1.8614 -0.1294
   68phy    C35 1810   1.491   4.486   1.428 -0.1953 -0.6290 -0.0431
   68phy    C33 1811   1.488   4.564   1.294  0.1050 -1.0001 -0.0019
   68phy    C34 1812   1.355   4.549   1.224  0.2182 -0.8227  0.0526
   68phy    C32 1813   1.537   4.708   1.323 -0.0779  0.0862  0.2735
   68phy    C31 1814   1.613   4.780   1.211  0.3056 -0.0032  0.3330
   68phy    C30 1815   1.675   4.916   1.244  0.0144  0.1573 -0.2348
   68phy    C28 1816   1.746   4.995   1.128 -0.4737  0.8968  0.1316
   68phy    C29 1817   1.738   5.149   1.146 -0.1681  0.1344 -0.2277
   68phy    C27 1818   1.892   4.954   1.101  0.3047 -0.7776  0.1268
   68phy    C26 1819   1.930   4.931   0.953 -0.1978  0.4564  0.0042
   68phy    C25 1820   2.072   4.879   0.940  0.0525  0.7468 -0.1631
   68phy    C23 1821   2.099   4.835   0.795 -0.3301  0.5498 -0.1706
   68phy    C24 1822   2.213   4.922   0.735  0.0315  0.2121  0.4655
   68phy    C22 1823   2.107   4.681   0.785 -0.3434  0.1272  0.0067
   68phy    C21 1824   2.080   4.627   0.644  0.1604 -0.2896  0.7394
   68phy    C20 1825   2.049   4.475   0.664 -0.0481 -0.3142 -0.0059
   68phy    C18 1826   2.044   4.382   0.544 -0.2595 -0.0177 -0.5925
   68phy    O01 1827   1.940   4.412   0.452  0.3737 -0.0082 -0.5221
   68phy    H01 1828   1.988   4.450   0.381  2.0139 -0.6336  0.1837
   68phy    C19 1829   1.995   4.250   0.613  0.3383  0.8326  0.0873
   68phy    C13 1830   2.178   4.366   0.459 -0.7852 -0.6528  0.1967
   68phy     H3 1831   2.158   4.278   0.392  0.5403 -1.4957  0.8732
   68phy    O33 1832   2.191   4.470   0.358  0.3284  0.1547  0.5213
   68phy    H1B 1833   2.283   4.479   0.338 -0.2841  1.9854 -1.9356
   68phy    C12 1834   2.324   4.314   0.490  0.0198  0.2206 -1.0352
   68phy    O11 1835   2.395   4.251   0.390  0.1481  0.1950  0.1350
   68phy    H1A 1836   2.363   4.166   0.368 -2.0185  1.0490 -0.2296
   69phy    C35 1837   3.596   3.474   1.922  0.4286 -0.0385 -0.1311
   69phy    C33 1838   3.519   3.559   2.019 -0.1770  0.1974  0.5228
   69phy    C34 1839   3.595   3.591   2.141  0.4970  0.0870  0.0756
   69phy    C32 1840   3.484   3.693   1.960  0.2360 -0.2405  0.4034
   69phy    C31 1841   3.336   3.737   1.940 -0.3085  0.1051  0.5343
   69phy    C30 1842   3.326   3.890   1.927 -0.7582 -0.0226  0.8254
   69phy    C28 1843   3.197   3.963   1.960  0.3168  0.1692 -0.0687
   69phy    C29 1844   3.225   4.111   1.977 -0.1850  0.3216  0.3050
   69phy    C27 1845   3.088   3.934   1.858  0.7418  0.1702 -0.0602
   69phy    C26 1846   2.937   3.975   1.877 -0.4344  0.2313 -0.7176
   69phy    C25 1847   2.834   3.925   1.770 -0.0771 -0.0244 -0.3699
   69phy    C23 1848   2.687   3.952   1.810  0.8688  0.3273 -0.0984
   69phy    C24 1849   2.618   4.053   1.725 -0.2955  0.4367 -0.1686
   69phy    C22 1850   2.612   3.813   1.814 -0.4397  0.5499  0.0571
   69phy    C21 1851   2.563   3.781   1.951 -0.7591  0.3296  0.0419
   69phy    C20 1852   2.527   3.638   1.981  0.1842  0.6400 -0.1603
   69phy    C18 1853   2.471   3.593   2.120  0.3651 -0.4450 -0.2643
   69phy    O01 1854   2.355   3.671   2.150 -0.2270 -0.1924 -0.3585
   69phy    H01 1855   2.346   3.754   2.106  0.1423  0.4720  0.7699
   69phy    C19 1856   2.411   3.454   2.091 -0.1549  0.1114 -0.0916
   69phy    C13 1857   2.564   3.575   2.254 -0.1878  0.2788 -0.1093
   69phy     H3 1858   2.662   3.527   2.229  0.2572  1.2494 -0.2716
   69phy    O33 1859   2.511   3.486   2.354  0.2206  0.1786 -0.0639
   69phy    H1B 1860   2.432   3.521   2.392  0.5120  0.2064  0.5347
   69phy    C12 1861   2.599   3.707   2.324 -0.0462  0.2104 -0.0307
   69phy    O11 1862   2.494   3.772   2.395  0.0186  0.1259  0.3699
   69phy    H1A 1863   2.423   3.795   2.339 -1.0623  0.2104  1.7161
   70phy    C35 1864   0.768   0.263   1.470  0.0634  0.2600 -0.1187
   70phy    C33 1865   0.883   0.189   1.528 -0.6121 -0.0363  0.0824
   70phy    C34 1866   0.843   0.110   1.646 -0.0983  0.5358  0.4327
   70phy    C32 1867   0.944   0.095   1.421 -0.2143 -0.1714  0.3460
   70phy    C31 1868   1.076   0.150   1.365  0.1318 -0.0833  0.5982
   70phy    C30 1869   1.137   0.051   1.271  0.3630 -0.0226  0.4278
   70phy    C28 1870   1.282   0.086   1.232  0.2204 -0.4345  0.1532
   70phy    C29 1871   1.392   0.037   1.328  0.1565  0.4306  0.4014
   70phy    C27 1872   1.308   0.026   1.092  0.0733  0.6409 -0.5597
   70phy    C26 1873   1.394   0.097   0.993 -0.8035  0.1200  0.1233
   70phy    C25 1874   1.417   0.027   0.857 -0.3517 -0.0962  0.0905
   70phy    C23 1875   1.492   0.103   0.740 -0.3782 -0.0029 -0.3065
   70phy    C24 1876   1.640   0.112   0.753 -0.1338 -0.4878  0.2603
   70phy    C22 1877   1.454   0.036   0.612  0.0552 -0.1337  1.1027
   70phy    C21 1878   1.374   0.120   0.506  0.0052 -0.3320 -0.6386
   70phy    C20 1879   1.348   0.046   0.377  1.1202 -0.2058  0.0345
   70phy    C18 1880   1.279   0.136   0.266  0.1357  0.1087 -0.5797
   70phy    O01 1881   1.142   0.161   0.303 -0.3356  0.0513  0.7353
   70phy    H01 1882   1.100   0.198   0.227  3.0920 -1.5507 -2.2112
   70phy    C19 1883   1.281   0.033   0.158  0.0669  0.4599 -0.1152
   70phy    C13 1884   1.349   0.279   0.231  0.1027  0.0680  0.1817
   70phy     H3 1885   1.331   0.331   0.329 -0.3922  0.0785  0.0898
   70phy    O33 1886   1.496   0.284   0.230 -0.2353 -0.2011 -0.3485
   70phy    H1B 1887   1.523   0.365   0.270  1.7713 -1.4185  0.9211
   70phy    C12 1888   1.279   0.399   0.162 -0.3225 -0.0905 -0.1962
   70phy    O11 1889   1.326   0.446   0.041  0.3868  0.2636 -0.3048
   70phy    H1A 1890   1.418   0.463   0.033  0.5532 -1.2591 -2.6066
   71phy    C35 1891   0.982   0.796   1.558 -0.2482 -0.4032  0.2026
   71phy    C33 1892   1.073   0.687   1.613 -0.3806 -0.3001  0.4694
   71phy    C34 1893   0.977   0.603   1.698 -0.6308 -0.2173 -0.1206
   71phy    C32 1894   1.134   0.597   1.502  0.6670  0.3858  0.6159
   71phy    C31 1895   1.282   0.612   1.473  0.2262 -0.4471 -0.0334
   71phy    C30 1896   1.330   0.520   1.365  0.0849  0.2288  0.3340
   71phy    C28 1897   1.482   0.493   1.350  0.4716 -0.0143 -0.1871
   71phy    C29 1898   1.524   0.379   1.434  0.4882  0.0985 -0.8357
   71phy    C27 1899   1.513   0.467   1.201 -0.3574  0.1380  1.1242
   71phy    C26 1900   1.644   0.533   1.166 -0.1482  0.0952  0.0965
   71phy    C25 1901   1.701   0.486   1.032  0.5801  0.1757 -0.1667
   71phy    C23 1902   1.854   0.506   1.013 -0.0329 -0.6069  0.3392
   71phy    C24 1903   1.941   0.388   1.051 -0.0451 -0.0238  0.2952
   71phy    C22 1904   1.883   0.531   0.861  0.2438  0.1066 -0.3528
   71phy    C21 1905   1.988   0.635   0.827 -0.4567  0.1075 -0.4833
   71phy    C20 1906   2.038   0.622   0.685 -0.0039 -0.5373  1.1170
   71phy    C18 1907   2.100   0.747   0.609  0.2483  0.1247 -0.0120
   71phy    O01 1908   2.000   0.856   0.586 -0.3738  0.0341  0.0648
   71phy    H01 1909   1.917   0.814   0.574 -0.1332 -0.0591 -1.3725
   71phy    C19 1910   2.126   0.679   0.474 -0.0168 -0.3068  0.2845
   71phy    C13 1911   2.242   0.800   0.677 -0.1971 -0.7715 -0.4807
   71phy     H3 1912   2.212   0.864   0.765  0.1475  1.0068 -1.5976
   71phy    O33 1913   2.319   0.699   0.753  0.3370 -0.1187  0.3446
   71phy    H1B 1914   2.254   0.641   0.788  0.3259 -0.4909 -0.2666
   71phy    C12 1915   2.325   0.934   0.653 -0.1423 -0.5125  0.1920
   71phy    O11 1916   2.456   0.928   0.629 -0.3353  1.0888  0.4297
   71phy    H1A 1917   2.505   0.886   0.697  0.1653  2.0793  0.7037
   72phy    C35 1918   3.111   2.109   0.874 -0.0438  0.2261 -0.3381
   72phy    C33 1919   3.149   1.991   0.968 -0.8243 -0.2801  0.7623
   72phy    C34 1920   3.249   2.048   1.061  0.0109  0.0466  0.0635
   72phy    C32 1921   3.031   1.935   1.048  0.0780  0.2706 -1.0317
   72phy    C31 1922   2.983   1.794   1.030  0.6162  0.3188  0.0952
   72phy    C30 1923   2.861   1.753   1.110 -0.2514 -0.2224 -0.6889
   72phy    C28 1924   2.819   1.611   1.078 -0.1587 -0.1783  0.0061
   72phy    C29 1925   2.810   1.530   1.207 -0.0295  0.2330 -0.2178
   72phy    C27 1926   2.678   1.615   1.014 -0.1425  0.0163  0.4007
   72phy    C26 1927   2.636   1.490   0.931 -0.0725 -0.3964  0.8072
   72phy    C25 1928   2.499   1.503   0.858 -0.0127  0.2938  0.1894
   72phy    C23 1929   2.460   1.379   0.773  0.4049  0.0159 -0.1971
   72phy    C24 1930   2.350   1.291   0.842  0.5319 -0.0667 -0.0370
   72phy    C22 1931   2.441   1.415   0.628 -0.0401  0.0002  0.1557
   72phy    C21 1932   2.436   1.308   0.516  0.6187 -0.0857 -0.2450
   72phy    C20 1933   2.407   1.356   0.371 -0.0642  0.2630 -0.4294
   72phy    C18 1934   2.376   1.255   0.256  0.4028 -0.0632 -0.8013
   72phy    O01 1935   2.487   1.165   0.244  0.2326 -0.1608  0.7068
   72phy    H01 1936   2.540   1.193   0.171 -2.4529  0.1915 -1.2662
   72phy    C19 1937   2.377   1.344   0.129  0.4907 -0.3023  0.4323
   72phy    C13 1938   2.241   1.172   0.282  0.0543 -0.3254 -0.5026
   72phy     H3 1939   2.271   1.116   0.374  0.5841  0.2190 -0.3358
   72phy    O33 1940   2.129   1.237   0.345 -0.2081  0.2829  0.0675
   72phy    H1B 1941   2.091   1.183   0.413 -0.2780 -0.1413 -0.3021
   72phy    C12 1942   2.207   1.040   0.210 -0.2029 -0.0186  0.2319
   72phy    O11 1943   2.131   0.939   0.270 -0.2822 -0.3727 -0.3317
   72phy    H1A 1944   2.049   0.978   0.294 -1.3387 -2.9274  0.5303
   73phy    C35 1945   3.247   1.434   0.716  0.0637 -0.2161 -0.1233
   73phy    C33 1946   3.269   1.498   0.856 -0.3497  0.5539 -0.3092
   73phy    C34 1947   3.242   1.391   0.964  0.7645  0.5902 -0.0550
   73phy    C32 1948   3.412   1.560   0.860  0.2376 -0.5003 -0.2653
   73phy    C31 1949   3.424   1.711   0.819  0.3574 -0.3393 -0.0432
   73phy    C30 1950   3.565   1.747   0.770 -0.2025 -0.1875  0.2436
   73phy    C28 1951   3.616   1.896   0.782 -0.0463 -0.4060  0.0859
   73phy    C29 1952   3.765   1.894   0.798  0.0013  0.2879  0.3658
   73phy    C27 1953   3.579   1.992   0.664 -0.9227  0.4246  0.0676
   73phy    C26 1954   3.439   2.043   0.639  0.2731 -0.6377 -0.2228
   73phy    C25 1955   3.442   2.147   0.533  0.1482 -0.1573 -0.0371
   73phy    C23 1956   3.315   2.236   0.506  0.3961 -0.2388 -0.1013
   73phy    C24 1957   3.349   2.385   0.486 -0.3161  0.1917  0.3087
   73phy    C22 1958   3.235   2.180   0.387  0.5699  0.5855 -0.5149
   73phy    C21 1959   3.082   2.201   0.394  0.4245  0.4559 -0.0229
   73phy    C20 1960   3.016   2.110   0.291  0.2549 -0.2854  0.0851
   73phy    C18 1961   2.864   2.116   0.248 -0.2550 -0.3204 -0.3692
   73phy    O01 1962   2.787   2.091   0.365  0.8105 -0.4721  0.3468
   73phy    H01 1963   2.810   2.012   0.410  0.5912 -0.1476  1.0441
   73phy    C19 1964   2.857   1.993   0.156  0.4672  0.1907 -0.2796
   73phy    C13 1965   2.833   2.255   0.175  0.4472  0.0958  0.1395
   73phy     H3 1966   2.843   2.328   0.259 -0.1361 -0.9438  1.1519
   73phy    O33 1967   2.941   2.307   0.093  0.0073 -0.2076  0.2494
   73phy    H1B 1968   2.927   2.268   0.009  0.8839 -0.6836  0.3049
   73phy    C12 1969   2.691   2.318   0.155 -0.2415  0.0490  0.1467
   73phy    O11 1970   2.638   2.318   0.023 -0.2556 -0.3922  0.1652
   73phy    H1A 1971   2.677   2.386  -0.028 -0.5374  0.6245  1.2776
   74phy    C35 1972   3.766   2.380   0.163 -0.1181  0.5749 -0.2758
   74phy    C33 1973   3.636   2.320   0.136  0.6450  0.6108 -0.4341
   74phy    C34 1974   3.526   2.417   0.155  0.4530  0.1139  0.2857
   74phy    C32 1975   3.626   2.259  -0.004  0.1117  0.4572  0.5433
   74phy    C31 1976   3.567   2.112  -0.009 -0.2550  0.3100  0.6467
   74phy    C30 1977   3.557   2.065  -0.157  0.5207  0.1100 -0.3597
   74phy    C28 1978   3.506   1.923  -0.169 -0.2264 -0.2813  0.1801
   74phy    C29 1979   3.395   1.917  -0.267 -0.4670  0.2982  0.0382
   74phy    C27 1980   3.623   1.834  -0.219  0.1407 -0.2837 -0.2935
   74phy    C26 1981   3.699   1.750  -0.109 -0.1414 -0.0800  0.1038
   74phy    C25 1982   3.808   1.679  -0.172  0.1712  1.0864  0.3002
   74phy    C23 1983   3.854   1.545  -0.102  0.2387  0.3706  0.0026
   74phy    C24 1984   3.772   1.425  -0.150 -0.1069 -0.5019  0.0854
   74phy    C22 1985   4.002   1.518  -0.121 -0.2311  0.2468 -0.4739
   74phy    C21 1986   4.077   1.439  -0.009 -0.0298  0.0077  0.4564
   74phy    C20 1987   4.217   1.405  -0.059 -0.4869 -0.4799  0.0945
   74phy    C18 1988   4.337   1.377   0.033  0.1628 -0.4814 -0.1412
   74phy    O01 1989   4.374   1.511   0.086 -0.5669  0.1774  0.2267
   74phy    H01 1990   4.349   1.571   0.019 -0.5561  1.1659  1.0709
   74phy    C19 1991   4.454   1.333  -0.065  0.5815  0.2097 -0.2982
   74phy    C13 1992   4.310   1.272   0.153 -0.1275  0.2559 -0.1193
   74phy     H3 1993   4.237   1.323   0.220 -1.7657  0.3332 -1.8785
   74phy    O33 1994   4.226   1.159   0.127  0.0880  0.4024 -0.5252
   74phy    H1B 1995   4.141   1.190   0.102  0.1635 -0.0998 -1.4651
   74phy    C12 1996   4.399   1.257   0.284 -0.6026  0.3067 -0.1326
   74phy    O11 1997   4.492   1.153   0.273  0.6804  0.1227  0.5371
   74phy    H1A 1998   4.468   1.094   0.342 -0.4103 -0.7335 -0.5305
   75phy    C35 1999   0.679   1.354   0.998  0.2305 -0.0851 -0.0953
   75phy    C33 2000   0.548   1.309   0.934 -0.5369  0.1507 -0.1212
   75phy    C34 2001   0.562   1.158   0.904 -0.2140  0.0253  0.1348
   75phy    C32 2002   0.423   1.345   1.020 -0.0913  0.1334  0.0984
   75phy    C31 2003   0.291   1.350   0.947  0.1507 -0.5151  0.1580
   75phy    C30 2004   0.180   1.374   1.044 -0.1735  0.3899 -0.3705
   75phy    C28 2005   0.046   1.414   0.988 -0.8365 -0.0117 -0.1918
   75phy    C29 2006  -0.068   1.342   1.054 -0.2587 -0.2402 -0.6126
   75phy    C27 2007   0.025   1.566   0.970  0.0861  0.1036  0.0637
   75phy    C26 2008  -0.011   1.614   0.829 -0.2673  0.4728 -0.5481
   75phy    C25 2009  -0.028   1.770   0.827 -0.6474  0.0798 -0.5617
   75phy    C23 2010  -0.087   1.823   0.696  0.8417  0.0836 -0.3567
   75phy    C24 2011  -0.203   1.921   0.728 -0.0387  0.6087  0.1207
   75phy    C22 2012   0.024   1.887   0.610 -0.1038 -0.0197  0.1326
   75phy    C21 2013  -0.005   1.869   0.460 -0.3881  0.1134 -0.4168
   75phy    C20 2014   0.119   1.908   0.381 -0.1657 -0.7321 -0.4224
   75phy    C18 2015   0.116   1.910   0.224  0.1148 -0.0709 -0.2414
   75phy    O01 2016   0.083   1.772   0.181  0.1701 -0.2620 -0.0618
   75phy    H01 2017   0.153   1.714   0.206  0.3528 -0.9178 -1.9772
   75phy    C19 2018   0.269   1.935   0.181 -0.4253  0.3360 -0.0663
   75phy    C13 2019   0.020   2.021   0.165 -0.0647  0.1966  0.3424
   75phy     H3 2020  -0.082   1.988   0.197 -1.0921 -0.1869 -3.0084
   75phy    O33 2021   0.022   2.154   0.221 -0.1693  0.2043  0.1905
   75phy    H1B 2022   0.109   2.183   0.239 -0.5569  0.5698  1.5816
   75phy    C12 2023  -0.036   2.011   0.021 -0.0974  0.3313 -0.1352
   75phy    O11 2024   0.036   2.086  -0.071  0.2355  0.4496 -1.2534
   75phy    H1A 2025  -0.019   2.117  -0.141 -3.2959 -0.1940  1.0121
   76phy    C35 2026   3.564   1.465   2.180 -0.6818  0.6636 -0.2012
   76phy    C33 2027   3.625   1.525   2.054  0.4244 -0.9142  1.1177
   76phy    C34 2028   3.576   1.436   1.935  0.8310 -0.2570 -0.3831
   76phy    C32 2029   3.575   1.669   2.037  0.2750  0.0726  0.6349
   76phy    C31 2030   3.651   1.768   1.943 -0.1458  0.5723 -0.3033
   76phy    C30 2031   3.575   1.899   1.923  0.1557  0.2514 -0.0333
   76phy    C28 2032   3.665   2.008   1.860 -0.0818 -0.0492 -0.0143
   76phy    C29 2033   3.638   2.030   1.713 -0.7758  0.2074 -0.1875
   76phy    C27 2034   3.646   2.147   1.928 -0.0202  0.3506  0.1707
   76phy    C26 2035   3.777   2.189   1.994 -0.1052  0.4610  0.0798
   76phy    C25 2036   3.768   2.333   2.050 -0.3946  0.1043  0.2616
   76phy    C23 2037   3.908   2.391   2.097 -0.3946  0.1370 -0.2634
   76phy    C24 2038   3.976   2.464   1.980  0.8002  0.1518 -0.1847
   76phy    C22 2039   3.897   2.489   2.215  0.2045 -0.3298 -0.4602
   76phy    C21 2040   3.935   2.428   2.352  0.0982  0.4171  0.5252
   76phy    C20 2041   3.926   2.536   2.459  0.1795  0.8012  0.4560
   76phy    C18 2042   3.971   2.506   2.601 -1.0326  0.2982  0.2585
   76phy    O01 2043   4.108   2.459   2.586  0.0533  0.4887 -0.4189
   76phy    H01 2044   4.150   2.487   2.508  2.0336 -0.4291  0.2480
   76phy    C19 2045   3.989   2.649   2.662  0.0850 -0.8370  0.2317
   76phy    C13 2046   3.890   2.389   2.687  0.4913 -0.0892  1.1409
   76phy     H3 2047   3.870   2.307   2.614 -1.6397 -0.0163  1.5814
   76phy    O33 2048   3.757   2.435   2.712  0.5732  0.5281  0.5789
   76phy    H1B 2049   3.726   2.467   2.630  0.9149 -2.6826 -0.9582
   76phy    C12 2050   3.964   2.316   2.809  0.1456  0.3780  0.2232
   76phy    O11 2051   3.959   2.371   2.938 -0.5340 -0.0512 -0.4228
   76phy    H1A 2052   3.908   2.448   2.920  1.5291  1.0364 -1.9507
   77phy    C35 2053   4.225   0.890   1.680  0.0601  0.4845  0.2041
   77phy    C33 2054   4.202   0.748   1.632  0.3323 -0.1346  0.4352
   77phy    C34 2055   4.332   0.672   1.610  0.0960 -0.3956  0.0153
   77phy    C32 2056   4.107   0.665   1.721  0.1402  0.1209 -0.6343
   77phy    C31 2057   3.997   0.595   1.648  0.3630  0.1971  0.5083
   77phy    C30 2058   3.904   0.521   1.744  0.0345  0.6286  0.3067
   77phy    C28 2059   3.787   0.444   1.671 -0.0605 -0.0223  0.4362
   77phy    C29 2060   3.784   0.299   1.722  0.5327 -0.0952 -0.1140
   77phy    C27 2061   3.648   0.509   1.684  0.5452 -0.6953 -0.2574
   77phy    C26 2062   3.579   0.564   1.561  0.2779 -0.5077  0.1001
   77phy    C25 2063   3.426   0.598   1.584 -0.1048  0.1389 -0.7594
   77phy    C23 2064   3.331   0.613   1.462 -0.4359  0.6036  0.1726
   77phy    C24 2065   3.188   0.556   1.484 -0.1143  0.1650  0.1706
   77phy    C22 2066   3.322   0.755   1.402  0.0030  0.4511 -0.1851
   77phy    C21 2067   3.363   0.746   1.251  0.1293  0.0926 -0.1611
   77phy    C20 2068   3.326   0.876   1.172 -0.3681 -0.3972  0.0782
   77phy    C18 2069   3.347   0.869   1.012  0.4347 -0.1441 -0.4155
   77phy    O01 2070   3.472   0.804   0.990  0.4298 -0.1446  0.2063
   77phy    H01 2071   3.535   0.832   1.054  0.0719 -0.4312  0.6858
   77phy    C19 2072   3.356   1.016   0.967  0.0841 -0.3903  0.0662
   77phy    C13 2073   3.224   0.791   0.940  0.2454  0.1094 -0.3589
   77phy     H3 2074   3.224   0.692   0.991 -0.1668  0.4228  0.2568
   77phy    O33 2075   3.092   0.824   0.972  0.2926 -0.1358 -0.2698
   77phy    H1B 2076   3.050   0.873   0.904  2.5565 -0.2103 -1.8354
   77phy    C12 2077   3.238   0.713   0.806  0.3229  0.6096  0.4030
   77phy    O11 2078   3.372   0.700   0.762  0.0066  0.0664 -0.4673
   77phy    H1A 2079   3.425   0.747   0.823 -0.3812  0.3135 -0.3166
   78phy    C35 2080   3.953   0.198   1.046  0.0616 -0.0773  0.2348
   78phy    C33 2081   3.978   0.318   1.136  0.1392  0.1654  0.2013
   78phy    C34 2082   3.962   0.266   1.275  0.0293  0.0523  0.0483
   78phy    C32 2083   4.119   0.382   1.107  0.3543 -0.0681  0.5075
   78phy    C31 2084   4.134   0.532   1.116 -0.7368  0.2403 -0.0368
   78phy    C30 2085   4.264   0.585   1.063 -0.2750 -0.0180  0.5914
   78phy    C28 2086   4.278   0.742   1.062  0.0725 -0.9426 -0.0562
   78phy    C29 2087   4.407   0.774   1.137 -0.3048  0.1062 -0.2609
   78phy    C27 2088   4.294   0.800   0.922 -0.4395 -0.2657  0.3211
   78phy    C26 2089   4.176   0.864   0.845 -0.1226 -0.0242  0.3534
   78phy    C25 2090   4.239   0.919   0.716 -0.4810 -0.3274  0.5960
   78phy    C23 2091   4.141   1.004   0.636  0.1233 -0.2953  0.0574
   78phy    C24 2092   4.153   1.156   0.663  0.7071  0.1255  0.1384
   78phy    C22 2093   4.171   0.981   0.486 -0.0088  0.6192 -0.3063
   78phy    C21 2094   4.054   0.977   0.392  0.5566 -0.0582  0.4495
   78phy    C20 2095   4.071   0.919   0.253 -0.4900 -0.5661  0.0441
   78phy    C18 2096   3.945   0.903   0.150  0.2041 -0.0015 -1.0203
   78phy    O01 2097   3.853   0.808   0.198  0.1892  0.1436  0.1244
   78phy    H01 2098   3.769   0.830   0.164  0.4310  0.5625 -0.2191
   78phy    C19 2099   4.007   0.819   0.037  0.6310 -0.1650  0.8635
   78phy    C13 2100   3.873   1.033   0.091 -0.0726 -0.1795 -0.0971
   78phy     H3 2101   3.848   1.088   0.185  2.3825  0.7410  0.1125
   78phy    O33 2102   3.953   1.139   0.032 -0.1042  0.0915  0.0540
   78phy    H1B 2103   3.954   1.131  -0.062  2.1896 -1.0676  0.0920
   78phy    C12 2104   3.727   1.037   0.034  0.7048 -0.2942 -0.2452
   78phy    O11 2105   3.636   0.934   0.070 -0.3194 -0.3883  0.0212
   78phy    H1A 2106   3.635   0.871  -0.000  0.7280  0.8968 -1.2162
   79phy    C35 2107   2.129   0.290   1.399 -0.2484 -0.4800  0.4507
   79phy    C33 2108   2.171   0.164   1.480  0.1633 -0.3267  0.5229
   79phy    C34 2109   2.088   0.044   1.441 -0.2788 -0.2438  0.2253
   79phy    C32 2110   2.320   0.129   1.466  0.2346 -0.2721  0.1879
   79phy    C31 2111   2.429   0.202   1.545  0.4578  0.5963 -0.6621
   79phy    C30 2112   2.566   0.130   1.516 -0.8766  0.4773  0.1779
   79phy    C28 2113   2.694   0.208   1.561  0.1654 -0.2727  0.0068
   79phy    C29 2114   2.746   0.148   1.691 -0.0489  0.7338 -0.2672
   79phy    C27 2115   2.814   0.197   1.462  0.0955  0.5514 -0.3918
   79phy    C26 2116   2.810   0.301   1.353 -0.8292 -0.3397 -0.4099
   79phy    C25 2117   2.936   0.316   1.263  0.3279  0.8521 -0.0156
   79phy    C23 2118   2.916   0.398   1.135  0.6015 -0.1960 -0.4368
   79phy    C24 2119   2.945   0.548   1.159  0.1460 -0.2176 -0.0035
   79phy    C22 2120   3.008   0.340   1.027  0.0671 -0.1124 -0.2375
   79phy    C21 2121   2.969   0.351   0.882 -0.5653  0.6901 -0.0421
   79phy    C20 2122   3.053   0.259   0.800  0.1129 -0.0557 -0.5952
   79phy    C18 2123   3.051   0.256   0.644 -0.4702 -0.5502 -0.4150
   79phy    O01 2124   2.920   0.288   0.591 -0.3360 -0.3663  0.0087
   79phy    H01 2125   2.894   0.372   0.625  0.8653  0.8261 -1.8245
   79phy    C19 2126   3.077   0.112   0.608  0.5136 -0.1172 -0.0086
   79phy    C13 2127   3.162   0.353   0.568 -0.0153  0.1461 -0.0558
   79phy     H3 2128   3.138   0.456   0.606  0.3264  0.8150 -1.5768
   79phy    O33 2129   3.303   0.353   0.602 -0.2491 -0.5524 -0.3472
   79phy    H1B 2130   3.334   0.275   0.645  0.2533  0.6255  1.5678
   79phy    C12 2131   3.135   0.410   0.423  0.6597 -0.6977  0.2175
   79phy    O11 2132   3.220   0.360   0.323 -0.0490 -0.1672 -0.8329
   79phy    H1A 2133   3.282   0.306   0.368 -1.3722 -0.4377  0.7303
   80phy    C35 2134   3.840   0.626   1.286  0.3077  0.0211  0.0645
   80phy    C33 2135   3.805   0.776   1.276  0.0026  0.2248  0.4535
   80phy    C34 2136   3.842   0.840   1.408 -0.2600 -0.0614 -0.3962
   80phy    C32 2137   3.861   0.849   1.150 -0.2104 -0.6556 -0.3023
   80phy    C31 2138   3.784   0.973   1.100 -0.2425 -0.0708  0.1156
   80phy    C30 2139   3.853   1.064   1.001 -0.0685  0.2082  0.1543
   80phy    C28 2140   3.764   1.191   0.973 -0.3784 -0.0121  0.8205
   80phy    C29 2141   3.820   1.307   1.053 -0.0009  0.1127 -0.2079
   80phy    C27 2142   3.780   1.236   0.829 -0.1371  0.1174 -0.2121
   80phy    C26 2143   3.680   1.166   0.740 -0.0805 -0.5785 -0.1937
   80phy    C25 2144   3.702   1.185   0.588  0.4718 -0.1463 -0.0476
   80phy    C23 2145   3.577   1.154   0.508  0.2687  0.4716  0.1230
   80phy    C24 2146   3.528   1.272   0.426  0.1984  0.2121  0.3748
   80phy    C22 2147   3.587   1.030   0.420  0.0033 -0.3487  0.2407
   80phy    C21 2148   3.463   0.939   0.424 -0.1774  0.7897 -0.3004
   80phy    C20 2149   3.488   0.831   0.321  0.5682  0.7786  0.1548
   80phy    C18 2150   3.370   0.739   0.274  0.0395  0.4205 -0.3671
   80phy    O01 2151   3.298   0.695   0.398 -0.1613 -0.2031  0.1911
   80phy    H01 2152   3.359   0.655   0.457 -1.3914 -1.0770  0.9293
   80phy    C19 2153   3.443   0.620   0.204  0.1151 -0.4278 -0.8566
   80phy    C13 2154   3.260   0.809   0.175  0.8701 -0.0585 -0.5507
   80phy     H3 2155   3.201   0.876   0.242  0.7395 -1.0807  0.3841
   80phy    O33 2156   3.303   0.903   0.081 -0.1709 -0.5754  0.4462
   80phy    H1B 2157   3.395   0.893   0.068 -0.0554 -0.5275  1.1657
   80phy    C12 2158   3.118   0.746   0.131  0.5069  0.2677 -0.4610
   80phy    O11 2159   3.133   0.647   0.033  1.0358 -0.1890  0.2158
   80phy    H1A 2160   3.050   0.628  -0.006  0.4062  1.5797  0.6115
   81phy    C35 2161   4.039   1.686   0.936  0.3311  0.5742  0.4556
   81phy    C33 2162   4.117   1.574   0.863 -0.0501 -0.0127  0.0447
   81phy    C34 2163   4.179   1.470   0.949  0.2151 -0.1240 -0.2461
   81phy    C32 2164   4.018   1.516   0.760 -0.0006  0.4600  0.0077
   81phy    C31 2165   4.008   1.573   0.618  0.0320  0.5040  0.4954
   81phy    C30 2166   3.874   1.521   0.550 -0.3869  0.0108  0.3145
   81phy    C28 2167   3.872   1.522   0.393 -0.3890 -0.1780 -0.2182
   81phy    C29 2168   3.935   1.394   0.338  0.0170  0.1828  0.1012
   81phy    C27 2169   3.729   1.542   0.333  0.3662 -0.0336  0.4680
   81phy    C26 2170   3.646   1.669   0.357  0.5084  0.2737  0.4471
   81phy    C25 2171   3.495   1.637   0.336 -0.0036 -0.4445  0.0398
   81phy    C23 2172   3.389   1.749   0.330 -0.5726 -0.2195  1.0380
   81phy    C24 2173   3.375   1.810   0.185  0.0099  0.0029  0.0511
   81phy    C22 2174   3.253   1.689   0.374 -0.7207 -0.3863  0.1506
   81phy    C21 2175   3.159   1.781   0.450 -0.1351 -0.2250 -0.4771
   81phy    C20 2176   3.036   1.698   0.469 -0.1933  0.2226  0.1136
   81phy    C18 2177   2.960   1.704   0.609  0.7047 -0.7638  0.7948
   81phy    O01 2178   3.044   1.712   0.724  0.5755 -0.2923  0.1286
   81phy    H01 2179   3.135   1.701   0.707  0.2574 -1.3752 -0.9983
   81phy    C19 2180   2.887   1.572   0.606  0.5908 -0.2494  0.2044
   81phy    C13 2181   2.859   1.833   0.615  0.6327 -0.1119  0.1242
   81phy     H3 2182   2.934   1.913   0.635  1.2466 -1.0453  1.7175
   81phy    O33 2183   2.806   1.880   0.494 -0.3071  0.3878 -0.0096
   81phy    H1B 2184   2.717   1.852   0.484 -0.2855  0.8808 -1.7757
   81phy    C12 2185   2.780   1.892   0.739  0.2442  0.2333  0.4506
   81phy    O11 2186   2.651   1.839   0.750 -0.4838 -0.0936 -0.3102
   81phy    H1A 2187   2.654   1.788   0.828  0.1168 -0.6719 -0.7013
   82phy    C35 2188   3.394   1.758   1.315  0.0858  0.1258 -0.1398
   82phy    C33 2189   3.351   1.674   1.433 -0.3632 -0.2748  0.0555
   82phy    C34 2190   3.400   1.745   1.549 -0.3765 -0.4639  0.1720
   82phy    C32 2191   3.196   1.660   1.434 -0.8143  0.0855 -0.1665
   82phy    C31 2192   3.141   1.536   1.503 -0.2389 -0.5311  0.3310
   82phy    C30 2193   2.999   1.578   1.539 -0.0888 -0.5242  0.2168
   82phy    C28 2194   2.916   1.472   1.619  0.2131  0.3766  0.0819
   82phy    C29 2195   2.791   1.549   1.670  0.0233  0.0854  0.3291
   82phy    C27 2196   2.850   1.357   1.537  0.0342  0.5591 -0.1327
   82phy    C26 2197   2.931   1.230   1.504 -0.8712 -0.2107 -0.3172
   82phy    C25 2198   2.857   1.115   1.428  0.8507 -0.2303  0.2537
   82phy    C23 2199   2.949   1.041   1.328  0.0974  0.2643  0.6093
   82phy    C24 2200   2.965   0.897   1.376  0.1424  0.1250  0.5488
   82phy    C22 2201   2.891   1.029   1.182 -0.4131 -0.2343  0.3011
   82phy    C21 2202   2.958   1.099   1.063  0.2299 -0.1440 -0.4903
   82phy    C20 2203   2.859   1.085   0.949  0.3062 -0.0612 -0.2462
   82phy    C18 2204   2.880   1.134   0.803  0.1825 -0.3665 -0.2082
   82phy    O01 2205   2.902   1.275   0.811  0.2815 -0.2849 -0.3723
   82phy    H01 2206   2.874   1.308   0.894 -0.4722 -0.7913 -0.4133
   82phy    C19 2207   2.749   1.100   0.734  0.6613 -0.0821 -0.0888
   82phy    C13 2208   2.999   1.064   0.724 -0.0270 -0.1389  0.7479
   82phy     H3 2209   3.085   1.085   0.793  0.9455 -1.7553  0.1063
   82phy    O33 2210   3.000   0.920   0.740  0.1689  0.1633  0.0199
   82phy    H1B 2211   2.992   0.882   0.655 -0.2830 -1.0452  0.5746
   82phy    C12 2212   3.087   1.111   0.595 -0.2484 -0.3400 -0.4056
   82phy    O11 2213   3.066   1.044   0.476  0.3735  0.0831  0.3166
   82phy    H1A 2214   3.028   1.093   0.406  1.2201  0.4300  0.0892
   83phy    C35 2215   4.697   1.596   2.115  0.0365 -0.2725  0.5124
   83phy    C33 2216   4.676   1.710   2.207  0.0424 -0.0164 -0.4370
   83phy    C34 2217   4.815   1.741   2.264  0.0374  0.0744 -0.1977
   83phy    C32 2218   4.593   1.833   2.155 -0.2501  0.0703  0.0765
   83phy    C31 2219   4.481   1.856   2.256 -0.2642 -0.3633  0.1152
   83phy    C30 2220   4.380   1.970   2.229 -0.1288  0.1538  0.1843
   83phy    C28 2221   4.286   1.996   2.344  0.0996 -0.4657  0.2686
   83phy    C29 2222   4.277   2.139   2.389 -0.3384  0.0819  0.4175
   83phy    C27 2223   4.140   1.933   2.325 -0.2748 -0.1305  0.0192
   83phy    C26 2224   4.114   1.814   2.419  0.9487  0.4616 -0.1601
   83phy    C25 2225   3.982   1.739   2.383 -0.3167  0.2600  0.0497
   83phy    C23 2226   3.933   1.634   2.482  0.5612  0.1336 -0.5482
   83phy    C24 2227   3.791   1.671   2.534 -0.1938 -0.4481 -0.4985
   83phy    C22 2228   3.928   1.492   2.419  0.0837 -1.0643  0.6062
   83phy    C21 2229   3.963   1.380   2.516  0.0813  0.1876 -0.1289
   83phy    C20 2230   3.990   1.245   2.456  0.1936  0.0122 -0.1645
   83phy    C18 2231   4.013   1.113   2.547  0.5338 -0.5988 -0.1314
   83phy    O01 2232   3.887   1.087   2.612 -0.5279 -0.7081 -0.2085
   83phy    H01 2233   3.814   1.130   2.572  0.0967 -0.6728 -1.3681
   83phy    C19 2234   4.020   1.003   2.434  0.0231  0.3757  0.1740
   83phy    C13 2235   4.132   1.124   2.655  0.2163  0.0601  0.0944
   83phy     H3 2236   4.138   1.228   2.696  2.3385 -0.1668  0.5169
   83phy    O33 2237   4.260   1.113   2.595 -0.3873 -0.4435 -0.1057
   83phy    H1B 2238   4.300   1.029   2.607 -1.1885 -0.9184 -0.6900
   83phy    C12 2239   4.132   1.028   2.785 -1.1363  0.0588  0.1541
   83phy    O11 2240   4.011   1.035   2.851  0.2778  0.4113  0.0983
   83phy    H1A 2241   3.933   1.049   2.799 -0.4435 -1.2660  0.6362
   84phy    C35 2242   3.817   1.774   1.191 -0.0333 -0.5108 -0.5282
   84phy    C33 2243   3.819   1.928   1.219  0.3694  0.1653  0.1802
   84phy    C34 2244   3.683   1.977   1.281 -0.1736 -0.3782  0.3098
   84phy    C32 2245   3.933   1.970   1.313  0.2549  0.4303  0.0498
   84phy    C31 2246   4.074   1.959   1.246  0.0069 -0.3335 -0.1318
   84phy    C30 2247   4.195   1.998   1.330 -0.6430 -0.0178  0.0500
   84phy    C28 2248   4.330   2.025   1.266 -0.1051 -0.0992 -0.2581
   84phy    C29 2249   4.399   2.126   1.357 -0.4995  0.1109  0.4046
   84phy    C27 2250   4.400   1.891   1.246 -0.6516 -0.1004  0.1339
   84phy    C26 2251   4.480   1.879   1.113  0.4334  0.2175  0.0628
   84phy    C25 2252   4.541   1.736   1.102  0.1507 -0.1608  0.0690
   84phy    C23 2253   4.636   1.719   0.983  0.1926 -0.1553 -0.1712
   84phy    C24 2254   4.736   1.613   1.024  0.3427  0.2064 -0.4182
   84phy    C22 2255   4.554   1.658   0.867 -0.1192 -0.1786 -0.8636
   84phy    C21 2256   4.575   1.716   0.726 -0.0816 -0.6541 -0.1270
   84phy    C20 2257   4.467   1.670   0.629  0.0566  0.2469  0.2364
   84phy    C18 2258   4.486   1.677   0.468 -0.1947  0.3757 -0.2570
   84phy    O01 2259   4.510   1.815   0.426 -0.0749  0.7263  0.9575
   84phy    H01 2260   4.567   1.860   0.486 -0.1528  3.8169 -1.0682
   84phy    C19 2261   4.347   1.642   0.421  0.1239 -0.3534 -0.0436
   84phy    C13 2262   4.601   1.574   0.410 -0.0109 -0.1332  0.1059
   84phy     H3 2263   4.695   1.627   0.439 -0.5306  1.2405 -0.5947
   84phy    O33 2264   4.626   1.451   0.477 -0.3633  0.3301  0.0243
   84phy    H1B 2265   4.702   1.422   0.430 -0.2525  1.5122 -0.5418
   84phy    C12 2266   4.659   1.583   0.268 -0.1325 -0.4024  0.2579
   84phy    O11 2267   4.636   1.473   0.177  0.5788  0.2925  0.1012
   84phy    H1A 2268   4.544   1.471   0.158  0.5628  0.5335  0.1474
   85phy    C35 2269   2.670   0.808   1.946  0.3352  0.3005  0.7828
   85phy    C33 2270   2.752   0.937   1.939 -0.3316 -0.2631  0.0435
   85phy    C34 2271   2.799   0.974   1.790  0.9222  0.2881  0.1520
   85phy    C32 2272   2.664   1.050   1.979  0.3705 -0.4906  0.3254
   85phy    C31 2273   2.709   1.146   2.092 -0.1479  0.0200 -0.4834
   85phy    C30 2274   2.603   1.258   2.121 -0.4014  0.0059  0.9957
   85phy    C28 2275   2.634   1.350   2.234  0.3824 -0.1773  0.0577
   85phy    C29 2276   2.642   1.497   2.175 -0.2012  0.3726  0.3345
   85phy    C27 2277   2.522   1.351   2.343  0.1078 -0.1347  0.2816
   85phy    C26 2278   2.585   1.336   2.485 -0.1655  0.0013  0.2826
   85phy    C25 2279   2.487   1.293   2.596  0.5627  0.6139  0.4708
   85phy    C23 2280   2.548   1.254   2.732  0.2012 -0.2018  0.4214
   85phy    C24 2281   2.529   1.366   2.839 -0.0147  0.1766  0.3697
   85phy    C22 2282   2.471   1.135   2.791  0.4796 -0.3959  0.2345
   85phy    C21 2283   2.560   1.022   2.844  0.0354  0.2213  0.0428
   85phy    C20 2284   2.482   0.910   2.909  0.2675  0.0564  0.2074
   85phy    C18 2285   2.563   0.788   2.963 -0.4657 -0.1188  0.1402
   85phy    O01 2286   2.683   0.821   3.046  0.3727  0.0990 -0.0173
   85phy    H01 2287   2.745   0.869   2.995 -0.6921  1.7445  0.1649
   85phy    C19 2288   2.466   0.735   3.070 -0.0088 -0.1163  0.2984
   85phy    C13 2289   2.614   0.679   2.853  0.2526 -0.0856  0.1987
   85phy     H3 2290   2.531   0.663   2.780 -0.2871 -0.2664  0.8411
   85phy    O33 2291   2.629   0.547   2.907 -0.2907  0.1058  0.2793
   85phy    H1B 2292   2.663   0.546   2.995  2.0114  0.3655 -0.5468
   85phy    C12 2293   2.745   0.708   2.768  0.4704  0.1981 -0.0170
   85phy    O11 2294   2.865   0.711   2.843 -0.3138  0.2929 -0.0386
   85phy    H1A 2295   2.861   0.651   2.914 -0.2378  2.3526  1.8287
   86phy    C35 2296   4.531   2.289   1.981 -0.1953 -0.0933  0.5997
   86phy    C33 2297   4.378   2.314   1.960 -0.2325 -0.5445 -0.1363
   86phy    C34 2298   4.372   2.461   1.927 -0.3002 -0.0649  0.3711
   86phy    C32 2299   4.333   2.238   1.843  0.3449 -0.0152  0.3349
   86phy    C31 2300   4.273   2.101   1.882 -0.5648  0.4672 -0.0457
   86phy    C30 2301   4.233   2.009   1.769 -0.2133 -0.4905 -0.5409
   86phy    C28 2302   4.145   1.890   1.795 -0.0238  0.2675  0.1074
   86phy    C29 2303   4.052   1.863   1.681  0.1547  0.0501 -0.1096
   86phy    C27 2304   4.226   1.764   1.829 -0.3635  0.1050 -0.6105
   86phy    C26 2305   4.185   1.697   1.965 -0.0175 -0.0383  0.5112
   86phy    C25 2306   4.243   1.560   1.984 -0.1956 -0.3847 -0.5773
   86phy    C23 2307   4.192   1.481   2.103  0.6393 -0.6781  0.0065
   86phy    C24 2308   4.085   1.384   2.048 -0.2465 -0.5744 -0.5059
   86phy    C22 2309   4.308   1.405   2.172 -0.2352 -0.2817 -0.3120
   86phy    C21 2310   4.313   1.405   2.323  0.5036 -0.3690  0.5241
   86phy    C20 2311   4.448   1.351   2.373 -0.4538 -0.4121 -0.6207
   86phy    C18 2312   4.474   1.363   2.534  0.0523 -0.2940  0.2586
   86phy    O01 2313   4.360   1.336   2.615 -0.3058  0.1450 -0.5485
   86phy    H01 2314   4.328   1.249   2.603  0.4709 -0.4010  1.0113
   86phy    C19 2315   4.569   1.246   2.550 -0.3199  0.5819 -0.3926
   86phy    C13 2316   4.543   1.505   2.568  0.7053 -0.7851 -0.4527
   86phy     H3 2317   4.626   1.529   2.497  1.6913 -0.6647  0.7249
   86phy    O33 2318   4.613   1.509   2.689  0.1036  0.4782  0.5709
   86phy    H1B 2319   4.613   1.423   2.728  0.6376 -0.0253 -0.4943
   86phy    C12 2320   4.440   1.626   2.574  0.1333 -0.3576  0.3556
   86phy    O11 2321   4.360   1.617   2.687  0.5028 -0.0975  0.2437
   86phy    H1A 2322   4.317   1.533   2.684  0.5147 -0.1502 -3.8737
   87phy    C35 2323   3.050   2.828   0.902 -0.1277  0.4779 -0.3133
   87phy    C33 2324   3.128   2.744   1.000  0.3970  0.0177 -0.2029
   87phy    C34 2325   3.042   2.728   1.120 -0.0561  0.3809  0.5099
   87phy    C32 2326   3.190   2.621   0.933 -0.1548 -0.4556 -0.3562
   87phy    C31 2327   3.328   2.579   0.993 -0.5339  0.0011 -0.1666
   87phy    C30 2328   3.379   2.448   0.934 -0.8844 -0.1317  0.1351
   87phy    C28 2329   3.530   2.413   0.969  1.0988 -0.0819 -0.0771
   87phy    C29 2330   3.535   2.282   1.053  0.1777 -0.5234  0.2094
   87phy    C27 2331   3.612   2.382   0.842  0.1695 -0.1099 -0.0436
   87phy    C26 2332   3.717   2.484   0.785  0.2574  0.1548  0.4104
   87phy    C25 2333   3.768   2.450   0.650 -0.3843 -0.0712  0.0534
   87phy    C23 2334   3.900   2.527   0.619  0.7391  0.1593  0.2478
   87phy    C24 2335   4.019   2.435   0.608 -0.3007  0.0622 -0.4779
   87phy    C22 2336   3.892   2.612   0.493 -0.2372  0.1901 -0.4828
   87phy    C21 2337   3.848   2.753   0.492 -0.3874 -0.3835  0.0495
   87phy    C20 2338   3.840   2.804   0.345  0.3484  0.2158 -0.0241
   87phy    C18 2339   3.819   2.958   0.313 -0.3271 -0.4766  0.4426
   87phy    O01 2340   3.694   2.993   0.370 -0.3356  0.1981 -0.3349
   87phy    H01 2341   3.646   2.913   0.379  1.6287 -1.0263 -0.3391
   87phy    C19 2342   3.792   2.958   0.160  0.0723 -0.5565 -0.2471
   87phy    C13 2343   3.943   3.048   0.356  0.4588  0.4907 -0.1933
   87phy     H3 2344   3.947   3.039   0.468 -1.2024  2.1011  0.0610
   87phy    O33 2345   4.072   3.006   0.332 -0.0682 -0.3410  0.2519
   87phy    H1B 2346   4.099   3.017   0.243 -0.8373 -0.8516 -0.0565
   87phy    C12 2347   3.936   3.196   0.389  0.5742 -0.3275  0.1091
   87phy    O11 2348   4.009   3.284   0.302 -0.0501 -0.1150  0.0824
   87phy    H1A 2349   4.031   3.360   0.352 -0.7829 -0.6826  1.2959
   88phy    C35 2350   2.648   1.890   2.345  0.6206 -0.1298 -0.1398
   88phy    C33 2351   2.756   1.816   2.429 -0.0471  0.0449 -0.5295
   88phy    C34 2352   2.698   1.730   2.531  0.4277  0.0928  0.0503
   88phy    C32 2353   2.868   1.755   2.340 -0.4730 -0.3901 -0.5748
   88phy    C31 2354   3.003   1.774   2.417 -0.7063  0.2404  0.1033
   88phy    C30 2355   3.131   1.708   2.352  0.9012 -0.6700 -0.6524
   88phy    C28 2356   3.265   1.710   2.425 -0.3342 -0.1688 -0.1849
   88phy    C29 2357   3.313   1.570   2.455  0.4300 -0.6456  0.1252
   88phy    C27 2358   3.353   1.796   2.340 -0.3824 -0.2919  0.5443
   88phy    C26 2359   3.473   1.866   2.410  0.0940  0.4060 -0.6390
   88phy    C25 2360   3.522   1.974   2.316 -0.0540 -0.9515  0.0394
   88phy    C23 2361   3.607   2.085   2.384  0.3192 -0.0156 -1.0121
   88phy    C24 2362   3.758   2.074   2.361 -0.0227  0.2567  0.1630
   88phy    C22 2363   3.540   2.223   2.358  0.1773  0.5238 -0.3209
   88phy    C21 2364   3.538   2.333   2.465  0.4061  0.2383  0.2674
   88phy    C20 2365   3.493   2.470   2.419  0.4165  0.1242  0.1342
   88phy    C18 2366   3.494   2.594   2.513  0.5377  0.5870 -0.9848
   88phy    O01 2367   3.626   2.628   2.555 -0.0141 -0.2372 -0.2799
   88phy    H01 2368   3.619   2.705   2.607  0.9287  0.0376 -0.5362
   88phy    C19 2369   3.454   2.706   2.415  0.5835 -0.6569 -0.1258
   88phy    C13 2370   3.402   2.579   2.649 -0.7681 -0.1855  0.1804
   88phy     H3 2371   3.305   2.528   2.624 -0.3948 -0.1177 -1.5549
   88phy    O33 2372   3.366   2.707   2.697  0.1908  0.1070 -0.6266
   88phy    H1B 2373   3.440   2.764   2.708  2.2065 -2.6725  1.5841
   88phy    C12 2374   3.454   2.495   2.773  0.0982 -0.3705  0.1249
   88phy    O11 2375   3.561   2.559   2.845  0.3081  0.1538  0.2257
   88phy    H1A 2376   3.634   2.500   2.836 -1.2151 -1.8099  0.2172
   89phy    C35 2377   1.160   3.318   1.065 -0.6819  0.1123  0.3196
   89phy    C33 2378   1.126   3.192   1.144 -0.6071 -0.5519  0.1433
   89phy    C34 2379   0.973   3.180   1.128  0.0469 -0.8542  0.2609
   89phy    C32 2380   1.204   3.064   1.115 -0.2467  0.0355 -0.0851
   89phy    C31 2381   1.350   3.036   1.158  0.3029 -0.3438 -0.3282
   89phy    C30 2382   1.388   2.903   1.107 -0.1454  0.3270  0.2389
   89phy    C28 2383   1.535   2.861   1.132 -0.1179 -0.4517  0.8129
   89phy    C29 2384   1.572   2.806   1.271  0.0862 -0.5614 -0.6844
   89phy    C27 2385   1.568   2.757   1.023 -0.3241 -0.4822 -0.0466
   89phy    C26 2386   1.704   2.778   0.955 -0.2557 -0.2833  0.2704
   89phy    C25 2387   1.738   2.669   0.852  0.4493  0.0089  0.7345
   89phy    C23 2388   1.875   2.664   0.780  0.4058 -0.1669 -0.1671
   89phy    C24 2389   1.980   2.597   0.866  0.2182  0.2048 -0.3558
   89phy    C22 2390   1.864   2.594   0.645  0.1510  0.9589  0.2088
   89phy    C21 2391   1.886   2.687   0.526  0.0884  0.0223 -0.0371
   89phy    C20 2392   1.893   2.611   0.392 -0.4166  0.3631 -0.0832
   89phy    C18 2393   1.896   2.702   0.264 -0.0457  0.4628 -0.0667
   89phy    O01 2394   1.780   2.789   0.272  0.3820  0.6198  0.1782
   89phy    H01 2395   1.701   2.745   0.248 -0.5022  1.8681  0.7070
   89phy    C19 2396   1.856   2.604   0.153  0.2521 -0.7215  0.0131
   89phy    C13 2397   2.036   2.782   0.240  0.6893 -0.2735 -0.0171
   89phy     H3 2398   2.049   2.834   0.338 -0.3575 -1.6452  0.8816
   89phy    O33 2399   2.163   2.716   0.246 -0.8023  0.8597 -0.3688
   89phy    H1B 2400   2.204   2.723   0.162 -0.7045  0.3060 -0.3761
   89phy    C12 2401   2.048   2.917   0.152  0.0050 -0.1853 -0.6192
   89phy    O11 2402   2.104   2.908   0.019  0.1073 -0.5837 -0.0528
   89phy    H1A 2403   2.078   2.986  -0.025  2.0774 -0.0588 -0.3732
   90phy    C35 2404   2.596   2.018   1.394  0.2725  0.2444  0.0276
   90phy    C33 2405   2.634   1.954   1.523 -0.3002  0.2592 -0.1406
   90phy    C34 2406   2.587   1.807   1.513  0.4849 -0.2353  0.3974
   90phy    C32 2407   2.783   1.977   1.552 -0.0009  0.0015  0.3377
   90phy    C31 2408   2.813   1.985   1.701  0.3702 -0.6547 -0.2418
   90phy    C30 2409   2.962   2.005   1.721 -0.3562 -0.3381  0.1023
   90phy    C28 2410   3.004   1.979   1.861  0.8686  0.3568 -0.4186
   90phy    C29 2411   3.097   1.853   1.859  0.2725  0.5863 -0.0700
   90phy    C27 2412   3.064   2.100   1.935 -0.2609  0.3968  0.0878
   90phy    C26 2413   3.053   2.107   2.087 -0.3828  0.5023 -0.7875
   90phy    C25 2414   3.100   2.241   2.141  0.3938 -0.1918 -0.0728
   90phy    C23 2415   3.081   2.269   2.292  0.1399 -0.2864 -0.1871
   90phy    C24 2416   3.180   2.188   2.383  0.4365 -0.0173  0.3353
   90phy    C22 2417   3.095   2.417   2.324  0.1675 -0.0225  0.0785
   90phy    C21 2418   2.993   2.480   2.424  0.5048  0.1137 -0.1620
   90phy    C20 2419   3.039   2.616   2.487 -0.3900 -0.6419 -0.0900
   90phy    C18 2420   2.958   2.692   2.590  0.1923  0.7905  0.5769
   90phy    O01 2421   2.943   2.608   2.708 -0.5151  0.4646 -0.4135
   90phy    H01 2422   2.952   2.518   2.685 -1.4980  0.2288  0.0422
   90phy    C19 2423   3.049   2.812   2.634 -0.5127  0.5799 -0.0023
   90phy    C13 2424   2.815   2.747   2.528 -0.2876 -0.1721 -0.4998
   90phy     H3 2425   2.824   2.768   2.419 -1.9382 -1.1160 -0.8487
   90phy    O33 2426   2.772   2.875   2.577 -0.6043  0.3318 -0.0619
   90phy    H1B 2427   2.763   2.868   2.670  2.8413 -0.3226  0.3845
   90phy    C12 2428   2.690   2.654   2.538  0.0871 -0.1149  0.3031
   90phy    O11 2429   2.619   2.666   2.655 -0.2129 -0.7301 -0.0229
   90phy    H1A 2430   2.583   2.751   2.641 -1.3005 -1.2639 -0.5579
   91phy    C35 2431   4.155   3.239   1.585  0.6906  0.5992 -0.5382
   91phy    C33 2432   4.271   3.164   1.525 -0.1226 -0.3630  0.2779
   91phy    C34 2433   4.388   3.248   1.556 -0.5921 -0.0236  0.8545
   91phy    C32 2434   4.309   3.025   1.581  0.4481  0.0556  0.0995
   91phy    C31 2435   4.282   2.913   1.483  0.1202 -0.1862  0.0399
   91phy    C30 2436   4.318   2.780   1.544  0.3055  0.7997 -0.4329
   91phy    C28 2437   4.356   2.655   1.457 -0.7632 -0.3802  0.5615
   91phy    C29 2438   4.420   2.551   1.551  0.2375  0.1720  0.1384
   91phy    C27 2439   4.237   2.597   1.377  0.2033 -0.2020  1.0903
   91phy    C26 2440   4.293   2.526   1.252  0.2513  0.0722 -0.2399
   91phy    C25 2441   4.173   2.456   1.187 -0.4019  0.3804  0.2688
   91phy    C23 2442   4.182   2.413   1.042  0.3351 -0.5687  0.5261
   91phy    C24 2443   4.076   2.302   1.013 -0.4400 -0.2228  0.6930
   91phy    C22 2444   4.169   2.521   0.938  0.8280 -0.0694 -0.0411
   91phy    C21 2445   4.297   2.541   0.856  0.5240  0.2766  0.1582
   91phy    C20 2446   4.292   2.661   0.755  0.1989 -0.4985  0.2462
   91phy    C18 2447   4.418   2.703   0.683 -0.4478 -0.0714  0.4953
   91phy    O01 2448   4.524   2.714   0.772 -0.3986  0.1945  0.1035
   91phy    H01 2449   4.501   2.756   0.853  0.1942 -0.7643  0.7974
   91phy    C19 2450   4.388   2.842   0.632 -0.2155 -0.1726  0.6944
   91phy    C13 2451   4.453   2.601   0.562 -0.4062 -0.1565  0.0092
   91phy     H3 2452   4.450   2.501   0.613 -0.4338 -0.8654 -1.3319
   91phy    O33 2453   4.352   2.570   0.463 -0.2297 -0.1849  0.1985
   91phy    H1B 2454   4.283   2.633   0.471  0.1697  0.2436  0.3430
   91phy    C12 2455   4.600   2.573   0.513 -0.2330 -0.2688  0.7277
   91phy    O11 2456   4.637   2.623   0.389  0.5449 -0.7342 -0.9897
   91phy    H1A 2457   4.613   2.714   0.386  0.7996 -0.5236  1.2030
   92phy    C35 2458   3.201   1.456   1.967  0.6668  0.7025 -0.1895
   92phy    C33 2459   3.095   1.389   2.054  0.2220 -0.0875 -0.4252
   92phy    C34 2460   3.031   1.290   1.970  0.1052 -0.4246 -0.2201
   92phy    C32 2461   3.149   1.323   2.185 -0.1537 -0.6114 -0.2197
   92phy    C31 2462   3.047   1.300   2.298  0.1997  0.0464 -0.0400
   92phy    C30 2463   3.087   1.233   2.427 -0.4097 -0.2786  0.1020
   92phy    C28 2464   2.984   1.248   2.541 -0.4310  0.0479 -0.0761
   92phy    C29 2465   2.919   1.116   2.580  0.4257  0.1281  0.0070
   92phy    C27 2466   3.050   1.323   2.660  0.2804 -0.3365 -0.2685
   92phy    C26 2467   2.959   1.435   2.711  0.3996  0.3808 -0.4555
   92phy    C25 2468   3.039   1.535   2.798  0.1960  0.4144 -0.1708
   92phy    C23 2469   2.944   1.644   2.851 -0.6048  0.4268  0.5526
   92phy    C24 2470   2.898   1.614   2.997 -0.0988  0.3695  0.6126
   92phy    C22 2471   3.018   1.776   2.846 -0.1053 -0.3649 -0.4863
   92phy    C21 2472   2.930   1.892   2.795 -0.1725  0.0067  0.5793
   92phy    C20 2473   3.016   2.024   2.762  0.7107  0.2038 -0.2401
   92phy    C18 2474   2.951   2.163   2.795 -0.1399 -0.4842 -0.3274
   92phy    O01 2475   2.873   2.151   2.921 -0.3185  0.1945  0.3578
   92phy    H01 2476   2.782   2.144   2.898 -0.3088 -0.3972  0.4700
   92phy    C19 2477   3.082   2.246   2.827 -0.9100  0.1306 -0.4184
   92phy    C13 2478   2.865   2.234   2.679  0.3379  0.4201 -0.4199
   92phy     H3 2479   2.918   2.220   2.581  1.1890 -0.1135  0.0945
   92phy    O33 2480   2.853   2.371   2.687  0.2489  0.0178 -0.2367
   92phy    H1B 2481   2.791   2.387   2.756  1.2129 -0.1597  0.6963
   92phy    C12 2482   2.714   2.179   2.661 -0.1542 -0.3322 -0.0384
   92phy    O11 2483   2.660   2.122   2.778 -0.4671 -0.2888 -0.2080
   92phy    H1A 2484   2.570   2.100   2.767 -0.4783 -0.8428  0.8503
   93phy    C35 2485   3.457   0.587   2.310 -0.5794 -0.3364 -0.0838
   93phy    C33 2486   3.539   0.690   2.380  0.3452  0.3412 -0.2425
   93phy    C34 2487   3.682   0.667   2.339  0.3170  0.1818  0.1709
   93phy    C32 2488   3.475   0.835   2.375  0.3958 -0.2884 -0.0848
   93phy    C31 2489   3.535   0.927   2.481  0.0497 -0.3780 -0.0654
   93phy    C30 2490   3.444   1.052   2.507 -0.7009  0.4903  1.0175
   93phy    C28 2491   3.509   1.168   2.585 -0.3980 -0.0956 -0.1112
   93phy    C29 2492   3.545   1.288   2.496 -0.0110 -0.1787 -0.1941
   93phy    C27 2493   3.404   1.212   2.691 -0.2885  0.2862  0.0565
   93phy    C26 2494   3.450   1.225   2.837  0.4505 -0.3796 -0.2839
   93phy    C25 2495   3.347   1.293   2.935 -0.1617  0.0972 -0.0691
   93phy    C23 2496   3.372   1.327   3.083  0.8670  0.1226  0.3167
   93phy    C24 2497   3.449   1.458   3.089 -0.4952  0.0064  0.2741
   93phy    C22 2498   3.241   1.363   3.152  0.3406  0.1570 -0.4173
   93phy    C21 2499   3.161   1.244   3.221  0.3655 -0.0807  0.2080
   93phy    C20 2500   3.031   1.296   3.282  0.2097  0.2152 -0.3173
   93phy    C18 2501   2.900   1.207   3.272 -0.1272  0.3437 -0.0605
   93phy    O01 2502   2.926   1.077   3.330  0.2029  0.5290  0.4118
   93phy    H01 2503   2.861   1.018   3.296 -1.4488  2.6579 -0.3069
   93phy    C19 2504   2.803   1.274   3.369  0.3700 -0.0822 -0.5248
   93phy    C13 2505   2.827   1.196   3.127  0.0926  0.1160  0.3766
   93phy     H3 2506   2.808   1.294   3.077 -2.9230 -1.2689 -1.4927
   93phy    O33 2507   2.691   1.147   3.133  0.3469  0.1597 -0.7408
   93phy    H1B 2508   2.688   1.063   3.174  0.1639 -0.1161 -1.3201
   93phy    C12 2509   2.897   1.107   3.014 -0.1358 -0.5397 -0.2260
   93phy    O11 2510   2.899   0.969   3.037  0.3469 -0.2152 -0.1164
   93phy    H1A 2511   2.976   0.933   2.997  0.5591  2.0543 -2.0029
   94phy    C35 2512   4.784   2.387   0.903  0.1889  0.0649  0.1766
   94phy    C33 2513   4.709   2.253   0.890  0.0037 -0.0692 -0.0656
   94phy    C34 2514   4.718   2.182   1.022 -0.2169 -0.5209 -0.0991
   94phy    C32 2515   4.567   2.267   0.833  0.0388 -0.6365 -0.0706
   94phy    C31 2516   4.502   2.147   0.767  0.8419  0.3543  0.4096
   94phy    C30 2517   4.358   2.164   0.705  0.2151  0.2359  0.3504
   94phy    C28 2518   4.286   2.035   0.669 -0.0870  0.1545 -0.0790
   94phy    C29 2519   4.253   1.943   0.789 -0.0759  0.1138  0.1473
   94phy    C27 2520   4.169   2.076   0.585  0.2959 -0.0087  0.7381
   94phy    C26 2521   4.105   1.970   0.495  0.7943  0.0126 -0.3657
   94phy    C25 2522   4.017   2.028   0.387 -0.4237  0.0122  0.5234
   94phy    C23 2523   3.956   1.934   0.278 -0.3845  0.5733  0.4751
   94phy    C24 2524   3.809   1.965   0.259  0.5670  0.4545 -0.0380
   94phy    C22 2525   4.026   1.955   0.142  0.2716  0.2399  0.0905
   94phy    C21 2526   4.167   1.913   0.115 -0.3274  0.2004 -0.0790
   94phy    C20 2527   4.180   1.906  -0.040 -0.0005 -0.1755 -0.3012
   94phy    C18 2528   4.320   1.925  -0.107 -0.2899  0.1390 -0.0393
   94phy    O01 2529   4.384   2.047  -0.055  0.5598  0.3712 -0.0014
   94phy    H01 2530   4.309   2.093  -0.023 -1.4856 -1.8905 -1.2315
   94phy    C19 2531   4.293   1.951  -0.256 -0.1638 -0.1874  0.1873
   94phy    C13 2532   4.420   1.800  -0.086 -0.8100  0.0313  0.2553
   94phy     H3 2533   4.435   1.788   0.025  0.3923 -0.2911  0.0688
   94phy    O33 2534   4.367   1.669  -0.113  0.5963  0.3241 -0.5844
   94phy    H1B 2535   4.391   1.628  -0.194  1.3729 -1.3169  0.4259
   94phy    C12 2536   4.577   1.799  -0.087 -0.0153  0.1604  0.3293
   94phy    O11 2537   4.628   1.732  -0.201  0.3372  0.2171 -0.1634
   94phy    H1A 2538   4.619   1.794  -0.270  0.0934  0.7030  0.2978
   95phy    C35 2539   3.083   3.652   1.542 -0.4189 -0.2154  0.1265
   95phy    C33 2540   3.068   3.499   1.527  0.0175 -0.5736 -0.1295
   95phy    C34 2541   3.025   3.476   1.377  0.0508 -0.1411 -0.0477
   95phy    C32 2542   3.196   3.431   1.572 -0.3557 -0.0670  0.2628
   95phy    C31 2543   3.160   3.326   1.668 -0.6354  0.4705  0.0976
   95phy    C30 2544   3.290   3.244   1.712  0.8868 -1.1891 -0.1644
   95phy    C28 2545   3.292   3.132   1.811  0.3751  0.4045  0.2792
   95phy    C29 2546   3.229   2.998   1.755  0.1391 -0.4076  0.0715
   95phy    C27 2547   3.438   3.101   1.848  0.2321 -0.1135 -0.5711
   95phy    C26 2548   3.461   3.106   1.998 -0.4148 -0.2412  0.0838
   95phy    C25 2549   3.603   3.101   2.058 -0.1669 -0.1659  0.4338
   95phy    C23 2550   3.641   3.067   2.201 -0.0682  0.4069 -0.5067
   95phy    C24 2551   3.774   2.986   2.210 -0.7202  0.1731  0.3917
   95phy    C22 2552   3.656   3.202   2.284  0.1111 -0.1524 -0.3753
   95phy    C21 2553   3.562   3.213   2.403 -0.1308  0.0026 -0.2444
   95phy    C20 2554   3.547   3.364   2.439 -0.1839  0.1630  0.5449
   95phy    C18 2555   3.440   3.400   2.553  0.2603 -0.0428  0.8137
   95phy    O01 2556   3.492   3.356   2.677 -0.4308 -0.0108  0.0291
   95phy    H01 2557   3.507   3.264   2.683  3.0139  0.1824 -2.2984
   95phy    C19 2558   3.468   3.553   2.552  0.0435  0.1915 -0.6592
   95phy    C13 2559   3.279   3.370   2.535 -0.3495  0.0207  0.7626
   95phy     H3 2560   3.247   3.410   2.435 -1.5765  0.5036  1.3231
   95phy    O33 2561   3.195   3.453   2.618 -0.2763  0.1403  0.0158
   95phy    H1B 2562   3.210   3.440   2.710  0.0113  0.8152  0.0687
   95phy    C12 2563   3.228   3.225   2.541  0.5250  0.7314 -0.2696
   95phy    O11 2564   3.256   3.145   2.650  0.2955 -0.9086 -0.0725
   95phy    H1A 2565   3.189   3.160   2.714 -0.6502  1.4572 -1.5216
   96phy    C35 2566   2.545   2.849   2.099 -0.2813  0.1533 -0.3816
   96phy    C33 2567   2.501   2.893   1.959 -0.0137  0.2341  0.0067
   96phy    C34 2568   2.365   2.837   1.917 -0.2369  0.2379 -0.4764
   96phy    C32 2569   2.516   3.051   1.940 -0.0841  0.0785 -0.0622
   96phy    C31 2570   2.649   3.097   1.889 -0.0542 -0.1665 -0.0966
   96phy    C30 2571   2.641   3.253   1.861 -0.3378  0.3995 -0.8453
   96phy    C28 2572   2.771   3.311   1.798  0.4791 -0.1006  0.1258
   96phy    C29 2573   2.732   3.342   1.655  0.2228  0.2790  0.3606
   96phy    C27 2574   2.828   3.442   1.854 -0.1443 -0.3952 -0.0234
   96phy    C26 2575   2.909   3.425   1.984 -0.8820 -0.6010  0.0510
   96phy    C25 2576   2.989   3.552   2.035  0.3551  0.3253 -0.0980
   96phy    C23 2577   3.059   3.519   2.172 -0.0399 -0.1131  0.2792
   96phy    C24 2578   3.201   3.454   2.163 -0.1228  0.2614 -0.0027
   96phy    C22 2579   3.064   3.650   2.247  0.3502  0.1083 -0.2170
   96phy    C21 2580   3.028   3.637   2.401 -0.2136  0.6009  0.8138
   96phy    C20 2581   3.065   3.764   2.479  0.1156  0.4144  0.9097
   96phy    C18 2582   3.063   3.782   2.631  0.4620  0.0843 -0.1179
   96phy    O01 2583   3.143   3.684   2.700 -0.1596 -0.1717  0.3006
   96phy    H01 2584   3.149   3.608   2.645 -0.1555 -2.0034  2.6600
   96phy    C19 2585   3.132   3.920   2.644  0.2860 -0.3577  0.2109
   96phy    C13 2586   2.910   3.770   2.688 -0.2718  0.3036  0.0361
   96phy     H3 2587   2.865   3.673   2.656 -0.4652 -0.5236  2.6174
   96phy    O33 2588   2.819   3.863   2.632 -0.5483 -0.1469  0.3209
   96phy    H1B 2589   2.864   3.945   2.631 -0.4516 -0.2016  0.2094
   96phy    C12 2590   2.876   3.774   2.840 -0.2895 -0.3683 -0.4268
   96phy    O11 2591   2.950   3.701   2.932  0.4228 -0.1043  0.2456
   96phy    H1A 2592   2.913   3.615   2.935  0.3720 -0.1179 -0.5685
   97phy    C35 2593   2.437   1.500   1.369  0.4610  0.0568 -0.3027
   97phy    C33 2594   2.350   1.456   1.252 -0.0610  0.2744 -0.2320
   97phy    C34 2595   2.297   1.317   1.278  0.3654  0.5935 -0.0239
   97phy    C32 2596   2.259   1.576   1.223 -0.4124  0.4800 -0.1429
   97phy    C31 2597   2.176   1.563   1.095  0.1180  0.2781 -0.1197
   97phy    C30 2598   2.074   1.676   1.084  0.2478  0.3690  0.0629
   97phy    C28 2599   1.996   1.691   0.949  0.0867  0.5893  0.4364
   97phy    C29 2600   1.903   1.577   0.911  0.1587 -0.1265  0.2441
   97phy    C27 2601   1.911   1.815   0.969  0.1395 -0.4127 -0.0576
   97phy    C26 2602   1.911   1.909   0.846  0.4494 -0.3019  0.4718
   97phy    C25 2603   1.837   2.043   0.865 -0.0832  0.1160  0.3968
   97phy    C23 2604   1.847   2.121   0.735 -0.4882 -0.1040 -0.4854
   97phy    C24 2605   1.717   2.197   0.704 -0.2045 -0.3943  0.0390
   97phy    C22 2606   1.971   2.208   0.725  0.3534 -0.1357  0.0016
   97phy    C21 2607   2.022   2.221   0.582 -0.1977 -0.4004  0.1428
   97phy    C20 2608   2.172   2.266   0.583  0.6549  0.5667  0.0213
   97phy    C18 2609   2.258   2.264   0.456  0.0978 -0.1744  0.4324
   97phy    O01 2610   2.250   2.137   0.390 -0.5772  0.4447  0.2611
   97phy    H01 2611   2.180   2.136   0.328 -0.6739  1.2197  0.3516
   97phy    C19 2612   2.400   2.271   0.512  0.4227 -0.6026  0.3833
   97phy    C13 2613   2.220   2.385   0.352  0.3438  0.0914  0.3783
   97phy     H3 2614   2.113   2.365   0.327  0.4699  0.1860 -0.2554
   97phy    O33 2615   2.206   2.509   0.403  0.2338 -0.4242  0.2228
   97phy    H1B 2616   2.161   2.571   0.349  1.5785 -0.0924 -0.5722
   97phy    C12 2617   2.245   2.391   0.193  0.2867 -0.4162 -0.4961
   97phy    O11 2618   2.345   2.470   0.146 -0.3858 -0.4536  0.4232
   97phy    H1A 2619   2.385   2.517   0.217 -0.6687  2.4929 -1.2246
   98phy    C35 2620   2.730   3.870   1.383  0.4390 -0.4915 -0.2832
   98phy    C33 2621   2.826   3.895   1.269 -0.2107  0.5068 -0.1770
   98phy    C34 2622   2.739   3.913   1.144 -0.0622  0.3704  0.1014
   98phy    C32 2623   2.901   4.031   1.283 -0.1223  0.6024  0.4315
   98phy    C31 2624   3.030   4.042   1.362  0.0381  0.1027 -0.0485
   98phy    C30 2625   3.097   4.181   1.353  0.6850  0.1728 -0.0614
   98phy    C28 2626   3.216   4.203   1.442 -0.2678  0.7727 -0.0508
   98phy    C29 2627   3.347   4.221   1.364 -0.5473  0.8316 -0.0050
   98phy    C27 2628   3.182   4.326   1.532  0.1981  0.3513 -0.7378
   98phy    C26 2629   3.246   4.326   1.674 -0.4652 -0.1599 -0.1922
   98phy    C25 2630   3.271   4.468   1.727  0.0952 -0.4334  0.4283
   98phy    C23 2631   3.328   4.492   1.870 -0.0725  0.7601 -0.7441
   98phy    C24 2632   3.454   4.573   1.844  0.0502  0.4586 -0.3816
   98phy    C22 2633   3.217   4.538   1.968 -0.4171  0.3599  0.1432
   98phy    C21 2634   3.257   4.520   2.116  0.1036 -0.1421 -0.5126
   98phy    C20 2635   3.144   4.570   2.202  0.1487 -0.4170 -0.0364
   98phy    C18 2636   3.121   4.514   2.346  0.0369  0.0767 -0.3216
   98phy    O01 2637   3.232   4.557   2.431 -0.3579 -0.6503 -0.1012
   98phy    H01 2638   3.248   4.649   2.436  1.4546 -0.7265 -2.4982
   98phy    C19 2639   3.012   4.614   2.392 -0.3050 -0.3640 -0.2020
   98phy    C13 2640   3.069   4.363   2.363  0.9226  0.7778 -0.0331
   98phy     H3 2641   3.036   4.326   2.263  1.3862  1.0812 -0.3033
   98phy    O33 2642   2.949   4.333   2.443 -0.0582  0.0640  0.4876
   98phy    H1B 2643   2.880   4.377   2.397  0.1889  1.1343  1.0780
   98phy    C12 2644   3.181   4.256   2.398  0.2462  0.3944 -0.1489
   98phy    O11 2645   3.264   4.283   2.509 -0.3839 -0.3434  0.3337
   98phy    H1A 2646   3.270   4.377   2.516 -0.4294 -0.3103 -0.0228
   99phy    C35 2647   2.174   3.029   0.995 -0.1805 -0.1400  0.2197
   99phy    C33 2648   2.143   3.094   1.130 -0.1025 -0.2214 -0.0376
   99phy    C34 2649   2.059   2.996   1.220 -0.1252 -0.0010  0.0821
   99phy    C32 2650   2.268   3.114   1.221 -0.7599 -0.3800  0.0750
   99phy    C31 2651   2.326   3.251   1.205 -0.2209 -0.1611 -0.4882
   99phy    C30 2652   2.451   3.288   1.286 -0.4814 -0.1655  0.1323
   99phy    C28 2653   2.492   3.431   1.244  0.7214 -0.2158  0.4096
   99phy    C29 2654   2.509   3.519   1.370  0.0867  0.4200  0.2162
   99phy    C27 2655   2.633   3.425   1.184 -0.5822  0.5128 -0.0389
   99phy    C26 2656   2.661   3.498   1.054  0.0199 -0.0525 -0.1303
   99phy    C25 2657   2.807   3.487   1.020  0.1750  0.0028  0.3628
   99phy    C23 2658   2.851   3.573   0.899 -0.6815 -0.4613 -0.1179
   99phy    C24 2659   2.982   3.637   0.944  0.1575 -0.1575  0.4465
   99phy    C22 2660   2.889   3.497   0.774 -0.0077 -0.1695  0.0276
   99phy    C21 2661   2.795   3.464   0.664  1.1033 -0.2282  0.2453
   99phy    C20 2662   2.861   3.354   0.590  0.0155 -0.3973  0.5604
   99phy    C18 2663   2.789   3.271   0.477  0.2019 -0.1154  0.0581
   99phy    O01 2664   2.664   3.216   0.514  0.5530 -0.2269  0.2187
   99phy    H01 2665   2.619   3.200   0.434 -0.1111 -1.7092  0.8400
   99phy    C19 2666   2.883   3.154   0.470  0.1997  0.3811  0.1260
   99phy    C13 2667   2.777   3.357   0.343  0.3399 -0.5945 -0.3395
   99phy     H3 2668   2.724   3.450   0.374  2.9207  0.4953  1.2155
   99phy    O33 2669   2.892   3.429   0.290  0.1211  0.1471 -0.3593
   99phy    H1B 2670   2.959   3.441   0.354 -0.2456 -1.9060  0.4877
   99phy    C12 2671   2.666   3.329   0.231 -0.4513 -0.0309  0.3810
   99phy    O11 2672   2.562   3.250   0.283 -0.0806 -0.2287  0.2915
   99phy    H1A 2673   2.510   3.218   0.212  1.0786  1.9427 -1.6787
  100phy    C35 2674   3.398   2.277   1.464  0.3583 -0.5975  0.0293
  100phy    C33 2675   3.269   2.199   1.454 -0.5382  0.6022 -0.5315
  100phy    C34 2676   3.271   2.102   1.573 -0.2583 -0.2936  0.1657
  100phy    C32 2677   3.152   2.298   1.435  0.2891  0.2552 -0.4667
  100phy    C31 2678   3.060   2.250   1.318  0.5083  0.0493  0.7004
  100phy    C30 2679   2.936   2.347   1.313  0.3130  0.4308  0.4324
  100phy    C28 2680   2.828   2.334   1.198  0.0284  0.2918 -0.1022
  100phy    C29 2681   2.694   2.378   1.265 -0.2020  0.4843  0.5068
  100phy    C27 2682   2.851   2.431   1.081  0.5563 -0.0258 -0.0415
  100phy    C26 2683   2.862   2.363   0.951  0.2731 -0.8113 -0.4466
  100phy    C25 2684   2.823   2.453   0.834 -0.0641 -0.1229  0.2839
  100phy    C23 2685   2.872   2.414   0.695 -0.1097  0.7391 -0.3359
  100phy    C24 2686   2.789   2.298   0.630  0.3420 -0.1615  0.7449
  100phy    C22 2687   2.878   2.539   0.604  0.2094  0.6963  0.3295
  100phy    C21 2688   3.017   2.569   0.533  0.4801 -0.2076 -0.4479
  100phy    C20 2689   3.015   2.700   0.451  0.4887  0.1135 -0.1693
  100phy    C18 2690   3.125   2.725   0.335  0.4934 -0.1172 -0.5074
  100phy    O01 2691   3.254   2.706   0.389 -0.4326  0.0535  0.4340
  100phy    H01 2692   3.251   2.637   0.453 -1.1393 -0.0262  0.3237
  100phy    C19 2693   3.105   2.877   0.301  0.2184 -0.2146 -0.3284
  100phy    C13 2694   3.093   2.618   0.217  0.3810 -0.6060  0.3488
  100phy     H3 2695   3.125   2.520   0.263  2.3898 -0.1844 -0.0325
  100phy    O33 2696   2.962   2.583   0.177 -0.5476 -0.0713 -0.3526
  100phy    H1B 2697   2.967   2.494   0.147  0.2402 -0.2349  0.2323
  100phy    C12 2698   3.197   2.591   0.107 -0.7510  0.0562 -0.6292
  100phy    O11 2699   3.162   2.640  -0.014 -0.5492 -0.1006 -0.2031
  100phy    H1A 2700   3.068   2.649  -0.022 -0.5375 -0.0717 -0.3118
  101phy    C35 2701   2.364   4.463   0.976  0.5930  0.2904  0.0624
  101phy    C33 2702   2.300   4.335   1.042 -0.2737  0.8854  0.0019
  101phy    C34 2703   2.172   4.380   1.115 -0.4015 -0.3539 -0.1277
  101phy    C32 2704   2.259   4.215   0.952  0.2466 -0.0434  0.0271
  101phy    C31 2705   2.378   4.117   0.926 -0.0000 -0.4042  0.1518
  101phy    C30 2706   2.349   4.006   0.828  0.5920  0.5223 -0.0829
  101phy    C28 2707   2.462   3.903   0.832 -0.4706 -0.0185 -0.6398
  101phy    C29 2708   2.442   3.797   0.933 -0.0967  0.4841 -0.7569
  101phy    C27 2709   2.486   3.828   0.696  0.6474  0.2841  0.0114
  101phy    C26 2710   2.574   3.908   0.600 -0.8856  0.4488 -0.1981
  101phy    C25 2711   2.606   3.809   0.483  0.0071  0.5386 -0.1549
  101phy    C23 2712   2.711   3.854   0.378 -0.0559 -0.0455 -0.2098
  101phy    C24 2713   2.815   3.745   0.347  0.0126 -0.3026  0.6951
  101phy    C22 2714   2.659   3.929   0.254  0.4711 -0.2495 -0.0014
  101phy    C21 2715   2.698   4.081   0.254  0.5538  0.6893  0.3068
  101phy    C20 2716   2.632   4.161   0.136 -0.3284 -0.1969  0.2167
  101phy    C18 2717   2.629   4.315   0.151 -0.6765 -0.3420 -0.5430
  101phy    O01 2718   2.597   4.361   0.287  0.4722  0.2959  0.1911
  101phy    H01 2719   2.538   4.301   0.328  0.6666 -0.6128 -0.8084
  101phy    C19 2720   2.509   4.341   0.059  0.2367 -0.0940 -0.0048
  101phy    C13 2721   2.769   4.382   0.105  0.3789 -0.3846 -0.1454
  101phy     H3 2722   2.840   4.341   0.182  1.0363 -0.4231 -0.7650
  101phy    O33 2723   2.830   4.331  -0.010  0.2255 -0.2405  0.3211
  101phy    H1B 2724   2.883   4.260   0.020  1.4178  0.3434 -0.3126
  101phy    C12 2725   2.814   4.526   0.137 -0.1182 -0.5285  0.1657
  101phy    O11 2726   2.777   4.566   0.266 -0.1696  0.1456  0.3970
  101phy    H1A 2727   2.746   4.484   0.301 -0.3771  0.0627  0.0307
  102phy    C35 2728   1.153   0.224   1.963  0.0031 -0.1023  0.1738
  102phy    C33 2729   1.280   0.210   1.874  0.0028  0.1171  0.5776
  102phy    C34 2730   1.238   0.253   1.742  0.1768 -0.7454  0.4428
  102phy    C32 2731   1.402   0.287   1.924  0.0617  0.2374  0.0725
  102phy    C31 2732   1.539   0.212   1.901  0.3854 -0.4301  0.4620
  102phy    C30 2733   1.649   0.297   1.973  0.3210  0.1613  0.1876
  102phy    C28 2734   1.796   0.242   1.982 -0.2863  0.4865  0.0308
  102phy    C29 2735   1.871   0.247   1.850 -0.1820 -0.2599 -0.4247
  102phy    C27 2736   1.876   0.328   2.082  0.2291 -0.8143  0.2579
  102phy    C26 2737   1.901   0.280   2.227  0.0818 -0.6998  0.8533
  102phy    C25 2738   1.961   0.387   2.318 -0.3566 -0.5845  0.4911
  102phy    C23 2739   2.016   0.336   2.451  0.3274  0.0600  0.1694
  102phy    C24 2740   2.158   0.389   2.490 -0.3176 -0.3531 -0.4113
  102phy    C22 2741   1.913   0.374   2.556  0.2819 -0.0211 -0.0219
  102phy    C21 2742   1.860   0.260   2.639 -0.7627  0.1402  0.1701
  102phy    C20 2743   1.726   0.296   2.709 -0.4656  0.6455 -0.1380
  102phy    C18 2744   1.678   0.197   2.829 -0.4077 -0.1586 -0.2993
  102phy    O01 2745   1.777   0.209   2.935 -0.4926 -0.4396 -0.1324
  102phy    H01 2746   1.740   0.163   3.008  0.0063  0.0116  0.4163
  102phy    C19 2747   1.554   0.273   2.883 -0.0831  0.4224 -0.5367
  102phy    C13 2748   1.648   0.042   2.787 -0.3729  0.6437 -0.1371
  102phy     H3 2749   1.605   0.039   2.684  1.0825 -0.5277 -0.7527
  102phy    O33 2750   1.537  -0.020   2.866 -0.4488 -0.3361  0.3573
  102phy    H1B 2751   1.516  -0.100   2.823 -1.7005  0.0735  0.1781
  102phy    C12 2752   1.772  -0.057   2.794 -0.2585  0.5677 -0.1240
  102phy    O11 2753   1.834  -0.083   2.919 -0.0268 -0.1060  0.2573
  102phy    H1A 2754   1.770  -0.120   2.977  0.7162 -0.7943  0.6493
  103phy    C35 2755   1.755   3.785   1.716  0.4711  0.3690 -0.3685
  103phy    C33 2756   1.811   3.909   1.645  0.5212  0.6227  0.5286
  103phy    C34 2757   1.807   3.879   1.490  0.1559  0.0239 -0.1140
  103phy    C32 2758   1.734   4.030   1.704 -0.0688 -0.0813 -0.1400
  103phy    C31 2759   1.801   4.168   1.684 -0.3236 -0.0339 -0.5026
  103phy    C30 2760   1.743   4.280   1.767 -0.1849  0.3698  0.6311
  103phy    C28 2761   1.842   4.398   1.769  0.2908 -0.2766  0.3189
  103phy    C29 2762   1.764   4.530   1.734 -0.2014  0.3746 -0.1285
  103phy    C27 2763   1.919   4.408   1.906  0.6067 -0.0989 -0.8301
  103phy    C26 2764   2.063   4.457   1.897  0.4221 -0.4320 -0.5120
  103phy    C25 2765   2.123   4.468   2.040 -0.4232  0.5163  0.3107
  103phy    C23 2766   2.250   4.541   2.073 -0.1961  0.2928 -0.5032
  103phy    C24 2767   2.217   4.691   2.087 -0.3013  0.4623  0.1102
  103phy    C22 2768   2.296   4.496   2.209 -0.4790  0.1097  0.0924
  103phy    C21 2769   2.417   4.401   2.217  0.1392  0.3432 -0.0544
  103phy    C20 2770   2.462   4.386   2.366  0.0782 -0.1848 -0.0073
  103phy    C18 2771   2.603   4.319   2.393 -0.4237  0.0153  0.2489
  103phy    O01 2772   2.712   4.387   2.326 -0.0801  0.1674 -0.2829
  103phy    H01 2773   2.688   4.477   2.314  0.0485  0.4048  1.1006
  103phy    C19 2774   2.622   4.344   2.545  0.0330 -0.1273 -0.5927
  103phy    C13 2775   2.617   4.161   2.348  0.1561 -0.6336 -0.8297
  103phy     H3 2776   2.576   4.154   2.244 -3.1971  3.9970 -0.1187
  103phy    O33 2777   2.520   4.079   2.422  0.4057 -0.3937 -0.2136
  103phy    H1B 2778   2.566   4.014   2.472  1.1214 -1.0663 -1.6676
  103phy    C12 2779   2.758   4.087   2.345 -0.4526  0.1787 -0.4040
  103phy    O11 2780   2.823   4.081   2.472  0.3216 -0.5240 -0.1053
  103phy    H1A 2781   2.844   4.168   2.500 -0.1028 -1.2444  2.7739
  104phy    C35 2782   2.242   0.972   1.080  0.1039 -0.3093  0.2292
  104phy    C33 2783   2.380   0.911   1.083  0.5387 -0.2103  0.0885
  104phy    C34 2784   2.492   1.008   1.120  0.1303 -0.0882 -0.1757
  104phy    C32 2785   2.372   0.783   1.169 -0.1507  0.8932  0.3853
  104phy    C31 2786   2.430   0.661   1.091  0.0746 -0.1763 -0.1464
  104phy    C30 2787   2.410   0.533   1.163 -0.1166  0.5987  0.5565
  104phy    C28 2788   2.433   0.406   1.082 -0.1685  0.5174 -0.0284
  104phy    C29 2789   2.499   0.282   1.154 -0.4655  0.0672  0.2491
  104phy    C27 2790   2.303   0.358   1.017  0.1530  0.2666 -0.0940
  104phy    C26 2791   2.302   0.277   0.889 -0.3110  0.2124 -0.1685
  104phy    C25 2792   2.160   0.254   0.835 -0.2745 -1.1361 -0.5070
  104phy    C23 2793   2.134   0.175   0.701  0.3793 -0.0553 -0.6115
  104phy    C24 2794   1.979   0.174   0.690 -0.0015 -0.0811 -0.5271
  104phy    C22 2795   2.195   0.242   0.576  0.9108  0.0354 -0.0407
  104phy    C21 2796   2.228   0.154   0.456 -0.0380 -0.1349  0.8163
  104phy    C20 2797   2.244   0.256   0.339 -0.5302  0.0254  0.6188
  104phy    C18 2798   2.248   0.219   0.184  0.0299  0.0645 -0.2187
  104phy    O01 2799   2.342   0.109   0.174 -0.1646 -0.1408 -0.3851
  104phy    H01 2800   2.415   0.127   0.230 -0.0574 -0.7364 -0.3334
  104phy    C19 2801   2.305   0.345   0.119  0.1092  0.3249 -0.0257
  104phy    C13 2802   2.100   0.182   0.126  0.0558 -0.0258 -0.1587
  104phy     H3 2803   2.069   0.097   0.192  1.2589 -0.0283  0.4500
  104phy    O33 2804   1.982   0.262   0.146  0.0590 -0.2117  0.1399
  104phy    H1B 2805   1.991   0.339   0.094 -0.9390 -0.5107 -0.5138
  104phy    C12 2806   2.083   0.093  -0.007 -0.0568 -0.0005  0.6229
  104phy    O11 2807   2.060   0.167  -0.130 -0.0559  0.7263  0.0883
  104phy    H1A 2808   1.968   0.176  -0.143 -0.2365 -1.0009  0.0090
  105phy    C35 2809   2.406   4.027   1.401  0.1426 -0.3208  0.1968
  105phy    C33 2810   2.257   4.013   1.442 -0.2419 -0.0914 -0.2468
  105phy    C34 2811   2.235   4.138   1.519 -0.3898 -0.1111 -0.1959
  105phy    C32 2812   2.162   4.010   1.328 -0.0732  0.3500  0.2539
  105phy    C31 2813   2.137   3.875   1.258  0.7471 -0.0734  0.2152
  105phy    C30 2814   2.028   3.895   1.160  0.0509 -0.3681 -0.6025
  105phy    C28 2815   1.964   3.766   1.099 -0.0392  0.3476  0.1413
  105phy    C29 2816   1.853   3.715   1.185 -0.0211  0.3245  0.1824
  105phy    C27 2817   1.895   3.794   0.966 -0.1602  0.0791 -0.2348
  105phy    C26 2818   1.970   3.753   0.837 -0.3161  0.3259 -0.7233
  105phy    C25 2819   1.907   3.807   0.708  0.6637  0.2218 -0.0045
  105phy    C23 2820   1.974   3.762   0.576  0.6817  0.1753  0.1694
  105phy    C24 2821   1.904   3.634   0.520  0.0338 -0.1253 -0.3248
  105phy    C22 2822   1.966   3.873   0.475  0.2201 -0.0622 -0.5203
  105phy    C21 2823   2.088   3.889   0.392  0.0242 -0.3319  0.1213
  105phy    C20 2824   2.064   3.996   0.278  0.0505  0.3382 -0.3036
  105phy    C18 2825   2.174   4.031   0.174 -0.4217  0.3003 -1.1793
  105phy    O01 2826   2.308   4.045   0.236  0.5232  0.4961  0.5027
  105phy    H01 2827   2.365   4.002   0.175 -2.8623  0.6704 -3.2134
  105phy    C19 2828   2.129   4.176   0.129 -0.5698  0.2409  0.2892
  105phy    C13 2829   2.179   3.917   0.064  0.0820  0.5192 -0.3596
  105phy     H3 2830   2.212   3.824   0.118 -1.4368 -0.8041 -1.6062
  105phy    O33 2831   2.061   3.854   0.011  0.0265 -0.1507  0.3265
  105phy    H1B 2832   1.988   3.897   0.052 -0.8346 -0.4939 -0.7916
  105phy    C12 2833   2.299   3.906  -0.039  0.0725 -0.1475  0.3688
  105phy    O11 2834   2.422   3.942   0.019 -0.5634  0.6958 -0.4511
  105phy    H1A 2835   2.480   3.985  -0.040  0.5039 -0.2264 -0.1036
  106phy    C35 2836   2.822   4.311   1.974  0.2946 -0.5228 -0.1011
  106phy    C33 2837   2.837   4.404   1.858 -0.0906  0.1731 -0.3120
  106phy    C34 2838   2.870   4.332   1.727  0.2121  0.0061  0.0279
  106phy    C32 2839   2.714   4.500   1.859  0.1527  0.3697  0.1342
  106phy    C31 2840   2.733   4.638   1.808 -0.1319 -0.0323  0.2161
  106phy    C30 2841   2.597   4.709   1.805 -0.2636  0.0297  0.2749
  106phy    C28 2842   2.585   4.854   1.754  0.0593  0.1810 -0.3634
  106phy    C29 2843   2.598   4.864   1.606  0.2516  0.3565 -0.2009
  106phy    C27 2844   2.451   4.912   1.795  0.2355  0.0743 -0.3666
  106phy    C26 2845   2.465   5.033   1.896  0.8637  0.5940 -0.4660
  106phy    C25 2846   2.334   5.104   1.921  0.2829 -0.1104  0.0495
  106phy    C23 2847   2.362   5.222   2.021  0.2589 -0.5612 -0.1146
  106phy    C24 2848   2.340   5.354   1.941 -0.1036 -0.3160  0.0278
  106phy    C22 2849   2.275   5.223   2.150  0.1693 -0.3063 -0.2778
  106phy    C21 2850   2.281   5.098   2.237  0.2825 -0.0686 -0.0245
  106phy    C20 2851   2.193   5.110   2.367 -0.2784  0.0128  1.0234
  106phy    C18 2852   2.219   5.019   2.491 -0.3243 -0.2150  0.6177
  106phy    O01 2853   2.363   5.035   2.519  0.3339 -0.1553 -0.1975
  106phy    H01 2854   2.409   4.986   2.454  1.6253  0.4175  0.2555
  106phy    C19 2855   2.136   5.086   2.601 -0.1586 -0.1209  0.5078
  106phy    C13 2856   2.194   4.863   2.465 -0.1997 -0.1373  0.0110
  106phy     H3 2857   2.236   4.839   2.364 -1.2932  0.1028 -0.5144
  106phy    O33 2858   2.053   4.827   2.443 -0.3473  0.6950  0.1422
  106phy    H1B 2859   2.024   4.860   2.360 -1.3231 -0.5888 -0.0637
  106phy    C12 2860   2.248   4.750   2.562  0.1802  0.0655  0.3345
  106phy    O11 2861   2.222   4.617   2.532  0.3843  0.2099  0.3709
  106phy    H1A 2862   2.141   4.616   2.484  0.3017 -1.9647  0.4369
  107phy    C35 2863   3.560   0.107   2.022 -0.6150  0.1631  0.1001
  107phy    C33 2864   3.483   0.238   2.054  0.5455 -0.3771 -0.3304
  107phy    C34 2865   3.577   0.357   2.058 -0.3182 -0.1680  0.5693
  107phy    C32 2866   3.377   0.253   1.947  0.0625 -0.3646 -0.0327
  107phy    C31 2867   3.247   0.322   1.997  0.0452 -0.3180 -0.4786
  107phy    C30 2868   3.141   0.338   1.887  0.6223 -0.1625 -0.0609
  107phy    C28 2869   3.016   0.417   1.928 -0.1762 -0.9112  0.0908
  107phy    C29 2870   2.946   0.489   1.804  0.4577  0.4803 -0.1401
  107phy    C27 2871   2.919   0.339   2.018  0.5061 -0.2211  0.1633
  107phy    C26 2872   2.824   0.421   2.106  0.2394 -0.6913 -0.1308
  107phy    C25 2873   2.726   0.335   2.190  0.5395  0.0749 -0.1218
  107phy    C23 2874   2.633   0.420   2.287  0.1295  0.5065  0.4169
  107phy    C24 2875   2.532   0.511   2.212 -0.3474 -0.3393  0.3273
  107phy    C22 2876   2.552   0.332   2.389 -0.2262 -0.5953  0.3509
  107phy    C21 2877   2.551   0.369   2.534 -0.4428 -0.1392 -0.1333
  107phy    C20 2878   2.494   0.262   2.622 -0.1584 -0.0091 -0.0926
  107phy    C18 2879   2.490   0.262   2.777  0.2230  0.3750  0.5235
  107phy    O01 2880   2.441   0.392   2.814  0.2241 -0.3585  0.4402
  107phy    H01 2881   2.506   0.442   2.861 -1.4972  0.3301  2.2258
  107phy    C19 2882   2.366   0.171   2.792 -0.5243 -0.4561  0.0463
  107phy    C13 2883   2.634   0.221   2.837 -1.1065  0.2029 -0.4195
  107phy     H3 2884   2.716   0.281   2.789 -0.3581  2.1786  2.9970
  107phy    O33 2885   2.677   0.089   2.798  0.3335 -0.0763  0.3793
  107phy    H1B 2886   2.609   0.026   2.789  0.7255 -0.5851  0.9269
  107phy    C12 2887   2.661   0.233   2.998  0.5351 -0.0191  0.1978
  107phy    O11 2888   2.607   0.136   3.083  0.1946  0.1624  0.3650
  107phy    H1A 2889   2.620   0.055   3.038 -1.1586  0.1586 -0.0531
  108phy    C35 2890   3.408   0.014   1.614  0.2470  0.1632  0.6668
  108phy    C33 2891   3.378   0.057   1.475  0.0597 -0.0111 -0.1398
  108phy    C34 2892   3.236   0.104   1.460  0.2036 -0.2756  0.1958
  108phy    C32 2893   3.481   0.165   1.430  0.0495  0.3224 -0.0265
  108phy    C31 2894   3.529   0.164   1.281 -0.1976 -0.4322  0.2728
  108phy    C30 2895   3.508   0.305   1.210  0.0178  0.1322  0.3682
  108phy    C28 2896   3.512   0.317   1.059  0.4959 -0.3573 -0.8216
  108phy    C29 2897   3.392   0.261   0.985 -0.2766  0.0456  0.2710
  108phy    C27 2898   3.562   0.458   1.019 -0.2173 -0.2734 -0.3643
  108phy    C26 2899   3.658   0.461   0.896  0.0210 -0.4126  1.0799
  108phy    C25 2900   3.708   0.607   0.868  0.3011 -0.4813 -0.1454
  108phy    C23 2901   3.791   0.634   0.738 -0.4760 -0.1949 -0.2251
  108phy    C24 2902   3.795   0.783   0.718  0.0514 -0.1339 -0.3714
  108phy    C22 2903   3.932   0.573   0.755  0.7586  0.3882  0.5231
  108phy    C21 2904   4.025   0.552   0.635 -0.8065 -0.1466 -0.3430
  108phy    C20 2905   4.161   0.489   0.666  0.0796 -1.1449 -0.5244
  108phy    C18 2906   4.278   0.449   0.561  0.4867  0.5882  0.2394
  108phy    O01 2907   4.230   0.337   0.477 -0.1479  0.0086  0.2609
  108phy    H01 2908   4.145   0.361   0.444 -0.1927  1.9332  1.5590
  108phy    C19 2909   4.389   0.379   0.642  0.4871 -0.5895 -0.5295
  108phy    C13 2910   4.339   0.570   0.477 -0.6243  0.2462  0.7533
  108phy     H3 2911   4.248   0.630   0.451 -1.8382 -1.9916 -0.4538
  108phy    O33 2912   4.413   0.678   0.545 -0.0674 -0.6737  0.2578
  108phy    H1B 2913   4.377   0.677   0.632  1.1690 -1.8522  0.8035
  108phy    C12 2914   4.382   0.561   0.321 -0.2254 -0.6919 -0.0838
  108phy    O11 2915   4.366   0.677   0.251 -0.1006 -0.0264 -0.0932
  108phy    H1A 2916   4.386   0.648   0.164 -0.9730  0.7882 -0.5828
  109phy    C35 2917   4.770   1.287   1.829 -0.4584 -0.2333 -0.3268
  109phy    C33 2918   4.668   1.326   1.727  0.3313  0.3182 -0.0291
  109phy    C34 2919   4.571   1.214   1.706  0.4364  0.0658 -0.3300
  109phy    C32 2920   4.606   1.460   1.766  0.3563 -0.3114 -0.3375
  109phy    C31 2921   4.682   1.584   1.719  0.1420  0.1705 -0.1658
  109phy    C30 2922   4.611   1.721   1.739  0.1311  0.3685  0.3331
  109phy    C28 2923   4.701   1.837   1.681 -0.2792  0.0028 -0.7613
  109phy    C29 2924   4.636   1.890   1.557  0.0010 -0.3698  0.2176
  109phy    C27 2925   4.713   1.958   1.780 -0.2826 -0.2839  0.0190
  109phy    C26 2926   4.834   1.960   1.874 -0.1605 -0.3784  0.5252
  109phy    C25 2927   4.843   2.103   1.946 -0.0667  0.2902 -0.1452
  109phy    C23 2928   4.930   2.094   2.076  0.1506 -0.4365 -0.0370
  109phy    C24 2929   5.078   2.107   2.046 -0.3489 -0.6563 -0.2006
  109phy    C22 2930   4.873   2.205   2.164  0.2851  0.2224 -0.0550
  109phy    C21 2931   4.838   2.153   2.306 -0.1971 -0.3399 -0.1583
  109phy    C20 2932   4.776   2.256   2.395 -0.0041 -0.3021  0.3752
  109phy    C18 2933   4.751   2.236   2.550 -0.6034  0.3841  0.0334
  109phy    O01 2934   4.875   2.178   2.607 -0.2273 -0.1391  0.1615
  109phy    H01 2935   4.889   2.088   2.584  0.1772 -0.2364  0.7780
  109phy    C19 2936   4.753   2.381   2.596 -0.3788 -0.1374  0.0255
  109phy    C13 2937   4.616   2.155   2.597 -1.2426  0.1615  0.3778
  109phy     H3 2938   4.539   2.177   2.519 -1.1309 -0.8456 -0.0318
  109phy    O33 2939   4.554   2.192   2.712  0.3453 -0.3371 -0.3396
  109phy    H1B 2940   4.504   2.270   2.700  2.3038  0.9766 -0.2552
  109phy    C12 2941   4.628   2.001   2.592  0.3985 -0.6661  0.3889
  109phy    O11 2942   4.663   1.947   2.713  0.1449  0.6775  0.1023
  109phy    H1A 2943   4.647   2.017   2.774 -0.1241  1.0224 -0.3636
  110phy    C35 2944   4.913   1.866   1.233 -0.6372  0.1666  0.1196
  110phy    C33 2945   5.010   1.774   1.306  0.1518  0.1699  0.5810
  110phy    C34 2946   5.082   1.853   1.410  0.1903  0.2662  0.4663
  110phy    C32 2947   4.936   1.646   1.368  0.0928 -0.4385  0.2874
  110phy    C31 2948   5.029   1.523   1.380  0.2216  0.7960  0.2791
  110phy    C30 2949   4.951   1.398   1.432  0.3822  0.1856  0.3570
  110phy    C28 2950   5.043   1.277   1.465  0.4718  0.1138 -0.2006
  110phy    C29 2951   5.090   1.272   1.611 -0.7149  0.6887  0.2695
  110phy    C27 2952   4.969   1.144   1.431 -0.1049 -0.6936  0.7494
  110phy    C26 2953   5.047   1.050   1.334  0.0145 -0.0328 -0.4477
  110phy    C25 2954   4.961   0.929   1.292  0.0232  0.6833  0.2406
  110phy    C23 2955   5.046   0.819   1.224 -0.5134  0.0540  0.3237
  110phy    C24 2956   5.027   0.694   1.305  0.0837  0.4279 -0.0802
  110phy    C22 2957   5.007   0.799   1.074 -0.6307 -0.2561  0.8428
  110phy    C21 2958   5.063   0.911   0.979  0.0089  0.1067 -0.3326
  110phy    C20 2959   5.038   0.873   0.831 -0.0655  0.5304 -0.2640
  110phy    C18 2960   5.123   0.941   0.718  0.0989 -0.2684  0.1192
  110phy    O01 2961   5.096   1.088   0.724 -0.2765  0.1637 -0.2350
  110phy    H01 2962   5.022   1.095   0.782  1.2110  1.0580  1.6943
  110phy    C19 2963   5.066   0.884   0.589  0.0193  0.4583  0.4055
  110phy    C13 2964   5.279   0.920   0.733  0.0909 -0.2395  0.3153
  110phy     H3 2965   5.304   0.983   0.823  0.7267 -0.2953  0.1821
  110phy    O33 2966   5.328   0.791   0.781 -0.4566 -0.3852  0.0989
  110phy    H1B 2967   5.410   0.796   0.826 -0.9550  2.4957  0.9074
  110phy    C12 2968   5.397   0.997   0.655 -0.8484 -0.1074 -0.5738
  110phy    O11 2969   5.352   1.124   0.615 -0.8399  0.2326 -0.1085
  110phy    H1A 2970   5.272   1.140   0.660 -1.8110 -1.2057 -1.2350
  111phy    C35 2971   0.688   1.586   2.311  0.1036 -0.3368  0.3795
  111phy    C33 2972   0.652   1.509   2.188  0.5091 -0.0668 -0.4591
  111phy    C34 2973   0.703   1.565   2.056  0.2368 -0.2479 -0.0687
  111phy    C32 2974   0.684   1.363   2.224  0.1866  0.4070  0.9774
  111phy    C31 2975   0.575   1.260   2.191 -0.0782 -0.1097  0.4006
  111phy    C30 2976   0.602   1.119   2.239 -0.1556  0.1661 -0.0579
  111phy    C28 2977   0.497   1.019   2.182  0.0486 -0.0409  0.5339
  111phy    C29 2978   0.573   0.927   2.093  0.3692 -0.1619  0.0232
  111phy    C27 2979   0.442   0.926   2.288 -0.5504  0.3830  0.3547
  111phy    C26 2980   0.298   0.949   2.316 -0.1436  0.1533  0.9373
  111phy    C25 2981   0.235   0.827   2.379  0.0920 -0.0371 -0.3232
  111phy    C23 2982   0.080   0.828   2.401  0.5062  0.0324  0.0629
  111phy    C24 2983   0.018   0.715   2.315 -0.2220  0.5646  0.0612
  111phy    C22 2984   0.050   0.809   2.549 -0.0603 -0.5064 -0.1550
  111phy    C21 2985  -0.007   0.926   2.628  0.0705 -0.5387  0.1674
  111phy    C20 2986  -0.047   0.888   2.777  0.1227  0.2190  0.4129
  111phy    C18 2987  -0.102   1.014   2.861 -0.0156  0.1037  0.4356
  111phy    O01 2988  -0.197   1.081   2.784 -0.1650  0.3667 -0.1462
  111phy    H01 2989  -0.243   1.016   2.733  1.2962 -1.4214  0.7048
  111phy    C19 2990  -0.170   0.940   2.974 -0.1609 -0.1412 -0.5690
  111phy    C13 2991   0.022   1.112   2.909  0.1275 -0.2172 -0.3013
  111phy     H3 2992   0.094   1.123   2.823  0.3352 -0.7793 -0.2072
  111phy    O33 2993   0.111   1.056   3.012 -0.3706  0.0888  0.0012
  111phy    H1B 2994   0.191   1.106   3.018 -1.3666  1.6025  1.3126
  111phy    C12 2995  -0.014   1.256   2.966 -0.4595  0.4994 -0.3597
  111phy    O11 2996   0.058   1.364   2.902  0.3230 -0.2141  0.0551
  111phy    H1A 2997   0.050   1.443   2.952 -0.8476 -0.8808  0.9582
  112phy    C35 2998   3.414   2.493   2.005  0.4229 -0.1539 -0.2290
  112phy    C33 2999   3.446   2.536   1.866 -0.8804  0.0987  0.5122
  112phy    C34 3000   3.322   2.513   1.792  0.5637 -0.0330  0.0317
  112phy    C32 3001   3.505   2.676   1.857 -0.7455 -0.2579  0.0841
  112phy    C31 3002   3.662   2.686   1.853  0.2755 -0.0511 -0.2970
  112phy    C30 3003   3.726   2.809   1.791  0.5642 -0.7499  0.4028
  112phy    C28 3004   3.879   2.827   1.818  0.4900  0.2284 -0.2903
  112phy    C29 3005   3.972   2.761   1.715  0.3958  0.4304 -0.8341
  112phy    C27 3006   3.907   2.978   1.831 -0.1170  0.4503  0.1316
  112phy    C26 3007   4.019   3.021   1.930 -0.5298 -0.5026  0.0924
  112phy    C25 3008   4.061   3.166   1.919 -0.5975  0.5601  0.5834
  112phy    C23 3009   4.143   3.229   2.035  0.0178 -0.0041  0.2540
  112phy    C24 3010   4.250   3.328   1.981  0.0566 -0.1702 -0.9035
  112phy    C22 3011   4.050   3.296   2.142  0.0944  0.1883 -0.1702
  112phy    C21 3012   4.078   3.250   2.286 -0.4686 -0.2338  0.1306
  112phy    C20 3013   4.026   3.350   2.396  0.1636 -1.0800  0.0219
  112phy    C18 3014   4.044   3.309   2.545  0.0445  0.1359  0.7627
  112phy    O01 3015   4.179   3.273   2.567 -0.1455  0.3366 -0.2787
  112phy    H01 3016   4.204   3.185   2.544  0.9896  0.6215 -0.2256
  112phy    C19 3017   4.031   3.446   2.618 -0.5335  0.5611 -0.3436
  112phy    C13 3018   3.940   3.201   2.610  0.1665  0.0083  0.2959
  112phy     H3 3019   3.834   3.229   2.586 -0.0206 -0.3071  0.7472
  112phy    O33 3020   3.936   3.202   2.755 -0.3212 -0.0573  0.5879
  112phy    H1B 3021   3.847   3.200   2.783 -0.5467  1.7444  0.1396
  112phy    C12 3022   3.942   3.051   2.568 -0.5981  0.4573  0.2127
  112phy    O11 3023   3.855   2.968   2.633 -0.1233 -0.6746 -0.2540
  112phy    H1A 3024   3.899   2.941   2.711  1.1633 -1.2736 -1.1391
  113phy    C35 3025   3.211   5.028   1.073  0.4353 -0.1547 -0.0615
  113phy    C33 3026   3.072   4.965   1.078  0.0939  0.1403  0.0816
  113phy    C34 3027   2.973   5.067   1.021  0.0894 -0.3367  0.0667
  113phy    C32 3028   3.051   4.840   0.986  0.3245  0.1553  0.0601
  113phy    C31 3029   3.103   4.706   1.042 -0.4832 -0.4658  0.0024
  113phy    C30 3030   3.066   4.589   0.949  0.0831 -0.5732  0.2876
  113phy    C28 3031   3.128   4.452   0.984 -0.1494  0.3323  0.1049
  113phy    C29 3032   3.015   4.353   1.028 -0.1282 -0.1192 -0.3354
  113phy    C27 3033   3.224   4.395   0.870 -0.3616  0.3408 -0.5772
  113phy    C26 3034   3.373   4.432   0.890 -0.0735 -0.6773  0.5226
  113phy    C25 3035   3.467   4.391   0.773 -0.1554  0.0414  0.8125
  113phy    C23 3036   3.613   4.422   0.787 -0.3629 -0.6975  0.3045
  113phy    C24 3037   3.692   4.312   0.857 -0.5119  0.3176 -0.8147
  113phy    C22 3038   3.669   4.448   0.645  0.0422 -0.0133 -0.5014
  113phy    C21 3039   3.762   4.575   0.635  0.2344  0.3981 -0.4322
  113phy    C20 3040   3.830   4.579   0.501 -1.0798  0.0351 -0.7651
  113phy    C18 3041   3.936   4.692   0.477 -0.2405  0.2284 -0.5522
  113phy    O01 3042   3.884   4.816   0.513  0.1272  0.0999  0.0120
  113phy    H01 3043   3.799   4.824   0.475  1.0488 -1.7047 -2.7557
  113phy    C19 3044   3.958   4.693   0.325 -0.1262 -0.1567 -0.5943
  113phy    C13 3045   4.075   4.669   0.556 -0.0604  0.2533  0.0880
  113phy     H3 3046   4.041   4.635   0.657 -1.2551 -0.7259 -0.6146
  113phy    O33 3047   4.143   4.550   0.525 -0.1779  0.2898  0.0700
  113phy    H1B 3048   4.212   4.580   0.468 -0.1440  2.7376  1.2528
  113phy    C12 3049   4.181   4.777   0.612  0.1816  0.1309  0.2855
  113phy    O11 3050   4.272   4.829   0.516  0.6737  1.0613 -0.3466
  113phy    H1A 3051   4.235   4.906   0.477  0.3436  1.5920  0.9637
  114phy    C35 3052   0.195   3.485   1.559 -0.5453 -0.5086  0.1353
  114phy    C33 3053   0.307   3.381   1.580 -0.0087  0.0409  0.2365
  114phy    C34 3054   0.441   3.463   1.588 -0.2717 -0.0830  0.1933
  114phy    C32 3055   0.295   3.279   1.693  0.0825  0.0536  0.2744
  114phy    C31 3056   0.262   3.138   1.647  0.3087 -0.2635  0.1188
  114phy    C30 3057   0.256   3.050   1.769  0.0913 -0.4652 -0.0785
  114phy    C28 3058   0.219   2.902   1.758 -0.4952  0.6014 -0.2736
  114phy    C29 3059   0.348   2.819   1.751  0.3521 -0.2478  0.3239
  114phy    C27 3060   0.160   2.858   1.895  0.4726  0.3314  0.3976
  114phy    C26 3061   0.023   2.797   1.878  0.3684 -0.1367  0.1886
  114phy    C25 3062  -0.008   2.671   1.959  0.0793  0.1094  0.1836
  114phy    C23 3063  -0.156   2.643   1.963  0.1919  0.3047 -0.2282
  114phy    C24 3064  -0.181   2.517   1.878  0.9214 -0.0615  0.2133
  114phy    C22 3065  -0.197   2.615   2.107 -0.2076 -0.2056  0.0318
  114phy    C21 3066  -0.309   2.707   2.155  0.2926  0.1730  0.0269
  114phy    C20 3067  -0.296   2.724   2.312  0.2482 -0.4082 -0.3620
  114phy    C18 3068  -0.377   2.823   2.390 -0.0400 -0.1106  0.0041
  114phy    O01 3069  -0.517   2.797   2.371 -0.1884 -0.1762 -0.4544
  114phy    H01 3070  -0.542   2.708   2.389 -3.0977  0.7205  0.5244
  114phy    C19 3071  -0.347   2.784   2.538  0.1143  0.0068 -0.2710
  114phy    C13 3072  -0.346   2.977   2.350 -0.0938 -0.3311  0.0195
  114phy     H3 3073  -0.329   2.992   2.241  0.2103  1.6303  0.2906
  114phy    O33 3074  -0.221   3.027   2.394 -0.3365 -0.3641  0.3974
  114phy    H1B 3075  -0.160   2.957   2.383 -0.7425 -0.6472 -0.0687
  114phy    C12 3076  -0.456   3.086   2.381 -0.1883  0.3686 -0.0914
  114phy    O11 3077  -0.447   3.161   2.501 -0.0503 -0.1730  0.2308
  114phy    H1A 3078  -0.361   3.198   2.503 -0.2906  0.4531 -0.4634
  115phy    C35 3079   0.302   3.604   0.592  0.2038 -0.1769  0.0772
  115phy    C33 3080   0.323   3.471   0.673  0.0273 -0.5022  0.3431
  115phy    C34 3081   0.468   3.434   0.679 -0.0880  0.3887 -0.1763
  115phy    C32 3082   0.238   3.480   0.801 -0.0877 -0.2170  0.4249
  115phy    C31 3083   0.179   3.347   0.854  0.2755  0.3890  0.3028
  115phy    C30 3084   0.114   3.352   0.986 -0.2255 -0.5050 -0.2883
  115phy    C28 3085   0.044   3.222   1.028  0.0472 -0.2620 -0.1625
  115phy    C29 3086   0.035   3.228   1.174  0.4535 -0.1443 -0.5105
  115phy    C27 3087  -0.101   3.217   0.976 -0.5961  0.0214  0.0246
  115phy    C26 3088  -0.125   3.138   0.843 -0.0703  0.4052 -0.7420
  115phy    C25 3089  -0.270   3.129   0.799  0.0716 -0.3166 -0.4295
  115phy    C23 3090  -0.308   3.034   0.684  0.4532 -0.5097  0.3952
  115phy    C24 3091  -0.321   2.890   0.730  0.0385 -0.1490  0.3815
  115phy    C22 3092  -0.450   3.082   0.634 -0.3349 -0.0310  0.2896
  115phy    C21 3093  -0.439   3.164   0.511  0.2848  0.3861 -0.0026
  115phy    C20 3094  -0.573   3.232   0.476 -0.1191 -0.1754  0.3661
  115phy    C18 3095  -0.610   3.300   0.341  0.5219 -0.3380 -0.2060
  115phy    O01 3096  -0.523   3.408   0.315 -0.1048 -0.2510  0.8370
  115phy    H01 3097  -0.452   3.377   0.262 -1.4121 -0.2823 -0.9899
  115phy    C19 3098  -0.746   3.364   0.374 -0.4186 -0.3449 -0.3281
  115phy    C13 3099  -0.623   3.200   0.216  0.6611 -0.8365  0.0368
  115phy     H3 3100  -0.521   3.153   0.205  0.5556 -0.8649 -0.8523
  115phy    O33 3101  -0.699   3.080   0.237 -0.1397 -0.5147 -0.4424
  115phy    H1B 3102  -0.790   3.097   0.222 -0.3866 -0.4464  0.9877
  115phy    C12 3103  -0.627   3.243   0.063  0.3107  0.3069  0.1594
  115phy    O11 3104  -0.513   3.311   0.012 -0.2079 -0.0317  0.2649
  115phy    H1A 3105  -0.537   3.368  -0.058 -0.3708  1.4666  1.4990
  116phy    C35 3106   3.665   4.196   1.601  0.3918  0.0597 -0.3318
  116phy    C33 3107   3.755   4.172   1.722 -0.4631  0.1673 -0.2035
  116phy    C34 3108   3.711   4.261   1.834  0.1615  0.1569  0.0024
  116phy    C32 3109   3.758   4.019   1.765 -0.2174  0.3181 -0.5905
  116phy    C31 3110   3.885   3.948   1.726  0.4100  0.3345 -0.5676
  116phy    C30 3111   3.883   3.802   1.787 -0.5364 -0.1731  0.2618
  116phy    C28 3112   3.998   3.716   1.736  0.0766  0.4056  0.0496
  116phy    C29 3113   4.043   3.623   1.846  0.2952 -0.0654  0.1846
  116phy    C27 3114   3.968   3.649   1.600 -0.2975  0.0804 -0.2855
  116phy    C26 3115   4.072   3.594   1.506  0.1625  0.5084 -0.7543
  116phy    C25 3116   4.008   3.567   1.369 -0.2424 -0.0021 -0.2056
  116phy    C23 3117   4.090   3.512   1.250 -0.2013  0.5935  0.3913
  116phy    C24 3118   4.088   3.361   1.233  0.2555 -0.7643  0.4522
  116phy    C22 3119   4.047   3.580   1.118  0.2866 -0.1244  0.5424
  116phy    C21 3120   4.146   3.656   1.033 -0.2451  0.0364  0.0683
  116phy    C20 3121   4.068   3.711   0.913 -0.0640 -0.2474 -0.0123
  116phy    C18 3122   4.148   3.776   0.791 -0.4743 -0.4233 -0.2024
  116phy    O01 3123   4.219   3.887   0.852  0.1137 -0.2791 -0.3792
  116phy    H01 3124   4.175   3.912   0.931  2.4943 -0.3550  1.0541
  116phy    C19 3125   4.041   3.856   0.708 -0.6747 -0.0819  0.4737
  116phy    C13 3126   4.229   3.669   0.699 -0.5995 -0.2180  0.4995
  116phy     H3 3127   4.286   3.607   0.774 -1.0554 -1.4396 -0.1452
  116phy    O33 3128   4.160   3.560   0.640  0.1154  0.2226  0.1842
  116phy    H1B 3129   4.087   3.529   0.689  0.5208 -0.3074  0.4585
  116phy    C12 3130   4.367   3.711   0.633 -0.7262  0.0967  0.0566
  116phy    O11 3131   4.373   3.744   0.497  0.1201  0.5457  0.3088
  116phy    H1A 3132   4.451   3.700   0.467 -0.2715 -0.5325  0.8390
  117phy    C35 3133   3.747   4.882   2.220  0.4200  0.2860 -0.3631
  117phy    C33 3134   3.613   4.807   2.242  0.4041  0.4519  0.1192
  117phy    C34 3135   3.503   4.897   2.193 -0.5108 -0.2454 -0.1818
  117phy    C32 3136   3.602   4.668   2.172 -0.0361 -0.0416  0.0542
  117phy    C31 3137   3.650   4.553   2.259 -0.4174 -0.1091 -0.8276
  117phy    C30 3138   3.652   4.425   2.180 -0.2746 -0.3408 -0.2317
  117phy    C28 3139   3.689   4.297   2.264  0.1563  0.5066  0.4345
  117phy    C29 3140   3.630   4.177   2.188 -0.7001  1.4423  0.2083
  117phy    C27 3141   3.842   4.276   2.289  0.7540 -0.1908  0.6874
  117phy    C26 3142   3.893   4.290   2.431  0.1014  0.3973 -0.9375
  117phy    C25 3143   4.047   4.286   2.440  0.7116 -0.1472 -0.5036
  117phy    C23 3144   4.093   4.287   2.585 -0.5463  0.0660 -0.1553
  117phy    C24 3145   4.084   4.151   2.656 -0.2743 -0.1972  0.0201
  117phy    C22 3146   4.240   4.347   2.585  0.4296 -0.4489  0.3068
  117phy    C21 3147   4.277   4.418   2.718 -0.4392 -0.2865 -0.2455
  117phy    C20 3148   4.407   4.501   2.697  0.8089  0.6100 -0.0367
  117phy    C18 3149   4.473   4.564   2.824 -0.4583  0.2041 -0.2898
  117phy    O01 3150   4.506   4.459   2.918  0.2291  0.5726  0.2463
  117phy    H01 3151   4.575   4.494   2.970  0.3171  0.3639  0.2708
  117phy    C19 3152   4.615   4.611   2.773  0.2982  0.0194 -0.2755
  117phy    C13 3153   4.394   4.681   2.905  0.3643  0.0371 -0.6949
  117phy     H3 3154   4.342   4.748   2.832  1.3609  0.1886 -1.2804
  117phy    O33 3155   4.481   4.778   2.966 -0.5788  0.0460 -0.3687
  117phy    H1B 3156   4.449   4.866   2.958  1.4195  0.6763 -3.0129
  117phy    C12 3157   4.285   4.650   3.018  0.5144 -0.3140  0.6587
  117phy    O11 3158   4.334   4.569   3.121 -0.2278  0.3789  0.1415
  117phy    H1A 3159   4.353   4.484   3.087  0.1770  0.5802 -0.1480
  118phy    C35 3160   4.895   3.282   2.114 -0.0095 -0.0783  0.0455
  118phy    C33 3161   4.994   3.366   2.044 -0.3242  0.0089 -0.2068
  118phy    C34 3162   5.064   3.286   1.934 -0.0890  0.5356 -0.6382
  118phy    C32 3163   4.933   3.500   2.005  0.8581  0.1490  0.1881
  118phy    C31 3164   5.014   3.619   2.064  0.5054 -0.3065  0.3110
  118phy    C30 3165   4.943   3.755   2.050  0.1527  0.5546  0.6325
  118phy    C28 3166   5.018   3.878   2.116  0.0059  0.0595  0.2551
  118phy    C29 3167   5.114   3.929   2.005  0.2325 -0.2246 -0.8818
  118phy    C27 3168   4.919   3.994   2.134 -0.0278 -0.3904  0.8356
  118phy    C26 3169   4.881   4.024   2.277  0.0267 -0.1654 -0.5571
  118phy    C25 3170   4.757   4.117   2.274  0.1519  0.4923  0.7226
  118phy    C23 3171   4.691   4.150   2.413 -0.3555 -0.3538 -0.3296
  118phy    C24 3172   4.650   4.296   2.420  0.6932 -0.3804  0.0855
  118phy    C22 3173   4.585   4.046   2.453 -0.2663 -0.4442 -0.3207
  118phy    C21 3174   4.545   4.052   2.603 -0.6294 -0.1947 -0.3823
  118phy    C20 3175   4.447   3.947   2.646 -0.2811  0.4443  0.1347
  118phy    C18 3176   4.394   3.918   2.790 -0.2139  0.5889  0.1075
  118phy    O01 3177   4.339   4.035   2.851  0.0151  0.2210 -0.1239
  118phy    H01 3178   4.402   4.103   2.863  0.9633 -0.9041  1.8869
  118phy    C19 3179   4.275   3.822   2.759 -0.1628  0.0693 -0.0736
  118phy    C13 3180   4.509   3.868   2.895  0.4124 -0.1195 -0.5325
  118phy     H3 3181   4.590   3.945   2.890 -1.1240  1.6464  0.7714
  118phy    O33 3182   4.573   3.754   2.836 -0.0093  0.1914 -0.0898
  118phy    H1B 3183   4.520   3.677   2.848 -0.1422  0.5686  2.1160
  118phy    C12 3184   4.483   3.841   3.049 -0.3829 -0.1770  0.2630
  118phy    O11 3185   4.585   3.780   3.124  0.1948  0.3309  0.0911
  118phy    H1A 3186   4.550   3.753   3.207  2.8764 -1.2463  0.8227
  119phy    C35 3187   4.944   3.310   1.514  0.3834  0.1449 -0.1393
  119phy    C33 3188   4.920   3.459   1.507 -0.6493 -0.5284  0.3059
  119phy    C34 3189   4.955   3.508   1.368  0.2027  0.2726 -0.8938
  119phy    C32 3190   4.776   3.481   1.559 -0.1716  0.0370 -0.1099
  119phy    C31 3191   4.755   3.571   1.684 -0.3268 -0.5462  0.2777
  119phy    C30 3192   4.620   3.542   1.742 -0.3427  0.0531  0.1522
  119phy    C28 3193   4.547   3.658   1.818 -0.3598  0.4391 -0.0058
  119phy    C29 3194   4.417   3.696   1.736 -0.0815  0.1790 -1.0025
  119phy    C27 3195   4.474   3.591   1.938  0.0152 -0.1538 -0.2225
  119phy    C26 3196   4.523   3.644   2.070 -0.1427 -0.3155  0.2889
  119phy    C25 3197   4.455   3.565   2.178  0.7180 -0.2010  0.2197
  119phy    C23 3198   4.454   3.630   2.314  0.1893  0.2039  0.0859
  119phy    C24 3199   4.312   3.633   2.373  0.8018  0.4160 -0.2260
  119phy    C22 3200   4.549   3.551   2.401  0.0015 -0.2124  0.3761
  119phy    C21 3201   4.653   3.641   2.472  0.0384  0.1081  0.2457
  119phy    C20 3202   4.720   3.577   2.594  0.1422  0.3962 -0.5842
  119phy    C18 3203   4.843   3.629   2.671  0.8374 -0.4446 -0.6848
  119phy    O01 3204   4.791   3.753   2.727 -0.4141  0.0514 -0.0933
  119phy    H01 3205   4.700   3.753   2.752 -0.4003 -1.2743  0.0446
  119phy    C19 3206   4.854   3.510   2.776 -0.2483 -0.2805  0.5940
  119phy    C13 3207   4.973   3.650   2.577 -0.1820  0.6614 -0.4789
  119phy     H3 3208   4.943   3.709   2.487 -0.1590  1.7894  0.2264
  119phy    O33 3209   5.027   3.530   2.515 -0.3144 -0.7055 -0.1274
  119phy    H1B 3210   4.964   3.463   2.535 -0.2757 -0.5697  0.4692
  119phy    C12 3211   5.086   3.738   2.643 -0.2562 -0.6880  0.6068
  119phy    O11 3212   5.175   3.669   2.725  0.6816  0.4257 -0.2222
  119phy    H1A 3213   5.176   3.578   2.699  2.9961  0.1326  0.6473
  120phy    C35 3214   5.007   2.692   1.048 -0.1103  0.5055  0.1169
  120phy    C33 3215   5.132   2.702   0.958 -0.0213  0.4196  0.2432
  120phy    C34 3216   5.250   2.751   1.044  0.5223 -0.3180  0.5164
  120phy    C32 3217   5.164   2.563   0.891  0.4037 -0.1575 -0.2964
  120phy    C31 3218   5.097   2.548   0.757 -0.0938 -0.2258 -0.1206
  120phy    C30 3219   5.117   2.408   0.696  0.1171 -0.1520  0.3926
  120phy    C28 3220   5.057   2.382   0.554 -0.2233  0.4040  0.3297
  120phy    C29 3221   5.168   2.378   0.453  0.3061  0.1113 -0.3289
  120phy    C27 3222   4.972   2.250   0.543  0.5293 -0.6250  0.4658
  120phy    C26 3223   4.848   2.247   0.447  0.1026 -0.6674 -0.1103
  120phy    C25 3224   4.800   2.104   0.422 -0.2870 -0.0244  0.3095
  120phy    C23 3225   4.715   2.086   0.293  0.0202 -0.2121  0.1836
  120phy    C24 3226   4.740   1.954   0.223  0.2806  0.1111  0.0796
  120phy    C22 3227   4.560   2.117   0.318  0.1749 -0.1454  0.1154
  120phy    C21 3228   4.517   2.240   0.238 -0.2240 -0.6635 -0.2867
  120phy    C20 3229   4.366   2.262   0.260 -0.3650  0.3720 -0.4377
  120phy    C18 3230   4.298   2.384   0.185 -0.5529  0.2765 -0.1480
  120phy    O01 3231   4.368   2.506   0.212 -0.6941 -0.2230 -0.0489
  120phy    H01 3232   4.369   2.518   0.305 -2.1159  0.5241 -0.1105
  120phy    C19 3233   4.155   2.393   0.238 -0.2901 -0.3956 -0.0501
  120phy    C13 3234   4.290   2.354   0.025  0.7061 -0.6348  0.4437
  120phy     H3 3235   4.393   2.321  -0.004  0.6750 -0.9874  0.7277
  120phy    O33 3236   4.219   2.233  -0.010 -0.0530  0.3785 -0.0555
  120phy    H1B 3237   4.138   2.257  -0.050  0.0063 -0.2485 -0.5739
  120phy    C12 3238   4.309   2.461  -0.088 -0.1284  0.2192 -0.8720
  120phy    O11 3239   4.197   2.525  -0.121  0.2314 -0.0735  0.6247
  120phy    H1A 3240   4.121   2.476  -0.096  0.1890  0.9159  2.6065
  121phy    C35 3241   0.463   2.156   1.492  0.5445  0.4139 -0.6247
  121phy    C33 3242   0.527   2.222   1.612 -0.0382  0.6813  0.5119
  121phy    C34 3243   0.650   2.296   1.557 -0.2438  0.2856 -0.0632
  121phy    C32 3244   0.430   2.309   1.687  0.1641 -0.2868  0.3830
  121phy    C31 3245   0.439   2.317   1.836 -0.2241  0.5683  0.2304
  121phy    C30 3246   0.351   2.432   1.883  0.3739 -0.1305 -0.1525
  121phy    C28 3247   0.368   2.466   2.032 -0.3704  0.2555 -0.4912
  121phy    C29 3248   0.379   2.609   2.046 -0.3732 -0.8858 -0.1943
  121phy    C27 3249   0.241   2.409   2.109 -0.2061 -0.4870 -0.1411
  121phy    C26 3250   0.275   2.365   2.252  0.1340  0.9612 -0.2114
  121phy    C25 3251   0.156   2.305   2.320 -0.5333 -0.1582  0.6630
  121phy    C23 3252   0.159   2.316   2.470  0.1173  0.6875  0.0059
  121phy    C24 3253   0.022   2.376   2.513  0.3459  0.0686 -0.0635
  121phy    C22 3254   0.163   2.182   2.545 -0.0537 -0.1431 -0.0728
  121phy    C21 3255   0.299   2.147   2.607  0.2092  0.4017 -0.4080
  121phy    C20 3256   0.281   2.020   2.686 -0.3415  0.0981  0.2467
  121phy    C18 3257   0.399   1.966   2.770 -0.3151  0.8737  0.4301
  121phy    O01 3258   0.457   2.069   2.855 -0.2687  0.1120  0.1581
  121phy    H01 3259   0.388   2.125   2.883 -1.5887 -0.9589 -0.8376
  121phy    C19 3260   0.316   1.864   2.857 -0.1275  0.4657  0.3277
  121phy    C13 3261   0.519   1.897   2.680 -0.1567  0.5197 -0.6374
  121phy     H3 3262   0.474   1.838   2.596 -0.4203 -2.4079  1.4149
  121phy    O33 3263   0.586   1.793   2.745  0.0328  0.2935  0.0382
  121phy    H1B 3264   0.671   1.830   2.762  0.9549 -1.3386 -0.7814
  121phy    C12 3265   0.631   1.989   2.616 -0.5314 -0.1896  0.5973
  121phy    O11 3266   0.717   2.049   2.710 -0.3589  0.4478  0.3495
  121phy    H1A 3267   0.652   2.070   2.775 -0.2077 -2.0661  1.4205
  122phy    C35 3268   0.513   3.983   1.730 -0.0359 -0.6608  0.3391
  122phy    C33 3269   0.374   3.963   1.783  0.2687  0.0432 -0.0670
  122phy    C34 3270   0.280   4.027   1.684 -0.7254  0.5600 -0.3228
  122phy    C32 3271   0.345   3.811   1.792  0.1722  0.0553 -0.2564
  122phy    C31 3272   0.348   3.771   1.944 -0.4859 -0.3928  0.4304
  122phy    C30 3273   0.311   3.623   1.961 -0.1167  0.8551  0.0036
  122phy    C28 3274   0.341   3.553   2.093  0.0298 -0.5071  0.0708
  122phy    C29 3275   0.233   3.454   2.127  0.5249  0.4599 -0.8107
  122phy    C27 3276   0.482   3.493   2.111  0.5062  0.2261  0.2966
  122phy    C26 3277   0.551   3.537   2.242  0.6586 -0.0117 -0.3280
  122phy    C25 3278   0.664   3.440   2.266  0.6426 -0.0907 -0.3113
  122phy    C23 3279   0.736   3.447   2.397 -0.2087 -0.4550 -0.3694
  122phy    C24 3280   0.782   3.300   2.423  0.0504  0.0523  0.1848
  122phy    C22 3281   0.843   3.551   2.421  0.0849  0.1440  0.3923
  122phy    C21 3282   0.860   3.597   2.562 -0.2760 -0.2095  0.2257
  122phy    C20 3283   0.954   3.712   2.585 -0.0012 -0.1486 -0.6038
  122phy    C18 3284   0.996   3.754   2.731  0.6907  0.0837 -0.3352
  122phy    O01 3285   1.065   3.647   2.798 -0.4314 -0.1488  0.1346
  122phy    H01 3286   1.016   3.566   2.795  0.4804 -0.6910 -2.0371
  122phy    C19 3287   1.101   3.862   2.705 -0.7343 -0.0285  0.1807
  122phy    C13 3288   0.873   3.794   2.833 -0.5329  0.0684  0.0957
  122phy     H3 3289   0.798   3.711   2.819  0.4118 -0.7633 -0.1914
  122phy    O33 3290   0.800   3.908   2.784 -0.5562  0.0113 -0.2807
  122phy    H1B 3291   0.838   3.985   2.823 -1.3394 -0.7466  2.2025
  122phy    C12 3292   0.890   3.799   2.989  0.6086  0.0470 -0.0750
  122phy    O11 3293   0.939   3.679   3.050 -0.1522  0.0408 -0.1310
  122phy    H1A 3294   1.032   3.691   3.049  0.4215 -3.3194  0.8561
  123phy    C35 3295   3.708   3.163   1.346  0.0527 -0.3549  0.0366
  123phy    C33 3296   3.673   3.269   1.451  0.8257 -0.4068 -0.0548
  123phy    C34 3297   3.742   3.234   1.583  0.1857  0.2022 -0.1155
  123phy    C32 3298   3.696   3.413   1.400 -0.1397 -0.4117 -0.4244
  123phy    C31 3299   3.584   3.504   1.444 -0.5647 -0.2341 -0.4763
  123phy    C30 3300   3.612   3.654   1.416 -0.0361 -0.3756  0.4662
  123phy    C28 3301   3.482   3.735   1.445 -0.8970 -0.2247  0.7612
  123phy    C29 3302   3.504   3.813   1.573 -0.0547  0.5331  0.4757
  123phy    C27 3303   3.454   3.845   1.342 -0.6901 -0.4308  0.0903
  123phy    C26 3304   3.370   3.800   1.224 -0.3743 -0.1960  0.1271
  123phy    C25 3305   3.395   3.906   1.116  0.2795 -0.0040  0.1306
  123phy    C23 3306   3.316   3.896   0.983  0.3608  0.0234  0.0126
  123phy    C24 3307   3.173   3.944   0.990  0.3316  0.2409 -0.1253
  123phy    C22 3308   3.388   3.981   0.880 -0.1986 -0.4388  0.0848
  123phy    C21 3309   3.442   3.917   0.753  0.6857  0.5023 -0.3876
  123phy    C20 3310   3.553   3.991   0.688  0.2397 -0.4557 -0.6079
  123phy    C18 3311   3.612   3.963   0.543  0.7786 -0.0438  0.1781
  123phy    O01 3312   3.657   3.825   0.548 -0.6248 -0.6724 -0.5360
  123phy    H01 3313   3.734   3.815   0.496  0.0783  0.0179  0.3369
  123phy    C19 3314   3.737   4.049   0.551  0.2079  0.4249  0.4118
  123phy    C13 3315   3.505   3.993   0.425 -0.4786  0.1688  0.4129
  123phy     H3 3316   3.429   3.913   0.440  0.3532 -0.5636  0.8434
  123phy    O33 3317   3.413   4.105   0.434 -0.6457  0.1719 -0.1555
  123phy    H1B 3318   3.384   4.129   0.520  1.8370 -0.0405  0.8238
  123phy    C12 3319   3.534   3.948   0.277 -0.2392  0.6933 -0.1546
  123phy    O11 3320   3.587   4.033   0.181 -0.2175 -0.2140 -0.1770
  123phy    H1A 3321   3.673   4.055   0.211  0.4128 -1.2405 -1.1426
  124phy    C35 3322   4.171   0.132   1.538 -0.0724 -0.2533 -0.1056
  124phy    C33 3323   4.234   0.007   1.488 -0.0421  0.3783 -0.1106
  124phy    C34 3324   4.251   0.031   1.345 -0.1491 -0.0895 -0.1072
  124phy    C32 3325   4.376  -0.018   1.550 -0.5093  0.7648  0.2781
  124phy    C31 3326   4.356  -0.127   1.659 -0.2212  0.3758  0.6215
  124phy    C30 3327   4.485  -0.158   1.751 -0.3271 -0.3216 -0.3687
  124phy    C28 3328   4.456  -0.259   1.866  0.4789  0.3476 -0.0195
  124phy    C29 3329   4.485  -0.397   1.807 -0.6285 -0.0168  0.0650
  124phy    C27 3330   4.535  -0.226   1.992  0.2558 -0.0532 -0.1141
  124phy    C26 3331   4.480  -0.285   2.126  0.0487  0.2135 -0.2362
  124phy    C25 3332   4.555  -0.241   2.251  0.1937  0.5193 -0.3585
  124phy    C23 3333   4.497  -0.289   2.389  0.0127  0.5153  0.0255
  124phy    C24 3334   4.618  -0.297   2.486  0.2390 -0.0095  0.0870
  124phy    C22 3335   4.385  -0.192   2.432 -0.3351  0.4263  0.2106
  124phy    C21 3336   4.272  -0.248   2.521 -0.4819  0.6178 -0.2232
  124phy    C20 3337   4.180  -0.139   2.578  0.3540  0.3209 -0.0177
  124phy    C18 3338   4.061  -0.169   2.691 -0.4643 -0.1407  0.3141
  124phy    O01 3339   4.109  -0.238   2.803  0.5812 -0.1897  0.4696
  124phy    H01 3340   4.035  -0.268   2.853  0.1577 -1.6456 -0.9622
  124phy    C19 3341   4.036  -0.026   2.750  0.3627  0.2882 -0.0106
  124phy    C13 3342   3.930  -0.241   2.633  0.6510 -0.6751 -0.8482
  124phy     H3 3343   3.895  -0.191   2.538 -0.2707 -1.8777 -1.1643
  124phy    O33 3344   3.810  -0.226   2.717  0.0004 -0.2458 -0.1347
  124phy    H1B 3345   3.814  -0.138   2.751  0.0275  0.1978 -1.2583
  124phy    C12 3346   3.934  -0.394   2.585 -0.3580 -0.2910 -0.2628
  124phy    O11 3347   3.932  -0.492   2.685  0.3303 -0.3422  0.0754
  124phy    H1A 3348   3.946  -0.450   2.767  1.2757 -1.1237  0.3303
  125phy    C35 3349   3.713   4.839   1.788 -0.2421 -0.2659  0.2493
  125phy    C33 3350   3.838   4.919   1.735 -0.0129  0.0047 -0.6276
  125phy    C34 3351   3.820   4.945   1.588  0.0800  0.0915 -0.2426
  125phy    C32 3352   3.881   5.041   1.815 -1.0573  0.4692  0.2310
  125phy    C31 3353   3.967   5.015   1.935 -0.0845 -0.3701  0.3206
  125phy    C30 3354   3.967   5.144   2.025  0.4709 -0.1283  0.5659
  125phy    C28 3355   4.028   5.121   2.160 -0.0433  0.4313 -0.2258
  125phy    C29 3356   4.180   5.132   2.162 -0.5115 -0.7160 -0.1729
  125phy    C27 3357   3.979   5.234   2.250 -0.3687  0.0989 -0.6018
  125phy    C26 3358   3.896   5.196   2.373  0.3310 -0.0379 -0.2162
  125phy    C25 3359   3.830   5.314   2.441  0.2310 -0.4383 -0.8952
  125phy    C23 3360   3.704   5.279   2.522 -0.2262 -0.9921  0.2106
  125phy    C24 3361   3.712   5.368   2.646 -0.0084 -0.2276 -0.4148
  125phy    C22 3362   3.568   5.293   2.440  0.2083  0.5263 -0.9077
  125phy    C21 3363   3.447   5.219   2.500 -0.0827 -0.0757 -0.2542
  125phy    C20 3364   3.319   5.251   2.426  0.3274 -0.0143 -0.5093
  125phy    C18 3365   3.178   5.198   2.484  0.2842  0.1101  0.2632
  125phy    O01 3366   3.174   5.229   2.625  0.5734  0.3994  0.3014
  125phy    H01 3367   3.089   5.204   2.656 -0.7944 -1.0059 -3.9304
  125phy    C19 3368   3.078   5.295   2.419 -0.0277  0.1090 -0.4912
  125phy    C13 3369   3.140   5.039   2.463  0.1967 -0.2069 -0.4337
  125phy     H3 3370   3.134   5.013   2.355 -0.9045  0.3189 -0.5093
  125phy    O33 3371   3.005   5.017   2.503 -0.0918  0.3819  0.9818
  125phy    H1B 3372   2.997   5.001   2.595 -0.5558 -1.9358  0.6107
  125phy    C12 3373   3.235   4.940   2.535  0.2045  0.5712 -0.2716
  125phy    O11 3374   3.238   4.802   2.511 -0.2855 -0.3286  0.2690
  125phy    H1A 3375   3.186   4.760   2.578 -3.0180  1.1807 -0.7437
  126phy    C35 3376   2.497   4.413   1.412 -0.1692  0.1921 -0.0798
  126phy    C33 3377   2.636   4.398   1.351  0.4323 -0.0223 -0.0418
  126phy    C34 3378   2.630   4.302   1.234 -0.7961  0.0867  0.0628
  126phy    C32 3379   2.699   4.532   1.314 -0.0008 -0.1180  0.2210
  126phy    C31 3380   2.824   4.553   1.391  0.3215 -0.0888 -0.3338
  126phy    C30 3381   2.882   4.695   1.402 -0.6224 -0.7035  0.2849
  126phy    C28 3382   2.993   4.722   1.503 -0.3379  0.2188 -0.3666
  126phy    C29 3383   3.134   4.707   1.435  0.5555  0.2381 -0.3449
  126phy    C27 3384   2.993   4.857   1.572  0.0589 -0.1882 -0.7546
  126phy    C26 3385   3.052   4.850   1.716 -0.3407 -0.4231  0.5958
  126phy    C25 3386   3.034   4.983   1.789  0.0768 -0.5717 -0.5471
  126phy    C23 3387   3.055   4.973   1.940  0.3281 -0.8178 -0.9981
  126phy    C24 3388   3.200   4.975   1.987 -0.4593 -0.2117  0.1376
  126phy    C22 3389   2.974   5.069   2.029  0.4516 -0.1755 -0.3583
  126phy    C21 3390   2.872   4.993   2.117  0.4548 -0.6986 -0.4212
  126phy    C20 3391   2.794   5.071   2.231 -0.3697 -0.0881  0.1157
  126phy    C18 3392   2.720   4.985   2.344  0.7387  0.1595 -0.0357
  126phy    O01 3393   2.804   4.898   2.423  0.1447 -0.1519 -0.2049
  126phy    H01 3394   2.878   4.942   2.461 -0.6135 -0.0181  1.1847
  126phy    C19 3395   2.679   5.093   2.440 -0.0898 -0.2890  0.1839
  126phy    C13 3396   2.592   4.891   2.297 -0.7098  0.5956 -0.3910
  126phy     H3 3397   2.525   4.950   2.230 -2.7899  1.0554  1.9624
  126phy    O33 3398   2.503   4.863   2.401  0.0572  0.2392 -0.1918
  126phy    H1B 3399   2.550   4.805   2.458  1.4515 -1.1281 -2.5494
  126phy    C12 3400   2.618   4.753   2.233 -0.0504 -0.4270 -0.0959
  126phy    O11 3401   2.702   4.665   2.307  0.3047  0.4627  0.1316
  126phy    H1A 3402   2.735   4.713   2.381  1.6379 -0.8792  0.4451
  127phy    C35 3403   2.509   4.762   0.214  0.6008 -0.1462 -0.2164
  127phy    C33 3404   2.489   4.839   0.342 -0.4639  0.1513 -0.0836
  127phy    C34 3405   2.362   4.930   0.340  0.1644  0.0988 -0.0451
  127phy    C32 3406   2.467   4.754   0.468  0.4422  0.4463 -0.6013
  127phy    C31 3407   2.591   4.705   0.537  0.0720  0.2983 -0.1355
  127phy    C30 3408   2.566   4.612   0.659 -0.1878  0.1433  0.8602
  127phy    C28 3409   2.698   4.561   0.721  0.3690  0.0735  0.4545
  127phy    C29 3410   2.704   4.593   0.869 -0.0789  0.0687  0.5913
  127phy    C27 3411   2.724   4.412   0.692 -0.1570 -0.6816  0.1182
  127phy    C26 3412   2.869   4.384   0.656  0.3047 -0.1690  0.1121
  127phy    C25 3413   2.893   4.236   0.618 -0.5011 -0.3218 -0.5573
  127phy    C23 3414   3.041   4.196   0.588  0.3047 -0.1009  0.3213
  127phy    C24 3415   3.055   4.042   0.599  0.1581 -0.2845 -0.3553
  127phy    C22 3416   3.077   4.225   0.439 -0.2766  1.2360 -0.2515
  127phy    C21 3417   3.142   4.364   0.420  0.1961 -0.1471 -0.0465
  127phy    C20 3418   3.158   4.391   0.271 -0.6839 -0.0437 -0.3938
  127phy    C18 3419   3.276   4.482   0.218  0.4593 -0.0846  0.5053
  127phy    O01 3420   3.271   4.597   0.304 -0.2615 -0.8574  0.1023
  127phy    H01 3421   3.248   4.669   0.248  0.7072  0.9684  1.9009
  127phy    C19 3422   3.232   4.516   0.076 -0.4172  0.0603 -0.2871
  127phy    C13 3423   3.417   4.412   0.229  0.0537 -0.1574  0.3435
  127phy     H3 3424   3.434   4.413   0.340  1.1930 -1.0190  0.1932
  127phy    O33 3425   3.419   4.268   0.213 -0.4874  0.0011  0.1826
  127phy    H1B 3426   3.438   4.218   0.290  0.6752  1.8212  1.1747
  127phy    C12 3427   3.555   4.483   0.204  0.3402  0.0941 -0.7142
  127phy    O11 3428   3.596   4.464   0.073  0.0374  0.1604 -0.8015
  127phy    H1A 3429   3.596   4.375   0.046  0.4370  0.6000 -2.3543
  128SOL     OW 3430   2.871   4.884   2.717 -0.4696 -0.0771  0.2627
  128SOL    HW1 3431   2.934   4.813   2.720 -0.2793  0.0025 -1.1766
  128SOL    HW2 3432   2.803   4.862   2.653 -0.8659  1.2775  0.1712
  128SOL     MW 3433   2.870   4.872   2.709 -0.0018  0.0040  0.0004
  129SOL     OW 3434   2.106   1.683   0.183  0.3438 -0.2360  0.4694
  129SOL    HW1 3435   2.065   1.603   0.217 -1.5136  0.9255  1.1230
  129SOL    HW2 3436   2.052   1.699   0.106 -0.1356  0.0076  0.8490
  129SOL     MW 3437   2.093   1.674   0.177 -0.0018  0.0040  0.0004
  130SOL     OW 3438   3.207   0.383   0.063 -0.2056  0.1863 -0.3789
  130SOL    HW1 3439   3.210   0.365   0.157  0.5882 -1.3126 -0.6643
  130SOL    HW2 3440   3.204   0.479   0.063  0.1679  0.1999 -0.5100
  130SOL     MW 3441   3.207   0.393   0.075 -0.0018  0.0040  0.0004
  131SOL     OW 3442   1.593   0.958   0.700  0.4685 -0.1048 -0.0255
  131SOL    HW1 3443   1.641   1.036   0.671 -0.5648  1.2177  1.6742
  131SOL    HW2 3444   1.531   0.985   0.767  0.8642 -0.5869  0.5469
  131SOL     MW 3445   1.591   0.972   0.705 -0.0018  0.0040  0.0004
  132SOL     OW 3446   2.003   3.699   2.888 -0.0527  0.1434 -0.3047
  132SOL    HW1 3447   2.086   3.682   2.842 -0.2666  0.4106 -0.7859
  132SOL    HW2 3448   2.024   3.738   2.972 -1.8686  0.0802  0.2126
  132SOL     MW 3449   2.017   3.702   2.893 -0.0018  0.0040  0.0004
  133SOL     OW 3450   4.326   4.628   0.307  0.2848  0.4254 -0.6503
  133SOL    HW1 3451   4.396   4.688   0.333  0.4306 -0.2498  0.5795
  133SOL    HW2 3452   4.337   4.621   0.212 -0.2135 -1.5654 -0.6018
  133SOL     MW 3453   4.337   4.635   0.298 -0.0018  0.0040  0.0004
  134SOL     OW 3454   2.187   0.427   2.898  0.5184  0.3461 -0.2082
  134SOL    HW1 3455   2.266   0.396   2.854 -0.2191 -1.2804 -0.4781
  134SOL    HW2 3456   2.140   0.344   2.909  0.2736  0.5074 -0.0139
  134SOL     MW 3457   2.191   0.412   2.894 -0.0018  0.0040  0.0004
  135SOL     OW 3458   0.308   3.293   2.588 -0.2219  0.6281  0.3805
  135SOL    HW1 3459   0.274   3.368   2.540 -1.4575  0.3968  0.8319
  135SOL    HW2 3460   0.360   3.325   2.661  1.2058  0.5217 -0.5604
  135SOL     MW 3461   0.310   3.307   2.591 -0.0018  0.0040  0.0004
  136SOL     OW 3462   3.471   0.550   0.575  0.0196 -0.0651  0.3731
  136SOL    HW1 3463   3.410   0.477   0.575 -0.2323  0.1173  1.9201
  136SOL    HW2 3464   3.457   0.595   0.659  1.1142 -0.1073  0.5878
  136SOL     MW 3465   3.461   0.547   0.586 -0.0018  0.0040  0.0004
  137SOL     OW 3466   2.759   4.751   2.960 -0.2286 -0.2479 -0.4035
  137SOL    HW1 3467   2.794   4.803   2.889  0.9312 -1.0715 -0.4563
  137SOL    HW2 3468   2.788   4.665   2.931 -0.5278 -0.0846 -1.2024
  137SOL     MW 3469   2.767   4.747   2.947 -0.0018  0.0040  0.0004
  138SOL     OW 3470   4.799   0.937   0.308 -0.0776 -0.1890 -0.0751
  138SOL    HW1 3471   4.801   1.029   0.284 -0.4356 -0.0619  0.3647
  138SOL    HW2 3472   4.727   0.929   0.371  1.0556 -0.1161  1.2832
  138SOL     MW 3473   4.789   0.948   0.313 -0.0018  0.0040  0.0004
  139SOL     OW 3474   3.381   3.251   2.983  0.0648  0.2159  0.3761
  139SOL    HW1 3475   3.344   3.336   2.960 -0.6902 -0.6430 -1.9493
  139SOL    HW2 3476   3.327   3.222   3.056 -0.7525  0.3338 -0.1693
  139SOL     MW 3477   3.369   3.258   2.990 -0.0018  0.0040  0.0004
  140SOL     OW 3478   1.895   3.923   2.762 -0.0388  0.2479  0.7883
  140SOL    HW1 3479   1.958   3.990   2.788  0.4400  0.0563  0.1432
  140SOL    HW2 3480   1.937   3.850   2.807  0.6337 -0.2140 -0.5409
  140SOL     MW 3481   1.909   3.922   2.771 -0.0018  0.0040  0.0004
  141SOL     OW 3482   3.532   4.846   2.662  0.1208 -0.3708 -0.4607
  141SOL    HW1 3483   3.524   4.919   2.723  1.1604 -0.4341 -0.2280
  141SOL    HW2 3484   3.624   4.830   2.681  0.0640  0.3886  0.4999
  141SOL     MW 3485   3.543   4.853   2.672 -0.0018  0.0040  0.0004
  142SOL     OW 3486   3.487   0.049   0.186  0.1334  0.3854 -0.1138
  142SOL    HW1 3487   3.489   0.104   0.264 -0.0942  2.4678 -1.4971
  142SOL    HW2 3488   3.483   0.113   0.115 -2.4105 -0.3629 -0.7702
  142SOL     MW 3489   3.487   0.064   0.187 -0.0018  0.0040  0.0004
  143SOL     OW 3490   1.930   4.342   2.973  0.6171 -0.3164  0.0170
  143SOL    HW1 3491   1.862   4.292   3.018 -0.1935  0.1281 -0.6771
  143SOL    HW2 3492   1.983   4.271   2.936 -0.7169 -0.8172 -1.0666
  143SOL     MW 3493   1.928   4.326   2.974 -0.0018  0.0040  0.0004
  144SOL     OW 3494   3.008   4.088   0.003 -0.0528 -0.1605  0.0580
  144SOL    HW1 3495   3.017   3.996   0.026 -0.4612 -0.0622  0.6323
  144SOL    HW2 3496   3.099   4.117   0.010  0.3273 -1.1450 -0.6960
  144SOL     MW 3497   3.021   4.080   0.007 -0.0018  0.0040  0.0004
  145SOL     OW 3498   1.704   4.570   0.152  0.2287  0.1677 -0.4488
  145SOL    HW1 3499   1.798   4.563   0.135  0.0699  1.9361 -2.4763
  145SOL    HW2 3500   1.674   4.651   0.111 -3.4872  0.8518  2.9738
  145SOL     MW 3501   1.713   4.580   0.144 -0.0018  0.0040  0.0004
  146SOL     OW 3502   1.624   5.075   0.052 -0.1979 -0.4432  0.5045
  146SOL    HW1 3503   1.594   5.114  -0.030 -0.9840  0.6793  1.2836
  146SOL    HW2 3504   1.672   5.141   0.103  0.8793 -2.4049  2.1867
  146SOL     MW 3505   1.627   5.089   0.048 -0.0018  0.0040  0.0004
  147SOL     OW 3506   3.022   0.322   2.910 -0.3872  0.2266  0.7255
  147SOL    HW1 3507   3.044   0.406   2.869 -0.6933 -0.6350 -1.3363
  147SOL    HW2 3508   3.080   0.307   2.984 -0.5072 -0.8984  0.6001
  147SOL     MW 3509   3.032   0.331   2.914 -0.0018  0.0040  0.0004
  148SOL     OW 3510   0.281   3.665   2.867  0.2223  0.0368  0.1901
  148SOL    HW1 3511   0.204   3.679   2.811  0.7941 -0.0320 -0.6255
  148SOL    HW2 3512   0.264   3.686   2.959  1.2310  2.0767 -0.0367
  148SOL     MW 3513   0.268   3.669   2.872 -0.0018  0.0040  0.0004
  149SOL     OW 3514   0.632   5.053   2.861 -0.7863 -0.4820  0.3830
  149SOL    HW1 3515   0.556   5.053   2.803  0.9242 -1.2730 -2.0179
  149SOL    HW2 3516   0.630   5.136   2.909  0.3695  0.8461 -1.6981
  149SOL     MW 3517   0.622   5.064   2.859 -0.0018  0.0040  0.0004
  150SOL     OW 3518   3.055   0.775   0.497  0.0772 -0.0449 -0.0843
  150SOL    HW1 3519   3.143   0.751   0.467  0.5922  0.5846  0.8578
  150SOL    HW2 3520   3.060   0.869   0.484 -0.2178 -0.1388 -0.9108
  150SOL     MW 3521   3.067   0.784   0.492 -0.0018  0.0040  0.0004
  151SOL     OW 3522   0.339   1.502   3.025 -0.0856  0.0187 -0.3336
  151SOL    HW1 3523   0.255   1.545   3.006  0.0523  0.4103 -0.0677
  151SOL    HW2 3524   0.385   1.519   2.943 -1.0292  1.7898 -0.5429
  151SOL     MW 3525   0.334   1.510   3.011 -0.0018  0.0040  0.0004
  152SOL     OW 3526   2.672   3.214   2.814  0.3950 -0.3237 -0.6225
  152SOL    HW1 3527   2.727   3.277   2.861 -0.0004 -0.6969  0.3552
  152SOL    HW2 3528   2.588   3.257   2.833  0.3418 -0.8251  0.3449
  152SOL     MW 3529   2.668   3.228   2.823 -0.0018  0.0040  0.0004
  153SOL     OW 3530   3.455   0.221   3.036  0.0156 -0.1959 -0.4828
  153SOL    HW1 3531   3.388   0.288   3.046 -0.7876 -1.1139  0.5485
  153SOL    HW2 3532   3.404   0.160   2.982 -0.0563  0.2523 -0.9331
  153SOL     MW 3533   3.439   0.222   3.030 -0.0018  0.0040  0.0004
  154SOL     OW 3534   4.466   3.513   2.897 -0.1633 -0.0875 -0.1161
  154SOL    HW1 3535   4.438   3.432   2.853  0.6633 -0.5691  0.2073
  154SOL    HW2 3536   4.384   3.540   2.937 -1.1935 -0.8349 -1.6210
  154SOL     MW 3537   4.451   3.506   2.896 -0.0018  0.0040  0.0004
  155SOL     OW 3538   1.473   1.108   0.270 -0.4735  0.2819 -0.0208
  155SOL    HW1 3539   1.497   1.189   0.315 -1.0741 -0.3211  1.4524
  155SOL    HW2 3540   1.454   1.049   0.344  0.0957  1.7121  1.3251
  155SOL     MW 3541   1.474   1.111   0.286 -0.0018  0.0040  0.0004
  156SOL     OW 3542   4.771   1.308   0.020  0.0664 -0.3189  0.3258
  156SOL    HW1 3543   4.798   1.237   0.079 -1.2462  0.7034  2.2896
  156SOL    HW2 3544   4.727   1.367   0.082 -1.4094 -1.9860  0.9842
  156SOL     MW 3545   4.769   1.306   0.036 -0.0018  0.0040  0.0004
  157SOL     OW 3546   3.748   5.087   2.922 -0.8178  0.1224  0.5521
  157SOL    HW1 3547   3.655   5.066   2.919 -0.7686 -0.0191 -0.7594
  157SOL    HW2 3548   3.778   5.029   2.993 -0.0580  1.1039  1.0620
  157SOL     MW 3549   3.740   5.076   2.931 -0.0018  0.0040  0.0004
  158SOL     OW 3550   3.891   4.715   2.957 -0.6820 -0.0963  1.1232
  158SOL    HW1 3551   3.912   4.637   3.009 -1.2641 -0.3836  0.9374
  158SOL    HW2 3552   3.796   4.711   2.944 -0.5218  0.3372 -0.3200
  158SOL     MW 3553   3.881   4.704   2.962 -0.0018  0.0040  0.0004
  159SOL     OW 3554   3.623   4.646   2.965 -0.2941  0.9069 -0.2204
  159SOL    HW1 3555   3.621   4.598   2.882  1.7601  2.0966 -1.0545
  159SOL    HW2 3556   3.620   4.577   3.031 -2.3433  0.2664 -0.9212
  159SOL     MW 3557   3.623   4.631   2.963 -0.0018  0.0040  0.0004
  160SOL     OW 3558   3.734   3.148   2.952 -0.2037 -0.3253 -0.4629
  160SOL    HW1 3559   3.649   3.109   2.968 -0.7398  0.8959 -0.1764
  160SOL    HW2 3560   3.800   3.079   2.954  0.2223  0.0725  1.8329
  160SOL     MW 3561   3.732   3.134   2.954 -0.0018  0.0040  0.0004
  161SOL     OW 3562   4.301   2.773   2.648 -0.3596 -0.0181  0.6146
  161SOL    HW1 3563   4.304   2.868   2.630  1.4769  0.3562  2.4400
  161SOL    HW2 3564   4.246   2.776   2.726 -1.7954 -0.7004 -0.3324
  161SOL     MW 3565   4.294   2.786   2.656 -0.0018  0.0040  0.0004
  162SOL     OW 3566   3.651   3.503   0.325  0.3817 -0.1582 -0.1277
  162SOL    HW1 3567   3.575   3.501   0.383  1.6890 -1.7369  1.6443
  162SOL    HW2 3568   3.701   3.563   0.380 -1.0246  1.0630 -0.1270
  162SOL     MW 3569   3.647   3.510   0.340 -0.0018  0.0040  0.0004
  163SOL     OW 3570   0.656   4.191   2.977 -0.1786 -0.1620  0.2078
  163SOL    HW1 3571   0.642   4.278   3.016  0.1663  0.3626 -0.7941
  163SOL    HW2 3572   0.578   4.188   2.921 -0.1360  1.2366  0.0240
  163SOL     MW 3573   0.643   4.202   2.974 -0.0018  0.0040  0.0004
  164SOL     OW 3574   1.866   3.445   2.902  0.5350  0.1611  0.0559
  164SOL    HW1 3575   1.775   3.473   2.913  0.8233  0.8194  0.8726
  164SOL    HW2 3576   1.916   3.526   2.905 -0.7171  0.9394  0.7438
  164SOL     MW 3577   1.861   3.459   2.903 -0.0018  0.0040  0.0004
  165SOL     OW 3578   4.523   0.872   0.372  0.3391  0.1224 -0.3403
  165SOL    HW1 3579   4.468   0.840   0.301  0.9252  2.5476 -2.0148
  165SOL    HW2 3580   4.490   0.824   0.448  0.8465  1.3878  0.7330
  165SOL     MW 3581   4.512   0.862   0.373 -0.0018  0.0040  0.0004
  166SOL     OW 3582   4.963   3.830   0.034  0.1312  0.1305  0.0752
  166SOL    HW1 3583   4.942   3.877  -0.046 -1.0848  2.0596  1.4342
  166SOL    HW2 3584   5.058   3.834   0.034  0.1865 -0.7353  0.7684
  166SOL     MW 3585   4.973   3.837   0.024 -0.0018  0.0040  0.0004
  167SOL     OW 3586   2.436   3.108   0.051  0.1449 -0.3828  0.1625
  167SOL    HW1 3587   2.428   3.014   0.040 -0.8663 -0.0883 -2.2638
  167SOL    HW2 3588   2.388   3.142  -0.024  1.9762  0.6857 -0.6122
  167SOL     MW 3589   2.429   3.100   0.040 -0.0018  0.0040  0.0004
  168SOL     OW 3590   4.904   3.183   2.986 -0.0840 -0.0641 -0.6226
  168SOL    HW1 3591   4.818   3.144   2.971 -0.2094 -0.5448  1.1322
  168SOL    HW2 3592   4.936   3.122   3.052  1.0537  1.1610  0.0077
  168SOL     MW 3593   4.897   3.170   2.993 -0.0018  0.0040  0.0004
  169SOL     OW 3594   4.945   3.265   2.491 -0.1895 -0.7014  0.1180
  169SOL    HW1 3595   4.939   3.187   2.436 -0.9290 -1.0515  0.6653
  169SOL    HW2 3596   4.983   3.223   2.568  1.5148 -1.2582 -0.9859
  169SOL     MW 3597   4.949   3.249   2.494 -0.0018  0.0040  0.0004
  170SOL     OW 3598   3.493   5.017   2.854 -0.0334  0.5321  0.6136
  170SOL    HW1 3599   3.451   4.955   2.914  0.6681 -0.6308 -0.0430
  170SOL    HW2 3600   3.422   5.076   2.831 -0.3255 -0.1826 -0.3832
  170SOL     MW 3601   3.478   5.017   2.859 -0.0018  0.0040  0.0004
  171SOL     OW 3602   2.566   4.057   2.826 -0.2188 -0.7978 -0.0915
  171SOL    HW1 3603   2.658   4.075   2.811 -0.2750 -0.2594  0.1972
  171SOL    HW2 3604   2.549   3.983   2.767  0.6151 -1.6774  0.7410
  171SOL     MW 3605   2.576   4.050   2.816 -0.0018  0.0040  0.0004
  172SOL     OW 3606   2.736   0.885   0.223 -0.3873  0.6560 -0.3267
  172SOL    HW1 3607   2.707   0.842   0.142  0.0658 -2.8061  1.1597
  172SOL    HW2 3608   2.656   0.894   0.275 -0.1801 -0.2103  0.1455
  172SOL     MW 3609   2.721   0.881   0.219 -0.0018  0.0040  0.0004
  173SOL     OW 3610   4.971   2.359   0.124  0.4424 -0.0775 -0.3078
  173SOL    HW1 3611   5.016   2.279   0.151 -1.8391 -2.2399 -2.4055
  173SOL    HW2 3612   5.050   2.410   0.102  1.5404 -2.2300 -1.6974
  173SOL     MW 3613   4.987   2.356   0.124 -0.0018  0.0040  0.0004
  174SOL     OW 3614   3.276   3.498   2.890 -0.1145  0.3380  0.2344
  174SOL    HW1 3615   3.363   3.537   2.879 -0.5527  1.1021 -0.6404
  174SOL    HW2 3616   3.223   3.577   2.880  0.3516  0.5126 -1.0713
  174SOL     MW 3617   3.280   3.513   2.888 -0.0018  0.0040  0.0004
  175SOL     OW 3618   4.309   4.273   0.064 -0.2747 -0.2283 -0.5611
  175SOL    HW1 3619   4.229   4.229   0.037 -0.5335 -0.1963  0.1327
  175SOL    HW2 3620   4.375   4.247  -0.001 -0.2600 -1.3289 -0.1121
  175SOL     MW 3621   4.307   4.264   0.052 -0.0018  0.0040  0.0004
  176SOL     OW 3622   4.178   3.022   0.053  0.5637  0.3141 -0.3888
  176SOL    HW1 3623   4.150   3.067  -0.027 -0.0396 -0.8790 -0.8730
  176SOL    HW2 3624   4.263   2.987   0.026  1.1093  0.2796  1.2975
  176SOL     MW 3625   4.186   3.024   0.039 -0.0018  0.0040  0.0004
  177SOL     OW 3626   4.593   1.035   2.883  0.7304 -0.4889 -0.3926
  177SOL    HW1 3627   4.618   1.037   2.975  2.0933 -0.9717 -0.7339
  177SOL    HW2 3628   4.622   1.121   2.853  0.2331  0.3559  1.4143
  177SOL     MW 3629   4.600   1.046   2.891 -0.0018  0.0040  0.0004
  178SOL     OW 3630   3.618   2.858   2.653 -0.2361 -0.2296  0.3968
  178SOL    HW1 3631   3.709   2.880   2.632 -0.0884 -0.1152  1.1441
  178SOL    HW2 3632   3.595   2.935   2.705  1.3291  0.5800 -0.0465
  178SOL     MW 3633   3.627   2.871   2.657 -0.0018  0.0040  0.0004
  179SOL     OW 3634   1.387   0.834   0.033  0.0884  1.3216  0.0676
  179SOL    HW1 3635   1.366   0.776  -0.040 -0.5919 -2.2380  2.8267
  179SOL    HW2 3636   1.305   0.876   0.059 -0.6396  0.0178 -0.1063
  179SOL     MW 3637   1.374   0.832   0.027 -0.0018  0.0040  0.0004
  180SOL     OW 3638   5.126   0.999   0.197 -0.0014 -0.2735 -0.0902
  180SOL    HW1 3639   5.168   0.920   0.232 -0.1549 -0.0375  0.6516
  180SOL    HW2 3640   5.177   1.007   0.117  1.5884  1.7254  1.0186
  180SOL     MW 3641   5.138   0.989   0.191 -0.0018  0.0040  0.0004
  181SOL     OW 3642   2.493   4.986   2.757  0.4397  0.0356 -0.0499
  181SOL    HW1 3643   2.440   4.927   2.811  3.5199 -1.8445  1.1632
  181SOL    HW2 3644   2.432   5.014   2.688  0.9866  3.0449  0.5819
  181SOL     MW 3645   2.478   4.982   2.755 -0.0018  0.0040  0.0004
  182SOL     OW 3646   2.450   2.155   2.990 -0.7509  0.0980 -0.3701
  182SOL    HW1 3647   2.395   2.218   2.943 -1.1409  0.3819  0.4457
  182SOL    HW2 3648   2.520   2.212   3.023  0.5838 -0.7457 -1.6348
  182SOL     MW 3649   2.452   2.171   2.988 -0.0018  0.0040  0.0004
  183SOL     OW 3650   1.961   3.921   2.492  0.1404 -0.2760  0.0405
  183SOL    HW1 3651   1.965   4.016   2.481 -2.4726  0.1989  2.3297
  183SOL    HW2 3652   1.919   3.916   2.577 -0.0971  3.3108  0.2543
  183SOL     MW 3653   1.956   3.933   2.501 -0.0018  0.0040  0.0004
  184SOL     OW 3654   4.762   4.171   3.003  0.8485  0.5640  0.0967
  184SOL    HW1 3655   4.778   4.099   2.941 -0.6538 -0.5762  0.9634
  184SOL    HW2 3656   4.820   4.142   3.073  0.1552 -1.0608  0.0407
  184SOL     MW 3657   4.772   4.157   3.004 -0.0018  0.0040  0.0004
  185SOL     OW 3658   3.479   4.596   2.567 -0.5705 -0.2099 -0.1930
  185SOL    HW1 3659   3.469   4.688   2.590 -1.6231 -0.2160 -0.5595
  185SOL    HW2 3660   3.493   4.602   2.473 -1.8299  1.0741 -0.3252
  185SOL     MW 3661   3.479   4.609   2.558 -0.0018  0.0040  0.0004
  186SOL     OW 3662   4.783   2.539   0.188 -0.3114  0.1830  0.4685
  186SOL    HW1 3663   4.834   2.458   0.185 -0.6384 -0.0199  0.1397
  186SOL    HW2 3664   4.742   2.544   0.274  0.3880  1.2220  0.7552
  186SOL     MW 3665   4.784   2.529   0.199 -0.0018  0.0040  0.0004
  187SOL     OW 3666   2.843   4.141   2.822 -0.5344 -0.0376  0.4052
  187SOL    HW1 3667   2.900   4.200   2.772  0.1941 -0.2092  1.0154
  187SOL    HW2 3668   2.905   4.104   2.885 -0.6401  0.4944  0.8365
  187SOL     MW 3669   2.859   4.144   2.824 -0.0018  0.0040  0.0004
  188SOL     OW 3670   1.740   4.178   0.013  0.0647  0.7487  0.3062
  188SOL    HW1 3671   1.715   4.137  -0.069  2.8726 -0.0313 -0.2547
  188SOL    HW2 3672   1.672   4.244   0.027 -1.0560 -0.2694 -0.1454
  188SOL     MW 3673   1.728   4.182   0.004 -0.0018  0.0040  0.0004
  189SOL     OW 3674   3.232   5.068   0.290 -0.1971 -0.1206 -0.3517
  189SOL    HW1 3675   3.278   5.044   0.371 -2.7522 -0.6662  1.0617
  189SOL    HW2 3676   3.303   5.107   0.240  1.4355 -0.8556  1.2655
  189SOL     MW 3677   3.248   5.070   0.294 -0.0018  0.0040  0.0004
  190SOL     OW 3678   0.144   2.703   2.751  0.2823  0.1886  0.3450
  190SOL    HW1 3679   0.148   2.617   2.794  1.3318 -0.7438 -1.4890
  190SOL    HW2 3680   0.207   2.687   2.681  0.1118 -2.2656  0.6619
  190SOL     MW 3681   0.153   2.689   2.747 -0.0018  0.0040  0.0004
  191SOL     OW 3682   3.824   4.919   0.043  0.0658 -0.0572 -0.4238
  191SOL    HW1 3683   3.910   4.935   0.079 -0.3307 -1.1631  1.1043
  191SOL    HW2 3684   3.835   4.831   0.005 -0.8802  0.0896 -1.1033
  191SOL     MW 3685   3.837   4.909   0.043 -0.0018  0.0040  0.0004
  192SOL     OW 3686   3.601   4.196   3.038  0.1995  0.2137 -0.0340
  192SOL    HW1 3687   3.573   4.149   3.116  0.5243 -1.0404 -0.6464
  192SOL    HW2 3688   3.586   4.132   2.968 -0.9161 -0.6694  0.9631
  192SOL     MW 3689   3.595   4.181   3.039 -0.0018  0.0040  0.0004
  193SOL     OW 3690   4.576   3.669   0.308  0.0856  0.2173  0.5931
  193SOL    HW1 3691   4.591   3.575   0.302 -0.8914  0.1272 -1.2771
  193SOL    HW2 3692   4.664   3.705   0.297 -0.2099  0.5252 -1.1045
  193SOL     MW 3693   4.590   3.662   0.305 -0.0018  0.0040  0.0004
  194SOL     OW 3694   3.807   0.551   0.281 -0.3833 -0.5457  0.0168
  194SOL    HW1 3695   3.831   0.643   0.272 -2.1981  0.0271  0.4578
  194SOL    HW2 3696   3.889   0.506   0.299 -0.5340 -0.6424  0.4870
  194SOL     MW 3697   3.821   0.558   0.282 -0.0018  0.0040  0.0004
  195SOL     OW 3698   1.830   1.073   0.005  0.0698 -0.7099 -0.2998
  195SOL    HW1 3699   1.852   1.165  -0.008 -1.1671 -0.5792 -1.8728
  195SOL    HW2 3700   1.735   1.066  -0.008  0.0276 -1.1403  0.2037
  195SOL     MW 3701   1.820   1.084   0.001 -0.0018  0.0040  0.0004
  196SOL     OW 3702   1.411   0.920   0.486  0.1152  0.2148  0.2698
  196SOL    HW1 3703   1.326   0.929   0.528 -0.2608  0.1732 -0.4656
  196SOL    HW2 3704   1.475   0.937   0.555  1.8583  0.9991 -1.4320
  196SOL     MW 3705   1.408   0.924   0.500 -0.0018  0.0040  0.0004
  197SOL     OW 3706   2.519   4.638   2.836  0.4113 -0.3756  0.0675
  197SOL    HW1 3707   2.454   4.706   2.857  1.0047 -0.4130  2.3739
  197SOL    HW2 3708   2.587   4.649   2.902  0.3244  2.4975 -0.1807
  197SOL     MW 3709   2.519   4.649   2.848 -0.0018  0.0040  0.0004
  198SOL     OW 3710   3.733   0.194   0.015 -0.0646  0.1954 -0.2766
  198SOL    HW1 3711   3.642   0.209  -0.008  0.1637  1.0555 -0.6738
  198SOL    HW2 3712   3.756   0.115  -0.034  1.3533 -0.3741  1.1967
  198SOL     MW 3713   3.724   0.186   0.005 -0.0018  0.0040  0.0004
  199SOL     OW 3714   3.867   4.068   0.192 -0.2579  0.0972  0.2778
  199SOL    HW1 3715   3.877   3.975   0.172  1.2264 -0.2988  2.4967
  199SOL    HW2 3716   3.944   4.093   0.243 -0.8670  3.3456 -0.1545
  199SOL     MW 3717   3.879   4.059   0.196 -0.0018  0.0040  0.0004
  200SOL     OW 3718   4.802   2.351   2.974 -0.5706  0.4007 -0.0751
  200SOL    HW1 3719   4.731   2.287   2.968 -0.0862  0.0012 -2.3379
  200SOL    HW2 3720   4.855   2.336   3.052 -0.5168  0.4616 -0.0993
  200SOL     MW 3721   4.800   2.341   2.983 -0.0018  0.0040  0.0004
  201SOL     OW 3722   2.488   2.835   2.953 -0.1780  0.1151 -0.3108
  201SOL    HW1 3723   2.580   2.847   2.931 -0.0560  0.9325  0.6058
  201SOL    HW2 3724   2.474   2.740   2.957  1.7271 -0.3451 -2.3476
  201SOL     MW 3725   2.498   2.824   2.951 -0.0018  0.0040  0.0004
  202SOL     OW 3726   4.145   4.077   0.321 -0.6375  0.2291 -0.3813
  202SOL    HW1 3727   4.153   4.139   0.248 -1.3838 -0.0923 -0.7516
  202SOL    HW2 3728   4.133   4.129   0.400 -0.5805 -1.0351  0.4931
  202SOL     MW 3729   4.145   4.092   0.322 -0.0018  0.0040  0.0004
  203SOL     OW 3730   2.501   0.930   0.366 -0.3138  0.4748 -1.0330
  203SOL    HW1 3731   2.493   0.936   0.462  1.3144 -0.0626 -0.8283
  203SOL    HW2 3732   2.482   1.020   0.339 -0.4064  0.9467  0.4724
  203SOL     MW 3733   2.497   0.943   0.375 -0.0018  0.0040  0.0004
  204SOL     OW 3734   4.376   0.932   0.046  0.0877 -0.0269 -0.0520
  204SOL    HW1 3735   4.464   0.965   0.067 -0.0210  1.1749 -1.3393
  204SOL    HW2 3736   4.321   1.000   0.083 -0.0032  1.0698 -2.0726
  204SOL     MW 3737   4.380   0.945   0.054 -0.0018  0.0040  0.0004
  205SOL     OW 3738   0.677   0.410   0.280  0.0697 -0.6036  0.3269
  205SOL    HW1 3739   0.750   0.389   0.337  1.4294  1.0918 -0.6845
  205SOL    HW2 3740   0.655   0.322   0.249  1.2738 -0.1357 -2.1487
  205SOL     MW 3741   0.684   0.396   0.283 -0.0018  0.0040  0.0004
  206SOL     OW 3742   2.211   3.826   2.518 -0.2147 -0.2684  0.2726
  206SOL    HW1 3743   2.116   3.839   2.524 -0.7169 -2.0678 -2.0195
  206SOL    HW2 3744   2.210   3.758   2.451 -0.1403 -0.7178  0.7295
  206SOL     MW 3745   2.198   3.819   2.510 -0.0018  0.0040  0.0004
  207SOL     OW 3746   1.684   4.510   0.467 -0.2861 -0.0669 -0.2985
  207SOL    HW1 3747   1.775   4.480   0.461 -0.3537 -0.0298 -3.2498
  207SOL    HW2 3748   1.678   4.551   0.380  0.3254 -0.0195 -0.3190
  207SOL     MW 3749   1.695   4.511   0.455 -0.0018  0.0040  0.0004
  208SOL     OW 3750   0.419   3.899   2.802 -0.2623  0.5298  0.1011
  208SOL    HW1 3751   0.490   3.878   2.742  1.0612  0.6649  1.5503
  208SOL    HW2 3752   0.378   3.813   2.814 -1.1249  0.9280  0.0868
  208SOL     MW 3753   0.423   3.885   2.795 -0.0018  0.0040  0.0004
  209SOL     OW 3754   2.408   5.056   3.064  0.0023  0.2480 -0.0077
  209SOL    HW1 3755   2.500   5.029   3.072 -0.3207 -0.8265  0.2093
  209SOL    HW2 3756   2.388   5.124   3.129 -2.4962 -0.1564 -0.2828
  209SOL     MW 3757   2.418   5.061   3.074 -0.0018  0.0040  0.0004
  210SOL     OW 3758   3.094   3.835   0.039  0.1328  0.0019 -0.2614
  210SOL    HW1 3759   3.115   3.755   0.087 -1.7266  0.3407  1.2621
  210SOL    HW2 3760   3.053   3.799  -0.040  0.2207 -0.1887 -0.2206
  210SOL     MW 3761   3.091   3.820   0.035 -0.0018  0.0040  0.0004
  211SOL     OW 3762   0.266   2.209   3.001 -0.2059 -0.3074  0.1046
  211SOL    HW1 3763   0.279   2.251   3.086 -0.3077 -0.9514  0.4491
  211SOL    HW2 3764   0.179   2.170   3.008 -0.8760  0.8910 -1.2493
  211SOL     MW 3765   0.257   2.209   3.013 -0.0018  0.0040  0.0004
  212SOL     OW 3766   3.451   0.229   0.380  0.3667  0.2560  0.1240
  212SOL    HW1 3767   3.516   0.296   0.401  0.1595  0.8549 -1.0375
  212SOL    HW2 3768   3.443   0.174   0.458 -1.3758 -1.4071 -1.1389
  212SOL     MW 3769   3.459   0.230   0.393 -0.0018  0.0040  0.0004
  213SOL     OW 3770   3.428   4.691   0.491  0.1216  0.0099  0.3850
  213SOL    HW1 3771   3.377   4.675   0.412 -2.6885 -3.2701  2.6134
  213SOL    HW2 3772   3.357   4.710   0.552 -1.0916 -2.7438 -0.0201
  213SOL     MW 3773   3.412   4.691   0.489 -0.0018  0.0040  0.0004
  214SOL     OW 3774   4.213   3.803   0.307  0.0024  0.0015 -0.0429
  214SOL    HW1 3775   4.203   3.898   0.305  0.3886  0.0703  0.8329
  214SOL    HW2 3776   4.267   3.794   0.385  0.2680  0.8045 -0.1286
  214SOL     MW 3777   4.219   3.815   0.317 -0.0018  0.0040  0.0004
  215SOL     OW 3778   4.472   2.833   0.302  0.1280 -0.1815  0.0753
  215SOL    HW1 3779   4.490   2.925   0.287  2.1190 -0.3730  0.9976
  215SOL    HW2 3780   4.498   2.786   0.223  2.2243  1.4182 -0.2494
  215SOL     MW 3781   4.478   2.839   0.290 -0.0018  0.0040  0.0004
  216SOL     OW 3782   0.105   3.383   2.739  0.7399 -0.3930 -0.1969
  216SOL    HW1 3783   0.043   3.310   2.747  1.0094 -0.4122  2.9936
  216SOL    HW2 3784   0.180   3.342   2.697  1.3289  1.0933 -0.6191
  216SOL     MW 3785   0.106   3.368   2.735 -0.0018  0.0040  0.0004
  217SOL     OW 3786   4.671   0.170   0.481  0.6854 -0.3225  0.1289
  217SOL    HW1 3787   4.687   0.092   0.428 -0.3296 -1.7169  1.7509
  217SOL    HW2 3788   4.724   0.149   0.558  2.5788  3.3666  0.0314
  217SOL     MW 3789   4.680   0.157   0.485 -0.0018  0.0040  0.0004
  218SOL     OW 3790   4.841   3.763   0.277 -0.3647  0.3188 -0.0903
  218SOL    HW1 3791   4.917   3.803   0.320 -0.1826 -0.3600  0.2399
  218SOL    HW2 3792   4.866   3.775   0.185 -1.1613  0.2886 -0.3193
  218SOL     MW 3793   4.854   3.770   0.271 -0.0018  0.0040  0.0004
  219SOL     OW 3794   4.628   1.036   0.093  0.2474  0.0226 -0.2174
  219SOL    HW1 3795   4.573   1.080   0.157 -0.9977 -2.1932  0.3382
  219SOL    HW2 3796   4.669   0.971   0.149 -0.1167  0.2186  0.2810
  219SOL     MW 3797   4.627   1.033   0.109 -0.0018  0.0040  0.0004
  220SOL     OW 3798   2.319   4.461   2.726 -0.1079 -0.1540  0.0056
  220SOL    HW1 3799   2.295   4.525   2.660  0.8989  0.1471 -0.0885
  220SOL    HW2 3800   2.395   4.499   2.770 -1.8951  1.3199  2.0133
  220SOL     MW 3801   2.326   4.474   2.723 -0.0018  0.0040  0.0004
  221SOL     OW 3802   0.849   4.901   2.919  0.3077 -0.4701  0.0781
  221SOL    HW1 3803   0.789   4.960   2.874  0.6280 -0.1576  0.0522
  221SOL    HW2 3804   0.788   4.845   2.967  1.0584 -2.1214 -0.8214
  221SOL     MW 3805   0.833   4.901   2.920 -0.0018  0.0040  0.0004
  222SOL     OW 3806   0.059   2.965   2.685  0.9464 -0.4070 -0.2138
  222SOL    HW1 3807   0.074   2.881   2.729  1.9383 -0.1947 -0.1234
  222SOL    HW2 3808   0.147   2.980   2.650  1.5231  0.6058  1.5306
  222SOL     MW 3809   0.073   2.956   2.686 -0.0018  0.0040  0.0004
  223SOL     OW 3810   3.504   2.968   3.026 -0.0970  0.6969 -0.6024
  223SOL    HW1 3811   3.466   2.978   3.113 -0.9491  0.9545 -0.9928
  223SOL    HW2 3812   3.429   2.935   2.976 -0.2937  0.1912  0.0153
  223SOL     MW 3813   3.489   2.965   3.031 -0.0018  0.0040  0.0004
  224SOL     OW 3814   3.904   2.886   2.894 -0.2523  0.0510 -0.0692
  224SOL    HW1 3815   3.999   2.873   2.899 -0.2510 -0.3359 -1.0092
  224SOL    HW2 3816   3.870   2.803   2.927  1.1637 -0.3199  0.5018
  224SOL     MW 3817   3.912   2.873   2.899 -0.0018  0.0040  0.0004
  225SOL     OW 3818   3.744   0.496   0.016  0.5110  0.0270 -0.3075
  225SOL    HW1 3819   3.765   0.510   0.109 -0.1652  1.0002 -0.2893
  225SOL    HW2 3820   3.768   0.405  -0.002  0.0631 -0.0648 -0.4528
  225SOL     MW 3821   3.750   0.486   0.026 -0.0018  0.0040  0.0004
  226SOL     OW 3822   4.668   2.984   2.947 -0.0381  0.0490 -0.7641
  226SOL    HW1 3823   4.734   2.921   2.916  0.0323 -0.6616  0.7299
  226SOL    HW2 3824   4.621   3.010   2.868 -2.3152  1.3454  0.8846
  226SOL     MW 3825   4.671   2.979   2.932 -0.0018  0.0040  0.0004
  227SOL     OW 3826   1.376   2.176   2.801 -0.1175 -0.3864  0.1316
  227SOL    HW1 3827   1.398   2.095   2.755 -0.7287 -0.7925  0.5363
  227SOL    HW2 3828   1.442   2.174   2.871  0.7922 -0.3389 -0.6968
  227SOL     MW 3829   1.388   2.165   2.804 -0.0018  0.0040  0.0004
  228SOL     OW 3830   2.953   0.087   2.753  0.2746 -0.0240  0.6092
  228SOL    HW1 3831   2.858   0.084   2.765  0.1307 -0.3097 -0.5625
  228SOL    HW2 3832   2.979   0.172   2.789  0.3719  0.3153 -0.2403
  228SOL     MW 3833   2.944   0.098   2.760 -0.0018  0.0040  0.0004
  229SOL     OW 3834   1.732   0.201   0.139 -0.1421  0.4593  0.1221
  229SOL    HW1 3835   1.651   0.242   0.168 -1.0554 -1.3629  0.2794
  229SOL    HW2 3836   1.809   0.254   0.161 -0.3022  0.6338  0.2722
  229SOL     MW 3837   1.732   0.213   0.146 -0.0018  0.0040  0.0004
  230SOL     OW 3838   2.994   4.838   0.593 -0.6199  0.6572 -0.3615
  230SOL    HW1 3839   2.976   4.821   0.501  0.5089 -0.0625 -0.4665
  230SOL    HW2 3840   2.908   4.869   0.621  0.3208  2.0250  1.2090
  230SOL     MW 3841   2.980   4.840   0.585 -0.0018  0.0040  0.0004
  231SOL     OW 3842   1.551   1.078   0.006 -0.0206  0.4579 -0.3790
  231SOL    HW1 3843   1.534   1.099   0.098 -2.7780 -0.7510 -0.5032
  231SOL    HW2 3844   1.510   0.993  -0.005  2.1818 -1.0215  1.7056
  231SOL     MW 3845   1.543   1.070   0.017 -0.0018  0.0040  0.0004
  232SOL     OW 3846   3.799   3.422   2.999 -0.1012  0.2890  0.2689
  232SOL    HW1 3847   3.763   3.334   3.009 -0.1772  0.3993  1.0700
  232SOL    HW2 3848   3.774   3.449   2.911 -2.3988 -0.2777  0.6768
  232SOL     MW 3849   3.791   3.414   2.989 -0.0018  0.0040  0.0004
  233SOL     OW 3850   4.034   3.353   0.038  0.0354 -0.5742  0.4589
  233SOL    HW1 3851   4.019   3.323   0.127 -0.7794  0.0614  0.5515
  233SOL    HW2 3852   3.947   3.380   0.010  0.8528  1.7081 -0.1060
  233SOL     MW 3853   4.021   3.353   0.046 -0.0018  0.0040  0.0004
  234SOL     OW 3854   3.073   5.116   2.990 -0.8194  0.4534  0.9156
  234SOL    HW1 3855   3.091   5.022   2.981  3.6830  1.2351 -0.9150
  234SOL    HW2 3856   3.025   5.141   2.911  0.0469 -0.9051 -0.0873
  234SOL     MW 3857   3.069   5.107   2.978 -0.0018  0.0040  0.0004
  235SOL     OW 3858   0.960   4.743   2.669  0.0056  0.1876  0.0358
  235SOL    HW1 3859   1.030   4.696   2.716  0.1936  1.6168  1.2814
  235SOL    HW2 3860   0.921   4.795   2.740 -2.4886  0.3671 -1.3766
  235SOL     MW 3861   0.964   4.744   2.685 -0.0018  0.0040  0.0004
  236SOL     OW 3862   4.343   3.261   2.767 -0.3882  0.1190  0.0034
  236SOL    HW1 3863   4.286   3.302   2.702 -2.7465 -1.1172  1.1648
  236SOL    HW2 3864   4.277   3.224   2.826  0.3354  0.9833  1.4084
  236SOL     MW 3865   4.327   3.261   2.766 -0.0018  0.0040  0.0004
  237SOL     OW 3866   4.427   2.870   3.030  0.2678  0.0020 -0.0168
  237SOL    HW1 3867   4.467   2.796   3.076  2.0268  1.9846  1.9318
  237SOL    HW2 3868   4.509   2.906   2.996  0.5002 -0.9956 -0.5500
  237SOL     MW 3869   4.443   2.865   3.032 -0.0018  0.0040  0.0004
  238SOL     OW 3870   4.211   3.571   3.028 -0.3822  0.0934  0.0690
  238SOL    HW1 3871   4.162   3.494   3.056  0.1791 -0.6171 -0.8597
  238SOL    HW2 3872   4.149   3.644   3.029 -0.2592  0.1962  0.2479
  238SOL     MW 3873   4.196   3.571   3.032 -0.0018  0.0040  0.0004
  239SOL     OW 3874   1.347   0.736   0.301  0.1261  0.3759 -0.0007
  239SOL    HW1 3875   1.378   0.807   0.357 -0.5214 -0.6315  1.7078
  239SOL    HW2 3876   1.372   0.758   0.212 -1.6601  1.0561 -0.3825
  239SOL     MW 3877   1.354   0.748   0.297 -0.0018  0.0040  0.0004
  240SOL     OW 3878   4.343   0.596   3.038  0.5033  0.1806  0.1120
  240SOL    HW1 3879   4.302   0.679   3.013  0.4859  0.4512  1.0108
  240SOL    HW2 3880   4.421   0.585   2.984  0.8973  0.1837  0.6704
  240SOL     MW 3881   4.347   0.606   3.028 -0.0018  0.0040  0.0004
  241SOL     OW 3882   0.222   4.075   2.928  0.2965 -0.0541 -0.0870
  241SOL    HW1 3883   0.201   4.143   2.992 -1.0518 -0.5786  0.0524
  241SOL    HW2 3884   0.297   4.106   2.878 -0.4145 -0.8285 -1.6765
  241SOL     MW 3885   0.229   4.088   2.930 -0.0018  0.0040  0.0004
  242SOL     OW 3886   4.590   0.543   2.924  0.3197  0.2825 -0.7647
  242SOL    HW1 3887   4.640   0.608   2.874 -0.4671  1.0933 -0.5117
  242SOL    HW2 3888   4.637   0.549   3.007 -0.5403  2.4155 -0.3675
  242SOL     MW 3889   4.603   0.553   2.928 -0.0018  0.0040  0.0004
  243SOL     OW 3890   2.144   3.656   2.297  0.2107  0.0842  0.1051
  243SOL    HW1 3891   2.090   3.723   2.255  0.3499 -0.2715 -0.6568
  243SOL    HW2 3892   2.217   3.654   2.235 -1.1058  0.2891 -1.5311
  243SOL     MW 3893   2.146   3.665   2.283 -0.0018  0.0040  0.0004
  244SOL     OW 3894   4.279   4.992   2.975 -0.2618 -0.0634  0.4523
  244SOL    HW1 3895   4.228   4.959   2.902  0.8746  0.3314 -0.5450
  244SOL    HW2 3896   4.301   5.082   2.951 -1.1772  0.1368  0.3138
  244SOL     MW 3897   4.275   5.000   2.962 -0.0018  0.0040  0.0004
  245SOL     OW 3898   0.318   3.693   0.076  0.0985  0.0634  0.0549
  245SOL    HW1 3899   0.396   3.747   0.065 -0.1856  0.3074 -0.8930
  245SOL    HW2 3900   0.354   3.604   0.080 -0.9205 -0.3706 -0.0730
  245SOL     MW 3901   0.333   3.688   0.075 -0.0018  0.0040  0.0004
  246SOL     OW 3902   4.907   1.167   0.206 -0.2268  0.0897  0.3702
  246SOL    HW1 3903   4.951   1.248   0.232  0.2187 -0.1659  0.4244
  246SOL    HW2 3904   4.977   1.102   0.197  0.8758  1.2183  0.3913
  246SOL     MW 3905   4.922   1.169   0.208 -0.0018  0.0040  0.0004
  247SOL     OW 3906   3.272   2.828   2.924  0.1153 -0.2846 -0.3245
  247SOL    HW1 3907   3.276   2.778   2.843 -0.8432 -1.0588  0.0789
  247SOL    HW2 3908   3.249   2.755   2.983  1.5860 -1.5893 -1.2944
  247SOL     MW 3909   3.269   2.811   2.921 -0.0018  0.0040  0.0004
  248SOL     OW 3910   4.074   3.553   0.393  0.6264  0.5721  0.0823
  248SOL    HW1 3911   4.114   3.561   0.479  0.4479  2.4404  0.0389
  248SOL    HW2 3912   4.115   3.628   0.349  1.4011  1.0341  1.5440
  248SOL     MW 3913   4.085   3.564   0.398 -0.0018  0.0040  0.0004
  249SOL     OW 3914   3.492   3.090   2.754 -0.2618 -0.2459 -0.5730
  249SOL    HW1 3915   3.462   3.137   2.831 -0.3086 -1.2923  0.0693
  249SOL    HW2 3916   3.411   3.075   2.705  1.3090 -1.3989 -3.0170
  249SOL     MW 3917   3.478   3.094   2.757 -0.0018  0.0040  0.0004
  250SOL     OW 3918   2.013   3.179   2.983  0.0656  0.0209  0.0421
  250SOL    HW1 3919   1.977   3.265   3.002  1.9097  0.6756  0.7563
  250SOL    HW2 3920   1.988   3.171   2.891 -1.4704 -1.5116  0.5414
  250SOL     MW 3921   2.005   3.189   2.973 -0.0018  0.0040  0.0004
  251SOL     OW 3922   3.622   4.880   0.445  0.0337  0.1074  0.2480
  251SOL    HW1 3923   3.565   4.804   0.458  0.8407 -0.6481 -0.5080
  251SOL    HW2 3924   3.614   4.894   0.351  1.3086  2.6269  0.4464
  251SOL     MW 3925   3.613   4.872   0.434 -0.0018  0.0040  0.0004
  252SOL     OW 3926   3.849   3.698   0.415 -0.1099 -0.0325 -0.0230
  252SOL    HW1 3927   3.847   3.734   0.326  0.5984 -1.9255 -0.8619
  252SOL    HW2 3928   3.932   3.650   0.408 -0.4076 -0.4016 -1.3812
  252SOL     MW 3929   3.860   3.697   0.402 -0.0018  0.0040  0.0004
  253SOL     OW 3930   1.630   4.794   0.015 -0.2833  0.6269  0.0245
  253SOL    HW1 3931   1.626   4.884   0.046  0.7287  1.5293 -2.2967
  253SOL    HW2 3932   1.604   4.802  -0.077  2.0454 -0.4578 -0.7939
  253SOL     MW 3933   1.626   4.807   0.007 -0.0018  0.0040  0.0004
  254SOL     OW 3934   4.678   2.579   2.906 -0.2821 -0.4792 -0.6377
  254SOL    HW1 3935   4.736   2.510   2.938 -0.1604 -0.0345  0.1190
  254SOL    HW2 3936   4.628   2.594   2.987  2.0926 -4.0898  1.7749
  254SOL     MW 3937   4.679   2.572   2.921 -0.0018  0.0040  0.0004
  255SOL     OW 3938   4.771   3.621   3.066  0.3782  0.0337 -0.3588
  255SOL    HW1 3939   4.845   3.674   3.036 -0.5496  0.1988 -2.5889
  255SOL    HW2 3940   4.706   3.691   3.073  0.7431  0.3090  0.3935
  255SOL     MW 3941   4.772   3.637   3.063 -0.0018  0.0040  0.0004
  256SOL     OW 3942   4.743   1.276   2.822  0.4333  0.2512 -0.1587
  256SOL    HW1 3943   4.822   1.232   2.790  0.6512  0.1519  0.5003
  256SOL    HW2 3944   4.757   1.284   2.916  1.4984  0.6680 -0.3380
  256SOL     MW 3945   4.755   1.271   2.830 -0.0018  0.0040  0.0004
  257SOL     OW 3946   4.095   3.800   0.059 -0.7183 -0.3239 -0.3879
  257SOL    HW1 3947   4.115   3.890   0.035  1.4284  0.1937  2.7127
  257SOL    HW2 3948   4.144   3.795   0.141  2.8529  1.2191 -2.2064
  257SOL     MW 3949   4.104   3.811   0.066 -0.0018  0.0040  0.0004
  258SOL     OW 3950   4.531   3.081   2.712 -0.0111  0.3470  0.3185
  258SOL    HW1 3951   4.576   3.118   2.637 -0.1149 -0.7156 -0.2933
  258SOL    HW2 3952   4.474   3.150   2.745  0.2305  0.3202  0.8101
  258SOL     MW 3953   4.529   3.095   2.707 -0.0018  0.0040  0.0004
  259SOL     OW 3954   1.969   4.498   2.450  0.2460  0.2707 -0.2586
  259SOL    HW1 3955   1.946   4.521   2.360 -0.9985 -0.2863 -0.0998
  259SOL    HW2 3956   1.882   4.480   2.486  0.1135  1.4316  0.0114
  259SOL     MW 3957   1.955   4.498   2.443 -0.0018  0.0040  0.0004
  260SOL     OW 3958   0.135   2.413   2.878 -0.2399  0.1902  0.1417
  260SOL    HW1 3959   0.060   2.361   2.851 -0.2188  0.6609 -0.8503
  260SOL    HW2 3960   0.196   2.351   2.918  1.7706  1.8084 -0.2396
  260SOL     MW 3961   0.133   2.398   2.880 -0.0018  0.0040  0.0004
  261SOL     OW 3962   4.555   2.653   0.094  0.0198 -0.2463  0.0187
  261SOL    HW1 3963   4.489   2.587   0.116  1.8001 -2.1337  0.0240
  261SOL    HW2 3964   4.639   2.614   0.118  0.0378  1.0462  2.2987
  261SOL     MW 3965   4.557   2.639   0.100 -0.0018  0.0040  0.0004
  262SOL     OW 3966   2.794   5.023   0.242 -0.1482 -0.1077 -0.1652
  262SOL    HW1 3967   2.714   5.067   0.269  0.5273  1.0368  0.0360
  262SOL    HW2 3968   2.846   5.101   0.223 -2.4576  1.3096 -1.0535
  262SOL     MW 3969   2.790   5.039   0.243 -0.0018  0.0040  0.0004
  263SOL     OW 3970   1.138   2.095   2.943 -0.0354  0.2918  0.0718
  263SOL    HW1 3971   1.223   2.117   2.905  0.4728 -0.1386  0.9140
  263SOL    HW2 3972   1.073   2.146   2.894  0.0323  0.0102 -0.3112
  263SOL     MW 3973   1.140   2.104   2.932 -0.0018  0.0040  0.0004
  264SOL     OW 3974   4.693   4.731   0.022  0.6106 -0.6939 -0.2034
  264SOL    HW1 3975   4.609   4.728  -0.023  1.0009  1.5014 -1.2027
  264SOL    HW2 3976   4.712   4.640   0.046  1.2253 -0.4429  0.2908
  264SOL     MW 3977   4.685   4.718   0.019 -0.0018  0.0040  0.0004
  265SOL     OW 3978   2.002   1.450   0.238  0.1432  0.5086 -0.4674
  265SOL    HW1 3979   2.047   1.370   0.265 -0.2162  0.8252  1.1899
  265SOL    HW2 3980   1.950   1.420   0.164  1.3463  1.8128 -1.9051
  265SOL     MW 3981   2.001   1.435   0.232 -0.0018  0.0040  0.0004
  266SOL     OW 3982   0.951   0.203   0.101  0.4830  0.0964  0.1397
  266SOL    HW1 3983   0.928   0.117   0.065 -0.6443 -0.0753  1.2057
  266SOL    HW2 3984   0.881   0.260   0.068  2.4931  2.8365  0.2432
  266SOL     MW 3985   0.939   0.199   0.092 -0.0018  0.0040  0.0004
  267SOL     OW 3986   0.699   0.688   0.190 -0.1397  0.5098 -0.1752
  267SOL    HW1 3987   0.760   0.681   0.117 -0.5495 -0.7243 -0.4308
  267SOL    HW2 3988   0.688   0.595   0.210  0.2393  0.9490  2.3584
  267SOL     MW 3989   0.705   0.675   0.183 -0.0018  0.0040  0.0004
  268SOL     OW 3990   4.627   2.144   2.959 -0.3123  0.1991 -0.1446
  268SOL    HW1 3991   4.606   2.165   2.868  1.3328  0.8967 -0.4053
  268SOL    HW2 3992   4.544   2.108   2.990 -0.2133 -0.5806 -0.7625
  268SOL     MW 3993   4.613   2.142   2.951 -0.0018  0.0040  0.0004
  269SOL     OW 3994   0.672   0.137   0.188 -0.3574  0.0824  0.4947
  269SOL    HW1 3995   0.762   0.129   0.219  0.0612 -1.1917 -0.9021
  269SOL    HW2 3996   0.652   0.045   0.172  0.1293 -0.3159  2.0842
  269SOL     MW 3997   0.681   0.124   0.190 -0.0018  0.0040  0.0004
  270SOL     OW 3998   4.356   0.140   0.376 -0.5550 -0.2613 -0.4555
  270SOL    HW1 3999   4.446   0.162   0.401 -0.7560  0.4987 -0.3693
  270SOL    HW2 4000   4.308   0.203   0.430 -0.2694 -0.2893 -0.1694
  270SOL     MW 4001   4.362   0.151   0.386 -0.0018  0.0040  0.0004
  271SOL     OW 4002   4.374   4.367   0.339 -0.2750  0.0201  0.9317
  271SOL    HW1 4003   4.367   4.462   0.346  1.9892  0.1973  1.5750
  271SOL    HW2 4004   4.376   4.361   0.243 -0.3685 -0.3249  0.9501
  271SOL     MW 4005   4.373   4.378   0.327 -0.0018  0.0040  0.0004
  272SOL     OW 4006   2.327   4.830   2.918 -0.4139 -0.9546 -0.1722
  272SOL    HW1 4007   2.357   4.896   2.981 -0.6619 -0.6068 -0.4100
  272SOL    HW2 4008   2.233   4.826   2.934 -0.2418 -1.2543  0.8105
  272SOL     MW 4009   2.319   4.839   2.928 -0.0018  0.0040  0.0004
  273SOL     OW 4010   0.622   1.056   0.433  0.0695  0.0765  0.1662
  273SOL    HW1 4011   0.668   0.981   0.471  1.4731  0.9943  0.3773
  273SOL    HW2 4012   0.568   1.012   0.368 -0.6903  0.2140  0.6980
  273SOL     MW 4013   0.621   1.041   0.429 -0.0018  0.0040  0.0004
  274SOL     OW 4014   2.675   4.985   0.012  0.2767  0.0256 -0.3386
  274SOL    HW1 4015   2.741   4.995   0.081 -2.0320  1.0706  1.9222
  274SOL    HW2 4016   2.704   4.906  -0.032  2.5566  0.2475  0.6157
  274SOL     MW 4017   2.688   4.976   0.015 -0.0018  0.0040  0.0004
  275SOL     OW 4018   3.406   3.029   0.219  0.0529 -0.0588  0.1486
  275SOL    HW1 4019   3.457   3.095   0.267  0.1549 -1.5363  2.2227
  275SOL    HW2 4020   3.437   2.949   0.260 -1.0608 -0.6458 -0.1075
  275SOL     MW 4021   3.417   3.027   0.231 -0.0018  0.0040  0.0004
  276SOL     OW 4022   0.328   1.234   3.005  0.2747  0.2506  0.5211
  276SOL    HW1 4023   0.307   1.325   3.024 -1.0548  0.0780 -0.0670
  276SOL    HW2 4024   0.424   1.228   3.013  0.2457  2.0555  3.7793
  276SOL     MW 4025   0.338   1.245   3.008 -0.0018  0.0040  0.0004
  277SOL     OW 4026   3.678   4.474   2.745  0.2032 -0.2230 -0.3953
  277SOL    HW1 4027   3.621   4.479   2.668 -0.9527 -1.0696  0.3644
  277SOL    HW2 4028   3.754   4.525   2.720 -0.0557  0.6171  0.4326
  277SOL     MW 4029   3.680   4.482   2.732 -0.0018  0.0040  0.0004
  278SOL     OW 4030   3.061   3.025   2.942 -0.4324  0.2266 -0.6689
  278SOL    HW1 4031   3.136   2.966   2.937 -0.3196  0.1417  1.4378
  278SOL    HW2 4032   3.004   2.976   3.002  1.8059 -1.8783 -0.1248
  278SOL     MW 4033   3.063   3.011   2.949 -0.0018  0.0040  0.0004
  279SOL     OW 4034   0.093   1.635   3.008  0.8376 -0.1770 -0.2193
  279SOL    HW1 4035   0.108   1.668   2.919  1.1494  2.9942  0.8780
  279SOL    HW2 4036   0.108   1.710   3.066 -0.6011 -0.7638  0.9602
  279SOL     MW 4037   0.097   1.650   3.004 -0.0018  0.0040  0.0004
  280SOL     OW 4038   2.993   4.340   2.706 -0.3858  0.1212 -0.1811
  280SOL    HW1 4039   2.977   4.335   2.612 -0.3148 -1.9303 -0.1418
  280SOL    HW2 4040   3.087   4.351   2.717 -0.7122  2.1377  1.1494
  280SOL     MW 4041   3.003   4.341   2.695 -0.0018  0.0040  0.0004
  281SOL     OW 4042   0.108   3.849   0.004 -0.4088  0.5613 -0.2276
  281SOL    HW1 4043   0.177   3.795   0.041 -1.6987 -1.4864 -0.6663
  281SOL    HW2 4044   0.153   3.907  -0.058  2.0894  1.8929  2.5692
  281SOL     MW 4045   0.123   3.850   0.001 -0.0018  0.0040  0.0004
  282SOL     OW 4046   2.177   2.705   2.933 -0.1190 -0.0907  0.0118
  282SOL    HW1 4047   2.142   2.752   2.857 -1.3796 -1.4818 -0.3187
  282SOL    HW2 4048   2.153   2.762   3.006 -2.2754 -0.7474 -0.1226
  282SOL     MW 4049   2.169   2.719   2.933 -0.0018  0.0040  0.0004
  283SOL     OW 4050   2.353   2.923   2.739 -0.4236  0.4941 -0.1281
  283SOL    HW1 4051   2.408   2.896   2.813 -0.0078  0.4292 -0.4548
  283SOL    HW2 4052   2.424   2.950   2.680 -2.0364  2.1329 -1.4368
  283SOL     MW 4053   2.370   2.923   2.741 -0.0018  0.0040  0.0004
  284SOL     OW 4054   3.382   5.001   0.512  0.1350 -0.0229 -0.1113
  284SOL    HW1 4055   3.464   4.958   0.488  0.9393  1.1470  0.4834
  284SOL    HW2 4056   3.335   4.939   0.567  0.4921  0.3761  0.6493
  284SOL     MW 4057   3.387   4.987   0.516 -0.0018  0.0040  0.0004
  285SOL     OW 4058   2.605   0.090   0.276 -0.3274  0.0379  0.7799
  285SOL    HW1 4059   2.680   0.142   0.307  1.5271 -1.8788 -0.2748
  285SOL    HW2 4060   2.601   0.112   0.183 -2.4861 -0.5800  0.6704
  285SOL     MW 4061   2.615   0.100   0.268 -0.0018  0.0040  0.0004
  286SOL     OW 4062   1.587   0.543   0.050  0.2305  0.2997 -0.3717
  286SOL    HW1 4063   1.594   0.588   0.134 -1.7900 -1.2381  0.6883
  286SOL    HW2 4064   1.676   0.536   0.016  0.1405 -0.5648 -0.4382
  286SOL     MW 4065   1.599   0.548   0.056 -0.0018  0.0040  0.0004
  287SOL     OW 4066   4.060   4.351   0.222 -0.0613 -0.0339 -0.7076
  287SOL    HW1 4067   3.998   4.358   0.294 -1.8825  0.2401 -2.2400
  287SOL    HW2 4068   4.144   4.361   0.267 -1.4564 -0.1659  2.1485
  287SOL     MW 4069   4.063   4.353   0.237 -0.0018  0.0040  0.0004
  288SOL     OW 4070   0.089   2.500   0.078 -0.1466 -0.2302  0.4505
  288SOL    HW1 4071   0.109   2.493  -0.015  1.0387  1.4794  0.5329
  288SOL    HW2 4072   0.047   2.585   0.088  0.9219  0.2511  1.0109
  288SOL     MW 4073   0.086   2.510   0.067 -0.0018  0.0040  0.0004
  289SOL     OW 4074   0.903   5.063   0.071  0.5126  0.3844  0.8245
  289SOL    HW1 4075   0.892   5.009  -0.007 -1.5972  1.1514  0.5191
  289SOL    HW2 4076   0.965   5.011   0.122  2.4171  0.9129 -0.7809
  289SOL     MW 4077   0.910   5.049   0.067 -0.0018  0.0040  0.0004
  290SOL     OW 4078   3.646   0.410   0.435  0.2318  0.2760 -0.1946
  290SOL    HW1 4079   3.704   0.467   0.385 -0.4444  0.3524 -0.9089
  290SOL    HW2 4080   3.608   0.467   0.502  0.9703 -0.4254  0.8399
  290SOL     MW 4081   3.649   0.425   0.437 -0.0018  0.0040  0.0004
  291SOL     OW 4082   0.461   4.516   2.832 -0.0178 -0.2222 -0.1756
  291SOL    HW1 4083   0.366   4.526   2.840 -0.0902 -0.6372 -0.5126
  291SOL    HW2 4084   0.481   4.595   2.780 -0.0930  0.6335  1.0541
  291SOL     MW 4085   0.451   4.528   2.826 -0.0018  0.0040  0.0004
  292SOL     OW 4086   2.314   4.227   2.863  0.3259  0.1090 -0.1295
  292SOL    HW1 4087   2.388   4.177   2.829  1.2920  2.1451 -1.1740
  292SOL    HW2 4088   2.328   4.311   2.819  2.4375  0.0778  0.4102
  292SOL     MW 4089   2.325   4.232   2.853 -0.0018  0.0040  0.0004
  293SOL     OW 4090   0.429   4.227   2.810  0.0028  0.2744  0.0251
  293SOL    HW1 4091   0.438   4.321   2.826 -1.6554  0.6788 -1.1514
  293SOL    HW2 4092   0.473   4.213   2.727 -0.9767  0.2187 -0.5025
  293SOL     MW 4093   0.436   4.237   2.802 -0.0018  0.0040  0.0004
  294SOL     OW 4094   3.157   4.812   0.210  0.1879  0.0620 -0.2904
  294SOL    HW1 4095   3.181   4.901   0.238 -1.6031  1.3340 -2.4649
  294SOL    HW2 4096   3.070   4.811   0.250  0.2020  0.0145 -0.2612
  294SOL     MW 4097   3.149   4.824   0.219 -0.0018  0.0040  0.0004
  295SOL     OW 4098   2.835   0.216   0.338 -0.0086 -0.4671  0.0534
  295SOL    HW1 4099   2.905   0.172   0.290 -0.3475  0.1570 -1.0423
  295SOL    HW2 4100   2.873   0.232   0.424  2.3447 -2.0272 -0.6114
  295SOL     MW 4101   2.849   0.213   0.343 -0.0018  0.0040  0.0004
  296SOL     OW 4102   4.083   4.290   0.510  0.6596  0.0462 -0.4134
  296SOL    HW1 4103   4.117   4.377   0.531  0.8372 -0.0187 -0.4301
  296SOL    HW2 4104   4.138   4.235   0.566  1.8495  1.7484  0.1715
  296SOL     MW 4105   4.095   4.294   0.521 -0.0018  0.0040  0.0004
  297SOL     OW 4106   0.140   3.477   2.425 -0.5590  0.3490 -0.6252
  297SOL    HW1 4107   0.141   3.465   2.331  0.9040  0.1095 -0.5963
  297SOL    HW2 4108   0.049   3.498   2.445 -0.3414  1.0522 -0.3355
  297SOL     MW 4109   0.128   3.478   2.415 -0.0018  0.0040  0.0004
  298SOL     OW 4110   3.653   3.617   0.067 -0.1447  0.1985  0.5112
  298SOL    HW1 4111   3.707   3.554   0.021 -1.5345 -1.2490  0.7830
  298SOL    HW2 4112   3.656   3.577   0.154  0.6718 -2.1181 -0.4983
  298SOL     MW 4113   3.660   3.604   0.072 -0.0018  0.0040  0.0004
  299SOL     OW 4114   5.045   3.186   2.753 -0.0175 -0.0785 -0.1042
  299SOL    HW1 4115   5.008   3.169   2.839 -0.4060  0.7902 -0.0913
  299SOL    HW2 4116   5.093   3.105   2.736 -1.6146 -1.3416  1.0605
  299SOL     MW 4117   5.047   3.173   2.762 -0.0018  0.0040  0.0004
  300SOL     OW 4118   3.331   3.911   3.011  0.1010 -0.2325  0.0931
  300SOL    HW1 4119   3.244   3.880   3.037  0.9169 -2.2733  0.5834
  300SOL    HW2 4120   3.330   3.997   3.053  2.2358 -0.0724 -0.1037
  300SOL     MW 4121   3.319   3.918   3.020 -0.0018  0.0040  0.0004
  301SOL     OW 4122   4.498   4.198   2.928  0.8552  0.1192 -0.3049
  301SOL    HW1 4123   4.519   4.287   2.897  1.4792 -0.4519 -1.6017
  301SOL    HW2 4124   4.585   4.161   2.944  0.8785  0.8525  1.4917
  301SOL     MW 4125   4.512   4.205   2.926 -0.0018  0.0040  0.0004
  302SOL     OW 4126   4.356   2.392   2.642 -0.6285  0.3727  0.3662
  302SOL    HW1 4127   4.263   2.413   2.636 -0.9368 -0.7728  0.8709
  302SOL    HW2 4128   4.398   2.478   2.649  0.2124 -0.0136  0.2679
  302SOL     MW 4129   4.349   2.407   2.642 -0.0018  0.0040  0.0004
  303SOL     OW 4130   2.055   4.138   2.833  0.4452 -0.5337  0.4795
  303SOL    HW1 4131   2.146   4.157   2.856 -0.1737  1.4084  1.6515
  303SOL    HW2 4132   2.040   4.199   2.761 -1.0598 -1.4245  0.0002
  303SOL     MW 4133   2.065   4.149   2.827 -0.0018  0.0040  0.0004
  304SOL     OW 4134   3.256   4.497   2.727 -0.3479 -0.3728  0.0673
  304SOL    HW1 4135   3.314   4.550   2.672 -1.1998 -0.3342 -0.8514
  304SOL    HW2 4136   3.313   4.424   2.749  2.5290  2.0725  1.3284
  304SOL     MW 4137   3.271   4.495   2.722 -0.0018  0.0040  0.0004
  305SOL     OW 4138   0.267   2.338   0.197 -0.0158  0.6642 -0.0182
  305SOL    HW1 4139   0.345   2.389   0.215  0.1579 -0.1003  1.5390
  305SOL    HW2 4140   0.197   2.394   0.163 -2.8675 -3.2867 -1.4334
  305SOL     MW 4141   0.268   2.352   0.195 -0.0018  0.0040  0.0004
  306SOL     OW 4142   1.955   1.869   0.317 -0.4781  0.2873 -0.0611
  306SOL    HW1 4143   2.019   1.870   0.388 -0.7806  2.1674  0.2499
  306SOL    HW2 4144   1.990   1.802   0.259 -2.3732 -0.9287  0.1342
  306SOL     MW 4145   1.968   1.860   0.319 -0.0018  0.0040  0.0004
  307SOL     OW 4146   2.275   4.036   2.334  0.2879 -0.5031 -0.4593
  307SOL    HW1 4147   2.363   4.070   2.350 -0.6244  2.3950 -1.0104
  307SOL    HW2 4148   2.263   3.971   2.403 -1.6616 -0.3551 -0.6150
  307SOL     MW 4149   2.285   4.032   2.345 -0.0018  0.0040  0.0004
  308SOL     OW 4150   3.563   4.908   0.192  0.4703  0.4549  0.1955
  308SOL    HW1 4151   3.649   4.903   0.150  0.2710 -1.0479 -0.0968
  308SOL    HW2 4152   3.545   5.001   0.185 -1.9567 -0.1054 -2.7963
  308SOL     MW 4153   3.572   4.920   0.186 -0.0018  0.0040  0.0004
  309SOL     OW 4154   5.025   2.260   2.812  0.3674  0.0520  0.0826
  309SOL    HW1 4155   4.953   2.293   2.867 -0.1447 -0.8902 -0.0017
  309SOL    HW2 4156   4.980   2.236   2.731 -0.1712 -0.1204  0.4210
  309SOL     MW 4157   5.009   2.261   2.809 -0.0018  0.0040  0.0004
  310SOL     OW 4158   2.917   4.794   0.336 -0.2219 -0.6294  0.3041
  310SOL    HW1 4159   2.865   4.716   0.316 -1.2450  0.2665 -0.6338
  310SOL    HW2 4160   2.863   4.866   0.302 -0.6732 -0.4115  1.4528
  310SOL     MW 4161   2.903   4.793   0.329 -0.0018  0.0040  0.0004
  311SOL     OW 4162   2.726   2.942   2.858 -0.6179  0.0100  0.3870
  311SOL    HW1 4163   2.804   2.934   2.913 -0.2654  0.5100 -0.0411
  311SOL    HW2 4164   2.713   3.037   2.862  1.8135  0.3646  1.6029
  311SOL     MW 4165   2.734   2.953   2.866 -0.0018  0.0040  0.0004
  312SOL     OW 4166   2.051   4.383   2.697  0.6425  0.2883  0.3470
  312SOL    HW1 4167   2.143   4.406   2.713  0.5125  0.5704  0.7016
  312SOL    HW2 4168   2.035   4.417   2.610 -1.7998 -2.1188 -0.3031
  312SOL     MW 4169   2.061   4.390   2.688 -0.0018  0.0040  0.0004
  313SOL     OW 4170   4.872   3.949   2.869 -0.0138 -0.3167 -0.2997
  313SOL    HW1 4171   4.949   3.988   2.828 -0.1839 -0.2155 -0.5230
  313SOL    HW2 4172   4.851   3.869   2.821 -2.1861 -0.6094  0.9692
  313SOL     MW 4173   4.879   3.943   2.857 -0.0018  0.0040  0.0004
  314SOL     OW 4174   2.877   0.518   3.051 -0.0369  0.7567  0.0208
  314SOL    HW1 4175   2.920   0.441   3.014 -1.3569 -0.0395  0.0856
  314SOL    HW2 4176   2.838   0.477   3.128  1.5355 -2.1660 -0.6214
  314SOL     MW 4177   2.877   0.502   3.056 -0.0018  0.0040  0.0004
  315SOL     OW 4178   4.097   4.955   0.097 -0.0588  0.2402  0.0129
  315SOL    HW1 4179   4.131   4.984   0.181 -1.0758 -0.5967  0.7471
  315SOL    HW2 4180   4.162   4.974   0.030 -0.3765 -0.0811 -0.3973
  315SOL     MW 4181   4.110   4.961   0.099 -0.0018  0.0040  0.0004
  316SOL     OW 4182   1.851   1.354   0.040 -0.1010 -0.1704 -0.2218
  316SOL    HW1 4183   1.768   1.390   0.009 -0.0282  0.3150  0.1356
  316SOL    HW2 4184   1.914   1.394  -0.019  1.2149 -1.3922  0.3069
  316SOL     MW 4185   1.848   1.364   0.028 -0.0018  0.0040  0.0004
  317SOL     OW 4186   2.988   3.380   0.067  0.7487 -0.0287  0.1159
  317SOL    HW1 4187   3.038   3.299   0.074  0.4852 -0.2297 -0.2903
  317SOL    HW2 4188   2.947   3.388   0.153  1.4722 -3.4635  0.9094
  317SOL     MW 4189   2.989   3.370   0.079 -0.0018  0.0040  0.0004
  318SOL     OW 4190   3.876   2.632   2.995  0.0435  0.1699 -0.3688
  318SOL    HW1 4191   3.948   2.648   3.055  0.8098 -0.0898 -1.1951
  318SOL    HW2 4192   3.799   2.654   3.046  1.2429  0.2281  1.4778
  318SOL     MW 4193   3.875   2.637   3.009 -0.0018  0.0040  0.0004
  319SOL     OW 4194   2.747   0.437   0.213 -0.1749 -0.0644  0.2139
  319SOL    HW1 4195   2.765   0.509   0.274  0.0597 -0.9915  1.2901
  319SOL    HW2 4196   2.787   0.360   0.256 -0.5518  0.4078  1.4570
  319SOL     MW 4197   2.755   0.436   0.227 -0.0018  0.0040  0.0004
  320SOL     OW 4198   4.731   4.449   0.003 -0.0726  0.0559 -0.2684
  320SOL    HW1 4199   4.736   4.426   0.096  0.4976  0.8705 -0.0829
  320SOL    HW2 4200   4.742   4.366  -0.044 -1.7173 -0.2300 -0.1961
  320SOL     MW 4201   4.734   4.435   0.009 -0.0018  0.0040  0.0004
  321SOL     OW 4202   3.128   4.845   2.998 -0.4230 -0.0073 -0.1951
  321SOL    HW1 4203   3.224   4.849   2.999 -0.3290 -1.5255  0.2540
  321SOL    HW2 4204   3.119   4.830   3.092  0.8755  1.1400  0.1479
  321SOL     MW 4205   3.139   4.844   3.011 -0.0018  0.0040  0.0004
  322SOL     OW 4206   2.054   2.117   0.222  0.0737  0.3840  0.1618
  322SOL    HW1 4207   2.010   2.039   0.255 -3.2957  1.2189 -1.8937
  322SOL    HW2 4208   2.097   2.091   0.140  0.0237  0.5304  0.0890
  322SOL     MW 4209   2.054   2.103   0.215 -0.0018  0.0040  0.0004
  323SOL     OW 4210   1.503   3.222   2.883 -0.4397  0.3270 -0.8829
  323SOL    HW1 4211   1.527   3.142   2.930 -2.3691 -0.6324 -1.4483
  323SOL    HW2 4212   1.550   3.217   2.800 -1.6028  1.8363 -1.6746
  323SOL     MW 4213   1.513   3.211   2.878 -0.0018  0.0040  0.0004
  324SOL     OW 4214   3.291   4.169   0.006  0.1986  0.1248 -0.5622
  324SOL    HW1 4215   3.308   4.207  -0.080 -2.7200  1.6351 -0.5980
  324SOL    HW2 4216   3.352   4.214   0.065 -0.6664  1.1437 -0.4259
  324SOL     MW 4217   3.301   4.180   0.003 -0.0018  0.0040  0.0004
  325SOL     OW 4218   4.193   2.768   0.367  0.2534  0.3066 -0.2284
  325SOL    HW1 4219   4.275   2.808   0.340  0.5484 -0.3324 -0.2975
  325SOL    HW2 4220   4.131   2.839   0.352  0.4794  0.1164 -2.4173
  325SOL     MW 4221   4.195   2.782   0.361 -0.0018  0.0040  0.0004
  326SOL     OW 4222   0.630   1.285   0.562 -0.4381 -0.0610 -0.5242
  326SOL    HW1 4223   0.540   1.307   0.585 -0.1680  1.9966 -1.2432
  326SOL    HW2 4224   0.628   1.197   0.523 -0.5226 -1.3464  2.1220
  326SOL     MW 4225   0.618   1.276   0.560 -0.0018  0.0040  0.0004
  327SOL     OW 4226   3.253   4.829   0.666  0.0962  0.5845  0.1056
  327SOL    HW1 4227   3.161   4.816   0.642  0.5918  0.4234 -1.9818
  327SOL    HW2 4228   3.247   4.888   0.740 -0.9849  1.2956 -0.5215
  327SOL     MW 4229   3.240   4.835   0.672 -0.0018  0.0040  0.0004
  328SOL     OW 4230   3.516   2.784   0.280  0.0706  0.3141 -0.2776
  328SOL    HW1 4231   3.461   2.717   0.321  0.3639 -0.0679 -0.5095
  328SOL    HW2 4232   3.552   2.739   0.204 -0.0683  1.5032 -1.0654
  328SOL     MW 4233   3.513   2.769   0.275 -0.0018  0.0040  0.0004
  329SOL     OW 4234   2.858   3.436   2.901 -0.0896  0.3553  0.1733
  329SOL    HW1 4235   2.901   3.421   2.985 -0.4656  3.3802  1.0038
  329SOL    HW2 4236   2.905   3.376   2.843 -1.4396 -1.1425  0.5776
  329SOL     MW 4237   2.870   3.426   2.904 -0.0018  0.0040  0.0004
  330SOL     OW 4238   4.012   0.388   0.331  0.3308  0.0257  0.8944
  330SOL    HW1 4239   4.070   0.395   0.255  0.2041 -1.6159  0.6176
  330SOL    HW2 4240   3.965   0.307   0.312 -1.5162  0.9459  1.2105
  330SOL     MW 4241   4.013   0.378   0.319 -0.0018  0.0040  0.0004
  331SOL     OW 4242   4.895   4.088   0.162  0.2262  0.6613 -0.3023
  331SOL    HW1 4243   4.886   3.996   0.139  0.8496  0.4505  0.2612
  331SOL    HW2 4244   4.859   4.091   0.251 -1.4677 -0.4066 -0.9199
  331SOL     MW 4245   4.889   4.076   0.171 -0.0018  0.0040  0.0004
  332SOL     OW 4246   2.391   2.545   2.967  0.2082 -0.0892 -0.0950
  332SOL    HW1 4247   2.322   2.611   2.957  0.9510  0.6838 -0.1837
  332SOL    HW2 4248   2.375   2.513   3.056  0.1976 -0.5594 -0.2649
  332SOL     MW 4249   2.380   2.549   2.977 -0.0018  0.0040  0.0004
  333SOL     OW 4250   0.197   4.585   2.837 -0.2408  0.1198  0.5735
  333SOL    HW1 4251   0.140   4.516   2.802  0.1258 -0.3589  0.8923
  333SOL    HW2 4252   0.193   4.665   2.785 -0.3715  0.4736  1.1155
  333SOL     MW 4253   0.189   4.586   2.826 -0.0018  0.0040  0.0004
  334SOL     OW 4254   3.845   3.801   0.168 -0.5113 -0.3870 -0.0162
  334SOL    HW1 4255   3.918   3.789   0.108 -0.1700  0.8079  0.1387
  334SOL    HW2 4256   3.777   3.751   0.122  0.1240 -0.1330 -1.2972
  334SOL     MW 4257   3.845   3.792   0.154 -0.0018  0.0040  0.0004
  335SOL     OW 4258   2.971   3.223   2.770 -0.0357 -0.3194  0.0906
  335SOL    HW1 4259   2.902   3.208   2.704  0.3867 -1.0572 -0.2037
  335SOL    HW2 4260   2.985   3.142   2.820 -0.1308  0.5809  1.6159
  335SOL     MW 4261   2.963   3.210   2.768 -0.0018  0.0040  0.0004
  336SOL     OW 4262   3.009   0.080   0.182  0.6455  0.2772  0.1497
  336SOL    HW1 4263   3.076   0.041   0.238 -0.4334 -0.7142  0.7750
  336SOL    HW2 4264   3.043   0.048   0.098  2.4778 -0.6909  1.1920
  336SOL     MW 4265   3.023   0.071   0.178 -0.0018  0.0040  0.0004
  337SOL     OW 4266   0.609   4.441   3.059 -0.1852 -0.4398 -0.4708
  337SOL    HW1 4267   0.566   4.463   2.976 -0.3935 -1.7264 -0.7275
  337SOL    HW2 4268   0.535   4.449   3.119  0.6788 -0.9782  0.7052
  337SOL     MW 4269   0.593   4.445   3.056 -0.0018  0.0040  0.0004
  338SOL     OW 4270   2.895   2.608   2.953  0.1751  0.2695 -0.2643
  338SOL    HW1 4271   2.914   2.610   2.859  0.3025  0.3121 -0.2387
  338SOL    HW2 4272   2.805   2.577   2.950  0.2162  0.2286 -1.6699
  338SOL     MW 4273   2.886   2.604   2.940 -0.0018  0.0040  0.0004
  339SOL     OW 4274   4.097   2.758   0.106 -0.2711  0.1792  0.1957
  339SOL    HW1 4275   4.126   2.736   0.194 -0.6357  1.2611  0.5983
  339SOL    HW2 4276   4.126   2.847   0.085  2.0074 -0.2144  1.3940
  339SOL     MW 4277   4.105   2.767   0.115 -0.0018  0.0040  0.0004
  340SOL     OW 4278   1.829   0.458   3.025  0.1367 -0.0309 -0.1755
  340SOL    HW1 4279   1.879   0.503   2.958 -0.9541 -0.0445 -1.0281
  340SOL    HW2 4280   1.821   0.370   2.988  0.2128 -0.8492  1.6348
  340SOL     MW 4281   1.834   0.452   3.011 -0.0018  0.0040  0.0004
  341SOL     OW 4282   2.661   2.485   2.853 -0.3770 -0.6602  0.1951
  341SOL    HW1 4283   2.654   2.552   2.786 -0.9865 -0.0345  0.8650
  341SOL    HW2 4284   2.572   2.488   2.888 -1.3013 -1.4382 -1.9443
  341SOL     MW 4285   2.648   2.494   2.849 -0.0018  0.0040  0.0004
  342SOL     OW 4286   3.288   0.081   2.859  0.1957 -0.1035 -0.7737
  342SOL    HW1 4287   3.208   0.046   2.898 -0.5474  0.0005 -2.1580
  342SOL    HW2 4288   3.255   0.116   2.776 -1.5361 -0.8634 -0.4416
  342SOL     MW 4289   3.273   0.081   2.853 -0.0018  0.0040  0.0004
  343SOL     OW 4290   2.854   0.660   0.338  0.0547  0.3049  0.2422
  343SOL    HW1 4291   2.815   0.740   0.302  0.1040 -0.6711 -2.1617
  343SOL    HW2 4292   2.943   0.683   0.363 -0.2157  0.5578  1.0077
  343SOL     MW 4293   2.861   0.674   0.337 -0.0018  0.0040  0.0004
  344SOL     OW 4294   4.144   3.190   2.919 -0.2549 -0.0785 -0.4557
  344SOL    HW1 4295   4.114   3.254   2.983 -2.1062 -1.1226 -0.2018
  344SOL    HW2 4296   4.077   3.204   2.851 -0.2149  0.8410 -0.3181
  344SOL     MW 4297   4.131   3.200   2.918 -0.0018  0.0040  0.0004
  345SOL     OW 4298   3.561   3.206   0.334  0.3394 -0.7442 -0.5311
  345SOL    HW1 4299   3.607   3.290   0.341 -0.7899 -0.1345 -0.1124
  345SOL    HW2 4300   3.623   3.142   0.369  0.0859 -0.4085  0.5812
  345SOL     MW 4301   3.575   3.209   0.340 -0.0018  0.0040  0.0004
  346SOL     OW 4302   3.480   3.678   2.920 -0.3627 -0.0982  0.5219
  346SOL    HW1 4303   3.426   3.750   2.952 -0.6900 -0.6599  1.2533
  346SOL    HW2 4304   3.532   3.657   2.998 -1.0666  0.2785  1.1077
  346SOL     MW 4305   3.480   3.685   2.935 -0.0018  0.0040  0.0004
  347SOL     OW 4306   1.657   4.664   2.668 -0.3965  0.6547  0.0988
  347SOL    HW1 4307   1.718   4.709   2.610  1.5610 -1.5604  0.2548
  347SOL    HW2 4308   1.719   4.635   2.736 -0.2943  2.1241  0.6641
  347SOL     MW 4309   1.673   4.666   2.670 -0.0018  0.0040  0.0004
  348SOL     OW 4310   1.315   4.349   0.210 -0.8308  0.0240 -0.1740
  348SOL    HW1 4311   1.304   4.416   0.277  2.4291 -0.4352  0.9957
  348SOL    HW2 4312   1.329   4.272   0.266  2.3769  2.5098  2.8801
  348SOL     MW 4313   1.315   4.347   0.226 -0.0018  0.0040  0.0004
  349SOL     OW 4314   3.705   3.504   2.775 -0.0146 -0.1100  0.0527
  349SOL    HW1 4315   3.625   3.460   2.747  0.6760 -1.1496 -0.3502
  349SOL    HW2 4316   3.684   3.597   2.762  0.9524 -0.1511 -2.5018
  349SOL     MW 4317   3.692   3.511   2.769 -0.0018  0.0040  0.0004
  350SOL     OW 4318   4.261   4.087   0.616  0.1234 -0.5415 -0.0599
  350SOL    HW1 4319   4.267   4.014   0.678 -0.3043 -0.4462  0.0954
  350SOL    HW2 4320   4.351   4.110   0.593 -0.1316 -0.9171 -1.5737
  350SOL     MW 4321   4.274   4.080   0.621 -0.0018  0.0040  0.0004
  351SOL     OW 4322   1.643   1.714   0.064 -0.1770 -0.3672  0.0083
  351SOL    HW1 4323   1.644   1.624   0.032  0.3652 -0.5176  0.4307
  351SOL    HW2 4324   1.619   1.766  -0.013  1.3615  0.0199 -0.2266
  351SOL     MW 4325   1.640   1.709   0.050 -0.0018  0.0040  0.0004
  352SOL     OW 4326   2.216   2.052   0.008 -0.2521  0.1509 -0.0007
  352SOL    HW1 4327   2.296   2.098  -0.017 -1.6960  0.8530 -4.1286
  352SOL    HW2 4328   2.243   1.994   0.080  1.5472 -0.4550 -1.0902
  352SOL     MW 4329   2.230   2.051   0.014 -0.0018  0.0040  0.0004
  353SOL     OW 4330   1.559   4.354   0.055  0.2691  0.2186  0.0389
  353SOL    HW1 4331   1.480   4.357   0.109  2.3823 -0.3100  3.4763
  353SOL    HW2 4332   1.606   4.432   0.087 -0.0353 -0.7233  3.0671
  353SOL     MW 4333   1.555   4.365   0.066 -0.0018  0.0040  0.0004
  354SOL     OW 4334   4.830   3.379   0.147  0.2649  0.1277  0.1845
  354SOL    HW1 4335   4.781   3.330   0.082  1.0106  0.0421 -0.3298
  354SOL    HW2 4336   4.819   3.467   0.112  0.1856 -0.3576 -1.0505
  354SOL     MW 4337   4.822   3.384   0.134 -0.0018  0.0040  0.0004
  355SOL     OW 4338   3.452   0.118   0.631 -0.3764  0.4492 -0.4172
  355SOL    HW1 4339   3.430   0.030   0.603 -0.0617 -0.2504  1.3878
  355SOL    HW2 4340   3.546   0.125   0.612 -0.2544  1.3927  0.4187
  355SOL     MW 4341   3.462   0.108   0.625 -0.0018  0.0040  0.0004
  356SOL     OW 4342   2.544   3.870   2.631 -0.4585 -0.6523 -0.4018
  356SOL    HW1 4343   2.637   3.852   2.619 -0.1197  0.8853 -0.3340
  356SOL    HW2 4344   2.510   3.826   2.553  0.1047 -1.9945  0.0820
  356SOL     MW 4345   2.552   3.862   2.619 -0.0018  0.0040  0.0004
  357SOL     OW 4346   3.100   4.727   2.753  0.2811 -0.1213  0.0155
  357SOL    HW1 4347   3.152   4.646   2.754  0.5074  0.0106  1.5965
  357SOL    HW2 4348   3.089   4.754   2.844 -1.4568  2.1421 -0.7741
  357SOL     MW 4349   3.106   4.719   2.765 -0.0018  0.0040  0.0004
  358SOL     OW 4350   1.625   1.473   3.021  0.1205  0.1412  0.2760
  358SOL    HW1 4351   1.661   1.473   2.932  1.5412 -1.2359  0.8084
  358SOL    HW2 4352   1.550   1.414   3.018 -0.1638  0.5088  0.0438
  358SOL     MW 4353   1.620   1.465   3.009 -0.0018  0.0040  0.0004
  359SOL     OW 4354   3.618   2.701   0.027  0.3784  0.1037  0.1740
  359SOL    HW1 4355   3.598   2.788  -0.009  0.4136 -0.1609 -0.4858
  359SOL    HW2 4356   3.592   2.636  -0.038  0.0503 -1.0048  1.3720
  359SOL     MW 4357   3.612   2.704   0.014 -0.0018  0.0040  0.0004
  360SOL     OW 4358   2.834   4.511   2.873  0.0954  0.0113  0.4522
  360SOL    HW1 4359   2.874   4.470   2.796 -1.3403 -0.0374 -0.2990
  360SOL    HW2 4360   2.834   4.444   2.942 -2.3557  1.6647  2.2149
  360SOL     MW 4361   2.840   4.497   2.872 -0.0018  0.0040  0.0004
  361SOL     OW 4362   2.626   4.790   2.643 -0.2928  0.2971 -0.4405
  361SOL    HW1 4363   2.604   4.723   2.708 -1.3811  1.1660  0.1416
  361SOL    HW2 4364   2.594   4.870   2.685  1.7835  0.3100  1.2949
  361SOL     MW 4365   2.619   4.792   2.657 -0.0018  0.0040  0.0004
  362SOL     OW 4366   4.307   3.020   2.534 -0.4777  0.1973 -0.4470
  362SOL    HW1 4367   4.385   3.049   2.582 -0.2082 -0.6822 -0.3192
  362SOL    HW2 4368   4.349   2.978   2.459  2.8469  0.9182  0.7957
  362SOL     MW 4369   4.323   3.018   2.531 -0.0018  0.0040  0.0004
  363SOL     OW 4370   2.271   3.151   2.887  0.4903 -0.5208 -0.3799
  363SOL    HW1 4371   2.179   3.146   2.911  0.1254 -0.8309 -1.7468
  363SOL    HW2 4372   2.272   3.075   2.829 -1.8121 -1.3233  0.5344
  363SOL     MW 4373   2.259   3.141   2.882 -0.0018  0.0040  0.0004
  364SOL     OW 4374   2.872   2.873   0.020  0.2696 -0.5143  0.6472
  364SOL    HW1 4375   2.881   2.778   0.007 -2.9431 -0.8718  0.0881
  364SOL    HW2 4376   2.803   2.887   0.086 -1.0575  1.7681 -1.0812
  364SOL     MW 4377   2.864   2.862   0.027 -0.0018  0.0040  0.0004
  365SOL     OW 4378   3.933   4.484   0.021  0.1463  0.3952 -0.3074
  365SOL    HW1 4379   3.902   4.408  -0.028 -1.9509  0.2515  1.1374
  365SOL    HW2 4380   3.984   4.449   0.094  0.8025  1.9403  0.0090
  365SOL     MW 4381   3.935   4.469   0.024 -0.0018  0.0040  0.0004
  366SOL     OW 4382   3.184   3.169   0.108 -0.1621  0.6525  0.5967
  366SOL    HW1 4383   3.248   3.120   0.160 -0.3741 -0.2531  0.0105
  366SOL    HW2 4384   3.134   3.106   0.057 -0.3621  1.1609  0.1638
  366SOL     MW 4385   3.186   3.154   0.108 -0.0018  0.0040  0.0004
  367SOL     OW 4386   3.386   4.283   2.826 -0.1417  0.7190 -0.1984
  367SOL    HW1 4387   3.413   4.234   2.748 -1.5703 -0.0973 -0.2123
  367SOL    HW2 4388   3.465   4.317   2.868  1.0613 -1.8531 -0.1731
  367SOL     MW 4389   3.400   4.281   2.821 -0.0018  0.0040  0.0004
  368SOL     OW 4390   4.196   2.785   2.892 -0.1219 -0.4578 -0.4665
  368SOL    HW1 4391   4.277   2.811   2.936  0.0525 -2.0948  0.2686
  368SOL    HW2 4392   4.181   2.696   2.924 -0.2108 -0.0379  0.7102
  368SOL     MW 4393   4.205   2.776   2.902 -0.0018  0.0040  0.0004
  369SOL     OW 4394   0.607   4.753   2.734  0.3117 -0.1568  0.2375
  369SOL    HW1 4395   0.663   4.720   2.664  0.1190  1.5738 -0.8126
  369SOL    HW2 4396   0.640   4.842   2.748  0.3094 -0.4726  2.5716
  369SOL     MW 4397   0.618   4.761   2.726 -0.0018  0.0040  0.0004
  370SOL     OW 4398   3.603   0.703   2.971 -0.0795  0.2214 -0.2076
  370SOL    HW1 4399   3.642   0.621   3.002 -2.0373 -0.9603 -0.6678
  370SOL    HW2 4400   3.519   0.681   2.932 -0.4109 -0.7881  1.0063
  370SOL     MW 4401   3.597   0.689   2.970 -0.0018  0.0040  0.0004
  371SOL     OW 4402   1.918   1.719   3.035  0.2393  0.1503 -0.7875
  371SOL    HW1 4403   1.903   1.802   2.989 -0.5931  1.5946  1.9032
  371SOL    HW2 4404   1.837   1.707   3.083 -0.2124  0.0125 -1.5673
  371SOL     MW 4405   1.906   1.729   3.035 -0.0018  0.0040  0.0004
  372SOL     OW 4406   1.587   3.482   2.898  0.3810 -0.4810 -0.2304
  372SOL    HW1 4407   1.584   3.480   2.802 -1.1897 -0.1770 -0.2152
  372SOL    HW2 4408   1.558   3.393   2.919  0.5931 -0.6980 -0.8347
  372SOL     MW 4409   1.583   3.470   2.888 -0.0018  0.0040  0.0004
  373SOL     OW 4410   3.895   4.200   3.025 -0.4226 -0.5134  0.1707
  373SOL    HW1 4411   3.895   4.148   3.106  1.2714  0.3963  0.8132
  373SOL    HW2 4412   3.802   4.219   3.011  0.0358  1.4535 -0.5971
  373SOL     MW 4413   3.883   4.196   3.034 -0.0018  0.0040  0.0004
  374SOL     OW 4414   4.174   5.040   0.347  0.2303 -0.0748 -0.0699
  374SOL    HW1 4415   4.112   5.075   0.411 -1.6867 -1.9224 -0.8222
  374SOL    HW2 4416   4.244   5.104   0.363 -1.4265  1.8529 -0.1138
  374SOL     MW 4417   4.175   5.053   0.358 -0.0018  0.0040  0.0004
  375SOL     OW 4418   3.388   4.826   3.048  0.0412  0.0923  0.1375
  375SOL    HW1 4419   3.421   4.851   3.134 -2.9748  0.2327  1.4017
  375SOL    HW2 4420   3.426   4.739   3.034 -0.6435 -0.3431  0.8341
  375SOL     MW 4421   3.397   4.818   3.057 -0.0018  0.0040  0.0004
  376SOL     OW 4422   0.524   3.870   3.044 -0.4578 -0.8347  0.3329
  376SOL    HW1 4423   0.485   3.889   2.958 -1.0978 -0.3085  0.7280
  376SOL    HW2 4424   0.574   3.950   3.058  0.5990 -1.0006 -1.9330
  376SOL     MW 4425   0.525   3.883   3.034 -0.0018  0.0040  0.0004
  377SOL     OW 4426   4.513   2.611   2.678  0.0128  0.0609  0.2905
  377SOL    HW1 4427   4.463   2.691   2.688  1.7549  1.4468 -1.1917
  377SOL    HW2 4428   4.571   2.603   2.754  2.7330 -0.1932 -1.6445
  377SOL     MW 4429   4.514   2.620   2.689 -0.0018  0.0040  0.0004
  378SOL     OW 4430   4.141   4.062   3.034 -0.0764  0.0066  0.4649
  378SOL    HW1 4431   4.207   4.050   2.965  0.6804  1.6820  0.8388
  378SOL    HW2 4432   4.070   4.107   2.987 -0.1664 -1.2949 -0.7208
  378SOL     MW 4433   4.140   4.066   3.019 -0.0018  0.0040  0.0004
  379SOL     OW 4434   5.085   4.289   0.236 -0.0324 -0.0859 -0.1646
  379SOL    HW1 4435   5.167   4.259   0.275  0.6596  0.3622 -1.2325
  379SOL    HW2 4436   5.034   4.210   0.214 -0.1776 -0.3541  1.0755
  379SOL     MW 4437   5.089   4.274   0.238 -0.0018  0.0040  0.0004
   5.12883   5.12883   3.06774
