# Supplementary material for: Resolving liquid-to-glass transitions of water under soft nanoconfinement
Source: Nat Commun. 2026 May 8;17:6224. doi: 10.1038/s41467-026-72955-y (PMC13369869; doi:10.1038/s41467-026-72955-y)
Supplement: Supplementary file 3 — Supplementary Data 1 [file 41467_2026_72955_MOESM3_ESM.zip › 250K/sim4/final.gro]

Lamellar phy in tip4pice water
 4417
    1phy    C35    1   3.477   1.759   1.586  0.0063  0.0148  0.1139
    1phy    C33    2   3.401   1.747   1.717  0.0769  0.2647 -0.0360
    1phy    C34    3   3.339   1.879   1.746  0.1258 -0.0805 -0.4699
    1phy    C32    4   3.303   1.627   1.717 -0.2210 -0.1324 -0.2301
    1phy    C31    5   3.254   1.576   1.854  0.9974  0.5863 -0.5207
    1phy    C30    6   3.167   1.448   1.860 -0.1067 -0.4348  0.1796
    1phy    C28    7   3.131   1.382   1.989 -0.0053  0.0387 -0.2962
    1phy    C29    8   2.994   1.318   1.987  0.5297  0.2889  0.0025
    1phy    C27    9   3.235   1.274   2.022  1.0146 -0.1492 -0.3054
    1phy    C26   10   3.252   1.236   2.174 -0.3768 -0.0922  0.6455
    1phy    C25   11   3.349   1.118   2.199  0.1765  0.1641 -0.0375
    1phy    C23   12   3.390   1.103   2.349  0.0603 -0.4566 -0.6215
    1phy    C24   13   3.293   1.001   2.415 -0.5291 -0.0811 -0.5627
    1phy    C22   14   3.541   1.056   2.346 -0.5224 -0.2018  0.2734
    1phy    C21   15   3.615   1.082   2.483  0.3286 -0.7215  0.8373
    1phy    C20   16   3.768   1.059   2.484 -0.4937 -0.0419  0.3195
    1phy    C18   17   3.852   1.126   2.607  0.2962 -0.1194  0.1386
    1phy    O01   18   3.801   1.081   2.734  0.0088  0.2348  0.1844
    1phy    H01   19   3.820   1.143   2.802 -0.4596  0.5313  0.0508
    1phy    C19   20   3.993   1.064   2.585 -0.0735  0.2044  0.0542
    1phy    C13   21   3.874   1.290   2.610  0.0684  0.1232 -0.3651
    1phy     H3   22   3.907   1.323   2.508 -1.1107  0.1730 -0.7502
    1phy    O33   23   3.980   1.332   2.695  0.1615  0.4425 -0.3033
    1phy    H1B   24   3.957   1.320   2.785 -1.7446  1.0326 -0.6620
    1phy    C12   25   3.754   1.387   2.631 -0.1559 -0.3550 -0.2960
    1phy    O11   26   3.779   1.514   2.578  0.5192 -0.3328  0.2465
    1phy    H1A   27   3.788   1.511   2.485 -0.2287  0.1555  0.1539
    2phy    C35   28   4.027   1.299   1.362  0.8024  0.0181 -0.2449
    2phy    C33   29   4.132   1.249   1.456 -0.5300 -0.4658  0.4180
    2phy    C34   30   4.076   1.254   1.599  0.0556  0.1295  0.2127
    2phy    C32   31   4.174   1.110   1.416 -0.3671  0.2422  0.3232
    2phy    C31   32   4.324   1.088   1.438 -0.3558 -0.0540 -0.4659
    2phy    C30   33   4.361   0.947   1.391  0.4694 -0.1684  0.1669
    2phy    C28   34   4.507   0.914   1.398 -0.3353  0.0728 -0.0419
    2phy    C29   35   4.539   0.847   1.534  0.2956  0.2397 -0.2285
    2phy    C27   36   4.543   0.821   1.282  0.0992  0.2539 -0.2590
    2phy    C26   37   4.653   0.873   1.183  0.1923  0.6287 -0.2740
    2phy    C25   38   4.678   0.789   1.055 -0.2481 -0.2564 -0.1562
    2phy    C23   39   4.798   0.816   0.962  0.7077 -0.2259  0.1361
    2phy    C24   40   4.908   0.707   0.985  0.5202  0.2610  0.4057
    2phy    C22   41   4.759   0.810   0.814  0.3235  0.2060 -0.6201
    2phy    C21   42   4.826   0.908   0.722 -0.2456  0.1784  0.1074
    2phy    C20   43   4.744   0.940   0.592 -0.5203 -0.4426 -0.2142
    2phy    C18   44   4.828   1.016   0.480  0.3168 -0.2510  0.4227
    2phy    O01   45   4.909   1.122   0.533  0.1665 -0.2850  0.2640
    2phy    H01   46   4.858   1.185   0.580  1.9296  1.1410  0.3589
    2phy    C19   47   4.716   1.098   0.403 -0.5963  0.0017  0.2458
    2phy    C13   48   4.921   0.918   0.385  0.2575 -0.6878 -0.2965
    2phy     H3   49   5.001   0.877   0.452  2.8857  0.4047 -2.5889
    2phy    O33   50   4.869   0.791   0.339  0.4737  0.9248 -0.2992
    2phy    H1B   51   4.827   0.800   0.256  2.4618 -3.5716 -2.1057
    2phy    C12   52   5.043   0.964   0.306 -0.2057  0.1859  0.6908
    2phy    O11   53   5.123   1.067   0.357 -0.0847  0.0632 -0.6946
    2phy    H1A   54   5.069   1.137   0.389  1.7905  1.6254 -0.7857
    3phy    C35   55   0.122   4.813   1.131  0.3741  0.6126  0.4474
    3phy    C33   56  -0.025   4.804   1.092 -0.7595 -0.5026  0.4012
    3phy    C34   57  -0.068   4.660   1.073 -0.5807 -0.4478  0.3571
    3phy    C32   58  -0.108   4.887   1.183  0.0395  0.5743 -0.4609
    3phy    C31   59  -0.205   4.982   1.118 -0.5043 -0.1658  0.3032
    3phy    C30   60  -0.240   5.094   1.217 -0.1824  0.1056 -0.3723
    3phy    C28   61  -0.373   5.151   1.173 -0.0664 -0.0885 -0.4435
    3phy    C29   62  -0.474   5.157   1.287 -0.6316 -0.0467 -0.7330
    3phy    C27   63  -0.361   5.292   1.102 -0.3017  0.0130 -0.4396
    3phy    C26   64  -0.458   5.323   0.995  0.0267  0.2838  0.4139
    3phy    C25   65  -0.458   5.466   0.949 -0.7375  0.2258 -0.4129
    3phy    C23   66  -0.561   5.500   0.841 -0.6544  0.1869  0.3258
    3phy    C24   67  -0.674   5.583   0.900 -0.0938 -0.0482  0.5722
    3phy    C22   68  -0.499   5.589   0.722 -0.3102 -0.8869 -0.3550
    3phy    C21   69  -0.456   5.504   0.602  0.0526 -0.3512 -0.1298
    3phy    C20   70  -0.376   5.579   0.493  0.0614  0.1595 -0.5545
    3phy    C18   71  -0.444   5.608   0.358 -0.3162  0.5951 -0.0116
    3phy    O01   72  -0.496   5.489   0.295 -0.0583  0.4031 -0.3764
    3phy    H01   73  -0.430   5.422   0.292 -0.5570 -0.0844 -0.9340
    3phy    C19   74  -0.321   5.648   0.265  0.2714 -0.5163  0.0685
    3phy    C13   75  -0.553   5.726   0.369 -0.5887 -0.4249 -0.0673
    3phy     H3   76  -0.630   5.692   0.442  1.7588  0.4559  3.0577
    3phy    O33   77  -0.520   5.849   0.447 -0.4393 -0.3259 -0.0666
    3phy    H1B   78  -0.427   5.859   0.450 -0.2078 -1.5241 -1.6065
    3phy    C12   79  -0.659   5.755   0.256 -0.3133 -0.1973 -0.1504
    3phy    O11   80  -0.617   5.839   0.152 -0.1253  0.6896 -0.3453
    3phy    H1A   81  -0.585   5.918   0.193  3.0380 -0.1809 -0.8389
    4phy    C35   82   1.628   4.490   1.626 -0.1484  0.2624 -0.0123
    4phy    C33   83   1.574   4.602   1.709 -0.2445  0.2150  0.1067
    4phy    C34   84   1.692   4.671   1.771  0.1976 -0.0390  0.1739
    4phy    C32   85   1.501   4.700   1.613  0.2360 -0.0147  0.0191
    4phy    C31   86   1.403   4.801   1.673 -0.0376 -0.1296 -0.2917
    4phy    C30   87   1.344   4.880   1.557  0.2744  0.0269  0.1504
    4phy    C28   88   1.244   4.986   1.610 -0.6214 -0.0671 -0.1399
    4phy    C29   89   1.289   5.115   1.546 -0.2976  0.2088  0.3748
    4phy    C27   90   1.093   4.959   1.584 -0.6284 -0.4217  0.0060
    4phy    C26   91   1.020   4.855   1.671  0.4445  0.5336 -0.2049
    4phy    C25   92   0.868   4.821   1.650 -0.6799 -0.2096  0.0482
    4phy    C23   93   0.799   4.789   1.783  0.2739  0.0188 -0.1713
    4phy    C24   94   0.666   4.861   1.787  0.5951  0.3723 -0.0803
    4phy    C22   95   0.780   4.638   1.807 -0.1280  0.7391  0.3362
    4phy    C21   96   0.786   4.605   1.959  0.2941 -0.0988  0.5032
    4phy    C20   97   0.745   4.459   1.999 -0.4230  0.6461 -0.0243
    4phy    C18   98   0.710   4.422   2.147 -0.0032  0.4657  0.1118
    4phy    O01   99   0.668   4.541   2.219  0.0892  0.3047  0.2375
    4phy    H01  100   0.742   4.592   2.242  0.9675 -1.1572  0.7752
    4phy    C19  101   0.587   4.337   2.134  0.7726  0.5710  0.2267
    4phy    C13  102   0.822   4.349   2.240 -0.2723 -0.2245  0.2245
    4phy     H3  103   0.862   4.257   2.189 -0.3879 -0.3882  0.4275
    4phy    O33  104   0.764   4.293   2.358 -0.2728 -0.5016  0.7852
    4phy    H1B  105   0.712   4.361   2.395 -0.1987  0.8813 -1.5226
    4phy    C12  106   0.949   4.444   2.285 -0.2674  0.0740  0.3032
    4phy    O11  107   0.910   4.564   2.348  0.1495  0.0078 -0.1699
    4phy    H1A  108   0.952   4.574   2.431 -0.5387 -1.3091  0.3556
    5phy    C35  109   5.041   0.472   1.470  0.1988  0.0766  0.4600
    5phy    C33  110   4.913   0.550   1.452  0.4863  0.4746 -0.0839
    5phy    C34  111   4.873   0.524   1.309  0.3331 -0.3570  0.2432
    5phy    C32  112   4.804   0.495   1.543  0.5892 -0.1468  0.5388
    5phy    C31  113   4.785   0.569   1.677 -0.1277  0.1416 -0.7525
    5phy    C30  114   4.685   0.502   1.767 -0.2305 -0.2505 -0.0525
    5phy    C28  115   4.659   0.566   1.905 -0.2182 -0.0303 -0.6172
    5phy    C29  116   4.570   0.686   1.889 -0.4493 -0.5077  0.0337
    5phy    C27  117   4.587   0.473   1.995  0.1550  0.3816 -0.2382
    5phy    C26  118   4.661   0.435   2.126  0.4372 -0.2636 -0.1284
    5phy    C25  119   4.565   0.374   2.224 -0.1016  0.2654  0.1242
    5phy    C23  120   4.621   0.327   2.362 -0.2550 -0.2737 -0.1601
    5phy    C24  121   4.600   0.434   2.462  0.3294 -0.1270 -0.6291
    5phy    C22  122   4.533   0.209   2.408 -0.0996  0.3918 -0.3933
    5phy    C21  123   4.601   0.079   2.461  0.1819  0.8602 -0.8096
    5phy    C20  124   4.502  -0.021   2.518 -0.1264  0.1684  0.0813
    5phy    C18  125   4.551  -0.150   2.590 -0.7788  0.3592  0.8434
    5phy    O01  126   4.655  -0.111   2.679  0.5318 -0.2398  0.3058
    5phy    H01  127   4.648  -0.024   2.714 -1.1344 -0.6424  1.0818
    5phy    C19  128   4.436  -0.189   2.677  0.3554  0.1514 -0.5451
    5phy    C13  129   4.615  -0.258   2.490 -0.4979 -1.0025 -0.4216
    5phy     H3  130   4.682  -0.201   2.420 -0.0363  0.6701  1.2868
    5phy    O33  131   4.522  -0.305   2.395  0.1216 -0.0264 -0.0523
    5phy    H1B  132   4.469  -0.237   2.357 -1.2762 -1.7459 -1.3717
    5phy    C12  133   4.707  -0.366   2.545 -0.7560 -0.1742 -0.4352
    5phy    O11  134   4.651  -0.469   2.623  0.0142 -0.4558  0.3961
    5phy    H1A  135   4.616  -0.529   2.560  0.3116 -2.0674  1.7291
    6phy    C35  136   0.780   1.804   1.136  0.1358  0.1554 -0.4159
    6phy    C33  137   0.658   1.853   1.211 -0.0946 -0.1959 -0.0801
    6phy    C34  138   0.673   1.834   1.366  0.1033 -0.0256 -0.1919
    6phy    C32  139   0.636   1.999   1.175 -0.0143 -0.1074  0.7177
    6phy    C31  140   0.513   2.028   1.085 -0.0418  0.0185 -0.4966
    6phy    C30  141   0.485   2.179   1.100 -0.5822  0.4758  0.0063
    6phy    C28  142   0.376   2.226   1.006 -0.6445 -0.8790  0.2471
    6phy    C29  143   0.236   2.249   1.069  0.0002  0.2782 -0.6603
    6phy    C27  144   0.425   2.352   0.932  0.3098 -0.0376  0.7139
    6phy    C26  145   0.373   2.387   0.790  0.5858  0.4911  0.1968
    6phy    C25  146   0.420   2.528   0.746 -0.1887  0.0066 -0.2084
    6phy    C23  147   0.353   2.572   0.614  0.0242  0.3120 -0.0936
    6phy    C24  148   0.269   2.693   0.633  0.1469 -0.4127 -0.4025
    6phy    C22  149   0.461   2.585   0.502 -0.1999 -0.2282 -0.1454
    6phy    C21  150   0.428   2.524   0.364  0.2647 -0.2597 -0.4109
    6phy    C20  151   0.556   2.498   0.281  0.1750 -0.1307  0.2368
    6phy    C18  152   0.553   2.425   0.146  0.5212  0.1429  0.0242
    6phy    O01  153   0.514   2.290   0.181  0.2804 -0.1306 -0.7121
    6phy    H01  154   0.447   2.291   0.246  0.6305 -2.0397 -0.2455
    6phy    C19  155   0.698   2.410   0.096 -0.1499 -0.5813  0.0564
    6phy    C13  156   0.461   2.505   0.034  0.7095 -0.4821 -0.1950
    6phy     H3  157   0.358   2.487   0.072  1.3153 -1.5628  1.0259
    6phy    O33  158   0.461   2.649   0.043  0.5339 -0.4965 -0.0501
    6phy    H1B  159   0.528   2.684  -0.013  0.2964  0.5994  0.3256
    6phy    C12  160   0.421   2.445  -0.109 -0.0059 -0.4973  0.2872
    6phy    O11  161   0.293   2.490  -0.153 -0.0284  0.5526  0.0850
    6phy    H1A  162   0.307   2.578  -0.180  1.6275 -0.1644 -1.6224
    7phy    C35  163   4.792   0.119   1.927 -0.1045 -1.1126  0.6915
    7phy    C33  164   4.907   0.135   1.823  0.4434 -0.3192  0.5562
    7phy    C34  165   4.848   0.095   1.687  0.3261 -0.4545 -0.3976
    7phy    C32  166   4.974   0.274   1.820 -0.1441  0.4061  0.2859
    7phy    C31  167   5.070   0.301   1.937 -0.6956 -0.0261 -0.4807
    7phy    C30  168   5.149   0.435   1.933 -0.8091  0.1726 -0.1043
    7phy    C28  169   5.246   0.469   2.051  0.7895  0.2874  0.0450
    7phy    C29  170   5.392   0.456   1.999 -0.2958 -0.6520 -0.0601
    7phy    C27  171   5.220   0.606   2.116  0.2672  0.1741  0.6294
    7phy    C26  172   5.209   0.610   2.267 -0.0038  0.3167 -0.0518
    7phy    C25  173   5.144   0.739   2.318 -0.8088 -0.1917 -0.0633
    7phy    C23  174   5.117   0.725   2.468  0.3863 -0.0815 -0.2146
    7phy    C24  175   5.220   0.807   2.550 -0.9263 -0.0827 -0.3698
    7phy    C22  176   4.971   0.773   2.506  0.3746  0.1405 -0.0408
    7phy    C21  177   4.902   0.697   2.616  0.5329 -0.2174 -0.0879
    7phy    C20  178   4.766   0.765   2.650  0.0197  0.0507  0.4125
    7phy    C18  179   4.695   0.738   2.793  0.6473 -0.1513 -0.0322
    7phy    O01  180   4.782   0.767   2.907 -0.1065  0.2594  0.1706
    7phy    H01  181   4.868   0.744   2.879 -1.2670 -1.0865 -2.8246
    7phy    C19  182   4.597   0.856   2.794 -0.0055  0.5168  0.7393
    7phy    C13  183   4.615   0.599   2.806  0.0526  0.1829 -0.0894
    7phy     H3  184   4.561   0.575   2.711  0.8980 -1.8211 -0.0932
    7phy    O33  185   4.511   0.596   2.903 -0.7926 -0.2923 -0.0244
    7phy    H1B  186   4.530   0.637   2.985 -1.0658  1.8612 -0.9573
    7phy    C12  187   4.701   0.469   2.832 -0.7458  0.5739  0.1532
    7phy    O11  188   4.629   0.354   2.803 -0.2469 -0.4184  0.1843
    7phy    H1A  189   4.544   0.380   2.832  0.2224  1.9585 -0.3796
    8phy    C35  190   0.006   0.881   1.574 -0.2221  0.0525  0.2004
    8phy    C33  191   0.092   0.851   1.697  0.2473 -0.3845 -0.1396
    8phy    C34  192  -0.001   0.861   1.812  0.2341 -0.5690 -0.5359
    8phy    C32  193   0.144   0.710   1.697  0.9987 -0.1164  0.2629
    8phy    C31  194   0.270   0.675   1.622  0.2193  0.0246  0.1170
    8phy    C30  195   0.297   0.527   1.635 -0.4974 -0.2633 -0.3046
    8phy    C28  196   0.425   0.464   1.570  0.0381  0.2120  0.3092
    8phy    C29  197   0.473   0.361   1.667  0.6702 -0.6841 -0.1364
    8phy    C27  198   0.392   0.403   1.432 -0.7217 -0.4733  0.0943
    8phy    C26  199   0.498   0.414   1.327 -0.1922 -0.2098  0.0977
    8phy    C25  200   0.436   0.390   1.185 -0.1324 -0.3772  0.6136
    8phy    C23  201   0.543   0.377   1.073 -0.1524  0.1504 -0.1782
    8phy    C24  202   0.593   0.235   1.050 -0.1644 -0.1531 -0.4541
    8phy    C22  203   0.478   0.433   0.944  0.3572  0.2311 -0.0531
    8phy    C21  204   0.564   0.539   0.868 -0.0567 -0.1951  0.2533
    8phy    C20  205   0.492   0.601   0.748 -0.2530  0.2346  0.2187
    8phy    C18  206   0.572   0.725   0.683  0.0688  0.1104  0.1086
    8phy    O01  207   0.598   0.828   0.782  0.2442  0.1128  0.7523
    8phy    H01  208   0.518   0.870   0.806  0.0445  0.9266 -1.2387
    8phy    C19  209   0.474   0.805   0.590  0.2279  0.6581 -0.1062
    8phy    C13  210   0.701   0.675   0.604 -0.1659 -0.1800  0.3516
    8phy     H3  211   0.764   0.619   0.677  1.3030 -1.3735 -1.7353
    8phy    O33  212   0.677   0.566   0.516 -0.0265 -0.2498 -0.9451
    8phy    H1B  213   0.664   0.592   0.427 -1.7082  2.4086 -0.0310
    8phy    C12  214   0.827   0.763   0.557  0.1254  0.1664 -0.1974
    8phy    O11  215   0.839   0.788   0.415 -0.1914 -0.4004 -0.0812
    8phy    H1A  216   0.852   0.707   0.369 -1.5636  1.4835 -4.2169
    9phy    C35  217   3.621   0.947   1.979 -0.1978 -0.1400 -0.6401
    9phy    C33  218   3.755   0.908   1.917  0.5262 -0.6909 -0.0369
    9phy    C34  219   3.729   0.851   1.778 -0.1969  0.2015  0.3072
    9phy    C32  220   3.851   1.031   1.902 -0.0400 -0.1341  0.5600
    9phy    C31  221   3.983   1.015   1.963 -0.1855  0.6305  0.1552
    9phy    C30  222   4.057   1.138   2.012 -0.5769  0.1339  0.0456
    9phy    C28  223   4.200   1.134   2.065  0.8039 -0.0628  0.3038
    9phy    C29  224   4.297   1.173   1.953  0.1663  0.3610  0.4455
    9phy    C27  225   4.207   1.224   2.193 -0.1532  0.3131 -0.9509
    9phy    C26  226   4.307   1.172   2.301 -0.4247  0.0355  0.1992
    9phy    C25  227   4.331   1.266   2.416  0.3940  0.3584 -0.0121
    9phy    C23  228   4.429   1.197   2.525  0.4260 -0.2385  0.4225
    9phy    C24  229   4.582   1.203   2.494  0.0110  0.1667  0.2070
    9phy    C22  230   4.404   1.268   2.664 -0.0758  0.0679  0.0642
    9phy    C21  231   4.375   1.173   2.784  0.0961  0.0030 -0.3208
    9phy    C20  232   4.389   1.273   2.905  0.3553  0.0933 -0.2900
    9phy    C18  233   4.368   1.230   3.057 -0.5495  0.5769  0.1221
    9phy    O01  234   4.453   1.116   3.077 -0.1736  0.2739  0.2261
    9phy    H01  235   4.404   1.063   3.137 -0.6276  0.4018 -0.0288
    9phy    C19  236   4.445   1.346   3.131 -0.0127  0.4211  0.6970
    9phy    C13  237   4.215   1.197   3.107  0.4762 -0.1561 -0.1630
    9phy     H3  238   4.173   1.124   3.034 -0.0932 -0.7696  0.7599
    9phy    O33  239   4.128   1.310   3.079  0.2618 -0.0924 -0.1603
    9phy    H1B  240   4.164   1.378   3.026 -1.7953  0.8253 -0.4873
    9phy    C12  241   4.199   1.120   3.246  0.2149 -0.2086  0.1434
    9phy    O11  242   4.289   1.010   3.258  0.0232 -0.3385  0.1414
    9phy    H1A  243   4.275   0.968   3.341 -0.1465 -2.2346 -0.8036
   10phy    C35  244   4.987   1.082   1.262 -0.4703  0.6984 -0.1089
   10phy    C33  245   5.006   1.229   1.280 -0.0043  0.3162  0.4764
   10phy    C34  246   4.916   1.285   1.391 -0.0094  0.4483  0.4290
   10phy    C32  247   5.155   1.241   1.315  0.2075 -0.2126  0.0661
   10phy    C31  248   5.214   1.377   1.299 -0.2793  0.0882  0.1743
   10phy    C30  249   5.368   1.382   1.318  0.6746  0.6133 -0.4908
   10phy    C28  250   5.419   1.524   1.315 -0.3035 -0.5353 -0.1798
   10phy    C29  251   5.545   1.551   1.399 -0.5253 -0.0661  0.0920
   10phy    C27  252   5.450   1.570   1.173 -0.2292  0.0884 -0.0472
   10phy    C26  253   5.353   1.664   1.102  0.1941  0.1991  0.2021
   10phy    C25  254   5.387   1.705   0.954 -0.4360  0.4235 -0.0263
   10phy    C23  255   5.279   1.797   0.889 -0.4841  0.7446  0.1037
   10phy    C24  256   5.316   1.946   0.893 -0.3322 -0.0582 -0.1137
   10phy    C22  257   5.262   1.760   0.739  0.0204 -0.1046 -0.1661
   10phy    C21  258   5.163   1.642   0.711 -0.5265 -0.4453  0.2053
   10phy    C20  259   5.126   1.620   0.561 -0.4142 -0.1355 -0.0213
   10phy    C18  260   5.035   1.494   0.538 -0.4313  0.4096 -0.2391
   10phy    O01  261   5.073   1.384   0.622  0.0492 -0.3889 -0.1826
   10phy    H01  262   5.161   1.365   0.597  0.3334 -1.3661  1.4178
   10phy    C19  263   5.078   1.444   0.400 -0.0957 -0.3647  0.5709
   10phy    C13  264   4.878   1.527   0.555  0.0937  0.2586 -0.2287
   10phy     H3  265   4.870   1.576   0.656 -0.0747  0.0707 -0.1498
   10phy    O33  266   4.814   1.634   0.475 -0.1964  0.7459 -0.1369
   10phy    H1B  267   4.819   1.597   0.389 -3.0399 -4.1367  1.3815
   10phy    C12  268   4.770   1.422   0.596 -0.1833 -1.1973 -0.1506
   10phy    O11  269   4.815   1.317   0.674 -0.0329 -0.0115 -0.7420
   10phy    H1A  270   4.902   1.334   0.707 -0.9487 -0.0340  1.9566
   11phy    C35  271   0.303   2.368   2.416 -0.0619  0.0834 -0.0993
   11phy    C33  272   0.180   2.316   2.356  0.0417 -0.2871  0.0958
   11phy    C34  273   0.113   2.430   2.276  1.0550 -0.0840 -0.5976
   11phy    C32  274   0.208   2.185   2.279 -0.4059  0.0519 -0.2246
   11phy    C31  275   0.084   2.088   2.252 -0.5708  0.3779 -0.0968
   11phy    C30  276   0.121   1.965   2.168 -0.1071 -0.2122  0.0944
   11phy    C28  277   0.003   1.884   2.107  0.0460  0.3716 -0.5188
   11phy    C29  278  -0.003   1.917   1.953  0.2612 -0.1021 -1.3200
   11phy    C27  279   0.019   1.733   2.130 -0.0625 -0.3842 -0.0163
   11phy    C26  280  -0.120   1.689   2.182 -0.2149 -0.0845 -0.0197
   11phy    C25  281  -0.134   1.539   2.210  0.5318  0.2008  0.2161
   11phy    C23  282  -0.265   1.487   2.268 -0.1414  0.0445  0.6808
   11phy    C24  283  -0.365   1.449   2.156 -0.0049  0.0768  0.2596
   11phy    C22  284  -0.229   1.357   2.350  0.4042 -0.6514  0.0525
   11phy    C21  285  -0.270   1.365   2.502  0.1450  0.2656  0.2696
   11phy    C20  286  -0.188   1.272   2.586  0.6611 -0.2217  0.5675
   11phy    C18  287  -0.226   1.242   2.739  0.1165  0.6723 -0.2350
   11phy    O01  288  -0.367   1.209   2.760  0.4929  0.4318  0.0955
   11phy    H01  289  -0.370   1.155   2.837  1.0576  1.3268  0.7670
   11phy    C19  290  -0.144   1.112   2.768  0.5655  0.4774  0.3424
   11phy    C13  291  -0.189   1.360   2.847 -0.0930  0.6510 -0.2816
   11phy     H3  292  -0.090   1.400   2.812  1.4659 -4.3327 -2.4709
   11phy    O33  293  -0.160   1.312   2.983  0.2989  0.0224 -0.3987
   11phy    H1B  294  -0.090   1.368   3.012  0.1812  0.9957 -1.8401
   11phy    C12  295  -0.289   1.479   2.849  0.2164 -0.2267  0.2597
   11phy    O11  296  -0.426   1.448   2.889 -0.1181 -0.6074 -0.2392
   11phy    H1A  297  -0.448   1.365   2.852 -0.4681 -0.5215 -0.2244
   12phy    C35  298   1.309   1.587   2.212  0.1354  0.5000 -0.1564
   12phy    C33  299   1.223   1.477   2.141 -0.5066 -0.0896  0.2162
   12phy    C34  300   1.307   1.386   2.047  0.1587  0.2373  0.3689
   12phy    C32  301   1.143   1.393   2.246 -0.4972  0.3199 -0.5316
   12phy    C31  302   0.993   1.405   2.223 -0.1905  0.3133  0.2442
   12phy    C30  303   0.912   1.322   2.316 -0.6828  0.3097  0.0653
   12phy    C28  304   0.762   1.318   2.279 -0.1646 -0.2092 -0.1686
   12phy    C29  305   0.724   1.223   2.166  0.4400  0.0021  0.2352
   12phy    C27  306   0.667   1.278   2.393  0.3027  0.2157 -0.1610
   12phy    C26  307   0.570   1.379   2.447 -0.2574  0.3073  0.6386
   12phy    C25  308   0.455   1.314   2.523  0.2712 -0.6958  0.3604
   12phy    C23  309   0.344   1.410   2.582  0.0740  0.2417 -0.4464
   12phy    C24  310   0.237   1.438   2.472 -0.2625 -1.0872 -0.3632
   12phy    C22  311   0.276   1.352   2.702 -0.4249  0.0132 -0.3003
   12phy    C21  312   0.230   1.449   2.813  0.4456 -0.3059 -0.0890
   12phy    C20  313   0.217   1.359   2.937 -0.1599 -0.1750 -0.5552
   12phy    C18  314   0.172   1.409   3.078 -0.9504 -0.2672 -0.6011
   12phy    O01  315   0.051   1.489   3.063 -0.1305  0.7211  0.0127
   12phy    H01  316   0.068   1.568   3.016 -0.3608  1.2129  0.7448
   12phy    C19  317   0.135   1.272   3.147 -0.2057 -0.3895  0.6046
   12phy    C13  318   0.287   1.507   3.146  0.3093  0.1038  0.2406
   12phy     H3  319   0.321   1.581   3.070  2.0822  0.5150  1.3602
   12phy    O33  320   0.403   1.422   3.156 -0.0341  0.2409 -0.1873
   12phy    H1B  321   0.381   1.358   3.220 -0.8969  0.0496 -0.6629
   12phy    C12  322   0.261   1.591   3.272 -0.0334 -0.6428 -0.3046
   12phy    O11  323   0.184   1.712   3.274 -0.6512 -0.2332  0.2758
   12phy    H1A  324   0.218   1.772   3.338 -0.3866 -0.6266  0.5080
   13phy    C35  325   4.446   2.634   1.157  0.1148  0.2446 -0.1762
   13phy    C33  326   4.459   2.518   1.257  0.3987 -0.0985 -0.3732
   13phy    C34  327   4.450   2.388   1.173  0.0921  0.1502  0.5603
   13phy    C32  328   4.601   2.534   1.326  0.4102 -0.1379  0.8848
   13phy    C31  329   4.602   2.507   1.470  0.0253  0.0423  0.2575
   13phy    C30  330   4.741   2.497   1.516  0.2585 -0.4369 -0.0905
   13phy    C28  331   4.756   2.444   1.656 -0.3947 -0.5739 -0.1836
   13phy    C29  332   4.843   2.314   1.657  0.0454 -0.5671 -0.4927
   13phy    C27  333   4.817   2.556   1.738 -0.0587  0.5696 -0.4318
   13phy    C26  334   4.784   2.555   1.885  0.3001  0.4832 -0.2564
   13phy    C25  335   4.825   2.686   1.951  0.3438  0.8242  0.0871
   13phy    C23  336   4.850   2.698   2.102 -0.0456 -0.3376 -0.3833
   13phy    C24  337   4.935   2.824   2.129  0.0332 -0.3090  0.0264
   13phy    C22  338   4.718   2.702   2.181  0.5903 -0.6875 -0.3605
   13phy    C21  339   4.729   2.680   2.335 -0.4553  0.2575  0.6147
   13phy    C20  340   4.597   2.630   2.399 -0.2513 -0.1478  0.5060
   13phy    C18  341   4.583   2.598   2.556  0.0983  0.7802 -0.6548
   13phy    O01  342   4.645   2.704   2.632  0.3614  0.0834 -0.1188
   13phy    H01  343   4.735   2.690   2.657 -0.0846 -0.1086  1.4581
   13phy    C19  344   4.431   2.637   2.573 -0.1364 -0.3648 -0.3779
   13phy    C13  345   4.634   2.453   2.598  0.0876  0.2994  1.0338
   13phy     H3  346   4.734   2.440   2.551 -0.8710 -0.2647 -0.9505
   13phy    O33  347   4.561   2.357   2.522 -0.2260 -0.0440 -0.1698
   13phy    H1B  348   4.559   2.275   2.568 -1.6797 -0.3610 -0.7435
   13phy    C12  349   4.641   2.415   2.749 -0.1084 -0.4002  0.0675
   13phy    O11  350   4.685   2.285   2.791  0.1142 -0.3982  0.1452
   13phy    H1A  351   4.606   2.234   2.799  0.5593 -1.2765 -0.8442
   14phy    C35  352   1.170   3.512   1.348 -0.3681 -0.6635  0.2318
   14phy    C33  353   1.030   3.570   1.348  0.1847  0.4448 -0.0208
   14phy    C34  354   0.982   3.568   1.493  0.4480 -0.1768 -0.6099
   14phy    C32  355   1.020   3.709   1.287  0.0966 -0.1814  0.1654
   14phy    C31  356   0.886   3.755   1.220 -0.1225 -0.0641 -0.1354
   14phy    C30  357   0.873   3.900   1.185  0.0553  0.1666  0.2212
   14phy    C28  358   0.731   3.941   1.157 -0.0716  0.2231  1.1095
   14phy    C29  359   0.678   4.028   1.269  0.4935  0.7841 -0.0526
   14phy    C27  360   0.717   4.032   1.027  0.1454 -0.0284  0.1117
   14phy    C26  361   0.632   3.963   0.924  0.3792  0.3735 -0.8418
   14phy    C25  362   0.609   4.049   0.796  0.0328 -0.2675  0.3845
   14phy    C23  363   0.529   3.987   0.686 -0.4514  0.5355 -0.4173
   14phy    C24  364   0.433   4.089   0.630 -0.0681  0.1426 -0.2164
   14phy    C22  365   0.622   3.921   0.582 -0.0986 -0.0249  0.2404
   14phy    C21  366   0.585   3.782   0.529  0.2251 -0.5292  0.0936
   14phy    C20  367   0.665   3.733   0.407  0.7214 -0.2914 -0.5536
   14phy    C18  368   0.624   3.588   0.361 -0.1790 -0.3428  1.0001
   14phy    O01  369   0.643   3.488   0.460  0.0653  0.4432 -0.1021
   14phy    H01  370   0.727   3.478   0.499 -1.0673  2.0840  3.1433
   14phy    C19  371   0.732   3.555   0.251 -0.3576  0.0981 -0.4320
   14phy    C13  372   0.475   3.575   0.294  0.1337 -0.1855  0.4115
   14phy     H3  373   0.402   3.580   0.379 -0.9598  0.9273 -0.5731
   14phy    O33  374   0.424   3.692   0.223  0.2396  0.2256  0.2186
   14phy    H1B  375   0.486   3.762   0.222 -1.4607  1.8795  2.3435
   14phy    C12  376   0.402   3.445   0.246 -0.6126 -0.8547  0.1045
   14phy    O11  377   0.447   3.395   0.126  0.3565 -0.0486  0.0590
   14phy    H1A  378   0.482   3.463   0.072  1.9880 -1.3264 -0.5843
   15phy    C35  379   0.879   4.070   1.928  0.5850 -0.3363 -0.2304
   15phy    C33  380   0.824   4.060   1.786  0.0694 -0.4743 -0.3093
   15phy    C34  381   0.937   4.013   1.694 -0.0051  0.5978 -0.5665
   15phy    C32  382   0.705   3.964   1.775 -0.5141 -0.9478 -0.1643
   15phy    C31  383   0.580   4.036   1.734 -0.2563 -0.1442  0.3045
   15phy    C30  384   0.452   3.962   1.768  0.5943  0.0225  0.1744
   15phy    C28  385   0.325   4.056   1.768  0.2023 -0.1140 -0.0864
   15phy    C29  386   0.243   4.059   1.640 -0.2629 -0.0699 -0.0228
   15phy    C27  387   0.235   4.024   1.889  0.4594 -0.0496 -0.1729
   15phy    C26  388   0.225   4.141   1.980  0.2456 -0.4551  0.7985
   15phy    C25  389   0.107   4.124   2.079  0.0642  0.6176 -0.4675
   15phy    C23  390   0.078   4.218   2.194  0.0156 -0.1830 -0.7910
   15phy    C24  391  -0.074   4.215   2.227  0.2831  0.2378 -0.5280
   15phy    C22  392   0.182   4.192   2.315  0.1025 -0.5484 -0.1006
   15phy    C21  393   0.211   4.305   2.416  0.0650  0.4473 -0.3143
   15phy    C20  394   0.340   4.266   2.497 -0.9858  0.2388  0.7264
   15phy    C18  395   0.396   4.370   2.608  0.4173  0.1981  0.2375
   15phy    O01  396   0.287   4.399   2.703  0.1305  0.0678 -0.0301
   15phy    H01  397   0.241   4.321   2.728 -1.0203  1.1679  1.3974
   15phy    C19  398   0.501   4.284   2.682  0.1927  0.1794  0.3375
   15phy    C13  399   0.459   4.504   2.534 -0.1850  0.1170 -0.3539
   15phy     H3  400   0.385   4.538   2.456  0.8042  0.0083 -1.3609
   15phy    O33  401   0.574   4.468   2.453 -0.1737  0.0763  0.3891
   15phy    H1B  402   0.570   4.526   2.379  1.8856  0.1326  0.2559
   15phy    C12  403   0.490   4.631   2.624  0.2678  0.9235  0.1119
   15phy    O11  404   0.573   4.610   2.736  0.1188 -0.5869 -0.4948
   15phy    H1A  405   0.638   4.545   2.717  1.6016  0.6928 -0.1177
   16phy    C35  406   4.752   4.966   2.095 -0.1687 -0.3352 -0.9734
   16phy    C33  407   4.867   4.868   2.104 -0.4812 -0.0776 -0.1844
   16phy    C34  408   4.915   4.860   1.962  0.0387 -0.1056 -0.1579
   16phy    C32  409   4.977   4.906   2.196 -0.0340 -0.7920  0.1180
   16phy    C31  410   5.045   4.793   2.265 -0.9389  0.2527 -0.1161
   16phy    C30  411   5.153   4.843   2.360  0.2592  0.3214 -0.4441
   16phy    C28  412   5.250   4.743   2.410 -0.6257  0.1613  0.0307
   16phy    C29  413   5.383   4.823   2.439  0.0906  0.1131  0.5821
   16phy    C27  414   5.219   4.661   2.539 -0.2562 -0.1479  0.1239
   16phy    C26  415   5.103   4.561   2.532 -0.4314  0.7043  0.4755
   16phy    C25  416   5.092   4.462   2.641  0.0750  0.0425  0.5509
   16phy    C23  417   4.966   4.378   2.648  0.2863  0.3948 -0.0546
   16phy    C24  418   4.999   4.245   2.582  0.1943  0.4038 -0.2646
   16phy    C22  419   4.941   4.351   2.802  0.1937 -0.3580  0.9036
   16phy    C21  420   4.856   4.459   2.874  0.8246  0.2485  0.4628
   16phy    C20  421   4.846   4.420   3.021 -0.1116  0.0471  0.3406
   16phy    C18  422   4.756   4.504   3.116  0.9463  0.5574  0.3260
   16phy    O01  423   4.634   4.520   3.043  0.8033 -0.6199  0.1072
   16phy    H01  424   4.626   4.597   2.991 -2.0141 -1.9615 -1.6921
   16phy    C19  425   4.715   4.404   3.227 -0.1880 -0.0379  0.5986
   16phy    C13  426   4.829   4.641   3.161  0.2230 -0.1704 -0.6093
   16phy     H3  427   4.866   4.701   3.074  0.4020  2.5867  1.2215
   16phy    O33  428   4.953   4.609   3.233 -0.1672 -0.1143  0.1637
   16phy    H1B  429   4.986   4.686   3.276  0.5168  1.0321 -2.2552
   16phy    C12  430   4.742   4.753   3.248 -0.4611  0.5148 -0.1641
   16phy    O11  431   4.760   4.888   3.216  0.0031  0.4406 -0.0288
   16phy    H1A  432   4.674   4.917   3.194 -0.8789 -2.5918 -1.0262
   17phy    C35  433   4.049   4.583   1.333 -0.2975  0.6323  0.0330
   17phy    C33  434   3.928   4.565   1.425 -0.4055 -0.2067  0.1671
   17phy    C34  435   3.826   4.679   1.404 -0.6541  0.4210 -0.0167
   17phy    C32  436   3.871   4.420   1.416 -0.3865 -0.0964 -0.1631
   17phy    C31  437   3.824   4.347   1.543  0.2553 -0.2556  0.1513
   17phy    C30  438   3.762   4.210   1.508  0.2850 -0.4049 -0.2335
   17phy    C28  439   3.735   4.120   1.626  0.0092 -0.5863  0.3941
   17phy    C29  440   3.620   4.032   1.590 -0.2465 -0.6744  0.3094
   17phy    C27  441   3.857   4.047   1.686 -0.1684  0.5692  0.2162
   17phy    C26  442   3.847   4.008   1.836 -0.3779 -0.3297 -0.2629
   17phy    C25  443   3.983   3.952   1.879 -0.3250 -0.4586 -0.5202
   17phy    C23  444   4.001   3.910   2.021 -0.4475  0.0767 -0.8572
   17phy    C24  445   3.978   3.759   2.039  0.0812  0.2608  0.4022
   17phy    C22  446   4.146   3.949   2.061 -0.0339 -0.3180  0.7118
   17phy    C21  447   4.175   3.999   2.205 -0.3881  0.0311 -0.5280
   17phy    C20  448   4.328   4.023   2.236  0.5659 -0.3413 -0.4718
   17phy    C18  449   4.382   4.100   2.365  0.6519  0.5735  0.4126
   17phy    O01  450   4.321   4.040   2.483 -0.3306 -0.2288 -0.1741
   17phy    H01  451   4.375   4.065   2.555  0.4794  3.3414 -1.8167
   17phy    C19  452   4.528   4.045   2.365 -0.1773  0.6019  0.7085
   17phy    C13  453   4.375   4.263   2.361  0.0521  0.5049 -0.0463
   17phy     H3  454   4.403   4.302   2.260 -2.3006 -1.3417 -1.5426
   17phy    O33  455   4.469   4.321   2.446  0.3364  0.3602 -0.3799
   17phy    H1B  456   4.484   4.409   2.419 -1.7322  0.9321  0.1836
   17phy    C12  457   4.234   4.319   2.380 -0.1214  0.0703 -0.7070
   17phy    O11  458   4.216   4.450   2.345 -0.2925  0.1275 -0.2736
   17phy    H1A  459   4.279   4.498   2.394  0.8364 -1.1972 -0.3494
   18phy    C35  460   0.388   2.849   1.054 -0.4637  0.1822  0.1327
   18phy    C33  461   0.524   2.898   1.026 -0.3015 -0.2796 -0.6435
   18phy    C34  462   0.594   2.808   0.921  0.2292 -0.1653 -0.2193
   18phy    C32  463   0.528   3.040   0.969  0.1799  0.4345 -0.1041
   18phy    C31  464   0.509   3.153   1.073  0.0548  0.3954 -0.7669
   18phy    C30  465   0.530   3.284   1.003  0.0334  0.0714  0.1241
   18phy    C28  466   0.499   3.414   1.084  0.6646  0.7390 -0.2229
   18phy    C29  467   0.627   3.448   1.162 -0.0820  0.3369  0.4813
   18phy    C27  468   0.474   3.527   0.979 -0.0093  0.2270  0.4062
   18phy    C26  469   0.328   3.542   0.933 -0.3953 -0.2925 -0.4563
   18phy    C25  470   0.318   3.664   0.838 -0.3255 -0.3204 -0.5361
   18phy    C23  471   0.178   3.711   0.786  0.1094  0.4507  0.1511
   18phy    C24  472   0.171   3.864   0.793  0.5506  0.0857 -0.1815
   18phy    C22  473   0.152   3.656   0.648 -0.0964 -0.4597  0.4605
   18phy    C21  474   0.050   3.548   0.647 -0.1359  0.2583 -0.0944
   18phy    C20  475   0.025   3.486   0.504  0.2534 -0.1273 -0.4805
   18phy    C18  476  -0.111   3.425   0.453  0.3214 -0.0886 -0.1284
   18phy    O01  477  -0.162   3.324   0.545  0.1845 -0.2451  0.3447
   18phy    H01  478  -0.091   3.266   0.565  0.1321 -0.4307  0.0046
   18phy    C19  479  -0.072   3.359   0.315  0.4609 -0.6172 -0.2562
   18phy    C13  480  -0.227   3.531   0.447 -0.0144 -0.3400 -0.0089
   18phy     H3  481  -0.251   3.550   0.555 -2.9052  3.0355 -1.0681
   18phy    O33  482  -0.200   3.667   0.407  0.2831 -0.2155 -1.1905
   18phy    H1B  483  -0.195   3.729   0.477  0.1665 -0.1220 -1.2648
   18phy    C12  484  -0.384   3.503   0.435  0.4354  0.2823  0.7765
   18phy    O11  485  -0.428   3.371   0.459  0.0938 -0.6927  0.3609
   18phy    H1A  486  -0.366   3.326   0.514  1.7441  0.4850 -0.4700
   19phy    C35  487   5.133   4.585   1.515 -0.0125 -0.3254  0.0028
   19phy    C33  488   5.094   4.440   1.550  0.2205  0.2222 -0.2843
   19phy    C34  489   5.099   4.392   1.693  0.2256  0.0449 -0.1552
   19phy    C32  490   4.972   4.390   1.468  0.2756 -0.6798 -0.3983
   19phy    C31  491   4.965   4.247   1.416  0.2897 -0.2578 -0.6813
   19phy    C30  492   4.847   4.220   1.323 -0.3373 -0.1948 -0.3845
   19phy    C28  493   4.826   4.078   1.269 -0.2201 -0.0760  0.0893
   19phy    C29  494   4.701   4.013   1.325 -0.0697 -0.4715 -0.2117
   19phy    C27  495   4.841   4.092   1.112  0.1393 -0.2703  0.1682
   19phy    C26  496   4.883   3.972   1.027  0.3590 -0.3934 -0.5931
   19phy    C25  497   4.876   4.017   0.879  0.3010 -0.6319 -0.1215
   19phy    C23  498   4.932   3.913   0.780 -0.0897  0.2367 -0.5921
   19phy    C24  499   4.843   3.790   0.767 -0.4120 -0.3309 -0.3549
   19phy    C22  500   4.922   3.976   0.643 -0.2383  0.1610 -0.4152
   19phy    C21  501   5.058   3.994   0.573 -0.8843 -0.2093  0.2969
   19phy    C20  502   5.048   4.078   0.445  0.1104 -0.0428  0.3376
   19phy    C18  503   5.183   4.128   0.378  0.3511 -0.1848 -0.4254
   19phy    O01  504   5.255   4.208   0.472  0.2658 -0.5324  0.2297
   19phy    H01  505   5.192   4.268   0.506  0.3286  0.0413 -0.6614
   19phy    C19  506   5.139   4.227   0.269  0.4358 -0.6204 -0.1173
   19phy    C13  507   5.276   4.006   0.316 -0.0278  0.6026 -0.3240
   19phy     H3  508   5.284   3.932   0.399 -1.5017  0.4922 -0.2531
   19phy    O33  509   5.206   3.923   0.224  0.0788  0.2015  0.1379
   19phy    H1B  510   5.229   3.956   0.138  1.9344 -0.9259  0.1475
   19phy    C12  511   5.427   3.998   0.288 -0.3244 -0.5296 -0.3610
   19phy    O11  512   5.512   4.100   0.341  0.0607 -0.2985 -0.2548
   19phy    H1A  513   5.462   4.144   0.407  1.2032  0.7098 -0.0203
   20phy    C35  514   3.679   0.260   1.515  0.0936  0.1817 -0.1347
   20phy    C33  515   3.817   0.266   1.569  0.1710  0.2050  0.3706
   20phy    C34  516   3.911   0.220   1.454 -0.4946 -0.6386 -0.4139
   20phy    C32  517   3.845   0.387   1.651  0.0846  0.3220 -0.2241
   20phy    C31  518   3.950   0.383   1.762  0.1596  0.7404 -0.0272
   20phy    C30  519   3.969   0.514   1.829 -0.1763 -0.5975  0.1853
   20phy    C28  520   4.107   0.561   1.879 -0.0777  0.0230  0.0381
   20phy    C29  521   4.196   0.611   1.757  0.0928  0.0927  0.0677
   20phy    C27  522   4.096   0.644   2.010 -0.7675  0.1817  0.0694
   20phy    C26  523   4.220   0.624   2.102  0.3567  0.1387 -0.5700
   20phy    C25  524   4.213   0.715   2.229 -0.1525 -0.3024 -0.4106
   20phy    C23  525   4.334   0.709   2.325 -0.3886  0.0555  0.1931
   20phy    C24  526   4.448   0.801   2.266 -0.1931  0.2826 -0.8160
   20phy    C22  527   4.296   0.769   2.461  0.5053  0.8155  0.3547
   20phy    C21  528   4.267   0.663   2.571 -0.0744  0.1018  0.2262
   20phy    C20  529   4.218   0.736   2.700 -0.1018  0.6608  0.6863
   20phy    C18  530   4.186   0.642   2.823  0.0801  0.2766  0.4855
   20phy    O01  531   4.283   0.536   2.842 -0.5999  0.0105  0.4972
   20phy    H01  532   4.366   0.576   2.854 -1.1413  1.2081  0.4115
   20phy    C19  533   4.206   0.748   2.936 -0.2169 -0.3213 -0.1535
   20phy    C13  534   4.037   0.571   2.821 -0.5894 -0.0611 -0.8922
   20phy     H3  535   3.961   0.653   2.809 -0.2592  0.3491 -0.2823
   20phy    O33  536   3.998   0.520   2.951  0.2954  0.0319  0.0804
   20phy    H1B  537   4.069   0.467   2.982 -1.8273 -2.3220  1.3778
   20phy    C12  538   4.009   0.463   2.715  0.4603 -0.3616  0.2322
   20phy    O11  539   3.877   0.419   2.700 -0.1356 -0.2282 -0.3025
   20phy    H1A  540   3.882   0.327   2.720  1.0542 -0.1227 -0.0392
   21phy    C35  541   0.151   3.635   1.354 -0.8334 -0.3406  0.4664
   21phy    C33  542   0.060   3.749   1.300  0.0789 -0.6810  0.0238
   21phy    C34  543  -0.052   3.768   1.407 -0.0762  0.2996 -0.1424
   21phy    C32  544   0.145   3.873   1.264  0.1145  0.2908  0.1348
   21phy    C31  545   0.081   3.994   1.195  0.2735 -0.0873 -0.1643
   21phy    C30  546   0.189   4.083   1.140 -0.4459 -0.6621 -0.0621
   21phy    C28  547   0.134   4.208   1.072 -0.1483 -0.0926  0.0610
   21phy    C29  548   0.121   4.319   1.170  0.5526  0.0216  0.2773
   21phy    C27  549   0.231   4.251   0.961  0.0831  0.5904  0.1216
   21phy    C26  550   0.175   4.318   0.837  0.1263 -0.2875  0.1251
   21phy    C25  551   0.279   4.400   0.772 -0.0566 -0.2560  0.0329
   21phy    C23  552   0.230   4.496   0.658  0.0159 -0.2521  0.0631
   21phy    C24  553   0.185   4.630   0.713 -0.3130  0.1842 -0.1267
   21phy    C22  554   0.343   4.511   0.553 -0.2727  0.0965 -0.0256
   21phy    C21  555   0.299   4.459   0.416  0.9067 -0.0649 -0.4362
   21phy    C20  556   0.376   4.498   0.292  0.0672  0.0498  0.7144
   21phy    C18  557   0.332   4.467   0.143  0.2422  0.2279  0.1217
   21phy    O01  558   0.306   4.324   0.138 -0.0033 -0.0064  0.0310
   21phy    H01  559   0.360   4.287   0.205  1.0181  0.7942 -0.3352
   21phy    C19  560   0.465   4.483   0.066 -0.2064  0.1435  0.5656
   21phy    C13  561   0.211   4.564   0.085 -0.2884  0.2989 -0.1985
   21phy     H3  562   0.129   4.544   0.159 -0.4858 -0.9318 -0.7337
   21phy    O33  563   0.215   4.704   0.102 -0.4322 -0.1444 -0.0758
   21phy    H1B  564   0.301   4.740   0.110 -0.1277 -1.1318  1.6603
   21phy    C12  565   0.119   4.533  -0.041 -0.6117 -0.3844 -0.3317
   21phy    O11  566   0.150   4.593  -0.159  0.1344  0.2223 -0.3183
   21phy    H1A  567   0.188   4.527  -0.214  2.0925 -0.8383  2.1393
   22phy    C35  568   2.581   4.736   1.421 -0.4702 -0.0020  0.0047
   22phy    C33  569   2.595   4.634   1.530  0.2345  0.3685 -0.3121
   22phy    C34  570   2.507   4.680   1.649  0.3510  0.3718  0.0709
   22phy    C32  571   2.532   4.499   1.483  0.4358  0.0360 -0.0627
   22phy    C31  572   2.629   4.382   1.506 -0.2522  0.0404 -0.3458
   22phy    C30  573   2.550   4.253   1.472  0.7709 -0.0990  0.3391
   22phy    C28  574   2.638   4.126   1.462  0.0657 -0.1460  0.1810
   22phy    C29  575   2.602   4.026   1.573 -0.5558  0.1581  0.5125
   22phy    C27  576   2.636   4.062   1.326  0.5074  0.5015 -0.2740
   22phy    C26  577   2.737   4.092   1.213 -0.0661  0.1297  0.3272
   22phy    C25  578   2.698   4.000   1.094 -0.2639  0.2692  0.1664
   22phy    C23  579   2.767   4.029   0.961  0.4218  0.2058 -0.2694
   22phy    C24  580   2.897   3.942   0.952  0.0147 -0.4114  0.2237
   22phy    C22  581   2.686   3.966   0.841  0.2766 -1.1468  0.1096
   22phy    C21  582   2.668   4.055   0.716  0.6793 -0.1030  0.1834
   22phy    C20  583   2.574   3.980   0.619 -0.5790 -0.0092 -0.8022
   22phy    C18  584   2.570   4.044   0.475  0.0792  0.4479 -0.4510
   22phy    O01  585   2.517   4.177   0.468 -0.0025 -0.2364  0.1712
   22phy    H01  586   2.443   4.192   0.524 -0.3017  0.1187 -0.3049
   22phy    C19  587   2.469   3.959   0.403  0.3476  0.3732  0.2722
   22phy    C13  588   2.713   4.041   0.397  0.0438 -0.7125  0.0728
   22phy     H3  589   2.769   4.120   0.453 -1.2399 -0.1680  0.6257
   22phy    O33  590   2.811   3.935   0.425  0.4211 -0.2977 -0.0849
   22phy    H1B  591   2.785   3.853   0.387  0.5871  0.1692 -1.2611
   22phy    C12  592   2.734   4.118   0.257 -0.3067  0.1619  0.4380
   22phy    O11  593   2.748   4.052   0.139 -0.3381 -0.2569  0.2067
   22phy    H1A  594   2.838   4.047   0.114 -0.8128  1.0313 -2.0365
   23phy    C35  595   1.141   3.260   1.721 -0.0192  0.7144  0.1878
   23phy    C33  596   1.217   3.166   1.820 -0.1124 -0.1281 -0.1022
   23phy    C34  597   1.269   3.051   1.741  0.4623  0.2740 -0.6630
   23phy    C32  598   1.320   3.229   1.903 -0.3226 -0.0360 -0.2653
   23phy    C31  599   1.266   3.283   2.041 -0.6942  0.6689  0.0917
   23phy    C30  600   1.388   3.323   2.128 -0.1396 -0.2910  0.1286
   23phy    C28  601   1.350   3.406   2.252 -0.4272 -0.1980 -0.5525
   23phy    C29  602   1.420   3.345   2.378  0.0288 -0.3104 -0.3437
   23phy    C27  603   1.394   3.556   2.226  0.3332 -0.5478 -0.3226
   23phy    C26  604   1.319   3.668   2.309 -0.2165  0.2653  0.8952
   23phy    C25  605   1.348   3.806   2.241 -0.8863  0.6455 -0.6841
   23phy    C23  606   1.275   3.927   2.291 -0.1861  0.6614  0.2137
   23phy    C24  607   1.364   4.042   2.253 -0.3141  0.6095 -0.0524
   23phy    C22  608   1.128   3.931   2.240  0.2547 -0.8812 -0.6087
   23phy    C21  609   1.022   3.946   2.354 -0.5545 -0.0533  0.5666
   23phy    C20  610   0.885   3.963   2.288  0.0911 -0.3540  0.2277
   23phy    C18  611   0.745   3.944   2.365 -0.4084 -0.3671 -0.3255
   23phy    O01  612   0.741   4.056   2.452  0.0444  0.1566 -0.1277
   23phy    H01  613   0.734   4.134   2.401  1.0903  0.3294 -0.0140
   23phy    C19  614   0.639   3.968   2.260  0.0046  0.7076 -0.0263
   23phy    C13  615   0.719   3.802   2.443 -0.1593  0.5377 -0.1961
   23phy     H3  616   0.766   3.717   2.387  1.2630  0.1840  1.4656
   23phy    O33  617   0.586   3.758   2.452 -0.3645  0.1541  0.3015
   23phy    H1B  618   0.530   3.832   2.441  0.5930  0.5564 -2.6029
   23phy    C12  619   0.762   3.791   2.591  0.0718 -0.2681 -0.4781
   23phy    O11  620   0.895   3.779   2.616 -0.1101 -0.1040  0.1357
   23phy    H1A  621   0.929   3.858   2.653  1.1705  0.2684 -1.6672
   24phy    C35  622   0.048   4.583   1.963  0.5211  0.1481 -0.1967
   24phy    C33  623   0.192   4.626   1.960 -0.0612 -0.8042 -0.1060
   24phy    C34  624   0.277   4.529   1.880  0.0298 -0.1884  0.1886
   24phy    C32  625   0.199   4.769   1.903 -0.7324  0.1676 -0.1930
   24phy    C31  626   0.281   4.876   1.983  0.7196  0.1930  0.0475
   24phy    C30  627   0.262   5.012   1.916  0.1420 -0.1966  0.1643
   24phy    C28  628   0.294   5.133   2.009 -0.2992 -0.9690 -0.0179
   24phy    C29  629   0.361   5.249   1.943 -0.1061 -0.0633  0.1934
   24phy    C27  630   0.165   5.167   2.087  0.0178  0.3355 -0.3281
   24phy    C26  631   0.177   5.196   2.237  1.0261  0.0388  0.3316
   24phy    C25  632   0.039   5.252   2.283 -0.0381  0.5838  0.0307
   24phy    C23  633   0.026   5.293   2.429  0.0270  0.0043 -0.4976
   24phy    C24  634   0.001   5.443   2.447 -0.4025  0.1957  0.0942
   24phy    C22  635  -0.086   5.211   2.496  0.2859 -0.1100  0.2795
   24phy    C21  636  -0.059   5.165   2.641  0.0872 -0.2185 -0.0942
   24phy    C20  637  -0.151   5.061   2.707  0.3114 -0.0364 -0.4057
   24phy    C18  638  -0.129   5.008   2.857  0.6155  0.1936  0.7407
   24phy    O01  639  -0.116   5.122   2.946  0.2916 -0.0038  0.5462
   24phy    H01  640  -0.144   5.092   3.031 -0.7174 -0.2950  0.1316
   24phy    C19  641  -0.268   4.943   2.876  0.0025  0.0348 -0.1431
   24phy    C13  642  -0.011   4.900   2.879 -0.5159 -0.2160 -0.5850
   24phy     H3  643  -0.032   4.812   2.812  0.2226 -0.3415 -0.6633
   24phy    O33  644  -0.011   4.843   3.008 -0.3246  0.3861 -0.4441
   24phy    H1B  645   0.050   4.772   3.008  1.3747  1.7133  1.5703
   24phy    C12  646   0.142   4.952   2.852 -0.1243  0.2953 -0.7566
   24phy    O11  647   0.240   4.854   2.848 -0.1920 -0.0478  0.1604
   24phy    H1A  648   0.200   4.769   2.840  0.5292 -0.3042 -0.8685
   25phy    C35  649   2.025   0.064   0.335 -0.0873  0.3493 -0.2550
   25phy    C33  650   1.961  -0.066   0.368  0.0032 -0.6055  0.3753
   25phy    C34  651   2.059  -0.157   0.432 -0.4281 -0.2617  0.1199
   25phy    C32  652   1.842  -0.053   0.455 -0.4686 -0.2194  0.1192
   25phy    C31  653   1.716  -0.140   0.432 -0.2746  0.1649  0.3440
   25phy    C30  654   1.633  -0.138   0.555  0.0026  0.4825  0.0789
   25phy    C28  655   1.522  -0.249   0.565 -0.0863  0.0486  1.0211
   25phy    C29  656   1.572  -0.377   0.629  0.0188 -0.3246  0.4588
   25phy    C27  657   1.410  -0.198   0.650 -0.0377  0.4486 -0.4048
   25phy    C26  658   1.272  -0.203   0.584 -0.0444 -0.0379  0.4325
   25phy    C25  659   1.151  -0.133   0.652  0.3942  0.1612 -0.0828
   25phy    C23  660   1.006  -0.185   0.630  0.0842 -0.6229  0.8937
   25phy    C24  661   0.925  -0.160   0.760  0.5291 -0.0122 -0.1283
   25phy    C22  662   0.928  -0.113   0.514  0.0231  0.1123 -0.2784
   25phy    C21  663   0.923  -0.192   0.384  0.2043  0.0663  0.0507
   25phy    C20  664   0.832  -0.138   0.272 -0.0784 -0.1751  0.3040
   25phy    C18  665   0.844  -0.204   0.131 -0.1128  0.0979  0.5340
   25phy    O01  666   0.983  -0.217   0.094  0.3691  0.4532  0.0478
   25phy    H01  667   1.035  -0.143   0.120  4.4568 -2.0518 -0.1128
   25phy    C19  668   0.762  -0.112   0.035 -0.5974 -0.5566  0.0638
   25phy    C13  669   0.778  -0.356   0.136 -0.7168  1.0394  0.5639
   25phy     H3  670   0.824  -0.401   0.228 -0.3630  1.5288  0.6361
   25phy    O33  671   0.638  -0.372   0.169  0.7686 -0.0097  0.0664
   25phy    H1B  672   0.584  -0.358   0.094 -0.0806  2.0538  0.9666
   25phy    C12  673   0.832  -0.478   0.058  0.0478 -0.2444 -0.1187
   25phy    O11  674   0.965  -0.474   0.013  0.1531  0.4479 -0.3048
   25phy    H1A  675   1.002  -0.388   0.019  2.5941 -0.5846  0.6490
   26phy    C35  676   1.842   0.275   2.518  0.1749 -0.2500 -0.3892
   26phy    C33  677   1.905   0.164   2.426  0.0636  0.3501 -0.0078
   26phy    C34  678   2.049   0.149   2.464  0.3495  0.0921  0.2021
   26phy    C32  679   1.842   0.026   2.442 -0.1101 -0.3964 -0.1335
   26phy    C31  680   1.718  -0.006   2.355 -0.2731 -0.6781 -0.3487
   26phy    C30  681   1.643  -0.134   2.385 -0.4735  0.3889 -0.2768
   26phy    C28  682   1.512  -0.151   2.308  0.3358 -0.2418  0.0958
   26phy    C29  683   1.547  -0.226   2.180  0.1878  0.4114 -0.0047
   26phy    C27  684   1.413  -0.239   2.382  0.0982 -0.0260 -0.2463
   26phy    C26  685   1.319  -0.173   2.477  0.0631 -0.0764 -0.1159
   26phy    C25  686   1.234  -0.265   2.563  0.2658  0.0927  0.3174
   26phy    C23  687   1.134  -0.194   2.656 -0.0418 -0.5454 -0.2059
   26phy    C24  688   0.994  -0.255   2.647 -0.0485  0.2878 -0.8097
   26phy    C22  689   1.188  -0.195   2.802  0.1043 -0.0735  0.7653
   26phy    C21  690   1.188  -0.056   2.865  0.0029  0.1198  0.1426
   26phy    C20  691   1.244  -0.076   3.005  0.1044  0.3273  0.1761
   26phy    C18  692   1.229   0.030   3.119 -0.0154  0.4760  0.1555
   26phy    O01  693   1.097   0.010   3.168  0.6103 -0.4891  0.2126
   26phy    H01  694   1.068   0.072   3.232 -1.6401 -0.4231 -0.7939
   26phy    C19  695   1.304  -0.037   3.233  0.3047  0.6852  0.1294
   26phy    C13  696   1.259   0.189   3.087  0.7903 -0.3725  0.5160
   26phy     H3  697   1.333   0.198   3.003 -1.2252  2.8502 -1.1096
   26phy    O33  698   1.320   0.266   3.191 -0.1782 -0.0949  0.8038
   26phy    H1B  699   1.351   0.345   3.150 -0.4843 -0.7966 -0.8565
   26phy    C12  700   1.135   0.274   3.035  0.1616  0.3280 -0.5359
   26phy    O11  701   1.052   0.322   3.135 -0.2599  0.1365 -0.0016
   26phy    H1A  702   1.048   0.415   3.124 -1.6344  0.0576 -0.4423
   27phy    C35  703   0.172   0.682   1.218 -0.1187  0.1116 -0.1287
   27phy    C33  704   0.246   0.805   1.168  0.0388 -0.1273 -0.0667
   27phy    C34  705   0.152   0.929   1.168 -0.3836 -0.0561  0.0303
   27phy    C32  706   0.367   0.836   1.258  0.6359  0.0825 -0.3565
   27phy    C31  707   0.503   0.860   1.192  0.2913  0.5379  0.2350
   27phy    C30  708   0.614   0.842   1.293 -0.3932  0.3784  0.2808
   27phy    C28  709   0.751   0.840   1.232  0.8355 -0.0451  0.9323
   27phy    C29  710   0.849   0.929   1.309 -0.0147  0.2087 -0.0281
   27phy    C27  711   0.802   0.694   1.237  0.3697  0.4506 -0.1056
   27phy    C26  712   0.886   0.653   1.117 -0.0458 -0.1679 -0.1836
   27phy    C25  713   0.955   0.516   1.127 -0.7447 -0.0870  0.2372
   27phy    C23  714   1.023   0.489   0.996  0.0560  0.7149 -0.7073
   27phy    C24  715   1.158   0.427   1.023 -0.0480 -0.4272  0.0923
   27phy    C22  716   0.944   0.393   0.911 -0.1666 -0.0963  0.5020
   27phy    C21  717   0.958   0.415   0.761  0.1061  0.6395  0.2744
   27phy    C20  718   0.871   0.314   0.688  0.1297 -0.1641  0.6396
   27phy    C18  719   0.888   0.304   0.528  0.1243 -0.4576  0.4715
   27phy    O01  720   0.877   0.430   0.470  0.0664  0.2489  0.3592
   27phy    H01  721   0.802   0.473   0.508  0.2112  0.7440  0.0866
   27phy    C19  722   0.761   0.226   0.489 -0.1728  0.4937  0.5390
   27phy    C13  723   1.022   0.237   0.469 -0.3659  0.3869  0.0672
   27phy     H3  724   1.042   0.151   0.539  0.1412  1.4024  1.2040
   27phy    O33  725   1.024   0.160   0.350 -0.3210 -0.1984  0.1110
   27phy    H1B  726   1.035   0.221   0.279 -1.1557 -1.3171 -1.0281
   27phy    C12  727   1.164   0.306   0.493 -0.1466  0.6005  0.8040
   27phy    O11  728   1.216   0.384   0.391 -0.1418 -0.0451  0.3625
   27phy    H1A  729   1.231   0.336   0.312  0.0184 -0.8705  0.8900
   28phy    C35  730   3.288   2.103   0.853 -0.2685 -0.0386  0.1226
   28phy    C33  731   3.295   1.950   0.848  0.3473 -0.1702 -0.1550
   28phy    C34  732   3.415   1.905   0.932  0.3833  0.4447 -0.3031
   28phy    C32  733   3.157   1.895   0.914 -0.5335 -0.2345  0.2634
   28phy    C31  734   3.077   1.802   0.812  0.4112 -0.2384 -0.1106
   28phy    C30  735   2.950   1.745   0.875  0.4846 -0.5417  0.0950
   28phy    C28  736   2.852   1.666   0.785 -0.3889  0.1564 -0.1338
   28phy    C29  737   2.875   1.515   0.789 -0.6996  0.1598  0.0025
   28phy    C27  738   2.709   1.711   0.829  0.3589 -0.2946  0.5496
   28phy    C26  739   2.628   1.745   0.701 -1.1715  0.2894 -0.4528
   28phy    C25  740   2.510   1.827   0.731  0.2193 -0.4163  0.0477
   28phy    C23  741   2.422   1.864   0.608 -0.1906 -0.3376  0.0046
   28phy    C24  742   2.301   1.776   0.579 -1.0030 -0.4924  0.0725
   28phy    C22  743   2.371   2.005   0.634  0.2319 -0.0917  0.1941
   28phy    C21  744   2.423   2.093   0.515  0.2997  0.3522  0.2076
   28phy    C20  745   2.368   2.237   0.539 -0.1718  0.9302  0.4429
   28phy    C18  746   2.390   2.342   0.425 -0.0760  0.7936 -0.2048
   28phy    O01  747   2.531   2.353   0.397 -0.0880  0.3961 -0.1342
   28phy    H01  748   2.547   2.444   0.382 -1.0154  0.7505  0.9213
   28phy    C19  749   2.348   2.471   0.495 -0.0613  0.1328  0.2447
   28phy    C13  750   2.303   2.311   0.294  1.0355 -0.0013 -0.3031
   28phy     H3  751   2.368   2.243   0.233 -2.5169 -1.5713 -2.6938
   28phy    O33  752   2.196   2.214   0.304 -0.1093  0.5349 -0.5191
   28phy    H1B  753   2.128   2.244   0.361  1.1358 -3.0155  3.3690
   28phy    C12  754   2.296   2.391   0.155  0.0053  0.0112 -0.4361
   28phy    O11  755   2.391   2.493   0.143 -0.2580 -0.4142  0.5949
   28phy    H1A  756   2.462   2.459   0.092  1.0422  3.0446 -0.2099
   29phy    C35  757   0.895   4.897   1.234 -0.3345  0.2788  0.1592
   29phy    C33  758   1.003   4.944   1.142 -0.5427 -0.1663 -0.6220
   29phy    C34  759   1.069   5.073   1.201  0.1910 -0.0669  0.0828
   29phy    C32  760   1.103   4.829   1.131  0.5645 -0.2962  0.0614
   29phy    C31  761   1.099   4.753   1.001 -0.2171  0.1331 -0.4239
   29phy    C30  762   1.188   4.629   1.006 -0.2933 -0.3068  0.4079
   29phy    C28  763   1.205   4.556   0.871  0.0958  0.2040 -0.2472
   29phy    C29  764   1.329   4.595   0.795 -0.0323 -0.7349 -0.2927
   29phy    C27  765   1.213   4.406   0.902 -0.0561  0.0789 -0.1292
   29phy    C26  766   1.180   4.308   0.791  0.5354 -0.3050 -0.0446
   29phy    C25  767   1.091   4.191   0.840 -0.2157 -0.3535  0.2435
   29phy    C23  768   1.085   4.066   0.750  0.3464  0.4811  0.2336
   29phy    C24  769   1.063   3.940   0.832  0.3193 -0.0607  0.3226
   29phy    C22  770   0.990   4.073   0.624 -0.3616 -0.4094  0.2676
   29phy    C21  771   1.054   4.073   0.485 -0.2632  0.3563  0.4109
   29phy    C20  772   0.960   4.131   0.376 -0.2558  0.2925 -0.3705
   29phy    C18  773   0.978   4.114   0.220  0.0977 -0.5221  0.0128
   29phy    O01  774   1.123   4.118   0.202  0.6936 -0.4920  0.5672
   29phy    H01  775   1.138   4.111   0.110  1.5559  0.7876  0.5910
   29phy    C19  776   0.930   4.248   0.159 -0.0311  0.0975 -0.3032
   29phy    C13  777   0.907   3.978   0.160 -0.8024  0.4208  0.2673
   29phy     H3  778   0.934   3.901   0.236  2.0065 -2.7219 -3.5040
   29phy    O33  779   0.764   3.974   0.173  0.0384  0.1896  0.5081
   29phy    H1B  780   0.735   4.046   0.225  0.0783  0.5170  0.0762
   29phy    C12  781   0.971   3.872   0.058  0.2651  0.0331 -0.1122
   29phy    O11  782   0.912   3.875  -0.074  0.0548  0.2992 -0.0441
   29phy    H1A  783   0.926   3.788  -0.105  0.4666 -0.4358  2.0468
   30phy    C35  784   1.167   4.548   1.416 -0.0414 -0.2959 -0.5782
   30phy    C33  785   1.065   4.448   1.363  0.8908 -0.1588 -0.3963
   30phy    C34  786   1.061   4.318   1.451  0.4100  0.1178  0.1612
   30phy    C32  787   0.926   4.504   1.318 -0.7846 -0.1537 -0.2347
   30phy    C31  788   0.872   4.455   1.189 -0.7049  0.2574 -0.0440
   30phy    C30  789   0.751   4.526   1.151  0.2741 -0.2701  0.1997
   30phy    C28  790   0.698   4.488   1.004  0.0683 -0.3693 -0.5252
   30phy    C29  791   0.547   4.490   1.006  0.2610  0.2936 -0.3285
   30phy    C27  792   0.741   4.592   0.899  0.4622 -0.0040 -0.2626
   30phy    C26  793   0.782   4.518   0.769  0.2166 -0.6351 -0.0725
   30phy    C25  794   0.807   4.591   0.636 -0.4457 -0.3761  0.3874
   30phy    C23  795   0.859   4.507   0.521  0.5891 -0.3349  0.5294
   30phy    C24  796   0.748   4.437   0.434  0.1293  0.1682 -0.0999
   30phy    C22  797   0.942   4.594   0.429  0.1657  0.0259  0.1681
   30phy    C21  798   1.075   4.534   0.389 -0.2777 -0.1913 -0.3480
   30phy    C20  799   1.164   4.639   0.319  0.7179 -0.0235  0.1148
   30phy    C18  800   1.307   4.588   0.257 -0.3843 -0.7119 -1.0788
   30phy    O01  801   1.382   4.522   0.358  0.1245  0.3393  0.0650
   30phy    H01  802   1.353   4.549   0.443  0.2300  1.7767 -0.3371
   30phy    C19  803   1.365   4.716   0.204 -0.0417  0.0698 -0.1130
   30phy    C13  804   1.288   4.494   0.133 -0.1946  0.4908  0.0936
   30phy     H3  805   1.229   4.408   0.174  0.3630  0.1960  0.2904
   30phy    O33  806   1.196   4.530   0.023 -0.0021 -0.0329 -0.2210
   30phy    H1B  807   1.127   4.590   0.046  0.0867  0.8402 -2.0473
   30phy    C12  808   1.388   4.379   0.090 -0.3193  0.6573 -0.7974
   30phy    O11  809   1.464   4.323   0.193 -0.2802 -0.2050  0.3337
   30phy    H1A  810   1.493   4.391   0.251  0.8287 -0.3361 -0.0561
   31phy    C35  811   0.749   0.102   1.515 -0.6850  0.1163  0.0644
   31phy    C33  812   0.850   0.206   1.462 -0.3566 -0.0301 -0.1114
   31phy    C34  813   0.876   0.190   1.314  0.0660 -0.0010 -0.0290
   31phy    C32  814   0.830   0.353   1.496  0.4257 -0.3760  0.8726
   31phy    C31  815   0.941   0.422   1.578 -0.1080  0.1415 -0.2233
   31phy    C30  816   0.904   0.565   1.633 -0.1816  0.5746  0.3365
   31phy    C28  817   1.022   0.667   1.662  0.4429 -0.2561 -0.5214
   31phy    C29  818   1.066   0.744   1.535 -0.1030  0.7320  0.8427
   31phy    C27  819   0.976   0.768   1.754  0.0704 -0.0676 -0.5329
   31phy    C26  820   1.061   0.782   1.884 -0.3909  0.2347  0.6638
   31phy    C25  821   0.986   0.873   1.984 -0.1718 -0.3634 -0.4695
   31phy    C23  822   1.054   0.923   2.112 -0.0688 -0.3249  0.1795
   31phy    C24  823   1.120   1.062   2.091  0.6851  0.1190  0.3520
   31phy    C22  824   0.945   0.933   2.218  0.2988  0.2912 -0.4850
   31phy    C21  825   0.986   0.915   2.364  0.4584 -0.1553  0.0221
   31phy    C20  826   0.863   0.901   2.462  0.2360 -0.2725 -0.3327
   31phy    C18  827   0.891   0.906   2.622  0.4179  0.4218 -0.0870
   31phy    O01  828   1.005   0.994   2.649  0.3484 -0.4313 -0.3012
   31phy    H01  829   0.993   1.085   2.630 -0.8861 -1.0188 -2.6527
   31phy    C19  830   0.763   0.969   2.669 -0.0178 -0.0726 -0.5576
   31phy    C13  831   0.918   0.761   2.695  0.0296  0.5787  0.3802
   31phy     H3  832   0.835   0.692   2.666  0.4682  0.5849 -0.9675
   31phy    O33  833   0.906   0.763   2.836  0.8676 -0.0708  0.1857
   31phy    H1B  834   0.944   0.840   2.874 -0.6794  0.3467  0.9862
   31phy    C12  835   1.057   0.701   2.666  0.1048 -1.3550  0.2125
   31phy    O11  836   1.162   0.750   2.747  0.0082  0.5035  0.3401
   31phy    H1A  837   1.174   0.838   2.715  0.0516 -0.3665 -2.3520
   32phy    C35  838   1.686   0.638   1.772  0.1215  0.3083  0.0724
   32phy    C33  839   1.771   0.741   1.704  0.1265  0.5147  1.0011
   32phy    C34  840   1.839   0.680   1.585  0.0347 -0.3429  0.0127
   32phy    C32  841   1.679   0.862   1.681  0.3754  0.2883 -0.3900
   32phy    C31  842   1.741   1.000   1.713  0.8000 -0.0857  0.2897
   32phy    C30  843   1.648   1.115   1.690  0.0359  0.7985 -0.7814
   32phy    C28  844   1.718   1.248   1.692  0.5329  0.2247  0.4180
   32phy    C29  845   1.708   1.310   1.547 -0.3891  0.2169 -0.8326
   32phy    C27  846   1.655   1.337   1.796 -0.2618  0.2346 -0.0537
   32phy    C26  847   1.744   1.435   1.873 -0.5133 -0.0424 -0.3195
   32phy    C25  848   1.679   1.469   2.009 -0.0503  0.2721 -0.5266
   32phy    C23  849   1.729   1.588   2.090 -0.4890 -0.4978 -0.1916
   32phy    C24  850   1.653   1.714   2.044 -0.1430 -0.2062 -0.1152
   32phy    C22  851   1.714   1.565   2.243 -0.4247  0.3404  0.0506
   32phy    C21  852   1.847   1.525   2.318 -0.0137  0.1517 -0.5932
   32phy    C20  853   1.822   1.494   2.467  0.3201 -0.6824  0.2358
   32phy    C18  854   1.942   1.481   2.571  0.1942 -0.0096 -0.0008
   32phy    O01  855   1.996   1.617   2.564 -0.0572 -0.0862  0.1753
   32phy    H01  856   1.929   1.678   2.583  0.1748 -0.5126  2.6800
   32phy    C19  857   1.857   1.480   2.697 -0.1175  0.4567  0.4373
   32phy    C13  858   2.047   1.368   2.539 -0.2656  0.0315  0.1521
   32phy     H3  859   2.081   1.381   2.433  2.0007 -0.5084  0.7458
   32phy    O33  860   2.004   1.232   2.539 -0.4079  0.2716  0.0705
   32phy    H1B  861   1.963   1.198   2.617 -1.0309  0.7583 -0.0350
   32phy    C12  862   2.185   1.378   2.615  0.4482 -0.4269 -0.4012
   32phy    O11  863   2.179   1.342   2.754  0.1792  0.3033 -0.0876
   32phy    H1A  864   2.175   1.423   2.802 -0.3307 -0.1544  0.6629
   33phy    C35  865   1.132   0.061   2.107  0.4019 -0.4946 -0.1976
   33phy    C33  866   1.078  -0.077   2.072 -0.0144  0.5750 -0.6116
   33phy    C34  867   1.187  -0.156   2.002  0.4087 -0.5271  0.3765
   33phy    C32  868   1.011  -0.152   2.192  0.2921  0.1978  0.4189
   33phy    C31  869   0.868  -0.103   2.225 -0.3175 -0.0268 -0.1776
   33phy    C30  870   0.812  -0.177   2.348  0.2183  0.2532  0.1384
   33phy    C28  871   0.662  -0.145   2.370 -0.3026  0.0398 -1.1192
   33phy    C29  872   0.576  -0.257   2.315  0.0675  0.1087 -0.3099
   33phy    C27  873   0.638  -0.132   2.525  0.4266  0.8344 -0.4690
   33phy    C26  874   0.590   0.003   2.569 -0.5700  0.4486 -0.1323
   33phy    C25  875   0.531  -0.013   2.712 -0.4880  0.1821 -0.1749
   33phy    C23  876   0.451   0.111   2.759  0.6898 -0.0253  0.2353
   33phy    C24  877   0.302   0.100   2.728 -0.4829  0.1813  0.0390
   33phy    C22  878   0.469   0.137   2.910  0.2106  0.0727  0.0353
   33phy    C21  879   0.515   0.280   2.936 -0.0771  0.6148  0.3548
   33phy    C20  880   0.497   0.308   3.088 -0.1160  0.0362 -0.2975
   33phy    C18  881   0.523   0.449   3.146  0.2493  0.0545  0.6336
   33phy    O01  882   0.449   0.550   3.067 -0.0916  0.9271  0.3057
   33phy    H01  883   0.512   0.578   3.003 -0.0378  2.6564  1.0581
   33phy    C19  884   0.449   0.448   3.280 -0.4341  0.2729  0.6740
   33phy    C13  885   0.680   0.492   3.160  0.3953 -0.8911 -0.1056
   33phy     H3  886   0.733   0.411   3.217 -0.7532 -1.8474 -0.3528
   33phy    O33  887   0.701   0.604   3.248  0.1718 -0.1296  0.0541
   33phy    H1B  888   0.665   0.682   3.210  2.4334  0.6982 -0.5088
   33phy    C12  889   0.750   0.522   3.022 -0.3092 -0.1041 -0.2080
   33phy    O11  890   0.699   0.605   2.923  0.0278  0.3518 -0.4237
   33phy    H1A  891   0.758   0.670   2.892 -0.5443  1.4835  0.7234
   34phy    C35  892   4.398   3.065   1.149 -0.1702  0.1867  0.2332
   34phy    C33  893   4.357   3.181   1.236 -0.3731 -0.2580  0.6718
   34phy    C34  894   4.355   3.133   1.386  0.2817  0.5641 -0.0770
   34phy    C32  895   4.451   3.298   1.210  0.4069 -0.3242 -0.4679
   34phy    C31  896   4.382   3.409   1.129 -0.1586  0.0542  0.5602
   34phy    C30  897   4.474   3.525   1.086 -0.3043 -0.1154  0.1019
   34phy    C28  898   4.394   3.641   1.025  0.4456  0.2661  0.6851
   34phy    C29  899   4.435   3.755   1.116  0.0553 -0.8501  0.7193
   34phy    C27  900   4.435   3.684   0.879  0.0999  0.6043  0.0851
   34phy    C26  901   4.348   3.617   0.774 -0.0246 -0.2952  0.1981
   34phy    C25  902   4.390   3.639   0.624 -0.4893  0.5814 -0.3606
   34phy    C23  903   4.278   3.596   0.526 -0.5095 -0.0771 -0.1080
   34phy    C24  904   4.207   3.723   0.490  0.2066  0.2170  0.3196
   34phy    C22  905   4.338   3.554   0.392  0.2755 -0.2331  0.3930
   34phy    C21  906   4.344   3.411   0.349  0.1535  0.1500 -0.0623
   34phy    C20  907   4.435   3.385   0.231 -0.2358 -0.0058 -0.1234
   34phy    C18  908   4.488   3.233   0.219  0.7492 -0.2439  0.1865
   34phy    O01  909   4.552   3.203   0.342  0.0033  0.2023 -0.2655
   34phy    H01  910   4.606   3.274   0.372  0.8551 -0.8671  0.8536
   34phy    C19  911   4.598   3.243   0.118 -0.3375  0.1480  0.2492
   34phy    C13  912   4.379   3.121   0.183  0.2312 -0.2834 -0.2973
   34phy     H3  913   4.308   3.130   0.269 -0.3662  1.1285 -0.9173
   34phy    O33  914   4.284   3.156   0.083 -0.0938 -0.5225 -0.3842
   34phy    H1B  915   4.219   3.088   0.081  0.0184 -0.6329 -2.2471
   34phy    C12  916   4.393   2.967   0.218  0.0332 -0.4138  0.1146
   34phy    O11  917   4.514   2.931   0.278  0.2611 -0.2574  0.4675
   34phy    H1A  918   4.542   3.009   0.321 -2.0625  1.0107 -0.1910
   35phy    C35  919   0.904   2.099   1.650 -0.1460 -0.4800  0.3615
   35phy    C33  920   1.024   2.062   1.573 -0.5045 -0.1106 -0.3101
   35phy    C34  921   1.111   2.185   1.523 -0.5058 -0.1196 -0.1378
   35phy    C32  922   1.109   1.959   1.651  0.0641 -0.2759 -0.0660
   35phy    C31  923   1.191   1.862   1.569 -0.2020 -0.0243  0.1705
   35phy    C30  924   1.288   1.781   1.660 -0.1648 -0.6218 -0.5517
   35phy    C28  925   1.406   1.716   1.583 -0.0196 -0.3331 -0.1827
   35phy    C29  926   1.538   1.740   1.653 -0.4613  0.4043  0.2025
   35phy    C27  927   1.380   1.574   1.531  0.2311 -0.2977  0.1673
   35phy    C26  928   1.407   1.550   1.383  0.0239 -0.5737 -0.3582
   35phy    C25  929   1.387   1.413   1.332 -0.3340 -0.2776  0.3150
   35phy    C23  930   1.427   1.397   1.185  0.0880  0.1350  0.3761
   35phy    C24  931   1.571   1.365   1.162  0.2841 -0.2240  0.6535
   35phy    C22  932   1.344   1.279   1.136 -0.0075  0.1367 -0.7442
   35phy    C21  933   1.211   1.304   1.062  0.1555 -0.2967 -0.3149
   35phy    C20  934   1.158   1.167   1.006 -0.1668 -0.4264 -0.4138
   35phy    C18  935   1.037   1.163   0.908  0.2557 -0.7307  0.0097
   35phy    O01  936   0.927   1.242   0.963 -0.9080 -0.3461  0.0213
   35phy    H01  937   0.914   1.227   1.055 -0.5640 -4.3259 -0.3967
   35phy    C19  938   0.989   1.013   0.914 -0.1417  0.0002 -0.4313
   35phy    C13  939   1.068   1.216   0.760 -0.5629 -0.1769  0.4842
   35phy     H3  940   1.100   1.322   0.772 -1.4578  0.4100 -1.7338
   35phy    O33  941   1.191   1.167   0.691 -0.1055 -0.3369  0.2428
   35phy    H1B  942   1.206   1.077   0.711 -2.1042 -0.9871 -0.9374
   35phy    C12  943   0.960   1.266   0.660  0.2747 -0.1531 -0.4184
   35phy    O11  944   0.901   1.155   0.617 -0.0227  0.0057  0.5010
   35phy    H1A  945   0.817   1.147   0.659 -0.0130  0.9900  0.7418
   36phy    C35  946   2.285   2.259   1.482 -0.1512  0.3651  0.0847
   36phy    C33  947   2.151   2.276   1.417  0.0893  0.1631  0.0631
   36phy    C34  948   2.169   2.260   1.266 -0.2437 -0.3263 -0.0394
   36phy    C32  949   2.054   2.170   1.482  0.3501  0.0280  0.2106
   36phy    C31  950   1.914   2.217   1.501  0.0237 -0.0228 -0.3360
   36phy    C30  951   1.819   2.117   1.557  0.1355  0.0769 -0.3652
   36phy    C28  952   1.682   2.174   1.600  0.2863  0.0462 -0.4967
   36phy    C29  953   1.583   2.207   1.486 -0.4802  0.0924 -0.4850
   36phy    C27  954   1.620   2.088   1.715  0.4748  0.3775 -0.2342
   36phy    C26  955   1.628   2.174   1.839  0.4518 -0.0598 -0.1399
   36phy    C25  956   1.533   2.124   1.956 -0.4601  0.3023 -0.2815
   36phy    C23  957   1.547   2.189   2.094  0.2152 -0.6077 -0.0540
   36phy    C24  958   1.492   2.332   2.100  0.0368  0.1604 -0.0492
   36phy    C22  959   1.486   2.093   2.199  0.5262  0.2974  0.2523
   36phy    C21  960   1.548   2.077   2.332 -0.2702 -0.0129  0.2444
   36phy    C20  961   1.554   1.936   2.381  0.1925 -0.2269 -0.1223
   36phy    C18  962   1.636   1.902   2.513  1.0377 -0.3855  0.2655
   36phy    O01  963   1.622   2.004   2.615 -0.4650 -0.2577  0.1700
   36phy    H01  964   1.691   2.066   2.601 -0.7334 -0.0288 -0.1595
   36phy    C19  965   1.565   1.774   2.567 -0.4283  0.3016 -0.6364
   36phy    C13  966   1.795   1.882   2.493  0.0679  0.4111  0.2157
   36phy     H3  967   1.813   1.817   2.404 -0.2679 -0.5603  0.8489
   36phy    O33  968   1.850   1.802   2.602  0.4448 -0.0138  0.5624
   36phy    H1B  969   1.844   1.840   2.687 -0.8884 -0.0183  0.4806
   36phy    C12  970   1.888   2.015   2.473 -0.0068  0.7061  0.4401
   36phy    O11  971   1.849   2.119   2.558 -0.1984 -0.3455 -0.0511
   36phy    H1A  972   1.902   2.124   2.635 -2.3787 -3.3644  1.8416
   37phy    C35  973   0.782   0.194   1.917  0.4208 -0.2332  0.0254
   37phy    C33  974   0.679   0.291   1.972 -0.0634 -0.2196  0.0851
   37phy    C34  975   0.638   0.236   2.106 -0.0024  0.6367 -0.6755
   37phy    C32  976   0.727   0.435   1.977  0.3598  0.1051  0.0129
   37phy    C31  977   0.612   0.542   1.968 -0.6551 -0.4686 -0.0537
   37phy    C30  978   0.670   0.687   1.967  0.2695 -0.2908  0.0780
   37phy    C28  979   0.574   0.804   2.010  0.6489 -0.1364 -0.0555
   37phy    C29  980   0.584   0.832   2.157 -0.2428 -0.3225  0.0016
   37phy    C27  981   0.610   0.934   1.941  0.6980 -0.0449 -0.2114
   37phy    C26  982   0.580   0.953   1.791  0.2095 -0.3534  0.0623
   37phy    C25  983   0.571   1.102   1.762  0.2777  0.1127  0.1487
   37phy    C23  984   0.537   1.142   1.616  0.3683  0.4099  0.3853
   37phy    C24  985   0.386   1.156   1.596  0.0203 -0.5182 -0.0108
   37phy    C22  986   0.615   1.262   1.581  0.1067 -0.1682  0.2022
   37phy    C21  987   0.663   1.250   1.439 -0.3422  0.1214  0.6690
   37phy    C20  988   0.761   1.359   1.395 -0.1809 -0.4991  0.2428
   37phy    C18  989   0.815   1.358   1.249 -0.2335  0.4089 -0.1758
   37phy    O01  990   0.883   1.232   1.226 -0.3595  0.1080  0.0138
   37phy    H01  991   0.923   1.200   1.304 -1.1001  0.9226  0.7400
   37phy    C19  992   0.927   1.466   1.278  0.2392  0.3388 -0.4269
   37phy    C13  993   0.723   1.396   1.119 -0.0735  0.0633 -0.0155
   37phy     H3  994   0.657   1.478   1.157 -0.2238 -0.8161  1.7021
   37phy    O33  995   0.781   1.466   1.004 -0.8063 -0.0733  0.1679
   37phy    H1B  996   0.856   1.422   0.968  0.5682  2.7584 -0.7260
   37phy    C12  997   0.602   1.316   1.069  0.5601 -0.4014 -0.1680
   37phy    O11  998   0.643   1.208   0.984 -0.9602 -0.1462  0.2090
   37phy    H1A  999   0.721   1.236   0.940 -0.1028 -0.2805  1.5843
   38phy    C35 1000   1.228   1.089   1.691 -0.0329 -0.4473 -0.1072
   38phy    C33 1001   1.161   1.201   1.615 -0.3045 -0.1672  0.1973
   38phy    C34 1002   1.125   1.159   1.474 -0.4776  0.0066 -0.3278
   38phy    C32 1003   1.047   1.257   1.696 -0.8625 -0.0494  0.3742
   38phy    C31 1004   1.037   1.407   1.705  0.1113 -0.4767  0.4483
   38phy    C30 1005   0.916   1.456   1.785  0.8888  0.3516  0.2241
   38phy    C28 1006   0.874   1.607   1.767 -0.2063  0.3796  0.7190
   38phy    C29 1007   0.752   1.620   1.676 -0.3048  0.3787  0.3624
   38phy    C27 1008   0.859   1.687   1.898  0.0385  0.2570 -0.1963
   38phy    C26 1009   0.990   1.744   1.963 -0.2278 -0.4061  0.0213
   38phy    C25 1010   0.957   1.848   2.072  0.0185 -0.2891 -0.4363
   38phy    C23 1011   1.079   1.926   2.122 -0.1271  0.2758  0.0024
   38phy    C24 1012   1.121   2.045   2.032  0.1050  0.2587 -0.5638
   38phy    C22 1013   1.054   1.977   2.263  0.7099 -0.3529  0.1574
   38phy    C21 1014   1.095   1.879   2.378 -0.7083 -0.5021 -0.3155
   38phy    C20 1015   1.078   1.948   2.511 -0.1499  0.1892  0.2058
   38phy    C18 1016   1.086   1.869   2.650 -0.4860 -0.0461  0.6580
   38phy    O01 1017   1.195   1.773   2.646 -0.3194 -0.1445 -0.6264
   38phy    H01 1018   1.210   1.742   2.733 -1.8820 -2.2306 -1.0249
   38phy    C19 1019   1.136   1.983   2.745 -0.6157 -0.4183  0.0192
   38phy    C13 1020   0.957   1.785   2.691 -0.2933  0.0381  0.0876
   38phy     H3 1021   0.863   1.845   2.685 -0.4445  0.1500  2.5540
   38phy    O33 1022   0.964   1.749   2.830  0.2524  0.0973 -0.9295
   38phy    H1B 1023   1.041   1.696   2.842 -0.5090 -0.8102  0.1699
   38phy    C12 1024   0.926   1.647   2.602 -0.4241 -0.2221  0.7645
   38phy    O11 1025   1.035   1.559   2.619  0.3780  0.3127  0.2635
   38phy    H1A 1026   1.106   1.619   2.607  0.0305  0.9098  1.0422
   39phy    C35 1027   0.008   2.476   1.853 -0.1491 -0.3040 -0.3195
   39phy    C33 1028   0.133   2.394   1.887 -0.2361 -0.4236 -0.0493
   39phy    C34 1029   0.098   2.261   1.819 -0.2966 -0.3482  0.2325
   39phy    C32 1030   0.260   2.455   1.824  0.2682  0.0542 -0.3639
   39phy    C31 1031   0.328   2.553   1.924  0.4479 -0.3619  0.0506
   39phy    C30 1032   0.447   2.612   1.847  0.4909  1.0503  0.0859
   39phy    C28 1033   0.551   2.706   1.914  0.4305 -0.2376  0.2315
   39phy    C29 1034   0.676   2.699   1.829  0.0442  0.2605  0.3616
   39phy    C27 1035   0.517   2.860   1.908  0.4516  0.3942  0.1146
   39phy    C26 1036   0.551   2.952   2.026 -0.2065  0.3395  0.3942
   39phy    C25 1037   0.524   3.100   2.002  0.2112 -0.8563  0.2357
   39phy    C23 1038   0.551   3.180   2.129  0.2719  0.1981 -0.2812
   39phy    C24 1039   0.601   3.316   2.095  0.3829  0.0764  0.4167
   39phy    C22 1040   0.425   3.187   2.220 -0.1259 -0.0284 -0.0416
   39phy    C21 1041   0.447   3.227   2.365  0.0506  0.1187  0.0893
   39phy    C20 1042   0.314   3.227   2.442 -0.0119 -0.5776  0.4273
   39phy    C18 1043   0.316   3.268   2.594  0.0637 -0.4721  0.3488
   39phy    O01 1044   0.372   3.399   2.599  0.2278 -0.0679 -0.0185
   39phy    H01 1045   0.435   3.412   2.531 -1.4251 -1.0465 -1.8299
   39phy    C19 1046   0.163   3.290   2.621  0.1448 -0.3481  0.0665
   39phy    C13 1047   0.386   3.154   2.686  0.0717 -0.3323 -0.8486
   39phy     H3 1048   0.480   3.119   2.637  1.4689 -0.4587  1.7562
   39phy    O33 1049   0.314   3.033   2.706 -0.0915 -0.2767  0.5861
   39phy    H1B 1050   0.240   3.064   2.754  0.1825  0.4466  0.5546
   39phy    C12 1051   0.449   3.200   2.826  0.5134 -0.3931 -0.5452
   39phy    O11 1052   0.360   3.219   2.934 -0.8164  0.2638 -0.6640
   39phy    H1A 1053   0.403   3.260   3.007  0.8826  0.6753 -1.8354
   40phy    C35 1054   1.908   4.308   1.513 -0.5196  0.1132  0.7628
   40phy    C33 1055   1.989   4.401   1.424 -0.2774  0.0596  0.1283
   40phy    C34 1056   1.965   4.379   1.276 -0.3372 -0.0903 -0.0325
   40phy    C32 1057   1.951   4.549   1.467  0.5468 -0.5558  0.0517
   40phy    C31 1058   2.062   4.624   1.539 -0.3930 -0.6757  0.6122
   40phy    C30 1059   2.021   4.764   1.575 -0.0054  0.3245 -0.5191
   40phy    C28 1060   2.128   4.840   1.661 -0.3165  0.2806  0.1381
   40phy    C29 1061   2.192   4.963   1.586 -0.2287  0.3142 -0.0323
   40phy    C27 1062   2.062   4.882   1.793 -0.4358 -0.0699 -0.2664
   40phy    C26 1063   2.131   4.835   1.916  0.0233  0.4124 -0.0066
   40phy    C25 1064   2.076   4.888   2.048  0.0190  0.0763 -0.2885
   40phy    C23 1065   2.145   4.852   2.181 -0.1066  0.1701 -0.0281
   40phy    C24 1066   2.187   4.988   2.240 -0.0908 -0.5151  0.1457
   40phy    C22 1067   2.045   4.767   2.267  0.1722  0.2639 -0.4848
   40phy    C21 1068   2.110   4.676   2.369  0.7061  0.1608  0.2005
   40phy    C20 1069   2.008   4.599   2.452 -0.0119 -0.1944  0.4058
   40phy    C18 1070   2.042   4.493   2.563 -0.3136  0.2333 -0.2708
   40phy    O01 1071   2.131   4.551   2.662  0.8758  0.3444  0.0556
   40phy    H01 1072   2.203   4.579   2.609 -0.1203 -1.8508 -2.6998
   40phy    C19 1073   1.913   4.473   2.640  0.0388  0.1660 -0.0469
   40phy    C13 1074   2.101   4.345   2.522 -0.3481  0.5178 -0.0702
   40phy     H3 1075   2.034   4.294   2.448 -0.5772 -1.6208  1.5175
   40phy    O33 1076   2.097   4.252   2.627  0.2588 -0.6078  0.2379
   40phy    H1B 1077   2.153   4.292   2.690 -0.1588  1.6636 -0.7266
   40phy    C12 1078   2.241   4.334   2.454 -0.0156  0.1042  0.3433
   40phy    O11 1079   2.351   4.374   2.533  0.1536 -0.3016  0.5258
   40phy    H1A 1080   2.363   4.467   2.525 -0.2299 -0.1594  1.4434
   41phy    C35 1081   0.503   1.946   1.745  0.4348 -0.7113  0.2638
   41phy    C33 1082   0.570   2.081   1.776 -0.6313  0.9220 -0.0024
   41phy    C34 1083   0.513   2.188   1.675 -0.2088  0.1790 -0.4018
   41phy    C32 1084   0.549   2.100   1.928 -0.0638 -0.2901  0.0763
   41phy    C31 1085   0.664   2.171   2.003  0.1615  0.1323  0.0536
   41phy    C30 1086   0.616   2.224   2.142 -0.3799  0.2111 -0.2553
   41phy    C28 1087   0.709   2.322   2.226  0.0720  0.1763  0.7564
   41phy    C29 1088   0.702   2.473   2.192 -0.2549  0.7485  0.1406
   41phy    C27 1089   0.665   2.311   2.371 -0.0544 -0.2040 -0.4610
   41phy    C26 1090   0.767   2.256   2.472 -0.9248  0.2988  0.2240
   41phy    C25 1091   0.712   2.241   2.614 -0.0632 -0.2407 -0.4347
   41phy    C23 1092   0.815   2.215   2.728 -0.4458 -0.0564 -0.1162
   41phy    C24 1093   0.876   2.348   2.778 -0.0157  0.3239  0.0192
   41phy    C22 1094   0.740   2.147   2.836  0.2162 -0.2539  0.3074
   41phy    C21 1095   0.812   2.055   2.937 -0.2890  0.0814 -0.3258
   41phy    C20 1096   0.724   1.983   3.039 -0.2936  0.1331 -0.2174
   41phy    C18 1097   0.679   1.830   3.018 -0.2861  0.4629  0.3977
   41phy    O01 1098   0.797   1.743   3.011 -0.3456  0.1174  0.3703
   41phy    H01 1099   0.838   1.745   2.926  0.1454  2.3778  0.5902
   41phy    C19 1100   0.613   1.806   3.155  0.3283 -0.1719 -0.1046
   41phy    C13 1101   0.576   1.815   2.887 -0.2877  0.3010  0.2845
   41phy     H3 1102   0.612   1.878   2.802 -2.1193  1.1574  0.1097
   41phy    O33 1103   0.448   1.879   2.903  0.2548 -0.1808  0.1338
   41phy    H1B 1104   0.440   1.928   2.983  0.5312 -0.3119  0.2443
   41phy    C12 1105   0.572   1.666   2.831 -0.1368 -0.2150  0.0150
   41phy    O11 1106   0.688   1.586   2.801  0.2880 -0.9288 -0.7560
   41phy    H1A 1107   0.688   1.526   2.874  1.5411 -0.2361 -0.1584
   42phy    C35 1108   1.940   5.060   1.346  0.1851  0.0204 -0.0060
   42phy    C33 1109   1.791   5.081   1.390  0.1675  0.7095  0.1287
   42phy    C34 1110   1.744   4.995   1.513 -0.4403 -0.6737  0.4792
   42phy    C32 1111   1.768   5.230   1.415 -0.3599 -0.3456 -0.1312
   42phy    C31 1112   1.629   5.296   1.445 -0.7075 -0.1732 -0.9822
   42phy    C30 1113   1.621   5.448   1.466  0.1551  0.3310  0.2063
   42phy    C28 1114   1.489   5.525   1.440 -0.2308 -0.0965  0.5408
   42phy    C29 1115   1.381   5.505   1.546 -0.1838  0.0783  0.3062
   42phy    C27 1116   1.526   5.677   1.435  0.5829  0.4905 -0.3519
   42phy    C26 1117   1.444   5.770   1.345  0.1112 -0.0909 -0.5318
   42phy    C25 1118   1.504   5.908   1.355  1.0569 -0.3344 -0.1967
   42phy    C23 1119   1.430   6.016   1.275  0.1198 -0.3397  0.0080
   42phy    C24 1120   1.421   6.142   1.359  0.3587  0.4191 -0.4892
   42phy    C22 1121   1.478   6.055   1.136  0.2105  0.2040 -0.0975
   42phy    C21 1122   1.418   5.967   1.022 -0.0589  0.0306  0.1266
   42phy    C20 1123   1.501   5.983   0.894  0.0771  0.0166  0.0662
   42phy    C18 1124   1.461   5.898   0.767  0.1726  0.6309  0.0574
   42phy    O01 1125   1.446   5.753   0.795 -1.0682 -0.1307  0.1597
   42phy    H01 1126   1.480   5.737   0.881  1.0086 -0.3540 -0.6556
   42phy    C19 1127   1.585   5.920   0.678 -0.0895 -0.0670  0.4654
   42phy    C13 1128   1.327   5.952   0.699 -0.0415 -0.4725 -0.3982
   42phy     H3 1129   1.253   5.935   0.782  0.7790 -1.3009  0.1940
   42phy    O33 1130   1.316   6.094   0.691  0.5377  0.5249  0.0261
   42phy    H1B 1131   1.380   6.127   0.631  0.0972 -0.0764 -0.7864
   42phy    C12 1132   1.236   5.881   0.596 -0.2172  0.4569 -0.0130
   42phy    O11 1133   1.305   5.815   0.491 -0.1174 -0.1286 -0.4498
   42phy    H1A 1134   1.293   5.722   0.496 -0.2708 -0.0912 -0.0567
   43phy    C35 1135   1.013   0.191   2.529  0.5665  0.0329 -0.3537
   43phy    C33 1136   0.946   0.317   2.483  0.0120  0.6880  0.4529
   43phy    C34 1137   0.979   0.328   2.332 -0.2296 -0.4849 -0.1183
   43phy    C32 1138   0.797   0.314   2.512 -0.2845  0.3525 -0.1599
   43phy    C31 1139   0.726   0.449   2.515 -0.1066 -0.2330  0.6075
   43phy    C30 1140   0.575   0.428   2.520  0.0857 -0.0940 -0.4821
   43phy    C28 1141   0.487   0.558   2.527 -0.3671 -0.5594  0.4666
   43phy    C29 1142   0.354   0.552   2.449  0.1509 -0.3389  0.4093
   43phy    C27 1143   0.452   0.600   2.670 -0.0157  0.3021  0.0011
   43phy    C26 1144   0.471   0.744   2.703  0.1146  0.7934 -0.1903
   43phy    C25 1145   0.417   0.788   2.846  0.1878 -0.0028 -0.0888
   43phy    C23 1146   0.402   0.942   2.850 -0.3880 -0.1953 -0.1292
   43phy    C24 1147   0.260   0.982   2.886  0.0750 -0.5224  0.2065
   43phy    C22 1148   0.496   1.009   2.953  0.4314 -0.1224 -0.6040
   43phy    C21 1149   0.551   1.148   2.935  0.0982  0.0091  0.2032
   43phy    C20 1150   0.616   1.193   3.061 -0.0414  0.1029 -0.3235
   43phy    C18 1151   0.700   1.321   3.067  0.2563  0.3222 -0.0337
   43phy    O01 1152   0.609   1.417   3.011  0.1536 -0.7790  0.1973
   43phy    H01 1153   0.524   1.403   3.048 -0.9438 -0.1505 -1.9524
   43phy    C19 1154   0.706   1.345   3.222  0.2816  0.1049 -0.1915
   43phy    C13 1155   0.842   1.301   2.994 -0.5170  0.4765  0.0429
   43phy     H3 1156   0.826   1.279   2.886 -0.0586  2.0329 -0.3721
   43phy    O33 1157   0.905   1.179   3.042  0.2830 -0.1206  0.3857
   43phy    H1B 1158   0.956   1.206   3.116 -0.6081  0.2856  0.8646
   43phy    C12 1159   0.943   1.420   2.999  0.0221 -0.5053 -0.0631
   43phy    O11 1160   1.053   1.415   2.909  0.4777 -0.4552 -0.3837
   43phy    H1A 1161   1.013   1.405   2.825 -0.7972 -1.3983  0.3086
   44phy    C35 1162   0.570   1.632   0.556 -0.4594  0.5925 -0.1614
   44phy    C33 1163   0.642   1.708   0.659 -0.2561 -0.0436  0.0216
   44phy    C34 1164   0.566   1.687   0.793 -0.3323 -0.6239 -0.2055
   44phy    C32 1165   0.778   1.640   0.675 -0.1157  0.0139  0.1875
   44phy    C31 1166   0.893   1.729   0.731 -0.0361  0.2932 -0.1369
   44phy    C30 1167   1.021   1.651   0.742 -0.1565 -0.2038  0.0190
   44phy    C28 1168   1.135   1.712   0.829 -0.5564  0.1228  0.3851
   44phy    C29 1169   1.113   1.696   0.978 -0.4603  0.6385 -0.3214
   44phy    C27 1170   1.259   1.625   0.810  0.7112  0.1483  0.4787
   44phy    C26 1171   1.355   1.676   0.701 -0.0111  0.0707 -0.4126
   44phy    C25 1172   1.474   1.584   0.685 -0.0435 -0.0204  0.6290
   44phy    C23 1173   1.579   1.639   0.590  0.0116 -0.4517  0.1941
   44phy    C24 1174   1.707   1.646   0.667 -0.2007  0.4860 -0.2085
   44phy    C22 1175   1.597   1.553   0.459  0.5878 -0.0574 -0.3347
   44phy    C21 1176   1.566   1.634   0.334  0.0497  0.0402  0.5584
   44phy    C20 1177   1.583   1.558   0.204 -0.0440 -0.0494  0.2714
   44phy    C18 1178   1.569   1.645   0.068  0.4209  0.1068 -0.3970
   44phy    O01 1179   1.436   1.699   0.056  0.2365 -0.0846 -0.3146
   44phy    H01 1180   1.431   1.782   0.099 -0.9646  0.3014 -1.1560
   44phy    C19 1181   1.581   1.539  -0.040  0.3116  0.2968 -0.0921
   44phy    C13 1182   1.678   1.758   0.046 -0.1671 -0.4528  0.1656
   44phy     H3 1183   1.666   1.828   0.133  1.5697  0.8991 -0.6138
   44phy    O33 1184   1.810   1.733   0.069 -0.1422  0.0325  0.0481
   44phy    H1B 1185   1.816   1.676   0.144  0.3885 -0.2119 -0.1749
   44phy    C12 1186   1.658   1.891  -0.042  0.3238  0.0600  0.4356
   44phy    O11 1187   1.728   1.903  -0.167  0.1886  0.0287  0.0575
   44phy    H1A 1188   1.666   1.923  -0.235 -0.4308 -2.3818 -0.1550
   45phy    C35 1189   1.708   2.532   1.741 -0.1013 -0.4814  0.0691
   45phy    C33 1190   1.591   2.627   1.729 -0.0950  0.4331  0.1900
   45phy    C34 1191   1.617   2.709   1.609 -0.8868  0.7089  0.1929
   45phy    C32 1192   1.468   2.535   1.718  0.1856  0.2654  0.0278
   45phy    C31 1193   1.349   2.568   1.805 -0.4481  0.0421 -0.5949
   45phy    C30 1194   1.232   2.468   1.794  0.4880  0.5554  0.2867
   45phy    C28 1195   1.104   2.500   1.874 -0.0927 -0.2963 -0.0975
   45phy    C29 1196   0.983   2.457   1.794  0.5489 -0.1311  0.3494
   45phy    C27 1197   1.083   2.428   2.007  0.2834  0.5835 -0.4562
   45phy    C26 1198   1.147   2.489   2.131 -0.8340  0.3314 -0.1313
   45phy    C25 1199   1.130   2.402   2.250  0.2334  0.6132  0.2716
   45phy    C23 1200   1.150   2.472   2.392  0.5918  0.2670  0.2426
   45phy    C24 1201   1.024   2.535   2.454  0.0680  0.1707  0.5230
   45phy    C22 1202   1.199   2.362   2.493  0.1816 -0.2124 -0.1714
   45phy    C21 1203   1.328   2.395   2.558  0.1550 -0.2244  0.2301
   45phy    C20 1204   1.363   2.295   2.669 -0.0759  0.2614 -0.0972
   45phy    C18 1205   1.465   2.320   2.789 -0.5071 -0.0711  0.2517
   45phy    O01 1206   1.413   2.435   2.857  0.2444 -0.4400 -0.0102
   45phy    H01 1207   1.453   2.447   2.941 -1.4147  0.4353  0.7057
   45phy    C19 1208   1.424   2.201   2.872 -0.5156  0.1505 -0.6502
   45phy    C13 1209   1.622   2.338   2.749 -0.3361  0.2090  0.0339
   45phy     H3 1210   1.659   2.247   2.695  2.3482  1.3315 -0.1850
   45phy    O33 1211   1.702   2.330   2.865 -0.4699 -0.0143 -0.0667
   45phy    H1B 1212   1.666   2.390   2.928 -1.7802 -1.3150  0.4933
   45phy    C12 1213   1.666   2.461   2.660 -0.2713  0.0952  0.2620
   45phy    O11 1214   1.648   2.580   2.731  0.0560  0.4328 -0.1105
   45phy    H1A 1215   1.557   2.604   2.731 -0.0954 -0.1149 -0.7273
   46phy    C35 1216   1.794   3.284   1.712  0.2461  0.2118 -0.3335
   46phy    C33 1217   1.736   3.392   1.805  0.6474 -0.3364  0.4992
   46phy    C34 1218   1.845   3.467   1.878  0.1678 -0.4114  0.4919
   46phy    C32 1219   1.631   3.472   1.725  0.3834 -0.3883 -0.0907
   46phy    C31 1220   1.519   3.556   1.791 -0.0127  0.1814 -0.0017
   46phy    C30 1221   1.416   3.615   1.689 -0.5564 -0.4054  0.2778
   46phy    C28 1222   1.308   3.704   1.751 -0.1922  0.3803 -0.0816
   46phy    C29 1223   1.287   3.819   1.655 -0.5646  0.2948 -0.6896
   46phy    C27 1224   1.183   3.628   1.788  0.0552 -0.0779 -0.5431
   46phy    C26 1225   1.106   3.673   1.907 -0.1879  0.3468  0.2008
   46phy    C25 1226   0.987   3.581   1.937  0.5097 -0.2695  0.1813
   46phy    C23 1227   0.918   3.598   2.082  0.1635  0.2507  1.3700
   46phy    C24 1228   0.778   3.651   2.049 -0.5447  0.1503  0.1290
   46phy    C22 1229   0.906   3.465   2.165  0.5634  0.8266  0.3904
   46phy    C21 1230   0.918   3.469   2.316  0.3206  0.0815 -0.0655
   46phy    C20 1231   0.876   3.344   2.393  0.0744 -0.6055 -0.2436
   46phy    C18 1232   0.880   3.339   2.550 -0.3585 -0.0487  0.4138
   46phy    O01 1233   0.790   3.440   2.602  0.2919  0.2520  0.0904
   46phy    H01 1234   0.796   3.419   2.694  1.8518 -0.4305 -0.1247
   46phy    C19 1235   0.816   3.200   2.568 -0.0353  0.1070 -0.2826
   46phy    C13 1236   1.028   3.335   2.623 -0.4058  0.1792  0.2824
   46phy     H3 1237   1.089   3.259   2.567  0.0821 -0.0938  1.1649
   46phy    O33 1238   1.027   3.274   2.754  0.6840  0.0179  0.0991
   46phy    H1B 1239   0.980   3.325   2.817 -1.8589  0.0021 -1.6462
   46phy    C12 1240   1.110   3.468   2.629 -0.5995 -1.0205 -0.0971
   46phy    O11 1241   1.047   3.576   2.693 -0.4727  0.1973 -0.5682
   46phy    H1A 1242   1.004   3.630   2.630  1.2193 -0.0407 -1.9987
   47phy    C35 1243   0.097   3.023   1.268  0.0944  0.2931  0.3441
   47phy    C33 1244   0.098   3.167   1.303 -0.4397  0.2318  0.4303
   47phy    C34 1245   0.226   3.192   1.384 -0.6574 -0.5802  0.1648
   47phy    C32 1246   0.089   3.253   1.177  0.4042 -0.1362  0.2051
   47phy    C31 1247  -0.045   3.327   1.172  0.6037 -0.0631 -0.2304
   47phy    C30 1248  -0.087   3.385   1.035 -0.5258  0.6873 -0.2825
   47phy    C28 1249  -0.238   3.424   1.040  0.2730  0.1326  0.1498
   47phy    C29 1250  -0.262   3.579   1.049  0.5490  0.1060 -0.3241
   47phy    C27 1251  -0.308   3.381   0.909 -0.3717 -0.6806 -0.0857
   47phy    C26 1252  -0.384   3.251   0.905 -0.0223  0.3692 -0.2800
   47phy    C25 1253  -0.463   3.226   0.776  0.0144 -0.5794 -0.1136
   47phy    C23 1254  -0.487   3.079   0.748 -0.3596  0.4798  0.0513
   47phy    C24 1255  -0.610   3.024   0.821  0.0796 -0.4133 -0.1065
   47phy    C22 1256  -0.486   3.045   0.600  0.2034  0.1695  0.1417
   47phy    C21 1257  -0.351   3.011   0.548 -0.3687  0.4324  0.0897
   47phy    C20 1258  -0.346   2.997   0.399  0.1503  1.1986 -0.2335
   47phy    C18 1259  -0.233   2.929   0.319 -0.0311 -0.0015 -1.0384
   47phy    O01 1260  -0.125   3.020   0.335  0.4442 -0.3088  0.3405
   47phy    H01 1261  -0.069   3.016   0.259  0.4843  0.1449  0.3427
   47phy    C19 1262  -0.279   2.929   0.173  0.3009 -0.9445  0.5379
   47phy    C13 1263  -0.180   2.777   0.365 -0.1158 -0.8449 -0.5671
   47phy     H3 1264  -0.149   2.793   0.471 -1.0822  2.4088 -0.6698
   47phy    O33 1265  -0.276   2.677   0.384  0.2271 -0.2386 -0.3778
   47phy    H1B 1266  -0.362   2.713   0.384  0.6598  0.9144  1.3791
   47phy    C12 1267  -0.035   2.713   0.337 -0.0463  0.4351  0.5713
   47phy    O11 1268  -0.017   2.635   0.219 -0.1760  0.1740 -0.1326
   47phy    H1A 1269  -0.025   2.685   0.140 -1.2008  0.6609  0.2688
   48phy    C35 1270   2.106   2.826   1.703  0.1254  0.6502  0.1481
   48phy    C33 1271   2.088   2.680   1.745 -0.0460  0.7174  0.7016
   48phy    C34 1272   2.189   2.594   1.666  0.3964  0.1092  0.0226
   48phy    C32 1273   2.113   2.666   1.901 -0.4641 -0.6637  0.1261
   48phy    C31 1274   1.988   2.667   1.984  0.0020 -0.1307  0.0994
   48phy    C30 1275   2.025   2.652   2.132 -0.3160  0.3087  0.2277
   48phy    C28 1276   1.901   2.643   2.218 -1.2316  0.3527 -0.8305
   48phy    C29 1277   1.867   2.500   2.265  0.7666  0.2179 -0.1679
   48phy    C27 1278   1.917   2.712   2.357  0.2149 -0.2223  0.5494
   48phy    C26 1279   1.891   2.864   2.368 -0.2751 -0.0026 -0.1671
   48phy    C25 1280   1.876   2.912   2.517  0.8055  0.0798  0.2945
   48phy    C23 1281   1.889   3.066   2.549  0.1060  0.6156 -0.1478
   48phy    C24 1282   1.772   3.148   2.492  0.3098 -0.4921 -0.3157
   48phy    C22 1283   1.899   3.081   2.708  0.0806 -0.2438  0.2082
   48phy    C21 1284   2.030   3.041   2.777  0.1773  0.2102 -0.5160
   48phy    C20 1285   2.040   3.090   2.924 -0.1949 -0.4463 -0.3702
   48phy    C18 1286   2.159   3.040   3.015  0.6853  0.2845  0.6171
   48phy    O01 1287   2.279   3.036   2.938 -0.3665 -0.5012 -0.0163
   48phy    H01 1288   2.273   2.985   2.860 -1.0382 -1.2869  0.5330
   48phy    C19 1289   2.167   3.163   3.110  0.1530 -0.0796 -0.0946
   48phy    C13 1290   2.114   2.900   3.082  0.2644  0.1156  0.4020
   48phy     H3 1291   2.082   2.830   3.001  1.3536  0.6877 -0.5545
   48phy    O33 1292   1.994   2.908   3.159  0.0407  0.4499 -0.1322
   48phy    H1B 1293   2.027   2.939   3.241 -1.3356 -0.7906  0.9568
   48phy    C12 1294   2.232   2.823   3.160  0.1366 -0.2445 -0.2691
   48phy    O11 1295   2.184   2.704   3.216 -0.1194 -0.0562 -0.5819
   48phy    H1A 1296   2.247   2.636   3.200  0.6782  0.6385 -0.4538
   49phy    C35 1297   2.932   1.896   1.545 -0.9522 -0.7699 -0.2431
   49phy    C33 1298   2.959   2.019   1.457  0.1916  0.2945 -0.3342
   49phy    C34 1299   2.966   1.959   1.314  0.5238  0.2200 -0.3667
   49phy    C32 1300   2.848   2.129   1.466  0.5162  0.3539  0.2089
   49phy    C31 1301   2.874   2.241   1.561 -0.0635  0.1729  0.0403
   49phy    C30 1302   2.756   2.339   1.559  0.5004 -0.4812 -0.6028
   49phy    C28 1303   2.794   2.467   1.638  0.1816  0.4152  0.4495
   49phy    C29 1304   2.860   2.581   1.559 -0.1652 -0.3707 -0.5296
   49phy    C27 1305   2.666   2.524   1.696 -0.1303 -0.1186 -0.7561
   49phy    C26 1306   2.683   2.545   1.849 -0.0258  0.4129  0.3052
   49phy    C25 1307   2.550   2.563   1.921 -0.1749 -0.1272  0.0284
   49phy    C23 1308   2.545   2.585   2.073 -0.5546  1.1472 -0.2054
   49phy    C24 1309   2.552   2.734   2.112  0.1756 -0.0120 -0.7195
   49phy    C22 1310   2.417   2.524   2.113  0.7093  0.4071 -0.2930
   49phy    C21 1311   2.418   2.443   2.247 -0.1363 -0.0453  0.0841
   49phy    C20 1312   2.283   2.399   2.301  0.3190 -0.0491 -0.1637
   49phy    C18 1313   2.285   2.342   2.448  0.1115  0.4293 -0.0749
   49phy    O01 1314   2.338   2.445   2.530  0.2277 -0.6032 -0.3930
   49phy    H01 1315   2.298   2.527   2.507 -0.0261 -0.5414  0.2637
   49phy    C19 1316   2.132   2.329   2.476  0.1821 -0.1186  0.0334
   49phy    C13 1317   2.356   2.197   2.471 -0.5952  0.4275  0.2741
   49phy     H3 1318   2.324   2.124   2.393  1.8992 -1.2591  0.6981
   49phy    O33 1319   2.314   2.129   2.591  0.1456 -0.3740 -0.7083
   49phy    H1B 1320   2.336   2.184   2.664 -1.8038  0.0474 -0.3810
   49phy    C12 1321   2.514   2.195   2.477 -0.0597  0.2560  0.0899
   49phy    O11 1322   2.570   2.252   2.591 -0.1365 -0.3988  0.1858
   49phy    H1A 1323   2.522   2.331   2.605  0.9293  0.7203 -1.8949
   50phy    C35 1324   1.559   1.822   1.021 -0.5472 -0.3492  0.0987
   50phy    C33 1325   1.513   1.880   1.150 -0.5244 -0.3324 -0.1809
   50phy    C34 1326   1.640   1.913   1.227  0.2288  0.0075 -0.5242
   50phy    C32 1327   1.426   2.008   1.151  0.0787 -0.7306  0.8319
   50phy    C31 1328   1.280   2.004   1.103 -0.5010  0.1558 -0.0773
   50phy    C30 1329   1.214   2.147   1.109 -0.2389  0.1981  1.0780
   50phy    C28 1330   1.064   2.160   1.062 -0.7698  0.3623 -0.1908
   50phy    C29 1331   0.980   2.198   1.182 -0.0724 -0.0678  0.5790
   50phy    C27 1332   1.039   2.238   0.933  0.2183  0.3389 -0.2957
   50phy    C26 1333   0.964   2.151   0.834  0.5312 -0.0901  0.3270
   50phy    C25 1334   0.900   2.220   0.715  0.5547 -0.4449  0.0501
   50phy    C23 1335   0.815   2.120   0.629  0.1042  0.3791 -0.1397
   50phy    C24 1336   0.672   2.177   0.621 -0.4317 -0.7469 -0.3766
   50phy    C22 1337   0.866   2.105   0.482 -0.2300  0.1514 -0.0337
   50phy    C21 1338   0.956   1.992   0.456 -0.3812 -0.4852 -0.4892
   50phy    C20 1339   0.990   1.966   0.309 -0.0573  0.1023 -0.8223
   50phy    C18 1340   1.081   1.841   0.270 -0.4432 -0.2398 -0.1514
   50phy    O01 1341   1.213   1.849   0.336 -0.0228  0.5003 -0.1403
   50phy    H01 1342   1.225   1.759   0.360  0.2113  0.1773 -1.3725
   50phy    C19 1343   1.109   1.862   0.123 -0.7881  0.1324 -0.2201
   50phy    C13 1344   1.018   1.696   0.289  0.1021  0.1401  0.0708
   50phy     H3 1345   0.987   1.697   0.397 -0.3282 -2.5486  0.0150
   50phy    O33 1346   0.889   1.673   0.239 -0.0451 -0.5593  0.2667
   50phy    H1B 1347   0.869   1.718   0.159  1.0885  1.8486  1.2419
   50phy    C12 1348   1.094   1.568   0.337 -0.4371  0.0161  0.0697
   50phy    O11 1349   1.223   1.593   0.398  0.0385 -0.2882 -0.0286
   50phy    H1A 1350   1.265   1.510   0.412 -0.1140 -0.7676 -2.1256
   51phy    C35 1351   2.000   2.033   0.543  0.1096  0.0943  0.4876
   51phy    C33 1352   1.890   1.984   0.455 -0.4908  0.1588  0.0678
   51phy    C34 1353   1.938   1.854   0.393 -0.4601 -0.2381 -0.0895
   51phy    C32 1354   1.758   1.960   0.532 -0.0312 -0.5418 -0.6025
   51phy    C31 1355   1.656   2.075   0.538  0.5962 -0.6704 -0.1400
   51phy    C30 1356   1.537   2.049   0.629  0.5819  0.1321  0.6301
   51phy    C28 1357   1.428   2.161   0.619 -0.4269  0.6570 -0.5386
   51phy    C29 1358   1.293   2.096   0.611  0.2947 -0.3066 -0.7184
   51phy    C27 1359   1.433   2.258   0.734  0.5034  0.4078 -0.4614
   51phy    C26 1360   1.393   2.396   0.687  0.7397  0.4355 -0.2558
   51phy    C25 1361   1.420   2.517   0.774 -0.3442  0.0877  0.0937
   51phy    C23 1362   1.403   2.657   0.700  0.1495  0.2870  0.3216
   51phy    C24 1363   1.254   2.696   0.721  0.1071 -0.2155 -0.1335
   51phy    C22 1364   1.484   2.760   0.773  0.1506  0.5085  0.3443
   51phy    C21 1365   1.616   2.788   0.694  0.2186  0.3586 -0.9706
   51phy    C20 1366   1.681   2.914   0.758  0.5045  0.0494 -0.1738
   51phy    C18 1367   1.785   2.987   0.669 -0.2989  0.1773  0.0308
   51phy    O01 1368   1.894   2.895   0.635  0.2732  0.4248  0.0900
   51phy    H01 1369   1.861   2.812   0.606 -0.7659  0.5625  0.8390
   51phy    C19 1370   1.860   3.093   0.760 -0.2418  0.0630 -0.3312
   51phy    C13 1371   1.722   3.063   0.541 -0.0759 -0.0951 -0.3396
   51phy     H3 1372   1.662   2.984   0.489 -0.9321 -0.0465  0.5435
   51phy    O33 1373   1.613   3.155   0.560  0.3128 -0.5093  0.0003
   51phy    H1B 1374   1.650   3.242   0.559 -1.2230  0.3025  2.5745
   51phy    C12 1375   1.806   3.075   0.405  0.7522  0.0687 -0.0093
   51phy    O11 1376   1.913   2.990   0.391  0.2800 -0.1044  0.2478
   51phy    H1A 1377   1.925   2.944   0.471 -1.2410 -0.5396  0.2670
   52phy    C35 1378   1.405   0.146   0.816  0.4689 -0.1796  0.1993
   52phy    C33 1379   1.405   0.179   0.963 -0.3094 -0.1534  0.1536
   52phy    C34 1380   1.332   0.073   1.030  0.5131  0.1178 -0.3533
   52phy    C32 1381   1.542   0.211   1.025  0.0739  0.4301  0.1677
   52phy    C31 1382   1.601   0.351   0.997  0.2274  0.0220  0.3036
   52phy    C30 1383   1.741   0.357   1.063  0.2304 -0.2792  0.4054
   52phy    C28 1384   1.791   0.506   1.054  0.2368  0.0821 -0.1253
   52phy    C29 1385   1.825   0.574   1.188  0.2466  0.0263  0.6354
   52phy    C27 1386   1.891   0.528   0.943 -0.0227  0.4897 -0.0289
   52phy    C26 1387   1.908   0.676   0.891  0.1919 -0.4576  0.3873
   52phy    C25 1388   2.003   0.680   0.768  0.6379 -0.1629  0.5306
   52phy    C23 1389   2.017   0.818   0.705 -0.3293 -0.3528  0.0479
   52phy    C24 1390   2.155   0.873   0.736  0.0912  0.2812 -0.8736
   52phy    C22 1391   2.007   0.803   0.553 -0.5112  0.1886  0.3370
   52phy    C21 1392   1.908   0.904   0.492 -0.4652  0.4726  0.0212
   52phy    C20 1393   1.872   0.855   0.348  0.4022  0.1497 -0.3531
   52phy    C18 1394   1.764   0.922   0.253  0.3132 -0.0283  0.8606
   52phy    O01 1395   1.640   0.922   0.326 -0.1185 -0.1149 -0.8596
   52phy    H01 1396   1.604   0.836   0.331  1.1232 -0.6975 -1.5417
   52phy    C19 1397   1.745   0.815   0.140  0.1308  0.1387 -0.1237
   52phy    C13 1398   1.802   1.070   0.201 -0.2840 -0.9173  0.1173
   52phy     H3 1399   1.785   1.136   0.290  1.0125  0.6496 -0.7440
   52phy    O33 1400   1.942   1.112   0.182  0.3320 -0.0578  0.4479
   52phy    H1B 1401   1.988   1.063   0.117 -1.8975  2.0852 -3.1104
   52phy    C12 1402   1.694   1.171   0.138  0.4681  0.0531 -0.3720
   52phy    O11 1403   1.690   1.177   0.002  0.8087  0.5516 -0.3020
   52phy    H1A 1404   1.601   1.188  -0.026  0.9124 -0.7965 -1.2121
   53phy    C35 1405   1.089   2.664   1.269 -0.2283  0.2848  0.0783
   53phy    C33 1406   1.210   2.669   1.358 -0.2009 -0.1697  0.1263
   53phy    C34 1407   1.265   2.531   1.377  0.3753  0.0575 -0.3206
   53phy    C32 1408   1.321   2.761   1.300  0.2968 -0.1691 -0.4809
   53phy    C31 1409   1.292   2.915   1.319 -0.3743 -0.4374  0.4692
   53phy    C30 1410   1.406   3.001   1.266  0.2868  0.3541 -0.4952
   53phy    C28 1411   1.421   3.153   1.305 -0.9880  0.1573 -0.3695
   53phy    C29 1412   1.494   3.169   1.439  0.4587  0.1983  0.2212
   53phy    C27 1413   1.494   3.237   1.198 -0.1672  0.0590 -0.5281
   53phy    C26 1414   1.403   3.290   1.089 -0.6966 -0.1789  0.2763
   53phy    C25 1415   1.470   3.391   0.997  0.2577 -0.4901  0.0276
   53phy    C23 1416   1.378   3.462   0.888  0.2283 -0.2491 -0.7340
   53phy    C24 1417   1.388   3.617   0.912  0.0415  0.0784 -0.1733
   53phy    C22 1418   1.417   3.431   0.743  0.4333  0.4092  0.0226
   53phy    C21 1419   1.332   3.327   0.667 -0.1580  0.4058  0.2118
   53phy    C20 1420   1.355   3.342   0.519 -0.1369 -0.2665 -0.1908
   53phy    C18 1421   1.317   3.218   0.429  0.9473  0.0098 -0.2770
   53phy    O01 1422   1.378   3.097   0.486  0.2474 -0.4127 -0.0831
   53phy    H01 1423   1.450   3.135   0.533  0.8580 -1.5445 -0.0679
   53phy    C19 1424   1.392   3.247   0.303  0.2505  0.0291  0.6251
   53phy    C13 1425   1.158   3.196   0.405  0.5176  0.1160  0.0816
   53phy     H3 1426   1.111   3.194   0.507 -0.3034  0.3721 -0.2830
   53phy    O33 1427   1.086   3.307   0.359 -0.2244 -0.3029  0.6713
   53phy    H1B 1428   1.084   3.331   0.268  0.5875  0.7511  0.9265
   53phy    C12 1429   1.098   3.050   0.390  0.6326  0.2190 -0.3459
   53phy    O11 1430   1.085   2.997   0.259  0.2223  0.0741 -0.0612
   53phy    H1A 1431   1.169   2.956   0.246 -0.2495 -1.0222  0.2256
   54phy    C35 1432   3.141   4.060   1.464  0.4779 -0.4068 -0.6565
   54phy    C33 1433   3.118   3.922   1.402  0.0165 -0.3537  0.0866
   54phy    C34 1434   3.239   3.835   1.417  0.3098 -1.0066 -0.3456
   54phy    C32 1435   2.986   3.873   1.466 -0.3063 -0.5239 -0.2686
   54phy    C31 1436   2.909   3.754   1.413 -0.2011  0.3849  0.4713
   54phy    C30 1437   2.783   3.719   1.494  0.4145  0.1788  0.0149
   54phy    C28 1438   2.697   3.605   1.431 -0.2337 -0.3834 -0.0991
   54phy    C29 1439   2.648   3.522   1.551 -0.2279 -0.2016  0.2432
   54phy    C27 1440   2.586   3.655   1.337 -0.0708 -0.3808 -0.2565
   54phy    C26 1441   2.585   3.596   1.197  0.3052 -0.1875  0.1792
   54phy    C25 1442   2.491   3.668   1.092 -1.2190  0.2506  0.4572
   54phy    C23 1443   2.470   3.605   0.952 -0.2007  0.5987  0.4459
   54phy    C24 1444   2.343   3.661   0.887 -0.2150 -0.9555  0.0443
   54phy    C22 1445   2.592   3.598   0.853  0.5590 -0.0351 -0.4685
   54phy    C21 1446   2.606   3.467   0.770 -0.3839  0.2561  0.4625
   54phy    C20 1447   2.730   3.481   0.679 -0.0414 -0.3539  0.5205
   54phy    C18 1448   2.752   3.378   0.564  0.7161  0.0374 -0.0451
   54phy    O01 1449   2.750   3.248   0.623 -0.0191 -0.2363  0.1856
   54phy    H01 1450   2.757   3.248   0.716 -1.6923 -1.6710  0.3882
   54phy    C19 1451   2.897   3.407   0.508 -0.1291 -0.4758 -0.0932
   54phy    C13 1452   2.645   3.400   0.444  0.0286 -0.2991  0.0403
   54phy     H3 1453   2.549   3.364   0.490 -0.6952  1.2955 -0.1591
   54phy    O33 1454   2.602   3.533   0.407 -0.0462 -0.0194 -0.4845
   54phy    H1B 1455   2.509   3.545   0.402  0.0278  0.3749 -0.9428
   54phy    C12 1456   2.613   3.301   0.325  0.3070 -0.2755  0.0535
   54phy    O11 1457   2.689   3.320   0.209 -0.0270 -0.2361  0.3847
   54phy    H1A 1458   2.635   3.366   0.148  0.4706 -1.0166 -0.6746
   55phy    C35 1459   0.588   4.367   1.512  0.0610  0.0369  0.4879
   55phy    C33 1460   0.482   4.456   1.460  0.2203 -0.0170  0.3045
   55phy    C34 1461   0.352   4.404   1.516  0.3878 -0.1069  0.6866
   55phy    C32 1462   0.517   4.608   1.471  0.4592 -0.0426  0.0710
   55phy    C31 1463   0.467   4.704   1.361 -0.0515  0.3314  0.4672
   55phy    C30 1464   0.540   4.842   1.352 -0.1204  0.6081 -0.3457
   55phy    C28 1465   0.485   4.948   1.250  0.0779 -0.5902  0.0593
   55phy    C29 1466   0.501   5.083   1.308 -0.3178  0.2707 -0.6748
   55phy    C27 1467   0.534   4.929   1.104  0.3774  0.0736  0.4130
   55phy    C26 1468   0.481   5.000   0.983 -0.7151 -0.0443 -0.1757
   55phy    C25 1469   0.562   4.991   0.856  0.6572 -0.4336 -0.3359
   55phy    C23 1470   0.493   5.051   0.737  0.1619  0.5097  0.0218
   55phy    C24 1471   0.525   5.195   0.716  0.1419  0.1230  0.0833
   55phy    C22 1472   0.540   4.969   0.615 -0.1098 -0.2561  0.3115
   55phy    C21 1473   0.433   4.940   0.518  0.5251  0.4028  0.5271
   55phy    C20 1474   0.426   5.016   0.386  0.2692 -0.4283  0.0985
   55phy    C18 1475   0.334   4.958   0.267  0.3266  0.2571 -0.3057
   55phy    O01 1476   0.384   4.829   0.227 -0.5999  0.0273  0.0607
   55phy    H01 1477   0.478   4.830   0.232 -0.6433 -0.1947  1.1831
   55phy    C19 1478   0.369   5.044   0.145 -0.0031 -0.6172 -0.1760
   55phy    C13 1479   0.177   4.949   0.293 -0.5989 -0.2518 -0.1201
   55phy     H3 1480   0.164   5.022   0.377  0.0649  1.3328 -1.3294
   55phy    O33 1481   0.079   5.007   0.206  0.1230 -0.3058  0.0928
   55phy    H1B 1482   0.096   4.978   0.118 -3.6435 -0.0806 -0.9123
   55phy    C12 1483   0.106   4.847   0.385  0.1623 -0.2482  0.2495
   55phy    O11 1484   0.041   4.746   0.314 -0.3830  0.1104 -0.2036
   55phy    H1A 1485   0.100   4.725   0.244  0.2471 -0.2074  0.4140
   56phy    C35 1486   2.736   2.950   1.719 -0.3036  0.1857 -0.4000
   56phy    C33 1487   2.644   3.063   1.770  0.3702 -0.0467 -0.2744
   56phy    C34 1488   2.643   3.168   1.665  0.0933 -0.0305  0.3558
   56phy    C32 1489   2.501   3.001   1.793 -0.0523  0.1442  0.2749
   56phy    C31 1490   2.435   3.072   1.910  0.5010  0.3484 -0.5473
   56phy    C30 1491   2.302   3.006   1.953  0.4458 -0.8827 -0.9350
   56phy    C28 1492   2.231   3.077   2.075  0.0713  0.5425  0.6127
   56phy    C29 1493   2.074   3.065   2.049 -0.1174 -0.1041  0.6220
   56phy    C27 1494   2.280   3.050   2.221  0.2479 -0.2217  0.2439
   56phy    C26 1495   2.258   3.176   2.309 -0.7097 -0.0596 -0.6810
   56phy    C25 1496   2.323   3.163   2.449 -0.4711 -0.0410  0.2613
   56phy    C23 1497   2.305   3.276   2.551  0.2616 -0.2764  0.0851
   56phy    C24 1498   2.360   3.221   2.682 -0.0669  0.3339 -0.0944
   56phy    C22 1499   2.388   3.406   2.506  0.4960  0.0606 -0.2279
   56phy    C21 1500   2.373   3.537   2.584  0.2432 -0.4856  0.2341
   56phy    C20 1501   2.425   3.657   2.499 -0.1108  0.5231 -0.4943
   56phy    C18 1502   2.447   3.793   2.566  0.9656 -0.3145 -0.0327
   56phy    O01 1503   2.535   3.780   2.676  0.4248  0.1299 -0.2432
   56phy    H01 1504   2.600   3.847   2.672 -2.1761  2.9653  0.6630
   56phy    C19 1505   2.528   3.866   2.459 -0.5593 -0.0312  0.6416
   56phy    C13 1506   2.306   3.865   2.608 -0.0042 -0.1216 -0.5099
   56phy     H3 1507   2.225   3.831   2.538 -1.1902  0.2197  0.6496
   56phy    O33 1508   2.302   4.007   2.596  0.1474 -0.1228 -0.0179
   56phy    H1B 1509   2.221   4.042   2.563 -0.8124  0.4599  2.6724
   56phy    C12 1510   2.250   3.828   2.755 -0.0908  0.4865  0.8546
   56phy    O11 1511   2.115   3.849   2.768  0.3152  0.2367  0.1431
   56phy    H1A 1512   2.090   3.810   2.850  1.9340  1.2305  1.1701
   57phy    C35 1513   0.494   3.614   1.532  0.3723 -0.4152  0.0302
   57phy    C33 1514   0.526   3.518   1.648 -0.6790 -0.0403  0.5844
   57phy    C34 1515   0.408   3.531   1.747 -0.1132 -0.8645  0.3137
   57phy    C32 1516   0.549   3.373   1.593  0.1559  0.2542 -0.4662
   57phy    C31 1517   0.677   3.312   1.546  0.1292 -0.2247  0.6860
   57phy    C30 1518   0.654   3.161   1.524 -0.0678 -0.0940  0.0101
   57phy    C28 1519   0.779   3.089   1.470  0.5838  0.4241 -0.2326
   57phy    C29 1520   0.847   2.997   1.565 -0.1298  0.3665 -0.1703
   57phy    C27 1521   0.771   3.020   1.330 -0.1751 -0.1093  0.2001
   57phy    C26 1522   0.896   3.057   1.247 -0.1314 -0.1651 -0.2061
   57phy    C25 1523   0.901   2.979   1.112 -0.4220  0.5371 -0.3223
   57phy    C23 1524   0.972   3.053   0.995  0.2355  0.0343 -0.5710
   57phy    C24 1525   1.020   2.943   0.897  0.3981 -0.0895  0.3072
   57phy    C22 1526   0.893   3.176   0.938 -0.9064 -0.2473 -0.0534
   57phy    C21 1527   0.976   3.284   0.874  1.1201  0.3349 -0.1630
   57phy    C20 1528   0.874   3.396   0.832  0.4346 -0.0181  0.3089
   57phy    C18 1529   0.930   3.526   0.774  0.1682  0.0987  0.2683
   57phy    O01 1530   1.049   3.569   0.851  0.1612 -0.0598 -0.3110
   57phy    H01 1531   1.090   3.495   0.892 -1.2215 -0.7602 -0.1583
   57phy    C19 1532   0.821   3.629   0.800  0.0793  0.2190 -0.1956
   57phy    C13 1533   0.969   3.501   0.620  0.3390 -0.3954 -0.4628
   57phy     H3 1534   1.063   3.441   0.628  0.7538  0.2366 -0.4473
   57phy    O33 1535   0.899   3.418   0.527  0.2629 -0.4375  0.1348
   57phy    H1B 1536   0.949   3.356   0.477  0.0336 -0.0358 -0.5962
   57phy    C12 1537   1.057   3.602   0.538  0.3650 -0.4225 -0.1799
   57phy    O11 1538   1.138   3.688   0.609  0.1979  0.1809 -0.3085
   57phy    H1A 1539   1.121   3.686   0.701 -1.9206 -1.7400 -0.6594
   58phy    C35 1540   1.525   2.730   2.297  0.5071 -0.5017 -0.4203
   58phy    C33 1541   1.489   2.867   2.229 -0.1606 -0.2995 -0.2418
   58phy    C34 1542   1.595   2.907   2.129  0.3525 -0.0847  0.1274
   58phy    C32 1543   1.353   2.847   2.155  0.3021 -0.3917  0.0008
   58phy    C31 1544   1.234   2.922   2.210  0.0848  0.2991 -0.3855
   58phy    C30 1545   1.099   2.880   2.151  0.0760 -0.8749 -0.0952
   58phy    C28 1546   0.973   2.939   2.218  0.4128 -0.1655 -0.1558
   58phy    C29 1547   0.909   3.043   2.124  0.3873  0.3672 -0.1406
   58phy    C27 1548   0.885   2.823   2.261  0.0912 -0.3338 -0.4181
   58phy    C26 1549   0.795   2.852   2.378  0.2580 -0.1300 -0.1669
   58phy    C25 1550   0.715   2.729   2.434 -0.5114 -0.2051  0.3016
   58phy    C23 1551   0.623   2.759   2.556  0.1202 -0.0419  0.5201
   58phy    C24 1552   0.496   2.684   2.544  0.5673 -0.0470 -0.1527
   58phy    C22 1553   0.695   2.746   2.688  0.7170 -0.5538  0.5530
   58phy    C21 1554   0.663   2.843   2.802  0.4303 -0.1863 -0.0168
   58phy    C20 1555   0.734   2.801   2.928 -1.1061  0.3886  0.9011
   58phy    C18 1556   0.745   2.906   3.043 -0.2722  0.0693 -0.4519
   58phy    O01 1557   0.616   2.973   3.055 -0.3293  0.5038  0.0143
   58phy    H01 1558   0.556   2.923   3.106 -1.5378  0.7469 -1.1186
   58phy    C19 1559   0.753   2.828   3.175 -0.9925  0.4968  0.1866
   58phy    C13 1560   0.861   3.017   3.009 -0.6313  0.3845 -0.1234
   58phy     H3 1561   0.863   3.043   2.900  1.6903  4.1794  0.6641
   58phy    O33 1562   0.995   2.963   3.026  0.2150 -0.2159  0.0267
   58phy    H1B 1563   1.015   2.965   3.117  0.4608  1.2602 -0.0373
   58phy    C12 1564   0.860   3.164   3.076 -0.4766  0.2079 -0.1530
   58phy    O11 1565   0.743   3.234   3.055 -0.2412 -0.3421  0.3038
   58phy    H1A 1566   0.680   3.166   3.071 -0.5702 -0.6793 -2.0444
   59phy    C35 1567   0.631   3.151   0.395 -0.3922 -0.2658  0.2460
   59phy    C33 1568   0.649   3.135   0.550 -0.6480 -0.0174  0.2043
   59phy    C34 1569   0.555   3.219   0.629  0.1720 -0.1498 -0.3948
   59phy    C32 1570   0.659   2.984   0.594 -0.1739 -0.5781  0.3146
   59phy    C31 1571   0.776   2.894   0.561 -0.7237 -0.5689  1.0445
   59phy    C30 1572   0.774   2.749   0.603  0.3116 -0.3901  0.7522
   59phy    C28 1573   0.904   2.670   0.595 -0.1663 -0.3507 -0.2922
   59phy    C29 1574   0.907   2.592   0.725  0.0775  0.4196  0.0308
   59phy    C27 1575   0.904   2.576   0.474 -0.2704 -0.2242 -0.2585
   59phy    C26 1576   1.035   2.564   0.407 -0.1366 -0.2907 -0.1852
   59phy    C25 1577   1.027   2.463   0.294 -0.3882 -0.4476  0.3395
   59phy    C23 1578   1.145   2.468   0.188 -0.6232  0.0014 -0.8641
   59phy    C24 1579   1.205   2.329   0.160  0.1955  0.1442 -0.5903
   59phy    C22 1580   1.102   2.542   0.058  0.2981  0.1655  0.6548
   59phy    C21 1581   1.198   2.652   0.015  0.2419 -0.0458 -0.1078
   59phy    C20 1582   1.148   2.719  -0.112  0.7126 -0.4398 -0.1393
   59phy    C18 1583   1.221   2.839  -0.178  0.0665 -0.2565  0.5982
   59phy    O01 1584   1.221   2.948  -0.081  0.3614 -0.1566  0.1601
   59phy    H01 1585   1.139   2.950  -0.035  0.6508  0.3030  0.6829
   59phy    C19 1586   1.122   2.863  -0.295 -0.0940 -0.0768 -0.1311
   59phy    C13 1587   1.371   2.796  -0.222  0.2175  0.5272 -0.3475
   59phy     H3 1588   1.422   2.781  -0.124 -0.0462  1.2752 -0.0881
   59phy    O33 1589   1.397   2.668  -0.276  0.1345 -1.1350 -0.1533
   59phy    H1B 1590   1.341   2.599  -0.247 -0.5250 -0.9949 -1.0542
   59phy    C12 1591   1.488   2.892  -0.274 -0.1096 -0.3146 -0.0799
   59phy    O11 1592   1.496   3.013  -0.214 -0.2718  0.1633  0.6123
   59phy    H1A 1593   1.444   3.082  -0.250 -0.9739 -0.0601  1.1852
   60phy    C35 1594   4.980   4.378   0.678  0.1000 -0.7211  0.0826
   60phy    C33 1595   4.898   4.478   0.607 -0.4992 -0.1740 -0.0250
   60phy    C34 1596   4.757   4.433   0.591  0.4112 -0.7376 -0.1097
   60phy    C32 1597   4.905   4.614   0.683  0.2348  0.2817  0.2718
   60phy    C31 1598   4.905   4.743   0.599 -0.5410 -0.2322  0.0438
   60phy    C30 1599   4.936   4.859   0.689 -0.0523 -0.2301 -0.2178
   60phy    C28 1600   4.911   5.004   0.640 -0.0784 -0.5095  0.3921
   60phy    C29 1601   4.807   5.086   0.716 -0.3743  0.0611  0.9341
   60phy    C27 1602   5.049   5.075   0.631 -0.7774 -0.3332  0.1351
   60phy    C26 1603   5.060   5.202   0.546  0.3654  0.2421  0.0124
   60phy    C25 1604   5.207   5.246   0.539 -0.1787 -0.4698 -0.6294
   60phy    C23 1605   5.241   5.375   0.463 -0.0317 -0.6105  0.0786
   60phy    C24 1606   5.376   5.430   0.517  0.3681  0.7083 -0.6957
   60phy    C22 1607   5.237   5.358   0.306 -0.5580 -0.1505 -0.4081
   60phy    C21 1608   5.212   5.494   0.240 -0.1777 -0.4863 -0.2130
   60phy    C20 1609   5.239   5.492   0.084  0.0316  0.2833 -0.2227
   60phy    C18 1610   5.189   5.616  -0.002 -0.8941 -0.1208  0.5002
   60phy    O01 1611   5.048   5.606  -0.008  0.7369  0.0269  0.1586
   60phy    H01 1612   5.017   5.518  -0.012 -2.3004  0.9137  1.0511
   60phy    C19 1613   5.246   5.588  -0.144 -0.4621 -0.4550  0.7010
   60phy    C13 1614   5.227   5.763   0.054 -0.2809 -0.4783  0.3176
   60phy     H3 1615   5.177   5.769   0.154 -0.2465  0.7773  0.2773
   60phy    O33 1616   5.360   5.788   0.104 -0.1557  0.0258 -0.7633
   60phy    H1B 1617   5.427   5.727   0.077 -0.6900 -1.1808  0.5126
   60phy    C12 1618   5.149   5.898   0.019  0.2279 -0.7119 -0.0124
   60phy    O11 1619   5.035   5.877  -0.050 -0.2638  0.1245 -0.1422
   60phy    H1A 1620   5.008   5.789  -0.029  1.0760  0.0873  1.6461
   61phy    C35 1621   1.216   4.455   2.000 -0.2151 -0.5808  0.1820
   61phy    C33 1622   1.202   4.347   1.895  0.1322  0.2343 -0.1697
   61phy    C34 1623   1.105   4.398   1.792  0.0364  0.1873  0.2074
   61phy    C32 1624   1.336   4.300   1.831 -0.8821  0.1263 -0.3385
   61phy    C31 1625   1.399   4.167   1.889  0.2111  0.0510  0.1281
   61phy    C30 1626   1.516   4.124   1.798  0.0761 -0.6393 -0.4308
   61phy    C28 1627   1.605   4.011   1.848  0.4547  0.3978  0.1023
   61phy    C29 1628   1.665   3.950   1.717 -0.4011 -0.6536 -0.8152
   61phy    C27 1629   1.721   4.065   1.929  0.2643  0.0042 -0.1000
   61phy    C26 1630   1.728   3.992   2.063 -0.3724 -0.3225 -0.6583
   61phy    C25 1631   1.837   4.047   2.154  0.0106 -0.3454  0.8612
   61phy    C23 1632   1.851   4.011   2.299 -0.5354 -0.5354 -0.6215
   61phy    C24 1633   2.000   3.981   2.332  0.1966  0.3929 -0.6334
   61phy    C22 1634   1.767   4.104   2.390 -0.0828 -0.2202  0.0945
   61phy    C21 1635   1.691   4.036   2.509 -0.1945  0.2565  0.1469
   61phy    C20 1636   1.657   4.145   2.613  0.0864  0.6215 -0.5421
   61phy    C18 1637   1.611   4.080   2.751  0.5633  0.2657  0.4754
   61phy    O01 1638   1.710   3.984   2.797  0.3145 -0.0214  0.2989
   61phy    H01 1639   1.792   4.025   2.777 -0.2661  2.1165  1.9623
   61phy    C19 1640   1.628   4.200   2.844 -0.4420 -0.2698 -0.5062
   61phy    C13 1641   1.459   4.025   2.767  0.4861  0.0139 -0.1954
   61phy     H3 1642   1.385   4.098   2.725  0.2528 -0.2474 -0.2465
   61phy    O33 1643   1.419   4.024   2.907  0.0540  0.2170  0.0307
   61phy    H1B 1644   1.481   3.982   2.963 -0.4768  1.1745  1.4033
   61phy    C12 1645   1.428   3.881   2.710 -0.1356  0.3080 -0.1023
   61phy    O11 1646   1.291   3.832   2.720  0.3898  0.0285 -0.0743
   61phy    H1A 1647   1.288   3.762   2.784 -0.7508  1.0364  1.0443
   62phy    C35 1648   1.489   4.117   0.503 -0.5106  0.3986  0.1872
   62phy    C33 1649   1.548   4.250   0.559 -0.3795  0.6751  0.0450
   62phy    C34 1650   1.578   4.248   0.714 -0.6031  0.1545 -0.2216
   62phy    C32 1651   1.677   4.287   0.480 -0.0852  0.7362  0.5506
   62phy    C31 1652   1.693   4.437   0.444  0.1478 -0.4565  0.0940
   62phy    C30 1653   1.774   4.467   0.317  0.0826  0.5881  0.4494
   62phy    C28 1654   1.814   4.613   0.292  0.1452  0.0901  0.4429
   62phy    C29 1655   1.955   4.630   0.348 -0.0884  0.1730  0.3469
   62phy    C27 1656   1.833   4.647   0.140 -0.2659  0.4779  0.6114
   62phy    C26 1657   1.718   4.682   0.048 -0.7365  0.2488  0.1637
   62phy    C25 1658   1.731   4.686  -0.103  0.1816 -0.6389 -0.1734
   62phy    C23 1659   1.601   4.739  -0.169  0.4247  0.4754  0.0218
   62phy    C24 1660   1.619   4.865  -0.245  0.0183 -0.1580  0.3433
   62phy    C22 1661   1.533   4.626  -0.255 -0.1993 -0.0046 -0.0879
   62phy    C21 1662   1.380   4.611  -0.242 -0.1083 -0.5066  0.2623
   62phy    C20 1663   1.328   4.488  -0.314  0.4202 -0.5587 -0.3097
   62phy    C18 1664   1.189   4.424  -0.294  0.8263  0.0621 -0.0738
   62phy    O01 1665   1.185   4.364  -0.165  0.4045 -0.0143 -0.3486
   62phy    H01 1666   1.190   4.432  -0.100 -1.8508 -0.1300  0.0158
   62phy    C19 1667   1.189   4.309  -0.400  0.0013  0.2655 -0.1208
   62phy    C13 1668   1.066   4.526  -0.321 -0.3344 -0.0024  0.4799
   62phy     H3 1669   1.083   4.608  -0.248 -0.9982  0.2871  0.3177
   62phy    O33 1670   1.062   4.609  -0.440 -0.6969  0.5095 -0.3669
   62phy    H1B 1671   1.100   4.694  -0.429  1.0997 -0.0558 -1.7243
   62phy    C12 1672   0.922   4.503  -0.271  0.1259  0.3584  0.4426
   62phy    O11 1673   0.819   4.457  -0.357 -0.1645  0.3299 -0.3959
   62phy    H1A 1674   0.843   4.367  -0.363  1.5472  0.6461  1.0568
   63phy    C35 1675   2.720   3.005   2.363 -0.3677 -0.1739 -0.0248
   63phy    C33 1676   2.757   3.154   2.366  0.0992 -0.2650  0.1052
   63phy    C34 1677   2.900   3.167   2.403 -0.2378 -0.2191  0.3288
   63phy    C32 1678   2.739   3.221   2.229  0.0956  0.3853 -0.1185
   63phy    C31 1679   2.624   3.320   2.214  0.1219 -0.0813  0.2161
   63phy    C30 1680   2.624   3.383   2.072 -0.4150 -0.0535 -0.1279
   63phy    C28 1681   2.539   3.510   2.046  0.5136 -0.0742  0.2806
   63phy    C29 1682   2.588   3.573   1.915  0.3244  0.0973 -0.0990
   63phy    C27 1683   2.383   3.487   2.034 -0.3297  0.1772 -0.4531
   63phy    C26 1684   2.305   3.578   2.134  0.2787 -0.4193  0.0550
   63phy    C25 1685   2.154   3.558   2.116 -0.3342 -0.0941 -0.1751
   63phy    C23 1686   2.052   3.621   2.220  0.2218 -0.1848  0.2890
   63phy    C24 1687   1.925   3.665   2.147  0.3981 -0.5989 -0.2943
   63phy    C22 1688   2.024   3.523   2.339  0.0061  0.2476 -0.3307
   63phy    C21 1689   1.968   3.592   2.463 -0.1626 -0.0525 -0.6413
   63phy    C20 1690   1.897   3.495   2.563  0.9758 -0.5847  0.1229
   63phy    C18 1691   1.808   3.553   2.681 -0.0512  0.5488 -0.4811
   63phy    O01 1692   1.806   3.689   2.677 -0.4339  0.0756 -0.2233
   63phy    H01 1693   1.892   3.721   2.694 -1.2920  2.7726 -0.4321
   63phy    C19 1694   1.666   3.504   2.642  0.6942 -0.3138 -0.3221
   63phy    C13 1695   1.849   3.499   2.831  0.2823 -0.6286  0.3266
   63phy     H3 1696   1.855   3.387   2.830 -1.6564 -0.7551 -0.6749
   63phy    O33 1697   1.741   3.519   2.919  0.0666 -0.0962 -0.5345
   63phy    H1B 1698   1.716   3.609   2.907 -1.2510 -0.7151 -2.9298
   63phy    C12 1699   1.992   3.558   2.891 -0.5313  0.3958  0.0751
   63phy    O11 1700   1.983   3.695   2.934  0.3446  0.6114  0.2044
   63phy    H1A 1701   1.895   3.704   2.964 -0.4431  1.5608 -2.1657
   64phy    C35 1702   1.460   4.102   1.083  0.4438 -0.3894 -0.3239
   64phy    C33 1703   1.403   4.198   1.184  0.1844 -0.2913  0.0233
   64phy    C34 1704   1.375   4.114   1.308  0.4985 -0.1556 -0.0563
   64phy    C32 1705   1.501   4.310   1.224  0.5544 -0.0385 -0.5232
   64phy    C31 1706   1.514   4.438   1.140 -0.0991  0.2876  0.3519
   64phy    C30 1707   1.538   4.555   1.227 -0.3591 -0.0194 -0.1070
   64phy    C28 1708   1.553   4.690   1.149  0.2541  0.5087  0.9302
   64phy    C29 1709   1.483   4.814   1.218  0.0898 -0.4423  0.1675
   64phy    C27 1710   1.699   4.728   1.128 -0.0828  0.3912  0.1237
   64phy    C26 1711   1.749   4.671   0.989 -0.3559 -0.1416 -0.4672
   64phy    C25 1712   1.892   4.708   0.933 -0.0979  0.5233 -0.2177
   64phy    C23 1713   1.936   4.649   0.803 -0.3016  0.3765 -0.1932
   64phy    C24 1714   2.027   4.741   0.717  0.3728 -0.1750  0.0861
   64phy    C22 1715   2.010   4.520   0.840 -0.0569 -0.0408 -0.8902
   64phy    C21 1716   1.965   4.389   0.768  0.1580 -0.0727 -0.4464
   64phy    C20 1717   2.059   4.269   0.795  0.1295 -0.0587 -0.0018
   64phy    C18 1718   2.064   4.160   0.678 -0.2093 -0.4574  0.2120
   64phy    O01 1719   1.933   4.112   0.657 -0.7941  0.1260 -0.6646
   64phy    H01 1720   1.917   4.038   0.712 -2.5123 -0.4998 -1.8950
   64phy    C19 1721   2.155   4.055   0.744 -0.1738  0.0851  0.3782
   64phy    C13 1722   2.134   4.219   0.540  0.1734  0.2238  0.2495
   64phy     H3 1723   2.085   4.320   0.530 -0.5322 -0.0524  0.8313
   64phy    O33 1724   2.269   4.260   0.528  0.0543  0.1656 -0.1351
   64phy    H1B 1725   2.272   4.353   0.516 -3.3540  0.3219 -0.7904
   64phy    C12 1726   2.088   4.190   0.391 -0.2905 -0.5512  0.2000
   64phy    O11 1727   1.966   4.122   0.385 -0.2173 -0.3740  0.1764
   64phy    H1A 1728   1.955   4.092   0.473 -0.4708 -0.7712  0.0080
   65phy    C35 1729   2.918   1.105   0.996 -0.3145  0.6626 -0.1901
   65phy    C33 1730   3.008   0.987   1.019  0.3603 -0.0787 -0.6892
   65phy    C34 1731   3.136   1.049   1.072  0.3228  0.1526 -0.0616
   65phy    C32 1732   2.938   0.876   1.104  0.0620 -0.0900 -0.2135
   65phy    C31 1733   2.992   0.738   1.077  0.5772 -0.5198 -0.2395
   65phy    C30 1734   2.911   0.629   1.142  0.2714  0.0593 -0.6192
   65phy    C28 1735   2.967   0.487   1.118 -0.5425  0.7289  0.1387
   65phy    C29 1736   2.957   0.408   1.245  0.3718  0.3170  0.1092
   65phy    C27 1737   2.885   0.419   1.004  0.3843 -0.0903 -0.0654
   65phy    C26 1738   2.973   0.382   0.893  0.1322  0.0592 -0.5539
   65phy    C25 1739   2.902   0.297   0.790 -0.0563  0.2918  0.0196
   65phy    C23 1740   2.999   0.245   0.684 -0.3670  0.2167 -0.2002
   65phy    C24 1741   3.027   0.090   0.706 -0.3508  0.0345  0.0455
   65phy    C22 1742   2.936   0.259   0.543 -0.0130 -0.3743 -0.1340
   65phy    C21 1743   2.997   0.355   0.442  0.5114 -0.1759  0.0392
   65phy    C20 1744   2.914   0.330   0.311  0.3901  0.4796 -0.3907
   65phy    C18 1745   2.963   0.387   0.173  0.1929  0.5242 -0.1661
   65phy    O01 1746   2.949   0.531   0.186 -0.2464  0.5281  0.3160
   65phy    H01 1747   3.008   0.573   0.246 -1.4133  0.3200  1.6607
   65phy    C19 1748   2.842   0.339   0.087  0.2058  0.2239 -0.1075
   65phy    C13 1749   3.109   0.345   0.114 -0.0500  0.0067 -0.0070
   65phy     H3 1750   3.180   0.399   0.182  0.2336 -1.2547  0.7254
   65phy    O33 1751   3.164   0.219   0.134  0.2296 -0.2268 -0.1781
   65phy    H1B 1752   3.163   0.173   0.052  0.5719  1.0365 -0.9186
   65phy    C12 1753   3.177   0.414  -0.009 -0.6683  0.4968 -0.1944
   65phy    O11 1754   3.171   0.344  -0.133 -0.1780 -0.5484  0.0559
   65phy    H1A 1755   3.260   0.324  -0.156 -0.3630  0.0420 -1.2504
   66phy    C35 1756   1.361   0.339   2.716  0.5417  0.0196  0.4401
   66phy    C33 1757   1.420   0.342   2.575 -0.7360 -0.2375  0.7788
   66phy    C34 1758   1.402   0.204   2.514  0.1258  0.0373 -0.3920
   66phy    C32 1759   1.357   0.461   2.499  0.1856  0.1015  0.6657
   66phy    C31 1760   1.448   0.510   2.388 -0.5591  0.0841  0.3915
   66phy    C30 1761   1.370   0.600   2.287 -0.4213 -0.5383 -0.2216
   66phy    C28 1762   1.433   0.619   2.147 -0.0405  0.1961 -0.2747
   66phy    C29 1763   1.333   0.577   2.042 -0.6777  0.0594  0.1462
   66phy    C27 1764   1.477   0.759   2.120  0.1205 -0.1969  0.1649
   66phy    C26 1765   1.610   0.810   2.178 -0.1948 -0.4140  0.4017
   66phy    C25 1766   1.641   0.943   2.110  0.2540 -0.3467 -0.2542
   66phy    C23 1767   1.742   1.032   2.179 -0.1965 -0.7392  0.0729
   66phy    C24 1768   1.839   1.085   2.077 -0.2586 -0.2761  0.3685
   66phy    C22 1769   1.676   1.162   2.228 -0.0069 -0.3544 -0.2737
   66phy    C21 1770   1.629   1.156   2.378 -0.3390 -0.0301  0.0508
   66phy    C20 1771   1.540   1.272   2.425 -0.2508  0.4437  0.5367
   66phy    C18 1772   1.453   1.257   2.559  0.1122  0.6559  0.2448
   66phy    O01 1773   1.541   1.213   2.670  0.4582 -0.0002  0.1001
   66phy    H01 1774   1.485   1.178   2.736 -2.6714  2.9794 -0.6781
   66phy    C19 1775   1.410   1.404   2.589 -0.3548 -0.2025  0.2125
   66phy    C13 1776   1.321   1.162   2.548  0.9022  0.3965 -0.0458
   66phy     H3 1777   1.251   1.209   2.475  0.6414  2.2970  1.3531
   66phy    O33 1778   1.241   1.163   2.666 -0.1589  0.3117 -0.2835
   66phy    H1B 1779   1.300   1.145   2.737 -0.1234 -0.3498 -0.4801
   66phy    C12 1780   1.329   1.008   2.519 -0.2186 -0.0589  0.5562
   66phy    O11 1781   1.349   0.914   2.622 -0.1751 -0.0404  0.3971
   66phy    H1A 1782   1.438   0.888   2.617 -0.8791 -2.7109  0.5164
   67phy    C35 1783   3.870   1.114   1.072  0.4892  0.3086  0.2086
   67phy    C33 1784   3.730   1.135   1.136 -0.3146  0.1296 -0.0660
   67phy    C34 1785   3.681   1.269   1.082  0.2694  0.0753 -0.1780
   67phy    C32 1786   3.618   1.039   1.098  0.2327 -0.2981 -0.2828
   67phy    C31 1787   3.607   0.912   1.176 -0.7941  0.3421 -0.4494
   67phy    C30 1788   3.500   0.816   1.126  0.6764 -0.3283  0.0531
   67phy    C28 1789   3.496   0.681   1.197  0.5920 -0.0691 -0.1552
   67phy    C29 1790   3.423   0.674   1.328  0.2735 -0.1612 -0.5943
   67phy    C27 1791   3.400   0.594   1.120  0.3077 -0.1272 -0.2722
   67phy    C26 1792   3.458   0.488   1.036 -0.0279  0.2541  0.5249
   67phy    C25 1793   3.345   0.390   0.984 -0.1233 -0.1245  0.0620
   67phy    C23 1794   3.397   0.263   0.908 -0.3483 -0.0749 -0.1126
   67phy    C24 1795   3.323   0.145   0.959  0.2709 -0.5441 -0.8278
   67phy    C22 1796   3.387   0.292   0.758 -0.1313 -0.0196  0.0938
   67phy    C21 1797   3.463   0.207   0.662 -0.1746  0.7226 -0.1798
   67phy    C20 1798   3.436   0.260   0.523  0.5066 -0.8573  0.0719
   67phy    C18 1799   3.489   0.185   0.387 -0.8708  0.0825  0.3155
   67phy    O01 1800   3.628   0.147   0.403 -0.2019  0.2364 -0.1316
   67phy    H01 1801   3.679   0.226   0.414 -0.5971  0.4635  0.1058
   67phy    C19 1802   3.475   0.280   0.270 -0.0435  0.4137 -0.4532
   67phy    C13 1803   3.409   0.051   0.354 -0.0923  0.4671 -0.2549
   67phy     H3 1804   3.417  -0.005   0.451  1.0705  2.4991  0.8686
   67phy    O33 1805   3.264   0.064   0.353  0.1197 -0.2872  0.1159
   67phy    H1B 1806   3.234   0.116   0.281  0.0618  1.4557  1.3371
   67phy    C12 1807   3.466  -0.071   0.277 -0.5205 -0.1624 -0.7588
   67phy    O11 1808   3.603  -0.099   0.313  0.1451  0.0535  0.2844
   67phy    H1A 1809   3.630  -0.029   0.369 -1.1079  0.6400  0.1899
   68phy    C35 1810   1.581   3.773   1.212 -0.8142  0.2195  0.1710
   68phy    C33 1811   1.707   3.758   1.299 -0.2174 -0.0317  0.0322
   68phy    C34 1812   1.720   3.617   1.353  0.3193  0.2810 -0.0252
   68phy    C32 1813   1.818   3.828   1.216 -0.0856 -0.1141  0.6064
   68phy    C31 1814   1.940   3.866   1.296 -0.6823  0.0709 -0.2636
   68phy    C30 1815   2.064   3.906   1.222 -0.3071 -0.2916 -0.2921
   68phy    C28 1816   2.143   4.033   1.261  0.2765 -0.0262 -0.1358
   68phy    C29 1817   2.233   4.015   1.383  0.0058 -0.1090 -0.0737
   68phy    C27 1818   2.228   4.066   1.140  0.0276 -0.0179  0.1117
   68phy    C26 1819   2.244   4.220   1.112 -0.2891  0.1041  0.0754
   68phy    C25 1820   2.367   4.253   1.021  0.4048 -0.2266 -0.3444
   68phy    C23 1821   2.411   4.396   0.990  0.0407 -0.1557  0.0059
   68phy    C24 1822   2.512   4.449   1.090  0.3008  0.4919  0.0460
   68phy    C22 1823   2.489   4.401   0.861 -0.2077 -0.2513  0.0946
   68phy    C21 1824   2.421   4.488   0.752 -0.6324  0.1728  0.2435
   68phy    C20 1825   2.519   4.473   0.628  0.1618 -0.4253  0.1338
   68phy    C18 1826   2.492   4.556   0.499 -0.2528 -0.3403 -0.4275
   68phy    O01 1827   2.365   4.510   0.456  0.7021  0.3963 -0.1135
   68phy    H01 1828   2.343   4.542   0.371  1.5119  0.5709 -0.2751
   68phy    C19 1829   2.594   4.497   0.398  0.4352 -0.3196 -0.1867
   68phy    C13 1830   2.491   4.716   0.518 -0.5466  0.6431 -0.3069
   68phy     H3 1831   2.399   4.725   0.580  0.0939 -2.5870  1.3051
   68phy    O33 1832   2.585   4.777   0.610  0.3727 -0.5943  0.0089
   68phy    H1B 1833   2.530   4.788   0.685  0.9131  1.1473  0.1989
   68phy    C12 1834   2.426   4.816   0.419  0.3442 -0.4384 -0.2707
   68phy    O11 1835   2.513   4.847   0.316  0.2241  0.1067 -0.0082
   68phy    H1A 1836   2.588   4.893   0.348  1.1918 -0.0335 -1.9211
   69phy    C35 1837   1.654   4.599   2.338 -0.0545  0.3738 -0.1540
   69phy    C33 1838   1.669   4.463   2.268  0.2374  0.1396  0.3420
   69phy    C34 1839   1.529   4.396   2.270  0.1293 -0.7683 -0.2318
   69phy    C32 1840   1.716   4.466   2.121 -0.4350  0.2817  0.1764
   69phy    C31 1841   1.869   4.449   2.122  0.4642  0.0024  0.1992
   69phy    C30 1842   1.921   4.432   1.981 -0.8653  0.7039  0.2380
   69phy    C28 1843   2.062   4.372   1.977 -0.0942  0.4040  0.5859
   69phy    C29 1844   2.065   4.275   1.862 -0.3264  0.7417  0.4679
   69phy    C27 1845   2.181   4.474   1.962  0.2003 -0.7626  0.1358
   69phy    C26 1846   2.304   4.447   2.038  0.4284  0.8152 -0.0810
   69phy    C25 1847   2.384   4.572   2.069  0.0775  0.0936  0.1722
   69phy    C23 1848   2.528   4.552   2.117 -1.3433  0.3479 -0.4469
   69phy    C24 1849   2.613   4.673   2.067  0.3880  0.0653  0.5263
   69phy    C22 1850   2.546   4.519   2.264  0.1964 -0.3598 -0.0574
   69phy    C21 1851   2.675   4.450   2.303  0.2307 -0.3847  1.0221
   69phy    C20 1852   2.688   4.417   2.458 -0.4463 -0.2352  0.1301
   69phy    C18 1853   2.823   4.348   2.517  0.1183  0.1656  0.1390
   69phy    O01 1854   2.942   4.414   2.466  0.3728  0.2707  0.1652
   69phy    H01 1855   2.932   4.507   2.471 -0.4587  0.1469  1.6900
   69phy    C19 1856   2.813   4.395   2.660  0.1306 -0.4067  0.0446
   69phy    C13 1857   2.835   4.183   2.504 -0.3398 -0.0713 -0.6106
   69phy     H3 1858   2.733   4.138   2.512  0.3972 -1.4312  1.9178
   69phy    O33 1859   2.900   4.114   2.617 -0.3476 -0.5399 -0.3222
   69phy    H1B 1860   2.984   4.149   2.638 -1.2060  1.4218  0.0972
   69phy    C12 1861   2.896   4.132   2.364 -0.7307  0.0734 -0.3029
   69phy    O11 1862   2.867   3.998   2.343 -0.2702 -0.0156  0.2463
   69phy    H1A 1863   2.913   3.968   2.267 -1.2467  0.8763 -0.7264
   70phy    C35 1864   1.755   0.467   0.531  0.1211 -0.6797  0.0146
   70phy    C33 1865   1.687   0.356   0.456 -0.4123  0.2123 -0.2597
   70phy    C34 1866   1.546   0.347   0.518  0.2807 -0.9490 -0.6141
   70phy    C32 1867   1.709   0.382   0.307  0.2981  0.0401  0.9165
   70phy    C31 1868   1.666   0.262   0.219 -0.2149  0.3490  0.0522
   70phy    C30 1869   1.725   0.259   0.081 -0.1346 -0.2948  0.1989
   70phy    C28 1870   1.724   0.134  -0.011  0.0974 -0.4017 -0.0227
   70phy    C29 1871   1.641   0.166  -0.134 -0.3729  0.2250 -0.2549
   70phy    C27 1872   1.866   0.087  -0.049  0.9791  0.1853  0.1680
   70phy    C26 1873   1.895  -0.065  -0.055 -0.3610  0.2305 -0.4430
   70phy    C25 1874   2.033  -0.080  -0.132 -0.5993 -0.0877  0.1597
   70phy    C23 1875   2.087  -0.226  -0.149 -0.1055 -0.0700  0.0910
   70phy    C24 1876   2.054  -0.283  -0.281  0.0804  0.4574 -0.0760
   70phy    C22 1877   2.239  -0.237  -0.125  0.3088  0.0855  0.4536
   70phy    C21 1878   2.298  -0.365  -0.073 -0.4887 -0.0146 -0.2027
   70phy    C20 1879   2.450  -0.351  -0.057 -0.0419  0.3836 -0.7395
   70phy    C18 1880   2.532  -0.469   0.010  0.1156 -0.6874  0.0828
   70phy    O01 1881   2.481  -0.505   0.137  0.2154 -0.1937  0.4808
   70phy    H01 1882   2.509  -0.437   0.196  0.6939  1.5158 -1.5769
   70phy    C19 1883   2.668  -0.397   0.026  0.4625 -0.2285  0.3477
   70phy    C13 1884   2.536  -0.603  -0.083 -0.2730 -0.4801  0.4454
   70phy     H3 1885   2.436  -0.651  -0.066 -0.4283  0.3895  2.1417
   70phy    O33 1886   2.520  -0.575  -0.219 -0.0078  0.4217 -0.2429
   70phy    H1B 1887   2.590  -0.521  -0.250  0.5988 -0.5842 -0.6814
   70phy    C12 1888   2.592  -0.748  -0.055  0.5191 -0.3652  0.1041
   70phy    O11 1889   2.633  -0.773   0.079  0.1300 -0.2210 -0.0662
   70phy    H1A 1890   2.568  -0.819   0.130  0.9523  0.6795  1.9185
   71phy    C35 1891   2.327   0.471   1.073 -0.0952 -0.7673  0.3984
   71phy    C33 1892   2.384   0.345   1.136 -0.6188  0.0041 -0.3585
   71phy    C34 1893   2.284   0.300   1.247 -0.2900  0.2835 -0.1321
   71phy    C32 1894   2.392   0.230   1.029  0.7398 -0.2147  0.1497
   71phy    C31 1895   2.489   0.224   0.910  0.1573 -0.3894 -0.2546
   71phy    C30 1896   2.437   0.143   0.793 -0.6199 -0.1553 -0.2763
   71phy    C28 1897   2.538   0.084   0.691 -0.2252  0.0861  0.0010
   71phy    C29 1898   2.627  -0.032   0.742  0.2430  0.2127 -0.0879
   71phy    C27 1899   2.457   0.025   0.570  0.2735 -0.8682  0.1128
   71phy    C26 1900   2.488   0.101   0.440  0.4638 -0.1152 -0.1584
   71phy    C25 1901   2.448   0.025   0.318  0.9433  0.0933  0.0656
   71phy    C23 1902   2.472   0.101   0.190  0.1062 -0.0348  0.1959
   71phy    C24 1903   2.547   0.020   0.087  0.8932 -0.2127  0.1665
   71phy    C22 1904   2.343   0.153   0.129  0.1475 -0.1605  0.3279
   71phy    C21 1905   2.335   0.276   0.044 -0.5534  0.1400 -0.5295
   71phy    C20 1906   2.191   0.322   0.032  0.0708 -0.0083  0.7410
   71phy    C18 1907   2.167   0.471  -0.039 -0.5382  0.7184 -0.6189
   71phy    O01 1908   2.276   0.558  -0.006  0.2359  0.2909 -0.1274
   71phy    H01 1909   2.261   0.644  -0.041  0.4436  0.5723  0.4608
   71phy    C19 1910   2.043   0.526   0.036 -0.1720 -0.0910 -0.2496
   71phy    C13 1911   2.148   0.463  -0.200  0.3831 -0.3406 -0.2132
   71phy     H3 1912   2.069   0.385  -0.217 -0.2226 -0.4845  2.6518
   71phy    O33 1913   2.079   0.578  -0.265 -0.0690 -0.0043 -0.0951
   71phy    H1B 1914   2.129   0.656  -0.254  0.6685 -0.5499  0.5549
   71phy    C12 1915   2.252   0.399  -0.302 -0.2636  0.7635 -0.2552
   71phy    O11 1916   2.368   0.479  -0.323 -0.3239  0.1057 -0.3751
   71phy    H1A 1917   2.342   0.565  -0.349  0.6516  0.4800 -0.1350
   72phy    C35 1918   2.504   1.089   1.068  0.1577  0.1320  0.1104
   72phy    C33 1919   2.406   0.977   1.048 -0.2848  0.6127  0.4922
   72phy    C34 1920   2.475   0.840   1.049  0.3805 -0.6411  0.2228
   72phy    C32 1921   2.289   0.981   1.151 -0.1845 -0.7629  0.3455
   72phy    C31 1922   2.139   0.958   1.101 -0.4698 -0.2798 -0.9190
   72phy    C30 1923   2.038   0.986   1.212 -0.3846 -0.4139  0.2249
   72phy    C28 1924   1.881   0.978   1.190 -0.4954  0.0014  0.2399
   72phy    C29 1925   1.829   0.973   1.332  0.2227 -0.1759  0.2362
   72phy    C27 1926   1.820   1.091   1.107  0.0468 -0.8117 -0.2898
   72phy    C26 1927   1.807   1.069   0.956 -0.4611  0.1807  0.2310
   72phy    C25 1928   1.775   1.199   0.884  0.2534 -0.1960 -0.1217
   72phy    C23 1929   1.765   1.189   0.733  0.4512 -0.3690  0.3115
   72phy    C24 1930   1.618   1.205   0.691 -0.2389  0.6934 -0.0159
   72phy    C22 1931   1.855   1.300   0.669  0.1385  0.3201  0.5340
   72phy    C21 1932   1.900   1.287   0.518 -0.0817 -0.3985 -0.2562
   72phy    C20 1933   2.012   1.382   0.483 -0.1088  0.1359  0.1760
   72phy    C18 1934   2.088   1.387   0.339 -0.3494  0.9673  0.1497
   72phy    O01 1935   2.122   1.250   0.295  0.5054  0.2153  0.1104
   72phy    H01 1936   2.043   1.206   0.269  0.6066  1.0507 -1.6784
   72phy    C19 1937   2.223   1.446   0.378 -0.2126 -0.2112 -0.0287
   72phy    C13 1938   1.998   1.452   0.220  0.4935  0.0755  0.3185
   72phy     H3 1939   1.907   1.387   0.220  0.9041 -0.5613 -1.2019
   72phy    O33 1940   1.939   1.578   0.241 -0.1862 -0.1166  0.0261
   72phy    H1B 1941   2.001   1.648   0.232 -0.4676  0.2198  0.6736
   72phy    C12 1942   2.004   1.425   0.064 -0.1188 -0.1762 -0.1994
   72phy    O11 1943   2.081   1.507  -0.019 -0.0805  0.2910 -0.1592
   72phy    H1A 1944   2.074   1.597   0.007 -0.6424 -0.0228  0.8590
   73phy    C35 1945   2.328   1.818   1.270  0.0163 -0.0281 -0.2220
   73phy    C33 1946   2.410   1.940   1.321 -0.0319 -0.1571  0.0737
   73phy    C34 1947   2.437   1.923   1.469 -0.0867 -0.2272 -0.1854
   73phy    C32 1948   2.541   1.956   1.244 -0.7241  0.3290  0.0849
   73phy    C31 1949   2.524   2.060   1.132 -0.0728  0.2333  0.5181
   73phy    C30 1950   2.659   2.106   1.073  0.4607  0.6034 -0.0056
   73phy    C28 1951   2.640   2.196   0.955  0.0582  0.0338  0.2184
   73phy    C29 1952   2.611   2.340   0.995  0.3354 -0.1993  0.3548
   73phy    C27 1953   2.774   2.195   0.867 -0.5117  0.2736 -0.0423
   73phy    C26 1954   2.755   2.128   0.733 -0.3381  0.4125 -0.1094
   73phy    C25 1955   2.883   2.144   0.648 -0.0604  0.6008 -0.1102
   73phy    C23 1956   2.867   2.100   0.500  0.0271 -0.4275 -0.0246
   73phy    C24 1957   2.989   2.155   0.418 -0.2982 -0.0520 -0.2283
   73phy    C22 1958   2.854   1.951   0.473  0.1113 -0.2381 -0.0648
   73phy    C21 1959   2.752   1.902   0.375  0.3871 -0.3950  0.6619
   73phy    C20 1960   2.764   1.751   0.363 -0.2990  0.9216 -0.0349
   73phy    C18 1961   2.672   1.660   0.270  0.1493 -0.2702  0.1002
   73phy    O01 1962   2.533   1.712   0.266 -0.8838  0.0770 -0.1316
   73phy    H01 1963   2.483   1.662   0.205 -0.4787 -0.5860  0.0749
   73phy    C19 1964   2.666   1.529   0.347  0.0197  0.2419 -0.4927
   73phy    C13 1965   2.746   1.653   0.131  0.3593 -0.3733  0.2993
   73phy     H3 1966   2.741   1.759   0.096  1.7251 -0.9871 -2.0085
   73phy    O33 1967   2.890   1.641   0.124  0.2159  0.3025 -0.1368
   73phy    H1B 1968   2.914   1.614   0.037  1.4938 -0.9262  0.5509
   73phy    C12 1969   2.686   1.607  -0.008  0.4007 -0.4467 -0.5540
   73phy    O11 1970   2.758   1.507  -0.065  0.2769  0.5452  0.3294
   73phy    H1A 1971   2.800   1.545  -0.140  0.7651 -0.5738  0.0102
   74phy    C35 1972   3.114   2.278   1.140 -0.1476 -0.6140  0.3148
   74phy    C33 1973   3.054   2.393   1.066  0.0461 -0.7324 -0.2714
   74phy    C34 1974   2.998   2.501   1.160 -0.3063  0.0817 -0.4079
   74phy    C32 1975   3.158   2.456   0.975 -0.0671  0.1947 -0.0561
   74phy    C31 1976   3.111   2.460   0.833  0.1831 -0.0667 -0.0969
   74phy    C30 1977   3.210   2.541   0.749  0.0861 -0.0871  0.0757
   74phy    C28 1978   3.205   2.513   0.597 -0.1296  0.2889  0.3549
   74phy    C29 1979   3.167   2.635   0.514 -0.4696  0.3040 -0.2763
   74phy    C27 1980   3.332   2.447   0.541  0.0294  0.0584 -0.0116
   74phy    C26 1981   3.325   2.366   0.411  0.3252  0.5822 -0.2845
   74phy    C25 1982   3.452   2.286   0.383  0.8174  0.0823 -0.0543
   74phy    C23 1983   3.424   2.189   0.266 -0.1040 -0.1614  0.2700
   74phy    C24 1984   3.513   2.226   0.146 -0.3147 -0.4438 -0.0898
   74phy    C22 1985   3.422   2.041   0.310  0.3445  0.0879 -0.2208
   74phy    C21 1986   3.316   1.966   0.232  0.1857  0.4593 -0.1702
   74phy    C20 1987   3.301   1.823   0.277 -0.5816 -0.1898  0.4337
   74phy    C18 1988   3.210   1.725   0.211  0.4938  0.8434  0.1632
   74phy    O01 1989   3.085   1.793   0.168  0.4633 -0.1887 -0.2416
   74phy    H01 1990   3.016   1.730   0.176 -0.3522  0.5823 -0.9330
   74phy    C19 1991   3.161   1.634   0.327 -0.3226  0.6034  0.4815
   74phy    C13 1992   3.282   1.643   0.095  0.6624 -0.3211 -0.3146
   74phy     H3 1993   3.313   1.721   0.021 -0.3485 -0.8305 -1.3048
   74phy    O33 1994   3.411   1.583   0.122  0.1019  0.1034  0.4742
   74phy    H1B 1995   3.481   1.644   0.104  1.4548 -0.8248  2.2821
   74phy    C12 1996   3.218   1.560  -0.025 -0.5337 -0.2380 -0.4991
   74phy    O11 1997   3.090   1.597  -0.073 -0.1043  0.2658  0.1332
   74phy    H1A 1998   3.078   1.609  -0.165 -0.7652 -2.7409 -0.2763
   75phy    C35 1999   0.235   2.010   1.419  0.4389  0.2084 -0.1774
   75phy    C33 2000   0.115   1.921   1.431  0.3216  0.3797  0.0419
   75phy    C34 2001   0.122   1.858   1.571  0.0039 -0.0735  0.0451
   75phy    C32 2002  -0.013   2.002   1.420  0.3256  0.5030 -0.1394
   75phy    C31 2003  -0.061   2.025   1.275  0.5462  0.4929  0.4563
   75phy    C30 2004  -0.195   2.114   1.290  0.2193  0.0431 -0.0521
   75phy    C28 2005  -0.280   2.132   1.167  0.0700  0.2855  0.0155
   75phy    C29 2006  -0.434   2.141   1.203 -0.3654  0.3133 -0.8307
   75phy    C27 2007  -0.244   2.261   1.092  0.0505 -0.3614 -0.2910
   75phy    C26 2008  -0.223   2.240   0.944 -0.3037  0.2769 -0.2733
   75phy    C25 2009  -0.144   2.348   0.872  0.1425  0.4724  0.1597
   75phy    C23 2010  -0.113   2.313   0.721  0.4550  0.2575 -0.1952
   75phy    C24 2011  -0.141   2.444   0.635 -0.0537  0.1834  0.0732
   75phy    C22 2012   0.028   2.263   0.688 -0.7463 -0.0468  0.1980
   75phy    C21 2013   0.047   2.178   0.564  0.0233 -0.3277  0.0674
   75phy    C20 2014   0.202   2.141   0.544  0.2951  0.2386  0.2179
   75phy    C18 2015   0.254   2.055   0.425 -0.8683 -0.3919 -0.2153
   75phy    O01 2016   0.176   1.936   0.419  0.2294 -0.1473 -0.2557
   75phy    H01 2017   0.087   1.956   0.399  0.3053  0.1591 -0.2870
   75phy    C19 2018   0.391   1.999   0.475 -0.4416  0.2464  0.2692
   75phy    C13 2019   0.244   2.130   0.283  0.4265  0.0647  0.1528
   75phy     H3 2020   0.134   2.151   0.269  0.6162  1.1268  0.1426
   75phy    O33 2021   0.286   2.265   0.268 -0.2060 -0.3985 -0.2245
   75phy    H1B 2022   0.217   2.322   0.239 -0.1138  1.7894  3.3076
   75phy    C12 2023   0.258   2.066   0.141  0.8865  0.2721 -0.1285
   75phy    O11 2024   0.392   2.049   0.096  0.0435  0.3150 -0.1093
   75phy    H1A 2025   0.433   2.130   0.120 -0.7313  0.5001  0.6789
   76phy    C35 2026   2.666   0.957   1.477 -0.1236 -0.1508 -0.1254
   76phy    C33 2027   2.733   1.091   1.517 -1.1664  0.2424 -0.0229
   76phy    C34 2028   2.811   1.139   1.391  0.5840 -0.0568 -0.2145
   76phy    C32 2029   2.643   1.201   1.584  0.2986 -0.3825  0.3406
   76phy    C31 2030   2.722   1.311   1.657 -0.1280 -0.3703 -0.8838
   76phy    C30 2031   2.633   1.411   1.734  0.2890 -0.4353  0.7113
   76phy    C28 2032   2.707   1.540   1.776 -0.4435 -0.1757  0.2414
   76phy    C29 2033   2.642   1.653   1.693 -0.1892  0.1355 -0.5402
   76phy    C27 2034   2.674   1.568   1.924  0.0324 -0.0952  0.1152
   76phy    C26 2035   2.779   1.654   1.995  0.1918  0.4220  0.1255
   76phy    C25 2036   2.736   1.708   2.129 -0.1477  0.5079  0.0069
   76phy    C23 2037   2.853   1.764   2.214 -0.0967  0.1052  0.7651
   76phy    C24 2038   2.798   1.872   2.304  0.7569 -0.1877 -0.1027
   76phy    C22 2039   2.935   1.656   2.288 -0.0999 -0.6759 -0.1640
   76phy    C21 2040   3.083   1.681   2.300  0.4145  0.4227  0.3094
   76phy    C20 2041   3.146   1.561   2.380 -0.3455  0.0338 -0.7686
   76phy    C18 2042   3.292   1.581   2.439  0.1768  0.1673 -0.7010
   76phy    O01 2043   3.297   1.686   2.531 -0.0604 -0.2518 -0.0809
   76phy    H01 2044   3.288   1.770   2.490  0.1240  0.5443  1.4304
   76phy    C19 2045   3.309   1.455   2.531 -0.0661 -0.0776 -0.0227
   76phy    C13 2046   3.411   1.584   2.326  0.1874 -0.6801 -0.4954
   76phy     H3 2047   3.394   1.496   2.259 -0.0970  0.6134 -2.1882
   76phy    O33 2048   3.546   1.564   2.377 -0.0016  0.5690 -0.5412
   76phy    H1B 2049   3.578   1.645   2.412  0.4850  0.7928 -1.4664
   76phy    C12 2050   3.416   1.702   2.227  0.4181 -0.6600  0.4943
   76phy    O11 2051   3.472   1.826   2.264 -0.5864 -0.4203  0.9471
   76phy    H1A 2052   3.538   1.814   2.329 -1.4441  0.6632  2.0785
   77phy    C35 2053   2.253   0.513   0.361  0.6456 -0.0934  0.1090
   77phy    C33 2054   2.283   0.500   0.508  0.1621 -0.9288  0.0382
   77phy    C34 2055   2.221   0.373   0.566 -0.3073  0.2596 -0.0699
   77phy    C32 2056   2.431   0.505   0.541 -0.1847 -0.1040 -0.4346
   77phy    C31 2057   2.483   0.636   0.596 -0.7263 -0.2880 -0.6660
   77phy    C30 2058   2.635   0.643   0.595  0.2815  0.0185 -0.0064
   77phy    C28 2059   2.703   0.768   0.655  0.1787  0.2146 -0.4592
   77phy    C29 2060   2.764   0.727   0.784 -0.6377  0.0505  0.0891
   77phy    C27 2061   2.820   0.807   0.561 -0.0253  0.2014 -0.2260
   77phy    C26 2062   2.803   0.955   0.525 -0.2403 -0.0236  0.0783
   77phy    C25 2063   2.921   1.018   0.446 -0.0018  0.1359  0.0021
   77phy    C23 2064   2.910   1.168   0.404  0.9221  0.4289  0.5106
   77phy    C24 2065   2.984   1.257   0.504 -0.8418  0.1889  0.1423
   77phy    C22 2066   2.971   1.208   0.271  0.0649 -0.1509 -0.2358
   77phy    C21 2067   2.923   1.158   0.137  0.1294  0.2280 -0.2624
   77phy    C20 2068   3.022   1.187   0.025 -0.0253 -0.1534  0.1096
   77phy    C18 2069   3.022   1.099  -0.108  0.0129 -0.0938  0.2555
   77phy    O01 2070   3.025   0.959  -0.072  0.3670 -0.2865  0.5318
   77phy    H01 2071   2.943   0.931  -0.035  0.2557 -3.0905 -1.4586
   77phy    C19 2072   3.156   1.125  -0.180 -0.2781  0.3548  0.0494
   77phy    C13 2073   2.896   1.134  -0.199  0.0400 -0.5250 -0.1704
   77phy     H3 2074   2.811   1.098  -0.135  1.2663 -1.2548  1.1104
   77phy    O33 2075   2.856   1.274  -0.215  0.0316  0.3016 -0.3126
   77phy    H1B 2076   2.865   1.321  -0.134  0.6158 -2.5749  1.4376
   77phy    C12 2077   2.836   1.050  -0.315 -0.2052 -0.0192  0.1913
   77phy    O11 2078   2.698   1.072  -0.340 -0.4931 -0.2627  0.2362
   77phy    H1A 2079   2.656   1.078  -0.256  1.0525  1.4632  0.9611
   78phy    C35 2080   3.339   4.858   0.668 -0.1206  0.6446  0.2557
   78phy    C33 2081   3.321   4.844   0.816 -0.4516 -0.0505  0.1546
   78phy    C34 2082   3.252   4.711   0.843  0.0793  0.2184 -0.1186
   78phy    C32 2083   3.460   4.844   0.884  0.4097 -0.7806  0.2791
   78phy    C31 2084   3.445   4.913   1.021 -0.3247 -0.4329  0.3672
   78phy    C30 2085   3.579   4.934   1.090  0.0916 -0.2183  0.0513
   78phy    C28 2086   3.578   5.048   1.196  0.5367  0.4590 -0.1872
   78phy    C29 2087   3.526   5.002   1.333  0.3030 -0.1831  0.0827
   78phy    C27 2088   3.716   5.115   1.202 -0.8483  0.0661 -0.0984
   78phy    C26 2089   3.731   5.225   1.096  0.1294 -0.0518  0.2825
   78phy    C25 2090   3.861   5.313   1.105  1.2268 -0.8467  0.4176
   78phy    C23 2091   3.857   5.433   1.006 -0.1617 -0.1288  0.0722
   78phy    C24 2092   3.826   5.561   1.082 -0.1193  0.5352 -0.0020
   78phy    C22 2093   3.993   5.459   0.939  0.2998 -0.0987  0.1279
   78phy    C21 2094   3.989   5.449   0.789 -0.5593  0.3833  0.4203
   78phy    C20 2095   4.132   5.446   0.727  0.9174 -0.1058  0.0095
   78phy    C18 2096   4.166   5.497   0.584 -0.2473  0.0753 -0.1532
   78phy    O01 2097   4.066   5.458   0.491 -0.0994 -0.4751 -0.2654
   78phy    H01 2098   4.084   5.507   0.413 -0.8786  0.3920  0.0766
   78phy    C19 2099   4.294   5.415   0.544  0.5353  0.0784 -0.0277
   78phy    C13 2100   4.188   5.661   0.570 -0.1187  0.2435  0.1389
   78phy     H3 2101   4.092   5.705   0.605  0.3202  2.6556 -1.5043
   78phy    O33 2102   4.272   5.724   0.665  0.8074  0.2330  0.0002
   78phy    H1B 2103   4.225   5.738   0.745 -0.1893 -0.5544 -0.4350
   78phy    C12 2104   4.175   5.739   0.440 -0.0645  0.5249  0.7030
   78phy    O11 2105   4.103   5.686   0.332  0.0829  0.3064 -0.1195
   78phy    H1A 2106   4.035   5.751   0.327 -0.6608 -0.3975  0.5078
   79phy    C35 2107   2.646   1.473   1.114  0.1030  0.2444 -0.2758
   79phy    C33 2108   2.730   1.538   1.224  0.6310  0.0215  0.3085
   79phy    C34 2109   2.654   1.544   1.360  0.2112 -0.2495 -0.4174
   79phy    C32 2110   2.859   1.456   1.232 -0.2157  0.2218  0.4115
   79phy    C31 2111   2.975   1.552   1.255  0.1841 -0.0638  0.0226
   79phy    C30 2112   3.109   1.486   1.263  0.9571 -0.3825  0.4676
   79phy    C28 2113   3.218   1.573   1.189  0.4759  0.9868 -0.1220
   79phy    C29 2114   3.300   1.656   1.287  0.0754  0.8136  0.1635
   79phy    C27 2115   3.306   1.473   1.103 -0.2232  0.8124 -0.2863
   79phy    C26 2116   3.251   1.417   0.967 -0.3080 -0.4572 -0.5265
   79phy    C25 2117   3.356   1.347   0.884 -0.0089  1.0784 -0.4170
   79phy    C23 2118   3.307   1.292   0.746 -0.6367  0.3071  0.9014
   79phy    C24 2119   3.358   1.380   0.628 -0.5007  0.1154 -0.2566
   79phy    C22 2120   3.352   1.148   0.730  0.2778 -0.3242  0.3120
   79phy    C21 2121   3.285   1.056   0.626  0.0618  0.1484 -0.1108
   79phy    C20 2122   3.356   0.915   0.622  0.3676 -0.0155 -0.2483
   79phy    C18 2123   3.298   0.802   0.527  0.3725 -0.4207  0.1663
   79phy    O01 2124   3.157   0.784   0.549 -0.3776 -0.1244  0.1999
   79phy    H01 2125   3.140   0.773   0.640  0.7198 -0.6830  0.3582
   79phy    C19 2126   3.358   0.667   0.576  0.4763  0.3204 -0.0423
   79phy    C13 2127   3.327   0.827   0.366  0.0558 -0.2886 -0.0722
   79phy     H3 2128   3.272   0.922   0.341  0.6039 -0.2766 -1.3308
   79phy    O33 2129   3.452   0.869   0.313  0.7426 -0.5101 -0.1236
   79phy    H1B 2130   3.495   0.792   0.282  0.5131 -1.1161  0.9757
   79phy    C12 2131   3.235   0.752   0.258 -0.5889  0.1475  0.2052
   79phy    O11 2132   3.124   0.685   0.309  0.3324 -0.4574  0.0879
   79phy    H1A 2133   3.099   0.741   0.379 -2.1380  0.0618 -1.0817
   80phy    C35 2134   4.528   1.366   0.883 -0.7357  0.6195 -0.0804
   80phy    C33 2135   4.548   1.227   0.945  0.7273  0.3297  0.0094
   80phy    C34 2136   4.634   1.232   1.066  0.4761 -0.2159  0.3398
   80phy    C32 2137   4.406   1.171   0.987  0.4507  0.0662 -0.4914
   80phy    C31 2138   4.388   1.026   0.937 -0.0289  0.0772  0.0190
   80phy    C30 2139   4.253   0.977   0.989  0.0389  0.3516  0.3640
   80phy    C28 2140   4.217   0.831   0.943 -0.3011 -0.1150 -0.1510
   80phy    C29 2141   4.280   0.712   1.022  0.6740  0.6201  0.3058
   80phy    C27 2142   4.067   0.819   0.940  0.3992  0.5738 -0.2152
   80phy    C26 2143   4.016   0.725   0.822  0.0504 -0.5092 -0.2135
   80phy    C25 2144   3.856   0.741   0.817 -0.6063 -0.0872 -0.7570
   80phy    C23 2145   3.804   0.661   0.698  0.2673  0.3852 -0.2467
   80phy    C24 2146   3.683   0.587   0.750  0.1836 -0.0616  0.3297
   80phy    C22 2147   3.774   0.751   0.574 -0.1993  0.0109 -0.0817
   80phy    C21 2148   3.800   0.688   0.435  0.2083 -0.0907 -0.1386
   80phy    C20 2149   3.787   0.783   0.317  0.1443  0.1262  1.0594
   80phy    C18 2150   3.809   0.724   0.170 -0.2687  0.5268  0.0727
   80phy    O01 2151   3.941   0.663   0.164 -0.8897  0.1282  0.2922
   80phy    H01 2152   3.966   0.616   0.087 -0.2333  1.0014 -0.0459
   80phy    C19 2153   3.809   0.851   0.080  0.3887 -0.6681 -0.1396
   80phy    C13 2154   3.692   0.622   0.128 -0.5478 -0.1861 -0.4989
   80phy     H3 2155   3.688   0.544   0.209 -1.8567  0.5862  0.2101
   80phy    O33 2156   3.563   0.672   0.150 -0.1293  0.2574  0.0042
   80phy    H1B 2157   3.529   0.684   0.064  0.5174  0.0570 -0.2911
   80phy    C12 2158   3.703   0.508   0.021  0.3984 -0.0102  0.6432
   80phy    O11 2159   3.647   0.541  -0.106 -0.0723  0.1485  0.4355
   80phy    H1A 2160   3.696   0.613  -0.142 -0.5124  0.4402  0.4228
   81phy    C35 2161   4.290   2.050   0.606  0.0855  0.2891 -0.0359
   81phy    C33 2162   4.317   1.952   0.725  0.2457 -0.0554  0.4633
   81phy    C34 2163   4.358   2.020   0.855  0.9209  1.0196 -0.3370
   81phy    C32 2164   4.209   1.858   0.756 -0.3540  0.2895  0.0539
   81phy    C31 2165   4.240   1.720   0.821  0.4838  0.0420  0.1438
   81phy    C30 2166   4.117   1.641   0.878 -0.0254 -0.4638 -0.4337
   81phy    C28 2167   4.144   1.489   0.909  0.0376 -0.4745 -0.4796
   81phy    C29 2168   4.163   1.478   1.062  0.0626  0.1077  0.1143
   81phy    C27 2169   4.015   1.410   0.880 -0.2933 -0.2972 -0.0515
   81phy    C26 2170   4.025   1.344   0.739  0.0707  0.3411 -0.1366
   81phy    C25 2171   3.901   1.248   0.716 -0.2070  0.6336  0.7838
   81phy    C23 2172   3.909   1.188   0.575 -0.0646  0.0078  0.5302
   81phy    C24 2173   3.984   1.053   0.567 -0.3409  0.4630  0.4189
   81phy    C22 2174   3.766   1.155   0.532  0.4040 -0.5626  0.3734
   81phy    C21 2175   3.727   1.187   0.385 -0.4395  0.0188  0.2536
   81phy    C20 2176   3.577   1.168   0.360 -0.1216  0.2646 -0.7084
   81phy    C18 2177   3.519   1.232   0.228 -0.1656 -0.1561 -0.1343
   81phy    O01 2178   3.561   1.371   0.223  0.4268  0.3385  0.6019
   81phy    H01 2179   3.483   1.422   0.210 -1.3223 -2.5185 -1.3072
   81phy    C19 2180   3.363   1.234   0.249 -0.5118  0.4272 -0.2535
   81phy    C13 2181   3.538   1.149   0.091  0.2571  0.1496  1.0373
   81phy     H3 2182   3.649   1.146   0.074  0.1283 -3.4025  0.0604
   81phy    O33 2183   3.524   1.013   0.095  0.1862 -0.2160  0.0788
   81phy    H1B 2184   3.489   0.999   0.181  1.5121  0.6058  0.7948
   81phy    C12 2185   3.533   1.191  -0.064 -0.3431 -0.6294 -0.4915
   81phy    O11 2186   3.457   1.301  -0.097 -0.3755 -0.0058 -0.0387
   81phy    H1A 2187   3.490   1.382  -0.062  0.9429  0.4895 -2.1894
   82phy    C35 2188   2.154   2.115   0.917 -0.7524  0.1522  0.1958
   82phy    C33 2189   2.038   2.029   0.972  0.7008  0.0215  0.0122
   82phy    C34 2190   1.910   2.108   0.944 -0.4654  0.5095  0.2310
   82phy    C32 2191   2.031   1.893   0.901 -0.1247  0.1736 -0.6101
   82phy    C31 2192   2.101   1.785   0.985 -0.1514 -0.1268 -0.0374
   82phy    C30 2193   2.066   1.647   0.921 -0.4469  0.2183 -0.1398
   82phy    C28 2194   2.125   1.529   0.997 -0.3013  0.3743 -0.0403
   82phy    C29 2195   2.034   1.463   1.101  0.0693  0.4445 -0.0165
   82phy    C27 2196   2.172   1.418   0.895  0.8315 -0.0196 -0.0250
   82phy    C26 2197   2.317   1.418   0.848  0.7607  0.5828  0.4119
   82phy    C25 2198   2.344   1.289   0.770 -0.2336 -0.1527 -0.1394
   82phy    C23 2199   2.478   1.288   0.682  0.2055 -0.1090 -0.3563
   82phy    C24 2200   2.604   1.271   0.758 -0.2326  0.6102  0.4402
   82phy    C22 2201   2.475   1.165   0.593 -0.1449 -0.0999 -0.0866
   82phy    C21 2202   2.430   1.186   0.450  0.0350 -0.8271 -0.4134
   82phy    C20 2203   2.456   1.054   0.380 -0.2304 -0.3129  0.1855
   82phy    C18 2204   2.407   1.041   0.228  0.1662 -0.5202 -0.1940
   82phy    O01 2205   2.264   1.058   0.211  0.2522  0.2942  0.0180
   82phy    H01 2206   2.234   1.127   0.268 -0.8850 -1.5553  1.7700
   82phy    C19 2207   2.423   0.888   0.214 -0.9100 -0.1655  0.2632
   82phy    C13 2208   2.491   1.121   0.115  0.2339 -0.3381  0.3838
   82phy     H3 2209   2.563   1.182   0.175  1.2837 -0.2375 -0.9194
   82phy    O33 2210   2.588   1.061   0.027 -0.2324 -0.2774 -0.4569
   82phy    H1B 2211   2.543   1.041  -0.053 -1.2073  0.2061 -0.0566
   82phy    C12 2212   2.439   1.259   0.061  0.1690 -0.4844 -0.2286
   82phy    O11 2213   2.380   1.247  -0.070  0.5362 -0.3747 -0.1283
   82phy    H1A 2214   2.330   1.324  -0.092  0.9399 -0.2173 -0.5016
   83phy    C35 2215   4.945   1.603   1.072 -0.3787  0.7319  0.2844
   83phy    C33 2216   4.839   1.720   1.060 -0.1213  0.3862  0.2669
   83phy    C34 2217   4.857   1.802   0.931  0.5018 -0.8772 -0.5573
   83phy    C32 2218   4.700   1.675   1.094  0.2065  0.0360  0.1239
   83phy    C31 2219   4.627   1.777   1.188 -0.0547 -0.1442  0.6113
   83phy    C30 2220   4.477   1.751   1.195 -0.2950 -0.1449 -0.1084
   83phy    C28 2221   4.403   1.842   1.296 -0.8403 -0.1632 -0.6767
   83phy    C29 2222   4.348   1.970   1.227 -0.0588  0.3423 -0.3628
   83phy    C27 2223   4.278   1.765   1.344  0.0188 -0.6246  0.4336
   83phy    C26 2224   4.218   1.798   1.486  0.3106  0.0549  0.3127
   83phy    C25 2225   4.090   1.722   1.511  0.3677  0.0281 -0.3406
   83phy    C23 2226   4.022   1.750   1.646  0.7462  0.1713 -0.5932
   83phy    C24 2227   3.905   1.852   1.616 -0.0936  0.0917  0.1554
   83phy    C22 2228   3.965   1.618   1.707  0.4275  0.0463  0.4962
   83phy    C21 2229   3.934   1.613   1.855  0.4572  0.2968  0.1740
   83phy    C20 2230   3.861   1.488   1.897  0.2506 -0.1339  0.4186
   83phy    C18 2231   3.790   1.477   2.037 -0.5323 -0.0651 -0.1123
   83phy    O01 2232   3.693   1.580   2.055  0.2616  0.2711  0.3961
   83phy    H01 2233   3.730   1.662   2.031  3.2309 -0.9814  0.2564
   83phy    C19 2234   3.710   1.350   2.015  0.4546 -0.5315 -0.2699
   83phy    C13 2235   3.874   1.464   2.175  0.1798  0.1464 -1.0422
   83phy     H3 2236   3.941   1.375   2.176 -0.7252 -0.5897  1.8068
   83phy    O33 2237   3.790   1.433   2.287 -0.0276 -0.2772  0.1902
   83phy    H1B 2238   3.704   1.469   2.276 -0.0039 -0.9949 -4.2792
   83phy    C12 2239   3.963   1.583   2.231 -0.8019 -0.0630 -0.2168
   83phy    O11 2240   3.902   1.703   2.274 -0.5976 -0.0668 -0.1908
   83phy    H1A 2241   3.848   1.680   2.347  0.1046  0.5863  0.5574
   84phy    C35 2242   3.909   2.138   0.779  0.5148 -0.3726 -0.2224
   84phy    C33 2243   3.769   2.088   0.748 -0.1672 -0.1947  0.0173
   84phy    C34 2244   3.673   2.212   0.744 -0.1649  0.3567 -0.1790
   84phy    C32 2245   3.767   2.040   0.603  0.8572  0.3076 -0.4854
   84phy    C31 2246   3.789   1.887   0.590 -0.7149  0.3750  0.3341
   84phy    C30 2247   3.795   1.821   0.450  0.5302 -0.2635 -0.2390
   84phy    C28 2248   3.828   1.673   0.460  0.6278 -0.3141  0.3617
   84phy    C29 2249   3.709   1.584   0.416 -0.4796 -0.7617 -0.0512
   84phy    C27 2250   3.955   1.628   0.380  0.2320  0.0543 -0.7013
   84phy    C26 2251   4.083   1.635   0.460 -0.5139 -0.6218  0.7955
   84phy    C25 2252   4.199   1.584   0.377 -0.0501  0.0821  0.3399
   84phy    C23 2253   4.330   1.561   0.451 -0.3027  0.4348  0.4901
   84phy    C24 2254   4.344   1.407   0.477  0.2702 -0.8494  0.3093
   84phy    C22 2255   4.450   1.622   0.372  0.1547  0.1934  0.1837
   84phy    C21 2256   4.478   1.764   0.401  0.6392 -0.2780  0.0011
   84phy    C20 2257   4.608   1.807   0.329  0.0251 -0.7298  0.3823
   84phy    C18 2258   4.651   1.958   0.331  0.3019  0.7323 -0.0386
   84phy    O01 2259   4.530   2.043   0.335  0.1360  0.5855  0.4534
   84phy    H01 2260   4.473   2.015   0.265 -0.8137  0.6451  1.1834
   84phy    C19 2261   4.719   1.972   0.191 -0.8740 -0.0554  0.0974
   84phy    C13 2262   4.753   1.993   0.448  0.2954 -0.1942 -0.6813
   84phy     H3 2263   4.701   1.957   0.540  1.0993 -0.6696 -0.4057
   84phy    O33 2264   4.864   1.911   0.465  0.0081  0.2266  0.2696
   84phy    H1B 2265   4.836   1.821   0.468 -2.0156  0.7834 -0.1088
   84phy    C12 2266   4.760   2.137   0.513  0.2264 -0.2614 -0.3478
   84phy    O11 2267   4.678   2.234   0.461  0.5002  0.0366  0.3644
   84phy    H1A 2268   4.594   2.193   0.467  0.8800 -0.6538  1.2047
   85phy    C35 2269   2.461   0.010   1.434  0.5075 -0.2254 -0.1452
   85phy    C33 2270   2.595   0.070   1.453 -0.5540  0.5385  0.1153
   85phy    C34 2271   2.690  -0.000   1.361 -0.1233 -0.6605 -0.4326
   85phy    C32 2272   2.595   0.223   1.448  0.4250 -0.0281 -0.0862
   85phy    C31 2273   2.707   0.297   1.523  0.6924 -0.2134 -0.5286
   85phy    C30 2274   2.674   0.448   1.534  0.0570 -0.3780  0.1733
   85phy    C28 2275   2.771   0.539   1.617 -0.1129 -0.1300  0.3217
   85phy    C29 2276   2.872   0.624   1.528 -0.1837 -0.4705  0.4600
   85phy    C27 2277   2.674   0.641   1.686 -0.1775 -0.9361 -0.0823
   85phy    C26 2278   2.717   0.708   1.820 -0.3452 -0.5392  0.9585
   85phy    C25 2279   2.625   0.820   1.856 -0.1107 -0.4523 -0.4250
   85phy    C23 2280   2.664   0.902   1.980  0.4402 -0.2244  0.1175
   85phy    C24 2281   2.755   1.015   1.940 -0.2411 -0.1698  0.1226
   85phy    C22 2282   2.544   0.961   2.053  0.1563 -0.2426 -0.2254
   85phy    C21 2283   2.548   0.927   2.199  0.9275  0.0302 -0.6490
   85phy    C20 2284   2.418   0.967   2.267 -1.1167 -0.2930  0.1383
   85phy    C18 2285   2.372   0.938   2.421 -0.1598 -0.8254  0.0012
   85phy    O01 2286   2.445   1.032   2.499  0.1289 -0.0149 -0.4760
   85phy    H01 2287   2.503   1.084   2.447  1.2393  0.0265  0.7582
   85phy    C19 2288   2.225   0.985   2.424  0.4979 -0.0720 -0.0851
   85phy    C13 2289   2.398   0.789   2.481  0.4869 -0.0311 -0.1632
   85phy     H3 2290   2.364   0.715   2.404 -0.9144 -1.6031  1.8600
   85phy    O33 2291   2.314   0.754   2.589  0.0130 -0.2891 -0.2581
   85phy    H1B 2292   2.330   0.817   2.657  1.3831 -0.9660  0.0739
   85phy    C12 2293   2.546   0.747   2.519  0.3188  0.3923 -0.2657
   85phy    O11 2294   2.600   0.823   2.622  0.0584  0.9441  0.4819
   85phy    H1A 2295   2.595   0.913   2.598  2.3514  0.9220 -0.3195
   86phy    C35 2296   3.692   1.702   1.232 -0.1656  0.2590 -0.0114
   86phy    C33 2297   3.788   1.786   1.155  0.3579 -0.4179  0.3666
   86phy    C34 2298   3.765   1.755   1.008 -0.1992 -0.2287  0.6608
   86phy    C32 2299   3.773   1.938   1.186 -0.9525 -0.3685  0.4528
   86phy    C31 2300   3.905   2.016   1.173 -0.7352 -0.3387  0.0505
   86phy    C30 2301   3.894   2.169   1.177 -0.1531  0.3762 -0.7782
   86phy    C28 2302   4.020   2.238   1.233 -0.2355 -0.2825 -0.5982
   86phy    C29 2303   4.115   2.272   1.119 -0.0614 -0.2407  0.1114
   86phy    C27 2304   3.973   2.371   1.297 -0.0552  1.1138  0.1489
   86phy    C26 2305   3.990   2.362   1.449  0.3677  0.7793 -0.0745
   86phy    C25 2306   3.896   2.448   1.531  0.1259  0.2204 -0.2722
   86phy    C23 2307   3.890   2.443   1.691 -0.0806  0.3778  0.4265
   86phy    C24 2308   3.861   2.579   1.746 -0.0371 -0.8824  0.4153
   86phy    C22 2309   3.784   2.338   1.733 -0.0522  0.2935 -0.5819
   86phy    C21 2310   3.808   2.250   1.859  0.4677 -0.8352 -0.0965
   86phy    C20 2311   3.680   2.171   1.902 -0.0512  0.1883 -0.1014
   86phy    C18 2312   3.692   2.069   2.022 -0.0539  0.0496  0.0719
   86phy    O01 2313   3.739   2.142   2.142 -0.0350  0.3324  0.0066
   86phy    H01 2314   3.692   2.223   2.138 -0.0905  0.2604 -1.3244
   86phy    C19 2315   3.542   2.046   2.050  0.2438  0.1495  0.2085
   86phy    C13 2316   3.787   1.940   1.996  0.3019  0.1671 -0.2293
   86phy     H3 2317   3.776   1.905   1.890  2.8274  0.9019 -0.7987
   86phy    O33 2318   3.742   1.824   2.076  0.0953 -0.4201  0.7686
   86phy    H1B 2319   3.778   1.830   2.163  0.3901  1.9932  0.5497
   86phy    C12 2320   3.941   1.954   2.021  0.3291  0.1289 -0.4039
   86phy    O11 2321   3.982   1.969   2.155  0.2044 -0.4039  0.4193
   86phy    H1A 2322   3.971   1.884   2.191 -0.2071 -0.4432  0.2122
   87phy    C35 2323   4.146   2.845   0.469 -0.1902  0.4648 -0.0594
   87phy    C33 2324   4.133   2.972   0.558 -0.2197 -0.3259 -0.2714
   87phy    C34 2325   4.269   3.037   0.581  0.1492  0.0979 -0.4248
   87phy    C32 2326   4.048   3.089   0.492 -0.3088 -0.4932  0.0268
   87phy    C31 2327   3.908   3.103   0.551  0.2631 -0.2561  0.5925
   87phy    C30 2328   3.824   3.220   0.504 -0.4307 -0.0881  0.0557
   87phy    C28 2329   3.681   3.239   0.561  0.0225  0.2843  0.0763
   87phy    C29 2330   3.675   3.318   0.688  0.1642  0.2228  0.2134
   87phy    C27 2331   3.580   3.319   0.467  0.3137  0.4340  0.5028
   87phy    C26 2332   3.488   3.215   0.395  0.1340 -0.7858  0.0795
   87phy    C25 2333   3.398   3.273   0.282  0.2308 -0.1932 -0.3584
   87phy    C23 2334   3.318   3.160   0.212  0.3065 -0.3505  0.7234
   87phy    C24 2335   3.176   3.156   0.260 -0.0748  0.1085  0.1557
   87phy    C22 2336   3.331   3.166   0.057 -0.0235 -0.6529 -0.1792
   87phy    C21 2337   3.336   3.033  -0.019 -0.4757  0.4630  0.0195
   87phy    C20 2338   3.358   3.061  -0.173  0.5450  0.1028 -0.0734
   87phy    C18 2339   3.297   2.975  -0.284 -0.7887 -0.0357  0.3407
   87phy    O01 2340   3.359   2.848  -0.267 -0.2563  0.7327  0.1470
   87phy    H01 2341   3.333   2.811  -0.185  1.2558  0.3161  0.4819
   87phy    C19 2342   3.353   3.037  -0.408  0.1366  0.3004  0.9809
   87phy    C13 2343   3.137   2.952  -0.287  0.3672 -0.3492 -0.2645
   87phy     H3 2344   3.122   2.891  -0.194  0.8077  2.1371  1.5638
   87phy    O33 2345   3.046   3.062  -0.247 -0.2923  0.1150 -0.1951
   87phy    H1B 2346   3.073   3.149  -0.269 -2.1490  0.5740 -0.7600
   87phy    C12 2347   3.054   2.841  -0.367 -0.0593 -0.1303  0.2745
   87phy    O11 2348   2.929   2.807  -0.311 -0.2398 -0.2502 -0.4706
   87phy    H1A 2349   2.906   2.891  -0.277 -0.0458 -0.3049 -0.1993
   88phy    C35 2350   3.869   2.867   1.404 -0.1439 -0.5521  0.1239
   88phy    C33 2351   3.958   2.897   1.524 -0.0612  0.4059 -0.1506
   88phy    C34 2352   4.103   2.881   1.480 -0.1580  0.6320  0.3567
   88phy    C32 2353   3.926   3.033   1.588  0.3293  0.2901  0.3214
   88phy    C31 2354   3.980   3.066   1.729 -0.6142  0.3799  0.0640
   88phy    C30 2355   3.977   3.213   1.761  0.0083 -0.0448  0.3705
   88phy    C28 2356   3.992   3.266   1.906  0.1250  0.8328 -0.0610
   88phy    C29 2357   4.053   3.402   1.892 -0.1758  0.2834  0.6490
   88phy    C27 2358   3.856   3.282   1.981  0.0838  0.2073 -0.0745
   88phy    C26 2359   3.836   3.166   2.081  0.3819  0.5170  0.0696
   88phy    C25 2360   3.706   3.187   2.160  0.1931 -0.0209 -0.1503
   88phy    C23 2361   3.684   3.088   2.270  0.0460  0.3699 -0.8140
   88phy    C24 2362   3.650   3.154   2.411  0.7100 -0.4292  0.2113
   88phy    C22 2363   3.590   2.972   2.239  0.3435 -0.0667 -0.0780
   88phy    C21 2364   3.632   2.840   2.292  0.4458 -0.0125  0.1703
   88phy    C20 2365   3.529   2.729   2.274 -0.4416  0.0576  0.2644
   88phy    C18 2366   3.565   2.573   2.313 -0.7281 -0.4678 -0.0540
   88phy    O01 2367   3.618   2.556   2.447 -0.1317 -0.1076 -0.2584
   88phy    H01 2368   3.660   2.473   2.450 -1.1614 -0.8589 -3.1906
   88phy    C19 2369   3.425   2.508   2.309  0.1767 -0.5895 -0.3019
   88phy    C13 2370   3.679   2.507   2.215 -0.4849  0.5273  0.3195
   88phy     H3 2371   3.654   2.524   2.108  1.3006 -1.3570 -0.4567
   88phy    O33 2372   3.676   2.362   2.224 -0.6915 -0.0452  0.2392
   88phy    H1B 2373   3.713   2.335   2.306 -0.3180  1.3961  0.5733
   88phy    C12 2374   3.837   2.541   2.222 -0.1479 -0.1067 -0.0418
   88phy    O11 2375   3.903   2.531   2.343 -0.0394 -0.1741 -0.7284
   88phy    H1A 2376   3.872   2.600   2.399  0.1427  0.1425 -1.0158
   89phy    C35 2377   1.660   2.607   1.204  0.1407  0.4321  0.1475
   89phy    C33 2378   1.715   2.479   1.143  0.1356 -0.0953  0.1599
   89phy    C34 2379   1.615   2.372   1.126 -0.0761  0.0325  0.2376
   89phy    C32 2380   1.780   2.488   0.998  0.3303 -0.1219 -0.5780
   89phy    C31 2381   1.930   2.541   1.004  1.1928  0.6072 -0.6759
   89phy    C30 2382   2.001   2.553   0.867  0.3202 -0.6734 -0.0895
   89phy    C28 2383   2.147   2.607   0.875 -0.8906  0.7640 -0.5780
   89phy    C29 2384   2.249   2.491   0.861 -0.2030 -0.4270  0.5376
   89phy    C27 2385   2.158   2.714   0.764 -0.2324  0.5160 -0.3620
   89phy    C26 2386   2.265   2.818   0.780  0.4094  0.2524  0.0222
   89phy    C25 2387   2.260   2.920   0.667 -0.1679 -0.1530 -0.0843
   89phy    C23 2388   2.342   3.049   0.666 -0.1421  0.1562 -0.1293
   89phy    C24 2389   2.485   3.018   0.627  0.3008  0.1448  0.0604
   89phy    C22 2390   2.275   3.117   0.540 -1.1434  0.3183 -0.1582
   89phy    C21 2391   2.203   3.249   0.570 -0.2721  0.7044 -0.2106
   89phy    C20 2392   2.133   3.310   0.443  0.2400 -0.4377  0.1152
   89phy    C18 2393   2.086   3.455   0.449  1.1464  0.4135 -0.8251
   89phy    O01 2394   1.987   3.470   0.549  0.4533 -0.1841  0.3126
   89phy    H01 2395   1.918   3.407   0.538  0.0457  0.5743 -2.2158
   89phy    C19 2396   2.008   3.456   0.315  0.5011 -0.2655  0.4758
   89phy    C13 2397   2.207   3.560   0.465 -0.4099 -0.4263  0.2948
   89phy     H3 2398   2.261   3.529   0.558  1.2628 -1.8504 -1.0696
   89phy    O33 2399   2.322   3.563   0.383 -0.2688 -0.3860 -0.0853
   89phy    H1B 2400   2.297   3.580   0.294 -0.6961  1.2465  0.3232
   89phy    C12 2401   2.185   3.697   0.540  0.6088  0.1128  0.2293
   89phy    O11 2402   2.079   3.705   0.628  0.1678  0.8989  0.2417
   89phy    H1A 2403   2.037   3.622   0.633  1.0823  0.4681  1.1048
   90phy    C35 2404   3.286   3.350   2.304 -0.2667  0.1968 -0.3832
   90phy    C33 2405   3.251   3.343   2.161  0.1580  0.5950  0.1941
   90phy    C34 2406   3.343   3.438   2.087 -0.1265  0.3148 -0.1121
   90phy    C32 2407   3.267   3.200   2.099  0.0216 -0.1776  0.5361
   90phy    C31 2408   3.148   3.105   2.106  0.0647 -0.2202  0.1250
   90phy    C30 2409   3.174   2.967   2.043 -0.3604  0.5396  0.0015
   90phy    C28 2410   3.050   2.875   2.048 -0.9599 -0.2184 -0.8014
   90phy    C29 2411   3.022   2.819   1.909 -0.3995  0.1824 -0.3504
   90phy    C27 2412   3.064   2.769   2.164  0.0249 -0.3097  0.0831
   90phy    C26 2413   2.932   2.723   2.220  0.3647 -0.2268  0.1462
   90phy    C25 2414   2.959   2.605   2.308  0.1393  0.3952  0.0233
   90phy    C23 2415   2.835   2.529   2.353  0.2192  0.6360  0.0404
   90phy    C24 2416   2.852   2.373   2.342 -0.0949  0.4628 -0.4784
   90phy    C22 2417   2.797   2.564   2.496  0.4661 -0.1461 -0.4338
   90phy    C21 2418   2.648   2.578   2.533 -0.6523 -0.0198 -0.1977
   90phy    C20 2419   2.637   2.636   2.671  0.9330 -0.6424 -0.4141
   90phy    C18 2420   2.495   2.671   2.739 -0.3588  0.4588 -0.4809
   90phy    O01 2421   2.414   2.549   2.743  0.5185  0.3359  0.0059
   90phy    H01 2422   2.414   2.508   2.659 -0.8817 -0.9553  0.5848
   90phy    C19 2423   2.545   2.685   2.883 -0.1097 -0.0018  0.1721
   90phy    C13 2424   2.416   2.798   2.684 -0.0958 -0.5115  0.2655
   90phy     H3 2425   2.487   2.885   2.676  1.0762 -1.4843 -0.3047
   90phy    O33 2426   2.315   2.846   2.782 -0.2709 -0.3918  0.0199
   90phy    H1B 2427   2.258   2.774   2.799 -0.4765 -0.0460  0.7923
   90phy    C12 2428   2.330   2.772   2.546 -0.1464 -0.9447  0.0569
   90phy    O11 2429   2.245   2.661   2.541  0.4665 -0.5287  0.3739
   90phy    H1A 2430   2.176   2.672   2.604  1.4823  0.7137  1.3211
   91phy    C35 2431   4.114   3.349   0.882 -0.0197  0.6001  0.0684
   91phy    C33 2432   4.014   3.264   0.960  0.0381 -0.0913  0.1666
   91phy    C34 2433   3.888   3.341   0.982  0.3182 -0.1816  0.2944
   91phy    C32 2434   3.977   3.124   0.906  0.2167 -0.0481 -0.5762
   91phy    C31 2435   4.055   3.010   0.966  0.5269 -0.0411 -0.4840
   91phy    C30 2436   4.000   2.866   0.947 -0.2895  0.2978  0.1363
   91phy    C28 2437   4.090   2.751   0.997 -0.1764  0.4446  0.1830
   91phy    C29 2438   4.032   2.688   1.119 -0.7235  0.0463 -0.6334
   91phy    C27 2439   4.101   2.636   0.901  0.3126  0.2322 -0.2291
   91phy    C26 2440   4.240   2.611   0.836 -0.4821  0.0563 -0.6200
   91phy    C25 2441   4.248   2.497   0.733 -0.2542  0.1402  0.1347
   91phy    C23 2442   4.388   2.485   0.665 -0.5218  0.4533  0.2296
   91phy    C24 2443   4.468   2.367   0.730  0.4053 -0.0141  0.1336
   91phy    C22 2444   4.381   2.472   0.511 -0.1933 -0.3642 -0.3554
   91phy    C21 2445   4.471   2.567   0.438  0.6097 -0.1879 -0.2917
   91phy    C20 2446   4.458   2.564   0.287 -0.4705 -0.0330 -0.1837
   91phy    C18 2447   4.594   2.587   0.201 -0.2080 -0.1111 -0.7882
   91phy    O01 2448   4.657   2.707   0.256  0.3305 -0.3747  0.1027
   91phy    H01 2449   4.587   2.768   0.269  2.9234  2.3497  2.8513
   91phy    C19 2450   4.542   2.621   0.061  0.5785 -0.5137 -0.3784
   91phy    C13 2451   4.689   2.454   0.195 -0.2843  0.1895  0.2649
   91phy     H3 2452   4.738   2.456   0.296 -0.1914  3.0281  0.2467
   91phy    O33 2453   4.621   2.322   0.206  0.1064  0.0192  0.4845
   91phy    H1B 2454   4.658   2.269   0.274  0.3129  0.1138  0.4468
   91phy    C12 2455   4.838   2.445   0.144  0.6269 -0.3394  1.1155
   91phy    O11 2456   4.894   2.571   0.126 -0.2496 -0.6782 -0.2194
   91phy    H1A 2457   4.884   2.616   0.208  0.7999 -0.0994 -0.3807
   92phy    C35 2458   2.358   1.706   2.411 -0.1559  0.4534 -0.5134
   92phy    C33 2459   2.308   1.745   2.273  0.3294 -0.5186  0.0325
   92phy    C34 2460   2.152   1.738   2.267  0.0439 -0.0678 -0.5547
   92phy    C32 2461   2.366   1.887   2.244 -0.2752  0.3308  0.4501
   92phy    C31 2462   2.419   1.907   2.099 -0.0429  0.0499  0.2150
   92phy    C30 2463   2.464   2.046   2.087 -0.1405 -0.0587  0.1181
   92phy    C28 2464   2.547   2.066   1.963 -0.3942 -1.1571  0.4474
   92phy    C29 2465   2.467   2.124   1.841  0.0716  0.5363 -0.3824
   92phy    C27 2466   2.668   2.162   1.985  0.4282  0.1163 -1.0408
   92phy    C26 2467   2.807   2.106   1.947  0.4825  0.0068  0.1674
   92phy    C25 2468   2.925   2.196   1.997  0.1255  0.0378 -0.1310
   92phy    C23 2469   3.062   2.123   1.993 -0.1718  0.7884 -0.6010
   92phy    C24 2470   3.137   2.152   1.863 -0.4194 -0.2026 -0.2558
   92phy    C22 2471   3.135   2.181   2.117 -0.0796 -0.9132  0.0776
   92phy    C21 2472   3.157   2.072   2.224 -0.0738 -0.4667  0.0645
   92phy    C20 2473   3.243   2.130   2.337 -0.5141 -0.1131  0.2498
   92phy    C18 2474   3.245   2.047   2.472 -0.0512 -0.1644  0.2460
   92phy    O01 2475   3.291   1.912   2.443 -0.1063 -0.4885  0.4773
   92phy    H01 2476   3.360   1.919   2.380 -1.0304  1.6844 -0.3885
   92phy    C19 2477   3.370   2.107   2.542 -0.2584  0.0261 -0.2369
   92phy    C13 2478   3.099   2.050   2.550 -0.3424  0.0484  0.1568
   92phy     H3 2479   3.018   2.024   2.477 -0.3465  2.5165 -0.8012
   92phy    O33 2480   3.059   2.186   2.582  0.1151 -0.3128  0.4864
   92phy    H1B 2481   2.972   2.178   2.615  0.2414  0.5676  1.0847
   92phy    C12 2482   3.082   1.946   2.671 -0.4686  0.5718  0.3674
   92phy    O11 2483   3.159   1.968   2.785  0.0311  0.5898 -0.1141
   92phy    H1A 2484   3.115   1.936   2.861  2.7574  1.0462  1.8294
   93phy    C35 2485   2.098   2.154   2.114 -0.3248  0.3969 -0.4110
   93phy    C33 2486   2.019   2.148   1.987  0.3538  0.0858  0.5764
   93phy    C34 2487   1.996   2.292   1.937  0.4832  0.4081 -0.6076
   93phy    C32 2488   2.092   2.075   1.875  0.1308  0.0925  0.1376
   93phy    C31 2489   2.051   1.926   1.865  0.3451 -0.1700  0.4081
   93phy    C30 2490   2.099   1.860   1.737 -0.0796 -0.2596  0.1405
   93phy    C28 2491   2.049   1.718   1.716  0.1685 -0.6102  0.5334
   93phy    C29 2492   2.004   1.685   1.576  0.4020  0.5107  0.2686
   93phy    C27 2493   2.165   1.624   1.759 -0.1553  0.0938 -0.0196
   93phy    C26 2494   2.146   1.552   1.895 -0.2503  0.3075  0.0847
   93phy    C25 2495   2.259   1.457   1.916  0.0010 -0.1424 -0.3329
   93phy    C23 2496   2.273   1.385   2.053  0.5694 -0.8818  0.0331
   93phy    C24 2497   2.203   1.254   2.039 -0.3644  0.2527  0.2462
   93phy    C22 2498   2.422   1.348   2.082  0.4553  0.2608 -0.1298
   93phy    C21 2499   2.453   1.337   2.231  0.1059  0.7201 -0.5118
   93phy    C20 2500   2.605   1.307   2.234 -0.5768 -1.2162  0.0093
   93phy    C18 2501   2.684   1.278   2.372 -0.5284 -0.4546  0.1362
   93phy    O01 2502   2.647   1.155   2.429  0.5999  0.1831 -0.1104
   93phy    H01 2503   2.697   1.145   2.508  0.5631  1.5216  0.1140
   93phy    C19 2504   2.822   1.253   2.309  0.4786 -0.1809 -0.3164
   93phy    C13 2505   2.683   1.395   2.489 -0.4803 -0.4259  0.2519
   93phy     H3 2506   2.677   1.496   2.442 -0.0826 -0.0264  1.0332
   93phy    O33 2507   2.802   1.402   2.567  0.9591  0.1088 -0.4512
   93phy    H1B 2508   2.795   1.335   2.632 -0.5471 -0.7807 -1.4757
   93phy    C12 2509   2.555   1.390   2.587 -0.3910 -0.0727 -0.8151
   93phy    O11 2510   2.540   1.503   2.666  0.0674 -0.1255 -0.1996
   93phy    H1A 2511   2.624   1.543   2.660  0.8963 -1.6423  0.5647
   94phy    C35 2512   3.581   2.122   1.494  0.0740  0.6302 -0.4264
   94phy    C33 2513   3.498   2.182   1.380  0.9276 -0.1583 -0.0003
   94phy    C34 2514   3.353   2.145   1.408 -0.0630  0.4840 -0.2772
   94phy    C32 2515   3.503   2.339   1.374  0.1668  0.0171 -0.3038
   94phy    C31 2516   3.476   2.420   1.251  0.1489  0.1000  0.0336
   94phy    C30 2517   3.544   2.562   1.255  0.5393  0.2058 -0.0847
   94phy    C28 2518   3.508   2.644   1.129 -0.3696 -0.7310  0.5647
   94phy    C29 2519   3.480   2.794   1.162  0.1481  0.8648  0.2105
   94phy    C27 2520   3.621   2.621   1.022  0.2542 -0.7216 -0.1918
   94phy    C26 2521   3.577   2.647   0.877 -0.1851  0.0224  0.1855
   94phy    C25 2522   3.703   2.620   0.793 -0.3987 -0.1548  0.1022
   94phy    C23 2523   3.694   2.622   0.641 -0.4468  0.1802  0.2180
   94phy    C24 2524   3.716   2.768   0.588 -0.1875  0.6140  0.2236
   94phy    C22 2525   3.803   2.523   0.595  0.1822  0.6116  0.1586
   94phy    C21 2526   3.787   2.462   0.458  0.0857 -0.3158 -0.1401
   94phy    C20 2527   3.913   2.385   0.430  0.4704  0.1487 -0.2141
   94phy    C18 2528   3.914   2.301   0.302 -0.1791  0.1056 -0.0882
   94phy    O01 2529   3.796   2.220   0.282 -0.3694  0.2317  0.2485
   94phy    H01 2530   3.751   2.201   0.362 -2.7644  0.0757 -1.0272
   94phy    C19 2531   4.029   2.200   0.334 -0.1039 -0.2696  0.0216
   94phy    C13 2532   3.941   2.387   0.166  0.2174  0.0967  0.3523
   94phy     H3 2533   3.842   2.433   0.142  0.9480  0.7278 -1.7215
   94phy    O33 2534   4.018   2.506   0.168  0.4920  0.1234 -0.6533
   94phy    H1B 2535   4.037   2.542   0.252 -0.9672 -1.0746  0.2413
   94phy    C12 2536   3.932   2.319   0.023  0.0827  0.0137  0.0255
   94phy    O11 2537   4.058   2.283  -0.034  0.2426  0.7558  0.1435
   94phy    H1A 2538   4.109   2.360  -0.021 -0.2982  1.2037 -0.3356
   95phy    C35 2539   3.846   3.830   1.296  0.7096 -0.8557  0.1739
   95phy    C33 2540   3.821   3.679   1.312 -0.0288  0.2514 -0.0777
   95phy    C34 2541   3.935   3.602   1.242 -0.3405 -0.1466  0.0308
   95phy    C32 2542   3.838   3.627   1.457 -0.3442 -0.5148 -0.2338
   95phy    C31 2543   3.716   3.657   1.538 -0.1569 -0.4676 -0.2122
   95phy    C30 2544   3.731   3.612   1.683 -1.0484  0.5704  0.2542
   95phy    C28 2545   3.595   3.588   1.756 -0.2863 -0.2610 -0.2726
   95phy    C29 2546   3.544   3.451   1.722  0.2878  0.7481 -0.2538
   95phy    C27 2547   3.630   3.597   1.911 -0.1647 -0.2660  0.7103
   95phy    C26 2548   3.615   3.731   1.988  0.4116 -0.6062  0.2580
   95phy    C25 2549   3.628   3.714   2.139  0.1750  0.2069 -0.3990
   95phy    C23 2550   3.613   3.823   2.247 -0.5144 -0.3440 -0.0242
   95phy    C24 2551   3.468   3.849   2.276 -0.0507  0.1470  0.6190
   95phy    C22 2552   3.680   3.773   2.376 -0.1666  0.3412  0.3779
   95phy    C21 2553   3.740   3.881   2.471  0.1960  0.3534 -0.6019
   95phy    C20 2554   3.826   3.819   2.585 -0.2000  0.1333 -0.5529
   95phy    C18 2555   3.886   3.898   2.703 -0.4504 -0.0508  1.0144
   95phy    O01 2556   3.779   3.980   2.757 -0.0981  0.5526 -0.0411
   95phy    H01 2557   3.753   4.049   2.699 -2.3478  0.1115  0.3243
   95phy    C19 2558   3.917   3.793   2.810  0.1545 -0.4139 -0.1144
   95phy    C13 2559   4.014   3.987   2.650  0.0499  1.0499 -0.6359
   95phy     H3 2560   3.993   4.030   2.549  0.5092 -0.2396 -1.3159
   95phy    O33 2561   4.130   3.902   2.622 -0.5319 -0.1204  0.4630
   95phy    H1B 2562   4.196   3.945   2.570 -0.7429 -2.2042 -1.6885
   95phy    C12 2563   4.051   4.112   2.734  0.1853 -0.0439 -0.5707
   95phy    O11 2564   4.135   4.213   2.685  0.2824  0.2250  0.8295
   95phy    H1A 2565   4.218   4.174   2.664  0.0108 -0.7501  1.4731
   96phy    C35 2566   2.874   2.889   1.375 -0.0764 -0.3014  0.8981
   96phy    C33 2567   3.018   2.938   1.388 -0.3543  0.6171  0.5849
   96phy    C34 2568   3.105   2.895   1.263 -0.3549 -0.3752 -0.2265
   96phy    C32 2569   3.011   3.086   1.405  0.0107 -0.3243 -0.1916
   96phy    C31 2570   3.083   3.151   1.524  0.1708 -0.0252 -0.4590
   96phy    C30 2571   3.068   3.302   1.503 -0.1407 -0.1484  0.2102
   96phy    C28 2572   3.132   3.391   1.610  0.1067 -0.2368  0.2014
   96phy    C29 2573   3.246   3.484   1.551 -0.4049  0.1002 -0.2651
   96phy    C27 2574   3.033   3.483   1.678  0.0430 -0.3260  0.6039
   96phy    C26 2575   3.055   3.523   1.825 -0.1350  0.0272  0.1253
   96phy    C25 2576   2.969   3.646   1.847  0.8743 -0.2861  0.1335
   96phy    C23 2577   2.993   3.732   1.973  0.7365 -0.1729  0.2269
   96phy    C24 2578   2.975   3.882   1.942 -0.2768  0.5988  0.1471
   96phy    C22 2579   2.913   3.685   2.098 -0.3236 -0.2761 -0.3908
   96phy    C21 2580   2.970   3.726   2.232  0.2529  0.1734  0.2954
   96phy    C20 2581   2.890   3.649   2.339 -0.5386 -0.4360  0.1930
   96phy    C18 2582   2.911   3.671   2.494  0.1362  0.5503 -0.5502
   96phy    O01 2583   2.849   3.796   2.524 -0.7102 -0.4255 -0.3854
   96phy    H01 2584   2.858   3.860   2.456  1.0558  1.6382  1.6419
   96phy    C19 2585   2.809   3.565   2.547  0.4129 -0.1764  0.0109
   96phy    C13 2586   3.061   3.653   2.559 -0.4121  0.4157  0.3693
   96phy     H3 2587   3.114   3.574   2.500 -2.4009 -0.9552  0.2942
   96phy    O33 2588   3.058   3.598   2.693  0.0636  0.2834  0.3391
   96phy    H1B 2589   3.045   3.665   2.757  0.0043 -0.6554  1.3517
   96phy    C12 2590   3.161   3.780   2.554  0.3436  1.1600 -0.5996
   96phy    O11 2591   3.153   3.864   2.664  0.3249  0.3847 -0.2712
   96phy    H1A 2592   3.071   3.867   2.709  1.3603  0.3379  1.7402
   97phy    C35 2593   1.809   3.010   1.162 -0.5703  0.2291 -0.3372
   97phy    C33 2594   1.927   3.001   1.257  0.5828  0.1000 -0.8493
   97phy    C34 2595   1.879   2.997   1.403  0.4797 -0.1512  0.1678
   97phy    C32 2596   2.017   2.878   1.216  0.7311 -0.5359  0.3255
   97phy    C31 2597   2.164   2.910   1.207  0.0017 -0.0562  0.0079
   97phy    C30 2598   2.252   2.787   1.202  0.0935 -0.0629  0.5640
   97phy    C28 2599   2.408   2.818   1.208  0.8542  0.2826 -0.2748
   97phy    C29 2600   2.460   2.828   1.351  0.4273  0.2265 -0.2631
   97phy    C27 2601   2.490   2.708   1.135  0.5013 -0.6358 -0.7068
   97phy    C26 2602   2.579   2.776   1.036 -0.3050  0.2812  0.2594
   97phy    C25 2603   2.683   2.684   0.969 -0.0868  0.0025 -0.4478
   97phy    C23 2604   2.777   2.749   0.864 -0.9055 -0.2492  0.0130
   97phy    C24 2605   2.901   2.811   0.927 -0.9087 -0.2822  0.0955
   97phy    C22 2606   2.822   2.644   0.757  0.3941  0.0585  0.8480
   97phy    C21 2607   2.718   2.650   0.640 -0.2775  0.3301  0.0182
   97phy    C20 2608   2.771   2.583   0.509 -0.4663  0.5713 -0.1768
   97phy    C18 2609   2.744   2.628   0.361  0.0525  0.0119  0.2447
   97phy    O01 2610   2.604   2.605   0.339  0.1262 -0.1529 -0.0747
   97phy    H01 2611   2.577   2.677   0.286  0.5637  1.2993  1.6024
   97phy    C19 2612   2.818   2.528   0.273 -0.1418 -0.5257  0.5213
   97phy    C13 2613   2.779   2.777   0.323  0.1631  0.0474 -0.1625
   97phy     H3 2614   2.746   2.834   0.414 -0.3943 -0.3724 -0.1030
   97phy    O33 2615   2.920   2.825   0.329  0.1782 -0.0326 -0.0123
   97phy    H1B 2616   2.932   2.860   0.415 -0.8280  0.5021 -0.0698
   97phy    C12 2617   2.687   2.868   0.240  0.0727 -0.3259 -0.1887
   97phy    O11 2618   2.553   2.835   0.217 -0.2556  0.0709  0.1561
   97phy    H1A 2619   2.515   2.907   0.171  0.3876  0.3624  0.0690
   98phy    C35 2620   4.195   3.481   1.556 -1.0204  0.0392 -0.1442
   98phy    C33 2621   4.305   3.542   1.642 -0.0006 -0.0838 -0.5820
   98phy    C34 2622   4.416   3.445   1.685 -0.6493 -0.0415  0.1041
   98phy    C32 2623   4.341   3.675   1.573  0.0428  0.7991  0.3396
   98phy    C31 2624   4.369   3.785   1.666  0.0471 -0.0631  0.1217
   98phy    C30 2625   4.390   3.924   1.610 -0.0645 -0.0965 -0.2498
   98phy    C28 2626   4.400   4.042   1.707  0.1959 -0.6894 -0.1856
   98phy    C29 2627   4.548   4.084   1.715 -0.5637  0.1575 -0.6213
   98phy    C27 2628   4.316   4.161   1.651 -0.0037 -0.3387  0.5119
   98phy    C26 2629   4.256   4.244   1.763 -0.5085  0.5094 -0.1322
   98phy    C25 2630   4.203   4.378   1.730  0.6892 -0.4342 -0.2631
   98phy    C23 2631   4.151   4.462   1.845 -0.9591  0.4384 -0.4200
   98phy    C24 2632   4.232   4.590   1.863  0.3871  0.1042 -0.0108
   98phy    C22 2633   3.998   4.465   1.849  0.4857  0.0870 -0.1640
   98phy    C21 2634   3.935   4.454   1.988 -0.3909 -0.5891  0.7127
   98phy    C20 2635   3.790   4.478   1.983  0.3655  0.4336 -0.6489
   98phy    C18 2636   3.694   4.462   2.107  0.2504  0.8564 -0.2084
   98phy    O01 2637   3.725   4.554   2.213  0.0794  0.7310  0.1069
   98phy    H01 2638   3.808   4.533   2.252 -1.2100  0.0348  2.7020
   98phy    C19 2639   3.568   4.534   2.055  0.0650 -0.3049  0.0448
   98phy    C13 2640   3.673   4.307   2.153  0.6862  0.3703 -0.7094
   98phy     H3 2641   3.654   4.244   2.062 -0.2201 -1.9021  0.9534
   98phy    O33 2642   3.544   4.293   2.223 -0.2930  0.3835  0.3739
   98phy    H1B 2643   3.546   4.350   2.297 -1.7698  1.2772 -0.2363
   98phy    C12 2644   3.781   4.234   2.248  0.0783  0.0460  0.4680
   98phy    O11 2645   3.817   4.298   2.374 -0.1296 -0.4298  0.4801
   98phy    H1A 2646   3.812   4.235   2.444 -0.2355 -0.5958  0.3228
   99phy    C35 2647   2.565   3.166   0.991 -0.1631 -0.0528 -0.0536
   99phy    C33 2648   2.646   3.216   1.110  0.4634  0.6379  0.0659
   99phy    C34 2649   2.605   3.151   1.245  0.9811 -0.2875  0.5891
   99phy    C32 2650   2.795   3.214   1.092  0.5175 -0.6117  0.3744
   99phy    C31 2651   2.849   3.351   1.085 -0.0949 -0.2359 -0.2879
   99phy    C30 2652   3.001   3.335   1.071 -0.4633 -0.1765  0.3560
   99phy    C28 2653   3.068   3.475   1.044 -0.2768  0.0850  0.5929
   99phy    C29 2654   3.127   3.536   1.173  0.1529 -0.7379 -0.0912
   99phy    C27 2655   3.163   3.463   0.920 -0.6745 -0.1442 -0.5744
   99phy    C26 2656   3.179   3.597   0.841 -0.2601  0.3897 -0.0681
   99phy    C25 2657   3.264   3.601   0.710  0.2070  0.7155  0.1892
   99phy    C23 2658   3.212   3.708   0.612 -0.1520 -0.4194 -0.2823
   99phy    C24 2659   3.299   3.836   0.634  0.3932  0.3140  0.2276
   99phy    C22 2660   3.254   3.662   0.466  0.0290 -0.3064  0.3834
   99phy    C21 2661   3.141   3.677   0.363  0.4064 -0.4199  0.3244
   99phy    C20 2662   3.197   3.642   0.227  0.7007  0.2201 -0.2782
   99phy    C18 2663   3.097   3.632   0.103 -0.5776  0.5837  0.9265
   99phy    O01 2664   2.977   3.560   0.146  0.2956 -0.0165 -0.0243
   99phy    H01 2665   2.925   3.603   0.212 -0.8123  0.1675 -0.9704
   99phy    C19 2666   3.169   3.539   0.003 -0.6252 -0.2309  0.0549
   99phy    C13 2667   3.062   3.772   0.036  0.7670  0.2356  0.0284
   99phy     H3 2668   3.013   3.830   0.119  1.5965 -0.0107  0.7018
   99phy    O33 2669   3.164   3.869   0.013 -0.3014  0.5885 -0.1878
   99phy    H1B 2670   3.160   3.900  -0.075 -1.4693 -0.0892 -0.3940
   99phy    C12 2671   2.935   3.804  -0.053  0.5600  0.0210 -0.4336
   99phy    O11 2672   2.940   3.813  -0.191  0.0785  0.3378  0.2185
   99phy    H1A 2673   2.860   3.829  -0.238  0.4862  2.8291  0.2244
  100phy    C35 2674   3.391   2.372   1.731  0.8700 -0.0046 -0.7731
  100phy    C33 2675   3.372   2.514   1.777  0.2433  0.0780  0.1105
  100phy    C34 2676   3.359   2.512   1.927 -0.2976  0.1171 -0.0962
  100phy    C32 2677   3.466   2.616   1.706  0.0332  0.1570  0.1781
  100phy    C31 2678   3.409   2.760   1.692 -0.4123 -0.3094 -0.1981
  100phy    C30 2679   3.502   2.861   1.627 -0.3498 -0.2350 -0.2256
  100phy    C28 2680   3.461   3.013   1.616  0.0992 -0.0384  0.6963
  100phy    C29 2681   3.511   3.086   1.743  0.1493 -0.2392  0.1555
  100phy    C27 2682   3.537   3.078   1.500 -0.0616 -0.4329  0.0090
  100phy    C26 2683   3.455   3.117   1.379 -0.3447 -0.1904  0.0208
  100phy    C25 2684   3.534   3.208   1.284 -0.1302  0.8505  0.2347
  100phy    C23 2685   3.452   3.297   1.186 -0.0814  0.1489 -0.4558
  100phy    C24 2686   3.497   3.444   1.196 -0.3995  0.1160  0.5021
  100phy    C22 2687   3.451   3.242   1.042  0.0651 -0.5006 -0.2612
  100phy    C21 2688   3.345   3.146   0.994  0.1513  0.4252  0.0361
  100phy    C20 2689   3.361   3.126   0.843 -0.1116  0.4765  0.1896
  100phy    C18 2690   3.254   3.025   0.780  0.6852  0.1059 -0.0777
  100phy    O01 2691   3.199   2.929   0.881 -0.0063  0.5528  0.0125
  100phy    H01 2692   3.271   2.895   0.931  2.2026  3.2175 -1.0846
  100phy    C19 2693   3.335   2.940   0.680 -0.4318 -0.1411  0.9360
  100phy    C13 2694   3.130   3.102   0.714  0.6172 -0.4676 -0.1982
  100phy     H3 2695   3.074   3.138   0.804  1.4487  2.0977 -0.6393
  100phy    O33 2696   3.147   3.227   0.655  0.6188 -0.3546 -0.0179
  100phy    H1B 2697   3.239   3.235   0.638  0.4899  0.7468 -0.2968
  100phy    C12 2698   2.993   3.044   0.658 -0.1262 -0.0201  0.4776
  100phy    O11 2699   2.984   3.022   0.519 -0.2118  0.4775 -0.0273
  100phy    H1A 2700   2.955   3.105   0.487  2.0827  1.7042  0.8465
  101phy    C35 2701   3.342   0.205   1.313  0.1966  0.3243 -0.2644
  101phy    C33 2702   3.298   0.188   1.453 -0.4645 -0.0826 -0.1505
  101phy    C34 2703   3.296   0.337   1.501 -0.1525  0.0936  0.2076
  101phy    C32 2704   3.156   0.127   1.462 -0.8033  0.6716  1.0041
  101phy    C31 2705   3.164  -0.016   1.518  0.4410  0.1314 -0.2794
  101phy    C30 2706   3.031  -0.080   1.560  0.3537  0.4399 -0.2664
  101phy    C28 2707   3.040  -0.231   1.593  0.5069  0.0920 -0.1649
  101phy    C29 2708   3.000  -0.275   1.730  0.1255  0.0987 -0.1619
  101phy    C27 2709   2.961  -0.323   1.488  0.1442 -0.3942 -0.2231
  101phy    C26 2710   3.043  -0.428   1.414 -0.7071 -0.7652 -0.1434
  101phy    C25 2711   2.959  -0.528   1.332 -0.1065  0.5104 -0.1752
  101phy    C23 2712   3.041  -0.650   1.271  0.1028  0.3829 -0.4405
  101phy    C24 2713   3.058  -0.759   1.379  0.0253 -0.0959 -0.0434
  101phy    C22 2714   2.968  -0.704   1.144 -0.1516  0.3702 -0.5188
  101phy    C21 2715   3.046  -0.766   1.028  0.1999 -0.2227 -0.7431
  101phy    C20 2716   2.954  -0.778   0.910  0.1559  0.1663 -0.4492
  101phy    C18 2717   3.015  -0.800   0.763 -0.0097 -0.4435  0.1668
  101phy    O01 2718   3.094  -0.685   0.724  0.0680 -0.0369 -0.1140
  101phy    H01 2719   3.179  -0.689   0.763  0.0395  0.3869 -0.0033
  101phy    C19 2720   2.897  -0.795   0.667 -0.1779  0.1367  0.8206
  101phy    C13 2721   3.113  -0.930   0.744 -0.5650 -0.9298  0.5792
  101phy     H3 2722   3.149  -0.949   0.849 -3.0632 -0.8433  1.5237
  101phy    O33 2723   3.049  -1.058   0.725 -0.1418  0.4650 -0.0984
  101phy    H1B 2724   3.064  -1.107   0.804 -1.0856  0.6888  0.2258
  101phy    C12 2725   3.260  -0.925   0.684  0.1348  0.1050  0.0116
  101phy    O11 2726   3.324  -0.799   0.673 -0.3296 -0.4864  0.2958
  101phy    H1A 2727   3.400  -0.792   0.618 -0.9843  4.8570 -0.4676
  102phy    C35 2728   2.033   1.343   1.443  0.3036  0.4120  0.2867
  102phy    C33 2729   2.171   1.266   1.458 -0.1388  0.3455  0.4690
  102phy    C34 2730   2.287   1.367   1.438  0.1454  0.0753 -0.5154
  102phy    C32 2731   2.191   1.206   1.593 -0.0426 -0.2778 -0.5692
  102phy    C31 2732   2.144   1.062   1.612 -0.0378  0.6035 -0.1454
  102phy    C30 2733   2.217   1.006   1.736 -0.1940 -0.3826 -0.3808
  102phy    C28 2734   2.204   0.860   1.775  0.0026 -0.2151 -0.2124
  102phy    C29 2735   2.301   0.774   1.691  0.1148 -0.6333 -0.1308
  102phy    C27 2736   2.224   0.838   1.924  0.3890  0.1207 -0.1434
  102phy    C26 2737   2.107   0.750   1.974  0.4336  0.2657  0.1098
  102phy    C25 2738   2.154   0.690   2.112  0.0402 -0.2356 -0.2679
  102phy    C23 2739   2.057   0.606   2.203 -0.2203 -0.0841  0.3424
  102phy    C24 2740   2.107   0.461   2.220  0.3738  0.4341 -0.1258
  102phy    C22 2741   2.024   0.684   2.331  0.3512  0.1324  0.3107
  102phy    C21 2742   1.909   0.636   2.418  0.0652 -0.1380 -0.7171
  102phy    C20 2743   1.891   0.747   2.528  0.0444 -0.5018 -0.1709
  102phy    C18 2744   1.822   0.739   2.664  0.5552 -0.3369 -0.0966
  102phy    O01 2745   1.847   0.606   2.715  0.0498  0.1008  0.0974
  102phy    H01 2746   1.939   0.598   2.730 -0.0845  2.1021  2.9365
  102phy    C19 2747   1.909   0.846   2.729 -0.9468  0.3299 -0.2777
  102phy    C13 2748   1.660   0.750   2.648 -0.4445 -0.3960 -0.0388
  102phy     H3 2749   1.622   0.686   2.565  0.1683  0.1574 -0.7511
  102phy    O33 2750   1.620   0.879   2.606  0.1144  0.4287 -0.0710
  102phy    H1B 2751   1.697   0.931   2.595  0.3350  0.1936  0.3093
  102phy    C12 2752   1.572   0.711   2.779 -0.0128 -0.6769  0.3055
  102phy    O11 2753   1.593   0.583   2.835  0.2826 -0.2110  0.4281
  102phy    H1A 2754   1.684   0.565   2.822  0.4385 -0.6990  2.0381
  103phy    C35 2755   2.339   4.082   2.143  0.6246 -0.0573 -0.4415
  103phy    C33 2756   2.483   4.045   2.102  0.4375 -0.2245 -0.8741
  103phy    C34 2757   2.506   3.896   2.063 -0.0317 -0.3011 -0.1426
  103phy    C32 2758   2.530   4.143   1.997  0.7711 -0.4683 -0.4580
  103phy    C31 2759   2.677   4.184   1.997  0.0770 -0.5475 -0.0191
  103phy    C30 2760   2.717   4.300   1.901  0.2685  0.1202  0.1187
  103phy    C28 2761   2.871   4.315   1.901 -0.1113 -0.5270  0.2624
  103phy    C29 2762   2.923   4.249   1.769 -0.4464  0.3685 -0.5651
  103phy    C27 2763   2.895   4.469   1.905 -0.3774 -0.4444 -0.4979
  103phy    C26 2764   3.015   4.509   1.982 -0.3327 -0.2789 -0.0121
  103phy    C25 2765   3.019   4.651   2.050  0.0483  0.1820  0.4607
  103phy    C23 2766   3.166   4.675   2.085 -0.3430 -0.1831 -0.7446
  103phy    C24 2767   3.214   4.804   2.022  0.3584 -0.0543 -0.1623
  103phy    C22 2768   3.194   4.671   2.237 -0.5879 -0.1660 -0.1518
  103phy    C21 2769   3.271   4.544   2.288 -0.1094 -0.0049  0.3750
  103phy    C20 2770   3.285   4.547   2.438  0.1592  0.0509  0.1560
  103phy    C18 2771   3.361   4.438   2.521  0.5331  0.8299 -0.5180
  103phy    O01 2772   3.497   4.424   2.470 -0.0876 -0.1549  0.7617
  103phy    H01 2773   3.536   4.508   2.480  1.3304 -0.2624 -2.4072
  103phy    C19 2774   3.372   4.487   2.668  0.2997 -0.0329 -0.2964
  103phy    C13 2775   3.278   4.294   2.509 -0.0049  0.2626 -0.5687
  103phy     H3 2776   3.244   4.283   2.402 -0.4060  1.0596 -0.5295
  103phy    O33 2777   3.149   4.303   2.578 -0.0929  0.6130  0.5059
  103phy    H1B 2778   3.093   4.356   2.524  0.5579  1.1511  0.3406
  103phy    C12 2779   3.350   4.150   2.534  0.1386 -0.3272  0.1168
  103phy    O11 2780   3.479   4.149   2.478 -0.0719  0.0362 -0.1531
  103phy    H1A 2781   3.465   4.209   2.407 -2.7432  0.2208  0.4252
  104phy    C35 2782   1.933   0.179   0.772  0.1947  0.0122  0.1608
  104phy    C33 2783   1.926   0.066   0.873  0.1646 -0.1893  0.3479
  104phy    C34 2784   1.809  -0.021   0.841  0.1675  0.1768 -0.5905
  104phy    C32 2785   2.059  -0.005   0.873 -0.0579  0.3231 -0.2668
  104phy    C31 2786   2.126  -0.051   1.005  0.1103 -0.8369 -0.0997
  104phy    C30 2787   2.232  -0.159   0.976  0.1518 -0.4291 -0.3213
  104phy    C28 2788   2.331  -0.210   1.080  0.4544 -0.2977  0.2477
  104phy    C29 2789   2.261  -0.289   1.186 -0.0652 -0.2049 -0.7899
  104phy    C27 2790   2.446  -0.297   1.032  0.0602 -0.1003 -0.1548
  104phy    C26 2791   2.588  -0.236   1.042  0.2273  0.5010 -0.0129
  104phy    C25 2792   2.693  -0.328   0.984  0.2980  0.1685  0.0138
  104phy    C23 2793   2.832  -0.264   0.974  0.3252  0.0571 -0.3706
  104phy    C24 2794   2.922  -0.267   1.099 -0.6763 -0.2239 -0.2427
  104phy    C22 2795   2.914  -0.320   0.858 -0.1613 -0.1797 -0.0629
  104phy    C21 2796   2.887  -0.253   0.724 -0.0390  0.0171  0.3248
  104phy    C20 2797   2.935  -0.341   0.607 -0.3139 -0.1258  0.6892
  104phy    C18 2798   2.898  -0.295   0.458  0.1996 -0.1274 -0.4832
  104phy    O01 2799   2.761  -0.260   0.449  0.3332 -0.1435 -0.2524
  104phy    H01 2800   2.698  -0.305   0.502  0.0109 -1.0169 -1.3192
  104phy    C19 2801   2.922  -0.418   0.373  0.2175  0.1646 -0.0757
  104phy    C13 2802   2.988  -0.170   0.404  0.4967  0.0849 -0.5597
  104phy     H3 2803   2.957  -0.086   0.471 -0.2819  0.8191 -1.7883
  104phy    O33 2804   3.127  -0.166   0.435 -0.3360  0.5172  0.2676
  104phy    H1B 2805   3.162  -0.079   0.435  1.0584 -0.0060  1.3756
  104phy    C12 2806   2.938  -0.069   0.291 -0.0693  0.1417 -0.0396
  104phy    O11 2807   2.995  -0.091   0.163 -0.2275 -0.3839  0.1751
  104phy    H1A 2808   2.934  -0.054   0.102  1.2939 -0.5655 -1.5365
  105phy    C35 2809   2.109   3.895   1.791 -0.0747 -0.2464 -0.1875
  105phy    C33 2810   2.197   3.809   1.706 -0.0548  0.1305 -0.1262
  105phy    C34 2811   2.338   3.826   1.763  0.0400  0.0219  0.4027
  105phy    C32 2812   2.150   3.660   1.712 -0.0744 -0.2542 -0.2940
  105phy    C31 2813   2.182   3.582   1.584  0.0018  0.3114 -0.1223
  105phy    C30 2814   2.162   3.429   1.604  0.0648 -0.0842  0.0738
  105phy    C28 2815   2.193   3.338   1.478  0.0076  0.1507  0.3025
  105phy    C29 2816   2.199   3.188   1.522 -0.5294 -0.7779  0.2738
  105phy    C27 2817   2.076   3.335   1.379  0.0068  0.0389 -0.3366
  105phy    C26 2818   2.125   3.366   1.231  0.1983 -0.2112  0.4785
  105phy    C25 2819   2.008   3.368   1.136 -0.5175  0.3015  0.2580
  105phy    C23 2820   2.038   3.432   0.998  0.3472 -0.2040 -0.1416
  105phy    C24 2821   2.106   3.341   0.893 -0.1701 -0.3929  0.0666
  105phy    C22 2822   1.898   3.478   0.944  0.1542 -0.1416  0.6362
  105phy    C21 2823   1.901   3.605   0.862 -0.3511  0.0538 -0.2429
  105phy    C20 2824   1.763   3.668   0.825 -0.1164  0.5528 -0.5330
  105phy    C18 2825   1.762   3.787   0.721  0.4454  0.2407 -0.1196
  105phy    O01 2826   1.884   3.854   0.718  0.3479  0.3349 -0.0878
  105phy    H01 2827   1.955   3.793   0.709 -0.0749 -0.1391 -0.2786
  105phy    C19 2828   1.674   3.878   0.798  0.2117  0.2699  0.6733
  105phy    C13 2829   1.712   3.746   0.577 -0.9399 -0.0758 -0.4374
  105phy     H3 2830   1.792   3.672   0.550 -1.2931 -0.2189 -1.1079
  105phy    O33 2831   1.600   3.660   0.559 -0.2621  0.2280  0.1753
  105phy    H1B 2832   1.526   3.706   0.524  0.6617  1.7795  0.1973
  105phy    C12 2833   1.736   3.836   0.451  0.5507 -0.1709 -0.0954
  105phy    O11 2834   1.755   3.772   0.324 -0.3174 -0.2467  0.1340
  105phy    H1A 2835   1.690   3.706   0.308 -0.7007 -0.1523  1.2148
  106phy    C35 2836   1.736   0.211   2.047  0.2026  0.4835  0.1632
  106phy    C33 2837   1.785   0.143   1.922 -1.1562 -0.4990  0.2823
  106phy    C34 2838   1.675   0.082   1.833  0.4874 -0.0830 -0.0507
  106phy    C32 2839   1.872   0.233   1.832  0.0499  0.5359  0.0243
  106phy    C31 2840   2.024   0.228   1.867  0.0333 -0.7152 -0.0885
  106phy    C30 2841   2.106   0.328   1.785 -0.1994 -0.1740  0.1642
  106phy    C28 2842   2.257   0.303   1.780 -0.0436  0.1056 -0.3134
  106phy    C29 2843   2.311   0.356   1.651  0.0962  0.4555  0.1270
  106phy    C27 2844   2.322   0.390   1.895 -0.4533  0.0762 -0.0331
  106phy    C26 2845   2.435   0.328   1.980 -0.2381  0.2945 -0.4964
  106phy    C25 2846   2.480   0.424   2.086 -0.4486  0.0216 -0.0958
  106phy    C23 2847   2.587   0.374   2.188 -0.0800 -0.2136 -0.0458
  106phy    C24 2848   2.667   0.488   2.242  0.5595  0.2609  0.2875
  106phy    C22 2849   2.529   0.288   2.304 -0.4284  0.0014  0.3975
  106phy    C21 2850   2.608   0.159   2.339 -0.3565  0.4611  0.1404
  106phy    C20 2851   2.525   0.082   2.442  0.5177 -0.2930  0.4002
  106phy    C18 2852   2.559  -0.052   2.518  1.4522  0.2789  0.1502
  106phy    O01 2853   2.675  -0.046   2.601  0.4103  0.0413  0.2126
  106phy    H01 2854   2.674   0.037   2.644  0.7353  0.3158 -0.3013
  106phy    C19 2855   2.432  -0.055   2.609 -0.4345  0.7190 -0.8818
  106phy    C13 2856   2.567  -0.186   2.429 -0.3745 -0.2724 -0.2782
  106phy     H3 2857   2.487  -0.190   2.351  0.0359  0.6384 -0.7580
  106phy    O33 2858   2.539  -0.302   2.509 -0.0496  0.3586  0.4924
  106phy    H1B 2859   2.603  -0.310   2.577 -2.6379 -0.3031  3.0939
  106phy    C12 2860   2.701  -0.218   2.350  0.2389  0.1511 -0.3100
  106phy    O11 2861   2.811  -0.262   2.426  0.2677 -0.2779 -0.2668
  106phy    H1A 2862   2.851  -0.182   2.455 -2.2910  1.3013 -0.7073
  107phy    C35 2863   2.507   5.079   2.001 -0.3120 -0.3526  0.0060
  107phy    C33 2864   2.635   5.060   1.938 -0.1940 -0.0309 -0.0423
  107phy    C34 2865   2.627   4.948   1.842 -0.1094 -0.2087 -0.6227
  107phy    C32 2866   2.689   5.192   1.877  0.1440 -0.0481 -0.4854
  107phy    C31 2867   2.825   5.228   1.935  0.0549  0.0264  0.1671
  107phy    C30 2868   2.890   5.348   1.864  0.0355 -0.1914  0.4051
  107phy    C28 2869   3.005   5.404   1.940 -0.5448  0.8110  0.1052
  107phy    C29 2870   3.142   5.366   1.879  0.3719 -0.4124 -0.4193
  107phy    C27 2871   2.982   5.557   1.950  0.2962 -0.3235 -0.0062
  107phy    C26 2872   3.043   5.633   2.065 -0.2189  0.0194 -0.2903
  107phy    C25 2873   3.011   5.781   2.052 -0.1955 -0.3430  0.0307
  107phy    C23 2874   3.062   5.884   2.157  1.1485  0.7438  0.2082
  107phy    C24 2875   3.067   6.015   2.084  0.6257  0.0241 -0.2457
  107phy    C22 2876   2.974   5.897   2.280  0.1702 -0.0649 -0.7391
  107phy    C21 2877   3.038   5.853   2.412 -0.1062 -0.0312  0.2254
  107phy    C20 2878   2.944   5.828   2.528  0.5073 -0.4915 -0.0782
  107phy    C18 2879   2.984   5.716   2.637 -0.0916  0.5663 -0.2112
  107phy    O01 2880   3.122   5.723   2.675  0.0106 -0.6301  0.1212
  107phy    H01 2881   3.142   5.794   2.733  0.6043 -0.8901  0.2421
  107phy    C19 2882   2.899   5.764   2.756  0.2238  0.0768 -0.1544
  107phy    C13 2883   2.944   5.559   2.604 -0.3281 -0.8391  0.5436
  107phy     H3 2884   2.838   5.555   2.568  0.3073 -0.2474 -1.5688
  107phy    O33 2885   2.942   5.478   2.721 -0.1327 -0.0005 -0.2337
  107phy    H1B 2886   3.019   5.485   2.774  1.2924  0.0035 -2.2223
  107phy    C12 2887   3.039   5.485   2.495  0.4560  0.8274  0.0651
  107phy    O11 2888   3.167   5.444   2.534  0.1543  0.0528 -0.4882
  107phy    H1A 2889   3.198   5.526   2.567  1.7761 -0.7154 -0.0063
  108phy    C35 2890   4.681   4.588   1.022 -0.1622 -0.3309  0.5771
  108phy    C33 2891   4.563   4.493   1.014 -0.3374 -0.4675  0.1296
  108phy    C34 2892   4.550   4.382   1.115  1.0236  0.1827  0.8456
  108phy    C32 2893   4.426   4.563   1.017  0.4929  0.0156 -0.3287
  108phy    C31 2894   4.347   4.577   0.883 -0.1571  0.2542 -0.2520
  108phy    C30 2895   4.199   4.607   0.912 -0.0043 -0.4138  0.0963
  108phy    C28 2896   4.109   4.610   0.789  0.2398 -0.4948  0.3550
  108phy    C29 2897   4.039   4.479   0.755 -0.3238  0.1563  0.4100
  108phy    C27 2898   4.008   4.722   0.810  0.6269 -0.1026 -0.0775
  108phy    C26 2899   3.973   4.814   0.689  0.1627  0.5408  0.4798
  108phy    C25 2900   3.880   4.925   0.730 -0.2453  0.3692 -0.1222
  108phy    C23 2901   3.825   5.019   0.614  0.3543  0.4282 -0.4361
  108phy    C24 2902   3.692   5.094   0.659 -0.2350  0.0566  0.2889
  108phy    C22 2903   3.928   5.112   0.546  0.1580  0.2023 -0.1412
  108phy    C21 2904   3.928   5.102   0.395  0.0601 -0.1844  0.1570
  108phy    C20 2905   4.054   5.166   0.338  0.1817 -0.4990 -0.1090
  108phy    C18 2906   4.069   5.176   0.187 -0.1988 -0.0186 -0.0093
  108phy    O01 2907   4.075   5.050   0.124  0.5779  0.0749  0.2339
  108phy    H01 2908   3.988   5.014   0.118  0.4846  0.4685 -1.1332
  108phy    C19 2909   4.217   5.220   0.173 -0.0766  0.0682 -0.1378
  108phy    C13 2910   3.970   5.284   0.111  0.6707 -0.0663 -0.1717
  108phy     H3 2911   3.867   5.251   0.141  0.4252  1.2377  0.4611
  108phy    O33 2912   3.961   5.410   0.180 -0.1643  0.3277 -0.0775
  108phy    H1B 2913   4.045   5.447   0.160  0.2130 -1.2403 -1.7222
  108phy    C12 2914   3.922   5.279  -0.037  0.1316 -0.2795  0.0547
  108phy    O11 2915   4.001   5.360  -0.110 -0.4402 -0.9994  0.1393
  108phy    H1A 2916   4.067   5.307  -0.149  0.3662  0.0380  0.0373
  109phy    C35 2917   5.098   1.298   1.908  0.0650  0.0567 -0.1817
  109phy    C33 2918   5.110   1.411   1.808  0.2398 -0.2610 -0.2527
  109phy    C34 2919   5.176   1.364   1.681 -0.3076  0.0152 -0.3458
  109phy    C32 2920   4.979   1.478   1.783 -0.0080  0.0273  0.1839
  109phy    C31 2921   4.975   1.625   1.742 -0.0556 -0.5857 -0.0202
  109phy    C30 2922   4.835   1.697   1.720 -0.6295  0.0065  0.3662
  109phy    C28 2923   4.856   1.849   1.690  0.0257 -0.3897  0.4808
  109phy    C29 2924   4.813   1.878   1.546 -0.1772  0.5196  0.3129
  109phy    C27 2925   4.787   1.952   1.776  0.4226  0.4303 -0.2830
  109phy    C26 2926   4.820   1.982   1.920  0.9970  0.2507 -0.0154
  109phy    C25 2927   4.756   2.121   1.952 -0.1033  0.8502  0.1780
  109phy    C23 2928   4.763   2.170   2.099 -0.8784 -0.1809 -0.6659
  109phy    C24 2929   4.880   2.265   2.126  0.1722 -0.2155  0.0374
  109phy    C22 2930   4.643   2.260   2.122 -0.2453  0.5621  0.4361
  109phy    C21 2931   4.528   2.201   2.212  0.0030  0.3123  0.1651
  109phy    C20 2932   4.420   2.306   2.199  0.6822 -0.3429  0.3871
  109phy    C18 2933   4.295   2.317   2.295 -0.1253  0.1770 -0.2247
  109phy    O01 2934   4.337   2.343   2.430  0.2342 -0.1750  0.4331
  109phy    H01 2935   4.431   2.339   2.425  0.2685  1.4681 -2.0882
  109phy    C19 2936   4.229   2.448   2.253  0.5126 -0.1414 -0.2919
  109phy    C13 2937   4.194   2.189   2.286  0.1970 -0.2621  0.4861
  109phy     H3 2938   4.211   2.136   2.189  0.2909  2.4703 -1.0909
  109phy    O33 2939   4.050   2.203   2.288  0.2624 -0.1967 -0.3709
  109phy    H1B 2940   4.017   2.123   2.252  0.3030  0.3715 -1.7335
  109phy    C12 2941   4.226   2.076   2.391 -0.1956 -0.1067 -0.3462
  109phy    O11 2942   4.173   1.952   2.362 -0.3147 -0.0506  0.1480
  109phy    H1A 2943   4.191   1.892   2.431  1.7834 -0.4957 -0.6839
  110phy    C35 2944   0.150   0.184   1.588 -0.8400 -0.6910  0.1674
  110phy    C33 2945   0.109   0.090   1.478  0.1031 -0.3599 -0.2348
  110phy    C34 2946   0.021  -0.010   1.555  0.1245 -0.2286 -0.4932
  110phy    C32 2947   0.025   0.151   1.368  0.0605 -0.2116 -0.1200
  110phy    C31 2948   0.101   0.183   1.240  0.3961  0.6000  0.0493
  110phy    C30 2949   0.023   0.243   1.124 -0.1661  0.1970  0.1073
  110phy    C28 2950   0.101   0.278   0.997 -0.3394 -0.3233  0.3718
  110phy    C29 2951   0.155   0.160   0.917 -0.1935 -0.2445  0.5382
  110phy    C27 2952   0.013   0.360   0.900  0.2997  0.3475 -0.0489
  110phy    C26 2953   0.074   0.488   0.851  0.0967  0.2399 -0.2364
  110phy    C25 2954  -0.012   0.553   0.743 -0.3627  0.1660 -0.1278
  110phy    C23 2955   0.057   0.663   0.665  0.3121 -0.1791  0.6749
  110phy    C24 2956   0.045   0.627   0.509 -0.2449 -0.3526 -0.3619
  110phy    C22 2957  -0.003   0.801   0.693  0.0872 -0.5201 -0.6011
  110phy    C21 2958   0.104   0.907   0.740  0.5748  0.2949 -0.0449
  110phy    C20 2959   0.034   1.037   0.780  0.1943 -0.3595 -0.2150
  110phy    C18 2960   0.121   1.166   0.817  0.2637  0.2091  0.4338
  110phy    O01 2961   0.221   1.129   0.919 -0.1852 -0.1483  0.0187
  110phy    H01 2962   0.179   1.089   0.993  2.0984 -0.4286  1.2652
  110phy    C19 2963   0.017   1.251   0.889 -0.1393  0.0916 -0.1991
  110phy    C13 2964   0.195   1.253   0.702 -0.0522  0.5115 -0.9338
  110phy     H3 2965   0.266   1.177   0.662  0.4679  0.6287 -0.2553
  110phy    O33 2966   0.125   1.279   0.578 -0.0872 -0.3423  0.2500
  110phy    H1B 2967   0.139   1.206   0.520  0.4120 -0.4396  0.4833
  110phy    C12 2968   0.308   1.366   0.722  0.2955  0.1460 -0.6317
  110phy    O11 2969   0.421   1.356   0.636 -0.1645  0.2106 -0.4517
  110phy    H1A 2970   0.405   1.404   0.557  0.0832 -0.2591 -0.7952
  111phy    C35 2971   4.668   1.098   2.122 -0.8353  0.3651  0.0708
  111phy    C33 2972   4.756   1.069   1.993  0.2851 -0.3281 -0.6361
  111phy    C34 2973   4.820   0.933   2.023  0.0922  0.4231 -0.5307
  111phy    C32 2974   4.676   1.073   1.865 -0.7827 -0.2153  0.3879
  111phy    C31 2975   4.700   1.204   1.801 -0.6286 -0.0543  0.2428
  111phy    C30 2976   4.591   1.237   1.695  0.0861  0.5249 -0.2343
  111phy    C28 2977   4.571   1.382   1.646  0.1908 -0.1466  0.3696
  111phy    C29 2978   4.539   1.389   1.499  0.1053 -0.0554  0.3782
  111phy    C27 2979   4.454   1.452   1.723 -0.1957  0.3743  0.1962
  111phy    C26 2980   4.492   1.596   1.782  0.2323  0.4430 -0.4853
  111phy    C25 2981   4.382   1.665   1.868 -0.3495  0.0955  0.4089
  111phy    C23 2982   4.429   1.775   1.968  0.1531 -0.7490 -0.6332
  111phy    C24 2983   4.336   1.895   1.964  0.2940  0.0107 -0.3527
  111phy    C22 2984   4.452   1.715   2.109 -0.1637  0.2449 -0.5887
  111phy    C21 2985   4.532   1.789   2.214  0.0333 -0.0084 -0.4653
  111phy    C20 2986   4.555   1.698   2.343  0.1315 -0.4651  0.5333
  111phy    C18 2987   4.610   1.754   2.480  0.1850  0.2307 -0.3319
  111phy    O01 2988   4.517   1.852   2.541  0.3992  0.0247  0.2512
  111phy    H01 2989   4.435   1.807   2.548  0.0447  0.0063 -2.6998
  111phy    C19 2990   4.584   1.622   2.554 -0.2549  0.1186 -0.4014
  111phy    C13 2991   4.768   1.790   2.488  0.3162  0.9078 -0.5013
  111phy     H3 2992   4.832   1.714   2.437 -0.0256 -2.0630  3.0827
  111phy    O33 2993   4.828   1.793   2.620  0.1747  0.3541  0.1943
  111phy    H1B 2994   4.916   1.763   2.624  0.0195 -0.2081 -0.3609
  111phy    C12 2995   4.804   1.924   2.417 -0.2421 -0.2645 -0.5494
  111phy    O11 2996   4.767   2.047   2.468  0.2467  0.4724  0.2511
  111phy    H1A 2997   4.674   2.051   2.481  0.2914 -0.7203  1.1184
  112phy    C35 2998   4.141   2.137   1.736 -0.3212  0.1308 -0.1910
  112phy    C33 2999   4.283   2.202   1.730  0.3170  0.3720 -0.1169
  112phy    C34 3000   4.381   2.132   1.629  0.0662 -0.4099  0.1547
  112phy    C32 3001   4.276   2.354   1.710 -0.0494  0.1064  0.5931
  112phy    C31 3002   4.338   2.443   1.819  0.2599 -0.3772  0.1192
  112phy    C30 3003   4.307   2.595   1.785  0.2793 -0.5328  0.3742
  112phy    C28 3004   4.389   2.708   1.843 -0.8256  0.8528 -0.1308
  112phy    C29 3005   4.457   2.771   1.721 -0.2569  0.2225  0.0120
  112phy    C27 3006   4.290   2.806   1.905  0.6467  0.2514  1.1003
  112phy    C26 3007   4.309   2.836   2.051  0.5797  0.4719 -0.2884
  112phy    C25 3008   4.228   2.953   2.098 -0.0056 -0.3706 -0.4094
  112phy    C23 3009   4.255   2.982   2.245  0.2927  0.4115 -0.5727
  112phy    C24 3010   4.335   3.113   2.248  0.1434 -0.2832  0.4114
  112phy    C22 3011   4.115   2.989   2.321 -0.1607 -0.2102 -0.2279
  112phy    C21 3012   4.117   2.927   2.462  0.4982 -0.5210 -0.5517
  112phy    C20 3013   3.987   2.953   2.536 -0.0864 -0.0778  0.0979
  112phy    C18 3014   3.959   2.877   2.671  0.4688 -0.8541  0.2003
  112phy    O01 3015   4.067   2.885   2.760 -0.5790  0.1027 -0.0730
  112phy    H01 3016   4.133   2.948   2.739  0.1318 -0.1548  1.2715
  112phy    C19 3017   3.837   2.962   2.721  0.1126 -0.0606 -0.5049
  112phy    C13 3018   3.927   2.721   2.643 -0.0206  0.2705  0.1517
  112phy     H3 3019   4.012   2.673   2.588 -0.6218 -0.1420 -0.4249
  112phy    O33 3020   3.826   2.707   2.541  0.5155  0.0733 -0.2890
  112phy    H1B 3021   3.743   2.739   2.570  0.7020  2.1704 -1.8338
  112phy    C12 3022   3.902   2.619   2.758 -0.6795 -0.5189 -0.2144
  112phy    O11 3023   3.764   2.592   2.792 -0.2062 -0.5663 -0.1428
  112phy    H1A 3024   3.720   2.675   2.795 -0.3356 -0.3835 -3.5050
  113phy    C35 3025   4.142   4.951   1.085  0.6971  0.6713 -0.6117
  113phy    C33 3026   4.191   5.088   1.049  0.6975 -0.0686  0.2387
  113phy    C34 3027   4.233   5.156   1.176 -0.2201 -0.3546 -0.0859
  113phy    C32 3028   4.301   5.096   0.939 -0.4185 -0.7629  0.8393
  113phy    C31 3029   4.274   5.050   0.794 -0.4104  0.3061 -0.0345
  113phy    C30 3030   4.400   5.066   0.709 -0.1581  0.0189  0.5956
  113phy    C28 3031   4.394   5.034   0.559 -0.0383  0.3051  0.5424
  113phy    C29 3032   4.503   5.106   0.480  0.0818 -0.6572  0.0899
  113phy    C27 3033   4.409   4.880   0.528  0.0915  0.4060  0.5896
  113phy    C26 3034   4.299   4.835   0.433  0.0701 -0.2839  0.5429
  113phy    C25 3035   4.300   4.686   0.411  0.1988 -0.0251  0.4642
  113phy    C23 3036   4.213   4.642   0.289 -0.1960  0.1883  0.0756
  113phy    C24 3037   4.296   4.549   0.200  0.1475  0.0978 -0.3603
  113phy    C22 3038   4.079   4.587   0.334  0.1256  0.5403 -0.0390
  113phy    C21 3039   3.962   4.675   0.285 -0.0207  0.6861  0.6089
  113phy    C20 3040   3.835   4.662   0.376  0.4028 -0.0167  0.1002
  113phy    C18 3041   3.690   4.706   0.323  0.1402  0.4331  0.1091
  113phy    O01 3042   3.696   4.842   0.273 -0.5754 -0.6596  0.7435
  113phy    H01 3043   3.658   4.905   0.330 -0.8163  1.0615 -1.2115
  113phy    C19 3044   3.612   4.701   0.455  0.1222  0.3852 -0.3399
  113phy    C13 3045   3.635   4.604   0.215  0.0394  0.4289  0.9536
  113phy     H3 3046   3.713   4.603   0.135 -0.2900 -0.3166  0.6229
  113phy    O33 3047   3.638   4.459   0.234 -0.7195 -0.1216 -0.2435
  113phy    H1B 3048   3.559   4.412   0.253  0.4533 -2.6686 -1.2434
  113phy    C12 3049   3.533   4.655   0.105  0.1954 -0.1553 -0.2073
  113phy    O11 3050   3.397   4.651   0.138 -0.1883  0.0509  0.0425
  113phy    H1A 3051   3.387   4.719   0.201 -0.2101 -0.3399  0.4674
  114phy    C35 3052   4.673   2.931   1.420 -0.5642 -0.1361  0.3762
  114phy    C33 3053   4.807   2.975   1.366 -0.5797  0.0652  0.0287
  114phy    C34 3054   4.781   3.101   1.277 -0.4366  0.0855 -0.4016
  114phy    C32 3055   4.899   3.007   1.487 -1.2932 -0.3594  0.3010
  114phy    C31 3056   4.983   2.900   1.559 -0.4760  0.0168  0.4658
  114phy    C30 3057   5.094   2.968   1.645 -0.3128  0.0478 -0.3141
  114phy    C28 3058   5.196   2.872   1.705 -0.1318 -0.4309  0.3243
  114phy    C29 3059   5.298   2.809   1.614 -0.7893  0.0920  0.2468
  114phy    C27 3060   5.260   2.936   1.834 -0.2479  0.1731  0.5214
  114phy    C26 3061   5.267   2.838   1.953  0.7744 -0.2829 -0.3935
  114phy    C25 3062   5.303   2.914   2.085 -0.2193  0.8160 -0.2458
  114phy    C23 3063   5.327   2.817   2.204  0.6209  0.1853 -0.0727
  114phy    C24 3064   5.464   2.756   2.212 -0.4498  0.2488  0.4065
  114phy    C22 3065   5.292   2.890   2.336  0.2358  0.4258  0.3637
  114phy    C21 3066   5.251   2.805   2.452  0.3530  0.0682  0.1715
  114phy    C20 3067   5.173   2.876   2.560 -0.1310 -0.2021 -0.5447
  114phy    C18 3068   5.098   2.796   2.663  0.6092  0.1584  0.1126
  114phy    O01 3069   5.193   2.738   2.752 -0.0297 -0.1056  0.2472
  114phy    H01 3070   5.156   2.704   2.831 -0.6160  0.7397  0.3388
  114phy    C19 3071   5.044   2.915   2.742  0.0110 -0.0831 -0.5123
  114phy    C13 3072   4.975   2.691   2.621 -0.6379  0.2149  0.5488
  114phy     H3 3073   4.911   2.734   2.540 -0.6676 -0.9177 -0.0439
  114phy    O33 3074   4.879   2.664   2.721  0.8765  0.2609  0.2674
  114phy    H1B 3075   4.924   2.623   2.793  0.1587  0.4169  0.8205
  114phy    C12 3076   5.030   2.553   2.560 -0.2867  0.1214 -0.8112
  114phy    O11 3077   5.073   2.455   2.654 -0.0944 -0.1440 -0.1894
  114phy    H1A 3078   5.055   2.366   2.629  0.0527 -0.4694  0.8256
  115phy    C35 3079   0.731   2.619   1.302  0.2877 -0.4334  0.3128
  115phy    C33 3080   0.644   2.504   1.339 -0.1086  0.3266 -0.4892
  115phy    C34 3081   0.715   2.432   1.456  0.1901 -0.8335 -0.3261
  115phy    C32 3082   0.505   2.560   1.369 -0.2234 -0.1086 -0.1249
  115phy    C31 3083   0.385   2.461   1.353  0.1855 -0.3786 -0.3402
  115phy    C30 3084   0.252   2.533   1.397 -0.3452 -0.0668  0.6433
  115phy    C28 3085   0.130   2.462   1.336 -0.0593 -0.3511 -0.0671
  115phy    C29 3086   0.065   2.372   1.446 -0.1389  0.0947  0.9929
  115phy    C27 3087   0.017   2.566   1.317  0.2484  0.2155 -0.2891
  115phy    C26 3088   0.001   2.608   1.168  0.2719  0.0952 -0.0788
  115phy    C25 3089  -0.125   2.691   1.152  0.3142  0.5671  0.1451
  115phy    C23 3090  -0.159   2.748   1.011  0.0123 -0.1758 -0.2254
  115phy    C24 3091  -0.305   2.743   0.977  0.0953 -0.1634 -0.0734
  115phy    C22 3092  -0.099   2.885   0.970  0.0676 -0.9379  0.4101
  115phy    C21 3093   0.017   2.879   0.865  0.4136  0.0605  0.1168
  115phy    C20 3094   0.065   3.023   0.840 -0.1872 -0.1471  0.2247
  115phy    C18 3095   0.173   3.061   0.731  0.0689  0.2218 -0.1702
  115phy    O01 3096   0.298   2.991   0.747 -0.0457 -0.6127 -0.2043
  115phy    H01 3097   0.310   2.966   0.837  0.8006  1.3511  0.2709
  115phy    C19 3098   0.203   3.208   0.771 -0.2249  0.2440  0.1491
  115phy    C13 3099   0.121   3.065   0.582  0.1621 -0.1564  0.1853
  115phy     H3 3100   0.085   2.961   0.559 -1.8463  0.9235 -2.0133
  115phy    O33 3101  -0.001   3.134   0.550 -0.1416 -0.0041  0.4446
  115phy    H1B 3102  -0.042   3.091   0.478 -0.9269  1.1045  0.1936
  115phy    C12 3103   0.213   3.060   0.453  0.2348  0.1159  0.7712
  115phy    O11 3104   0.328   2.983   0.458 -0.1263  0.7289 -0.7849
  115phy    H1A 3105   0.339   2.952   0.546 -0.6123 -0.2070 -1.0303
  116phy    C35 3106   4.132   4.102   1.246 -0.2682 -0.3520 -0.0354
  116phy    C33 3107   4.121   4.153   1.104  0.1100  0.4242 -0.4663
  116phy    C34 3108   4.062   4.297   1.104 -0.0535 -0.2004 -0.1656
  116phy    C32 3109   4.249   4.134   1.018  0.4401 -0.1990  0.2705
  116phy    C31 3110   4.219   4.113   0.865  0.1923 -0.3016  0.2771
  116phy    C30 3111   4.355   4.137   0.792  0.1083  0.1542  0.2548
  116phy    C28 3112   4.366   4.162   0.634 -0.0303 -0.0374 -0.6642
  116phy    C29 3113   4.329   4.308   0.597  0.1413 -0.4333  0.1244
  116phy    C27 3114   4.497   4.129   0.570 -0.3548  0.0705 -0.7764
  116phy    C26 3115   4.479   4.054   0.436 -0.3018  0.4852 -0.1575
  116phy    C25 3116   4.615   3.990   0.397 -0.0665  0.2409 -0.1719
  116phy    C23 3117   4.636   3.952   0.250  0.2264 -0.6005  0.1353
  116phy    C24 3118   4.778   3.933   0.216  0.1293  0.2533  0.2241
  116phy    C22 3119   4.559   3.827   0.205  0.1092 -0.0521 -0.8580
  116phy    C21 3120   4.489   3.840   0.068 -0.3057  0.2197  0.2300
  116phy    C20 3121   4.397   3.720   0.034  0.6649  0.0994  0.4903
  116phy    C18 3122   4.353   3.702  -0.120 -0.9435 -0.1938 -0.7365
  116phy    O01 3123   4.301   3.830  -0.165 -0.2730  0.3458  0.5018
  116phy    H01 3124   4.278   3.817  -0.255  2.1713 -0.5789 -0.0607
  116phy    C19 3125   4.241   3.593  -0.115 -0.0950 -0.4037  0.0952
  116phy    C13 3126   4.471   3.655  -0.230 -0.0195 -0.4754 -0.3692
  116phy     H3 3127   4.548   3.736  -0.223  0.2852 -0.5337 -2.5522
  116phy    O33 3128   4.554   3.549  -0.190 -0.2466  0.0120 -0.4324
  116phy    H1B 3129   4.505   3.470  -0.183  0.7881 -0.9293 -2.7903
  116phy    C12 3130   4.461   3.688  -0.384 -0.4323  0.7182 -0.2318
  116phy    O11 3131   4.405   3.805  -0.422 -0.3218  0.5656 -0.3971
  116phy    H1A 3132   4.348   3.775  -0.490 -0.3873  1.2147 -0.6406
  117phy    C35 3133   4.534   4.503   2.051  0.2899  0.0466  0.1868
  117phy    C33 3134   4.655   4.465   1.975  0.1879 -0.0505  1.0490
  117phy    C34 3135   4.691   4.320   2.010 -0.3239 -0.0416 -0.0830
  117phy    C32 3136   4.634   4.476   1.819 -0.7132 -0.2673 -0.1960
  117phy    C31 3137   4.645   4.621   1.762  0.0623  0.3995 -0.6687
  117phy    C30 3138   4.594   4.609   1.619  0.1476  0.3170 -0.2398
  117phy    C28 3139   4.586   4.749   1.554 -0.0387  0.0827  0.1763
  117phy    C29 3140   4.681   4.749   1.439  0.0806  0.0064  0.3349
  117phy    C27 3141   4.448   4.773   1.494  0.2209 -0.6859  0.5727
  117phy    C26 3142   4.355   4.860   1.585 -0.2726 -0.1733 -0.4636
  117phy    C25 3143   4.218   4.876   1.524  0.2226  0.2332  0.4544
  117phy    C23 3144   4.115   4.965   1.598 -0.7701  0.1221 -0.0664
  117phy    C24 3145   4.032   5.040   1.492 -0.6389 -0.0744 -0.1009
  117phy    C22 3146   4.039   4.901   1.718  0.7453 -0.0058 -0.0692
  117phy    C21 3147   4.088   4.928   1.858  0.1541 -0.7510 -0.1589
  117phy    C20 3148   3.987   4.879   1.965 -0.5268  0.3063 -0.2363
  117phy    C18 3149   4.013   4.898   2.119 -0.9268  0.5713  0.1114
  117phy    O01 3150   4.050   5.034   2.154 -0.0299 -0.4080 -0.0833
  117phy    H01 3151   3.981   5.098   2.143  0.7492  0.5784  0.5670
  117phy    C19 3152   3.868   4.870   2.171 -0.3132 -0.2415 -0.2159
  117phy    C13 3153   4.129   4.801   2.188 -0.3216 -0.0209  0.3017
  117phy     H3 3154   4.128   4.701   2.137  1.1670  0.5830 -0.9767
  117phy    O33 3155   4.100   4.767   2.321  0.6034 -0.2726 -0.2687
  117phy    H1B 3156   4.152   4.823   2.376 -0.9340  0.0405  0.9348
  117phy    C12 3157   4.280   4.853   2.176 -0.1033  0.1451  0.1012
  117phy    O11 3158   4.312   4.964   2.259  0.1992  0.5554  0.0524
  117phy    H1A 3159   4.236   5.016   2.240  0.1259 -0.2316 -2.0486
  118phy    C35 3160   4.762   3.425   1.502 -0.0589 -0.0668 -0.0552
  118phy    C33 3161   4.795   3.568   1.494 -0.2724 -0.2546 -0.1904
  118phy    C34 3162   4.741   3.630   1.365 -0.2729 -0.2235  0.0852
  118phy    C32 3163   4.750   3.639   1.619  0.0541  0.7941  0.2095
  118phy    C31 3164   4.847   3.734   1.693  0.3513  0.1698 -0.1273
  118phy    C30 3165   4.788   3.806   1.818  0.3531 -0.3856 -0.8074
  118phy    C28 3166   4.910   3.868   1.895  0.3594 -0.3692  0.2991
  118phy    C29 3167   4.945   4.010   1.850  0.0378  0.0240  0.0945
  118phy    C27 3168   4.861   3.885   2.040  0.3420 -0.4733 -0.1902
  118phy    C26 3169   4.959   3.836   2.146  0.3360 -0.4794  0.3268
  118phy    C25 3170   4.905   3.864   2.291  0.7546 -0.2571  0.7094
  118phy    C23 3171   4.992   3.825   2.412 -0.3186 -0.7241 -0.1877
  118phy    C24 3172   5.101   3.927   2.451 -0.0458  0.1765  0.1614
  118phy    C22 3173   4.902   3.794   2.530  0.3775 -0.2035 -0.2577
  118phy    C21 3174   4.968   3.699   2.630  0.2380 -0.7228  0.4246
  118phy    C20 3175   4.877   3.675   2.755  0.2830  0.2731  0.2898
  118phy    C18 3176   4.918   3.579   2.871 -0.0914 -0.6338 -0.3024
  118phy    O01 3177   5.051   3.605   2.928 -0.0302 -0.1886 -0.0606
  118phy    H01 3178   5.062   3.645   3.012  1.2489  1.5233 -0.9765
  118phy    C19 3179   4.826   3.638   2.977 -0.4178  0.1110 -0.4361
  118phy    C13 3180   4.910   3.422   2.827  0.1404  0.2210  0.1928
  118phy     H3 3181   4.964   3.412   2.730  1.3394  1.1460  0.7388
  118phy    O33 3182   4.778   3.390   2.789 -0.3928  1.1224  0.3434
  118phy    H1B 3183   4.726   3.468   2.778 -0.7555  0.7990 -0.2782
  118phy    C12 3184   4.983   3.308   2.921 -0.0935  0.5613  0.5150
  118phy    O11 3185   5.111   3.334   2.967  0.0492  0.3992 -0.3005
  118phy    H1A 3186   5.119   3.427   2.978  0.4909  0.2751  0.4981
  119phy    C35 3187   3.997   3.461   2.556 -0.1889 -0.5759 -0.2422
  119phy    C33 3188   4.035   3.465   2.409  0.1579  0.1181 -0.3432
  119phy    C34 3189   3.907   3.495   2.334  0.2224 -0.0802 -0.1281
  119phy    C32 3190   4.160   3.553   2.383 -0.4282 -0.2383  0.0378
  119phy    C31 3191   4.263   3.502   2.280 -0.2678  0.1038 -0.5302
  119phy    C30 3192   4.352   3.608   2.212  0.0797 -0.2086 -0.8275
  119phy    C28 3193   4.471   3.555   2.132  0.0945  0.0564  0.1196
  119phy    C29 3194   4.482   3.647   2.009  0.0595  0.2020 -0.4709
  119phy    C27 3195   4.601   3.548   2.209  0.3759  0.0949  0.3953
  119phy    C26 3196   4.650   3.403   2.240 -0.5613 -0.6083  0.2251
  119phy    C25 3197   4.776   3.401   2.319 -0.3788 -0.2428 -0.0885
  119phy    C23 3198   4.853   3.271   2.337  0.0004  0.3219  0.0469
  119phy    C24 3199   5.001   3.288   2.297 -0.2763  0.0596 -0.3368
  119phy    C22 3200   4.848   3.223   2.483 -0.2907  0.0184 -0.5180
  119phy    C21 3201   4.730   3.127   2.513  0.9329 -0.4837  0.1600
  119phy    C20 3202   4.723   3.111   2.667 -0.1728  0.1235 -0.3133
  119phy    C18 3203   4.582   3.056   2.719  0.4110  0.2526  0.0275
  119phy    O01 3204   4.533   2.951   2.633  0.1775 -0.0339 -0.4006
  119phy    H01 3205   4.599   2.884   2.635 -0.6278 -0.8337  0.3355
  119phy    C19 3206   4.619   2.986   2.847 -0.1681  0.0430 -0.1363
  119phy    C13 3207   4.475   3.173   2.727  0.1970 -0.0855  0.1969
  119phy     H3 3208   4.469   3.219   2.625 -1.5505  0.2065  0.3951
  119phy    O33 3209   4.520   3.287   2.807 -0.7832 -0.2409  0.1250
  119phy    H1B 3210   4.614   3.285   2.801 -0.7584  0.5631  0.2639
  119phy    C12 3211   4.322   3.142   2.768 -0.7607 -0.4843  0.4149
  119phy    O11 3212   4.278   3.024   2.719  0.7580  0.1817  0.0297
  119phy    H1A 3213   4.354   2.983   2.681 -0.1922  2.5487 -5.3214
  120phy    C35 3214   3.419   3.561   2.711  0.1728 -0.6955  0.6669
  120phy    C33 3215   3.547   3.480   2.699  0.7296  0.8491  0.3027
  120phy    C34 3216   3.598   3.469   2.558 -0.0833  0.0942  0.2549
  120phy    C32 3217   3.653   3.502   2.802 -0.3659  0.5435  0.8279
  120phy    C31 3218   3.740   3.381   2.834  0.2520 -0.0730  0.1374
  120phy    C30 3219   3.826   3.412   2.963  0.2078  0.3261  0.2622
  120phy    C28 3220   3.890   3.286   3.024  0.4708 -0.5511 -0.2770
  120phy    C29 3221   4.012   3.319   3.104 -0.6477 -0.7104  0.4822
  120phy    C27 3222   3.794   3.226   3.125  0.4782 -0.0124 -0.1774
  120phy    C26 3223   3.778   3.079   3.090  0.4016 -0.5716 -0.0346
  120phy    C25 3224   3.711   2.977   3.195 -0.0575  0.0102 -0.0299
  120phy    C23 3225   3.709   2.832   3.138 -0.3003  0.2962  0.0677
  120phy    C24 3226   3.831   2.762   3.193 -0.3018 -0.2488  0.0522
  120phy    C22 3227   3.583   2.758   3.175  0.3367 -0.2015 -0.9596
  120phy    C21 3228   3.542   2.660   3.062 -0.7070 -0.6849 -0.1104
  120phy    C20 3229   3.422   2.572   3.092 -0.0670 -0.3738 -0.1956
  120phy    C18 3230   3.299   2.574   2.999 -0.0518  0.2637  0.0859
  120phy    O01 3231   3.259   2.704   2.964 -0.2107  0.0072  0.1841
  120phy    H01 3232   3.211   2.741   3.035 -0.2795  0.7783 -0.2581
  120phy    C19 3233   3.190   2.507   3.088 -0.3417  0.3340 -0.0241
  120phy    C13 3234   3.322   2.487   2.865  0.2845  0.1464 -0.7696
  120phy     H3 3235   3.398   2.549   2.810 -0.6421  2.1915  0.1295
  120phy    O33 3236   3.393   2.361   2.869 -0.3653  0.1554  0.0113
  120phy    H1B 3237   3.337   2.287   2.879  0.2976 -0.1227  1.9549
  120phy    C12 3238   3.244   2.490   2.730 -0.0565 -0.3521 -0.5495
  120phy    O11 3239   3.124   2.420   2.714  0.2364  0.1618  0.4159
  120phy    H1A 3240   3.113   2.351   2.651 -1.0598  0.0958  0.6706
  121phy    C35 3241   0.067   1.075   2.287  0.2861  0.1774  0.2690
  121phy    C33 3242   0.200   1.108   2.223 -0.1757 -0.1274  0.1496
  121phy    C34 3243   0.285   0.987   2.190  0.2146 -0.1983 -0.0972
  121phy    C32 3244   0.192   1.216   2.116 -0.1652  0.3123 -0.2360
  121phy    C31 3245   0.309   1.317   2.102 -0.4583 -0.5139 -0.2398
  121phy    C30 3246   0.282   1.409   1.983 -0.2198  0.1080  0.4506
  121phy    C28 3247   0.393   1.506   1.935 -0.2711 -0.0089  0.0384
  121phy    C29 3248   0.368   1.545   1.789 -0.3311 -0.1637  0.1611
  121phy    C27 3249   0.400   1.638   2.017 -0.2823  0.0157 -0.5473
  121phy    C26 3250   0.464   1.643   2.157  0.3023 -0.4888  0.6432
  121phy    C25 3251   0.475   1.780   2.221 -0.1429 -0.0034  0.2192
  121phy    C23 3252   0.552   1.792   2.356 -0.2524  0.4561  0.0853
  121phy    C24 3253   0.695   1.823   2.336  0.1147 -0.2229 -0.1490
  121phy    C22 3254   0.495   1.899   2.451  0.0316  0.4310  0.5439
  121phy    C21 3255   0.379   1.863   2.541  0.8216  0.4748  0.6683
  121phy    C20 3256   0.329   1.990   2.608 -0.3792  0.5251 -0.5518
  121phy    C18 3257   0.201   1.987   2.705  0.1567 -0.4029 -0.2632
  121phy    O01 3258   0.215   1.891   2.814 -0.4972  0.0423 -0.1218
  121phy    H01 3259   0.306   1.874   2.830 -0.8284 -0.9559  0.8457
  121phy    C19 3260   0.213   2.121   2.786 -0.1084 -0.1919 -0.3622
  121phy    C13 3261   0.055   1.957   2.638 -0.6297 -0.0766 -0.0610
  121phy     H3 3262   0.049   2.025   2.550  0.9250  1.3770  0.8989
  121phy    O33 3263  -0.053   2.018   2.718  0.1246  0.1686  0.1028
  121phy    H1B 3264  -0.071   1.965   2.794  0.4064  0.0330  0.0749
  121phy    C12 3265   0.018   1.810   2.603 -0.2444 -0.0085  0.0673
  121phy    O11 3266  -0.065   1.745   2.694 -0.5769  0.8667  0.1598
  121phy    H1A 3267  -0.020   1.765   2.773  0.1677 -0.9920  0.2538
  122phy    C35 3268   4.649   3.049   2.013 -0.1831  0.5731  0.4168
  122phy    C33 3269   4.668   3.113   1.872 -0.1424  0.1013  0.0927
  122phy    C34 3270   4.526   3.136   1.817 -0.2212  0.3359  0.7920
  122phy    C32 3271   4.749   3.242   1.874  0.2792  0.0869  0.1367
  122phy    C31 3272   4.899   3.243   1.902  0.0867 -0.0963  0.1063
  122phy    C30 3273   4.967   3.379   1.895 -0.1151  0.2028  0.2339
  122phy    C28 3274   5.119   3.375   1.907  0.0592  0.2849 -0.2610
  122phy    C29 3275   5.195   3.337   1.778  0.5293  0.1799  0.2063
  122phy    C27 3276   5.169   3.512   1.957 -0.2269 -0.1401 -0.1195
  122phy    C26 3277   5.290   3.505   2.061  0.3707 -0.7725  0.5033
  122phy    C25 3278   5.329   3.641   2.112  0.4647 -0.0883  0.5620
  122phy    C23 3279   5.444   3.629   2.213 -0.1452 -0.0350 -0.4964
  122phy    C24 3280   5.575   3.649   2.145 -0.8083  0.1438 -0.2561
  122phy    C22 3281   5.410   3.729   2.330 -0.4790  0.1470  0.0500
  122phy    C21 3282   5.427   3.663   2.469  0.0378 -0.0920 -0.2066
  122phy    C20 3283   5.444   3.770   2.579  0.2612 -0.1415 -0.2830
  122phy    C18 3284   5.480   3.729   2.729  0.3385 -0.3666  0.3347
  122phy    O01 3285   5.582   3.626   2.729 -1.0130  0.0993  0.2536
  122phy    H01 3286   5.579   3.545   2.683  0.6491 -0.5587  1.2259
  122phy    C19 3287   5.548   3.858   2.772  0.2873 -0.1737 -0.1540
  122phy    C13 3288   5.347   3.675   2.806 -0.4171  0.5320 -0.0757
  122phy     H3 3289   5.297   3.602   2.738  0.6292  0.4516 -0.7923
  122phy    O33 3290   5.249   3.780   2.812 -0.3506 -0.0503  0.1831
  122phy    H1B 3291   5.169   3.739   2.837  0.6698 -1.5764  1.1260
  122phy    C12 3292   5.359   3.616   2.946 -0.2420  0.0828 -0.1380
  122phy    O11 3293   5.400   3.703   3.047  0.0910  0.6713  0.1688
  122phy    H1A 3294   5.443   3.662   3.120 -2.8954 -0.1569  1.6675
  123phy    C35 3295   3.322   3.935   1.026  0.0590  0.3960  0.2501
  123phy    C33 3296   3.454   4.012   1.046 -0.3441  0.3478  0.1475
  123phy    C34 3297   3.444   4.049   1.191 -0.0926 -0.6086 -0.0374
  123phy    C32 3298   3.578   3.921   1.032 -0.3339 -0.4544 -0.0389
  123phy    C31 3299   3.629   3.887   0.895 -0.2023  0.0142 -0.2386
  123phy    C30 3300   3.748   3.786   0.897 -0.1411 -0.0175  0.2197
  123phy    C28 3301   3.853   3.785   0.785 -0.3568  0.3939  0.4641
  123phy    C29 3302   3.983   3.765   0.859 -0.3630 -0.1066 -0.1201
  123phy    C27 3303   3.842   3.671   0.686  0.4423  0.0567 -0.6164
  123phy    C26 3304   3.801   3.731   0.551  0.1947 -0.4823  0.3883
  123phy    C25 3305   3.816   3.630   0.434 -0.2853  0.3552 -0.0467
  123phy    C23 3306   3.826   3.709   0.302  0.0244 -0.0226  0.1826
  123phy    C24 3307   3.938   3.624   0.236  0.4541 -0.6267 -0.0841
  123phy    C22 3308   3.705   3.692   0.208  0.7427  0.4519  0.2729
  123phy    C21 3309   3.630   3.825   0.184 -0.4627  0.2145 -0.0660
  123phy    C20 3310   3.577   3.832   0.044  0.0630 -0.0310 -0.0455
  123phy    C18 3311   3.490   3.955   0.006 -0.0982 -0.0103  0.1923
  123phy    O01 3312   3.377   3.964   0.093 -0.3209  0.1104 -0.4442
  123phy    H01 3313   3.319   3.896   0.065  1.4760 -1.1240 -1.3875
  123phy    C19 3314   3.443   3.907  -0.140 -0.2869  0.1143 -0.7349
  123phy    C13 3315   3.555   4.105  -0.000  0.6632 -0.3118  0.1023
  123phy     H3 3316   3.560   4.132   0.108  2.1244 -0.0269 -0.0122
  123phy    O33 3317   3.695   4.115  -0.018 -0.3212 -0.0774 -0.1345
  123phy    H1B 3318   3.720   4.055  -0.086  0.2529 -1.9603  1.6052
  123phy    C12 3319   3.493   4.244  -0.036 -0.0165  0.5752 -0.5431
  123phy    O11 3320   3.357   4.253  -0.060 -0.1904  0.0930 -0.1842
  123phy    H1A 3321   3.316   4.289   0.016 -2.2272 -0.0714 -1.1124
  124phy    C35 3322   3.928   0.723   1.495 -1.2924  0.0405 -0.6184
  124phy    C33 3323   3.977   0.698   1.353 -0.0881 -0.4897  0.0062
  124phy    C34 3324   3.977   0.832   1.300 -0.4790  0.0781  0.4236
  124phy    C32 3325   4.122   0.646   1.332  0.0167 -0.6175 -0.7198
  124phy    C31 3326   4.144   0.496   1.312 -0.0819 -0.6030  0.1504
  124phy    C30 3327   4.294   0.471   1.324 -0.8051 -0.0726  0.0171
  124phy    C28 3328   4.335   0.320   1.341 -0.4965 -0.0588 -0.1304
  124phy    C29 3329   4.438   0.292   1.232 -0.0920 -0.2091 -0.1564
  124phy    C27 3330   4.399   0.308   1.478  0.1775 -0.0948 -0.1548
  124phy    C26 3331   4.390   0.176   1.553 -0.0343 -0.7045  0.8321
  124phy    C25 3332   4.436   0.196   1.696 -0.4460  1.2110  0.0230
  124phy    C23 3333   4.397   0.075   1.786 -0.5479  0.9422 -0.0734
  124phy    C24 3334   4.512  -0.027   1.776  0.4307  0.4729 -0.5751
  124phy    C22 3335   4.386   0.123   1.932 -0.0207  0.1461  0.8074
  124phy    C21 3336   4.236   0.120   1.982 -0.1232  0.1332  0.3796
  124phy    C20 3337   4.230   0.224   2.094 -0.2823  0.4947 -0.6665
  124phy    C18 3338   4.130   0.208   2.216  0.7698 -0.5366 -0.3607
  124phy    O01 3339   4.134   0.072   2.270  0.0641  0.4347  0.2096
  124phy    H01 3340   4.094   0.005   2.218 -1.2928  1.1932  0.2402
  124phy    C19 3341   4.193   0.305   2.321 -0.3252  0.0414  0.3084
  124phy    C13 3342   3.975   0.254   2.189  0.4059  0.3686  0.5375
  124phy     H3 3343   3.971   0.360   2.155 -2.0541  0.6505  1.4640
  124phy    O33 3344   3.897   0.264   2.312  0.0759 -0.0026 -0.4444
  124phy    H1B 3345   3.915   0.188   2.364 -1.7570  0.2218  0.5865
  124phy    C12 3346   3.888   0.167   2.087  0.0072 -0.7068  0.2081
  124phy    O11 3347   3.855   0.040   2.134  0.7178  0.6009  0.4644
  124phy    H1A 3348   3.769   0.051   2.171 -0.1749 -1.0593 -1.0051
  125phy    C35 3349   3.687   1.223   1.601 -0.1384  0.0317 -0.4559
  125phy    C33 3350   3.545   1.272   1.591 -0.0883 -0.4227 -0.3142
  125phy    C34 3351   3.555   1.391   1.509  0.5086  0.1642  0.0418
  125phy    C32 3352   3.448   1.166   1.538 -0.0320  0.3644 -0.4576
  125phy    C31 3353   3.382   1.084   1.647 -0.0076  0.0610  0.0656
  125phy    C30 3354   3.267   1.004   1.582 -0.2627 -0.2669 -0.4165
  125phy    C28 3355   3.212   0.893   1.681 -0.3403  0.0283  0.1205
  125phy    C29 3356   3.069   0.867   1.641 -0.4526  0.7895 -0.2739
  125phy    C27 3357   3.283   0.755   1.665 -0.2943  0.0403  0.8692
  125phy    C26 3358   3.312   0.688   1.795 -0.1166  0.5776 -0.5219
  125phy    C25 3359   3.434   0.601   1.784 -0.2725 -0.4506  0.2188
  125phy    C23 3360   3.456   0.502   1.902  0.0878 -0.5591  0.2985
  125phy    C24 3361   3.495   0.365   1.852 -0.1421  0.0941  0.0921
  125phy    C22 3362   3.563   0.554   2.000 -0.3815 -0.2473  0.0973
  125phy    C21 3363   3.555   0.525   2.145  0.2256  0.1202 -0.0234
  125phy    C20 3364   3.677   0.591   2.216  0.0792 -0.4332  0.2027
  125phy    C18 3365   3.716   0.559   2.370 -0.2192  0.1425  0.1411
  125phy    O01 3366   3.719   0.411   2.382 -0.2214 -0.5172 -0.1843
  125phy    H01 3367   3.786   0.359   2.342 -1.5190 -3.0082  0.6760
  125phy    C19 3368   3.864   0.614   2.378 -0.1835  0.3337  0.0683
  125phy    C13 3369   3.620   0.623   2.487  0.8808 -0.4901 -0.4800
  125phy     H3 3370   3.601   0.730   2.461 -1.2415 -0.4668  0.9204
  125phy    O33 3371   3.683   0.634   2.617 -0.3918  0.2865 -0.3693
  125phy    H1B 3372   3.717   0.552   2.647  0.2429  1.0159  1.0442
  125phy    C12 3373   3.476   0.557   2.497 -0.1001  0.1109  0.1163
  125phy    O11 3374   3.468   0.423   2.542 -0.0191  0.1800  0.0798
  125phy    H1A 3375   3.476   0.377   2.461 -0.9414 -0.7936  0.5049
  126phy    C35 3376   3.258   4.086   2.064  0.1025  0.1112  0.2298
  126phy    C33 3377   3.346   4.123   1.952  0.2378  0.0668 -0.0406
  126phy    C34 3378   3.373   4.003   1.864  0.3997  0.0709 -0.2057
  126phy    C32 3379   3.293   4.238   1.868  0.4016  0.4995  0.1682
  126phy    C31 3380   3.389   4.331   1.792 -0.5098 -0.0347 -0.0107
  126phy    C30 3381   3.313   4.435   1.713 -0.0636 -0.4723  0.4076
  126phy    C28 3382   3.409   4.514   1.616  0.4895  0.3451 -0.6325
  126phy    C29 3383   3.398   4.462   1.473 -0.1192 -0.1543 -0.2949
  126phy    C27 3384   3.387   4.669   1.628  0.3722  0.3017 -0.2108
  126phy    C26 3385   3.505   4.738   1.702  0.2143  0.0967  0.0887
  126phy    C25 3386   3.462   4.886   1.721  0.1232  0.1058 -0.3662
  126phy    C23 3387   3.555   4.983   1.794  0.0494  0.3749  0.6901
  126phy    C24 3388   3.607   5.076   1.686 -0.0278 -0.8766  0.1833
  126phy    C22 3389   3.476   5.075   1.886 -0.0290 -0.8581  0.2429
  126phy    C21 3390   3.522   5.065   2.032  0.1670  0.4346  0.0565
  126phy    C20 3391   3.437   5.162   2.111 -0.2759 -0.5613 -0.0814
  126phy    C18 3392   3.457   5.198   2.262  0.0967  0.1981  0.6402
  126phy    O01 3393   3.601   5.236   2.269 -0.0555 -0.0459  0.6654
  126phy    H01 3394   3.611   5.283   2.349  1.8869  1.3904 -0.3462
  126phy    C19 3395   3.385   5.332   2.279 -0.3109  0.1271 -0.4329
  126phy    C13 3396   3.419   5.087   2.378  0.1138  0.1557 -0.1335
  126phy     H3 3397   3.312   5.058   2.360  0.1080  1.1325 -1.8130
  126phy    O33 3398   3.418   5.143   2.510 -0.0370  0.0436 -0.5197
  126phy    H1B 3399   3.504   5.147   2.548 -0.3133  1.2598  0.0300
  126phy    C12 3400   3.510   4.956   2.380  0.0177  0.0965  0.1114
  126phy    O11 3401   3.486   4.868   2.481  0.1421  0.1530  0.2363
  126phy    H1A 3402   3.525   4.785   2.459 -0.6794  0.1405 -1.3047
  127phy    C35 3403   3.745   4.561   1.047  0.5662  0.4185 -0.6037
  127phy    C33 3404   3.668   4.438   0.997 -0.1943  0.1131  0.4444
  127phy    C34 3405   3.534   4.422   1.066  0.4053  0.1199 -0.1833
  127phy    C32 3406   3.654   4.436   0.845  0.2833  0.3141  0.7399
  127phy    C31 3407   3.687   4.304   0.775 -0.1049  0.0550  0.4939
  127phy    C30 3408   3.664   4.297   0.625  0.6215  0.1254 -0.5424
  127phy    C28 3409   3.714   4.170   0.551  0.2529  0.6938  0.1837
  127phy    C29 3410   3.595   4.077   0.520  0.1269  0.1732  0.1625
  127phy    C27 3411   3.783   4.209   0.417  0.0107 -0.3705 -0.0004
  127phy    C26 3412   3.928   4.158   0.405  0.2887  0.4167  0.2852
  127phy    C25 3413   3.979   4.154   0.257 -0.2841 -0.0665 -0.4403
  127phy    C23 3414   4.125   4.111   0.238  0.3039  0.2140 -0.3064
  127phy    C24 3415   4.137   3.961   0.220 -0.6782 -0.0539 -0.5516
  127phy    C22 3416   4.173   4.184   0.111  0.4936  0.2593  0.4003
  127phy    C21 3417   4.320   4.195   0.065 -0.3304  0.2493 -0.1771
  127phy    C20 3418   4.332   4.276  -0.060 -0.7316 -0.1585  0.3040
  127phy    C18 3419   4.464   4.256  -0.147 -0.5315  0.3412 -0.2167
  127phy    O01 3420   4.579   4.289  -0.068  0.5390 -0.2931  0.6441
  127phy    H01 3421   4.589   4.378  -0.038  3.0148 -0.9657  2.0667
  127phy    C19 3422   4.457   4.369  -0.244 -0.2082 -0.0516  0.7270
  127phy    C13 3423   4.496   4.109  -0.212 -0.0971 -0.5844 -0.3745
  127phy     H3 3424   4.470   4.037  -0.130 -0.3313 -1.1985 -0.9765
  127phy    O33 3425   4.402   4.062  -0.305  0.2067 -0.0755 -0.0588
  127phy    H1B 3426   4.384   3.971  -0.294 -1.3779  0.0841 -0.9882
  127phy    C12 3427   4.634   4.041  -0.231  0.3244  0.3808  0.4596
  127phy    O11 3428   4.735   4.075  -0.141  0.3749 -0.2291  0.3811
  127phy    H1A 3429   4.716   4.164  -0.118 -0.3670  0.2222 -1.7567
  128SOL     OW 3430   1.416   0.506   0.068 -0.4529  0.0516 -0.2386
  128SOL    HW1 3431   1.472   0.517  -0.009 -0.2374  2.7240  0.2040
  128SOL    HW2 3432   1.344   0.564   0.045 -0.4966  0.7619  1.5405
  128SOL     MW 3433   1.414   0.515   0.055 -0.0181  0.0083  0.0068
  129SOL     OW 3434   3.458   0.822   2.929  0.0278  0.2657 -0.0087
  129SOL    HW1 3435   3.534   0.833   2.872  0.9906 -1.8881  0.7781
  129SOL    HW2 3436   3.468   0.885   3.000  2.0570 -0.2560  0.2267
  129SOL     MW 3437   3.470   0.832   2.931 -0.0181  0.0083  0.0068
  130SOL     OW 3438   1.033   0.557   0.282 -0.0957 -0.4787  0.4572
  130SOL    HW1 3439   1.120   0.533   0.315 -0.2220 -1.2591  0.2433
  130SOL    HW2 3440   0.976   0.510   0.344  0.3103 -1.3675  0.1674
  130SOL     MW 3441   1.037   0.547   0.295 -0.0181  0.0083  0.0068
  131SOL     OW 3442   4.203   0.416   0.109 -0.2999  0.5300 -0.0687
  131SOL    HW1 3443   4.172   0.455   0.191 -2.1924  0.0355 -0.4852
  131SOL    HW2 3444   4.279   0.366   0.137 -0.0671  0.1753 -1.2950
  131SOL     MW 3445   4.209   0.415   0.124 -0.0181  0.0083  0.0068
  132SOL     OW 3446   2.596   3.550   2.826 -0.3411 -0.1782 -0.0590
  132SOL    HW1 3447   2.670   3.493   2.802 -1.0177 -0.2811 -2.1648
  132SOL    HW2 3448   2.580   3.609   2.753 -1.4710 -0.4738 -0.0656
  132SOL     MW 3449   2.604   3.550   2.813 -0.0181  0.0083  0.0068
  133SOL     OW 3450   5.058   2.651   2.952 -0.3372  0.4560  0.0114
  133SOL    HW1 3451   4.989   2.634   3.016 -0.2907 -1.6265 -0.4309
  133SOL    HW2 3452   5.105   2.568   2.951 -0.7667  0.2146 -0.4582
  133SOL     MW 3453   5.055   2.638   2.960 -0.0181  0.0083  0.0068
  134SOL     OW 3454   3.684   4.756   2.762  0.0986 -0.2161 -0.1011
  134SOL    HW1 3455   3.588   4.751   2.760  0.1476 -1.5285 -1.6792
  134SOL    HW2 3456   3.716   4.673   2.726  2.6140 -0.0118  1.4646
  134SOL     MW 3457   3.675   4.744   2.757 -0.0181  0.0083  0.0068
  135SOL     OW 3458   1.557   2.499   0.051  0.7255 -0.0177 -0.2336
  135SOL    HW1 3459   1.527   2.422   0.101  1.7536  0.3057  0.9183
  135SOL    HW2 3460   1.623   2.538   0.107 -1.8201  0.2759  2.7923
  135SOL     MW 3461   1.561   2.494   0.065 -0.0181  0.0083  0.0068
  136SOL     OW 3462   4.469   0.270   0.136 -0.2412 -0.4974 -0.2758
  136SOL    HW1 3463   4.544   0.303   0.186  0.2954 -2.2394  0.1324
  136SOL    HW2 3464   4.506   0.184   0.116 -0.2820 -0.7862  0.7778
  136SOL     MW 3465   4.484   0.263   0.140 -0.0181  0.0083  0.0068
  137SOL     OW 3466   0.995   1.269   2.655  0.0919  0.1372 -0.0904
  137SOL    HW1 3467   0.996   1.343   2.594 -0.4520 -1.3132 -1.9788
  137SOL    HW2 3468   1.087   1.244   2.660  0.0597  0.0106 -0.1035
  137SOL     MW 3469   1.007   1.275   2.648 -0.0181  0.0083  0.0068
  138SOL     OW 3470   1.322   3.605   0.258  0.4349  0.1112 -0.6033
  138SOL    HW1 3471   1.335   3.675   0.194  0.2272 -0.5689 -1.4010
  138SOL    HW2 3472   1.318   3.653   0.341  1.2308  1.8117 -1.4951
  138SOL     MW 3473   1.323   3.620   0.260 -0.0181  0.0083  0.0068
  139SOL     OW 3474   2.400   1.888   2.692 -0.8006  0.2872  0.4663
  139SOL    HW1 3475   2.358   1.957   2.642  1.0433  0.4315 -0.9583
  139SOL    HW2 3476   2.330   1.822   2.693 -1.0893  0.5919  0.5793
  139SOL     MW 3477   2.385   1.888   2.686 -0.0181  0.0083  0.0068
  140SOL     OW 3478   4.765   1.840   2.869 -0.0363 -0.1908  0.0723
  140SOL    HW1 3479   4.798   1.831   2.779  2.6343 -1.3395  1.0763
  140SOL    HW2 3480   4.706   1.915   2.863  1.8760  1.3347 -0.6968
  140SOL     MW 3481   4.761   1.848   2.856 -0.0181  0.0083  0.0068
  141SOL     OW 3482   1.646   2.709   0.348  0.0970 -0.1418  0.4457
  141SOL    HW1 3483   1.685   2.733   0.264  0.7921  0.1003  0.8300
  141SOL    HW2 3484   1.563   2.756   0.347  0.6112  0.7911  0.6749
  141SOL     MW 3485   1.640   2.718   0.336 -0.0181  0.0083  0.0068
  142SOL     OW 3486   2.364   1.540   2.856  0.6434 -0.0333  0.3542
  142SOL    HW1 3487   2.306   1.607   2.818  0.0769  0.6918  2.3652
  142SOL    HW2 3488   2.427   1.526   2.786 -0.4804  2.6881 -1.3870
  142SOL     MW 3489   2.364   1.547   2.842 -0.0181  0.0083  0.0068
  143SOL     OW 3490   4.248   4.956   2.989 -0.2058 -0.3613 -0.0580
  143SOL    HW1 3491   4.231   5.022   2.921 -2.0022 -1.4362 -0.7094
  143SOL    HW2 3492   4.189   4.985   3.058 -1.5257 -0.9364 -0.9128
  143SOL     MW 3493   4.238   4.969   2.989 -0.0181  0.0083  0.0068
  144SOL     OW 3494   1.281   0.918   0.268  0.1095  0.1911 -0.2694
  144SOL    HW1 3495   1.356   0.858   0.267 -1.9361 -2.5806 -1.9706
  144SOL    HW2 3496   1.285   0.963   0.184 -0.5481 -0.8405 -0.8722
  144SOL     MW 3497   1.291   0.916   0.257 -0.0181  0.0083  0.0068
  145SOL     OW 3498   4.184   1.563   2.954 -0.5906  0.3466  0.3085
  145SOL    HW1 3499   4.185   1.567   2.858  2.4915  0.6841  0.2275
  145SOL    HW2 3500   4.108   1.613   2.983 -1.0129 -0.3659  0.4197
  145SOL     MW 3501   4.174   1.570   2.945 -0.0181  0.0083  0.0068
  146SOL     OW 3502   2.770   1.956   2.842  0.4682 -0.5482  0.4549
  146SOL    HW1 3503   2.828   1.931   2.913  0.6311  0.6051  0.7373
  146SOL    HW2 3504   2.794   2.046   2.819 -0.1850 -0.8373 -1.6133
  146SOL     MW 3505   2.781   1.965   2.848 -0.0181  0.0083  0.0068
  147SOL     OW 3506   4.127   2.899   0.010  0.4321  0.1438 -0.1432
  147SOL    HW1 3507   4.154   2.807   0.011 -1.9611 -0.6174 -0.1252
  147SOL    HW2 3508   4.087   2.903  -0.077  0.4722 -0.8075 -0.2093
  147SOL     MW 3509   4.125   2.888  -0.001 -0.0181  0.0083  0.0068
  148SOL     OW 3510   5.093   1.993   0.320  0.0903  0.3605  0.0945
  148SOL    HW1 3511   5.058   2.043   0.246 -1.1426 -0.4898  0.0732
  148SOL    HW2 3512   5.018   1.963   0.371  0.4504 -1.0414 -0.1733
  148SOL     MW 3513   5.079   1.996   0.317 -0.0181  0.0083  0.0068
  149SOL     OW 3514   2.373   4.659   2.579  0.2850 -0.4185  0.1779
  149SOL    HW1 3515   2.425   4.633   2.656 -0.5492 -1.0242  0.5546
  149SOL    HW2 3516   2.422   4.734   2.546 -1.4986  1.0862  0.7518
  149SOL     MW 3517   2.386   4.665   2.585 -0.0181  0.0083  0.0068
  150SOL     OW 3518   3.790   2.019   0.101 -0.4876  0.0346 -0.3066
  150SOL    HW1 3519   3.780   2.084   0.170  2.3324 -0.9681  1.2237
  150SOL    HW2 3520   3.747   2.056   0.024  0.7098 -0.8364 -1.4502
  150SOL     MW 3521   3.783   2.032   0.100 -0.0181  0.0083  0.0068
  151SOL     OW 3522   4.968   2.191   2.594 -0.7425 -0.3600 -0.6389
  151SOL    HW1 3523   4.912   2.153   2.525 -1.2290 -0.2706 -0.3008
  151SOL    HW2 3524   5.019   2.115   2.621 -3.6734 -1.4616  2.4897
  151SOL     MW 3525   4.967   2.176   2.588 -0.0181  0.0083  0.0068
  152SOL     OW 3526   2.989   1.943   0.003 -0.4704  0.0082  0.0172
  152SOL    HW1 3527   3.023   1.892   0.076 -0.8183  0.3813  0.4437
  152SOL    HW2 3528   2.960   2.025   0.042  2.1597  1.8214 -1.5204
  152SOL     MW 3529   2.990   1.947   0.018 -0.0181  0.0083  0.0068
  153SOL     OW 3530   4.824   0.143   0.175  0.1947  0.0691 -0.0908
  153SOL    HW1 3531   4.870   0.061   0.194  1.5997  0.8033 -0.1541
  153SOL    HW2 3532   4.745   0.122   0.126 -0.7321  1.8872  0.5218
  153SOL     MW 3533   4.820   0.130   0.171 -0.0181  0.0083  0.0068
  154SOL     OW 3534   3.562   0.113   2.752  0.2819 -0.2646  0.6809
  154SOL    HW1 3535   3.528   0.198   2.781 -1.3227 -1.1813  1.6374
  154SOL    HW2 3536   3.597   0.136   2.666 -1.6564 -1.1446 -0.4179
  154SOL     MW 3537   3.562   0.127   2.745 -0.0181  0.0083  0.0068
  155SOL     OW 3538   4.033   4.539   2.954  0.5420  0.2440  0.5044
  155SOL    HW1 3539   3.991   4.471   3.007 -1.3341  0.4645 -0.5769
  155SOL    HW2 3540   3.985   4.619   2.973 -1.1917 -0.6083 -0.0569
  155SOL     MW 3541   4.021   4.540   2.963 -0.0181  0.0083  0.0068
  156SOL     OW 3542   4.177   0.017   2.531  0.3163 -0.3485 -0.0929
  156SOL    HW1 3543   4.168  -0.078   2.531 -1.2831 -0.2100  0.2134
  156SOL    HW2 3544   4.187   0.051   2.442  0.3962  1.8381  0.6878
  156SOL     MW 3545   4.178   0.009   2.519 -0.0181  0.0083  0.0068
  157SOL     OW 3546   3.509   1.705   2.680 -0.1131  0.4005 -0.2334
  157SOL    HW1 3547   3.422   1.686   2.647 -0.1500  0.7744 -0.3666
  157SOL    HW2 3548   3.489   1.763   2.753 -0.5951  0.7039 -0.5996
  157SOL     MW 3549   3.495   1.710   2.685 -0.0181  0.0083  0.0068
  158SOL     OW 3550   1.487   0.696   0.316 -0.1308 -0.0132 -0.2419
  158SOL    HW1 3551   1.438   0.661   0.391  0.3000 -1.4487 -0.5869
  158SOL    HW2 3552   1.487   0.624   0.253 -1.7240 -1.7271  1.5753
  158SOL     MW 3553   1.481   0.682   0.318 -0.0181  0.0083  0.0068
  159SOL     OW 3554   0.443   1.035   0.846  0.4625 -0.4980  0.0695
  159SOL    HW1 3555   0.498   1.070   0.917 -1.9655  0.6553  1.4951
  159SOL    HW2 3556   0.356   1.061   0.874 -0.0820 -1.2470 -0.8968
  159SOL     MW 3557   0.439   1.043   0.859 -0.0181  0.0083  0.0068
  160SOL     OW 3558   2.777   3.329   2.832 -0.1264 -0.1895  0.1604
  160SOL    HW1 3559   2.809   3.321   2.922 -1.7647 -0.2579  0.7606
  160SOL    HW2 3560   2.747   3.238   2.823  0.4465 -0.4933  1.1465
  160SOL     MW 3561   2.777   3.316   2.842 -0.0181  0.0083  0.0068
  161SOL     OW 3562   2.527   3.080   0.023 -0.5514 -0.1228  0.1354
  161SOL    HW1 3563   2.441   3.058  -0.013 -0.5244 -0.2336  0.1365
  161SOL    HW2 3564   2.523   3.175   0.017 -2.2579 -0.1312  0.5280
  161SOL     MW 3565   2.515   3.090   0.018 -0.0181  0.0083  0.0068
  162SOL     OW 3566   3.630   2.348   2.770  0.0206 -0.2852 -0.0493
  162SOL    HW1 3567   3.687   2.415   2.810  0.4739 -0.7415  0.0843
  162SOL    HW2 3568   3.543   2.365   2.806 -0.8546 -0.1891 -2.1040
  162SOL     MW 3569   3.626   2.359   2.780 -0.0181  0.0083  0.0068
  163SOL     OW 3570   0.541   3.575   2.945 -0.3219  0.3316  0.6114
  163SOL    HW1 3571   0.556   3.655   2.996 -0.9400  1.0277 -0.2724
  163SOL    HW2 3572   0.492   3.602   2.867  0.1717  1.0263  0.5278
  163SOL     MW 3573   0.537   3.589   2.941 -0.0181  0.0083  0.0068
  164SOL     OW 3574   4.572   4.724   2.871 -0.0909  0.4709 -0.4493
  164SOL    HW1 3575   4.616   4.725   2.786  1.2636  0.6503  0.2298
  164SOL    HW2 3576   4.484   4.693   2.848 -0.9872  1.9279  0.8073
  164SOL     MW 3577   4.566   4.720   2.857 -0.0181  0.0083  0.0068
  165SOL     OW 3578   3.060   4.049   0.464 -0.0701 -0.0145  0.5801
  165SOL    HW1 3579   2.968   4.027   0.452  0.3309 -2.5507  1.5557
  165SOL    HW2 3580   3.064   4.048   0.560  0.7303  0.7473  0.5734
  165SOL     MW 3581   3.048   4.046   0.475 -0.0181  0.0083  0.0068
  166SOL     OW 3582   2.148   2.375   2.859  0.4754 -0.2525 -0.4506
  166SOL    HW1 3583   2.238   2.345   2.853  0.3886 -0.7201  0.3856
  166SOL    HW2 3584   2.100   2.307   2.813  0.4237 -0.4139 -0.1628
  166SOL     MW 3585   2.153   2.362   2.852 -0.0181  0.0083  0.0068
  167SOL     OW 3586   3.963   1.693   0.019 -0.2737  0.3039  0.2529
  167SOL    HW1 3587   3.915   1.702  -0.064  0.6949  0.7614 -0.2726
  167SOL    HW2 3588   3.914   1.628   0.069  0.1884 -0.2958 -0.0569
  167SOL     MW 3589   3.950   1.685   0.014 -0.0181  0.0083  0.0068
  168SOL     OW 3590   1.288   3.653   2.929  0.3724  0.0338  0.3168
  168SOL    HW1 3591   1.352   3.711   2.969  1.9863 -0.3332 -1.5923
  168SOL    HW2 3592   1.335   3.570   2.926 -0.3348 -0.5055  2.2801
  168SOL     MW 3593   1.302   3.650   2.934 -0.0181  0.0083  0.0068
  169SOL     OW 3594   4.718   1.127   2.993 -0.1674 -0.2151  0.5967
  169SOL    HW1 3595   4.745   1.191   3.059 -0.8914 -0.1379  0.8201
  169SOL    HW2 3596   4.623   1.125   3.005 -0.3407  2.1304  0.1091
  169SOL     MW 3597   4.709   1.135   3.004 -0.0181  0.0083  0.0068
  170SOL     OW 3598   0.237   4.217   2.908  0.3757  0.3697 -0.2069
  170SOL    HW1 3599   0.186   4.137   2.923 -0.5505  1.1976  1.4403
  170SOL    HW2 3600   0.257   4.239   2.999 -0.7898 -0.1661  0.1945
  170SOL     MW 3601   0.233   4.210   2.922 -0.0181  0.0083  0.0068
  171SOL     OW 3602   4.368   0.302   2.862 -0.4299  0.3186 -0.1364
  171SOL    HW1 3603   4.393   0.303   2.955 -0.8027 -2.9628  0.1295
  171SOL    HW2 3604   4.313   0.380   2.863  0.4864  0.9793  0.7608
  171SOL     MW 3605   4.364   0.312   2.875 -0.0181  0.0083  0.0068
  172SOL     OW 3606   3.876   1.246   2.959 -0.1362 -0.0281 -0.5456
  172SOL    HW1 3607   3.955   1.225   3.009 -1.4742 -1.1425  1.2354
  172SOL    HW2 3608   3.844   1.325   3.002 -0.1791 -0.1065 -0.4339
  172SOL     MW 3609   3.882   1.253   2.971 -0.0181  0.0083  0.0068
  173SOL     OW 3610   1.788   1.158   2.752 -0.2422  0.0743 -0.4634
  173SOL    HW1 3611   1.749   1.163   2.840  0.6776 -1.0038  0.0322
  173SOL    HW2 3612   1.709   1.181   2.703  0.2077  1.1877 -0.6834
  173SOL     MW 3613   1.772   1.162   2.757 -0.0181  0.0083  0.0068
  174SOL     OW 3614   1.717   3.794   2.985 -0.1795  0.5663  0.4022
  174SOL    HW1 3615   1.697   3.858   2.917  0.1780  0.8740  0.5800
  174SOL    HW2 3616   1.777   3.835   3.048  0.5443 -1.6802  1.2637
  174SOL     MW 3617   1.722   3.808   2.985 -0.0181  0.0083  0.0068
  175SOL     OW 3618   1.875   2.666   0.511 -0.3653  0.2846 -0.0558
  175SOL    HW1 3619   1.933   2.651   0.437  0.4808  1.4830  0.3492
  175SOL    HW2 3620   1.798   2.694   0.461 -0.4833 -0.9712 -0.6208
  175SOL     MW 3621   1.872   2.667   0.494 -0.0181  0.0083  0.0068
  176SOL     OW 3622   0.030   2.374   0.164  0.3470 -0.1563 -0.1590
  176SOL    HW1 3623   0.049   2.397   0.073  0.4590  0.8863  0.1213
  176SOL    HW2 3624  -0.010   2.455   0.194 -0.8614 -0.5282 -0.6578
  176SOL     MW 3625   0.027   2.388   0.156 -0.0181  0.0083  0.0068
  177SOL     OW 3626   3.760   4.485   2.713  0.1331  0.5164 -0.2666
  177SOL    HW1 3627   3.843   4.479   2.666 -0.9081  1.7297 -2.3900
  177SOL    HW2 3628   3.783   4.455   2.801 -0.4231  0.8839  0.0090
  177SOL     MW 3629   3.774   4.480   2.719 -0.0181  0.0083  0.0068
  178SOL     OW 3630   3.215   4.440   0.140 -0.1468 -0.7147 -0.5525
  178SOL    HW1 3631   3.169   4.489   0.071 -1.1256  2.4731  2.1314
  178SOL    HW2 3632   3.292   4.496   0.151  0.6779 -1.9852  0.3599
  178SOL     MW 3633   3.220   4.454   0.132 -0.0181  0.0083  0.0068
  179SOL     OW 3634   0.636   1.041   0.399  0.2487  0.2285  0.1223
  179SOL    HW1 3635   0.719   1.076   0.367 -0.5625  0.5882 -1.6885
  179SOL    HW2 3636   0.640   1.065   0.492 -0.2409 -1.8849  0.7284
  179SOL     MW 3637   0.647   1.049   0.407 -0.0181  0.0083  0.0068
  180SOL     OW 3638   4.237   0.025   2.800 -0.1022 -0.0060 -0.2813
  180SOL    HW1 3639   4.210   0.043   2.709 -0.7407  1.4783  0.1737
  180SOL    HW2 3640   4.270   0.108   2.834 -1.1257  0.5856 -0.6672
  180SOL     MW 3641   4.238   0.038   2.792 -0.0181  0.0083  0.0068
  181SOL     OW 3642   1.353   3.770   0.479  0.0773  0.1210 -0.5839
  181SOL    HW1 3643   1.268   3.747   0.518 -0.2956  0.3910 -1.2172
  181SOL    HW2 3644   1.331   3.846   0.424  0.0534 -0.1442 -0.9432
  181SOL     MW 3645   1.339   3.777   0.477 -0.0181  0.0083  0.0068
  182SOL     OW 3646   2.182   1.694   2.734  0.2001 -0.5345 -0.1271
  182SOL    HW1 3647   2.126   1.764   2.767  0.1316 -0.8120  0.3579
  182SOL    HW2 3648   2.117   1.650   2.679  0.2248  0.4520 -0.9781
  182SOL     MW 3649   2.166   1.698   2.731 -0.0181  0.0083  0.0068
  183SOL     OW 3650   1.313   3.974   0.280 -0.0127  0.2054 -0.5190
  183SOL    HW1 3651   1.238   4.032   0.270 -1.2080 -0.5429  2.9170
  183SOL    HW2 3652   1.384   4.017   0.232 -0.0622 -1.1289 -1.8632
  183SOL     MW 3653   1.313   3.987   0.272 -0.0181  0.0083  0.0068
  184SOL     OW 3654   2.124   0.936   0.029 -0.3661  0.3885 -0.1347
  184SOL    HW1 3655   2.184   0.973   0.093 -0.2366 -2.2204  1.3706
  184SOL    HW2 3656   2.100   1.009  -0.029  1.6645  0.1083 -1.4098
  184SOL     MW 3657   2.128   0.950   0.030 -0.0181  0.0083  0.0068
  185SOL     OW 3658   2.441   1.051   2.768  0.2217 -0.3509 -0.1261
  185SOL    HW1 3659   2.406   1.128   2.813  1.8967 -0.1717  0.9478
  185SOL    HW2 3660   2.410   1.060   2.678 -0.1647 -0.4144 -0.0047
  185SOL     MW 3661   2.432   1.063   2.762 -0.0181  0.0083  0.0068
  186SOL     OW 3662   1.421   1.158   2.897 -0.5325 -0.4090  0.1499
  186SOL    HW1 3663   1.369   1.221   2.949 -2.9226  0.3099 -2.8049
  186SOL    HW2 3664   1.387   1.073   2.926  0.4736 -0.7444  0.3954
  186SOL     MW 3665   1.409   1.155   2.908 -0.0181  0.0083  0.0068
  187SOL     OW 3666   0.602   3.814   0.046  0.5435 -0.1113 -0.2416
  187SOL    HW1 3667   0.677   3.861   0.082 -0.2425  2.0213 -1.2066
  187SOL    HW2 3668   0.560   3.879  -0.011  1.1741 -1.2680 -2.1073
  187SOL     MW 3669   0.606   3.829   0.043 -0.0181  0.0083  0.0068
  188SOL     OW 3670   4.277   4.676   2.879  0.5039 -0.0338  0.3724
  188SOL    HW1 3671   4.218   4.615   2.923 -0.8053  2.5492  2.5629
  188SOL    HW2 3672   4.252   4.757   2.924 -1.5832 -0.8455  0.7477
  188SOL     MW 3673   4.266   4.679   2.891 -0.0181  0.0083  0.0068
  189SOL     OW 3674   3.025   4.125   0.054  0.3005  0.0176 -0.3235
  189SOL    HW1 3675   3.062   4.145  -0.032  0.4812 -0.2177 -0.2977
  189SOL    HW2 3676   3.102   4.140   0.109  0.1256 -2.2108  0.6271
  189SOL     MW 3677   3.040   4.130   0.050 -0.0181  0.0083  0.0068
  190SOL     OW 3678   2.266   0.771   2.877  0.1809 -0.8685  0.2958
  190SOL    HW1 3679   2.239   0.825   2.951  1.5099 -1.3678  1.1960
  190SOL    HW2 3680   2.360   0.759   2.891  0.0497 -3.4749 -0.5567
  190SOL     MW 3681   2.275   0.776   2.889 -0.0181  0.0083  0.0068
  191SOL     OW 3682   4.716   0.885   0.112  0.4157 -0.5951 -0.2272
  191SOL    HW1 3683   4.720   0.974   0.078  1.1678 -0.7695 -0.6247
  191SOL    HW2 3684   4.745   0.838   0.033  0.5433 -1.4114  0.2869
  191SOL     MW 3685   4.721   0.890   0.097 -0.0181  0.0083  0.0068
  192SOL     OW 3686   1.429   1.974   0.203  0.3854 -0.5515 -0.2890
  192SOL    HW1 3687   1.376   1.947   0.278  1.1005  1.3102  0.9501
  192SOL    HW2 3688   1.427   2.068   0.221 -1.6311 -0.6912  0.4336
  192SOL     MW 3689   1.422   1.982   0.216 -0.0181  0.0083  0.0068
  193SOL     OW 3690   0.859   4.164   2.636  0.1494  0.5377  0.0836
  193SOL    HW1 3691   0.836   4.110   2.560 -0.5331  0.6039  0.2360
  193SOL    HW2 3692   0.937   4.118   2.667  0.2164 -0.0119 -0.8479
  193SOL     MW 3693   0.866   4.151   2.630 -0.0181  0.0083  0.0068
  194SOL     OW 3694   3.792   1.472   0.065  0.7298  0.3623 -0.5424
  194SOL    HW1 3695   3.728   1.504   0.001 -1.0101 -0.5179  0.6584
  194SOL    HW2 3696   3.731   1.441   0.132  1.2967 -0.4329 -0.3853
  194SOL     MW 3697   3.775   1.472   0.065 -0.0181  0.0083  0.0068
  195SOL     OW 3698   1.047   1.013   2.908  0.6798 -0.1706 -0.1797
  195SOL    HW1 3699   0.976   1.058   2.955 -0.8611 -2.2209 -0.3877
  195SOL    HW2 3700   1.017   1.029   2.819 -0.4745  1.9985  0.5139
  195SOL     MW 3701   1.033   1.021   2.903 -0.0181  0.0083  0.0068
  196SOL     OW 3702   1.825   2.198   0.186  0.0813 -0.1043  0.0172
  196SOL    HW1 3703   1.844   2.272   0.128  0.7467 -0.3717 -0.1181
  196SOL    HW2 3704   1.867   2.222   0.269 -0.4770 -0.5936  0.4403
  196SOL     MW 3705   1.833   2.211   0.189 -0.0181  0.0083  0.0068
  197SOL     OW 3706   1.952   2.598   0.249  0.4684 -0.1359  0.1602
  197SOL    HW1 3707   1.935   2.548   0.169 -0.6115  2.3279 -1.2764
  197SOL    HW2 3708   2.025   2.656   0.226 -0.4648  1.1717  0.4150
  197SOL     MW 3709   1.959   2.599   0.235 -0.0181  0.0083  0.0068
  198SOL     OW 3710   2.196   3.811   0.089 -0.1981 -0.1035  0.2241
  198SOL    HW1 3711   2.246   3.892   0.084 -0.4561  0.0535  0.1853
  198SOL    HW2 3712   2.105   3.840   0.092  0.2993  1.4818  0.4759
  198SOL     MW 3713   2.191   3.825   0.089 -0.0181  0.0083  0.0068
  199SOL     OW 3714   3.199   0.790   2.830 -0.1531 -0.3709 -0.1894
  199SOL    HW1 3715   3.291   0.797   2.856 -0.0058  0.7492 -0.9107
  199SOL    HW2 3716   3.146   0.857   2.874 -1.3686 -1.0811 -0.5252
  199SOL     MW 3717   3.204   0.800   2.839 -0.0181  0.0083  0.0068
  200SOL     OW 3718   3.040   4.979   2.555 -0.0661  0.5585 -0.7072
  200SOL    HW1 3719   3.065   4.913   2.619 -1.6502  0.1312 -0.4708
  200SOL    HW2 3720   3.108   5.045   2.569 -0.2818  1.0544 -1.8181
  200SOL     MW 3721   3.052   4.979   2.565 -0.0181  0.0083  0.0068
  201SOL     OW 3722   1.411   2.853   0.362  0.1305 -0.1426  0.2232
  201SOL    HW1 3723   1.404   2.926   0.423  0.5350 -0.0182  0.1232
  201SOL    HW2 3724   1.402   2.896   0.277 -1.9685 -0.2220  0.3407
  201SOL     MW 3725   1.409   2.868   0.359 -0.0181  0.0083  0.0068
  202SOL     OW 3726   3.585   1.567   2.906  0.6093 -0.1943  0.5863
  202SOL    HW1 3727   3.607   1.649   2.950  0.9171  1.5781 -2.5212
  202SOL    HW2 3728   3.591   1.606   2.819  0.8111  1.0900  1.1560
  202SOL     MW 3729   3.589   1.583   2.900 -0.0181  0.0083  0.0068
  203SOL     OW 3730   4.623   1.644   0.024  0.4675 -0.0428  0.8024
  203SOL    HW1 3731   4.654   1.706  -0.042 -2.9186  0.1500 -0.8463
  203SOL    HW2 3732   4.655   1.563  -0.015 -0.6400  0.4809 -1.3815
  203SOL     MW 3733   4.631   1.642   0.010 -0.0181  0.0083  0.0068
  204SOL     OW 3734   2.837   4.984   2.762  0.4101 -0.3293 -0.2109
  204SOL    HW1 3735   2.914   4.984   2.705 -0.0038 -0.0782 -0.7796
  204SOL    HW2 3736   2.772   5.030   2.709  0.3294 -1.7570 -1.4265
  204SOL     MW 3737   2.839   4.990   2.747 -0.0181  0.0083  0.0068
  205SOL     OW 3738   1.176   4.109   2.930 -0.4987  0.1987  0.2748
  205SOL    HW1 3739   1.160   4.193   2.887  0.3103 -0.3833 -1.1938
  205SOL    HW2 3740   1.268   4.093   2.910  0.1427  3.3740  0.0795
  205SOL     MW 3741   1.186   4.118   2.922 -0.0181  0.0083  0.0068
  206SOL     OW 3742   3.732   2.052   2.386 -0.2685 -0.4610 -0.3686
  206SOL    HW1 3743   3.750   2.063   2.292 -1.6429  0.0970 -0.5828
  206SOL    HW2 3744   3.710   2.140   2.416 -3.2757 -1.0808 -0.4589
  206SOL     MW 3745   3.732   2.065   2.378 -0.0181  0.0083  0.0068
  207SOL     OW 3746   4.620   0.048   0.040  0.0989 -0.2086  0.5565
  207SOL    HW1 3747   4.639   0.066  -0.052  0.5335  1.0587  0.8823
  207SOL    HW2 3748   4.590  -0.043   0.042  0.2394 -0.4155 -2.1136
  207SOL     MW 3749   4.618   0.038   0.028 -0.0181  0.0083  0.0068
  208SOL     OW 3750   2.920   2.200   0.065  0.5916 -0.0007  0.2179
  208SOL    HW1 3751   2.839   2.216   0.113  1.0355 -0.5987  1.1930
  208SOL    HW2 3752   2.923   2.260  -0.009 -0.6193  1.3822  1.2258
  208SOL     MW 3753   2.909   2.210   0.061 -0.0181  0.0083  0.0068
  209SOL     OW 3754   0.070   4.012   2.970 -0.1760  0.2756 -0.3112
  209SOL    HW1 3755  -0.021   4.025   2.943 -0.3472  1.2154  0.6263
  209SOL    HW2 3756   0.098   3.931   2.927  0.4242  0.3865 -0.1295
  209SOL     MW 3757   0.062   4.003   2.961 -0.0181  0.0083  0.0068
  210SOL     OW 3758   2.566   3.960   2.971 -0.1613  0.0884 -0.2640
  210SOL    HW1 3759   2.603   3.968   2.884  1.4999  1.9056  0.5468
  210SOL    HW2 3760   2.631   4.001   3.029 -2.0475  0.7357  1.5526
  210SOL     MW 3761   2.579   3.966   2.967 -0.0181  0.0083  0.0068
  211SOL     OW 3762   2.119   4.491   2.958 -0.1769  0.0403  0.4676
  211SOL    HW1 3763   2.180   4.418   2.961 -0.8836 -0.5491  0.8887
  211SOL    HW2 3764   2.132   4.535   2.874  1.4171  0.7598  1.0572
  211SOL     MW 3765   2.129   4.487   2.948 -0.0181  0.0083  0.0068
  212SOL     OW 3766   2.553   0.765   2.866  0.5273  0.1875  0.5807
  212SOL    HW1 3767   2.635   0.798   2.903  0.3044  3.6084 -1.5867
  212SOL    HW2 3768   2.566   0.783   2.773 -0.8830 -0.5244  0.2271
  212SOL     MW 3769   2.566   0.772   2.858 -0.0181  0.0083  0.0068
  213SOL     OW 3770   4.032   4.463   2.684 -0.3876 -0.0638 -0.1390
  213SOL    HW1 3771   4.051   4.369   2.677  2.2558  0.3268  0.7999
  213SOL    HW2 3772   4.050   4.486   2.775 -0.8453  0.7078 -0.2353
  213SOL     MW 3773   4.037   4.454   2.695 -0.0181  0.0083  0.0068
  214SOL     OW 3774   4.301   1.922   2.824 -0.3622  0.2878 -0.5080
  214SOL    HW1 3775   4.293   1.870   2.904  1.0953 -0.4924 -0.8272
  214SOL    HW2 3776   4.218   1.969   2.821  0.5094  2.1433  1.3136
  214SOL     MW 3777   4.289   1.921   2.834 -0.0181  0.0083  0.0068
  215SOL     OW 3778   2.761   3.687   0.252 -0.2943 -0.0545  0.1652
  215SOL    HW1 3779   2.714   3.620   0.301 -1.5104  0.9694  0.4459
  215SOL    HW2 3780   2.702   3.704   0.178 -0.5032  2.1623  0.7727
  215SOL     MW 3781   2.747   3.680   0.248 -0.0181  0.0083  0.0068
  216SOL     OW 3782   4.272   1.786   2.589 -0.8032  0.2895 -0.0628
  216SOL    HW1 3783   4.227   1.711   2.628  0.1374 -0.3122 -0.1044
  216SOL    HW2 3784   4.287   1.840   2.667 -1.0821  0.9471 -0.4584
  216SOL     MW 3785   4.268   1.783   2.605 -0.0181  0.0083  0.0068
  217SOL     OW 3786   0.916   1.052   0.361 -0.0132  0.1222 -0.8898
  217SOL    HW1 3787   0.922   1.088   0.450  0.7241  0.3494 -1.0185
  217SOL    HW2 3788   0.886   0.962   0.374 -1.1503  0.6204  0.0898
  217SOL     MW 3789   0.913   1.045   0.375 -0.0181  0.0083  0.0068
  218SOL     OW 3790   1.116   1.210   0.263 -0.4381  0.0733 -0.0128
  218SOL    HW1 3791   1.055   1.146   0.299  0.0297 -0.4675 -0.1680
  218SOL    HW2 3792   1.175   1.228   0.336  0.1069  1.4923 -0.7475
  218SOL     MW 3793   1.116   1.204   0.277 -0.0181  0.0083  0.0068
  219SOL     OW 3794   0.199   1.039   0.415  0.5810  0.0362  0.1410
  219SOL    HW1 3795   0.241   0.969   0.365 -0.1933 -0.5887  0.3293
  219SOL    HW2 3796   0.110   1.041   0.380  0.3141  2.0257  0.8338
  219SOL     MW 3797   0.193   1.030   0.404 -0.0181  0.0083  0.0068
  220SOL     OW 3798   4.100   4.918   2.555  0.5921 -0.4852 -0.0247
  220SOL    HW1 3799   4.138   4.839   2.593  0.9634  0.1361  0.9260
  220SOL    HW2 3800   4.056   4.955   2.632  0.9687 -0.2844  0.0967
  220SOL     MW 3801   4.099   4.913   2.570 -0.0181  0.0083  0.0068
  221SOL     OW 3802   3.824   0.315   0.405 -0.5294 -0.0839  0.1481
  221SOL    HW1 3803   3.853   0.290   0.317  0.1077 -0.8842  0.5753
  221SOL    HW2 3804   3.902   0.317   0.459 -0.3193  2.0686 -0.1605
  221SOL     MW 3805   3.838   0.312   0.400 -0.0181  0.0083  0.0068
  222SOL     OW 3806   0.441   2.922   0.233  0.1455 -0.3437  0.1696
  222SOL    HW1 3807   0.404   2.950   0.317  0.3727  3.0803 -0.7143
  222SOL    HW2 3808   0.360   2.917   0.181  0.2952  0.2886 -0.1407
  222SOL     MW 3809   0.425   2.925   0.237 -0.0181  0.0083  0.0068
  223SOL     OW 3810   2.891   2.654   2.932  0.1107 -0.5007 -0.2553
  223SOL    HW1 3811   2.947   2.701   2.995  0.4253 -1.7007  0.4064
  223SOL    HW2 3812   2.872   2.718   2.864  3.0858 -0.0727 -0.8200
  223SOL     MW 3813   2.896   2.669   2.932 -0.0181  0.0083  0.0068
  224SOL     OW 3814   2.776   0.873   0.003 -0.2301 -0.1065 -0.0094
  224SOL    HW1 3815   2.759   0.809   0.073  2.0615  0.7081  1.4010
  224SOL    HW2 3816   2.719   0.944   0.030  1.1402  1.2111 -0.4651
  224SOL     MW 3817   2.766   0.874   0.016 -0.0181  0.0083  0.0068
  225SOL     OW 3818   2.706   0.668   0.179  0.0371 -0.5286 -0.0432
  225SOL    HW1 3819   2.791   0.624   0.172  0.4542 -0.5069  3.2839
  225SOL    HW2 3820   2.653   0.609   0.126 -1.4624  0.8266 -0.1273
  225SOL     MW 3821   2.710   0.654   0.171 -0.0181  0.0083  0.0068
  226SOL     OW 3822   4.322   2.005   0.142  0.2168 -0.5426  0.2298
  226SOL    HW1 3823   4.316   1.909   0.138  0.7282 -0.5471 -0.8263
  226SOL    HW2 3824   4.233   2.024   0.113  1.2348  1.3258 -2.0402
  226SOL     MW 3825   4.310   1.995   0.137 -0.0181  0.0083  0.0068
  227SOL     OW 3826   1.268   3.188   2.803  0.1551 -0.3633  0.0630
  227SOL    HW1 3827   1.260   3.105   2.850 -1.8567 -0.4458 -0.3267
  227SOL    HW2 3828   1.177   3.211   2.783 -0.6895 -3.3581 -0.0368
  227SOL     MW 3829   1.255   3.180   2.807 -0.0181  0.0083  0.0068
  228SOL     OW 3830   2.404   4.270   0.213  0.4128 -0.3487  0.3230
  228SOL    HW1 3831   2.429   4.253   0.303  0.6319 -0.7295  0.1922
  228SOL    HW2 3832   2.348   4.347   0.223  2.7141  1.4389  0.3847
  228SOL     MW 3833   2.400   4.278   0.226 -0.0181  0.0083  0.0068
  229SOL     OW 3834   3.685   0.863   2.780  0.6239  0.1985  0.2825
  229SOL    HW1 3835   3.668   0.820   2.696 -2.3599  0.4734  0.6562
  229SOL    HW2 3836   3.732   0.946   2.769  0.1878  0.2570 -1.3152
  229SOL     MW 3837   3.689   0.868   2.767 -0.0181  0.0083  0.0068
  230SOL     OW 3838   3.973   4.985   2.777 -0.2179 -0.0831 -0.1102
  230SOL    HW1 3839   3.959   4.924   2.850 -0.9970 -2.1421 -1.8413
  230SOL    HW2 3840   3.884   4.988   2.743 -0.3533 -0.4468  0.1973
  230SOL     MW 3841   3.959   4.977   2.782 -0.0181  0.0083  0.0068
  231SOL     OW 3842   3.485   1.915   2.871 -0.3416  0.0511 -0.0930
  231SOL    HW1 3843   3.416   1.967   2.912 -0.0033  0.8047 -0.4696
  231SOL    HW2 3844   3.557   1.978   2.866 -0.3339  0.0093 -0.6646
  231SOL     MW 3845   3.486   1.930   2.876 -0.0181  0.0083  0.0068
  232SOL     OW 3846   1.937   2.211   2.804 -0.3727 -0.3071 -0.1711
  232SOL    HW1 3847   1.858   2.261   2.825  0.6425  1.0693  0.5594
  232SOL    HW2 3848   1.958   2.167   2.887  0.0667 -1.0753 -0.6820
  232SOL     MW 3849   1.929   2.212   2.818 -0.0181  0.0083  0.0068
  233SOL     OW 3850   2.569   0.527   3.001  0.1044 -0.1483 -0.3073
  233SOL    HW1 3851   2.560   0.605   2.946  0.6654 -0.9279 -1.5441
  233SOL    HW2 3852   2.478   0.514   3.027 -0.0148  0.6914 -0.2544
  233SOL     MW 3853   2.556   0.536   2.997 -0.0181  0.0083  0.0068
  234SOL     OW 3854   1.796   2.425   0.595 -0.1438  0.2040 -0.4663
  234SOL    HW1 3855   1.841   2.507   0.575  0.3162  0.2699  0.7747
  234SOL    HW2 3856   1.812   2.413   0.688 -0.7642 -2.8955 -0.6617
  234SOL     MW 3857   1.804   2.434   0.604 -0.0181  0.0083  0.0068
  235SOL     OW 3858   5.018   1.916   2.958  0.1787  0.2939 -0.1304
  235SOL    HW1 3859   5.021   1.981   3.029  0.6823  1.1834 -0.9398
  235SOL    HW2 3860   4.925   1.904   2.938 -0.0976  1.3985  0.3798
  235SOL     MW 3861   5.006   1.923   2.965 -0.0181  0.0083  0.0068
  236SOL     OW 3862   1.819   4.133   0.171  0.0033 -0.6217  0.1536
  236SOL    HW1 3863   1.855   4.202   0.114 -1.5137  1.1899  1.2972
  236SOL    HW2 3864   1.877   4.140   0.247 -0.7738  0.0630  0.6934
  236SOL     MW 3865   1.832   4.143   0.173 -0.0181  0.0083  0.0068
  237SOL     OW 3866   2.623   2.366   3.006  0.1030 -0.0932 -0.0268
  237SOL    HW1 3867   2.657   2.303   3.069  0.6806  1.1260  0.9203
  237SOL    HW2 3868   2.706   2.401   2.971  1.3867 -1.4807  1.4849
  237SOL     MW 3869   2.639   2.362   3.009 -0.0181  0.0083  0.0068
  238SOL     OW 3870   4.948   0.203   2.943  0.0757  0.4326  0.1632
  238SOL    HW1 3871   4.984   0.115   2.927  0.0427  0.4698 -0.1248
  238SOL    HW2 3872   4.929   0.205   3.037  0.7757  0.3657  0.3176
  238SOL     MW 3873   4.950   0.192   2.953 -0.0181  0.0083  0.0068
  239SOL     OW 3874   4.835   1.577   0.198  0.2832  0.2567 -0.6615
  239SOL    HW1 3875   4.770   1.620   0.142  1.4326  0.6294 -1.7448
  239SOL    HW2 3876   4.913   1.631   0.190  1.2180 -1.1805 -1.6102
  239SOL     MW 3877   4.837   1.590   0.189 -0.0181  0.0083  0.0068
  240SOL     OW 3878   4.132   1.575   2.683  0.1005  0.1618  0.0440
  240SOL    HW1 3879   4.050   1.621   2.702  0.8316  2.7867 -2.5677
  240SOL    HW2 3880   4.101   1.490   2.649  0.0946 -0.5310  1.6984
  240SOL     MW 3881   4.117   1.570   2.681 -0.0181  0.0083  0.0068
  241SOL     OW 3882   3.815   4.360   0.039  0.4405  0.6806  0.2833
  241SOL    HW1 3883   3.765   4.385   0.117  0.7954  2.7000 -0.0608
  241SOL    HW2 3884   3.794   4.269   0.022  2.4408  0.3643 -0.7113
  241SOL     MW 3885   3.806   4.351   0.047 -0.0181  0.0083  0.0068
  242SOL     OW 3886   1.589   3.534   0.260 -0.4057  0.5305 -0.2930
  242SOL    HW1 3887   1.497   3.562   0.261 -0.8875 -0.9801  0.3698
  242SOL    HW2 3888   1.603   3.492   0.175  0.7671  0.6139 -0.1584
  242SOL     MW 3889   1.578   3.532   0.249 -0.0181  0.0083  0.0068
  243SOL     OW 3890   3.401   4.818   2.740  0.1373  0.3615  0.7997
  243SOL    HW1 3891   3.419   4.857   2.655  2.5515  0.0370  1.0791
  243SOL    HW2 3892   3.386   4.892   2.798  0.0735  2.1492 -1.3626
  243SOL     MW 3893   3.401   4.833   2.737 -0.0181  0.0083  0.0068
  244SOL     OW 3894   4.180   4.679   2.629 -0.1695 -0.1878  0.5818
  244SOL    HW1 3895   4.213   4.659   2.716  1.2365 -2.0716 -0.3019
  244SOL    HW2 3896   4.110   4.613   2.621  1.1889 -1.4548 -2.3557
  244SOL     MW 3897   4.175   4.667   2.639 -0.0181  0.0083  0.0068
  245SOL     OW 3898   2.323   3.572   0.106  0.4445  0.1049  0.5007
  245SOL    HW1 3899   2.405   3.612   0.079 -0.4909  1.9895  0.2837
  245SOL    HW2 3900   2.267   3.649   0.120 -2.3922 -1.9366  1.2559
  245SOL     MW 3901   2.326   3.587   0.104 -0.0181  0.0083  0.0068
  246SOL     OW 3902   4.065   1.953   0.053 -0.0465 -0.0261  0.2008
  246SOL    HW1 3903   3.987   1.999   0.083 -0.1654 -0.1319  0.0534
  246SOL    HW2 3904   4.035   1.868   0.020  0.1402 -0.4643  1.1207
  246SOL     MW 3905   4.051   1.948   0.052 -0.0181  0.0083  0.0068
  247SOL     OW 3906   0.748   3.399   2.864  0.2647 -0.3327  0.2582
  247SOL    HW1 3907   0.748   3.353   2.948  1.1923 -0.8319 -0.0022
  247SOL    HW2 3908   0.669   3.451   2.876  0.4015  0.1474 -0.8206
  247SOL     MW 3909   0.738   3.400   2.877 -0.0181  0.0083  0.0068
  248SOL     OW 3910   2.493   3.365   3.003 -0.3919  0.0290 -0.0945
  248SOL    HW1 3911   2.535   3.420   2.936 -2.2992  0.4129 -1.0506
  248SOL    HW2 3912   2.410   3.410   3.017 -0.9237 -0.5095 -1.3650
  248SOL     MW 3913   2.488   3.378   2.996 -0.0181  0.0083  0.0068
  249SOL     OW 3914   4.179   2.631   0.019 -0.5343  0.2267  0.2625
  249SOL    HW1 3915   4.117   2.593   0.081 -0.1452 -0.8294  0.0358
  249SOL    HW2 3916   4.235   2.559  -0.010 -0.3997  0.5004 -0.1595
  249SOL     MW 3917   4.178   2.616   0.023 -0.0181  0.0083  0.0068
  250SOL     OW 3918   0.566   3.503   2.435  0.1147 -0.4677 -0.0553
  250SOL    HW1 3919   0.649   3.480   2.477 -0.0307  0.5408  0.8189
  250SOL    HW2 3920   0.565   3.598   2.442 -0.7319 -0.5599  1.3325
  250SOL     MW 3921   0.577   3.513   2.442 -0.0181  0.0083  0.0068
  251SOL     OW 3922   1.631   2.438   0.374 -0.4802 -0.1202  0.8514
  251SOL    HW1 3923   1.622   2.532   0.359 -0.0658 -0.2829 -0.6460
  251SOL    HW2 3924   1.668   2.433   0.462 -0.0471  3.1189  0.9643
  251SOL     MW 3925   1.635   2.450   0.384 -0.0181  0.0083  0.0068
  252SOL     OW 3926   3.566   2.733   2.647 -0.7159 -0.3619 -0.1392
  252SOL    HW1 3927   3.485   2.779   2.669  0.0746  1.5073 -0.8528
  252SOL    HW2 3928   3.547   2.670   2.579 -0.6665 -1.1311  0.5466
  252SOL     MW 3929   3.553   2.731   2.641 -0.0181  0.0083  0.0068
  253SOL     OW 3930   2.573   3.698   0.057  0.5168 -0.1643  0.4091
  253SOL    HW1 3931   2.552   3.787   0.030 -0.5141 -0.1659  1.1331
  253SOL    HW2 3932   2.584   3.654  -0.027  0.8455 -0.3071  0.5247
  253SOL     MW 3933   2.572   3.704   0.042 -0.0181  0.0083  0.0068
  254SOL     OW 3934   3.610   1.789   0.075  0.0625  0.1627  0.6037
  254SOL    HW1 3935   3.577   1.855   0.013 -0.1592 -1.4566 -1.0948
  254SOL    HW2 3936   3.679   1.838   0.120  0.6323  0.0688 -0.1238
  254SOL     MW 3937   3.615   1.804   0.072 -0.0181  0.0083  0.0068
  255SOL     OW 3938   1.628   3.044   0.006 -0.3674  0.5081  0.2930
  255SOL    HW1 3939   1.657   3.134   0.016 -0.5237  0.8723 -2.0114
  255SOL    HW2 3940   1.587   3.040  -0.081  1.9840 -0.9047 -0.8921
  255SOL     MW 3941   1.627   3.055  -0.005 -0.0181  0.0083  0.0068
  256SOL     OW 3942   2.277   4.516   0.197 -0.2677 -0.0181 -0.0478
  256SOL    HW1 3943   2.208   4.534   0.134 -0.5263  1.0321  0.5029
  256SOL    HW2 3944   2.350   4.571   0.167  0.3508 -0.6843  0.2193
  256SOL     MW 3945   2.278   4.526   0.185 -0.0181  0.0083  0.0068
  257SOL     OW 3946   3.870   1.970   2.630 -0.7295 -0.5406 -0.4926
  257SOL    HW1 3947   3.942   2.023   2.666 -1.2883 -0.5852  0.7374
  257SOL    HW2 3948   3.861   2.002   2.540 -0.6171 -1.5737 -0.8927
  257SOL     MW 3949   3.879   1.981   2.623 -0.0181  0.0083  0.0068
  258SOL     OW 3950   4.528   2.092   2.627  0.2065 -0.2132 -0.1081
  258SOL    HW1 3951   4.507   2.015   2.573  0.4103 -0.4827  0.1910
  258SOL    HW2 3952   4.537   2.059   2.716  2.8109  1.1473  0.2258
  258SOL     MW 3953   4.526   2.077   2.631 -0.0181  0.0083  0.0068
  259SOL     OW 3954   3.158   4.171   2.805 -0.4862 -0.4078  0.2116
  259SOL    HW1 3955   3.237   4.197   2.852 -0.9176  1.1235  0.1312
  259SOL    HW2 3956   3.161   4.230   2.730  0.7795 -0.2059  0.3969
  259SOL     MW 3957   3.169   4.182   2.801 -0.0181  0.0083  0.0068
  260SOL     OW 3958   5.070   1.737   0.206 -0.3716  0.2942  0.5298
  260SOL    HW1 3959   5.161   1.708   0.195 -0.2944  0.8240 -0.3377
  260SOL    HW2 3960   5.079   1.826   0.240 -2.3709  0.1207  1.6739
  260SOL     MW 3961   5.083   1.745   0.209 -0.0181  0.0083  0.0068
  261SOL     OW 3962   5.079   3.691   0.181  0.0469 -0.1048 -0.3112
  261SOL    HW1 3963   5.129   3.772   0.186 -0.9021  0.4898 -0.0446
  261SOL    HW2 3964   5.041   3.686   0.269 -0.2150 -1.2852 -0.4809
  261SOL     MW 3965   5.080   3.701   0.193 -0.0181  0.0083  0.0068
  262SOL     OW 3966   2.112   1.766   0.112  0.0466  0.1444 -0.1749
  262SOL    HW1 3967   2.176   1.835   0.130  0.3282 -0.0411 -0.4622
  262SOL    HW2 3968   2.061   1.804   0.041  3.1630  0.1123 -2.6762
  262SOL     MW 3969   2.114   1.780   0.105 -0.0181  0.0083  0.0068
  263SOL     OW 3970   1.398   2.957   0.112  0.0196  0.5212  0.1965
  263SOL    HW1 3971   1.480   2.987   0.072  0.7297 -1.3189  0.1585
  263SOL    HW2 3972   1.341   2.957   0.035  1.0847  0.5520 -0.6291
  263SOL     MW 3973   1.401   2.961   0.096 -0.0181  0.0083  0.0068
  264SOL     OW 3974   1.825   2.654   2.904  0.0649 -0.2080  0.3496
  264SOL    HW1 3975   1.778   2.703   2.972 -3.0939  0.0713 -1.8124
  264SOL    HW2 3976   1.749   2.623   2.854  0.0128 -1.3529  1.0909
  264SOL     MW 3977   1.809   2.656   2.907 -0.0181  0.0083  0.0068
  265SOL     OW 3978   4.847   1.279   0.166  0.6851 -0.4021  0.4254
  265SOL    HW1 3979   4.910   1.284   0.094  0.7218 -1.3321  0.3802
  265SOL    HW2 3980   4.836   1.371   0.190  0.1658 -0.3453 -0.0187
  265SOL     MW 3981   4.854   1.292   0.159 -0.0181  0.0083  0.0068
  266SOL     OW 3982   1.066   3.963   2.704 -0.1297 -0.2017 -0.4286
  266SOL    HW1 3983   1.074   3.988   2.796 -0.0116 -2.6040  0.2754
  266SOL    HW2 3984   1.152   3.921   2.696  1.0173  1.4800  1.8219
  266SOL     MW 3985   1.079   3.961   2.715 -0.0181  0.0083  0.0068
  267SOL     OW 3986   1.262   1.330   0.028  0.2104 -0.0849  0.1521
  267SOL    HW1 3987   1.183   1.354  -0.020 -0.1064 -0.9837  0.2211
  267SOL    HW2 3988   1.215   1.301   0.107 -1.3460  0.6091 -0.4745
  267SOL     MW 3989   1.245   1.330   0.032 -0.0181  0.0083  0.0068
  268SOL     OW 3990   2.515   1.999   2.913  0.2678 -0.3650 -0.0511
  268SOL    HW1 3991   2.606   1.979   2.889  0.5973  1.0707 -0.0928
  268SOL    HW2 3992   2.463   1.955   2.846  1.0832 -1.5106  0.0317
  268SOL     MW 3993   2.520   1.991   2.901 -0.0181  0.0083  0.0068
  269SOL     OW 3994   2.318   4.077   0.049  0.3227 -0.0512 -0.6037
  269SOL    HW1 3995   2.336   4.128   0.128  0.3345  0.2521 -0.8034
  269SOL    HW2 3996   2.405   4.055   0.017 -0.1030 -0.1287 -1.7701
  269SOL     MW 3997   2.331   4.081   0.055 -0.0181  0.0083  0.0068
  270SOL     OW 3998   2.686   4.002   2.722 -0.1239  0.0164 -0.0556
  270SOL    HW1 3999   2.770   4.033   2.689  0.8490 -0.2352  2.0500
  270SOL    HW2 4000   2.630   4.079   2.709 -1.1024 -0.8626 -1.4066
  270SOL     MW 4001   2.689   4.016   2.716 -0.0181  0.0083  0.0068
  271SOL     OW 4002   0.273   2.775   2.795 -0.3426 -0.4133 -0.1475
  271SOL    HW1 4003   0.304   2.852   2.747 -0.2852  0.7903  1.7503
  271SOL    HW2 4004   0.184   2.770   2.761 -0.5521 -0.4050  0.4000
  271SOL     MW 4005   0.265   2.785   2.784 -0.0181  0.0083  0.0068
  272SOL     OW 4006   1.510   2.241   0.220 -0.3072  0.0663  0.2032
  272SOL    HW1 4007   1.588   2.189   0.199 -1.0590 -1.7566  1.5508
  272SOL    HW2 4008   1.542   2.308   0.281 -0.5407  0.2879  0.0800
  272SOL     MW 4009   1.525   2.243   0.225 -0.0181  0.0083  0.0068
  273SOL     OW 4010   2.368   1.617   0.100  0.1751  0.1746 -0.1075
  273SOL    HW1 4011   2.273   1.622   0.104  0.1892  0.3388  0.1002
  273SOL    HW2 4012   2.373   1.575   0.014 -1.4295 -2.2245  0.8659
  273SOL     MW 4013   2.356   1.612   0.089 -0.0181  0.0083  0.0068
  274SOL     OW 4014   3.874   4.763   2.952 -0.0287 -0.2581  0.1584
  274SOL    HW1 4015   3.864   4.839   3.010  1.4697  0.3996 -0.3982
  274SOL    HW2 4016   3.804   4.772   2.888 -0.0791  1.4335  0.4230
  274SOL     MW 4017   3.863   4.774   2.951 -0.0181  0.0083  0.0068
  275SOL     OW 4018   1.958   4.080   2.759  0.1425  0.7717 -0.3287
  275SOL    HW1 4019   2.017   4.006   2.770 -0.3802  0.6244  1.9245
  275SOL    HW2 4020   1.997   4.140   2.694 -1.4545  1.0265 -1.1143
  275SOL     MW 4021   1.971   4.078   2.752 -0.0181  0.0083  0.0068
  276SOL     OW 4022   2.244   2.010   0.142  0.2500 -0.3651  0.3073
  276SOL    HW1 4023   2.335   1.990   0.161  0.0783  0.4098  2.1220
  276SOL    HW2 4024   2.225   2.083   0.201 -0.8180  1.1183 -1.7277
  276SOL     MW 4025   2.253   2.017   0.152 -0.0181  0.0083  0.0068
  277SOL     OW 4026   0.397   1.221   0.353  0.0518  0.3304 -0.1530
  277SOL    HW1 4027   0.471   1.163   0.371 -0.4238 -0.0948  0.4744
  277SOL    HW2 4028   0.324   1.164   0.376  0.1080  0.6396  0.8070
  277SOL     MW 4029   0.397   1.206   0.358 -0.0181  0.0083  0.0068
  278SOL     OW 4030   0.575   4.195   0.232  0.4482  0.1635  0.0021
  278SOL    HW1 4031   0.568   4.150   0.148  1.4382 -0.7115  0.3628
  278SOL    HW2 4032   0.503   4.160   0.286  1.0733 -1.8782 -0.3820
  278SOL     MW 4033   0.564   4.184   0.228 -0.0181  0.0083  0.0068
  279SOL     OW 4034   1.301   0.920   2.989  0.6539  0.6483  0.6401
  279SOL    HW1 4035   1.212   0.949   2.970  0.2030 -0.4550  0.9993
  279SOL    HW2 4036   1.287   0.825   2.993 -0.6325  0.7363 -0.8169
  279SOL     MW 4037   1.287   0.911   2.987 -0.0181  0.0083  0.0068
  280SOL     OW 4038   1.965   2.355   0.387 -0.2650  0.2764 -0.1113
  280SOL    HW1 4039   1.891   2.350   0.447  0.6563  1.0477  1.1553
  280SOL    HW2 4040   1.943   2.432   0.336 -0.0702 -0.7720 -1.8600
  280SOL     MW 4041   1.953   2.364   0.388 -0.0181  0.0083  0.0068
  281SOL     OW 4042   2.006   2.057   0.010 -0.1390  0.4971 -0.2114
  281SOL    HW1 4043   2.093   2.046   0.047  0.2530 -1.2867 -1.5367
  281SOL    HW2 4044   1.948   2.084   0.082  1.2503  0.4509  0.9578
  281SOL     MW 4045   2.009   2.059   0.024 -0.0181  0.0083  0.0068
  282SOL     OW 4046   4.064   2.087   2.775  0.2634 -0.5037 -0.0740
  282SOL    HW1 4047   4.054   2.119   2.865 -1.8725  0.0041 -0.4275
  282SOL    HW2 4048   4.097   2.165   2.732  0.3320 -0.0543  0.7641
  282SOL     MW 4049   4.067   2.101   2.781 -0.0181  0.0083  0.0068
  283SOL     OW 4050   1.547   4.066   0.167  0.3290  0.0713 -0.1157
  283SOL    HW1 4051   1.524   4.159   0.180 -0.6536 -0.1608 -0.1233
  283SOL    HW2 4052   1.642   4.080   0.170  0.4375 -0.7117  0.2205
  283SOL     MW 4053   1.556   4.080   0.169 -0.0181  0.0083  0.0068
  284SOL     OW 4054   1.291   1.277   0.460 -0.0653 -1.0889  0.4435
  284SOL    HW1 4055   1.254   1.250   0.544 -1.3045 -1.9257 -0.3264
  284SOL    HW2 4056   1.354   1.206   0.445 -1.9096 -3.0344  1.4517
  284SOL     MW 4057   1.294   1.264   0.469 -0.0181  0.0083  0.0068
  285SOL     OW 4058   3.802   4.980   0.095  0.0965  0.4635  0.0221
  285SOL    HW1 4059   3.732   5.028   0.053  0.8580  1.8640  0.3082
  285SOL    HW2 4060   3.759   4.926   0.161  0.2431  1.2384  0.7734
  285SOL     MW 4061   3.787   4.979   0.098 -0.0181  0.0083  0.0068
  286SOL     OW 4062   3.888   4.698   2.534  0.3942 -0.7113  0.4916
  286SOL    HW1 4063   3.962   4.759   2.538  0.6892 -1.1093  1.2402
  286SOL    HW2 4064   3.913   4.632   2.469 -0.5590 -2.1819  1.5527
  286SOL     MW 4065   3.901   4.697   2.526 -0.0181  0.0083  0.0068
  287SOL     OW 4066   0.486   4.795   2.938  0.0451 -0.3240 -0.3560
  287SOL    HW1 4067   0.402   4.831   2.910 -0.4630 -1.3761 -0.2099
  287SOL    HW2 4068   0.514   4.740   2.865 -2.3879 -1.7094 -0.3314
  287SOL     MW 4069   0.479   4.792   2.924 -0.0181  0.0083  0.0068
  288SOL     OW 4070   3.226   4.129   0.244  0.5352  0.3744 -0.2497
  288SOL    HW1 4071   3.288   4.067   0.204  0.3012  0.3133 -0.5242
  288SOL    HW2 4072   3.172   4.073   0.299  0.4691 -0.4436 -1.1292
  288SOL     MW 4073   3.227   4.114   0.246 -0.0181  0.0083  0.0068
  289SOL     OW 4074   1.914   3.879   0.135  0.7062 -0.4563 -0.0585
  289SOL    HW1 4075   1.881   3.865   0.224 -0.2157  0.5760 -0.2145
  289SOL    HW2 4076   1.893   3.972   0.125  1.2497 -0.3787 -0.4996
  289SOL     MW 4077   1.907   3.889   0.145 -0.0181  0.0083  0.0068
  290SOL     OW 4078   4.365   1.747   0.030  0.1304  0.7460  0.4561
  290SOL    HW1 4079   4.454   1.719   0.006 -0.4377 -0.7534 -0.0320
  290SOL    HW2 4080   4.323   1.661   0.022  1.9885 -0.2865  1.1105
  290SOL     MW 4081   4.371   1.732   0.026 -0.0181  0.0083  0.0068
  291SOL     OW 4082   2.745   3.067   2.847 -0.0067 -0.0444  0.2619
  291SOL    HW1 4083   2.674   3.055   2.909 -0.1649 -0.7291 -0.0471
  291SOL    HW2 4084   2.821   3.055   2.905 -0.9481  2.4180  2.1970
  291SOL     MW 4085   2.746   3.064   2.863 -0.0181  0.0083  0.0068
  292SOL     OW 4086   3.053   4.640   2.965 -0.0216 -0.5338  0.2811
  292SOL    HW1 4087   3.089   4.712   3.019  0.3998  0.6245 -1.4631
  292SOL    HW2 4088   3.006   4.585   3.027 -0.3065 -0.5397  0.0564
  292SOL     MW 4089   3.052   4.642   2.980 -0.0181  0.0083  0.0068
  293SOL     OW 4090   0.505   4.096   2.995 -0.0590  0.0571 -0.6461
  293SOL    HW1 4091   0.579   4.094   2.934  1.1457  1.4908  0.6680
  293SOL    HW2 4092   0.428   4.130   2.950 -0.3852 -0.5072 -0.5208
  293SOL     MW 4093   0.504   4.100   2.981 -0.0181  0.0083  0.0068
  294SOL     OW 4094   2.052   1.151   2.884 -0.0570  0.0387  0.6966
  294SOL    HW1 4095   2.122   1.202   2.843  0.3759 -0.6035  0.6159
  294SOL    HW2 4096   1.970   1.181   2.846  0.3634 -0.3399 -0.5443
  294SOL     MW 4097   2.051   1.162   2.874 -0.0181  0.0083  0.0068
  295SOL     OW 4098   0.810   0.912   0.097  0.0897 -0.2409 -0.5565
  295SOL    HW1 4099   0.827   1.006   0.089  0.6833 -0.4093 -1.5392
  295SOL    HW2 4100   0.897   0.877   0.118 -0.2012 -2.7067 -3.0092
  295SOL     MW 4101   0.824   0.920   0.099 -0.0181  0.0083  0.0068
  296SOL     OW 4102   3.651   0.171   2.498 -0.8189  0.1429 -0.4122
  296SOL    HW1 4103   3.736   0.127   2.506 -0.2288  1.2535 -0.2822
  296SOL    HW2 4104   3.671   0.260   2.469 -3.9949  0.9028 -0.6092
  296SOL     MW 4105   3.665   0.177   2.495 -0.0181  0.0083  0.0068
  297SOL     OW 4106   0.279   0.839   0.230 -0.1340  0.6416  0.1926
  297SOL    HW1 4107   0.371   0.832   0.207 -0.5739 -1.5650 -1.2211
  297SOL    HW2 4108   0.238   0.764   0.187 -0.6435  1.5902 -1.0331
  297SOL     MW 4109   0.286   0.828   0.221 -0.0181  0.0083  0.0068
  298SOL     OW 4110   3.050   3.333   2.726  0.6407 -0.5645  0.3377
  298SOL    HW1 4111   2.959   3.357   2.706  1.0678  1.9727  1.1236
  298SOL    HW2 4112   3.083   3.422   2.719 -1.1200  0.0823 -0.4598
  298SOL     MW 4113   3.042   3.348   2.722 -0.0181  0.0083  0.0068
  299SOL     OW 4114   0.050   2.977   0.123  0.1659 -0.6415 -0.1082
  299SOL    HW1 4115   0.061   3.007   0.033 -1.1572 -0.3222 -0.1994
  299SOL    HW2 4116   0.102   2.897   0.125 -0.2145 -0.8997 -0.3301
  299SOL     MW 4117   0.058   2.971   0.112 -0.0181  0.0083  0.0068
  300SOL     OW 4118   2.284   4.266   2.853  0.9113 -0.2149  0.1703
  300SOL    HW1 4119   2.299   4.203   2.924  0.3136  1.1442  1.5638
  300SOL    HW2 4120   2.352   4.246   2.788 -0.6123 -0.1585 -1.5102
  300SOL     MW 4121   2.295   4.255   2.854 -0.0181  0.0083  0.0068
  301SOL     OW 4122   0.730   4.051   2.859  0.6925  0.2171 -0.6386
  301SOL    HW1 4123   0.770   4.089   2.780  0.2033  0.2657 -0.8668
  301SOL    HW2 4124   0.799   3.990   2.884 -0.8243 -0.4567  2.3415
  301SOL     MW 4125   0.744   4.048   2.852 -0.0181  0.0083  0.0068
  302SOL     OW 4126   2.861   0.010   2.952  0.7205 -0.3435 -0.0589
  302SOL    HW1 4127   2.854  -0.068   2.897  0.5584 -0.1272 -0.3430
  302SOL    HW2 4128   2.814   0.073   2.898 -1.7957 -0.9210  1.3234
  302SOL     MW 4129   2.854   0.008   2.938 -0.0181  0.0083  0.0068
  303SOL     OW 4130   1.212   0.645   2.992 -0.2028 -0.1698  0.1911
  303SOL    HW1 4131   1.139   0.684   3.039 -0.2709  1.4754 -1.2111
  303SOL    HW2 4132   1.187   0.665   2.902  2.0721  1.1950 -0.2158
  303SOL     MW 4133   1.199   0.653   2.986 -0.0181  0.0083  0.0068
  304SOL     OW 4134   1.465   3.800   0.079  0.0802  0.1934 -0.3370
  304SOL    HW1 4135   1.480   3.878   0.133 -0.0976  0.3037 -0.4442
  304SOL    HW2 4136   1.554   3.777   0.052 -0.7070 -1.1038 -2.0038
  304SOL     MW 4137   1.479   3.807   0.083 -0.0181  0.0083  0.0068
  305SOL     OW 4138   2.905   3.306   0.076 -0.3446  0.2409 -0.3137
  305SOL    HW1 4139   2.842   3.312   0.148 -0.5403  0.0461 -0.4687
  305SOL    HW2 4140   2.955   3.388   0.085  0.9485 -0.5979  0.4304
  305SOL     MW 4141   2.904   3.318   0.087 -0.0181  0.0083  0.0068
  306SOL     OW 4142   4.450   2.221   0.022 -0.2977 -0.5889 -0.2922
  306SOL    HW1 4143   4.518   2.252   0.082  0.8905 -1.3388 -1.2050
  306SOL    HW2 4144   4.403   2.153   0.070 -1.9089 -0.4097 -1.5602
  306SOL     MW 4145   4.453   2.216   0.036 -0.0181  0.0083  0.0068
  307SOL     OW 4146   4.963   5.078   0.191 -0.2694  0.1650  0.3165
  307SOL    HW1 4147   5.052   5.057   0.220  0.5125 -0.0613 -2.0254
  307SOL    HW2 4148   4.919   4.993   0.184 -0.2674  0.0437  1.5175
  307SOL     MW 4149   4.969   5.064   0.194 -0.0181  0.0083  0.0068
  308SOL     OW 4150   2.945   4.664   2.482 -0.8331  0.5241 -0.2554
  308SOL    HW1 4151   2.917   4.745   2.438 -1.3686 -0.3197 -1.5105
  308SOL    HW2 4152   3.016   4.688   2.541 -0.3629 -2.4356  0.4986
  308SOL     MW 4153   2.950   4.678   2.484 -0.0181  0.0083  0.0068
  309SOL     OW 4154   3.726   4.191   2.609 -0.7539 -0.0784  0.0456
  309SOL    HW1 4155   3.647   4.174   2.558 -0.3882  0.0737 -0.5881
  309SOL    HW2 4156   3.732   4.286   2.621  2.4936 -0.1370 -0.1109
  309SOL     MW 4157   3.716   4.201   2.604 -0.0181  0.0083  0.0068
  310SOL     OW 4158   2.496   1.977   0.194 -0.1413  0.1236 -0.2687
  310SOL    HW1 4159   2.513   1.892   0.234 -1.3508  0.4206  0.9835
  310SOL    HW2 4160   2.499   1.961   0.100 -0.3371 -1.3004 -0.0521
  310SOL     MW 4161   2.499   1.964   0.187 -0.0181  0.0083  0.0068
  311SOL     OW 4162   2.800   2.199   2.706  0.3987  0.4315  0.3692
  311SOL    HW1 4163   2.821   2.280   2.753  1.1790  0.6046 -0.2620
  311SOL    HW2 4164   2.722   2.220   2.655  0.9011  0.4420 -0.4051
  311SOL     MW 4165   2.793   2.213   2.706 -0.0181  0.0083  0.0068
  312SOL     OW 4166   2.597   0.387   2.750  0.1494  0.0949  0.2525
  312SOL    HW1 4167   2.513   0.421   2.720 -0.6885 -1.4908  0.6680
  312SOL    HW2 4168   2.597   0.414   2.842 -0.7980  0.1595  0.2510
  312SOL     MW 4169   2.586   0.395   2.759 -0.0181  0.0083  0.0068
  313SOL     OW 4170   4.949   3.967   2.933 -0.0499  0.5943  0.0533
  313SOL    HW1 4171   4.909   3.912   3.000  0.9652 -0.3185 -0.0556
  313SOL    HW2 4172   4.877   4.019   2.899  0.6234  0.9241 -0.9209
  313SOL     MW 4173   4.934   3.967   2.938 -0.0181  0.0083  0.0068
  314SOL     OW 4174   0.108   3.132   2.900 -0.0287  0.1452  0.2447
  314SOL    HW1 4175   0.194   3.165   2.927  0.2645 -0.0383 -0.4284
  314SOL    HW2 4176   0.042   3.198   2.924 -1.9498 -1.5509 -0.1324
  314SOL     MW 4177   0.111   3.145   2.907 -0.0181  0.0083  0.0068
  315SOL     OW 4178   3.257   4.777   0.332  0.2766  0.1396 -0.2140
  315SOL    HW1 4179   3.200   4.835   0.383 -0.2174 -0.5709  0.0632
  315SOL    HW2 4180   3.226   4.694   0.368 -1.1658  0.3922 -0.8024
  315SOL     MW 4181   3.246   4.773   0.343 -0.0181  0.0083  0.0068
  316SOL     OW 4182   3.152   0.042   2.893 -0.3563  0.1333 -0.4803
  316SOL    HW1 4183   3.059   0.023   2.901 -0.5936  0.4280 -2.2064
  316SOL    HW2 4184   3.169   0.038   2.799  1.4652 -2.1789 -0.1545
  316SOL     MW 4185   3.142   0.039   2.882 -0.0181  0.0083  0.0068
  317SOL     OW 4186   3.191   0.026   2.633 -0.3122 -0.4366 -0.2670
  317SOL    HW1 4187   3.176   0.119   2.617 -2.1954 -0.3992  1.3390
  317SOL    HW2 4188   3.273   0.004   2.590 -0.8324 -1.1970 -0.9013
  317SOL     MW 4189   3.200   0.035   2.625 -0.0181  0.0083  0.0068
  318SOL     OW 4190   1.984   1.821   2.878 -0.2119  0.0911 -0.4366
  318SOL    HW1 4191   1.900   1.785   2.904  1.1784 -2.2946  1.1007
  318SOL    HW2 4192   1.982   1.912   2.909 -0.6675 -0.7395  2.2297
  318SOL     MW 4193   1.973   1.829   2.886 -0.0181  0.0083  0.0068
  319SOL     OW 4194   3.050   4.339   0.317 -0.2904 -0.1387 -0.3625
  319SOL    HW1 4195   3.120   4.353   0.253  0.5735 -0.8892  0.3940
  319SOL    HW2 4196   3.066   4.253   0.357 -0.3416  0.7719  1.7618
  319SOL     MW 4197   3.061   4.329   0.314 -0.0181  0.0083  0.0068
  320SOL     OW 4198   3.709   2.068   2.847 -0.5544 -0.2995  0.2225
  320SOL    HW1 4199   3.762   2.045   2.771  0.6127  0.0362  0.8970
  320SOL    HW2 4200   3.686   2.158   2.823 -0.5835 -0.3451  0.0799
  320SOL     MW 4201   3.713   2.077   2.834 -0.0181  0.0083  0.0068
  321SOL     OW 4202   3.329   5.012   2.935  0.5605 -0.1380 -0.1265
  321SOL    HW1 4203   3.271   5.086   2.920  0.1494 -0.4939 -0.3497
  321SOL    HW2 4204   3.272   4.958   2.990 -0.3922 -0.6475 -1.5595
  321SOL     MW 4205   3.314   5.014   2.940 -0.0181  0.0083  0.0068
  322SOL     OW 4206   3.733   5.016   2.672  0.1705 -0.2037  0.3462
  322SOL    HW1 4207   3.686   5.051   2.748 -1.0166  0.6571 -0.7459
  322SOL    HW2 4208   3.718   4.923   2.689 -0.9357 -0.0547  0.2613
  322SOL     MW 4209   3.725   5.008   2.685 -0.0181  0.0083  0.0068
  323SOL     OW 4210   4.520   4.941   0.042 -0.3504  0.2803  0.4729
  323SOL    HW1 4211   4.542   4.867  -0.015 -0.7558  1.1491 -0.8693
  323SOL    HW2 4212   4.431   4.958   0.011 -0.1615 -2.0522 -1.7101
  323SOL     MW 4213   4.511   4.934   0.030 -0.0181  0.0083  0.0068
  324SOL     OW 4214   0.227   2.772   0.061  0.5388 -0.0372 -0.1552
  324SOL    HW1 4215   0.309   2.724   0.076  0.0853 -1.0079 -0.6459
  324SOL    HW2 4216   0.224   2.777  -0.035  1.9565  0.0987 -0.2172
  324SOL     MW 4217   0.237   2.766   0.050 -0.0181  0.0083  0.0068
  325SOL     OW 4218   1.372   3.387   2.982  0.9553 -0.0909 -0.2630
  325SOL    HW1 4219   1.336   3.343   2.905 -0.5193  1.1045 -0.3028
  325SOL    HW2 4220   1.293   3.406   3.033  2.3142  1.4415  1.4412
  325SOL     MW 4221   1.357   3.384   2.979 -0.0181  0.0083  0.0068
  326SOL     OW 4222   2.895   4.459   0.110  0.1795  0.2493  0.0216
  326SOL    HW1 4223   2.811   4.415   0.094  1.2988 -1.6394 -1.0599
  326SOL    HW2 4224   2.937   4.410   0.181  1.0389  0.6339 -0.2092
  326SOL     MW 4225   2.889   4.447   0.117 -0.0181  0.0083  0.0068
  327SOL     OW 4226   4.308   0.990   0.535 -0.1644 -0.2128  0.2276
  327SOL    HW1 4227   4.348   0.907   0.561 -2.0241 -0.4140  2.9178
  327SOL    HW2 4228   4.328   1.055   0.603  0.1071  0.7889 -0.7782
  327SOL     MW 4229   4.316   0.988   0.548 -0.0181  0.0083  0.0068
  328SOL     OW 4230   1.917   2.431   0.031  0.2718  0.0806  0.1505
  328SOL    HW1 4231   2.009   2.425   0.005  0.8910  1.6999  1.7003
  328SOL    HW2 4232   1.886   2.497  -0.031 -1.8452  0.4100  1.4403
  328SOL     MW 4233   1.925   2.439   0.020 -0.0181  0.0083  0.0068
  329SOL     OW 4234   4.436   0.757   0.586 -0.1377  0.8250  0.9162
  329SOL    HW1 4235   4.509   0.721   0.536 -1.1417  1.3141 -0.9789
  329SOL    HW2 4236   4.389   0.676   0.608  2.7656 -1.0867  0.5634
  329SOL     MW 4237   4.439   0.742   0.582 -0.0181  0.0083  0.0068
  330SOL     OW 4238   0.051   2.429   2.892 -0.5204 -0.2532  0.0405
  330SOL    HW1 4239   0.011   2.415   2.806 -1.0227  0.4844  0.1438
  330SOL    HW2 4240   0.144   2.434   2.869 -0.3698  0.8507  0.7953
  330SOL     MW 4241   0.058   2.428   2.878 -0.0181  0.0083  0.0068
  331SOL     OW 4242   1.157   3.443   0.117  0.2463 -0.3845  0.6648
  331SOL    HW1 4243   1.097   3.485   0.055  0.4984  1.8310  1.8186
  331SOL    HW2 4244   1.197   3.515   0.165  2.5486 -2.0590  1.3903
  331SOL     MW 4245   1.154   3.458   0.115 -0.0181  0.0083  0.0068
  332SOL     OW 4246   3.293   2.118   2.943 -0.0094 -0.2496 -0.1481
  332SOL    HW1 4247   3.243   2.074   2.874 -3.3455  1.4810  0.9163
  332SOL    HW2 4248   3.253   2.086   3.024  2.0494 -1.8203  0.3082
  332SOL     MW 4249   3.281   2.108   2.944 -0.0181  0.0083  0.0068
  333SOL     OW 4250   5.036   2.145   0.104  0.5980  0.4325  0.3579
  333SOL    HW1 4251   5.076   2.221   0.145  0.1639  1.4570 -1.0579
  333SOL    HW2 4252   5.004   2.173   0.018  1.9220 -0.1072 -0.3488
  333SOL     MW 4253   5.037   2.158   0.098 -0.0181  0.0083  0.0068
  334SOL     OW 4254   3.395   4.339   0.334  0.1762  0.2293 -0.0646
  334SOL    HW1 4255   3.320   4.393   0.360 -0.3760  1.4283 -3.6126
  334SOL    HW2 4256   3.353   4.254   0.320 -2.7373  1.5682 -0.1919
  334SOL     MW 4257   3.380   4.335   0.336 -0.0181  0.0083  0.0068
  335SOL     OW 4258   3.632   4.636   2.459 -0.1276  0.5890  0.4585
  335SOL    HW1 4259   3.659   4.613   2.370 -2.0005  2.6924 -0.7684
  335SOL    HW2 4260   3.714   4.658   2.502  0.3166  0.1457 -0.1427
  335SOL     MW 4261   3.646   4.636   2.453 -0.0181  0.0083  0.0068
  336SOL     OW 4262   4.417   4.631   2.473  0.1447  0.4029  0.1404
  336SOL    HW1 4263   4.333   4.649   2.514 -1.2725 -0.9983 -1.9529
  336SOL    HW2 4264   4.442   4.716   2.437 -0.3956 -0.0810 -1.4257
  336SOL     MW 4265   4.409   4.644   2.474 -0.0181  0.0083  0.0068
  337SOL     OW 4266   1.444   1.043   0.442 -0.2470 -0.5294 -0.0580
  337SOL    HW1 4267   1.383   0.994   0.388 -0.0203 -0.9566  0.0706
  337SOL    HW2 4268   1.528   1.014   0.404 -1.2040 -0.7980 -2.1067
  337SOL     MW 4269   1.447   1.033   0.430 -0.0181  0.0083  0.0068
  338SOL     OW 4270   2.103   2.650   2.787  0.1287 -0.1861 -0.4812
  338SOL    HW1 4271   2.128   2.561   2.813  2.2532 -0.1051 -1.9890
  338SOL    HW2 4272   2.009   2.663   2.798  0.4971  2.1260  0.6974
  338SOL     MW 4273   2.094   2.640   2.792 -0.0181  0.0083  0.0068
  339SOL     OW 4274   0.946   3.554   2.939  0.4431 -0.1691  0.5513
  339SOL    HW1 4275   0.999   3.560   2.860  0.0450  0.5402  0.3347
  339SOL    HW2 4276   0.881   3.486   2.922  1.4857 -1.1870  0.5009
  339SOL     MW 4277   0.945   3.546   2.926 -0.0181  0.0083  0.0068
  340SOL     OW 4278   2.406   2.253   2.838  0.1532 -0.1957 -0.6861
  340SOL    HW1 4279   2.464   2.319   2.875 -0.6352  1.1372 -1.7500
  340SOL    HW2 4280   2.457   2.174   2.857 -0.0562 -0.3796 -0.8836
  340SOL     MW 4281   2.421   2.251   2.845 -0.0181  0.0083  0.0068
  341SOL     OW 4282   1.623   3.339   0.052 -0.1404 -0.6570  0.2316
  341SOL    HW1 4283   1.663   3.404  -0.006  2.4025 -0.8386  1.6288
  341SOL    HW2 4284   1.529   3.338   0.034 -0.9763 -1.7231  3.8699
  341SOL     MW 4285   1.616   3.347   0.042 -0.0181  0.0083  0.0068
  342SOL     OW 4286   2.661   2.203   0.201 -0.3539 -0.2245 -0.0328
  342SOL    HW1 4287   2.636   2.251   0.280  0.4485  2.5662 -1.3588
  342SOL    HW2 4288   2.610   2.122   0.203  0.4478 -0.7902 -1.3461
  342SOL     MW 4289   2.651   2.198   0.212 -0.0181  0.0083  0.0068
  343SOL     OW 4290   2.906   2.394   2.877 -0.0540  0.5251  0.6341
  343SOL    HW1 4291   2.988   2.416   2.833  1.4710 -1.8371  2.0717
  343SOL    HW2 4292   2.884   2.483   2.904 -2.5184  0.3482 -0.4687
  343SOL     MW 4293   2.914   2.408   2.875 -0.0181  0.0083  0.0068
  344SOL     OW 4294   1.931   4.286   2.977 -0.1978 -0.6145  0.0375
  344SOL    HW1 4295   1.981   4.368   2.975  1.8162 -1.7874 -0.9385
  344SOL    HW2 4296   1.964   4.245   2.897 -0.9040  0.2465 -0.7187
  344SOL     MW 4297   1.942   4.291   2.966 -0.0181  0.0083  0.0068
  345SOL     OW 4298   2.971   3.050   3.008 -0.5052  0.1746 -0.1622
  345SOL    HW1 4299   3.008   3.077   2.924 -0.5216  2.2110  0.4510
  345SOL    HW2 4300   2.950   3.133   3.050  0.2941  1.5424 -2.2786
  345SOL     MW 4301   2.973   3.064   3.002 -0.0181  0.0083  0.0068
  346SOL     OW 4302   3.957   4.516   2.328  0.6417  0.2351 -0.3259
  346SOL    HW1 4303   3.925   4.427   2.342  1.5180 -0.1090 -0.4250
  346SOL    HW2 4304   4.049   4.497   2.311  0.7916 -0.1459  0.8443
  346SOL     MW 4305   3.965   4.502   2.328 -0.0181  0.0083  0.0068
  347SOL     OW 4306   1.236   1.650   2.882  0.4554  0.3247  0.1836
  347SOL    HW1 4307   1.204   1.561   2.901 -1.1062  0.8772  0.3460
  347SOL    HW2 4308   1.300   1.660   2.953  0.6169 -1.8694  0.4368
  347SOL     MW 4309   1.240   1.639   2.894 -0.0181  0.0083  0.0068
  348SOL     OW 4310   2.714   4.754   2.686 -0.5172  0.0885  0.1767
  348SOL    HW1 4311   2.761   4.828   2.725  1.4793 -2.2455  2.5067
  348SOL    HW2 4312   2.771   4.727   2.614 -1.8993 -0.4288 -0.7526
  348SOL     MW 4313   2.728   4.760   2.681 -0.0181  0.0083  0.0068
  349SOL     OW 4314   3.874   1.700   2.752 -0.4837 -0.9372 -0.4843
  349SOL    HW1 4315   3.831   1.643   2.689 -0.5213  0.3760 -1.7017
  349SOL    HW2 4316   3.867   1.787   2.712 -1.7881 -1.5239 -1.6284
  349SOL     MW 4317   3.868   1.704   2.738 -0.0181  0.0083  0.0068
  350SOL     OW 4318   3.970   2.352   2.498  0.0245 -0.2383 -0.3845
  350SOL    HW1 4319   3.945   2.431   2.449 -0.1210  0.0406  0.1260
  350SOL    HW2 4320   4.007   2.299   2.427  1.3328  2.7292 -2.1492
  350SOL     MW 4321   3.972   2.356   2.482 -0.0181  0.0083  0.0068
  351SOL     OW 4322   2.730   0.158   2.745 -0.0866  0.4195  0.1006
  351SOL    HW1 4323   2.807   0.211   2.726 -1.3294  1.6993 -1.8152
  351SOL    HW2 4324   2.663   0.226   2.747 -0.4111  0.1295 -0.5820
  351SOL     MW 4325   2.731   0.174   2.743 -0.0181  0.0083  0.0068
  352SOL     OW 4326   2.695   1.752   2.661  0.0253  0.0025  0.0434
  352SOL    HW1 4327   2.606   1.785   2.645  0.2945  1.4718  1.2808
  352SOL    HW2 4328   2.722   1.825   2.718 -0.6253  0.9977 -0.8726
  352SOL     MW 4329   2.687   1.766   2.667 -0.0181  0.0083  0.0068
  353SOL     OW 4330   3.457   0.366   2.792  0.2020  0.0423  0.6848
  353SOL    HW1 4331   3.456   0.384   2.698  0.2118 -1.6209  0.3318
  353SOL    HW2 4332   3.520   0.433   2.819 -1.0227  0.8815  1.5485
  353SOL     MW 4333   3.465   0.377   2.783 -0.0181  0.0083  0.0068
  354SOL     OW 4334   1.061   0.798   0.158  0.0936 -0.1244 -0.0168
  354SOL    HW1 4335   1.044   0.723   0.215 -0.4079  1.3792  1.8834
  354SOL    HW2 4336   1.131   0.846   0.201 -0.5210  1.8312 -1.0635
  354SOL     MW 4337   1.068   0.794   0.171 -0.0181  0.0083  0.0068
  355SOL     OW 4338   0.608   1.168   0.650 -0.2863 -0.1838 -0.3467
  355SOL    HW1 4339   0.565   1.114   0.716  1.7142 -2.0992 -0.4986
  355SOL    HW2 4340   0.556   1.249   0.646  0.5727  0.4895  1.2615
  355SOL     MW 4341   0.595   1.172   0.658 -0.0181  0.0083  0.0068
  356SOL     OW 4342   3.699   2.311   2.507 -0.0272  0.6575 -0.4516
  356SOL    HW1 4343   3.659   2.330   2.592 -0.1361  0.8255 -0.5401
  356SOL    HW2 4344   3.792   2.326   2.522 -0.5672  3.3951  0.9799
  356SOL     MW 4345   3.706   2.316   2.521 -0.0181  0.0083  0.0068
  357SOL     OW 4346   4.553   2.014   2.878  0.0047 -0.0737 -0.5039
  357SOL    HW1 4347   4.471   1.966   2.861 -0.6907  1.1986 -0.8608
  357SOL    HW2 4348   4.521   2.079   2.940  0.3600  1.1759 -1.6018
  357SOL     MW 4349   4.538   2.016   2.884 -0.0181  0.0083  0.0068
  358SOL     OW 4350   1.702   3.419   0.513  0.1390 -0.0760 -0.2446
  358SOL    HW1 4351   1.694   3.451   0.423  2.6194 -1.3112 -0.9941
  358SOL    HW2 4352   1.662   3.491   0.562 -0.9756 -0.4754 -0.5366
  358SOL     MW 4353   1.696   3.433   0.507 -0.0181  0.0083  0.0068
  359SOL     OW 4354   3.119   4.735   2.697  0.5609  0.3452 -0.1103
  359SOL    HW1 4355   3.213   4.750   2.704  0.5478 -0.3322  1.9920
  359SOL    HW2 4356   3.096   4.688   2.777 -2.0375  0.6596 -0.5705
  359SOL     MW 4357   3.129   4.730   2.708 -0.0181  0.0083  0.0068
  360SOL     OW 4358   0.068   1.727   2.952 -0.4094  0.5396  0.4339
  360SOL    HW1 4359   0.123   1.795   2.915  1.9338 -1.0110  0.8308
  360SOL    HW2 4360  -0.004   1.766   3.002  0.6591  0.6953  1.9249
  360SOL     MW 4361   0.066   1.741   2.954 -0.0181  0.0083  0.0068
  361SOL     OW 4362   3.702   1.769   2.470  0.5234  0.6858  0.0814
  361SOL    HW1 4363   3.638   1.757   2.540  0.7357  1.3028  0.3889
  361SOL    HW2 4364   3.719   1.863   2.464  0.1377  0.6822 -1.8078
  361SOL     MW 4365   3.696   1.780   2.478 -0.0181  0.0083  0.0068
  362SOL     OW 4366   4.211   2.359   2.656 -0.3309  0.2148 -0.2183
  362SOL    HW1 4367   4.129   2.384   2.614 -0.0664  0.2387 -0.7179
  362SOL    HW2 4368   4.273   2.360   2.583  0.8570 -2.7035  0.5873
  362SOL     MW 4369   4.209   2.362   2.641 -0.0181  0.0083  0.0068
  363SOL     OW 4370   2.481   4.177   2.656 -0.4234 -0.1726 -0.1871
  363SOL    HW1 4371   2.417   4.109   2.639 -0.7445  0.4190 -1.4108
  363SOL    HW2 4372   2.460   4.245   2.592  0.1427  0.1656 -0.0296
  363SOL     MW 4373   2.470   4.177   2.646 -0.0181  0.0083  0.0068
  364SOL     OW 4374   2.938   1.597   2.715  0.2451 -0.5470  0.0091
  364SOL    HW1 4375   2.874   1.665   2.695  0.8916 -0.3535 -1.5627
  364SOL    HW2 4376   2.919   1.532   2.647 -1.2528 -1.0079  0.8371
  364SOL     MW 4377   2.927   1.598   2.704 -0.0181  0.0083  0.0068
  365SOL     OW 4378   4.727   0.127   2.782 -0.8096  0.4378  0.1747
  365SOL    HW1 4379   4.810   0.140   2.828 -0.2569 -0.4874 -0.5396
  365SOL    HW2 4380   4.697   0.217   2.767 -3.1492 -0.0805  1.2643
  365SOL     MW 4381   4.734   0.141   2.786 -0.0181  0.0083  0.0068
  366SOL     OW 4382   3.188   4.524   0.453 -0.1952 -0.0482 -0.1233
  366SOL    HW1 4383   3.120   4.478   0.403 -0.6119  2.2282 -1.8250
  366SOL    HW2 4384   3.156   4.520   0.543  2.3830 -0.3594  0.8706
  366SOL     MW 4385   3.175   4.517   0.458 -0.0181  0.0083  0.0068
  367SOL     OW 4386   1.744   2.800   0.096  0.2788 -1.1985  0.1465
  367SOL    HW1 4387   1.830   2.839   0.114 -0.4293  0.2312  0.6079
  367SOL    HW2 4388   1.700   2.881   0.067  0.3075 -1.2281  0.0157
  367SOL     MW 4389   1.749   2.816   0.094 -0.0181  0.0083  0.0068
  368SOL     OW 4390   4.294   2.412   2.925 -0.3226 -0.0637 -0.1559
  368SOL    HW1 4391   4.276   2.384   2.835  2.4269 -1.9748 -0.2005
  368SOL    HW2 4392   4.351   2.342   2.955 -0.3120 -0.1892 -0.4612
  368SOL     MW 4393   4.299   2.399   2.917 -0.0181  0.0083  0.0068
  369SOL     OW 4394   3.144   4.853   0.090  0.6490 -0.1193  0.3925
  369SOL    HW1 4395   3.168   4.829   0.179  1.1428 -0.5090  0.1602
  369SOL    HW2 4396   3.087   4.929   0.101 -1.1567 -1.5564  1.3828
  369SOL     MW 4397   3.140   4.860   0.103 -0.0181  0.0083  0.0068
  370SOL     OW 4398   3.616   5.091   2.928  0.2980  0.0734  0.1531
  370SOL    HW1 4399   3.524   5.070   2.943 -0.2995  0.7941 -2.1079
  370SOL    HW2 4400   3.600   5.166   2.870  0.2689 -0.3755 -0.4178
  370SOL     MW 4401   3.602   5.098   2.923 -0.0181  0.0083  0.0068
  371SOL     OW 4402   0.558   0.848   0.208  0.3280 -0.0224 -0.2091
  371SOL    HW1 4403   0.626   0.879   0.148 -0.7066  0.0560 -1.3943
  371SOL    HW2 4404   0.573   0.892   0.292 -1.0927  1.0231 -0.4624
  371SOL     MW 4405   0.569   0.858   0.211 -0.0181  0.0083  0.0068
  372SOL     OW 4406   3.058   2.814   0.101 -0.2001 -0.1328 -0.0649
  372SOL    HW1 4407   3.021   2.818   0.190  0.9303  2.7625  0.3823
  372SOL    HW2 4408   3.037   2.900   0.065  0.5600  0.1350  0.1010
  372SOL     MW 4409   3.050   2.826   0.108 -0.0181  0.0083  0.0068
  373SOL     OW 4410   3.907   0.034   2.490 -0.8627  0.1193  0.1923
  373SOL    HW1 4411   4.000   0.027   2.511 -1.3102 -0.9650  1.9929
  373SOL    HW2 4412   3.866  -0.037   2.540 -2.0816  1.6641  1.5011
  373SOL     MW 4413   3.914   0.024   2.499 -0.0181  0.0083  0.0068
  374SOL     OW 4414   4.904   2.171   2.877  0.1176  0.6454 -0.2463
  374SOL    HW1 4415   4.827   2.224   2.858 -0.9188  0.0720  1.9849
  374SOL    HW2 4416   4.937   2.160   2.787 -1.0645  3.4764 -1.1282
  374SOL     MW 4417   4.899   2.176   2.862 -0.0181  0.0083  0.0068
   5.16544   5.16544   3.00943
