# Supplementary material for: Resolving liquid-to-glass transitions of water under soft nanoconfinement
Source: Nat Commun. 2026 May 8;17:6224. doi: 10.1038/s41467-026-72955-y (PMC13369869; doi:10.1038/s41467-026-72955-y)
Supplement: Supplementary file 3 — Supplementary Data 1 [file 41467_2026_72955_MOESM3_ESM.zip › 250K/sim4/initial.gro]

Lamellar phy in tip4pice water
 4417
    1phy    C35    1   3.470   1.713   1.684  0.6507 -0.1710 -0.0982
    1phy    C33    2   3.350   1.698   1.776 -0.4258 -0.8802 -0.2339
    1phy    C34    3   3.237   1.802   1.760  0.1164 -0.0001 -0.5258
    1phy    C32    4   3.302   1.550   1.786 -0.4769 -0.3503  0.1292
    1phy    C31    5   3.238   1.504   1.921 -0.1078  0.4074 -0.0936
    1phy    C30    6   3.179   1.360   1.905 -0.4794 -0.5270 -0.1338
    1phy    C28    7   3.108   1.306   2.031 -0.5529  0.2822 -0.3236
    1phy    C29    8   2.955   1.299   2.009 -0.2009  0.4371  0.5404
    1phy    C27    9   3.158   1.162   2.065 -0.2324 -0.2921 -0.6114
    1phy    C26   10   3.280   1.166   2.162 -0.0509 -0.0506 -0.2319
    1phy    C25   11   3.305   1.034   2.239  1.0104  0.7077  0.6839
    1phy    C23   12   3.373   1.038   2.374 -0.4743  0.0940 -0.0971
    1phy    C24   13   3.278   0.973   2.476 -0.2559  0.2305  0.0384
    1phy    C22   14   3.529   1.017   2.368  0.3393  0.4296  0.2942
    1phy    C21   15   3.603   1.060   2.494  0.0732  0.1910 -0.1432
    1phy    C20   16   3.751   1.038   2.473 -0.1279  0.9467  0.4618
    1phy    C18   17   3.851   1.073   2.593  0.1584 -0.3844 -0.6966
    1phy    O01   18   3.789   1.041   2.717 -0.2195  0.3919  0.0581
    1phy    H01   19   3.831   1.088   2.786  1.5724 -1.2716  0.1662
    1phy    C19   20   3.970   0.972   2.574 -0.2234 -0.3518  0.2471
    1phy    C13   21   3.900   1.227   2.593 -0.0779 -0.5926  0.2738
    1phy     H3   22   3.940   1.248   2.491  0.4016 -1.2643  0.3179
    1phy    O33   23   4.019   1.247   2.676  0.2784 -0.0378  0.0160
    1phy    H1B   24   4.007   1.214   2.763 -1.3294 -1.1981 -0.5936
    1phy    C12   25   3.804   1.343   2.626  0.4374 -0.2460 -0.2927
    1phy    O11   26   3.843   1.475   2.593  0.5211 -0.2536 -0.3760
    1phy    H1A   27   3.796   1.485   2.512  1.0578 -1.6148 -0.8960
    2phy    C35   28   4.116   1.240   1.317 -0.1660  0.0180  0.4056
    2phy    C33   29   4.122   1.186   1.460 -0.0325  0.2096 -0.6125
    2phy    C34   30   3.986   1.187   1.524  0.4458 -0.5863  0.3496
    2phy    C32   31   4.188   1.049   1.456 -0.4874  0.1238  0.0329
    2phy    C31   32   4.339   1.030   1.446  0.5177  0.3249 -0.6075
    2phy    C30   33   4.385   0.890   1.415 -0.5388  0.3036 -0.6376
    2phy    C28   34   4.542   0.890   1.406  0.3700 -0.1789 -0.2813
    2phy    C29   35   4.614   0.840   1.534 -0.4779  0.5604  0.3581
    2phy    C27   36   4.579   0.808   1.279  0.3594 -0.2855  0.1091
    2phy    C26   37   4.687   0.852   1.183  0.0120 -0.3342  0.6791
    2phy    C25   38   4.686   0.742   1.077  0.3870 -0.1546  0.1172
    2phy    C23   39   4.781   0.747   0.956 -0.2623 -0.3484  0.7094
    2phy    C24   40   4.862   0.617   0.948  0.3008 -0.7186  0.3574
    2phy    C22   41   4.708   0.794   0.828  0.3480 -0.1556  0.4112
    2phy    C21   42   4.788   0.893   0.736 -0.1033 -0.2126  0.3955
    2phy    C20   43   4.718   0.926   0.603  0.6970  0.7041  0.2393
    2phy    C18   44   4.786   1.011   0.490 -0.9731  0.0039  0.2300
    2phy    O01   45   4.861   1.121   0.550  0.3623  0.1188 -0.4444
    2phy    H01   46   4.802   1.174   0.601 -2.6977 -2.7533 -0.6604
    2phy    C19   47   4.662   1.068   0.413 -0.8767  0.4639 -0.3344
    2phy    C13   48   4.888   0.922   0.398 -0.1179 -0.4136 -0.4514
    2phy     H3   49   4.958   0.875   0.472  0.4116  2.0665  0.7240
    2phy    O33   50   4.837   0.795   0.344 -0.2219 -0.2779  0.3387
    2phy    H1B   51   4.811   0.809   0.255 -1.6209 -2.6400  0.2734
    2phy    C12   52   5.013   0.975   0.324 -0.4107  0.0752 -0.5029
    2phy    O11   53   5.086   1.073   0.397  0.3304  0.2364 -0.0402
    2phy    H1A   54   5.026   1.117   0.455  1.2347  0.1306  1.0304
    3phy    C35   55   0.106   4.720   1.184 -0.0525  0.4835  0.4050
    3phy    C33   56  -0.027   4.761   1.240  0.7373  0.4114  0.1547
    3phy    C34   57  -0.073   4.693   1.373  0.1761  0.3792 -0.0076
    3phy    C32   58  -0.030   4.907   1.239 -0.0048 -0.3112 -0.5925
    3phy    C31   59  -0.175   4.962   1.220 -0.2592 -1.0250  0.1515
    3phy    C30   60  -0.196   5.114   1.251 -0.9030  0.4006  0.6300
    3phy    C28   61  -0.343   5.166   1.234 -0.0689  0.1528  0.1862
    3phy    C29   62  -0.429   5.181   1.362 -0.8148  0.4190  0.1873
    3phy    C27   63  -0.339   5.296   1.152  0.4674  0.3328 -0.1122
    3phy    C26   64  -0.439   5.304   1.037  0.6083  0.1160 -0.1183
    3phy    C25   65  -0.406   5.420   0.937  0.2785  0.3745 -0.3527
    3phy    C23   66  -0.505   5.439   0.824  0.1562  0.1278 -0.5969
    3phy    C24   67  -0.608   5.551   0.858 -0.3129  0.4401 -0.2738
    3phy    C22   68  -0.431   5.480   0.698 -0.6310  0.1829 -0.1348
    3phy    C21   69  -0.497   5.482   0.566 -0.1531  0.5051 -0.1380
    3phy    C20   70  -0.408   5.567   0.477 -0.4418 -0.0079  0.5056
    3phy    C18   71  -0.463   5.613   0.338  0.7158  0.2674  0.4346
    3phy    O01   72  -0.521   5.500   0.266 -0.7424 -0.1472  0.1009
    3phy    H01   73  -0.453   5.439   0.245 -1.2058 -1.4181  2.1111
    3phy    C19   74  -0.336   5.646   0.261 -0.0617 -0.2584 -0.1967
    3phy    C13   75  -0.563   5.737   0.350 -0.4723 -0.2672  0.5510
    3phy     H3   76  -0.655   5.693   0.396  0.4609 -0.4266  2.3561
    3phy    O33   77  -0.538   5.830   0.454  0.4505  0.0508  0.1372
    3phy    H1B   78  -0.454   5.868   0.433 -0.2780  1.1953 -0.8167
    3phy    C12   79  -0.654   5.785   0.233  0.6747  0.4133  0.1797
    3phy    O11   80  -0.593   5.869   0.133  0.4476 -0.1438 -0.4666
    3phy    H1A   81  -0.567   5.951   0.171  1.7332 -0.1289 -1.3160
    4phy    C35   82   1.615   4.530   1.617  0.3251 -0.2909 -0.4936
    4phy    C33   83   1.583   4.644   1.699  0.1477  0.4363  0.2369
    4phy    C34   84   1.699   4.679   1.788 -0.3947 -0.0787  0.1754
    4phy    C32   85   1.516   4.759   1.621  0.3702  0.2409 -0.1459
    4phy    C31   86   1.405   4.836   1.688  0.5587 -0.6220 -0.0328
    4phy    C30   87   1.364   4.971   1.615  0.2951  0.4892 -0.2408
    4phy    C28   88   1.245   5.034   1.689  0.2063  0.5977 -0.5482
    4phy    C29   89   1.264   5.189   1.698  0.0243  0.2165 -0.2593
    4phy    C27   90   1.108   5.002   1.623 -0.6500 -0.0692 -0.5435
    4phy    C26   91   0.985   4.984   1.711 -0.0560 -0.0562 -0.1216
    4phy    C25   92   0.839   4.944   1.667 -0.0986  0.2040 -0.1582
    4phy    C23   93   0.740   4.936   1.789  0.5113  0.1997  0.4081
    4phy    C24   94   0.614   5.024   1.769 -0.2498 -0.1758 -0.3726
    4phy    C22   95   0.707   4.791   1.819 -0.2980 -0.0975 -0.3450
    4phy    C21   96   0.663   4.757   1.956  0.6275 -0.3400 -0.6000
    4phy    C20   97   0.649   4.603   1.971  0.0067  0.2253 -0.2294
    4phy    C18   98   0.628   4.540   2.116  0.3514  0.3952 -0.0857
    4phy    O01   99   0.570   4.631   2.214  0.0222 -0.2527  0.3734
    4phy    H01  100   0.640   4.687   2.244  1.1221 -0.9341 -0.8015
    4phy    C19  101   0.512   4.441   2.075 -0.1432  0.0938  0.7284
    4phy    C13  102   0.754   4.465   2.186  0.5995  0.0750 -0.0567
    4phy     H3  103   0.801   4.400   2.108 -2.7195 -1.1434 -1.1985
    4phy    O33  104   0.708   4.366   2.282 -0.1129 -0.1769 -0.6620
    4phy    H1B  105   0.653   4.409   2.344 -1.1029 -1.4219 -0.6384
    4phy    C12  106   0.865   4.552   2.255  0.2486  0.2964 -0.1918
    4phy    O11  107   0.827   4.624   2.364 -0.1186 -0.3764  0.3058
    4phy    H1A  108   0.820   4.563   2.435 -0.1906 -0.7779 -0.0414
    5phy    C35  109   4.984   0.360   1.446  0.3301  0.6956 -0.2623
    5phy    C33  110   4.876   0.467   1.449  0.6623 -0.0236 -0.1847
    5phy    C34  111   4.830   0.483   1.306 -0.4519 -0.7384 -0.3781
    5phy    C32  112   4.762   0.442   1.539  0.0990  0.1385  0.4841
    5phy    C31  113   4.790   0.498   1.676 -0.1822 -0.4319 -0.3890
    5phy    C30  114   4.681   0.469   1.783  0.4506  0.5690 -0.2283
    5phy    C28  115   4.691   0.553   1.908 -0.0293 -0.5234  0.4622
    5phy    C29  116   4.602   0.676   1.890 -0.0086 -0.2029  0.1536
    5phy    C27  117   4.622   0.483   2.030 -0.3821 -0.3958 -0.7091
    5phy    C26  118   4.700   0.412   2.143  0.3361  0.1277 -0.6621
    5phy    C25  119   4.598   0.368   2.244  0.4271  0.2727  0.4240
    5phy    C23  120   4.654   0.285   2.363 -0.3971 -0.1891  0.6976
    5phy    C24  121   4.703   0.380   2.483  0.4894  0.3067  0.5195
    5phy    C22  122   4.549   0.185   2.418  0.2545 -0.5664 -0.3468
    5phy    C21  123   4.600   0.058   2.475 -0.1108 -0.0551  0.2922
    5phy    C20  124   4.492  -0.031   2.544 -0.1525  0.1672 -0.3849
    5phy    C18  125   4.538  -0.163   2.616  0.5047 -0.9541  0.6745
    5phy    O01  126   4.652  -0.132   2.703  0.6114 -0.4842  0.4673
    5phy    H01  127   4.647  -0.042   2.731 -1.6097 -0.5113  0.3993
    5phy    C19  128   4.419  -0.182   2.714  0.2367 -0.0163 -0.3311
    5phy    C13  129   4.581  -0.282   2.513  0.5970 -0.3837 -0.1610
    5phy     H3  130   4.656  -0.236   2.444 -0.9590  2.6018 -0.0474
    5phy    O33  131   4.476  -0.314   2.419 -0.3367  0.0581 -0.3391
    5phy    H1B  132   4.458  -0.243   2.361  1.7097  0.1878 -0.9057
    5phy    C12  133   4.646  -0.416   2.566  0.2410  0.0359  0.4333
    5phy    O11  134   4.551  -0.502   2.625 -0.0032 -0.1110  0.2164
    5phy    H1A  135   4.494  -0.535   2.558  0.2827 -1.6453  0.6695
    6phy    C35  136   0.822   1.845   1.155  0.0548 -0.0834  0.1544
    6phy    C33  137   0.682   1.870   1.177  0.0260  0.0339  0.2070
    6phy    C34  138   0.638   1.824   1.312 -0.1686  0.3737 -0.1777
    6phy    C32  139   0.655   2.022   1.167  0.3062  0.1472 -0.5664
    6phy    C31  140   0.519   2.058   1.109 -0.1623  0.3459  0.1981
    6phy    C30  141   0.487   2.209   1.107  0.0663 -0.2298  0.0399
    6phy    C28  142   0.364   2.232   1.017 -0.9536 -0.6105  0.3587
    6phy    C29  143   0.234   2.202   1.086 -0.1266  0.1829 -0.1547
    6phy    C27  144   0.378   2.368   0.958 -0.3645  0.1541 -0.4474
    6phy    C26  145   0.326   2.400   0.819 -0.0940 -0.6916  0.3818
    6phy    C25  146   0.372   2.538   0.778 -0.5913 -0.0239 -0.1161
    6phy    C23  147   0.320   2.580   0.640  0.0112  0.0899  0.3073
    6phy    C24  148   0.227   2.705   0.657  0.0830  0.0754  0.4871
    6phy    C22  149   0.428   2.580   0.532 -0.3890  0.4212  0.4407
    6phy    C21  150   0.385   2.538   0.392  0.4975  0.1609  0.1270
    6phy    C20  151   0.506   2.516   0.298 -0.0407  0.0537  0.1894
    6phy    C18  152   0.494   2.459   0.156 -0.3925  0.5035 -0.2037
    6phy    O01  153   0.451   2.320   0.162  0.1125  0.1195 -0.5788
    6phy    H01  154   0.377   2.319   0.219  0.2567  2.9103 -0.1994
    6phy    C19  155   0.646   2.450   0.124  0.1297 -0.0395  0.4735
    6phy    C13  156   0.398   2.538   0.054 -0.8456  0.6809 -0.2615
    6phy     H3  157   0.298   2.537   0.105 -0.7024  1.6298  0.0555
    6phy    O33  158   0.411   2.676   0.044 -0.1520 -0.4671  0.6067
    6phy    H1B  159   0.369   2.705  -0.035  0.2379 -2.0170 -0.2186
    6phy    C12  160   0.340   2.469  -0.075 -0.0980 -0.6107 -0.2204
    6phy    O11  161   0.207   2.492  -0.118 -0.0736 -0.4747 -0.2348
    6phy    H1A  162   0.148   2.431  -0.079 -0.8359  1.6503  2.2208
    7phy    C35  163   4.833   0.114   1.755 -0.3280  0.2185 -0.2834
    7phy    C33  164   4.971   0.096   1.814 -0.0256  0.1005  0.1897
    7phy    C34  165   5.041  -0.028   1.757  0.0268  0.3419 -0.7286
    7phy    C32  166   5.050   0.225   1.792  0.0707 -0.0694 -0.6383
    7phy    C31  167   5.087   0.298   1.922  0.1782 -0.2445 -0.1616
    7phy    C30  168   5.152   0.439   1.896 -0.3025  0.3678 -0.2597
    7phy    C28  169   5.229   0.501   2.016 -0.0749 -0.1263 -0.1343
    7phy    C29  170   5.364   0.569   1.974  0.4033 -0.2919 -0.2743
    7phy    C27  171   5.130   0.610   2.076 -0.3356  0.0711  0.1212
    7phy    C26  172   5.134   0.608   2.229 -0.0203  0.1778 -0.1725
    7phy    C25  173   5.062   0.738   2.286 -0.2227  0.1731 -0.1958
    7phy    C23  174   5.069   0.748   2.440 -0.1876  0.0616  0.2076
    7phy    C24  175   5.191   0.833   2.492 -0.3740  0.1699  0.2330
    7phy    C22  176   4.933   0.805   2.490 -0.0403 -0.2183  0.0793
    7phy    C21  177   4.876   0.722   2.601 -0.2284 -0.4169  0.2408
    7phy    C20  178   4.765   0.792   2.674 -0.0744 -0.4136 -0.1072
    7phy    C18  179   4.695   0.741   2.804 -0.1563  0.3468  0.4488
    7phy    O01  180   4.786   0.751   2.912  0.3314 -0.1509 -0.1441
    7phy    H01  181   4.874   0.765   2.881  0.8757 -0.7683  1.0609
    7phy    C19  182   4.604   0.855   2.812  0.0759 -0.0619 -0.3432
    7phy    C13  183   4.619   0.595   2.807 -0.3360 -0.2018 -0.4012
    7phy     H3  184   4.572   0.584   2.705  3.7260 -0.6261 -2.4262
    7phy    O33  185   4.512   0.583   2.901 -0.9686 -0.3389  0.0277
    7phy    H1B  186   4.540   0.618   2.983  3.0971  1.1466 -1.7246
    7phy    C12  187   4.710   0.466   2.825 -0.1953  0.0057  0.0875
    7phy    O11  188   4.652   0.341   2.793 -0.0346 -0.0563 -0.1639
    7phy    H1A  189   4.561   0.357   2.776  0.3668  2.0731 -0.5686
    8phy    C35  190   5.099   0.874   1.454 -0.4447 -0.2556  0.0963
    8phy    C33  191   5.198   0.886   1.572  0.3286 -0.6396 -0.1072
    8phy    C34  192   5.122   0.954   1.683 -0.4268 -0.1740 -0.0529
    8phy    C32  193   5.250   0.753   1.617 -0.3913  0.5481 -0.1708
    8phy    C31  194   5.396   0.722   1.581  0.2385  0.4733 -0.2425
    8phy    C30  195   5.445   0.584   1.603 -0.2607  0.1065 -0.7111
    8phy    C28  196   5.589   0.565   1.556 -0.6204  0.0345  0.2543
    8phy    C29  197   5.679   0.529   1.677  0.0622 -0.0795  0.4952
    8phy    C27  198   5.599   0.469   1.432 -0.3354 -0.2202 -0.2816
    8phy    C26  199   5.686   0.512   1.314  0.4440  0.1970  0.3741
    8phy    C25  200   5.685   0.399   1.208 -0.2692  0.6665  0.3937
    8phy    C23  201   5.770   0.428   1.082  0.1705  0.0684  0.0833
    8phy    C24  202   5.824   0.291   1.026  0.5305 -0.0764 -0.6254
    8phy    C22  203   5.701   0.508   0.971 -0.1849 -0.0603  0.4117
    8phy    C21  204   5.793   0.605   0.896  0.1521 -0.0525  0.1691
    8phy    C20  205   5.706   0.655   0.773 -0.5317 -0.1281 -0.5030
    8phy    C18  206   5.774   0.750   0.660 -0.3575  0.3479 -0.2334
    8phy    O01  207   5.819   0.865   0.731  0.1515  0.1863  0.1658
    8phy    H01  208   5.758   0.890   0.798  0.6357  0.7600  0.3982
    8phy    C19  209   5.657   0.780   0.565 -0.2794  0.1947  0.5538
    8phy    C13  210   5.900   0.680   0.585 -0.2124 -0.7397 -0.1437
    8phy     H3  211   5.973   0.661   0.668  0.4897 -0.0970 -0.5898
    8phy    O33  212   5.890   0.548   0.544 -1.2311  0.5494  0.1920
    8phy    H1B  213   5.862   0.551   0.454  1.4584 -0.9498 -0.8113
    8phy    C12  214   6.018   0.769   0.528  0.2399 -0.0329  0.4087
    8phy    O11  215   6.019   0.792   0.387 -0.2171  0.2558 -0.4876
    8phy    H1A  216   5.984   0.714   0.348  0.7671  0.2815 -1.4696
    9phy    C35  217   3.568   0.879   1.999  0.7255 -0.1816 -0.4964
    9phy    C33  218   3.705   0.901   1.926  0.3691 -0.1102 -0.4649
    9phy    C34  219   3.693   0.881   1.785  0.5352 -0.6234  0.0751
    9phy    C32  220   3.779   1.032   1.957  0.2853  0.0612  0.0605
    9phy    C31  221   3.932   1.020   1.994  0.1241  0.5617 -0.0304
    9phy    C30  222   3.995   1.151   2.042 -0.2213  0.0240  0.4164
    9phy    C28  223   4.145   1.147   2.077 -0.0516  0.3871 -0.4830
    9phy    C29  224   4.243   1.201   1.972  0.5507 -0.2709 -0.2809
    9phy    C27  225   4.173   1.212   2.218 -0.0551 -0.0220  0.1044
    9phy    C26  226   4.267   1.137   2.310 -0.1632 -0.2072 -0.1126
    9phy    C25  227   4.303   1.227   2.426 -0.3173 -0.1516 -0.3582
    9phy    C23  228   4.396   1.170   2.528  0.1791  0.5992  0.5930
    9phy    C24  229   4.543   1.153   2.501 -0.4510 -0.0306  0.1357
    9phy    C22  230   4.374   1.250   2.659  0.1831  0.9666  0.3808
    9phy    C21  231   4.372   1.180   2.791  0.7388 -0.0701 -0.4033
    9phy    C20  232   4.353   1.274   2.911  0.2212 -0.7659 -0.0125
    9phy    C18  233   4.356   1.217   3.061 -0.1157 -0.0580  0.8209
    9phy    O01  234   4.462   1.115   3.075  0.2134  0.1931  0.6101
    9phy    H01  235   4.430   1.045   3.128  0.5811  0.4775  1.2135
    9phy    C19  236   4.404   1.338   3.148 -0.5210 -0.2781  0.3534
    9phy    C13  237   4.221   1.135   3.098  0.4881  0.0048 -0.2461
    9phy     H3  238   4.198   1.069   3.011  0.9046  1.6515 -1.6733
    9phy    O33  239   4.109   1.224   3.094  0.2691 -0.4731  0.2790
    9phy    H1B  240   4.140   1.312   3.078 -2.2019  0.2544 -0.9637
    9phy    C12  241   4.215   1.052   3.235 -0.0756 -0.3157  0.0581
    9phy    O11  242   4.331   0.979   3.259 -0.0686 -0.0203  0.2915
    9phy    H1A  243   4.331   0.955   3.350  1.3965 -1.1732  0.0135
   10phy    C35  244   5.033   1.070   1.152  0.4559 -0.0657  0.2166
   10phy    C33  245   5.011   1.195   1.233  0.4496 -0.3361  0.0717
   10phy    C34  246   4.899   1.166   1.338  0.6704  0.0219  0.1350
   10phy    C32  247   5.145   1.217   1.303 -0.1898 -0.5614 -0.6250
   10phy    C31  248   5.201   1.357   1.281  0.8071  0.5250  0.0867
   10phy    C30  249   5.357   1.372   1.269 -1.2818  0.8569 -0.0229
   10phy    C28  250   5.402   1.523   1.279 -0.5761  0.6296 -0.1890
   10phy    C29  251   5.524   1.516   1.367  0.0289  0.2374  0.2976
   10phy    C27  252   5.441   1.588   1.146 -0.2667  0.5759  0.3732
   10phy    C26  253   5.329   1.677   1.088 -0.2290 -0.3624 -0.4205
   10phy    C25  254   5.363   1.720   0.946 -0.1202 -0.2382 -0.0468
   10phy    C23  255   5.241   1.783   0.874  0.0530 -0.5427  0.3713
   10phy    C24  256   5.232   1.934   0.908  0.2946 -0.0176  0.3031
   10phy    C22  257   5.241   1.757   0.719 -0.2794 -0.1076  0.2916
   10phy    C21  258   5.127   1.666   0.677 -0.4845 -0.0703 -0.2091
   10phy    C20  259   5.113   1.619   0.532  0.8065 -0.4833  0.1281
   10phy    C18  260   5.008   1.502   0.500 -0.3510  0.1848  0.1443
   10phy    O01  261   5.045   1.381   0.575  0.3128  0.4785  0.8289
   10phy    H01  262   5.137   1.362   0.564  0.1187 -0.3638  0.5682
   10phy    C19  263   5.030   1.467   0.349 -0.1729 -0.2051  0.1459
   10phy    C13  264   4.849   1.537   0.516  0.0557 -0.2849 -0.3480
   10phy     H3  265   4.854   1.598   0.610 -1.1237 -2.2355  1.0582
   10phy    O33  266   4.788   1.637   0.436 -0.1692  0.4124 -0.3165
   10phy    H1B  267   4.753   1.599   0.357 -0.9092  0.1582  0.1157
   10phy    C12  268   4.748   1.450   0.593  0.2331  0.1098 -0.6248
   10phy    O11  269   4.791   1.340   0.665 -0.4918 -0.2652 -0.2882
   10phy    H1A  270   4.883   1.337   0.647 -0.3977  1.1955 -0.1477
   11phy    C35  271   0.160   2.365   2.474  0.0750  0.2141 -0.1807
   11phy    C33  272   0.075   2.285   2.366 -0.1204 -0.5223  0.1509
   11phy    C34  273   0.028   2.404   2.272 -0.5857  0.0752 -0.6326
   11phy    C32  274   0.147   2.171   2.299 -0.3200 -0.0806 -0.0263
   11phy    C31  275   0.062   2.075   2.209 -0.5719 -0.1599  0.3036
   11phy    C30  276   0.138   1.964   2.131  0.5678  0.3941 -0.1730
   11phy    C28  277   0.056   1.883   2.027  0.2899 -0.3446 -0.0019
   11phy    C29  278   0.136   1.897   1.898 -0.1425 -0.4051  0.2701
   11phy    C27  279   0.045   1.736   2.069 -0.3313  0.1124  0.0466
   11phy    C26  280  -0.083   1.703   2.147 -0.6279 -0.1093 -0.1635
   11phy    C25  281  -0.077   1.556   2.206  0.1690 -0.2270 -0.5872
   11phy    C23  282  -0.206   1.493   2.259 -0.0616  0.1262 -0.2802
   11phy    C24  283  -0.299   1.443   2.148  0.2103 -0.3047  0.0638
   11phy    C22  284  -0.176   1.379   2.359  0.0313 -0.2172  0.5248
   11phy    C21  285  -0.270   1.358   2.475 -0.6917  0.1471 -0.0813
   11phy    C20  286  -0.206   1.255   2.573 -0.0108  0.0955 -0.1135
   11phy    C18  287  -0.245   1.240   2.730 -0.0989 -0.1507 -0.3054
   11phy    O01  288  -0.381   1.218   2.750 -0.3166 -0.1099  0.0806
   11phy    H01  289  -0.397   1.200   2.841  0.3308 -1.3296 -0.0242
   11phy    C19  290  -0.175   1.108   2.759  0.0314 -0.0454  0.1928
   11phy    C13  291  -0.196   1.364   2.829  0.4471  0.1240  0.0035
   11phy     H3  292  -0.091   1.395   2.803  0.4725  0.8681  0.9254
   11phy    O33  293  -0.175   1.325   2.966  0.0118 -0.4547  0.4191
   11phy    H1B  294  -0.106   1.380   2.998  1.2026 -0.7229 -1.4759
   11phy    C12  295  -0.278   1.494   2.821  0.1755  0.0143 -0.0319
   11phy    O11  296  -0.412   1.473   2.853 -0.3004  0.1615 -0.3699
   11phy    H1A  297  -0.442   1.395   2.810 -0.7232 -1.0956  1.9857
   12phy    C35  298   1.322   1.553   2.253  0.2144 -0.4013  0.1669
   12phy    C33  299   1.208   1.512   2.165  0.1569 -0.2636  0.7752
   12phy    C34  300   1.261   1.446   2.036  0.4466  0.3142  0.7214
   12phy    C32  301   1.113   1.425   2.254 -0.3314  0.0424  0.4109
   12phy    C31  302   0.968   1.434   2.213 -0.4568  0.0682  0.6563
   12phy    C30  303   0.871   1.349   2.295 -0.1633 -0.2445  0.2800
   12phy    C28  304   0.728   1.378   2.248  0.1820 -0.7060  1.1377
   12phy    C29  305   0.686   1.318   2.108 -0.1694 -0.0759  0.1599
   12phy    C27  306   0.636   1.308   2.348  0.1480 -0.0720  0.1219
   12phy    C26  307   0.532   1.394   2.421 -0.2622  0.5536  0.2908
   12phy    C25  308   0.403   1.321   2.471 -0.2478  0.0236  0.0782
   12phy    C23  309   0.308   1.416   2.543  0.5069 -0.3376  0.4280
   12phy    C24  310   0.194   1.454   2.448 -0.5978  0.0476 -0.1856
   12phy    C22  311   0.257   1.350   2.669  0.3440 -0.4000 -0.4732
   12phy    C21  312   0.227   1.437   2.791 -0.4333  0.0562 -0.0127
   12phy    C20  313   0.199   1.340   2.906 -0.1225  0.0121  0.0891
   12phy    C18  314   0.165   1.400   3.048 -0.1649  0.0309  0.3514
   12phy    O01  315   0.046   1.483   3.026 -0.2331 -0.0934  0.0640
   12phy    H01  316   0.062   1.567   2.986 -0.3546 -0.4512 -0.7628
   12phy    C19  317   0.121   1.274   3.119 -0.3177  0.1391 -0.2669
   12phy    C13  318   0.277   1.493   3.118 -0.3407  0.2647 -0.3403
   12phy     H3  319   0.328   1.560   3.044  1.0392 -2.2180 -1.7725
   12phy    O33  320   0.385   1.410   3.150  0.2312 -0.0818  0.3481
   12phy    H1B  321   0.351   1.356   3.218 -1.7748  0.0333 -0.5071
   12phy    C12  322   0.236   1.590   3.243  0.6930  0.0572 -0.4572
   12phy    O11  323   0.170   1.704   3.215 -0.4794  0.3826 -0.2895
   12phy    H1A  324   0.157   1.747   3.298 -1.6116 -0.0582 -0.2252
   13phy    C35  325   4.303   2.517   1.346  0.4825 -0.0622  0.2915
   13phy    C33  326   4.431   2.463   1.291 -0.9868 -0.6456 -0.0593
   13phy    C34  327   4.414   2.456   1.139  0.2189  0.5186  0.1255
   13phy    C32  328   4.559   2.550   1.327  0.0691  0.0174 -0.1742
   13phy    C31  329   4.622   2.513   1.465  0.3483 -0.5114 -0.3996
   13phy    C30  330   4.728   2.622   1.503  0.1264 -0.0252  0.8245
   13phy    C28  331   4.817   2.595   1.630 -0.4112  0.3856  0.3456
   13phy    C29  332   4.962   2.579   1.582  0.3121 -0.4983  0.0214
   13phy    C27  333   4.798   2.706   1.733  0.3927  0.1164 -0.6426
   13phy    C26  334   4.830   2.673   1.882 -0.0773  0.2523  0.0256
   13phy    C25  335   4.769   2.777   1.983  0.3697  0.0044  0.1848
   13phy    C23  336   4.808   2.758   2.132  0.4342  0.1734  0.1701
   13phy    C24  337   4.886   2.887   2.180 -0.0531  0.0884  0.2283
   13phy    C22  338   4.676   2.727   2.203 -0.1838  0.0593  0.1151
   13phy    C21  339   4.687   2.691   2.358  0.7583  0.6353 -0.5014
   13phy    C20  340   4.552   2.648   2.426  0.2477 -0.4461 -0.3476
   13phy    C18  341   4.558   2.601   2.578 -0.7927  0.4054  0.1695
   13phy    O01  342   4.641   2.700   2.645 -0.0315  0.1148  0.6149
   13phy    H01  343   4.703   2.667   2.706  0.2336 -0.3460  0.0989
   13phy    C19  344   4.411   2.613   2.627 -0.1792  0.1433  0.7098
   13phy    C13  345   4.618   2.448   2.570  0.2379 -0.6587 -0.0583
   13phy     H3  346   4.716   2.455   2.517  0.1400  1.5235 -0.0833
   13phy    O33  347   4.552   2.354   2.487 -0.2706  0.4886 -0.1335
   13phy    H1B  348   4.604   2.277   2.477  0.5243  1.0448 -0.3901
   13phy    C12  349   4.666   2.380   2.708 -0.3078  1.0534  0.3223
   13phy    O11  350   4.714   2.250   2.700  0.0292  0.1755 -0.0954
   13phy    H1A  351   4.642   2.190   2.695  1.5416 -1.7052 -0.5951
   14phy    C35  352   1.223   3.618   1.289 -0.9163  0.4741  0.2003
   14phy    C33  353   1.070   3.623   1.287 -0.2768 -0.1881 -0.3797
   14phy    C34  354   1.027   3.545   1.411 -0.2268 -0.2174 -0.3305
   14phy    C32  355   1.015   3.771   1.282  0.4943  0.6885 -0.1173
   14phy    C31  356   0.883   3.771   1.200  0.1448 -0.3615  0.6536
   14phy    C30  357   0.821   3.912   1.224 -0.4304 -0.5468  0.3979
   14phy    C28  358   0.683   3.938   1.158  0.5029 -0.0604  0.6881
   14phy    C29  359   0.581   3.984   1.261 -0.1059  0.0558  0.0464
   14phy    C27  360   0.700   4.011   1.018  0.0409 -0.0457  0.1932
   14phy    C26  361   0.616   3.965   0.904  0.1475 -0.0468 -0.3845
   14phy    C25  362   0.628   4.046   0.775  0.2035 -0.0505  0.4896
   14phy    C23  363   0.538   4.009   0.656 -0.4934  0.4000  0.8189
   14phy    C24  364   0.439   4.117   0.619  0.4690  0.2109  0.2401
   14phy    C22  365   0.619   3.944   0.534  0.3021 -0.2005 -0.1655
   14phy    C21  366   0.567   3.804   0.496 -0.2045  0.4489 -0.0177
   14phy    C20  367   0.648   3.753   0.382 -0.0016 -0.6200 -0.2515
   14phy    C18  368   0.629   3.616   0.321  0.0896  0.5037  0.2533
   14phy    O01  369   0.643   3.519   0.428  0.2067  0.1318 -0.0423
   14phy    H01  370   0.731   3.526   0.459 -0.4089  0.6831  1.6646
   14phy    C19  371   0.756   3.609   0.232 -0.2653 -0.2991  0.9186
   14phy    C13  372   0.495   3.589   0.239  0.4574  0.2730  0.1616
   14phy     H3  373   0.417   3.588   0.318 -0.1786  1.0254 -0.4410
   14phy    O33  374   0.439   3.693   0.162 -0.1483 -0.1923 -0.3047
   14phy    H1B  375   0.512   3.749   0.144  2.2800 -2.8616  0.5847
   14phy    C12  376   0.442   3.449   0.195 -0.4159  0.4875  0.6827
   14phy    O11  377   0.497   3.410   0.073 -0.1963  0.7155  0.2424
   14phy    H1A  378   0.506   3.484   0.017  1.7340 -0.5047 -1.1831
   15phy    C35  379   0.991   4.038   1.837 -0.8629  0.2292  0.2434
   15phy    C33  380   0.896   4.059   1.719 -0.0068 -0.8532  0.0089
   15phy    C34  381   0.972   4.031   1.594 -0.0215 -0.1153  0.0015
   15phy    C32  382   0.774   3.976   1.732  0.3497  0.1890  0.4145
   15phy    C31  383   0.641   4.050   1.721 -0.3494 -0.3624  0.1820
   15phy    C30  384   0.510   3.969   1.710 -0.0429 -0.2125  0.0451
   15phy    C28  385   0.391   4.072   1.712 -0.2145 -0.1176  1.0337
   15phy    C29  386   0.318   4.068   1.571  0.0431  0.0751 -0.9823
   15phy    C27  387   0.283   4.051   1.824 -0.4372 -0.3295  0.6506
   15phy    C26  388   0.273   4.157   1.930 -0.4352 -0.3299  0.0312
   15phy    C25  389   0.161   4.130   2.030  0.2524 -0.4519 -0.6502
   15phy    C23  390   0.148   4.228   2.149  0.3643  0.4271 -0.2798
   15phy    C24  391  -0.006   4.245   2.177 -0.7535 -0.0344  0.4547
   15phy    C22  392   0.222   4.172   2.275 -0.4653 -0.6421 -0.3218
   15phy    C21  393   0.238   4.272   2.391 -0.2075  0.2712 -0.1635
   15phy    C20  394   0.371   4.261   2.463 -0.5643 -0.1581  0.9443
   15phy    C18  395   0.411   4.346   2.590  0.5433  0.1323  0.4360
   15phy    O01  396   0.303   4.331   2.687  0.0879 -0.1723 -0.3634
   15phy    H01  397   0.322   4.261   2.746 -0.9018  1.2115  1.7344
   15phy    C19  398   0.530   4.269   2.648 -0.2040  0.1711  0.5258
   15phy    C13  399   0.444   4.495   2.543  0.6261  0.0677 -0.7933
   15phy     H3  400   0.363   4.528   2.473  0.1681 -1.4900 -1.0528
   15phy    O33  401   0.555   4.507   2.457  0.0055 -0.6140 -0.2046
   15phy    H1B  402   0.553   4.591   2.416  2.2312 -0.0938  0.5798
   15phy    C12  403   0.443   4.609   2.651 -0.3729 -0.0614  0.0929
   15phy    O11  404   0.568   4.658   2.696  0.2509 -0.0402  0.0677
   15phy    H1A  405   0.633   4.607   2.653 -0.2804  0.2926 -1.1921
   16phy    C35  406   4.806   0.015   2.137 -0.2396  0.0106  0.0768
   16phy    C33  407   4.812  -0.136   2.165 -0.1162  0.5245  0.2156
   16phy    C34  408   4.771  -0.205   2.039  0.0458  0.1954  0.0612
   16phy    C32  409   4.954  -0.176   2.210  0.2935  0.3624  0.3679
   16phy    C31  410   4.992  -0.309   2.274  0.0373 -0.0855 -0.3806
   16phy    C30  411   5.137  -0.312   2.324 -0.5731  0.1108 -0.2620
   16phy    C28  412   5.189  -0.456   2.345 -0.8396  0.1459 -0.0381
   16phy    C29  413   5.344  -0.466   2.314 -0.1413 -0.8204  0.0033
   16phy    C27  414   5.166  -0.510   2.487 -0.2545  0.0586 -0.4138
   16phy    C26  415   5.036  -0.589   2.506  0.2426 -0.1230 -0.0907
   16phy    C25  416   5.039  -0.733   2.547 -0.1601 -0.2090 -0.0815
   16phy    C23  417   4.893  -0.781   2.586 -0.0848 -0.1418 -0.0366
   16phy    C24  418   4.833  -0.880   2.491  0.0098 -0.0524  0.4511
   16phy    C22  419   4.890  -0.828   2.730  0.3476  0.3262  0.2018
   16phy    C21  420   4.861  -0.716   2.836  0.4692  0.4040 -0.1745
   16phy    C20  421   4.855  -0.783   2.973  0.0871  0.5141 -0.2197
   16phy    C18  422   4.803  -0.704   3.099  0.9076 -0.3175 -0.3249
   16phy    O01  423   4.671  -0.659   3.066  0.2795  0.2048 -0.6012
   16phy    H01  424   4.660  -0.579   3.018 -0.9675 -0.4914 -1.5190
   16phy    C19  425   4.770  -0.819   3.200  0.4790 -0.4585 -0.4460
   16phy    C13  426   4.900  -0.586   3.159 -0.3760  0.2400  0.1632
   16phy     H3  427   4.946  -0.531   3.073 -0.3741  1.7375  1.0965
   16phy    O33  428   5.016  -0.644   3.223 -0.8637  0.1975  0.0955
   16phy    H1B  429   5.094  -0.594   3.230  0.3534 -1.6106  0.2170
   16phy    C12  430   4.836  -0.466   3.246  0.1336 -0.7397 -0.0589
   16phy    O11  431   4.919  -0.358   3.276 -0.1508 -0.9480 -0.1602
   16phy    H1A  432   4.995  -0.392   3.320  1.3040  1.6088 -0.5345
   17phy    C35  433   4.099   4.522   1.312  0.6989  0.0783 -0.1683
   17phy    C33  434   3.995   4.487   1.412 -0.1921  0.0498 -0.1301
   17phy    C34  435   3.900   4.600   1.415  0.1900 -0.7343  0.0719
   17phy    C32  436   3.935   4.348   1.383  1.0527 -0.2210  0.1602
   17phy    C31  437   3.887   4.270   1.507 -0.0815  0.4871  0.1715
   17phy    C30  438   3.846   4.121   1.471  0.4354 -0.4767  0.3328
   17phy    C28  439   3.813   4.033   1.588  0.0068  0.4153 -0.7264
   17phy    C29  440   3.690   3.945   1.558 -0.1616 -0.0266 -0.4535
   17phy    C27  441   3.940   3.951   1.625  0.2984 -0.0766  0.6124
   17phy    C26  442   3.968   3.940   1.774  1.0373  0.0210 -0.1988
   17phy    C25  443   4.105   3.876   1.800  0.6464  0.3476 -0.3138
   17phy    C23  444   4.097   3.828   1.947 -0.2303 -0.2406  0.1191
   17phy    C24  445   4.062   3.675   1.945 -0.1427 -0.4390  0.2447
   17phy    C22  446   4.232   3.866   2.014 -0.0756  0.3217 -0.3894
   17phy    C21  447   4.234   3.976   2.123 -0.0341 -0.2119  0.3363
   17phy    C20  448   4.376   4.007   2.169 -0.2429 -0.1707  0.2659
   17phy    C18  449   4.408   4.073   2.315 -0.0748  0.1257  0.0559
   17phy    O01  450   4.326   4.028   2.416 -0.0173  0.4310 -0.3848
   17phy    H01  451   4.349   4.074   2.494 -0.4997 -0.4816  0.3186
   17phy    C19  452   4.550   4.031   2.355 -0.0556 -0.1471  0.0632
   17phy    C13  453   4.395   4.239   2.313  0.7809  1.2374  0.4285
   17phy     H3  454   4.445   4.277   2.220  0.4049 -0.2155 -0.4037
   17phy    O33  455   4.462   4.310   2.424 -0.0681  0.2288  0.4227
   17phy    H1B  456   4.456   4.403   2.428 -0.1194  0.2269  0.3757
   17phy    C12  457   4.241   4.298   2.299 -0.6662  0.6078  0.2981
   17phy    O11  458   4.223   4.435   2.267 -0.0613 -0.3732 -0.0225
   17phy    H1A  459   4.298   4.477   2.304 -0.2712 -0.9066  1.0553
   18phy    C35  460   0.463   2.822   1.027 -0.2842  0.2260  0.4778
   18phy    C33  461   0.580   2.921   1.036  0.3008 -0.0196  0.0306
   18phy    C34  462   0.721   2.860   1.035  0.5638 -0.4762 -0.2691
   18phy    C32  463   0.558   3.043   0.943 -0.4752 -0.4792 -0.1294
   18phy    C31  464   0.527   3.168   1.020 -0.0993  0.1981  0.2318
   18phy    C30  465   0.540   3.296   0.936  0.1453 -0.2974 -0.1293
   18phy    C28  466   0.517   3.431   1.008 -0.6399 -0.3382  0.0379
   18phy    C29  467   0.639   3.489   1.066 -0.9397 -0.2546 -0.2391
   18phy    C27  468   0.487   3.526   0.890  0.3068 -0.0058 -0.3708
   18phy    C26  469   0.341   3.567   0.861  0.4773  0.3402 -0.2722
   18phy    C25  470   0.322   3.614   0.714  0.1943  0.2275 -0.1101
   18phy    C23  471   0.177   3.652   0.688  0.3053 -0.3649  0.1410
   18phy    C24  472   0.146   3.804   0.698  0.4291  0.0203 -0.3125
   18phy    C22  473   0.143   3.592   0.550  0.2961  0.0047  0.5827
   18phy    C21  474   0.003   3.543   0.532  0.3051  0.0185  0.1126
   18phy    C20  475  -0.031   3.505   0.387 -0.1679  0.1917 -0.4376
   18phy    C18  476  -0.176   3.454   0.355  0.2872 -0.6976 -0.2753
   18phy    O01  477  -0.214   3.361   0.454  0.3079 -0.5372 -0.1013
   18phy    H01  478  -0.142   3.328   0.503 -2.1208 -2.2580  2.7155
   18phy    C19  479  -0.161   3.372   0.233 -0.6191  0.3912  0.6353
   18phy    C13  480  -0.286   3.571   0.348  0.3734 -0.5908  0.2232
   18phy     H3  481  -0.298   3.604   0.455  0.2886  2.4199 -0.6213
   18phy    O33  482  -0.251   3.698   0.298 -0.3715  0.4429 -0.7646
   18phy    H1B  483  -0.256   3.771   0.357  2.5499  0.6306 -0.6051
   18phy    C12  484  -0.444   3.554   0.357 -0.0219 -0.6363 -0.0292
   18phy    O11  485  -0.495   3.434   0.409  0.4729  0.3308  0.5670
   18phy    H1A  486  -0.425   3.393   0.456  1.5157 -1.0139 -1.9478
   19phy    C35  487   0.048   4.310   1.507 -1.0094 -0.6338  0.3783
   19phy    C33  488  -0.101   4.296   1.541 -0.7832 -0.0350 -0.2275
   19phy    C34  489  -0.134   4.381   1.663 -0.1336  0.4226 -0.0447
   19phy    C32  490  -0.187   4.319   1.417 -0.0703 -0.0159 -0.7169
   19phy    C31  491  -0.261   4.195   1.372  0.3456 -0.1807  0.2511
   19phy    C30  492  -0.325   4.231   1.236 -0.4295 -0.0135 -0.0597
   19phy    C28  493  -0.405   4.116   1.163  0.2397 -0.0223  0.0779
   19phy    C29  494  -0.556   4.151   1.173 -0.4011  0.0003 -0.4280
   19phy    C27  495  -0.382   4.127   1.010 -0.0618  0.3501  0.3866
   19phy    C26  496  -0.274   4.038   0.934  0.3314 -0.6055  0.4696
   19phy    C25  497  -0.305   4.036   0.783  0.0227  0.1687 -0.4203
   19phy    C23  498  -0.255   3.909   0.706  0.1670 -0.3357  0.0762
   19phy    C24  499  -0.359   3.798   0.708  0.0758 -0.2555 -0.3240
   19phy    C22  500  -0.251   3.938   0.557 -0.4772  0.1547 -0.1166
   19phy    C21  501  -0.112   3.966   0.497 -0.4588 -0.3494  0.5286
   19phy    C20  502  -0.118   4.015   0.350 -0.1977  0.0701  0.1882
   19phy    C18  503   0.016   4.067   0.285 -0.5182 -0.6268  0.3069
   19phy    O01  504   0.085   4.148   0.386  0.0201  0.0493 -0.1414
   19phy    H01  505   0.018   4.155   0.452  0.7043  3.4524  0.3600
   19phy    C19  506  -0.034   4.166   0.177 -0.1593  0.7656 -0.5118
   19phy    C13  507   0.122   3.955   0.234 -0.3314  0.7677  0.0070
   19phy     H3  508   0.161   3.904   0.326 -0.6610  0.4857 -0.0047
   19phy    O33  509   0.072   3.832   0.174  0.1125 -0.8993  0.2257
   19phy    H1B  510   0.136   3.795   0.116 -0.2061 -1.7633  0.4149
   19phy    C12  511   0.276   3.980   0.211  0.3222 -0.4295  0.3502
   19phy    O11  512   0.323   4.102   0.266 -0.3174  0.0629  0.0938
   19phy    H1A  513   0.254   4.131   0.323 -0.1831  0.0694  0.2514
   20phy    C35  514   3.919   0.134   1.649  0.5126 -0.0794 -0.1669
   20phy    C33  515   3.873   0.280   1.626  0.4289  0.3857  0.3492
   20phy    C34  516   3.723   0.274   1.597  0.1595  0.1359  0.4324
   20phy    C32  517   3.899   0.368   1.745  0.6218 -0.1339 -0.1369
   20phy    C31  518   4.035   0.428   1.776  0.5179 -0.4463 -0.5330
   20phy    C30  519   4.022   0.527   1.889  0.2382  0.5211 -0.1551
   20phy    C28  520   4.134   0.630   1.896 -0.3821  0.3315 -0.0196
   20phy    C29  521   4.104   0.748   1.797 -0.0063  0.2139  0.0241
   20phy    C27  522   4.129   0.703   2.031 -0.7020  0.1149  0.5438
   20phy    C26  523   4.236   0.651   2.125  0.1164  0.3169 -0.7647
   20phy    C25  524   4.238   0.739   2.253 -0.2928  0.3854 -0.1811
   20phy    C23  525   4.356   0.702   2.345 -0.2923  0.2794  0.3544
   20phy    C24  526   4.475   0.791   2.311 -0.4244  0.0656 -0.0277
   20phy    C22  527   4.328   0.748   2.487  0.3385 -0.3583  0.2957
   20phy    C21  528   4.279   0.625   2.576 -0.5951 -0.1353 -0.1538
   20phy    C20  529   4.250   0.690   2.716  0.2304  0.3589  0.0790
   20phy    C18  530   4.181   0.610   2.831 -0.2284  0.3328  0.2081
   20phy    O01  531   4.266   0.498   2.867 -0.5685 -0.2753  0.0521
   20phy    H01  532   4.354   0.527   2.883 -0.5842 -0.6892  0.9511
   20phy    C19  533   4.205   0.703   2.950 -0.2862 -0.1976 -0.3301
   20phy    C13  534   4.023   0.571   2.830  0.3609  0.5300 -0.5749
   20phy     H3  535   3.962   0.662   2.808  0.6784  1.1650  1.0086
   20phy    O33  536   3.970   0.531   2.958  0.0785  0.1263  0.6351
   20phy    H1B  537   4.032   0.469   2.992  0.2759  1.3200  2.6203
   20phy    C12  538   3.982   0.461   2.729  0.5754  0.2245  0.0348
   20phy    O11  539   3.852   0.445   2.679  0.2053  0.5980  0.0162
   20phy    H1A  540   3.828   0.359   2.709  1.5500 -0.5041 -1.8751
   21phy    C35  541   0.316   3.715   1.197 -0.1086 -0.3501  0.0948
   21phy    C33  542   0.191   3.779   1.259 -0.5405 -0.6558  0.1180
   21phy    C34  543   0.172   3.736   1.404 -0.1143 -0.4210  0.7323
   21phy    C32  544   0.205   3.935   1.246  0.6604  0.2993  0.1130
   21phy    C31  545   0.134   4.010   1.135 -0.1324 -0.6936  0.1765
   21phy    C30  546   0.167   4.158   1.141 -0.1384  0.0427  0.1959
   21phy    C28  547   0.097   4.245   1.032  0.0699  0.1101 -0.0028
   21phy    C29  548   0.006   4.356   1.089 -0.5263  0.4616 -0.5908
   21phy    C27  549   0.208   4.307   0.947  0.2401  0.6400 -0.5257
   21phy    C26  550   0.188   4.339   0.802  0.4794  0.4231  0.6362
   21phy    C25  551   0.300   4.430   0.752  0.0106  0.3793 -0.1169
   21phy    C23  552   0.270   4.520   0.634 -0.3907 -0.1385  0.0063
   21phy    C24  553   0.254   4.670   0.670  0.3424 -0.5745  0.0262
   21phy    C22  554   0.364   4.491   0.518 -0.1529  0.1504  0.7699
   21phy    C21  555   0.288   4.448   0.390  0.1882  0.8678 -0.2383
   21phy    C20  556   0.366   4.472   0.260  0.5954  0.1288  0.1238
   21phy    C18  557   0.315   4.428   0.118  0.4142 -0.0051  0.1147
   21phy    O01  558   0.281   4.289   0.112  0.1865 -0.0978 -0.5532
   21phy    H01  559   0.333   4.240   0.173 -0.0326 -0.2407 -0.4772
   21phy    C19  560   0.441   4.454   0.034  0.1779  0.3943 -0.1538
   21phy    C13  561   0.193   4.522   0.063  0.1177  0.2350  0.3234
   21phy     H3  562   0.105   4.493   0.126  0.2897 -1.3410 -0.1278
   21phy    O33  563   0.186   4.665   0.094  0.2650 -0.5319  0.1793
   21phy    H1B  564   0.273   4.699   0.084  0.5841 -1.7722 -1.7534
   21phy    C12  565   0.104   4.478  -0.060 -0.2508  0.1936 -0.0343
   21phy    O11  566   0.140   4.532  -0.183 -0.1715  0.2982 -0.2859
   21phy    H1A  567   0.144   4.463  -0.245 -2.2333  0.7920 -1.0677
   22phy    C35  568   2.565   4.677   1.453  0.0946 -0.3109  0.3009
   22phy    C33  569   2.567   4.575   1.564 -0.2990 -0.0667  0.6477
   22phy    C34  570   2.478   4.630   1.671 -0.2575 -0.1418  0.3584
   22phy    C32  571   2.515   4.435   1.524  0.2497 -0.4920 -0.4505
   22phy    C31  572   2.618   4.344   1.459  0.2870 -0.4166 -0.2852
   22phy    C30  573   2.593   4.200   1.487 -0.9854  0.2908 -0.1629
   22phy    C28  574   2.691   4.106   1.412  0.1480  0.4479  0.0303
   22phy    C29  575   2.707   3.989   1.506  0.9174 -0.4775 -0.3245
   22phy    C27  576   2.640   4.057   1.273 -0.1594 -0.1448  1.0994
   22phy    C26  577   2.747   4.063   1.158  0.1498  0.3780 -0.1102
   22phy    C25  578   2.713   3.964   1.046 -0.0247  0.7289 -0.3566
   22phy    C23  579   2.816   3.966   0.934  0.0805 -0.5912 -1.2034
   22phy    C24  580   2.925   3.862   0.966 -0.0851  0.0318 -0.3369
   22phy    C22  581   2.735   3.927   0.805  0.1151  0.4625  0.0579
   22phy    C21  582   2.664   4.023   0.714  0.0128 -0.2286  0.0324
   22phy    C20  583   2.587   3.955   0.607 -0.0910  0.2374 -0.5285
   22phy    C18  584   2.589   4.001   0.459  0.3001 -0.3517 -0.2469
   22phy    O01  585   2.528   4.131   0.450  0.3109 -0.2727  0.6614
   22phy    H01  586   2.445   4.133   0.495 -0.8813 -0.2247 -1.4088
   22phy    C19  587   2.504   3.898   0.380  0.1239 -0.8180 -0.4844
   22phy    C13  588   2.731   4.009   0.381  0.6527  0.4856 -0.0388
   22phy     H3  589   2.781   4.092   0.438  0.2812  0.8224 -0.1990
   22phy    O33  590   2.829   3.910   0.407 -0.1457  0.0422 -0.1314
   22phy    H1B  591   2.825   3.835   0.351  0.0313 -0.1960  0.1661
   22phy    C12  592   2.763   4.107   0.264  0.4384  0.0903 -0.5827
   22phy    O11  593   2.737   4.053   0.138  0.3261 -0.3967 -0.0817
   22phy    H1A  594   2.783   4.100   0.071 -0.4046 -0.1709 -0.4384
   23phy    C35  595   1.299   3.228   1.702  0.6503 -0.1599  0.7557
   23phy    C33  596   1.238   3.202   1.839 -0.3291  0.8705  0.2051
   23phy    C34  597   1.164   3.070   1.837  0.2681  0.1213 -0.4580
   23phy    C32  598   1.342   3.212   1.950 -0.0176  0.1887 -0.0781
   23phy    C31  599   1.306   3.294   2.072  0.5182 -0.2171  0.1016
   23phy    C30  600   1.423   3.342   2.154 -0.3687  0.6109  0.0205
   23phy    C28  601   1.391   3.440   2.272 -0.7163  0.3615 -0.4039
   23phy    C29  602   1.452   3.377   2.398 -0.1418 -0.4423 -0.1464
   23phy    C27  603   1.409   3.588   2.237  0.2062 -0.3628 -0.0764
   23phy    C26  604   1.299   3.686   2.280 -0.2147 -0.2775  0.7976
   23phy    C25  605   1.344   3.828   2.239  0.1867 -0.0742  0.2786
   23phy    C23  606   1.260   3.952   2.291 -0.3779  0.4485  0.6031
   23phy    C24  607   1.364   4.069   2.297 -0.1361 -0.5004  0.3675
   23phy    C22  608   1.128   3.979   2.210 -0.1827 -0.0462 -0.0399
   23phy    C21  609   1.013   4.043   2.289 -0.6722  0.3458 -0.2995
   23phy    C20  610   0.882   4.057   2.211  0.2334 -0.2561  0.3006
   23phy    C18  611   0.745   4.033   2.290 -0.1539  0.0006 -0.2746
   23phy    O01  612   0.728   4.144   2.379 -0.3396  0.3350  0.2913
   23phy    H01  613   0.707   4.224   2.335 -0.5269  0.6510  0.9371
   23phy    C19  614   0.640   4.066   2.180 -0.1575  0.6864 -0.3001
   23phy    C13  615   0.721   3.889   2.359 -0.2750  0.5481  0.6024
   23phy     H3  616   0.788   3.812   2.314  0.7679 -0.2345  3.2944
   23phy    O33  617   0.590   3.829   2.340 -0.3408  0.2709 -0.1979
   23phy    H1B  618   0.534   3.862   2.408 -0.5203 -1.2103  0.4131
   23phy    C12  619   0.767   3.878   2.504 -0.2044 -0.0345 -0.7216
   23phy    O11  620   0.668   3.891   2.604 -0.6179 -0.4016 -0.7017
   23phy    H1A  621   0.695   3.942   2.678 -1.7143 -3.3987  2.0059
   24phy    C35  622   5.143   4.709   1.758 -0.6437 -0.5647 -0.3351
   24phy    C33  623   5.222   4.751   1.883  0.8119 -0.2001 -0.8070
   24phy    C34  624   5.321   4.643   1.922 -0.3110 -0.1961  0.0472
   24phy    C32  625   5.279   4.890   1.873 -0.0158  0.1260 -0.0722
   24phy    C31  626   5.333   4.960   1.999  0.1661  0.5370 -0.0867
   24phy    C30  627   5.364   5.107   1.980 -0.6568 -0.0604 -0.3699
   24phy    C28  628   5.413   5.172   2.114  0.1898  0.5903 -0.0193
   24phy    C29  629   5.536   5.255   2.087  0.4631  0.4975 -0.0621
   24phy    C27  630   5.298   5.259   2.171  0.3651 -0.4421 -0.0502
   24phy    C26  631   5.292   5.284   2.321 -0.0613 -0.5253 -0.4107
   24phy    C25  632   5.167   5.355   2.363  0.3723  0.2544 -0.1766
   24phy    C23  633   5.133   5.359   2.513  0.7101  0.2669 -0.0489
   24phy    C24  634   5.062   5.491   2.546  0.2221  0.2892  0.1981
   24phy    C22  635   5.042   5.237   2.550 -0.0006  0.0626 -0.1457
   24phy    C21  636   5.102   5.164   2.669  0.2079 -0.2602 -0.2583
   24phy    C20  637   5.013   5.055   2.719 -0.1173  0.0516  0.1024
   24phy    C18  638   5.043   4.993   2.861  0.2704 -0.0934  0.2272
   24phy    O01  639   5.066   5.098   2.956 -0.0734 -0.1547 -0.1305
   24phy    H01  640   5.041   5.073   3.043  2.1947  1.0241  0.9609
   24phy    C19  641   4.906   4.933   2.906  0.7705  0.2732  0.5617
   24phy    C13  642   5.161   4.877   2.863 -0.3670 -0.2321  0.1054
   24phy     H3  643   5.139   4.798   2.787  0.1965  1.2652 -1.6973
   24phy    O33  644   5.163   4.804   2.982  0.5188  0.3561 -0.3688
   24phy    H1B  645   5.228   4.737   2.974 -0.3297 -0.6434  0.7960
   24phy    C12  646   5.305   4.928   2.841  0.0745  0.3542  0.3899
   24phy    O11  647   5.402   4.825   2.827 -0.0584 -0.0509  0.5857
   24phy    H1A  648   5.371   4.746   2.788  1.9523 -0.4938 -0.2169
   25phy    C35  649   2.034   0.071   0.405  0.5462 -0.0353 -0.3127
   25phy    C33  650   1.949  -0.051   0.369 -0.3818  0.7241  0.4580
   25phy    C34  651   2.033  -0.178   0.396  0.0655  0.1441 -0.1940
   25phy    C32  652   1.823  -0.044   0.455  0.9502 -0.9752  0.8602
   25phy    C31  653   1.702  -0.126   0.413  0.3562 -0.2763 -0.4107
   25phy    C30  654   1.604  -0.145   0.530  0.4118 -0.0170 -0.2749
   25phy    C28  655   1.483  -0.237   0.519 -0.1255 -0.5545 -0.5410
   25phy    C29  656   1.517  -0.386   0.539 -0.3398 -0.2088 -0.5093
   25phy    C27  657   1.379  -0.182   0.621 -0.2676  0.2644  0.4776
   25phy    C26  658   1.231  -0.207   0.575 -0.2817  0.2004 -0.1688
   25phy    C25  659   1.117  -0.154   0.663  0.6701  0.9652 -0.6715
   25phy    C23  660   0.977  -0.211   0.641  0.5251 -0.2546  0.1139
   25phy    C24  661   0.896  -0.209   0.776 -0.2241 -0.3445 -0.1519
   25phy    C22  662   0.892  -0.131   0.535 -0.2701  0.6005 -0.6684
   25phy    C21  663   0.923  -0.186   0.396 -0.0574  0.0384 -0.5397
   25phy    C20  664   0.821  -0.134   0.296  0.4059 -0.1488  0.5565
   25phy    C18  665   0.832  -0.190   0.151 -0.8845  0.0945  0.3815
   25phy    O01  666   0.972  -0.191   0.112  0.0312  0.3558  0.2889
   25phy    H01  667   1.016  -0.124   0.160  0.6549  0.4350 -0.3804
   25phy    C19  668   0.771  -0.079   0.063 -0.2702  0.3475 -0.7324
   25phy    C13  669   0.757  -0.329   0.120 -0.7227 -0.6118  0.2205
   25phy     H3  670   0.784  -0.390   0.210  0.0668 -1.2871 -0.4605
   25phy    O33  671   0.621  -0.328   0.142 -0.1875  0.0967  0.5746
   25phy    H1B  672   0.578  -0.349   0.061 -0.3643  1.8981  0.1536
   25phy    C12  673   0.822  -0.442   0.023  0.2228 -0.2607 -0.1027
   25phy    O11  674   0.957  -0.418   0.002 -0.2860 -0.2552  0.0443
   25phy    H1A  675   0.968  -0.326   0.011 -0.9117 -0.3123  1.6966
   26phy    C35  676   1.890   0.274   2.559  0.3355  0.1249 -0.4149
   26phy    C33  677   1.899   0.178   2.440 -0.0021 -0.4113  0.2129
   26phy    C34  678   2.054   0.149   2.421 -0.1530  0.0960 -0.3332
   26phy    C32  679   1.822   0.048   2.463  0.4680 -0.1874  0.2652
   26phy    C31  680   1.735   0.019   2.342  0.6122 -0.1180  0.2735
   26phy    C30  681   1.676  -0.132   2.336  0.1722 -0.6313 -0.1854
   26phy    C28  682   1.536  -0.130   2.266 -0.2124 -0.4186 -0.6259
   26phy    C29  683   1.542  -0.195   2.130  0.5700 -0.1810 -0.0962
   26phy    C27  684   1.433  -0.197   2.361 -0.1513 -0.4686 -0.3599
   26phy    C26  685   1.320  -0.112   2.422 -0.3962 -0.4961  0.1312
   26phy    C25  686   1.264  -0.191   2.532  0.0049  0.0975  0.3025
   26phy    C23  687   1.162  -0.130   2.628 -0.0632 -0.2348  0.2798
   26phy    C24  688   1.021  -0.173   2.596 -0.1541 -0.1437  0.2857
   26phy    C22  689   1.199  -0.170   2.772 -0.1026  0.0738  0.0286
   26phy    C21  690   1.147  -0.085   2.894 -0.3291  0.3065  0.0831
   26phy    C20  691   1.260  -0.076   3.002 -0.2552  0.1506  0.0441
   26phy    C18  692   1.246   0.036   3.121  0.2503  0.2363  0.2555
   26phy    O01  693   1.126   0.001   3.198  0.3208  0.0641 -0.4949
   26phy    H01  694   1.107   0.067   3.261 -4.4358 -0.0324 -1.4584
   26phy    C19  695   1.359  -0.007   3.206  0.2429  0.1228 -0.6250
   26phy    C13  696   1.255   0.191   3.071  0.2338 -0.3926 -0.0628
   26phy     H3  697   1.322   0.193   2.981 -1.5574 -1.6667 -1.5055
   26phy    O33  698   1.329   0.279   3.161 -0.2414  0.4771 -0.1280
   26phy    H1B  699   1.379   0.343   3.115 -0.6207  2.3288  1.8577
   26phy    C12  700   1.119   0.265   3.031  0.5307 -0.0898 -0.0747
   26phy    O11  701   1.051   0.319   3.139  0.3453  0.4244 -0.5759
   26phy    H1A  702   1.080   0.408   3.137  0.3710  0.4117 -2.2160
   27phy    C35  703   0.275   0.793   1.181  0.0742 -0.4130  0.0211
   27phy    C33  704   0.381   0.907   1.181 -0.0523  0.1749 -0.2921
   27phy    C34  705   0.309   1.039   1.222  0.2157 -0.3814  0.0431
   27phy    C32  706   0.500   0.864   1.269 -0.3236 -0.5833 -0.0628
   27phy    C31  707   0.636   0.893   1.201  0.1965 -0.4809 -0.4499
   27phy    C30  708   0.746   0.838   1.293  0.0213  0.7667 -0.1725
   27phy    C28  709   0.886   0.831   1.232  0.2816 -0.1639 -0.3881
   27phy    C29  710   0.981   0.920   1.300  0.1223 -0.1983  0.0216
   27phy    C27  711   0.941   0.687   1.246  0.2139  0.3350  1.2976
   27phy    C26  712   0.997   0.623   1.118  0.0110 -0.4519 -0.0947
   27phy    C25  713   1.050   0.483   1.153  0.0972  0.5665 -0.3527
   27phy    C23  714   1.126   0.410   1.039  0.2210  0.5384  0.2561
   27phy    C24  715   1.230   0.311   1.095  0.3917  0.0808  0.7786
   27phy    C22  716   1.033   0.327   0.949 -0.4807 -0.1437 -0.2853
   27phy    C21  717   1.050   0.367   0.803 -0.6625 -0.0475  0.1855
   27phy    C20  718   0.961   0.280   0.719  0.2215  0.2941  0.0165
   27phy    C18  719   0.947   0.283   0.560  0.4881  0.4171  0.3623
   27phy    O01  720   0.932   0.421   0.507  0.1138  0.4139  0.1353
   27phy    H01  721   0.855   0.463   0.540 -0.1503 -0.3037  0.4513
   27phy    C19  722   0.810   0.220   0.533  0.7590  0.1671 -0.0907
   27phy    C13  723   1.067   0.217   0.477 -0.4705  0.1674 -0.2210
   27phy     H3  724   1.086   0.120   0.530  0.0359 -0.1112 -0.8963
   27phy    O33  725   1.048   0.164   0.346  0.1592  0.0458 -0.3906
   27phy    H1B  726   1.018   0.235   0.293 -0.7897  1.5052  1.9022
   27phy    C12  727   1.223   0.262   0.491  0.1557  0.6471 -0.3773
   27phy    O11  728   1.272   0.350   0.396 -0.3524 -0.1497 -0.4668
   27phy    H1A  729   1.304   0.304   0.320  1.1475  0.7302 -0.4176
   28phy    C35  730   3.261   2.059   0.866  0.8869  0.4381 -0.4582
   28phy    C33  731   3.235   1.917   0.845 -0.0545  0.6146 -0.0567
   28phy    C34  732   3.353   1.826   0.876 -0.0453 -0.2523  0.3577
   28phy    C32  733   3.100   1.878   0.908  0.0191  0.0615 -0.7927
   28phy    C31  734   3.019   1.790   0.807  0.1654 -0.3745 -0.1269
   28phy    C30  735   2.899   1.732   0.875 -0.2121  0.8081 -0.0101
   28phy    C28  736   2.843   1.616   0.797 -0.3561  0.3283  0.1213
   28phy    C29  737   2.890   1.487   0.855 -0.1713 -0.2562  0.0997
   28phy    C27  738   2.689   1.609   0.798 -0.0326  0.8496 -0.0278
   28phy    C26  739   2.631   1.706   0.707  0.2881 -0.1394 -0.2899
   28phy    C25  740   2.478   1.704   0.687 -0.0387 -0.3112  0.2962
   28phy    C23  741   2.424   1.782   0.562 -0.5692  0.0288 -0.8003
   28phy    C24  742   2.297   1.719   0.505  0.6399 -0.1763 -0.5531
   28phy    C22  743   2.393   1.929   0.609 -0.1161 -0.0938  0.5080
   28phy    C21  744   2.428   2.030   0.496 -0.1751 -0.2680  0.2483
   28phy    C20  745   2.365   2.167   0.533  0.2152  0.6335  0.0905
   28phy    C18  746   2.367   2.293   0.428  0.4176 -0.0821  0.1578
   28phy    O01  747   2.498   2.335   0.382  0.3770 -0.1667  0.1813
   28phy    H01  748   2.505   2.428   0.392  1.7111 -0.1272 -0.8162
   28phy    C19  749   2.316   2.406   0.520 -0.0909  0.3066  0.8107
   28phy    C13  750   2.277   2.267   0.295 -0.2834  0.1422  0.0830
   28phy     H3  751   2.333   2.191   0.235 -1.7589 -0.7558 -0.2137
   28phy    O33  752   2.164   2.188   0.316 -0.0189 -0.0227  0.4819
   28phy    H1B  753   2.092   2.240   0.343  0.2733  0.8689 -0.4047
   28phy    C12  754   2.261   2.358   0.169 -0.4526  0.1019  0.3518
   28phy    O11  755   2.363   2.447   0.140  0.1301 -0.0513  0.4878
   28phy    H1A  756   2.432   2.412   0.087  0.0537 -0.5421  0.7095
   29phy    C35  757   0.989   4.996   1.284  0.0818  0.1902  0.5372
   29phy    C33  758   1.058   4.982   1.147  0.3895  0.1934 -0.1040
   29phy    C34  759   1.141   5.106   1.132 -0.1362  0.0927  0.5051
   29phy    C32  760   1.137   4.852   1.135 -0.0223  0.7000  0.4306
   29phy    C31  761   1.158   4.785   1.001  0.5315  0.5557  0.5001
   29phy    C30  762   1.239   4.660   1.020 -0.2420  0.1985  0.0319
   29phy    C28  763   1.274   4.590   0.885  0.0658  0.0712 -0.1489
   29phy    C29  764   1.424   4.598   0.873  0.0207 -0.0966 -0.3458
   29phy    C27  765   1.208   4.453   0.882 -0.0476  0.1266  0.4564
   29phy    C26  766   1.189   4.383   0.748  0.1681 -0.1545  0.0710
   29phy    C25  767   1.137   4.243   0.777 -0.2250 -0.0932 -0.2777
   29phy    C23  768   1.146   4.137   0.664 -0.5183 -0.5385 -0.2311
   29phy    C24  769   1.156   3.997   0.717 -0.7254  0.4449  0.3151
   29phy    C22  770   1.037   4.158   0.555  0.7027  0.2751  0.2669
   29phy    C21  771   1.072   4.114   0.415 -0.1661  0.2444  0.0007
   29phy    C20  772   0.995   4.188   0.299  0.2443  0.0183 -0.0178
   29phy    C18  773   1.013   4.132   0.154  0.0046  0.0885  0.0791
   29phy    O01  774   1.154   4.142   0.126 -0.1816  0.2007  0.1917
   29phy    H01  775   1.164   4.158   0.034  1.9023 -0.2953  0.2959
   29phy    C19  776   0.930   4.231   0.074  0.3517 -0.0065 -1.1786
   29phy    C13  777   0.971   3.977   0.132 -0.4088  0.3313  0.1817
   29phy     H3  778   1.025   3.921   0.213 -3.0909 -1.2482  1.0037
   29phy    O33  779   0.839   3.933   0.170 -0.6040 -0.4297 -0.2171
   29phy    H1B  780   0.806   4.003   0.223  1.6293 -0.0348  0.7470
   29phy    C12  781   1.031   3.880   0.027  0.1951 -0.3315 -0.4596
   29phy    O11  782   0.961   3.861  -0.096 -0.3928 -0.1233 -0.7525
   29phy    H1A  783   1.025   3.824  -0.154  1.6159  0.6571  0.8716
   30phy    C35  784   1.193   4.443   1.381 -0.3213 -0.2321  0.0897
   30phy    C33  785   1.048   4.422   1.382 -0.0006 -0.1486 -0.2388
   30phy    C34  786   0.980   4.462   1.513  0.2855  0.0076 -0.0368
   30phy    C32  787   0.980   4.496   1.261  0.4855 -0.0815 -1.3733
   30phy    C31  788   0.851   4.442   1.194 -0.4964  0.6792  0.1531
   30phy    C30  789   0.792   4.540   1.093 -0.4277 -0.1841 -0.1630
   30phy    C28  790   0.707   4.462   0.989  0.8249 -0.2314  0.1354
   30phy    C29  791   0.558   4.460   1.033  0.4019 -0.1947  0.6955
   30phy    C27  792   0.702   4.542   0.857  0.4822 -0.3031 -0.4446
   30phy    C26  793   0.766   4.465   0.737  0.2987 -0.3162 -0.1587
   30phy    C25  794   0.777   4.554   0.612  0.1267  0.4304  0.7266
   30phy    C23  795   0.836   4.483   0.485  0.1700 -0.2281 -0.6271
   30phy    C24  796   0.721   4.428   0.397  0.0670  0.3911  0.2266
   30phy    C22  797   0.926   4.589   0.415 -0.0435 -0.3150 -0.1698
   30phy    C21  798   1.070   4.541   0.384 -0.5074 -0.1358 -0.3182
   30phy    C20  799   1.149   4.650   0.302  0.1466 -0.5589 -0.3227
   30phy    C18  800   1.278   4.611   0.224  0.2602  0.7164  0.2000
   30phy    O01  801   1.373   4.555   0.318  0.0369 -0.5019 -0.4107
   30phy    H01  802   1.409   4.616   0.380 -0.1700  1.7351 -2.3540
   30phy    C19  803   1.330   4.745   0.171 -0.3031  0.7652  0.4270
   30phy    C13  804   1.256   4.514   0.096 -0.2616  0.5300 -0.0309
   30phy     H3  805   1.206   4.424   0.139  1.0665 -0.6911 -0.9603
   30phy    O33  806   1.155   4.549   0.004  0.3128 -0.6672 -0.5315
   30phy    H1B  807   1.113   4.630   0.026 -0.2101 -1.7677  3.3892
   30phy    C12  808   1.361   4.403   0.047  0.4024  0.2597  0.3119
   30phy    O11  809   1.477   4.376   0.124 -0.4699 -0.1393 -0.4065
   30phy    H1A  810   1.475   4.434   0.198 -0.2196  0.6569 -0.9975
   31phy    C35  811   0.725   0.181   1.596 -0.1939 -0.7085  0.0890
   31phy    C33  812   0.862   0.216   1.534 -0.0812  0.3032  0.4231
   31phy    C34  813   0.863   0.146   1.401 -0.3560 -0.1103 -0.2639
   31phy    C32  814   0.879   0.369   1.511 -0.3140  0.6277  0.7165
   31phy    C31  815   0.969   0.423   1.612  0.8107  0.5017  0.1253
   31phy    C30  816   1.008   0.569   1.593 -0.0476 -0.3796 -0.0050
   31phy    C28  817   1.112   0.636   1.690  0.7218 -0.4518  0.1075
   31phy    C29  818   1.223   0.700   1.616 -0.5053  0.6946 -0.4684
   31phy    C27  819   1.030   0.730   1.781 -0.4371  0.4495  0.3128
   31phy    C26  820   1.092   0.744   1.922 -0.0940  0.1166  0.2478
   31phy    C25  821   1.039   0.873   1.992 -0.4856 -0.4403  0.0172
   31phy    C23  822   1.091   0.887   2.138 -0.2573 -0.1008 -0.4596
   31phy    C24  823   1.216   0.976   2.162 -0.2489 -0.2252  0.5911
   31phy    C22  824   0.970   0.930   2.224 -0.0503 -0.4336 -0.0909
   31phy    C21  825   0.973   0.904   2.376  0.0431 -0.2779  0.2711
   31phy    C20  826   0.857   0.962   2.459 -0.0241  0.2197  0.0965
   31phy    C18  827   0.849   0.942   2.618  0.3401 -0.1265 -0.0226
   31phy    O01  828   0.952   1.018   2.686 -0.2514 -0.1618 -0.3873
   31phy    H01  829   0.980   1.091   2.635 -0.4643 -0.2962 -0.7027
   31phy    C19  830   0.724   1.033   2.626  0.7584  0.2911  0.7571
   31phy    C13  831   0.818   0.793   2.679  0.1683 -0.4180 -0.8160
   31phy     H3  832   0.741   0.740   2.617 -1.3117 -1.6995  1.9476
   31phy    O33  833   0.747   0.791   2.808  0.1476  0.2453  0.2217
   31phy    H1B  834   0.798   0.827   2.878 -0.7483  2.0905 -0.0121
   31phy    C12  835   0.946   0.698   2.686 -0.7582  0.3647  0.4764
   31phy    O11  836   1.018   0.720   2.802  0.0585 -0.7962 -0.4979
   31phy    H1A  837   1.024   0.813   2.809 -2.7849 -0.4920 -0.7219
   32phy    C35  838   1.757   0.583   1.704 -0.6780  0.3676 -0.2673
   32phy    C33  839   1.829   0.696   1.632  0.3097 -0.0349 -0.8305
   32phy    C34  840   1.878   0.655   1.491  0.0506 -0.0357  0.1433
   32phy    C32  841   1.732   0.811   1.643 -0.2295 -0.6059  0.3042
   32phy    C31  842   1.794   0.949   1.638  0.0824  0.5375  0.2172
   32phy    C30  843   1.685   1.058   1.648  0.0682  0.2857  0.5475
   32phy    C28  844   1.739   1.204   1.644 -0.4446 -0.1720 -0.1054
   32phy    C29  845   1.750   1.248   1.499  0.7102  0.1961  0.1320
   32phy    C27  846   1.654   1.303   1.723 -0.2558 -0.1275  0.1749
   32phy    C26  847   1.729   1.358   1.843 -0.1359 -0.0342 -0.3123
   32phy    C25  848   1.658   1.477   1.909 -0.3634 -0.0462  0.3822
   32phy    C23  849   1.743   1.540   2.018 -0.5839  0.1554 -0.2085
   32phy    C24  850   1.740   1.688   2.009  0.5290 -0.8763  0.0071
   32phy    C22  851   1.722   1.484   2.159 -0.5771 -0.5277 -0.5223
   32phy    C21  852   1.841   1.479   2.255 -0.4662  0.1383 -0.1019
   32phy    C20  853   1.795   1.457   2.399  0.2339 -0.4038  0.1699
   32phy    C18  854   1.894   1.446   2.523 -0.2263 -0.0630  0.3632
   32phy    O01  855   1.974   1.565   2.521  0.2080 -0.6442 -0.1068
   32phy    H01  856   1.916   1.638   2.528 -0.9307 -1.5477  0.0390
   32phy    C19  857   1.793   1.458   2.641 -0.1259  0.0846 -0.3398
   32phy    C13  858   1.989   1.316   2.514 -1.0029 -0.4916 -0.1886
   32phy     H3  859   2.048   1.317   2.419 -0.8590 -1.0292 -0.1120
   32phy    O33  860   1.915   1.195   2.496  0.1041  0.1760  0.4065
   32phy    H1B  861   1.893   1.154   2.577 -1.4605  1.5532  0.7460
   32phy    C12  862   2.104   1.303   2.623  0.0121 -0.4940  0.1843
   32phy    O11  863   2.083   1.226   2.735 -0.0886 -0.5523  0.0193
   32phy    H1A  864   2.030   1.274   2.796 -1.1538 -0.3403 -1.0447
   33phy    C35  865   1.141   5.146   2.107  0.1185 -0.9050  0.2963
   33phy    C33  866   1.046   5.027   2.079 -0.8777  0.6030 -0.5689
   33phy    C34  867   1.142   4.905   2.053  0.1779 -0.1816  0.1180
   33phy    C32  868   0.972   4.992   2.207 -0.0636 -0.1825 -0.4698
   33phy    C31  869   0.831   5.052   2.213 -0.7345  0.2748  0.0651
   33phy    C30  870   0.761   4.969   2.321 -0.5362  0.1692  0.1502
   33phy    C28  871   0.618   5.022   2.357  0.7013  0.0974  0.5860
   33phy    C29  872   0.515   4.928   2.288 -0.3807  0.7745 -0.1724
   33phy    C27  873   0.594   5.014   2.505 -0.1643 -0.0472 -0.7178
   33phy    C26  874   0.538   5.144   2.553 -0.3936  0.8128  0.2766
   33phy    C25  875   0.491   5.146   2.701  0.3100 -0.4075  0.0411
   33phy    C23  876   0.442   5.286   2.751 -0.3013  0.1249  0.7091
   33phy    C24  877   0.303   5.319   2.701  0.0738  0.1098 -0.2112
   33phy    C22  878   0.454   5.288   2.907 -0.2661 -0.7562 -0.1007
   33phy    C21  879   0.525   5.415   2.961 -0.5429 -0.0209  0.1462
   33phy    C20  880   0.506   5.449   3.107  0.7339 -0.0992 -0.3572
   33phy    C18  881   0.517   5.595   3.169  0.0323 -0.1291  0.0481
   33phy    O01  882   0.434   5.682   3.096  0.5664  0.0990 -0.3393
   33phy    H01  883   0.495   5.740   3.055 -0.5566  0.6323 -1.3053
   33phy    C19  884   0.446   5.584   3.303  0.0223 -0.0128 -0.2693
   33phy    C13  885   0.674   5.642   3.179 -0.0482  0.1548  0.2042
   33phy     H3  886   0.737   5.558   3.218  0.2756 -0.4029 -1.4246
   33phy    O33  887   0.699   5.748   3.273 -0.6837 -0.2652  0.2997
   33phy    H1B  888   0.645   5.821   3.250 -1.5770 -0.6824  1.0215
   33phy    C12  889   0.736   5.691   3.036 -0.1476 -0.5153  0.3179
   33phy    O11  890   0.650   5.792   2.992 -0.0800 -0.0520 -0.0439
   33phy    H1A  891   0.694   5.844   2.928  0.2449  0.6801  0.7500
   34phy    C35  892   4.384   2.994   1.040 -0.1913 -0.1218  0.6445
   34phy    C33  893   4.361   3.077   1.164 -0.0855 -0.8354  0.1814
   34phy    C34  894   4.398   2.994   1.285  0.0450 -0.4108 -0.3074
   34phy    C32  895   4.443   3.202   1.172 -0.0559 -0.5473  0.1315
   34phy    C31  896   4.408   3.331   1.093  1.0933 -0.2630 -0.2265
   34phy    C30  897   4.506   3.452   1.123 -0.0248 -0.1787  0.6671
   34phy    C28  898   4.463   3.579   1.049  0.2255 -0.4428  0.5313
   34phy    C29  899   4.534   3.697   1.113 -0.2495 -0.1654 -0.3653
   34phy    C27  900   4.492   3.605   0.897  0.2595  0.1137  0.1777
   34phy    C26  901   4.376   3.556   0.810  0.0050 -0.3637  0.4387
   34phy    C25  902   4.404   3.572   0.658 -0.3991  0.6668  0.2095
   34phy    C23  903   4.280   3.572   0.566 -0.3683 -0.0019 -0.3209
   34phy    C24  904   4.220   3.708   0.560 -0.3775 -0.9197 -0.5173
   34phy    C22  905   4.307   3.541   0.419 -0.2892 -0.5380  0.6295
   34phy    C21  906   4.307   3.400   0.370 -0.2546  0.4504 -0.5504
   34phy    C20  907   4.349   3.370   0.223  0.2245 -0.0122  0.2413
   34phy    C18  908   4.441   3.250   0.189  0.3222 -0.0831  0.0870
   34phy    O01  909   4.528   3.219   0.298 -0.4778 -0.2343  0.3081
   34phy    H01  910   4.564   3.292   0.344 -1.8024 -0.5372  1.9248
   34phy    C19  911   4.518   3.299   0.068 -0.0512  0.1553  0.0137
   34phy    C13  912   4.354   3.113   0.161 -0.7475  0.1213 -0.0808
   34phy     H3  913   4.293   3.105   0.254  1.4285  1.4595  1.5715
   34phy    O33  914   4.251   3.111   0.064  0.4142 -0.7141 -0.2123
   34phy    H1B  915   4.199   3.033   0.056 -1.0608  0.1234  0.6911
   34phy    C12  916   4.399   2.964   0.180  0.2315  0.0239 -0.1431
   34phy    O11  917   4.521   2.942   0.252 -0.1028  0.5688 -0.0432
   34phy    H1A  918   4.543   3.023   0.294 -0.4295  1.1918 -1.0332
   35phy    C35  919   0.976   2.148   1.572 -0.0368 -0.2006 -0.1252
   35phy    C33  920   1.113   2.100   1.516  0.3121 -0.0777  0.1356
   35phy    C34  921   1.190   2.225   1.498  0.3981 -0.1541 -0.0911
   35phy    C32  922   1.179   1.981   1.590 -0.0243 -0.1587  0.4837
   35phy    C31  923   1.279   1.896   1.504  0.4902 -0.2118  0.1897
   35phy    C30  924   1.351   1.798   1.598 -0.5501  0.6993  0.0415
   35phy    C28  925   1.472   1.720   1.534 -0.4499  0.5289  0.5972
   35phy    C29  926   1.587   1.709   1.637  0.5020  0.0697 -0.2365
   35phy    C27  927   1.432   1.575   1.493 -0.5244  0.4114  0.8316
   35phy    C26  928   1.407   1.556   1.342  0.8631  0.2831  0.1381
   35phy    C25  929   1.415   1.407   1.295 -0.3115  0.4446  0.1138
   35phy    C23  930   1.385   1.377   1.148  0.0072  0.6413 -0.5938
   35phy    C24  931   1.513   1.343   1.082 -0.5674 -0.6636  0.1662
   35phy    C22  932   1.280   1.263   1.142 -0.8430 -0.4520  0.3146
   35phy    C21  933   1.202   1.264   1.007  0.6102 -0.2974  0.1450
   35phy    C20  934   1.104   1.153   0.984 -0.4049  0.4270 -0.4189
   35phy    C18  935   0.993   1.170   0.876  0.4648  0.5339  0.3957
   35phy    O01  936   0.906   1.273   0.921 -0.1663 -0.0007 -0.0211
   35phy    H01  937   0.885   1.256   1.011 -1.1070 -2.2863 -0.5797
   35phy    C19  938   0.913   1.036   0.888  0.3082  0.5360 -0.4065
   35phy    C13  939   1.036   1.200   0.721 -0.7584 -0.5902  0.4690
   35phy     H3  940   1.078   1.303   0.734 -1.9732 -0.4472  4.4668
   35phy    O33  941   1.161   1.134   0.677  0.4378 -0.8470 -0.1125
   35phy    H1B  942   1.168   1.053   0.723  1.0548 -0.1175  1.1436
   35phy    C12  943   0.952   1.261   0.600  0.2415 -0.2974  0.0766
   35phy    O11  944   0.875   1.164   0.542 -0.3043  0.5511  0.0454
   35phy    H1A  945   0.785   1.188   0.555  0.0057  1.2693  0.9801
   36phy    C35  946   2.231   2.267   1.511 -0.0731  0.0541 -0.3273
   36phy    C33  947   2.142   2.308   1.394  0.7799  0.3425  0.5818
   36phy    C34  948   2.214   2.297   1.260 -0.1016  0.5215  0.5560
   36phy    C32  949   2.017   2.219   1.401 -0.1720 -0.4501 -0.6495
   36phy    C31  950   1.893   2.277   1.474 -0.3341 -0.2465 -0.5174
   36phy    C30  951   1.769   2.186   1.472  0.1475  0.1032  0.1293
   36phy    C28  952   1.642   2.240   1.541 -0.5195  0.3225 -0.7718
   36phy    C29  953   1.535   2.252   1.436 -0.4682  0.1066  0.1871
   36phy    C27  954   1.590   2.148   1.653 -0.3738  0.2970 -0.9815
   36phy    C26  955   1.575   2.218   1.794  0.5565 -0.0891 -0.0613
   36phy    C25  956   1.500   2.137   1.895 -0.0865  0.8150 -0.3066
   36phy    C23  957   1.517   2.182   2.045  0.0026 -0.2766  0.1242
   36phy    C24  958   1.414   2.281   2.093  0.0401 -0.1722 -0.3945
   36phy    C22  959   1.486   2.055   2.131  0.1264  0.4018  0.6222
   36phy    C21  960   1.571   2.027   2.253 -0.0570  0.6431  0.1337
   36phy    C20  961   1.547   1.888   2.309  0.0000  0.0756 -0.5654
   36phy    C18  962   1.611   1.867   2.458 -0.5413  0.7342 -0.2679
   36phy    O01  963   1.577   1.977   2.547  0.1058  0.2598  0.1717
   36phy    H01  964   1.627   2.047   2.509  2.3108 -1.0062  0.5992
   36phy    C19  965   1.528   1.747   2.505  0.2881 -0.1588 -0.5398
   36phy    C13  966   1.775   1.844   2.447 -0.1752  0.4432  0.0510
   36phy     H3  967   1.808   1.778   2.363  2.3398 -1.3627  2.3072
   36phy    O33  968   1.821   1.766   2.554  0.0928 -0.1920 -0.0452
   36phy    H1B  969   1.808   1.814   2.634 -0.9105  0.9730 -0.8701
   36phy    C12  970   1.861   1.978   2.452 -0.5010  0.4957  0.1548
   36phy    O11  971   1.802   2.071   2.539  0.1446 -0.4122 -0.8164
   36phy    H1A  972   1.862   2.085   2.609 -0.5828 -2.2403  0.2587
   37phy    C35  973   0.974   0.336   1.971 -0.9220  0.3269  0.1846
   37phy    C33  974   0.835   0.371   2.012  0.2844  0.1546 -0.2787
   37phy    C34  975   0.765   0.253   2.083  0.2399  0.1729  0.0808
   37phy    C32  976   0.816   0.509   2.083  0.0953 -0.0063 -0.2343
   37phy    C31  977   0.691   0.575   2.039  0.2035 -0.0370 -0.7021
   37phy    C30  978   0.670   0.714   2.107  0.0032  0.0335 -0.5089
   37phy    C28  979   0.552   0.790   2.042 -0.1012  0.2907 -0.4142
   37phy    C29  980   0.481   0.849   2.162  0.0019  0.0499  0.0289
   37phy    C27  981   0.611   0.905   1.954  0.0611  0.1611  0.1427
   37phy    C26  982   0.540   0.920   1.818 -0.0849  0.6201 -0.8107
   37phy    C25  983   0.573   1.050   1.744 -0.1143  0.3231  0.1793
   37phy    C23  984   0.505   1.086   1.610 -0.1923  0.0816  0.1917
   37phy    C24  985   0.357   1.126   1.627 -0.1604  0.3755  0.5050
   37phy    C22  986   0.589   1.206   1.553 -0.3611  0.1175 -0.2101
   37phy    C21  987   0.620   1.210   1.406  0.5077  0.1648  0.0403
   37phy    C20  988   0.719   1.322   1.373 -0.5952 -0.4559 -0.0815
   37phy    C18  989   0.784   1.345   1.228 -0.0186  0.2004  0.3361
   37phy    O01  990   0.848   1.229   1.176  0.7897 -0.1408 -0.1921
   37phy    H01  991   0.822   1.162   1.237  0.9306  0.7521  0.8799
   37phy    C19  992   0.893   1.435   1.274 -0.2876 -0.3225 -0.1422
   37phy    C13  993   0.695   1.414   1.114  0.2345  0.4142 -0.2832
   37phy     H3  994   0.627   1.485   1.167 -0.8324 -0.6608 -0.1609
   37phy    O33  995   0.752   1.513   1.018  0.3658  0.4016 -0.2121
   37phy    H1B  996   0.841   1.498   0.990 -0.4747 -3.4573 -1.4994
   37phy    C12  997   0.567   1.347   1.037  0.5082  0.3922 -0.1079
   37phy    O11  998   0.596   1.276   0.924 -0.4295  0.1614  0.4006
   37phy    H1A  999   0.675   1.314   0.892  0.9207  0.4753  3.7209
   38phy    C35 1000   1.271   1.168   1.797 -0.7434  0.2209  0.1268
   38phy    C33 1001   1.186   1.209   1.686  0.2247 -0.2959 -0.2238
   38phy    C34 1002   1.165   1.094   1.583 -0.2595  0.0849 -0.0504
   38phy    C32 1003   1.058   1.279   1.732  0.1410 -0.1030  0.5395
   38phy    C31 1004   1.049   1.423   1.677  0.3245 -0.2629  0.7735
   38phy    C30 1005   0.935   1.482   1.754  0.5753 -0.1351  0.1603
   38phy    C28 1006   0.926   1.634   1.733 -0.2349 -0.3561  0.1269
   38phy    C29 1007   0.805   1.657   1.641 -0.6609  0.0447 -0.0585
   38phy    C27 1008   0.885   1.711   1.861  0.6843  0.5973  0.1394
   38phy    C26 1009   0.992   1.769   1.947  0.4575 -0.4369 -0.0783
   38phy    C25 1010   0.936   1.881   2.033 -0.4172  0.7812 -0.1300
   38phy    C23 1011   1.048   1.953   2.116 -1.1327 -0.0739 -0.3565
   38phy    C24 1012   1.064   2.090   2.060 -0.3907 -0.0213  0.7705
   38phy    C22 1013   1.025   1.983   2.265  0.0999 -0.8637 -0.1776
   38phy    C21 1014   1.052   1.876   2.373 -0.1832 -0.3828  0.3079
   38phy    C20 1015   1.033   1.933   2.515 -0.2286  0.1730  0.0348
   38phy    C18 1016   1.055   1.840   2.638 -0.2987 -0.4346 -0.1640
   38phy    O01 1017   1.179   1.764   2.626 -0.3807  0.0607  0.4518
   38phy    H01 1018   1.206   1.726   2.708  1.6877  1.5906  0.5638
   38phy    C19 1019   1.094   1.953   2.737  0.2817 -0.4654  0.1554
   38phy    C13 1020   0.930   1.747   2.680 -0.0810  0.2645 -0.2482
   38phy     H3 1021   0.836   1.807   2.673 -1.7033 -2.1229  0.0869
   38phy    O33 1022   0.933   1.718   2.821  0.0373  0.4122  0.1996
   38phy    H1B 1023   1.019   1.690   2.846  0.5659  0.8225 -1.0742
   38phy    C12 1024   0.910   1.611   2.594  0.4755 -0.3740  0.1561
   38phy    O11 1025   1.026   1.528   2.586  0.4532  0.3442  0.1701
   38phy    H1A 1026   1.094   1.592   2.573 -0.5661  1.2635 -0.8020
   39phy    C35 1027   0.070   2.495   1.889 -0.5423 -0.2835  0.1443
   39phy    C33 1028   0.198   2.415   1.867 -0.7995  0.0738 -0.8962
   39phy    C34 1029   0.160   2.287   1.792 -0.0711  0.2058  0.6808
   39phy    C32 1030   0.306   2.491   1.788  0.0537 -0.7683  0.4631
   39phy    C31 1031   0.394   2.597   1.860  0.2391 -0.2668  0.0601
   39phy    C30 1032   0.486   2.666   1.766 -0.2484  0.2478  0.5129
   39phy    C28 1033   0.583   2.767   1.835  0.1782 -0.3461  0.2648
   39phy    C29 1034   0.726   2.746   1.794  0.1040 -0.2068  0.1355
   39phy    C27 1035   0.526   2.909   1.811 -0.0686 -0.2323 -0.1480
   39phy    C26 1036   0.532   3.006   1.940  0.0329 -0.4177 -0.2959
   39phy    C25 1037   0.466   3.142   1.925 -0.6153 -0.0546 -0.1299
   39phy    C23 1038   0.482   3.238   2.044  0.3353 -0.0635  0.7002
   39phy    C24 1039   0.482   3.377   1.984  0.5450 -0.4578 -0.2137
   39phy    C22 1040   0.378   3.216   2.151  0.6723  0.6046 -0.5154
   39phy    C21 1041   0.409   3.272   2.293  0.2654 -0.4321  0.4753
   39phy    C20 1042   0.295   3.254   2.393 -0.0053 -0.4395 -0.6182
   39phy    C18 1043   0.294   3.307   2.542 -0.1595 -0.5399 -1.1552
   39phy    O01 1044   0.345   3.442   2.536 -0.3592 -0.0896 -0.3489
   39phy    H01 1045   0.389   3.448   2.453 -0.1885 -2.4592 -0.5190
   39phy    C19 1046   0.144   3.316   2.568 -0.1581 -0.2890  0.1009
   39phy    C13 1047   0.379   3.216   2.649  0.2984  0.6213 -0.3809
   39phy     H3 1048   0.469   3.172   2.598  0.5474 -0.3244  0.8479
   39phy    O33 1049   0.318   3.097   2.691 -0.1127  0.2463 -0.2657
   39phy    H1B 1050   0.242   3.119   2.742 -0.9553 -1.2260 -0.8163
   39phy    C12 1051   0.445   3.282   2.778  0.1103  0.7019  0.0637
   39phy    O11 1052   0.373   3.266   2.898 -0.1908 -0.0043 -0.0373
   39phy    H1A 1053   0.428   3.262   2.974  0.3793 -0.8504 -0.4761
   40phy    C35 1054   1.994   4.277   1.478 -0.5224  0.3387 -0.1071
   40phy    C33 1055   2.067   4.400   1.446  0.0608  0.0030 -0.2860
   40phy    C34 1056   2.062   4.409   1.296 -0.1181  0.2562 -0.7411
   40phy    C32 1057   1.994   4.511   1.521 -0.0669 -0.3924 -0.3078
   40phy    C31 1058   2.094   4.629   1.549  0.7673  0.3372  0.7346
   40phy    C30 1059   2.039   4.747   1.631 -0.5835  0.5050  0.8256
   40phy    C28 1060   2.146   4.828   1.712  0.2590 -0.2853 -0.8033
   40phy    C29 1061   2.186   4.947   1.633 -0.0663 -1.0104  0.2932
   40phy    C27 1062   2.070   4.874   1.839  0.0647  0.1116  0.1028
   40phy    C26 1063   2.166   4.870   1.960  0.1286 -0.1117  0.5156
   40phy    C25 1064   2.096   4.914   2.084 -0.2019 -0.2380  0.3274
   40phy    C23 1065   2.187   4.901   2.209  0.6000  0.8558 -0.8021
   40phy    C24 1066   2.254   5.028   2.256  0.0184  0.4995 -0.0065
   40phy    C22 1067   2.098   4.834   2.324  0.2413 -0.0219  0.1765
   40phy    C21 1068   2.171   4.727   2.406  0.0622  0.5687 -0.5039
   40phy    C20 1069   2.070   4.634   2.476 -0.5280  0.6646 -1.0214
   40phy    C18 1070   2.107   4.518   2.579  0.2482  0.2599 -0.1089
   40phy    O01 1071   2.207   4.561   2.672 -0.4581  0.6751  0.1025
   40phy    H01 1072   2.275   4.610   2.631  0.8496 -1.0122  0.1708
   40phy    C19 1073   1.973   4.521   2.654  0.4081  0.1142  0.6910
   40phy    C13 1074   2.147   4.373   2.509 -0.2210  0.7972  0.3229
   40phy     H3 1075   2.070   4.348   2.431  0.2369  0.9184 -0.1690
   40phy    O33 1076   2.137   4.264   2.597  0.5170  0.1232  0.0814
   40phy    H1B 1077   2.211   4.265   2.656 -0.4282 -0.5799  1.3499
   40phy    C12 1078   2.286   4.358   2.441 -0.7758 -0.5605  0.0274
   40phy    O11 1079   2.406   4.374   2.525  0.2349  0.0652  0.3788
   40phy    H1A 1080   2.415   4.465   2.545 -1.8452  0.0724  1.6352
   41phy    C35 1081   0.599   1.977   1.718  0.0509 -0.1385  0.6394
   41phy    C33 1082   0.616   2.118   1.762  0.1505  0.3567 -0.4155
   41phy    C34 1083   0.582   2.216   1.647  0.0656  0.2445 -0.0266
   41phy    C32 1084   0.541   2.139   1.899  0.4290  0.5034  0.8248
   41phy    C31 1085   0.614   2.237   1.993 -0.3394  0.2314  0.2599
   41phy    C30 1086   0.540   2.254   2.127  0.5774 -0.0836 -0.0454
   41phy    C28 1087   0.610   2.357   2.222  0.7601  0.4248 -0.4030
   41phy    C29 1088   0.570   2.503   2.194  0.2472  0.3160 -0.0783
   41phy    C27 1089   0.566   2.323   2.366 -0.5593  0.3159 -0.4601
   41phy    C26 1090   0.687   2.292   2.456  0.0551 -0.3680 -0.6166
   41phy    C25 1091   0.648   2.301   2.608  0.4484 -0.5904  0.2440
   41phy    C23 1092   0.756   2.248   2.699  0.6493 -0.8990 -0.1684
   41phy    C24 1093   0.857   2.361   2.741  0.0716 -0.0036  0.2805
   41phy    C22 1094   0.679   2.197   2.821 -0.3990  0.1897  0.2125
   41phy    C21 1095   0.749   2.099   2.925 -0.1283 -0.7678  0.6390
   41phy    C20 1096   0.653   2.030   3.016 -0.0272  0.4347 -0.5435
   41phy    C18 1097   0.637   1.868   3.010 -0.2413 -1.2857  0.3891
   41phy    O01 1098   0.763   1.809   3.013 -0.0703 -0.2490 -0.4067
   41phy    H01 1099   0.781   1.763   2.934  2.0563  0.1521 -0.2239
   41phy    C19 1100   0.569   1.838   3.147 -0.1695 -0.0491  0.1733
   41phy    C13 1101   0.547   1.824   2.881  0.0024  0.1366  0.2775
   41phy     H3 1102   0.587   1.875   2.790 -1.5830 -0.4494 -0.7902
   41phy    O33 1103   0.414   1.878   2.890 -0.6482 -0.7672 -0.1283
   41phy    H1B 1104   0.408   1.954   2.945 -0.1404 -0.8552  0.0553
   41phy    C12 1105   0.548   1.676   2.826 -0.6126 -0.3072 -0.0149
   41phy    O11 1106   0.677   1.614   2.844 -0.3848 -0.2176 -0.3798
   41phy    H1A 1107   0.668   1.521   2.855  0.9204 -0.2542  0.5852
   42phy    C35 1108   2.028   0.177   1.366 -0.2394  0.0570  0.4855
   42phy    C33 1109   1.915   0.085   1.336  0.1757  0.1235  0.3711
   42phy    C34 1110   1.965  -0.059   1.352  0.2378 -0.0499 -0.2112
   42phy    C32 1111   1.810   0.118   1.435  0.1334 -0.3174 -0.7858
   42phy    C31 1112   1.695   0.195   1.371  0.0996  0.3325  0.4143
   42phy    C30 1113   1.584   0.240   1.461 -0.3392 -0.1887 -0.4038
   42phy    C28 1114   1.476   0.327   1.399  0.5804  0.4351 -0.6206
   42phy    C29 1115   1.339   0.272   1.437 -0.6829 -0.3482  0.5101
   42phy    C27 1116   1.497   0.476   1.422 -0.8200  0.3558 -0.3231
   42phy    C26 1117   1.447   0.577   1.314  0.0632  0.6897 -0.4587
   42phy    C25 1118   1.483   0.724   1.344  0.2059  0.2023 -1.0225
   42phy    C23 1119   1.431   0.831   1.241  0.7069 -1.0083 -0.7922
   42phy    C24 1120   1.444   0.967   1.301 -0.1835  0.0380  0.0995
   42phy    C22 1121   1.511   0.849   1.114 -0.2697  0.1546 -0.4409
   42phy    C21 1122   1.442   0.794   0.989 -0.3230 -0.0954 -0.3237
   42phy    C20 1123   1.519   0.816   0.857 -0.1836  0.2923 -0.2994
   42phy    C18 1124   1.483   0.724   0.735  0.3539  0.0767  0.0801
   42phy    O01 1125   1.489   0.586   0.784  0.4389  0.0912 -0.4099
   42phy    H01 1126   1.544   0.593   0.860 -0.9113  2.0733  0.4690
   42phy    C19 1127   1.603   0.748   0.643  0.1470  0.2261 -0.2979
   42phy    C13 1128   1.340   0.757   0.666  0.7393 -0.5541 -0.9281
   42phy     H3 1129   1.267   0.732   0.748  0.4084  2.0210 -0.3425
   42phy    O33 1130   1.308   0.899   0.653  0.0066  0.5803  0.2927
   42phy    H1B 1131   1.353   0.933   0.578 -0.0920  0.0045 -0.0373
   42phy    C12 1132   1.255   0.666   0.568  0.1276  0.2984  0.4365
   42phy    O11 1133   1.264   0.700   0.433  0.1183 -0.0661 -0.1093
   42phy    H1A 1134   1.271   0.793   0.432  2.0170 -0.1676 -0.2700
   43phy    C35 1135   0.977   0.226   2.651 -0.1366  0.6533  0.0532
   43phy    C33 1136   0.920   0.307   2.537 -0.0707 -0.0968 -0.1573
   43phy    C34 1137   0.977   0.260   2.400  0.1087  0.0080  0.2341
   43phy    C32 1138   0.767   0.293   2.528 -0.1598 -0.0237 -0.2805
   43phy    C31 1139   0.686   0.423   2.498  0.1720  0.1799  0.2500
   43phy    C30 1140   0.540   0.398   2.470  0.3893 -0.0175  0.1676
   43phy    C28 1141   0.444   0.527   2.471 -0.1294  0.0797  0.1514
   43phy    C29 1142   0.307   0.490   2.412  0.7141  0.4521  0.2403
   43phy    C27 1143   0.430   0.590   2.619  0.1181 -0.3339 -0.0599
   43phy    C26 1144   0.403   0.739   2.631  0.1226 -0.1261 -0.3379
   43phy    C25 1145   0.396   0.782   2.778  0.1602  0.7873 -0.5909
   43phy    C23 1146   0.366   0.926   2.801 -0.3084 -0.4475  0.0506
   43phy    C24 1147   0.214   0.949   2.806 -0.0021  0.2305 -0.3325
   43phy    C22 1148   0.439   0.978   2.932 -0.4283  0.3985  0.1708
   43phy    C21 1149   0.511   1.113   2.925 -0.4613  0.0138  0.2175
   43phy    C20 1150   0.592   1.146   3.049 -0.2880  0.1199 -0.5523
   43phy    C18 1151   0.684   1.277   3.050 -0.3907  0.3943 -0.1033
   43phy    O01 1152   0.602   1.381   3.001  0.1074  0.0932 -0.0403
   43phy    H01 1153   0.528   1.384   3.059  0.2329  1.6086  0.0812
   43phy    C19 1154   0.688   1.310   3.204  0.1315 -0.4463 -0.3111
   43phy    C13 1155   0.826   1.252   2.983  0.3944  0.4900 -0.4364
   43phy     H3 1156   0.811   1.201   2.884  0.8618  0.1840 -0.3524
   43phy    O33 1157   0.908   1.153   3.049  0.3848  0.0980 -0.1434
   43phy    H1B 1158   0.958   1.178   3.124 -1.6828 -0.2466  1.4387
   43phy    C12 1159   0.906   1.385   2.937  0.0115 -0.3834 -0.3284
   43phy    O11 1160   1.005   1.370   2.842  0.0238 -0.4800 -0.3453
   43phy    H1A 1161   0.963   1.342   2.763  0.7654  2.7519 -2.0554
   44phy    C35 1162   0.597   1.651   0.510  0.4929  0.1441 -0.7378
   44phy    C33 1163   0.648   1.722   0.632  0.2895 -0.3074 -0.7051
   44phy    C34 1164   0.543   1.768   0.727 -0.2684  0.1373 -0.4052
   44phy    C32 1165   0.751   1.641   0.712 -0.0423  0.1603  0.2114
   44phy    C31 1166   0.886   1.703   0.724 -0.3765  0.2969  0.4691
   44phy    C30 1167   0.991   1.605   0.787 -0.2046  0.3485  0.1049
   44phy    C28 1168   1.128   1.669   0.818  0.7311  0.3542 -0.6876
   44phy    C29 1169   1.128   1.687   0.968  0.1331 -0.0192  0.2047
   44phy    C27 1170   1.242   1.580   0.776 -0.5494  0.1353  0.1505
   44phy    C26 1171   1.331   1.636   0.672 -0.4805  0.2112 -0.5691
   44phy    C25 1172   1.452   1.549   0.635  0.4904  0.2739  0.1836
   44phy    C23 1173   1.561   1.610   0.543  0.1674  0.0229 -0.1506
   44phy    C24 1174   1.702   1.604   0.600 -0.1860 -0.2355 -0.1678
   44phy    C22 1175   1.552   1.543   0.407  0.1099  0.0867  0.2571
   44phy    C21 1176   1.520   1.644   0.299  0.4604 -0.5433 -0.2071
   44phy    C20 1177   1.558   1.588   0.165  0.4691  0.2556  0.2701
   44phy    C18 1178   1.532   1.668   0.029 -0.4996 -0.4678  0.2625
   44phy    O01 1179   1.397   1.727   0.034  0.2228 -0.0913  0.4301
   44phy    H01 1180   1.417   1.806   0.081  3.0247 -0.6490  0.3712
   44phy    C19 1181   1.547   1.565  -0.082  0.2230 -0.1645  0.3375
   44phy    C13 1182   1.653   1.776   0.014  0.1064  0.5183  0.5037
   44phy     H3 1183   1.628   1.849   0.096 -1.5773  0.4503  0.0915
   44phy    O33 1184   1.784   1.743   0.064  0.1485  0.2052  0.0855
   44phy    H1B 1185   1.779   1.710   0.152  1.1126  2.4548  1.0689
   44phy    C12 1186   1.641   1.899  -0.078 -0.2047  0.1276  0.3539
   44phy    O11 1187   1.724   1.894  -0.192 -0.1377 -0.0498  0.2747
   44phy    H1A 1188   1.672   1.929  -0.262  0.4797 -0.7585 -0.5691
   45phy    C35 1189   1.636   2.834   1.884 -0.2134  0.1174 -0.6531
   45phy    C33 1190   1.554   2.849   1.758  0.5878 -0.3977  0.0476
   45phy    C34 1191   1.645   2.853   1.635  0.7372  0.5903 -0.7391
   45phy    C32 1192   1.481   2.716   1.737 -0.1597  0.3565  0.0460
   45phy    C31 1193   1.328   2.714   1.777  0.0358 -0.0861  0.1491
   45phy    C30 1194   1.276   2.572   1.786 -0.4632 -0.5739 -0.0136
   45phy    C28 1195   1.138   2.561   1.853  0.4429 -0.1339  0.0789
   45phy    C29 1196   1.042   2.506   1.750 -0.1569 -0.1394  0.4464
   45phy    C27 1197   1.133   2.469   1.976 -0.3389  0.3158  0.1608
   45phy    C26 1198   1.123   2.534   2.113  0.8657  0.2115 -0.3709
   45phy    C25 1199   1.072   2.446   2.229 -0.1670  0.3431 -0.8840
   45phy    C23 1200   1.131   2.482   2.368 -0.2084  0.0276  0.2400
   45phy    C24 1201   1.036   2.563   2.451 -0.1948  0.1426 -0.3324
   45phy    C22 1202   1.179   2.356   2.449  0.1208 -0.1907 -0.5409
   45phy    C21 1203   1.307   2.383   2.524  0.3263 -0.1835 -0.2964
   45phy    C20 1204   1.333   2.283   2.632  0.0402 -0.6030 -0.1221
   45phy    C18 1205   1.430   2.309   2.754 -0.5006 -0.2761  0.2732
   45phy    O01 1206   1.387   2.426   2.828 -0.1076  0.6399 -0.2793
   45phy    H01 1207   1.424   2.419   2.915 -1.1164 -0.4305  0.0883
   45phy    C19 1208   1.384   2.196   2.849 -0.8353 -0.4621 -0.2852
   45phy    C13 1209   1.592   2.308   2.724 -0.6096  0.0432 -0.0039
   45phy     H3 1210   1.619   2.212   2.674  0.4421  0.9693 -1.2754
   45phy    O33 1211   1.668   2.296   2.844 -0.3287  0.0987  0.2172
   45phy    H1B 1212   1.629   2.345   2.914  1.0344 -0.1975  1.2355
   45phy    C12 1213   1.652   2.424   2.639  0.0302  0.5557  0.6095
   45phy    O11 1214   1.632   2.559   2.697  0.3036  0.4013  0.0381
   45phy    H1A 1215   1.541   2.579   2.689 -0.4781 -1.5679  2.5402
   46phy    C35 1216   1.752   3.269   1.871  0.2757 -0.0142  0.6419
   46phy    C33 1217   1.734   3.412   1.836 -0.2778 -0.1241 -0.0841
   46phy    C34 1218   1.864   3.450   1.775  0.5984 -0.1644  0.2166
   46phy    C32 1219   1.601   3.434   1.757 -0.3632  0.6233  0.1818
   46phy    C31 1220   1.520   3.551   1.804  0.0929  0.4494 -0.0600
   46phy    C30 1221   1.413   3.600   1.698  0.1457  0.4249  0.2707
   46phy    C28 1222   1.307   3.701   1.741  0.8994 -0.1560  0.7709
   46phy    C29 1223   1.280   3.797   1.630  0.1026  0.2644  0.1950
   46phy    C27 1224   1.185   3.616   1.784  0.0608 -0.0885 -0.3341
   46phy    C26 1225   1.091   3.676   1.888 -0.1058  0.0389 -0.1017
   46phy    C25 1226   1.007   3.556   1.949  0.7284 -0.3409 -0.2261
   46phy    C23 1227   0.917   3.596   2.066 -0.0476  0.0681  0.0563
   46phy    C24 1228   0.781   3.653   2.016 -0.4599 -0.1631 -0.6070
   46phy    C22 1229   0.900   3.475   2.157 -0.2015 -0.1138  0.8972
   46phy    C21 1230   0.908   3.518   2.306 -0.6126 -0.3440  0.1883
   46phy    C20 1231   0.864   3.401   2.394 -0.1746  0.1062  0.4121
   46phy    C18 1232   0.873   3.397   2.552  0.4335 -0.3449  0.0758
   46phy    O01 1233   0.790   3.505   2.600  0.0424  0.2969  0.4880
   46phy    H01 1234   0.768   3.480   2.687 -1.7800 -1.8089 -0.4778
   46phy    C19 1235   0.800   3.264   2.571 -0.0673 -0.0449  0.2297
   46phy    C13 1236   1.019   3.402   2.625 -0.7048  0.1907  0.3251
   46phy     H3 1237   1.086   3.330   2.571  0.0722  0.5592  0.7857
   46phy    O33 1238   1.011   3.341   2.752  0.6183  0.3945  0.5476
   46phy    H1B 1239   0.969   3.400   2.813  0.6915 -0.0068  0.9848
   46phy    C12 1240   1.096   3.547   2.631  0.4685 -0.2605 -0.1203
   46phy    O11 1241   1.027   3.647   2.703  0.5495 -0.0129 -0.4514
   46phy    H1A 1242   0.937   3.628   2.685  0.9391 -0.5797 -1.9184
   47phy    C35 1243   0.200   3.114   1.238 -0.1276  0.5750 -0.0476
   47phy    C33 1244   0.187   3.257   1.298  0.2050 -0.1996  0.4857
   47phy    C34 1245   0.327   3.302   1.343  0.0665  0.3502  0.1219
   47phy    C32 1246   0.140   3.355   1.182 -0.2327 -0.1684  0.0768
   47phy    C31 1247  -0.005   3.406   1.184  0.1737  0.5564  0.0816
   47phy    C30 1248  -0.045   3.445   1.042  0.0701  0.5239  0.6732
   47phy    C28 1249  -0.187   3.509   1.029 -0.0008  0.3574 -0.4588
   47phy    C29 1250  -0.170   3.663   1.033 -0.2512  0.0919 -0.6690
   47phy    C27 1251  -0.267   3.486   0.898  0.8296  0.0784 -0.0574
   47phy    C26 1252  -0.325   3.349   0.875 -0.5182  0.0957  0.3417
   47phy    C25 1253  -0.406   3.333   0.745 -0.5651 -0.2049  0.7357
   47phy    C23 1254  -0.454   3.185   0.729  0.0801 -0.0986  0.7423
   47phy    C24 1255  -0.597   3.177   0.772 -0.3272 -0.2952 -0.1136
   47phy    C22 1256  -0.461   3.135   0.583  0.0414  0.0634  0.2354
   47phy    C21 1257  -0.332   3.077   0.534  0.1786  0.7016 -0.3682
   47phy    C20 1258  -0.346   3.024   0.391 -0.2172  0.2918  0.3976
   47phy    C18 1259  -0.221   2.950   0.319  0.2065 -0.2249  0.0527
   47phy    O01 1260  -0.103   3.027   0.339  0.5812 -0.0294 -0.1605
   47phy    H01 1261  -0.051   3.033   0.262 -2.0251 -0.9857 -2.1501
   47phy    C19 1262  -0.259   2.956   0.172 -0.3363  0.4653 -0.1121
   47phy    C13 1263  -0.191   2.801   0.375  0.4088  0.0697  0.1337
   47phy     H3 1264  -0.181   2.819   0.485 -0.8203  0.8194  0.1344
   47phy    O33 1265  -0.299   2.701   0.382 -0.5629 -0.6124 -0.2429
   47phy    H1B 1266  -0.382   2.739   0.362 -1.2415 -1.2257  1.2497
   47phy    C12 1267  -0.048   2.733   0.379 -0.1979 -0.3195  0.0893
   47phy    O11 1268  -0.005   2.653   0.283  0.3104 -0.4403  0.1654
   47phy    H1A 1269   0.016   2.702   0.205 -0.4461 -1.9460 -1.0217
   48phy    C35 1270   2.000   2.762   1.736  0.3407 -0.3301 -0.0938
   48phy    C33 1271   2.060   2.628   1.766 -0.8032  0.3405  0.2228
   48phy    C34 1272   2.194   2.630   1.696  0.5730 -0.3622 -0.6605
   48phy    C32 1273   2.071   2.593   1.917  0.0772  0.1225  0.0456
   48phy    C31 1274   1.953   2.549   1.996  0.5717 -0.1561 -0.4623
   48phy    C30 1275   1.970   2.537   2.150  0.1890 -0.0051 -0.2776
   48phy    C28 1276   1.833   2.541   2.228 -0.3612  0.2955  0.3815
   48phy    C29 1277   1.769   2.402   2.248  0.5727 -0.5565 -0.1180
   48phy    C27 1278   1.831   2.608   2.365  0.0728  0.1687 -1.4096
   48phy    C26 1279   1.877   2.750   2.395 -0.6756 -0.4969  0.5580
   48phy    C25 1280   1.799   2.829   2.502  0.1274  0.3258  0.2664
   48phy    C23 1281   1.859   2.970   2.538  0.3085  0.2981  0.5091
   48phy    C24 1282   1.767   3.081   2.474 -0.3432  0.4162  0.1280
   48phy    C22 1283   1.865   3.017   2.686 -0.5438 -0.0205 -0.0155
   48phy    C21 1284   1.984   2.961   2.762 -0.5972 -0.1780 -0.5762
   48phy    C20 1285   2.002   3.038   2.894 -0.4392  0.4184 -0.5239
   48phy    C18 1286   2.113   3.014   2.998  0.7435 -0.8774  0.5951
   48phy    O01 1287   2.240   3.013   2.925 -0.1217  0.4203  0.0032
   48phy    H01 1288   2.242   2.949   2.856  0.3066  0.1216  0.2905
   48phy    C19 1289   2.103   3.141   3.085 -0.2328  0.7368  0.4637
   48phy    C13 1290   2.095   2.875   3.075 -0.5416 -0.6030  0.6438
   48phy     H3 1291   2.082   2.795   2.997  0.7952 -0.2083 -0.0063
   48phy    O33 1292   1.976   2.866   3.151 -0.3428 -0.1923 -0.0930
   48phy    H1B 1293   1.997   2.883   3.241  0.3145 -0.9060 -0.0949
   48phy    C12 1294   2.211   2.816   3.159  0.2183 -0.6282  0.0636
   48phy    O11 1295   2.194   2.687   3.209  0.0342 -0.0286  1.0266
   48phy    H1A 1296   2.265   2.631   3.183 -0.2210  0.1259 -0.0307
   49phy    C35 1297   2.871   1.892   1.630  0.0473 -0.1109  0.2109
   49phy    C33 1298   2.939   1.989   1.531  0.4420 -0.4027  0.5560
   49phy    C34 1299   2.948   1.924   1.396  0.1533 -0.2052  0.3298
   49phy    C32 1300   2.847   2.111   1.510  0.0798 -0.4769 -0.0862
   49phy    C31 1301   2.878   2.227   1.611 -0.9632  0.8457  0.9585
   49phy    C30 1302   2.794   2.351   1.605  0.1911 -0.3248 -0.2812
   49phy    C28 1303   2.823   2.462   1.703  0.1317  0.5145  0.0460
   49phy    C29 1304   2.930   2.563   1.660  0.1925 -0.0263 -0.3103
   49phy    C27 1305   2.700   2.539   1.737  0.0481  0.2400 -0.2639
   49phy    C26 1306   2.691   2.596   1.884  0.8857 -0.7075 -0.3556
   49phy    C25 1307   2.546   2.640   1.934 -0.0588  0.0778 -0.0444
   49phy    C23 1308   2.535   2.637   2.088 -0.1528  0.0992 -0.0046
   49phy    C24 1309   2.552   2.779   2.143 -0.0267  0.0057  0.0003
   49phy    C22 1310   2.409   2.560   2.127  0.2533 -0.1393  0.8256
   49phy    C21 1311   2.413   2.508   2.268 -0.4971 -0.8827 -0.3409
   49phy    C20 1312   2.323   2.392   2.284  0.2230  0.5069  0.2706
   49phy    C18 1313   2.310   2.332   2.433  0.0214 -0.2560  0.0020
   49phy    O01 1314   2.345   2.430   2.536  0.0846  0.0597  0.0347
   49phy    H01 1315   2.286   2.502   2.525  0.1987  0.2705  0.7815
   49phy    C19 1316   2.153   2.323   2.444 -0.4336 -0.2427 -0.1469
   49phy    C13 1317   2.396   2.200   2.463  0.3080  0.3572 -0.5727
   49phy     H3 1318   2.369   2.122   2.387 -2.3495  1.5071 -0.9423
   49phy    O33 1319   2.345   2.137   2.590  0.0961 -0.5661  0.0179
   49phy    H1B 1320   2.338   2.206   2.653  1.7663  1.4596 -1.8398
   49phy    C12 1321   2.552   2.221   2.477  0.7851  0.6062  0.0919
   49phy    O11 1322   2.590   2.284   2.596  1.0651  0.1028 -0.0596
   49phy    H1A 1323   2.529   2.353   2.608 -0.0850 -1.0291  0.8482
   50phy    C35 1324   1.526   1.864   0.937 -0.7887  0.2666 -0.2709
   50phy    C33 1325   1.526   1.914   1.086  0.7047  0.2822  0.0357
   50phy    C34 1326   1.660   1.913   1.152 -0.4037 -0.0340 -0.4177
   50phy    C32 1327   1.459   2.054   1.099 -0.0711  0.1806 -0.3419
   50phy    C31 1328   1.308   2.067   1.068  0.4681 -0.2411  0.2163
   50phy    C30 1329   1.245   2.209   1.084  0.3516  0.0291  0.0225
   50phy    C28 1330   1.091   2.231   1.070 -0.0765  0.1951  0.1352
   50phy    C29 1331   1.046   2.352   1.145  0.0891 -0.1649 -0.8018
   50phy    C27 1332   1.062   2.243   0.914  0.2762 -0.1904  0.4108
   50phy    C26 1333   0.925   2.197   0.869  0.7128 -0.0662 -0.6946
   50phy    C25 1334   0.908   2.222   0.720  0.5084 -0.0290  0.1023
   50phy    C23 1335   0.785   2.164   0.643 -0.2165  0.2719  0.6169
   50phy    C24 1336   0.654   2.232   0.680  0.2508  0.9388  0.1700
   50phy    C22 1337   0.809   2.164   0.490 -0.4448  0.1115 -0.6520
   50phy    C21 1338   0.879   2.031   0.455  0.0064  0.2769  0.4309
   50phy    C20 1339   0.909   2.020   0.304  0.5505  0.6327 -0.2461
   50phy    C18 1340   1.021   1.910   0.269  0.1020 -0.1019 -0.4397
   50phy    O01 1341   1.150   1.946   0.326  0.4350  0.2883 -0.2650
   50phy    H01 1342   1.150   1.959   0.419  2.5826  2.5623 -0.4824
   50phy    C19 1343   1.037   1.931   0.115  0.0887 -0.7613  0.3558
   50phy    C13 1344   0.976   1.753   0.291  0.1986 -0.1868  0.1962
   50phy     H3 1345   0.943   1.751   0.398  3.0552 -2.3640  1.1571
   50phy    O33 1346   0.857   1.696   0.233  0.4849 -0.2938 -0.5824
   50phy    H1B 1347   0.823   1.735   0.156 -0.0560  1.4760  0.4892
   50phy    C12 1348   1.074   1.637   0.349 -0.3561  0.2550  0.3037
   50phy    O11 1349   1.058   1.520   0.275  0.1285 -0.0572 -0.5059
   50phy    H1A 1350   0.986   1.537   0.217 -0.8990 -0.4043  0.6293
   51phy    C35 1351   1.983   1.948   0.521  0.4282  0.3606 -0.0420
   51phy    C33 1352   1.845   1.970   0.455 -0.6741  0.5730  0.5099
   51phy    C34 1353   1.821   1.869   0.345  0.0264  0.1466 -0.2312
   51phy    C32 1354   1.730   1.964   0.563  0.2146  0.4070  0.5508
   51phy    C31 1355   1.593   2.015   0.523 -0.0871  0.4632  0.1050
   51phy    C30 1356   1.506   2.038   0.644  0.1004 -0.9713  0.0122
   51phy    C28 1357   1.385   2.131   0.628 -0.1530 -0.3461  0.2371
   51phy    C29 1358   1.254   2.054   0.642 -0.0682  0.1931  0.1975
   51phy    C27 1359   1.400   2.244   0.735  0.3042  0.0662 -0.2068
   51phy    C26 1360   1.333   2.378   0.699  0.0450 -0.1043  0.3980
   51phy    C25 1361   1.386   2.485   0.789  0.2748 -0.2850  0.4282
   51phy    C23 1362   1.371   2.625   0.721 -0.2366  0.2259 -0.0001
   51phy    C24 1363   1.231   2.686   0.704  0.1505  0.0874 -0.2310
   51phy    C22 1364   1.463   2.731   0.784  0.3137  0.0249  0.5598
   51phy    C21 1365   1.588   2.759   0.700  0.3209  0.0829 -0.0260
   51phy    C20 1366   1.670   2.882   0.748  0.4599  0.4219 -0.1065
   51phy    C18 1367   1.788   2.946   0.668  0.2426  0.3115 -0.2549
   51phy    O01 1368   1.870   2.835   0.633  0.1007 -0.0056  0.1564
   51phy    H01 1369   1.818   2.772   0.587 -0.5943  2.0723 -2.1163
   51phy    C19 1370   1.851   3.042   0.774  0.7199  0.1727  0.1457
   51phy    C13 1371   1.744   3.024   0.536  0.4223 -0.2256  0.3590
   51phy     H3 1372   1.685   2.950   0.476  0.8104 -0.3896  0.1684
   51phy    O33 1373   1.637   3.121   0.549 -0.4101 -0.6116 -0.3170
   51phy    H1B 1374   1.671   3.209   0.544  0.8511 -1.1169 -1.1999
   51phy    C12 1375   1.841   3.043   0.416 -0.4696  0.2776  0.3038
   51phy    O11 1376   1.949   2.953   0.404  0.5026  0.0038  0.4735
   51phy    H1A 1377   1.952   2.906   0.485  1.8611  1.1213  1.1078
   52phy    C35 1378   1.435   0.094   0.834 -0.0266  0.4308 -0.3613
   52phy    C33 1379   1.497   0.096   0.968 -0.3741  0.8367 -0.4908
   52phy    C34 1380   1.505  -0.048   1.013 -0.1865  0.3275 -0.1634
   52phy    C32 1381   1.642   0.160   0.973 -0.3561  0.2105 -0.4627
   52phy    C31 1382   1.663   0.311   0.968  0.0060 -0.2178  0.3255
   52phy    C30 1383   1.812   0.349   0.980 -0.0716 -0.3954 -0.2095
   52phy    C28 1384   1.842   0.500   0.983  0.6099  0.1644  0.5088
   52phy    C29 1385   1.859   0.564   1.118  0.1333  0.4007 -0.1150
   52phy    C27 1386   1.952   0.524   0.882 -0.2965  0.1311  0.2684
   52phy    C26 1387   1.946   0.650   0.796 -0.3928 -0.0401  0.1248
   52phy    C25 1388   2.067   0.672   0.703  0.0109  1.1207 -0.0550
   52phy    C23 1389   2.071   0.808   0.631  0.2809 -0.1562  0.3926
   52phy    C24 1390   2.211   0.868   0.641  0.3897  1.1274 -0.2909
   52phy    C22 1391   2.032   0.798   0.483 -0.0513  0.1735  0.7479
   52phy    C21 1392   1.895   0.857   0.438  0.0620  0.5157  0.0225
   52phy    C20 1393   1.861   0.809   0.300  0.5309  0.2400  0.1495
   52phy    C18 1394   1.739   0.851   0.213 -0.5788 -0.4148  0.1258
   52phy    O01 1395   1.616   0.840   0.284 -0.3364  0.7708  0.0584
   52phy    H01 1396   1.593   0.751   0.302 -0.6734  0.8840  0.1911
   52phy    C19 1397   1.736   0.742   0.104 -0.3113 -0.2614  0.5725
   52phy    C13 1398   1.752   1.005   0.159  0.4469 -0.2186 -0.3711
   52phy     H3 1399   1.735   1.069   0.250  1.1548  0.5703 -0.7782
   52phy    O33 1400   1.883   1.059   0.138  0.6221  0.0012 -0.1478
   52phy    H1B 1401   1.938   0.988   0.112 -1.6824 -1.3431 -1.6388
   52phy    C12 1402   1.628   1.076   0.092 -0.4802 -0.2906  0.2641
   52phy    O11 1403   1.655   1.120  -0.039 -0.4842  0.0028 -0.0713
   52phy    H1A 1404   1.578   1.160  -0.074 -1.7309 -0.7869  1.6864
   53phy    C35 1405   1.169   2.746   1.154  0.0113 -0.4872 -0.4100
   53phy    C33 1406   1.201   2.787   1.297  0.1937  0.5939 -0.1260
   53phy    C34 1407   1.174   2.667   1.389 -0.0682  0.3207 -0.3255
   53phy    C32 1408   1.343   2.844   1.305  0.4880  0.6041 -0.5169
   53phy    C31 1409   1.338   2.996   1.317  0.2448  0.3714  0.1715
   53phy    C30 1410   1.474   3.063   1.300  0.0732 -0.4164 -0.3384
   53phy    C28 1411   1.475   3.217   1.299  0.8817 -0.3290 -0.1661
   53phy    C29 1412   1.555   3.263   1.419  0.1678 -0.5050 -0.0613
   53phy    C27 1413   1.533   3.278   1.170  0.0045  0.4318 -0.2834
   53phy    C26 1414   1.450   3.390   1.102 -0.0489  0.2190 -0.3794
   53phy    C25 1415   1.511   3.425   0.964  0.0595  0.5480  0.5101
   53phy    C23 1416   1.407   3.484   0.859 -0.5761  1.2319 -0.4961
   53phy    C24 1417   1.412   3.638   0.850  0.2304 -0.1105  0.1198
   53phy    C22 1418   1.449   3.435   0.722  0.2493 -0.4275  0.0532
   53phy    C21 1419   1.347   3.329   0.669 -0.3800 -0.5201 -0.0458
   53phy    C20 1420   1.379   3.327   0.520  0.3052  0.7976  0.3476
   53phy    C18 1421   1.341   3.191   0.439 -0.8322  0.4202  0.4272
   53phy    O01 1422   1.397   3.084   0.511 -0.1996  0.0978  0.2128
   53phy    H01 1423   1.490   3.093   0.520 -0.2558  0.0831  0.8548
   53phy    C19 1424   1.426   3.221   0.310 -0.4669  1.0598 -0.5074
   53phy    C13 1425   1.181   3.166   0.419 -0.2767 -0.0211  0.3472
   53phy     H3 1426   1.143   3.168   0.524  0.3827  0.1730  0.5820
   53phy    O33 1427   1.103   3.279   0.371 -0.3527  0.2993  0.5519
   53phy    H1B 1428   1.146   3.307   0.293  4.5707 -2.3361  1.8733
   53phy    C12 1429   1.112   3.027   0.393 -0.2139 -0.3343 -0.1228
   53phy    O11 1430   1.111   2.966   0.268  0.0964  0.0763  0.5428
   53phy    H1A 1431   1.201   2.952   0.245 -0.0267  0.1493 -0.0214
   54phy    C35 1432   3.117   3.912   1.458 -0.7309  0.0488 -0.5461
   54phy    C33 1433   3.077   3.782   1.386 -0.7395  0.1852 -0.7678
   54phy    C34 1434   3.194   3.683   1.377  0.3565 -0.0461  0.0922
   54phy    C32 1435   2.963   3.715   1.463 -0.3201 -0.2141 -0.4045
   54phy    C31 1436   2.868   3.650   1.367 -0.2428  0.2208 -0.1194
   54phy    C30 1437   2.747   3.586   1.436 -0.0411  0.4967 -0.2538
   54phy    C28 1438   2.662   3.488   1.349 -0.2272 -0.0010 -0.2885
   54phy    C29 1439   2.617   3.370   1.440  0.2849 -0.2984  0.3346
   54phy    C27 1440   2.541   3.561   1.286 -0.2406  0.2976 -0.0772
   54phy    C26 1441   2.521   3.516   1.140  0.2378  0.1317 -0.5388
   54phy    C25 1442   2.494   3.639   1.049  0.5438  0.6236 -0.0773
   54phy    C23 1443   2.456   3.605   0.903 -0.0912 -0.0519 -0.2347
   54phy    C24 1444   2.343   3.701   0.866 -0.5321  0.1174 -0.1886
   54phy    C22 1445   2.580   3.602   0.810  0.1082 -0.2135 -0.2388
   54phy    C21 1446   2.582   3.476   0.717  0.0317 -0.2060  0.6523
   54phy    C20 1447   2.709   3.478   0.634  0.0889  0.3332 -0.2987
   54phy    C18 1448   2.725   3.366   0.523  0.2260 -0.1708 -0.8230
   54phy    O01 1449   2.723   3.237   0.590 -0.2434  0.1499 -0.0627
   54phy    H01 1450   2.800   3.230   0.643 -0.2157  1.3441  0.0878
   54phy    C19 1451   2.871   3.404   0.480 -0.0219 -0.1442 -1.0446
   54phy    C13 1452   2.618   3.383   0.404  0.0825  0.3571 -0.0696
   54phy     H3 1453   2.524   3.353   0.457  0.9681 -2.2936  0.1293
   54phy    O33 1454   2.584   3.519   0.370 -0.3336 -0.1059 -0.3073
   54phy    H1B 1455   2.491   3.528   0.378 -0.1577  0.3887  1.6464
   54phy    C12 1456   2.586   3.273   0.291  0.8609 -0.2258 -0.2966
   54phy    O11 1457   2.638   3.306   0.163 -0.1515 -0.6311 -0.4080
   54phy    H1A 1458   2.570   3.355   0.122 -0.0925 -0.6301 -0.5025
   55phy    C35 1459   0.521   4.400   1.433  0.0551 -0.0136  0.6339
   55phy    C33 1460   0.477   4.524   1.498  0.1273  0.1205 -0.3183
   55phy    C34 1461   0.466   4.504   1.653  0.0024 -0.3198  0.5435
   55phy    C32 1462   0.575   4.632   1.467 -0.1136 -0.3440 -0.0283
   55phy    C31 1463   0.538   4.723   1.348  0.2043  0.2433 -0.1593
   55phy    C30 1464   0.635   4.835   1.319  0.5375 -0.1449 -0.0923
   55phy    C28 1465   0.564   4.951   1.248 -0.2419  0.2333  0.2711
   55phy    C29 1466   0.600   5.082   1.318  0.1540  0.3830  0.3269
   55phy    C27 1467   0.586   4.956   1.094 -0.7181  0.2839 -0.0402
   55phy    C26 1468   0.484   5.032   1.015  0.2259 -0.0537 -0.1231
   55phy    C25 1469   0.519   5.034   0.862  0.6210  0.1305  0.4929
   55phy    C23 1470   0.434   5.124   0.760 -0.1537  0.1359 -0.0217
   55phy    C24 1471   0.455   5.272   0.786 -0.0054  0.1196 -0.6059
   55phy    C22 1472   0.456   5.109   0.608 -0.2987 -0.2526  0.0324
   55phy    C21 1473   0.393   5.002   0.527  0.0996  0.1575  0.0380
   55phy    C20 1474   0.387   5.042   0.378 -0.1175  0.0982  0.1286
   55phy    C18 1475   0.309   4.954   0.266 -0.5451 -0.2062 -0.4619
   55phy    O01 1476   0.382   4.831   0.251  0.1840  0.2680  0.2522
   55phy    H01 1477   0.469   4.847   0.221  0.4753  0.9607  1.3764
   55phy    C19 1478   0.350   5.026   0.140  0.4973 -0.1681  0.1474
   55phy    C13 1479   0.151   4.948   0.273  0.6924  0.1347 -0.7079
   55phy     H3 1480   0.129   5.015   0.361 -0.1581  0.4906 -1.1785
   55phy    O33 1481   0.055   5.012   0.186 -0.1189 -0.5877  0.0139
   55phy    H1B 1482   0.041   4.959   0.109 -1.1638 -1.4572  0.7706
   55phy    C12 1483   0.088   4.832   0.344  0.0127 -0.7629 -0.0529
   55phy    O11 1484   0.013   4.736   0.276  0.2876  0.1256  0.1005
   55phy    H1A 1485   0.049   4.728   0.190 -0.8523 -1.8214 -0.2677
   56phy    C35 1486   2.675   3.079   1.783 -0.4576  0.2677 -0.0611
   56phy    C33 1487   2.542   3.068   1.707  0.1605  0.3324  0.1730
   56phy    C34 1488   2.575   3.029   1.560  0.4719 -0.0297  0.1755
   56phy    C32 1489   2.453   2.963   1.787 -0.1898 -0.1650  0.4489
   56phy    C31 1490   2.346   3.041   1.866  0.0719  0.0470 -0.5933
   56phy    C30 1491   2.261   2.964   1.965  0.2117  0.6327  0.3773
   56phy    C28 1492   2.183   3.033   2.081 -0.4082  0.7383  0.1655
   56phy    C29 1493   2.041   2.977   2.069  0.3131  0.6113 -0.0371
   56phy    C27 1494   2.238   3.025   2.227  0.0694  0.3441 -0.0223
   56phy    C26 1495   2.228   3.153   2.310 -0.2113 -0.8251 -0.1791
   56phy    C25 1496   2.296   3.140   2.444 -0.9009 -0.7085 -0.2164
   56phy    C23 1497   2.288   3.262   2.539  0.0333 -0.6173  0.0681
   56phy    C24 1498   2.280   3.208   2.681  0.2606 -0.2782 -0.4396
   56phy    C22 1499   2.397   3.368   2.517  0.0953  0.3832 -0.4034
   56phy    C21 1500   2.346   3.507   2.553 -0.1360 -1.0412  0.2426
   56phy    C20 1501   2.423   3.613   2.472  0.5734  0.3290 -0.3105
   56phy    C18 1502   2.434   3.760   2.533  0.1528 -0.4894  0.6696
   56phy    O01 1503   2.514   3.754   2.654 -0.6997 -0.2069 -0.1189
   56phy    H01 1504   2.575   3.824   2.658 -1.1986  0.3805 -1.9585
   56phy    C19 1505   2.538   3.824   2.433  0.3988  0.2791  0.4409
   56phy    C13 1506   2.298   3.838   2.561 -0.2077  0.1926 -0.1747
   56phy     H3 1507   2.229   3.825   2.475 -0.4895  1.1502 -0.1102
   56phy    O33 1508   2.311   3.981   2.553  0.1380  0.4654  0.3382
   56phy    H1B 1509   2.226   4.012   2.574 -0.2433 -0.1620 -0.2468
   56phy    C12 1510   2.215   3.813   2.694 -0.1750  0.1406  0.6751
   56phy    O11 1511   2.084   3.859   2.677 -0.1465  0.5970 -0.0185
   56phy    H1A 1512   2.026   3.796   2.715  0.4399  1.1922  1.9949
   57phy    C35 1513   0.658   3.683   1.498 -0.3380 -0.5399  0.1903
   57phy    C33 1514   0.610   3.586   1.607 -0.5486  0.2453  0.4003
   57phy    C34 1515   0.469   3.618   1.648  0.0550  0.1019  0.0630
   57phy    C32 1516   0.606   3.437   1.560  0.1187 -0.0939 -0.0942
   57phy    C31 1517   0.748   3.375   1.535 -0.0622 -0.1527 -0.4160
   57phy    C30 1518   0.729   3.228   1.499 -0.2015  0.1733 -0.2594
   57phy    C28 1519   0.872   3.161   1.498  0.5629  0.1881  0.4959
   57phy    C29 1520   0.858   3.044   1.593  0.2226 -0.5594 -0.0726
   57phy    C27 1521   0.902   3.093   1.363  0.1005  0.1241 -0.1660
   57phy    C26 1522   0.974   3.174   1.254 -0.0612 -0.0551 -0.6424
   57phy    C25 1523   0.983   3.099   1.125 -0.1898  0.1897 -0.2488
   57phy    C23 1524   1.042   3.167   1.001  0.2477 -0.1341 -0.5688
   57phy    C24 1525   1.114   3.068   0.917  0.1451 -0.3394  0.3602
   57phy    C22 1526   0.944   3.263   0.930  0.2364 -0.1985 -0.2568
   57phy    C21 1527   1.013   3.389   0.877  0.1806 -0.5367 -0.2483
   57phy    C20 1528   0.908   3.472   0.808 -0.3694 -0.5562 -0.5583
   57phy    C18 1529   0.958   3.598   0.724  0.2100 -0.3197  0.1334
   57phy    O01 1530   1.075   3.655   0.784 -0.1140  0.0711  0.1013
   57phy    H01 1531   1.072   3.646   0.877  0.3300  1.9706  0.3505
   57phy    C19 1532   0.844   3.705   0.748 -0.0849  0.2683  0.4935
   57phy    C13 1533   0.988   3.557   0.572 -0.5842 -0.8563  0.2425
   57phy     H3 1534   1.072   3.484   0.582  0.0472 -0.4709 -1.7826
   57phy    O33 1535   0.894   3.468   0.508 -0.0872 -0.2361  0.3306
   57phy    H1B 1536   0.939   3.394   0.471 -2.1475 -0.5285 -1.8537
   57phy    C12 1537   1.064   3.645   0.468 -0.0868 -0.4079 -0.2938
   57phy    O11 1538   1.164   3.729   0.520 -0.1512 -0.5866  0.2492
   57phy    H1A 1539   1.161   3.715   0.612  1.8353  0.0882  0.4660
   58phy    C35 1540   1.467   2.728   2.306 -0.2673 -0.0323  0.0289
   58phy    C33 1541   1.401   2.865   2.304 -0.6783 -0.8274  1.0061
   58phy    C34 1542   1.507   2.955   2.245  0.0304  0.1721 -0.0774
   58phy    C32 1543   1.277   2.867   2.215 -0.1881  0.2089  0.3602
   58phy    C31 1544   1.154   2.930   2.286  0.0861  0.7390  0.7216
   58phy    C30 1545   1.037   2.950   2.192 -0.2428 -0.2974  0.2502
   58phy    C28 1546   0.902   2.994   2.262 -0.2737 -0.1775  0.5445
   58phy    C29 1547   0.836   3.095   2.165 -0.4505  0.5803  0.2351
   58phy    C27 1548   0.812   2.873   2.303  0.1875  0.5076  0.2667
   58phy    C26 1549   0.709   2.892   2.415  0.8258  0.2354  0.1742
   58phy    C25 1550   0.654   2.758   2.474 -0.5077 -0.1965 -0.3412
   58phy    C23 1551   0.560   2.771   2.594 -0.2340  0.2795 -0.3786
   58phy    C24 1552   0.450   2.672   2.591  0.5522 -0.3997 -0.3271
   58phy    C22 1553   0.636   2.755   2.729 -0.6262  0.0562  0.4087
   58phy    C21 1554   0.645   2.872   2.816 -0.3017 -0.1965 -0.0767
   58phy    C20 1555   0.696   2.824   2.954  0.1806 -0.2296  0.9424
   58phy    C18 1556   0.725   2.934   3.060 -0.3216 -0.4130 -0.0072
   58phy    O01 1557   0.613   3.020   3.059 -0.3557 -0.2799 -0.7187
   58phy    H01 1558   0.535   2.975   3.089 -0.1634  1.1920  2.4272
   58phy    C19 1559   0.719   2.852   3.191  0.5416  0.4094  0.5027
   58phy    C13 1560   0.857   3.018   3.018  0.5362  0.2006  0.1660
   58phy     H3 1561   0.856   3.037   2.907  0.9272 -2.3270 -0.3208
   58phy    O33 1562   0.973   2.939   3.027  0.1959  0.0998 -0.3516
   58phy    H1B 1563   0.996   2.933   3.118 -0.4423  1.5855 -0.0746
   58phy    C12 1564   0.880   3.162   3.081 -0.3456  0.1037  0.1760
   58phy    O11 1565   0.774   3.249   3.054  0.1737 -0.5944 -0.1607
   58phy    H1A 1566   0.697   3.196   3.062 -1.3169  1.1260 -2.0199
   59phy    C35 1567   0.731   3.196   0.409 -0.7708  0.0974 -0.4457
   59phy    C33 1568   0.662   3.161   0.535 -0.4023  0.7954  0.5881
   59phy    C34 1569   0.539   3.242   0.559 -0.9706 -0.2229  0.6786
   59phy    C32 1570   0.635   3.010   0.544  0.6894 -0.3761  0.1442
   59phy    C31 1571   0.747   2.921   0.585 -0.1571  0.4704  0.3900
   59phy    C30 1572   0.700   2.772   0.599 -0.2078 -0.3003  0.0277
   59phy    C28 1573   0.813   2.678   0.638  0.8763  0.0276 -0.3600
   59phy    C29 1574   0.782   2.610   0.766  0.3109  0.0357  0.4056
   59phy    C27 1575   0.834   2.566   0.533  0.7613  0.7407 -0.2231
   59phy    C26 1576   0.964   2.571   0.454 -0.0493 -0.0655 -0.0263
   59phy    C25 1577   0.974   2.469   0.338 -0.3468  0.1100 -0.2974
   59phy    C23 1578   1.107   2.481   0.257  0.3105  0.1277  0.4790
   59phy    C24 1579   1.173   2.346   0.275 -0.3224 -0.0959  0.8123
   59phy    C22 1580   1.089   2.520   0.109 -0.1895 -0.2632 -0.1935
   59phy    C21 1581   1.184   2.625   0.052 -0.6807 -0.1385  0.9097
   59phy    C20 1582   1.149   2.644  -0.099  0.4625 -0.2265  0.1466
   59phy    C18 1583   1.191   2.779  -0.167 -0.4390 -0.1536 -0.0076
   59phy    O01 1584   1.190   2.883  -0.067 -0.2689 -0.3982  0.1272
   59phy    H01 1585   1.099   2.900  -0.051 -0.0152  0.8674  0.2980
   59phy    C19 1586   1.082   2.809  -0.272  0.1232  0.0124 -0.1679
   59phy    C13 1587   1.335   2.771  -0.240 -0.0810 -0.2734  0.1853
   59phy     H3 1588   1.408   2.752  -0.158 -0.8153  1.8614  1.4104
   59phy    O33 1589   1.368   2.656  -0.321 -0.1692 -0.3738 -0.0100
   59phy    H1B 1590   1.342   2.576  -0.279  1.0184 -1.5982 -1.4502
   59phy    C12 1591   1.421   2.898  -0.279  0.1011  0.1240 -0.2130
   59phy    O11 1592   1.441   3.001  -0.181 -0.1062 -0.0467  0.4152
   59phy    H1A 1593   1.362   3.051  -0.178  1.2125  2.1464  0.2000
   60phy    C35 1594   5.010   4.399   0.565 -0.1499  0.1116 -0.4266
   60phy    C33 1595   4.896   4.490   0.594  0.4790  0.0146 -0.3678
   60phy    C34 1596   4.793   4.400   0.664 -0.3165  0.2041  0.5118
   60phy    C32 1597   4.941   4.600   0.694 -0.3485  0.4612 -0.4781
   60phy    C31 1598   4.915   4.739   0.631 -0.1447 -1.1260 -0.4237
   60phy    C30 1599   5.021   4.830   0.698  0.1810 -0.4760  0.0408
   60phy    C28 1600   4.985   4.978   0.696  0.1404  0.2504  0.1488
   60phy    C29 1601   4.943   5.012   0.841 -0.3377 -0.3307  0.0913
   60phy    C27 1602   5.113   5.052   0.657 -0.1103 -0.2825  0.0848
   60phy    C26 1603   5.090   5.185   0.573  0.1081  0.1144  0.0219
   60phy    C25 1604   5.219   5.242   0.525 -0.6603 -0.1398  0.2935
   60phy    C23 1605   5.223   5.390   0.480 -0.3031  0.2641  0.7848
   60phy    C24 1606   5.327   5.474   0.551  0.0443  0.0181  0.0969
   60phy    C22 1607   5.240   5.389   0.325 -0.4846 -0.0565 -0.5440
   60phy    C21 1608   5.190   5.509   0.251  0.2188  0.0520  0.6988
   60phy    C20 1609   5.232   5.514   0.105  0.3741 -0.3361 -0.3068
   60phy    C18 1610   5.201   5.624  -0.003 -0.1756 -0.2695  0.1913
   60phy    O01 1611   5.064   5.610  -0.034  0.0825 -0.3787  0.7485
   60phy    H01 1612   5.041   5.521  -0.055  0.5166  0.1192 -2.2717
   60phy    C19 1613   5.282   5.574  -0.122  0.1994 -0.0621 -0.3413
   60phy    C13 1614   5.228   5.776   0.041 -0.5550 -0.1663 -0.0192
   60phy     H3 1615   5.161   5.784   0.130 -0.8950 -1.9804 -0.0845
   60phy    O33 1616   5.354   5.814   0.109 -0.0729 -0.2489  0.1211
   60phy    H1B 1617   5.422   5.753   0.087  0.3323  0.7848 -1.6479
   60phy    C12 1618   5.154   5.899  -0.027 -0.2182 -0.0908  0.0380
   60phy    O11 1619   5.030   5.879  -0.084 -0.2659  0.0266  0.0124
   60phy    H1A 1620   5.004   5.789  -0.086 -1.3655  0.3339 -0.7621
   61phy    C35 1621   1.185   4.449   2.136  1.2118 -0.2483  0.8548
   61phy    C33 1622   1.159   4.396   1.994 -0.8749 -0.0440  0.8739
   61phy    C34 1623   1.070   4.494   1.919 -0.1504  0.5070  0.3932
   61phy    C32 1624   1.295   4.384   1.916  0.3532  0.3132  0.3961
   61phy    C31 1625   1.347   4.242   1.924  0.5839  0.0116 -0.1109
   61phy    C30 1626   1.491   4.220   1.873 -0.5631  0.1117  0.1920
   61phy    C28 1627   1.553   4.077   1.897 -0.1804 -0.1041  0.4608
   61phy    C29 1628   1.553   3.992   1.772  0.4736 -0.1298  0.0358
   61phy    C27 1629   1.695   4.077   1.938 -0.1267 -0.2663 -0.6667
   61phy    C26 1630   1.705   4.049   2.091  0.1242  0.1921 -0.2271
   61phy    C25 1631   1.846   4.063   2.142 -0.1536 -0.2318  0.4993
   61phy    C23 1632   1.888   4.025   2.285 -0.5354 -0.0537  0.5053
   61phy    C24 1633   2.042   4.044   2.304  0.2568 -0.5133  0.2720
   61phy    C22 1634   1.832   4.128   2.394  0.1730  0.4243  0.2315
   61phy    C21 1635   1.744   4.069   2.503 -0.5946  0.3065  0.1020
   61phy    C20 1636   1.679   4.183   2.583 -0.4364  0.7200  0.0886
   61phy    C18 1637   1.628   4.159   2.728 -0.0021  0.0326 -0.6701
   61phy    O01 1638   1.725   4.075   2.791  0.4960  0.5409 -0.2868
   61phy    H01 1639   1.807   4.106   2.758  0.9356  1.0945  1.2548
   61phy    C19 1640   1.648   4.299   2.794 -0.1458  0.3236  0.1816
   61phy    C13 1641   1.477   4.106   2.743 -0.0602  0.4577 -0.0946
   61phy     H3 1642   1.407   4.169   2.681 -1.3415 -0.5030  0.3385
   61phy    O33 1643   1.426   4.132   2.879 -0.2531 -0.2035  0.4537
   61phy    H1B 1644   1.490   4.145   2.945 -0.5788  1.4209  0.4793
   61phy    C12 1645   1.446   3.949   2.702  0.2799 -0.7246 -0.4279
   61phy    O11 1646   1.315   3.912   2.720 -0.1061 -0.4995  0.2325
   61phy    H1A 1647   1.316   3.834   2.772  0.8645 -1.0726 -0.6164
   62phy    C35 1648   1.493   4.195   0.434 -0.8587  0.0870 -0.5890
   62phy    C33 1649   1.566   4.312   0.504  0.2013 -0.0210  0.0099
   62phy    C34 1650   1.568   4.288   0.653  0.2350  0.1327  0.2734
   62phy    C32 1651   1.711   4.319   0.446  0.0286 -0.6740 -0.4652
   62phy    C31 1652   1.727   4.463   0.387 -0.1045 -0.6226 -0.7615
   62phy    C30 1653   1.835   4.470   0.283  0.2055 -0.1500 -0.1356
   62phy    C28 1654   1.870   4.609   0.226 -0.0140  0.5244 -0.2753
   62phy    C29 1655   2.007   4.646   0.276 -0.4050 -0.6782  0.1718
   62phy    C27 1656   1.842   4.623   0.075 -0.3908  1.3326 -0.2742
   62phy    C26 1657   1.731   4.715   0.040  0.2184 -0.2626 -0.1048
   62phy    C25 1658   1.710   4.738  -0.116 -0.2558  0.7248  0.1836
   62phy    C23 1659   1.579   4.803  -0.167 -0.2141  0.2374  0.4982
   62phy    C24 1660   1.599   4.945  -0.224 -0.4900  0.2603  0.8318
   62phy    C22 1661   1.528   4.712  -0.280 -0.0400  0.4389 -0.4847
   62phy    C21 1662   1.390   4.654  -0.251 -0.2068  0.1182  0.1568
   62phy    C20 1663   1.346   4.554  -0.359 -0.3801  0.5384  0.5006
   62phy    C18 1664   1.205   4.493  -0.344 -0.1239 -0.2345  0.4530
   62phy    O01 1665   1.190   4.437  -0.214 -0.6216 -0.0012 -0.2092
   62phy    H01 1666   1.173   4.503  -0.149  0.0073 -0.3773  0.3474
   62phy    C19 1667   1.224   4.381  -0.453 -0.0678 -0.6034 -0.0731
   62phy    C13 1668   1.083   4.592  -0.385  0.1255  0.4646 -0.1811
   62phy     H3 1669   1.087   4.674  -0.308 -1.6861 -0.4089  0.9058
   62phy    O33 1670   1.081   4.674  -0.508  0.0123  0.0077  0.2686
   62phy    H1B 1671   1.004   4.654  -0.558  0.3622 -1.3749  0.2444
   62phy    C12 1672   0.933   4.562  -0.329  0.0374  0.1233  0.3428
   62phy    O11 1673   0.843   4.505  -0.421  0.4805  0.0922  0.4959
   62phy    H1A 1674   0.847   4.411  -0.422 -1.5469 -0.0525 -0.1858
   63phy    C35 1675   2.708   3.026   2.462 -0.3854 -0.3512  0.1463
   63phy    C33 1676   2.760   3.151   2.395  0.2598  0.1517  0.5267
   63phy    C34 1677   2.908   3.150   2.398 -0.2484 -0.5360 -0.4052
   63phy    C32 1678   2.695   3.169   2.254 -0.6537 -0.0440  0.1788
   63phy    C31 1679   2.674   3.309   2.185 -0.2827 -0.0446  0.7415
   63phy    C30 1680   2.549   3.303   2.094  0.0313  0.2631 -0.9597
   63phy    C28 1681   2.490   3.439   2.045  0.0555  0.1384  0.3303
   63phy    C29 1682   2.529   3.472   1.902  0.0394  0.3718  0.0883
   63phy    C27 1683   2.341   3.419   2.048  0.0578  0.4911  0.3151
   63phy    C26 1684   2.268   3.524   2.135  0.1079  0.1351  0.2804
   63phy    C25 1685   2.115   3.518   2.128  0.0702 -0.1850 -0.0719
   63phy    C23 1686   2.038   3.615   2.211  0.3269  0.2731  0.0760
   63phy    C24 1687   1.946   3.691   2.119 -0.3028 -0.1079  0.0147
   63phy    C22 1688   1.952   3.542   2.319  0.0370 -0.4583  0.6985
   63phy    C21 1689   1.964   3.588   2.463  0.6588 -0.4451 -0.7510
   63phy    C20 1690   1.841   3.529   2.541  0.5777 -0.0513  0.5224
   63phy    C18 1691   1.823   3.580   2.688  0.4097 -0.4005  0.2587
   63phy    O01 1692   1.852   3.720   2.712  0.3551 -0.4628  0.2464
   63phy    H01 1693   1.799   3.754   2.781  2.6154  2.1508  0.8752
   63phy    C19 1694   1.665   3.599   2.679  0.1177  0.4849  0.0891
   63phy    C13 1695   1.878   3.492   2.808 -0.1906  0.5483  0.1941
   63phy     H3 1696   1.864   3.384   2.782  3.1023  0.2153 -0.6672
   63phy    O33 1697   1.793   3.500   2.921 -0.1864  0.0238  0.0238
   63phy    H1B 1698   1.834   3.559   2.981  0.4906  1.2859 -1.5989
   63phy    C12 1699   2.029   3.511   2.854  0.0808  0.0605  1.0115
   63phy    O11 1700   2.045   3.613   2.947  0.1831 -0.5956 -0.2376
   63phy    H1A 1701   2.136   3.616   2.970 -0.1273 -0.0386  1.0602
   64phy    C35 1702   1.654   4.184   1.072  0.9252  0.2529 -0.2130
   64phy    C33 1703   1.548   4.241   1.174 -0.0426  0.1805  0.1698
   64phy    C34 1704   1.488   4.134   1.261 -0.0174 -0.1496  0.5497
   64phy    C32 1705   1.609   4.351   1.261 -0.2689  0.1398 -0.0331
   64phy    C31 1706   1.582   4.491   1.211 -0.1062 -0.3245  0.1040
   64phy    C30 1707   1.652   4.610   1.279 -0.0417 -0.0382 -0.4024
   64phy    C28 1708   1.637   4.736   1.193  0.1033 -0.3582  0.7369
   64phy    C29 1709   1.612   4.848   1.285  0.3076  0.3079  0.2321
   64phy    C27 1710   1.769   4.784   1.121  0.5508 -0.1387 -0.5294
   64phy    C26 1711   1.790   4.717   0.981  0.5000 -0.0252 -0.4176
   64phy    C25 1712   1.928   4.736   0.917 -0.3339  0.5589 -0.1381
   64phy    C23 1713   1.963   4.653   0.796 -0.7278  0.2346  0.4676
   64phy    C24 1714   2.044   4.734   0.705  0.4111  0.0837  0.6995
   64phy    C22 1715   2.028   4.514   0.818  0.2706  0.4758 -0.5160
   64phy    C21 1716   1.999   4.404   0.720 -0.1992 -0.1368  0.0554
   64phy    C20 1717   2.069   4.274   0.769 -0.4556 -0.4515 -0.0743
   64phy    C18 1718   2.081   4.145   0.674 -0.2411 -0.6976  0.0911
   64phy    O01 1719   1.946   4.111   0.631 -0.0694 -0.2678 -0.4372
   64phy    H01 1720   1.927   4.032   0.678  0.7652 -1.2108 -1.5971
   64phy    C19 1721   2.143   4.033   0.764 -0.0552 -0.2894  0.1111
   64phy    C13 1722   2.174   4.169   0.545  0.0086  0.3266  0.6107
   64phy     H3 1723   2.146   4.272   0.513  1.2290  0.6802  0.6250
   64phy    O33 1724   2.316   4.197   0.570  0.1702 -0.0871  0.1299
   64phy    H1B 1725   2.338   4.288   0.582  1.5738 -0.3919 -0.0695
   64phy    C12 1726   2.153   4.117   0.400  0.9189 -0.3231 -0.2520
   64phy    O11 1727   2.020   4.089   0.368 -0.3460 -0.2712  0.1470
   64phy    H1A 1728   1.968   4.090   0.446 -0.8566  2.1769 -0.1407
   65phy    C35 1729   2.977   1.095   1.034  0.0469 -0.2653  0.1244
   65phy    C33 1730   3.062   1.016   1.136 -0.5620 -0.0756  0.9040
   65phy    C34 1731   3.091   1.107   1.255  0.1678 -0.3195  0.3067
   65phy    C32 1732   2.997   0.890   1.192  0.4558 -0.5869  0.0761
   65phy    C31 1733   3.015   0.756   1.119 -0.0157 -0.0853 -0.2930
   65phy    C30 1734   2.929   0.650   1.192 -0.2298  0.2108 -0.0968
   65phy    C28 1735   2.967   0.509   1.145  0.6923 -0.2583  0.7504
   65phy    C29 1736   2.966   0.412   1.260  0.0556 -0.3515  0.3267
   65phy    C27 1737   2.875   0.454   1.035  0.3801 -0.3279  0.3475
   65phy    C26 1738   2.961   0.404   0.921  0.5613 -0.0259  0.2928
   65phy    C25 1739   2.876   0.318   0.826 -0.6657 -0.2427 -0.2486
   65phy    C23 1740   2.968   0.252   0.720  0.5430  0.3590  0.3549
   65phy    C24 1741   2.995   0.108   0.764 -0.5237  0.1543 -0.3267
   65phy    C22 1742   2.895   0.240   0.584  0.4948 -0.4871 -0.0700
   65phy    C21 1743   2.933   0.346   0.477  0.8631 -0.1953  0.3340
   65phy    C20 1744   2.875   0.314   0.339  0.1468 -0.0220  0.3482
   65phy    C18 1745   2.941   0.370   0.215  0.1713  0.8503  0.5152
   65phy    O01 1746   2.940   0.512   0.231 -0.5660  0.1400 -0.4392
   65phy    H01 1747   3.023   0.544   0.259 -0.7115  0.9270 -0.8782
   65phy    C19 1748   2.839   0.329   0.104 -0.2265 -0.7899  0.4550
   65phy    C13 1749   3.091   0.317   0.187  0.6219  0.1957 -0.0134
   65phy     H3 1750   3.152   0.372   0.263  1.7921  0.0671 -0.8251
   65phy    O33 1751   3.130   0.187   0.232  0.2847  0.0784  0.6788
   65phy    H1B 1752   3.142   0.133   0.156 -1.4388  0.9514 -0.2543
   65phy    C12 1753   3.188   0.388   0.083 -0.5390 -0.3184 -0.0278
   65phy    O11 1754   3.184   0.333  -0.047 -0.0076 -0.0790 -0.5639
   65phy    H1A 1755   3.220   0.395  -0.107  0.9093  0.2936  0.3305
   66phy    C35 1756   1.260   0.468   2.641 -0.8355 -0.4226 -0.1227
   66phy    C33 1757   1.354   0.421   2.536  0.3685 -0.0239 -0.0133
   66phy    C34 1758   1.395   0.278   2.564  0.1209 -0.2709  0.3741
   66phy    C32 1759   1.303   0.455   2.390  0.3796 -0.0326  0.6351
   66phy    C31 1760   1.413   0.470   2.283  0.1224  0.8182  0.1385
   66phy    C30 1761   1.366   0.528   2.148  0.4572  0.0363  0.6633
   66phy    C28 1762   1.471   0.540   2.039 -0.4330 -0.3863  0.6032
   66phy    C29 1763   1.437   0.445   1.928 -0.2270 -0.0862 -0.0834
   66phy    C27 1764   1.486   0.685   1.991  0.2602  0.0943  0.2831
   66phy    C26 1765   1.611   0.750   2.052  0.0469  0.0236  0.3796
   66phy    C25 1766   1.611   0.900   2.021  0.2367 -0.5591  0.4203
   66phy    C23 1767   1.697   0.979   2.117  0.3673 -0.5139  0.4983
   66phy    C24 1768   1.824   1.031   2.048 -0.3387 -0.2211  0.4769
   66phy    C22 1769   1.629   1.105   2.176 -0.2197  0.2795 -0.5504
   66phy    C21 1770   1.556   1.074   2.311 -0.1883  0.4034 -0.0416
   66phy    C20 1771   1.486   1.198   2.374 -0.3914 -0.6500 -0.1674
   66phy    C18 1772   1.425   1.197   2.519 -0.4794 -0.0312 -0.2128
   66phy    O01 1773   1.527   1.176   2.615 -0.1729 -0.3203 -0.2626
   66phy    H01 1774   1.491   1.199   2.698  0.0762 -0.3545 -0.1422
   66phy    C19 1775   1.383   1.345   2.534  0.6580  0.2861 -0.4389
   66phy    C13 1776   1.298   1.096   2.545  0.1805 -0.6202  0.4084
   66phy     H3 1777   1.227   1.107   2.459  0.2737  2.8981  0.6446
   66phy    O33 1778   1.210   1.135   2.657 -0.0231 -0.4000 -0.1523
   66phy    H1B 1779   1.263   1.115   2.732  0.9709 -0.5553 -0.8826
   66phy    C12 1780   1.334   0.941   2.565  0.0604  0.3564 -0.1321
   66phy    O11 1781   1.408   0.911   2.684  0.0143 -0.2624 -0.0036
   66phy    H1A 1782   1.498   0.925   2.662 -0.2639  2.2184  0.1380
   67phy    C35 1783   3.701   1.001   0.931  0.7796  0.2755  0.1104
   67phy    C33 1784   3.688   1.032   1.080 -0.1226  0.1768  0.5138
   67phy    C34 1785   3.673   1.184   1.085 -0.6059  0.0834  0.4850
   67phy    C32 1786   3.566   0.964   1.149 -0.6507 -0.0165 -0.1678
   67phy    C31 1787   3.594   0.818   1.199 -0.1168 -0.1337 -0.2659
   67phy    C30 1788   3.470   0.747   1.241  0.0793  0.2461  0.1873
   67phy    C28 1789   3.498   0.598   1.261 -0.4745  0.1515 -0.7579
   67phy    C29 1790   3.493   0.544   1.403  0.2517  0.1328  0.3354
   67phy    C27 1791   3.401   0.529   1.160  0.5192  0.0399 -0.1320
   67phy    C26 1792   3.453   0.397   1.089 -0.6167 -0.5037  0.1793
   67phy    C25 1793   3.362   0.358   0.971 -0.2178  0.0223 -0.1560
   67phy    C23 1794   3.396   0.228   0.907  0.5911  0.0485 -0.1797
   67phy    C24 1795   3.317   0.108   0.969 -0.2287  0.4174  0.7353
   67phy    C22 1796   3.364   0.238   0.757 -0.0386 -0.4904 -0.2088
   67phy    C21 1797   3.458   0.158   0.662 -0.0239  0.2743 -0.1699
   67phy    C20 1798   3.430   0.200   0.516  0.3750  0.1140  0.4033
   67phy    C18 1799   3.477   0.107   0.400 -0.6151  0.6999  0.2007
   67phy    O01 1800   3.620   0.081   0.421 -0.1459 -0.0052  0.2162
   67phy    H01 1801   3.680   0.148   0.447  1.1465  0.2243 -3.0097
   67phy    C19 1802   3.461   0.196   0.277 -0.3953 -0.1239 -0.3303
   67phy    C13 1803   3.388  -0.026   0.391  0.5609  0.0494  0.1711
   67phy     H3 1804   3.389  -0.066   0.496 -0.8849  0.4047  0.3425
   67phy    O33 1805   3.245  -0.022   0.381 -0.2506  0.1475 -0.0769
   67phy    H1B 1806   3.219   0.054   0.333  2.0030  1.2879  0.3295
   67phy    C12 1807   3.445  -0.163   0.341  0.3921 -0.0503 -0.2119
   67phy    O11 1808   3.582  -0.179   0.368  0.0964  0.1145  0.3236
   67phy    H1A 1809   3.620  -0.093   0.373 -0.2391  0.4473 -1.9898
   68phy    C35 1810   1.580   3.764   1.301 -0.8327 -0.1258  0.0421
   68phy    C33 1811   1.715   3.755   1.370 -0.1760 -0.1332  0.3765
   68phy    C34 1812   1.727   3.620   1.444 -0.0665  0.1460  0.1867
   68phy    C32 1813   1.830   3.785   1.274 -0.2292 -0.3983  0.2885
   68phy    C31 1814   1.951   3.859   1.318 -0.5018  0.6854  0.0482
   68phy    C30 1815   2.065   3.857   1.212  0.1071 -1.3327 -0.1049
   68phy    C28 1816   2.193   3.948   1.252  0.4943  0.5438  0.1270
   68phy    C29 1817   2.289   3.869   1.342  0.1309  0.5241 -0.1065
   68phy    C27 1818   2.263   3.995   1.126 -0.7100 -0.4175 -0.0512
   68phy    C26 1819   2.293   4.145   1.146  0.2745  0.3242 -0.2762
   68phy    C25 1820   2.384   4.207   1.035  0.1827  0.2551 -0.1692
   68phy    C23 1821   2.396   4.357   1.013  0.3382  0.3144  0.8725
   68phy    C24 1822   2.492   4.429   1.106  0.3870  0.1013 -0.4499
   68phy    C22 1823   2.469   4.359   0.875 -0.0842  0.4382  0.5929
   68phy    C21 1824   2.422   4.462   0.777  0.4268  0.2397  0.2286
   68phy    C20 1825   2.512   4.464   0.654 -0.0413  0.1596  0.1176
   68phy    C18 1826   2.460   4.525   0.519 -0.0137  0.5520 -0.4202
   68phy    O01 1827   2.334   4.461   0.481  0.3854 -0.1894 -0.0063
   68phy    H01 1828   2.305   4.469   0.392  0.4789  0.3868  0.0145
   68phy    C19 1829   2.567   4.473   0.422  0.2966 -0.5205 -1.0501
   68phy    C13 1830   2.452   4.690   0.530 -0.2018 -0.5890 -0.2553
   68phy     H3 1831   2.369   4.707   0.602  0.8372  0.5342  0.7246
   68phy    O33 1832   2.554   4.753   0.606  0.5384 -0.3547 -0.5300
   68phy    H1B 1833   2.582   4.699   0.678 -0.3122  1.4744  1.3046
   68phy    C12 1834   2.381   4.789   0.431 -0.2030 -0.2753 -0.3618
   68phy    O11 1835   2.471   4.822   0.327 -0.1510  0.3907 -0.3726
   68phy    H1A 1836   2.545   4.866   0.364  0.0536  0.7156 -1.1541
   69phy    C35 1837   1.649   4.647   2.383 -0.4052 -0.7167 -0.5018
   69phy    C33 1838   1.694   4.532   2.300 -0.3404 -0.1054 -0.2487
   69phy    C34 1839   1.573   4.437   2.280  0.2506  0.4496 -0.2378
   69phy    C32 1840   1.781   4.559   2.171 -0.0180 -0.1897 -0.3024
   69phy    C31 1841   1.897   4.466   2.161 -0.6466 -0.3852 -0.3147
   69phy    C30 1842   1.978   4.478   2.034  0.8872 -0.4266 -0.0793
   69phy    C28 1843   2.105   4.394   2.016 -0.0029  0.3293 -0.5830
   69phy    C29 1844   2.099   4.311   1.889 -0.4864  0.1688  0.2155
   69phy    C27 1845   2.215   4.494   2.022 -0.3703 -0.1971 -0.4647
   69phy    C26 1846   2.350   4.443   2.056 -0.0015  0.0137  0.0332
   69phy    C25 1847   2.441   4.563   2.074  0.0375 -0.3761 -0.3119
   69phy    C23 1848   2.593   4.530   2.092 -0.5586 -0.3429 -0.3029
   69phy    C24 1849   2.675   4.640   2.030  0.1161 -0.8562  0.3565
   69phy    C22 1850   2.628   4.504   2.244  0.7871 -0.2750  0.3984
   69phy    C21 1851   2.737   4.411   2.277  0.3472 -0.2299  0.0004
   69phy    C20 1852   2.750   4.388   2.426  0.2500 -0.3993 -0.3174
   69phy    C18 1853   2.873   4.299   2.482  0.5810  0.3106  0.3691
   69phy    O01 1854   2.997   4.353   2.450 -0.4015  0.2795 -0.0402
   69phy    H01 1855   3.005   4.446   2.441  0.2898  0.1826 -0.5366
   69phy    C19 1856   2.849   4.333   2.630  0.5552 -0.3262 -0.1504
   69phy    C13 1857   2.868   4.137   2.451 -0.2776 -0.3330  0.8430
   69phy     H3 1858   2.761   4.104   2.449 -0.9762  1.5962 -2.7923
   69phy    O33 1859   2.925   4.049   2.551 -0.2609  0.2925  0.7660
   69phy    H1B 1860   3.012   4.028   2.525 -0.8287 -1.3231  0.0951
   69phy    C12 1861   2.919   4.093   2.310  0.1346 -0.1591 -0.3736
   69phy    O11 1862   3.055   4.065   2.284  0.0163  0.0224 -0.0461
   69phy    H1A 1863   3.060   4.051   2.192 -0.5780 -1.4474  0.1213
   70phy    C35 1864   1.839   0.467   0.488 -0.4466  0.6672 -0.7625
   70phy    C33 1865   1.755   0.351   0.435 -0.4516  0.1785 -0.3671
   70phy    C34 1866   1.636   0.321   0.518 -0.2670  0.5467 -0.3673
   70phy    C32 1867   1.725   0.365   0.285  0.1017 -0.3031 -0.4842
   70phy    C31 1868   1.692   0.244   0.196 -0.0542 -0.1407 -0.1702
   70phy    C30 1869   1.725   0.270   0.052 -0.2399  0.4433 -0.1635
   70phy    C28 1870   1.715   0.152  -0.038 -0.9048  0.1912  0.3641
   70phy    C29 1871   1.627   0.196  -0.150  1.0785 -0.0965  0.1390
   70phy    C27 1872   1.856   0.119  -0.094  0.4891 -0.8145  0.2166
   70phy    C26 1873   1.884  -0.029  -0.065  0.6281 -0.2862  0.1111
   70phy    C25 1874   2.023  -0.059  -0.124 -0.0098  0.3758  0.0114
   70phy    C23 1875   2.076  -0.200  -0.109 -0.7631  0.2292 -0.1029
   70phy    C24 1876   2.036  -0.292  -0.228  0.0426 -0.7792 -0.0659
   70phy    C22 1877   2.228  -0.205  -0.089 -0.4215 -0.0902  0.3936
   70phy    C21 1878   2.289  -0.332  -0.025 -0.6215 -0.1147 -0.1675
   70phy    C20 1879   2.446  -0.316  -0.023 -0.2147 -0.0219 -0.7311
   70phy    C18 1880   2.526  -0.448   0.023  0.2402  0.0238  0.1193
   70phy    O01 1881   2.463  -0.502   0.142  0.6143 -0.2741  0.1250
   70phy    H01 1882   2.474  -0.434   0.205  1.9087 -0.2376 -0.1198
   70phy    C19 1883   2.660  -0.389   0.066 -0.1102  0.3444 -0.0743
   70phy    C13 1884   2.544  -0.563  -0.090 -0.6202 -0.0706  0.0077
   70phy     H3 1885   2.438  -0.581  -0.123 -1.4807 -0.3054  2.5803
   70phy    O33 1886   2.596  -0.525  -0.211 -0.1478 -0.4975 -0.2237
   70phy    H1B 1887   2.677  -0.569  -0.228  0.1674  0.1667 -0.5111
   70phy    C12 1888   2.549  -0.713  -0.067 -0.6846 -0.0208 -0.1876
   70phy    O11 1889   2.668  -0.783  -0.087  0.5980  0.2260 -0.3249
   70phy    H1A 1890   2.714  -0.778  -0.005  1.1663  0.4439 -0.6492
   71phy    C35 1891   2.315   0.561   0.999 -0.1613 -0.1042 -0.4850
   71phy    C33 1892   2.411   0.448   0.991  0.1605 -0.4568  0.7461
   71phy    C34 1893   2.405   0.376   1.121 -1.0055  0.1449 -0.4369
   71phy    C32 1894   2.380   0.358   0.873 -0.2830 -0.2286 -0.4096
   71phy    C31 1895   2.494   0.260   0.838 -0.3422  0.1423 -0.4582
   71phy    C30 1896   2.440   0.142   0.763  0.3768 -0.0471 -0.3408
   71phy    C28 1897   2.554   0.060   0.693  0.3592 -0.0130  0.1663
   71phy    C29 1898   2.621  -0.043   0.784  0.5097  0.0061 -0.6005
   71phy    C27 1899   2.503  -0.013   0.570 -0.2312 -0.5597 -0.3918
   71phy    C26 1900   2.559   0.038   0.439  0.4944 -0.4538  0.1237
   71phy    C25 1901   2.489  -0.011   0.314  0.5176  0.4865  0.1093
   71phy    C23 1902   2.498   0.076   0.188  0.5007  0.4993  0.3726
   71phy    C24 1903   2.576   0.009   0.071 -0.5460 -0.0430  0.3839
   71phy    C22 1904   2.354   0.115   0.136 -0.2416 -0.2639 -0.6531
   71phy    C21 1905   2.334   0.245   0.062 -0.5956  0.0413  0.3391
   71phy    C20 1906   2.192   0.288   0.026  0.2566 -0.0156  0.0942
   71phy    C18 1907   2.187   0.429  -0.053  0.2406  0.7052  0.3269
   71phy    O01 1908   2.294   0.516  -0.010  0.0716 -0.4672  0.5493
   71phy    H01 1909   2.292   0.602  -0.048  1.1636 -0.6009  0.1369
   71phy    C19 1910   2.065   0.506  -0.002 -0.6042  0.3405  0.3872
   71phy    C13 1911   2.186   0.417  -0.216 -0.0910  0.2727 -0.1529
   71phy     H3 1912   2.112   0.337  -0.240  1.2826 -1.6877  1.7060
   71phy    O33 1913   2.137   0.523  -0.295  0.2809 -0.8732 -0.0436
   71phy    H1B 1914   2.217   0.568  -0.310 -0.2931  0.3746  0.5192
   71phy    C12 1915   2.288   0.329  -0.297 -0.4414  0.0260 -0.0900
   71phy    O11 1916   2.398   0.408  -0.341  0.0200 -0.0653  0.4569
   71phy    H1A 1917   2.371   0.477  -0.399  0.4564 -1.1430 -1.0769
   72phy    C35 1918   2.646   0.890   1.067  0.4827  0.3961  0.4383
   72phy    C33 1919   2.518   0.852   1.144 -0.3187  0.0596  0.4624
   72phy    C34 1920   2.555   0.800   1.279 -0.0365 -0.1236  0.1948
   72phy    C32 1921   2.413   0.959   1.148 -0.7498 -0.2243  0.1582
   72phy    C31 1922   2.266   0.917   1.140 -0.0312  0.6416 -0.3856
   72phy    C30 1923   2.168   1.033   1.118  0.9049  0.2559  0.0603
   72phy    C28 1924   2.025   0.987   1.098  0.5256  0.0904 -0.7380
   72phy    C29 1925   1.963   0.923   1.228  0.3158  0.1812 -0.6651
   72phy    C27 1926   1.931   1.099   1.044  0.2364 -0.0701  0.2052
   72phy    C26 1927   1.886   1.071   0.897 -0.1198 -0.1577  0.0390
   72phy    C25 1928   1.780   1.169   0.851  0.0078  0.1737 -0.3889
   72phy    C23 1929   1.750   1.167   0.699 -0.3624 -0.0250 -0.3881
   72phy    C24 1930   1.596   1.169   0.677 -0.2174  0.7110 -0.6448
   72phy    C22 1931   1.842   1.267   0.628 -0.3088 -0.1392 -0.3848
   72phy    C21 1932   1.872   1.247   0.482 -0.3442  0.3222 -0.9613
   72phy    C20 1933   1.988   1.340   0.439 -0.2173 -0.2404 -0.1542
   72phy    C18 1934   2.041   1.328   0.295  0.0064  0.2586 -0.5861
   72phy    O01 1935   2.063   1.189   0.260  0.5457  0.1112 -0.2976
   72phy    H01 1936   1.990   1.156   0.211  1.2365  1.0717 -2.0951
   72phy    C19 1937   2.176   1.404   0.306  0.4981  0.6656 -0.6363
   72phy    C13 1938   1.946   1.404   0.186 -0.5667  0.1758 -0.5925
   72phy     H3 1939   1.846   1.354   0.197 -0.4224 -0.0385 -0.2227
   72phy    O33 1940   1.906   1.539   0.223 -0.2694  0.4891  0.1991
   72phy    H1B 1941   1.971   1.595   0.184 -0.9002  0.7298 -0.5263
   72phy    C12 1942   1.935   1.381   0.030 -0.0088 -0.0163  0.5075
   72phy    O11 1943   1.966   1.256  -0.019 -0.7046 -0.0296  0.4144
   72phy    H1A 1944   1.894   1.196  -0.008  0.6980 -1.7650  0.7313
   73phy    C35 1945   2.303   1.761   1.309  0.2223  0.1249  0.5123
   73phy    C33 1946   2.358   1.903   1.327  0.2694  0.3813 -0.1576
   73phy    C34 1947   2.376   1.928   1.471  0.2496  0.4997  0.0255
   73phy    C32 1948   2.492   1.930   1.255  0.1903  0.1409 -0.2657
   73phy    C31 1949   2.480   1.984   1.108  0.0338  0.0501 -0.3255
   73phy    C30 1950   2.596   2.067   1.059  0.2203 -1.4986  0.8473
   73phy    C28 1951   2.576   2.142   0.924  0.3816  0.8929  0.1552
   73phy    C29 1952   2.505   2.276   0.934  0.5002  0.5487 -0.3879
   73phy    C27 1953   2.715   2.171   0.858 -0.1298 -0.1011  0.0433
   73phy    C26 1954   2.729   2.138   0.706 -0.0171 -0.0816  0.5681
   73phy    C25 1955   2.865   2.127   0.648 -0.2032  0.9694  0.4542
   73phy    C23 1956   2.861   2.096   0.496  0.1999 -0.2097  0.3589
   73phy    C24 1957   2.960   2.185   0.416  0.0879  0.0247 -0.3748
   73phy    C22 1958   2.875   1.944   0.461 -0.1897 -0.3149 -0.1612
   73phy    C21 1959   2.794   1.889   0.341  0.2596 -0.3742 -0.3816
   73phy    C20 1960   2.772   1.736   0.349 -0.3441 -0.1160 -0.0105
   73phy    C18 1961   2.697   1.657   0.231  0.1375 -0.4984 -0.0264
   73phy    O01 1962   2.580   1.729   0.190  0.0793 -0.2851  0.4377
   73phy    H01 1963   2.512   1.674   0.156 -0.5158 -0.8845  2.4918
   73phy    C19 1964   2.647   1.532   0.301 -0.1709 -0.0880  0.2132
   73phy    C13 1965   2.791   1.623   0.108  0.4992  0.1339  0.5595
   73phy     H3 1966   2.817   1.723   0.066  0.1406  0.6631  1.5685
   73phy    O33 1967   2.923   1.578   0.129  0.3527 -0.0535  0.3249
   73phy    H1B 1968   2.962   1.585   0.043 -0.1315 -0.1051  0.0981
   73phy    C12 1969   2.744   1.581  -0.038  0.3209  0.1956 -0.6733
   73phy    O11 1970   2.823   1.616  -0.148  0.4674 -0.1847  0.5804
   73phy    H1A 1971   2.786   1.696  -0.180  0.7488 -0.4942 -0.5746
   74phy    C35 1972   3.025   2.207   1.176  0.6715 -0.3934 -0.2517
   74phy    C33 1973   2.952   2.330   1.124  0.1360 -0.3962  0.6140
   74phy    C34 1974   2.876   2.396   1.240 -0.0917 -0.0773 -0.0395
   74phy    C32 1975   3.050   2.430   1.063 -0.1104 -0.0759  0.7865
   74phy    C31 1976   3.072   2.406   0.911 -0.0290  0.1531 -0.3893
   74phy    C30 1977   3.162   2.503   0.838 -0.1686 -0.0896  0.4085
   74phy    C28 1978   3.172   2.478   0.687  0.5447  0.1577  0.0509
   74phy    C29 1979   3.170   2.611   0.614  0.8415 -0.7383  0.4848
   74phy    C27 1980   3.298   2.415   0.638 -0.4997  0.2915  0.3905
   74phy    C26 1981   3.276   2.314   0.525  0.5118 -0.2519 -0.3795
   74phy    C25 1982   3.408   2.274   0.458 -0.3625  0.1758  0.3810
   74phy    C23 1983   3.396   2.182   0.333 -0.3871  0.2948 -0.4503
   74phy    C24 1984   3.507   2.220   0.230 -0.4143 -0.1757  0.0251
   74phy    C22 1985   3.388   2.029   0.377 -0.1445  0.2035  0.0552
   74phy    C21 1986   3.300   1.943   0.288  0.2583  0.3879 -0.5580
   74phy    C20 1987   3.274   1.797   0.340  0.2300 -0.4006 -0.1661
   74phy    C18 1988   3.196   1.689   0.264  0.1654 -0.1124 -0.2074
   74phy    O01 1989   3.085   1.756   0.210  0.0303 -0.0356  0.3249
   74phy    H01 1990   3.019   1.695   0.181  1.4331 -1.0970 -0.8362
   74phy    C19 1991   3.146   1.589   0.372 -0.4165  0.2569  0.0084
   74phy    C13 1992   3.291   1.628   0.150 -0.8757  0.0786  0.2544
   74phy     H3 1993   3.326   1.720   0.095  1.7516  0.2645  2.0537
   74phy    O33 1994   3.421   1.578   0.184 -0.0538  0.1575 -0.2445
   74phy    H1B 1995   3.488   1.640   0.162 -1.1713  0.7969 -2.0641
   74phy    C12 1996   3.242   1.561   0.019 -0.5128 -0.0321  0.1524
   74phy    O11 1997   3.118   1.593  -0.035 -0.2027 -0.1878  0.1758
   74phy    H1A 1998   3.119   1.547  -0.117  1.2566  0.6871 -0.3260
   75phy    C35 1999   0.273   2.006   1.500 -0.1230  0.0943 -0.0943
   75phy    C33 2000   0.153   1.952   1.432 -0.9642  0.3076  0.2364
   75phy    C34 2001   0.107   1.828   1.507  0.0806  0.6431 -0.1194
   75phy    C32 2002   0.046   2.066   1.436  0.9740  0.0806  0.4485
   75phy    C31 2003  -0.043   2.076   1.308  0.3834 -0.6151 -0.2741
   75phy    C30 2004  -0.155   2.179   1.319  0.5710 -0.3325  0.6030
   75phy    C28 2005  -0.242   2.182   1.195  0.4026 -0.3683  0.5050
   75phy    C29 2006  -0.394   2.205   1.236 -0.0484  0.2365  0.4523
   75phy    C27 2007  -0.188   2.290   1.088  0.6618  0.1423  0.0796
   75phy    C26 2008  -0.191   2.251   0.942 -0.2204  0.3961  0.0682
   75phy    C25 2009  -0.138   2.366   0.850 -0.3488 -0.2265  0.4807
   75phy    C23 2010  -0.139   2.319   0.699 -0.1960 -0.0325 -0.2800
   75phy    C24 2011  -0.176   2.440   0.617  0.3355  0.2466  0.6018
   75phy    C22 2012   0.000   2.268   0.653 -0.5669 -0.7230 -0.1709
   75phy    C21 2013   0.015   2.173   0.538  0.7759  0.0145  0.3198
   75phy    C20 2014   0.161   2.125   0.539  0.4825  0.3078  0.5756
   75phy    C18 2015   0.212   2.034   0.421  0.7047  0.4836 -0.0694
   75phy    O01 2016   0.138   1.904   0.411  0.4038  0.1610  0.3210
   75phy    H01 2017   0.050   1.928   0.433  0.6524  1.4055  0.0257
   75phy    C19 2018   0.354   2.002   0.469 -0.2388  0.2372 -0.5530
   75phy    C13 2019   0.212   2.115   0.278 -0.3562  0.2812  0.3127
   75phy     H3 2020   0.105   2.142   0.261  0.1731  2.5432  0.3429
   75phy    O33 2021   0.257   2.250   0.282 -0.4641  0.0874  0.4850
   75phy    H1B 2022   0.198   2.292   0.342  0.6712  0.0122  1.6706
   75phy    C12 2023   0.209   2.043   0.139 -0.4175 -0.0829 -0.1342
   75phy    O11 2024   0.324   2.067   0.061  0.0559  0.0280 -0.8263
   75phy    H1A 2025   0.348   2.156   0.082  0.5239 -0.1963 -0.3892
   76phy    C35 2026   2.956   1.158   1.669  0.1192  0.1579  0.6750
   76phy    C33 2027   2.853   1.178   1.559 -0.2353  0.0838  0.6657
   76phy    C34 2028   2.821   1.044   1.500  0.1767 -0.3801  0.0838
   76phy    C32 2029   2.727   1.248   1.615  0.1261  0.3324 -0.1675
   76phy    C31 2030   2.734   1.399   1.654 -0.0543 -0.5442  0.5153
   76phy    C30 2031   2.616   1.439   1.737 -0.4207 -0.0654 -0.3162
   76phy    C28 2032   2.628   1.581   1.801  0.2166 -0.6637 -0.2952
   76phy    C29 2033   2.510   1.674   1.756 -0.2212  0.4296  0.2432
   76phy    C27 2034   2.627   1.569   1.954  0.5347 -0.6625  0.0791
   76phy    C26 2035   2.735   1.649   2.027 -0.1386  0.3496  0.3029
   76phy    C25 2036   2.758   1.614   2.173 -0.1586 -0.1472  0.4895
   76phy    C23 2037   2.844   1.712   2.250  0.3146 -0.1087  0.3839
   76phy    C24 2038   2.766   1.819   2.322 -0.7193  0.2810  0.0514
   76phy    C22 2039   2.919   1.621   2.352 -0.4058 -0.0413 -0.1842
   76phy    C21 2040   3.070   1.642   2.371  0.5020 -0.2275 -0.2858
   76phy    C20 2041   3.142   1.525   2.443  0.5287 -0.0507  0.3140
   76phy    C18 2042   3.299   1.541   2.473 -0.3448 -0.4114 -0.2865
   76phy    O01 2043   3.315   1.645   2.571 -0.4651 -0.1180 -0.3394
   76phy    H01 2044   3.280   1.725   2.537  0.6004  0.6077  0.2160
   76phy    C19 2045   3.319   1.408   2.547  0.5976 -0.2170 -0.2578
   76phy    C13 2046   3.407   1.552   2.346  0.0677 -0.2075 -0.1334
   76phy     H3 2047   3.397   1.462   2.280 -0.1446  0.6415 -1.2958
   76phy    O33 2048   3.542   1.533   2.395 -0.2099  0.2215 -0.3899
   76phy    H1B 2049   3.558   1.593   2.465  0.1135  0.2607 -0.4930
   76phy    C12 2050   3.415   1.684   2.260 -0.3416 -0.2302 -0.0687
   76phy    O11 2051   3.444   1.806   2.323 -0.5254  0.6438 -0.1680
   76phy    H1A 2052   3.538   1.812   2.332 -0.6332  0.2512  1.7453
   77phy    C35 2053   2.301   0.539   0.308 -0.0758 -0.2971 -0.6155
   77phy    C33 2054   2.332   0.487   0.450  0.2590  0.3653  0.0513
   77phy    C34 2055   2.275   0.344   0.446  0.2752 -0.3198  0.4118
   77phy    C32 2056   2.478   0.500   0.491 -0.8791  0.1614 -0.4308
   77phy    C31 2057   2.527   0.637   0.547  0.0698  0.6052 -0.3444
   77phy    C30 2058   2.669   0.621   0.591 -0.0575 -0.6513 -0.1497
   77phy    C28 2059   2.734   0.750   0.643  0.0156  0.2793  0.0173
   77phy    C29 2060   2.802   0.729   0.778 -0.6898 -0.2427  0.2723
   77phy    C27 2061   2.833   0.823   0.543  0.4122  0.1715  0.4152
   77phy    C26 2062   2.816   0.974   0.541 -0.3078 -0.4635 -0.1551
   77phy    C25 2063   2.929   1.048   0.457  0.6311  0.0501 -0.4614
   77phy    C23 2064   2.889   1.193   0.415 -0.7391 -0.6072  0.1913
   77phy    C24 2065   2.939   1.295   0.515  0.5674 -0.1958 -0.5205
   77phy    C22 2066   2.965   1.225   0.285  0.5815 -0.4833  0.0790
   77phy    C21 2067   2.888   1.191   0.158  0.1474 -0.1341 -0.3202
   77phy    C20 2068   2.982   1.216   0.043  0.1666  0.4808 -0.3832
   77phy    C18 2069   3.000   1.113  -0.077 -0.1110 -0.2902 -0.7503
   77phy    O01 2070   3.017   0.982  -0.015 -0.1872 -0.5805 -0.1169
   77phy    H01 2071   2.936   0.948   0.018  0.6562 -2.4913  0.1746
   77phy    C19 2072   3.140   1.151  -0.145  0.7426 -0.0201 -0.2028
   77phy    C13 2073   2.877   1.104  -0.179  0.3396 -0.7639 -0.0690
   77phy     H3 2074   2.793   1.061  -0.118  0.0899  0.0238  0.1513
   77phy    O33 2075   2.813   1.230  -0.203  0.4600 -0.2834 -0.3718
   77phy    H1B 2076   2.865   1.302  -0.172 -0.0360 -0.6175  1.3276
   77phy    C12 2077   2.846   0.995  -0.288 -0.5574  0.2414  0.1181
   77phy    O11 2078   2.723   1.004  -0.354 -0.2593  0.3388 -0.3237
   77phy    H1A 2079   2.659   1.005  -0.286  0.9900  0.9331  0.8741
   78phy    C35 2080   3.268   4.976   0.728  0.2121  0.4834  0.1896
   78phy    C33 2081   3.304   4.843   0.796  0.3811 -0.6245  0.5033
   78phy    C34 2082   3.307   4.731   0.696  0.2350  0.0895  0.7682
   78phy    C32 2083   3.445   4.854   0.857  0.1195 -0.4431 -0.3990
   78phy    C31 2084   3.451   4.887   1.009 -0.2690  0.8257  0.2037
   78phy    C30 2085   3.590   4.909   1.075  0.1792  0.1226 -0.1703
   78phy    C28 2086   3.608   5.014   1.186  0.4541  0.5627 -0.1158
   78phy    C29 2087   3.566   4.956   1.319 -0.3515  0.0891 -0.8254
   78phy    C27 2088   3.751   5.071   1.187 -0.2340  0.3110 -0.1421
   78phy    C26 2089   3.756   5.215   1.129 -0.2350  0.3102 -0.7107
   78phy    C25 2090   3.903   5.257   1.134 -0.1389 -0.6634  0.0891
   78phy    C23 2091   3.937   5.389   1.056  0.4787  0.1909  0.1416
   78phy    C24 2092   3.927   5.510   1.145 -0.2398 -0.2744 -0.1643
   78phy    C22 2093   4.064   5.371   0.976 -0.2545 -0.3230  0.7955
   78phy    C21 2094   4.073   5.434   0.830  0.0683  0.0835  0.1370
   78phy    C20 2095   4.195   5.393   0.751  0.5318 -0.8504 -0.0506
   78phy    C18 2096   4.195   5.453   0.600  0.3592  0.0009 -0.0297
   78phy    O01 2097   4.073   5.417   0.531  0.2501 -0.0711 -0.4562
   78phy    H01 2098   4.075   5.470   0.453  0.3255  0.3363 -0.1837
   78phy    C19 2099   4.307   5.380   0.524 -0.0844 -0.1400 -0.0534
   78phy    C13 2100   4.224   5.607   0.582 -0.5156 -0.2438 -0.0715
   78phy     H3 2101   4.142   5.657   0.639  0.2611  0.8836  0.1007
   78phy    O33 2102   4.334   5.665   0.657 -0.2391  0.4040  0.7249
   78phy    H1B 2103   4.354   5.604   0.725 -1.5499 -0.8990  0.0062
   78phy    C12 2104   4.181   5.701   0.459 -0.0148  0.0910  0.7569
   78phy    O11 2105   4.086   5.641   0.368  0.2383 -0.0949 -0.0753
   78phy    H1A 2106   4.033   5.700   0.318  1.7640  0.8606 -0.6120
   79phy    C35 2107   2.628   1.367   1.200  0.4151 -0.0776  0.1400
   79phy    C33 2108   2.715   1.492   1.228 -0.1577  0.2495 -0.1138
   79phy    C34 2109   2.664   1.588   1.336 -0.0264  0.1690 -0.1515
   79phy    C32 2110   2.860   1.456   1.252 -0.7501  0.1930 -0.2673
   79phy    C31 2111   2.972   1.544   1.194 -0.3008 -0.7175  0.2303
   79phy    C30 2112   3.115   1.504   1.247  0.3542 -0.5736  0.2780
   79phy    C28 2113   3.224   1.572   1.166  0.7649 -0.9560  0.5059
   79phy    C29 2114   3.299   1.674   1.249  0.0159 -0.0046 -0.3777
   79phy    C27 2115   3.319   1.470   1.096  0.7636 -0.2615  0.1845
   79phy    C26 2116   3.266   1.401   0.969  0.4610 -0.1990 -0.4174
   79phy    C25 2117   3.364   1.303   0.912 -0.0541 -0.1661  0.0614
   79phy    C23 2118   3.328   1.253   0.767 -0.2575  0.5262 -0.4503
   79phy    C24 2119   3.400   1.347   0.669  0.0591 -0.0113  0.3705
   79phy    C22 2120   3.368   1.113   0.740 -0.0368  0.1015  0.6177
   79phy    C21 2121   3.269   1.029   0.655 -1.0518  1.0881  0.1655
   79phy    C20 2122   3.333   0.889   0.630 -0.1760 -0.8777 -0.0996
   79phy    C18 2123   3.278   0.787   0.528 -0.1248  0.4233 -0.2985
   79phy    O01 2124   3.138   0.776   0.564 -0.1494 -0.1995 -0.2171
   79phy    H01 2125   3.130   0.775   0.658  0.4607 -2.4211 -0.1462
   79phy    C19 2126   3.351   0.661   0.578  0.0751  0.7994  0.5751
   79phy    C13 2127   3.304   0.819   0.374  0.2404 -0.0969 -0.0089
   79phy     H3 2128   3.269   0.925   0.366 -0.2264 -0.3151 -1.0142
   79phy    O33 2129   3.442   0.838   0.328  0.3430 -0.0084 -0.2712
   79phy    H1B 2130   3.477   0.765   0.281  1.1383  0.9494 -1.2130
   79phy    C12 2131   3.200   0.773   0.266 -0.3699 -0.1869 -0.1246
   79phy    O11 2132   3.075   0.727   0.306  0.3711  0.1526  0.0593
   79phy    H1A 2133   3.061   0.769   0.388  3.0659  1.0859  0.1631
   80phy    C35 2134   4.513   1.267   0.847  0.5657  0.3742 -0.5569
   80phy    C33 2135   4.520   1.195   0.985  0.3288  0.0543  0.4413
   80phy    C34 2136   4.553   1.300   1.089 -0.8139  0.1606  0.3946
   80phy    C32 2137   4.392   1.120   1.032 -0.1540  0.5751  0.1118
   80phy    C31 2138   4.361   0.980   0.967 -0.0741 -0.0145  0.1312
   80phy    C30 2139   4.252   0.900   1.028 -0.1997  0.3088 -0.5488
   80phy    C28 2140   4.227   0.767   0.950 -0.5409 -0.2707  0.1860
   80phy    C29 2141   4.312   0.649   1.002 -0.1375  0.5474  0.3088
   80phy    C27 2142   4.079   0.739   0.952 -0.1814  0.6022  0.0436
   80phy    C26 2143   4.021   0.693   0.818 -0.4657 -0.1347  0.2643
   80phy    C25 2144   3.870   0.684   0.822  0.1431 -0.1215  0.4700
   80phy    C23 2145   3.806   0.601   0.709  0.4124  0.7521  0.6272
   80phy    C24 2146   3.681   0.526   0.761 -0.2535 -0.1267  0.2172
   80phy    C22 2147   3.769   0.686   0.585  0.2819  0.0833  0.3604
   80phy    C21 2148   3.804   0.624   0.448  0.5284  0.4518  0.1381
   80phy    C20 2149   3.788   0.728   0.336 -0.0576  0.5174 -0.0605
   80phy    C18 2150   3.796   0.668   0.195 -0.8246 -0.3900  0.2541
   80phy    O01 2151   3.927   0.599   0.184  0.2450 -0.3401 -0.3436
   80phy    H01 2152   3.931   0.571   0.094  1.0174 -2.0310  0.1762
   80phy    C19 2153   3.809   0.798   0.109  0.0575  0.3141 -0.4866
   80phy    C13 2154   3.669   0.581   0.146 -0.8983  0.0266 -0.1057
   80phy     H3 2155   3.661   0.507   0.230  0.4811  0.2403  0.2438
   80phy    O33 2156   3.539   0.641   0.160 -0.5088  0.4119  0.1618
   80phy    H1B 2157   3.504   0.656   0.074 -3.6904 -0.1880  1.2505
   80phy    C12 2158   3.675   0.470   0.038  0.0047  0.5110 -0.0830
   80phy    O11 2159   3.659   0.515  -0.094  0.4398 -0.5499 -0.0545
   80phy    H1A 2160   3.735   0.560  -0.125  0.1576  0.2739  0.4089
   81phy    C35 2161   4.376   1.998   0.705 -0.0202 -0.0380 -0.1423
   81phy    C33 2162   4.290   1.972   0.835 -0.5237 -0.3128  0.5256
   81phy    C34 2163   4.225   2.106   0.860  0.6198  0.1366 -0.6764
   81phy    C32 2164   4.183   1.861   0.824  0.1518  0.7893 -0.8192
   81phy    C31 2165   4.235   1.719   0.844 -0.0905  0.8474 -0.1342
   81phy    C30 2166   4.113   1.623   0.847 -0.3492 -0.8600  0.1253
   81phy    C28 2167   4.143   1.481   0.890  0.0907  0.0285  0.1960
   81phy    C29 2168   4.147   1.462   1.037 -0.2136  0.2119  0.3361
   81phy    C27 2169   4.031   1.384   0.851  0.4078 -0.0984  0.6593
   81phy    C26 2170   4.028   1.316   0.715 -0.3136  0.0000 -0.1003
   81phy    C25 2171   3.918   1.217   0.699 -0.1861 -0.5333 -0.6685
   81phy    C23 2172   3.914   1.149   0.556 -0.1363  0.2857 -0.0066
   81phy    C24 2173   3.980   1.009   0.556  0.4617 -0.4820  0.3897
   81phy    C22 2174   3.767   1.141   0.508 -0.0346  0.2595  0.2587
   81phy    C21 2175   3.741   1.170   0.355  0.2038 -0.4792 -0.4741
   81phy    C20 2176   3.592   1.165   0.326 -0.2414  0.7010  0.5223
   81phy    C18 2177   3.527   1.227   0.196  0.3735  0.2101 -0.0944
   81phy    O01 2178   3.585   1.351   0.165 -0.5496 -0.2308  0.1813
   81phy    H01 2179   3.533   1.420   0.202 -0.2272 -1.0601  2.2710
   81phy    C19 2180   3.377   1.247   0.235 -0.3348  0.4195  0.9209
   81phy    C13 2181   3.541   1.131   0.067 -0.0681  0.4021 -0.2607
   81phy     H3 2182   3.650   1.111   0.050 -0.7544 -2.4431 -1.9378
   81phy    O33 2183   3.505   0.991   0.085 -0.2276 -0.7846 -0.8473
   81phy    H1B 2184   3.476   0.977   0.173  0.6970  0.6820 -0.2705
   81phy    C12 2185   3.525   1.177  -0.077  0.1421 -0.1129  0.8707
   81phy    O11 2186   3.510   1.318  -0.098  0.2643 -0.3424  0.0982
   81phy    H1A 2187   3.560   1.356  -0.028 -0.3337  0.0952  0.2994
   82phy    C35 2188   2.160   2.117   0.821 -0.0001  0.2930 -0.5330
   82phy    C33 2189   2.059   2.047   0.906  0.4466 -0.3275  0.4097
   82phy    C34 2190   1.936   2.141   0.893 -0.4330 -0.3804 -0.0407
   82phy    C32 2191   2.016   1.902   0.870 -0.2747 -0.0809 -0.0044
   82phy    C31 2192   2.096   1.785   0.935  0.2220 -0.8762  0.4164
   82phy    C30 2193   2.052   1.652   0.868  0.3727 -0.0288  0.1764
   82phy    C28 2194   2.083   1.531   0.957 -0.1267  0.7863  0.2477
   82phy    C29 2195   1.961   1.484   1.034  0.2545  0.4799  0.2847
   82phy    C27 2196   2.114   1.410   0.869  0.1720  0.1172  0.0464
   82phy    C26 2197   2.261   1.388   0.836 -0.1209 -0.0476 -0.0027
   82phy    C25 2198   2.298   1.268   0.744  0.1513  0.1934  0.2587
   82phy    C23 2199   2.444   1.248   0.693 -0.5107 -0.1447  0.8199
   82phy    C24 2200   2.532   1.221   0.812  0.2864 -0.2361  0.0289
   82phy    C22 2201   2.468   1.130   0.599  0.3548  0.0717  0.0371
   82phy    C21 2202   2.439   1.156   0.448 -0.3998 -0.1952 -0.0125
   82phy    C20 2203   2.456   1.021   0.376  0.5881 -0.2122 -0.4313
   82phy    C18 2204   2.407   1.018   0.224 -0.0484 -0.4442  0.0669
   82phy    O01 2205   2.273   1.056   0.200  0.0944 -0.0841 -0.5230
   82phy    H01 2206   2.238   1.111   0.267  1.4687 -1.2388  1.2441
   82phy    C19 2207   2.418   0.870   0.193  0.6132  0.2871  0.2121
   82phy    C13 2208   2.497   1.106   0.119 -0.2784  0.2441  0.0763
   82phy     H3 2209   2.578   1.147   0.184 -0.1496 -1.6641  1.1890
   82phy    O33 2210   2.580   1.045   0.026  0.6097 -0.1053 -0.3236
   82phy    H1B 2211   2.534   1.031  -0.055 -1.0509 -0.8739  0.7138
   82phy    C12 2212   2.469   1.250   0.071 -0.1028  0.4615  0.1374
   82phy    O11 2213   2.377   1.254  -0.037 -0.3483 -0.1251 -0.0580
   82phy    H1A 2214   2.363   1.342  -0.065  3.0638  0.2306 -1.1295
   83phy    C35 2215   4.936   1.641   1.270  0.4293 -0.3926 -0.1277
   83phy    C33 2216   4.844   1.731   1.187 -0.6179 -0.4933 -0.1570
   83phy    C34 2217   4.905   1.763   1.051 -0.0760  0.0882 -0.4323
   83phy    C32 2218   4.705   1.676   1.172  0.1432  0.0936 -0.8844
   83phy    C31 2219   4.596   1.767   1.240  0.8629  0.1109  0.0599
   83phy    C30 2220   4.452   1.704   1.227  0.3211 -1.2012  0.4292
   83phy    C28 2221   4.355   1.786   1.307  0.7884  0.6387 -0.1765
   83phy    C29 2222   4.283   1.895   1.222 -0.3723 -0.3863  0.2303
   83phy    C27 2223   4.258   1.687   1.374 -0.3859  0.2583 -0.0022
   83phy    C26 2224   4.184   1.727   1.498  0.0714  0.5916 -0.0426
   83phy    C25 2225   4.057   1.644   1.527  0.2799  0.2306 -0.0301
   83phy    C23 2226   3.963   1.703   1.631  0.2707 -0.2347  0.1367
   83phy    C24 2227   3.848   1.777   1.560  0.2818 -0.3554 -0.9648
   83phy    C22 2228   3.896   1.587   1.701 -0.0813 -0.1768  0.6173
   83phy    C21 2229   3.869   1.605   1.852 -0.0784 -0.0617 -0.0267
   83phy    C20 2230   3.790   1.485   1.903 -0.6754 -0.3529  0.0434
   83phy    C18 2231   3.741   1.487   2.058 -0.3817  0.2872  0.1471
   83phy    O01 2232   3.645   1.599   2.073 -0.5968  0.2208 -0.3216
   83phy    H01 2233   3.677   1.683   2.046 -1.9167  1.0260  0.4888
   83phy    C19 2234   3.651   1.362   2.070  0.1465  0.0783  0.4186
   83phy    C13 2235   3.851   1.489   2.185  0.5214  0.2399 -0.3729
   83phy     H3 2236   3.920   1.402   2.175  1.0336  0.5256  0.6095
   83phy    O33 2237   3.791   1.462   2.315 -0.6349  0.3076  0.2073
   83phy    H1B 2238   3.698   1.464   2.305 -0.6212 -2.3460 -1.5165
   83phy    C12 2239   3.937   1.624   2.203  0.6272  0.3424  0.1563
   83phy    O11 2240   3.871   1.740   2.246  0.2307 -0.4840  0.3594
   83phy    H1A 2241   3.848   1.719   2.334 -1.6415 -1.6394 -0.3564
   84phy    C35 2242   3.846   2.142   0.810 -0.1184 -0.1209 -0.1955
   84phy    C33 2243   3.704   2.080   0.803 -0.0233  0.0240  0.0047
   84phy    C34 2244   3.601   2.192   0.804 -0.5007  0.2222 -0.4941
   84phy    C32 2245   3.697   2.012   0.667 -0.6239  0.3612 -0.1289
   84phy    C31 2246   3.750   1.866   0.655 -0.0089 -0.3650  0.6799
   84phy    C30 2247   3.747   1.836   0.502 -0.0628  0.6385 -0.0825
   84phy    C28 2248   3.776   1.683   0.473  0.6717  0.2991  0.8265
   84phy    C29 2249   3.657   1.621   0.396  0.1912  0.0728 -0.5130
   84phy    C27 2250   3.895   1.648   0.376  0.3190  0.2550  0.0102
   84phy    C26 2251   4.024   1.651   0.454  0.1215  0.0336 -0.5333
   84phy    C25 2252   4.147   1.584   0.388 -0.6973 -0.1607 -0.3081
   84phy    C23 2253   4.273   1.577   0.475 -1.1037 -0.1395 -0.8918
   84phy    C24 2254   4.306   1.428   0.495 -0.0195 -0.1534 -0.1251
   84phy    C22 2255   4.390   1.630   0.389 -0.2049 -0.2331 -0.4360
   84phy    C21 2256   4.417   1.782   0.409 -0.1736 -0.8396  0.4373
   84phy    C20 2257   4.540   1.819   0.323 -0.4590  0.1722 -0.2197
   84phy    C18 2258   4.597   1.966   0.319 -0.3089 -0.4781  0.6783
   84phy    O01 2259   4.486   2.058   0.328 -0.2739  0.3651  0.1498
   84phy    H01 2260   4.412   2.035   0.275 -1.5479  0.8752  1.6153
   84phy    C19 2261   4.667   1.967   0.178 -0.0557 -0.3960 -0.6435
   84phy    C13 2262   4.698   1.993   0.440 -0.1919 -1.1380  0.3194
   84phy     H3 2263   4.633   1.976   0.530 -1.4310 -2.3991 -0.7643
   84phy    O33 2264   4.802   1.900   0.466 -0.0577 -0.2309  0.4320
   84phy    H1B 2265   4.765   1.814   0.472  1.5593 -0.9408  0.5928
   84phy    C12 2266   4.730   2.138   0.496  0.1057  0.6162 -0.3043
   84phy    O11 2267   4.653   2.245   0.444  0.2632  0.2713 -0.5027
   84phy    H1A 2268   4.564   2.234   0.473  0.8185 -1.9344  0.5060
   85phy    C35 2269   2.490   0.034   1.325  0.3655  0.5160 -0.0158
   85phy    C33 2270   2.633   0.085   1.360  0.1688  0.5101 -0.6675
   85phy    C34 2271   2.736   0.029   1.263  0.4275  0.2813 -0.3585
   85phy    C32 2272   2.644   0.234   1.387 -0.0348 -0.2651  0.1929
   85phy    C31 2273   2.685   0.280   1.523  0.5864  0.0452 -0.4878
   85phy    C30 2274   2.719   0.426   1.532  0.0898  0.2290  0.0647
   85phy    C28 2275   2.769   0.479   1.668  0.3777  0.5132  0.2114
   85phy    C29 2276   2.924   0.484   1.673 -0.2244 -0.1967  0.2832
   85phy    C27 2277   2.714   0.619   1.696 -0.0912 -0.6079 -0.4632
   85phy    C26 2278   2.716   0.668   1.840 -0.2005 -0.1239  0.0743
   85phy    C25 2279   2.672   0.816   1.845 -0.7631 -0.1959 -0.0381
   85phy    C23 2280   2.688   0.882   1.985  0.0018  0.6469  0.3931
   85phy    C24 2281   2.735   1.022   1.986 -0.5761 -0.3774  0.4566
   85phy    C22 2282   2.550   0.870   2.056  0.0288  0.0124  0.5607
   85phy    C21 2283   2.552   0.870   2.210  0.0743  0.4026  0.6567
   85phy    C20 2284   2.410   0.861   2.276 -0.5576 -0.1096  0.0181
   85phy    C18 2285   2.395   0.841   2.427  0.0590 -0.4240  0.1630
   85phy    O01 2286   2.453   0.949   2.505 -0.0490  0.1454  0.1725
   85phy    H01 2287   2.497   1.009   2.448 -0.2427  1.3582  1.2643
   85phy    C19 2288   2.246   0.881   2.439  0.6342 -0.1065  0.0688
   85phy    C13 2289   2.437   0.693   2.496  1.1452 -0.1000 -0.2031
   85phy     H3 2290   2.410   0.612   2.423 -1.9538  0.4085  0.2288
   85phy    O33 2291   2.348   0.657   2.604  0.0613 -0.4532 -0.2083
   85phy    H1B 2292   2.350   0.722   2.672  3.0495  0.1030 -0.6646
   85phy    C12 2293   2.590   0.661   2.535  0.0795 -0.8515  0.0706
   85phy    O11 2294   2.639   0.741   2.636  0.2774  0.2459 -0.1976
   85phy    H1A 2295   2.605   0.826   2.613 -1.6072 -0.1248  1.0446
   86phy    C35 2296   3.688   1.629   1.258  0.1166 -0.2512 -0.1016
   86phy    C33 2297   3.772   1.690   1.150 -0.1467  0.5118 -0.0437
   86phy    C34 2298   3.710   1.655   1.014  0.6123  0.6234 -0.3921
   86phy    C32 2299   3.780   1.840   1.147 -0.3866  0.1154 -0.5177
   86phy    C31 2300   3.895   1.917   1.208 -0.4674 -0.3070  0.3773
   86phy    C30 2301   3.881   2.070   1.212  0.2078  0.3679  0.1500
   86phy    C28 2302   3.983   2.144   1.298 -0.1465  0.1598 -0.8719
   86phy    C29 2303   4.103   2.191   1.223 -0.0201 -0.2716 -0.3478
   86phy    C27 2304   3.917   2.277   1.346  0.2592 -0.2513 -0.2321
   86phy    C26 2305   3.897   2.267   1.496  0.2358 -0.0942 -0.2949
   86phy    C25 2306   3.853   2.404   1.559 -0.0896  0.3115 -0.3229
   86phy    C23 2307   3.857   2.417   1.711  0.4704 -0.6452  0.4884
   86phy    C24 2308   3.905   2.557   1.751  0.1262  0.0624 -0.1496
   86phy    C22 2309   3.720   2.380   1.772  0.0598 -0.4983 -0.0646
   86phy    C21 2310   3.737   2.299   1.899 -0.3072 -0.4921 -0.2006
   86phy    C20 2311   3.617   2.209   1.929  0.4090  0.5332 -0.7974
   86phy    C18 2312   3.645   2.088   2.033  0.1284  0.0945  0.3703
   86phy    O01 2313   3.694   2.142   2.155 -0.0086 -0.4337  0.3546
   86phy    H01 2314   3.651   2.221   2.180  0.5487 -0.4860  1.5477
   86phy    C19 2315   3.500   2.042   2.056  0.2548 -0.0168  0.7153
   86phy    C13 2316   3.738   1.962   1.987  0.8501 -0.9826  0.4389
   86phy     H3 2317   3.712   1.942   1.880  2.1161  0.0722 -0.0965
   86phy    O33 2318   3.695   1.843   2.055 -0.3011 -0.7896 -0.0902
   86phy    H1B 2319   3.718   1.857   2.145 -2.0745 -0.4041  0.3545
   86phy    C12 2320   3.895   1.983   1.988  0.5082  0.5219  0.4662
   86phy    O11 2321   3.964   1.966   2.110  0.1668  0.2235 -0.6134
   86phy    H1A 2322   3.949   1.879   2.142  0.4924 -0.3201 -1.8377
   87phy    C35 2323   4.126   2.879   0.400 -0.0618 -0.1116 -0.4049
   87phy    C33 2324   4.133   2.954   0.534  0.2107 -0.7451  0.5313
   87phy    C34 2325   4.284   2.976   0.562 -0.3021  0.1069  0.0551
   87phy    C32 2326   4.064   3.089   0.528 -0.2972  0.1145  0.2675
   87phy    C31 2327   3.911   3.083   0.556  0.5611 -0.4016 -0.3512
   87phy    C30 2328   3.839   3.217   0.525 -0.5218  0.2642 -0.5002
   87phy    C28 2329   3.692   3.216   0.565  0.4337 -1.1082 -0.4189
   87phy    C29 2330   3.673   3.268   0.709  0.6261 -0.0508 -0.5169
   87phy    C27 2331   3.616   3.308   0.467 -0.3410 -0.6708 -0.7969
   87phy    C26 2332   3.515   3.226   0.386 -0.6024 -0.1043 -0.1928
   87phy    C25 2333   3.424   3.304   0.295 -0.1572  0.5835  0.0964
   87phy    C23 2334   3.325   3.217   0.216 -0.2489 -0.3173  0.5014
   87phy    C24 2335   3.187   3.269   0.236  0.1512 -0.3364 -0.3674
   87phy    C22 2336   3.357   3.203   0.065  0.5485  0.6954 -0.2605
   87phy    C21 2337   3.373   3.055   0.016  0.2302 -0.1088 -0.3955
   87phy    C20 2338   3.383   3.058  -0.139 -0.4645  0.2053  0.0481
   87phy    C18 2339   3.301   2.953  -0.236 -0.2248 -0.4643 -0.0537
   87phy    O01 2340   3.348   2.817  -0.214  0.4325  0.1431 -0.0699
   87phy    H01 2341   3.310   2.791  -0.132 -0.7869  0.1651 -0.6041
   87phy    C19 2342   3.344   3.006  -0.371 -0.2658 -0.4110 -0.2265
   87phy    C13 2343   3.142   2.960  -0.211 -0.6496  0.4129  0.1824
   87phy     H3 2344   3.126   2.903  -0.116  1.4225 -0.3086  0.1506
   87phy    O33 2345   3.092   3.085  -0.170  0.6711  0.2787 -0.4194
   87phy    H1B 2346   3.094   3.149  -0.238 -1.0104  0.2483 -0.5426
   87phy    C12 2347   3.035   2.869  -0.278  0.1712  0.1952  0.1498
   87phy    O11 2348   2.911   2.866  -0.213 -0.3254  0.0363 -0.3629
   87phy    H1A 2349   2.866   2.948  -0.228  0.0574  0.1846 -0.7282
   88phy    C35 2350   3.800   2.802   1.418 -0.3912 -0.4309  0.2455
   88phy    C33 2351   3.918   2.834   1.503  0.1866 -0.1534  0.0857
   88phy    C34 2352   4.044   2.803   1.430 -0.5869 -0.0756  0.3952
   88phy    C32 2353   3.902   2.970   1.555 -0.2460 -0.1751  0.1081
   88phy    C31 2354   3.961   2.987   1.696 -0.0188 -0.1729  0.1162
   88phy    C30 2355   3.922   3.127   1.750 -0.4554  0.2446 -0.5974
   88phy    C28 2356   3.953   3.153   1.901  0.6301  0.2411 -0.6459
   88phy    C29 2357   4.060   3.264   1.923 -0.3784 -0.5616 -0.5403
   88phy    C27 2358   3.818   3.179   1.972 -0.1291 -0.1985 -0.0541
   88phy    C26 2359   3.805   3.101   2.104  0.0945  0.3614  0.0204
   88phy    C25 2360   3.674   3.134   2.178  0.1522  0.2573  0.1594
   88phy    C23 2361   3.656   3.067   2.313 -0.8442  0.5342  0.4960
   88phy    C24 2362   3.615   3.165   2.424 -0.1072 -0.2787 -0.4883
   88phy    C22 2363   3.558   2.952   2.314 -0.2071 -0.0360  0.2302
   88phy    C21 2364   3.615   2.813   2.323  0.1754  0.1040 -0.4382
   88phy    C20 2365   3.504   2.707   2.307 -0.2432  0.2158 -0.1194
   88phy    C18 2366   3.518   2.553   2.342 -0.0201  1.0820  0.4459
   88phy    O01 2367   3.545   2.544   2.485 -0.1586 -0.4785 -0.3908
   88phy    H01 2368   3.565   2.456   2.509  1.1758 -0.8345 -2.5541
   88phy    C19 2369   3.370   2.511   2.333  0.3504 -0.2379  0.1918
   88phy    C13 2370   3.629   2.457   2.263  0.5232 -0.3392  0.1269
   88phy     H3 2371   3.617   2.462   2.152  1.9984  0.5056 -0.0299
   88phy    O33 2372   3.603   2.319   2.288 -0.3703  0.3598 -0.1322
   88phy    H1B 2373   3.585   2.308   2.379 -0.0032 -2.5252 -0.2838
   88phy    C12 2374   3.782   2.482   2.281 -0.2756 -0.3254 -0.1350
   88phy    O11 2375   3.841   2.466   2.410  0.3535  0.2969 -0.0656
   88phy    H1A 2376   3.818   2.540   2.462 -0.7312 -0.7836  1.0572
   89phy    C35 2377   1.626   2.628   1.206 -0.3308  0.4113  0.6628
   89phy    C33 2378   1.695   2.507   1.150  0.2376  0.5009 -0.0863
   89phy    C34 2379   1.584   2.408   1.108  0.0602 -0.2824 -0.5287
   89phy    C32 2380   1.786   2.526   1.025  0.0736  0.0022  0.1322
   89phy    C31 2381   1.936   2.558   1.040  0.1581  0.5774  0.4534
   89phy    C30 2382   1.985   2.604   0.899  0.2903 -0.4042 -0.2226
   89phy    C28 2383   2.132   2.642   0.878  0.3531 -0.1371 -0.0040
   89phy    C29 2384   2.243   2.536   0.892  0.4416  0.4997 -0.2810
   89phy    C27 2385   2.133   2.703   0.735  0.2097 -0.1960  0.0928
   89phy    C26 2386   2.201   2.839   0.736 -0.1239 -0.8981  0.2402
   89phy    C25 2387   2.234   2.886   0.596  0.4323 -0.4655  0.1703
   89phy    C23 2388   2.323   3.012   0.594 -0.2872 -0.2080 -0.2672
   89phy    C24 2389   2.469   2.962   0.573  0.2666  0.3011  0.4153
   89phy    C22 2390   2.274   3.110   0.481  0.2471 -0.1769  0.0574
   89phy    C21 2391   2.200   3.229   0.531 -0.5437  0.0592  0.6200
   89phy    C20 2392   2.163   3.318   0.414 -0.4365 -0.0716 -0.2090
   89phy    C18 2393   2.096   3.455   0.433 -0.4543 -0.1204  0.0119
   89phy    O01 2394   2.009   3.457   0.554  0.1988 -0.5682  0.0476
   89phy    H01 2395   1.935   3.402   0.537  0.5137 -0.1644 -3.4228
   89phy    C19 2396   2.009   3.463   0.304 -0.7923  0.3640  0.0316
   89phy    C13 2397   2.212   3.567   0.443 -0.6156  0.0216  0.1384
   89phy     H3 2398   2.265   3.541   0.538  0.6828 -1.1066 -0.8648
   89phy    O33 2399   2.322   3.562   0.356  0.1998 -0.1287 -0.3469
   89phy    H1B 2400   2.290   3.588   0.272  0.1532  1.1849  0.0545
   89phy    C12 2401   2.194   3.718   0.495  0.3012  0.4314  0.0675
   89phy    O11 2402   2.079   3.727   0.572  0.6230  0.1222  0.0721
   89phy    H1A 2403   2.046   3.641   0.591 -0.5908  0.4606 -0.4226
   90phy    C35 2404   3.306   3.404   2.339  0.0558  0.0668 -1.0228
   90phy    C33 2405   3.239   3.374   2.209 -0.1325  0.4144  0.6347
   90phy    C34 2406   3.275   3.482   2.108 -0.1971 -0.0037 -0.5888
   90phy    C32 2407   3.260   3.237   2.146 -0.2861 -0.1941 -0.5556
   90phy    C31 2408   3.147   3.135   2.145 -0.5474 -0.2578  0.1575
   90phy    C30 2409   3.196   2.991   2.108 -0.0217 -0.4094 -0.1092
   90phy    C28 2410   3.080   2.888   2.102  0.4058  0.3187 -0.1322
   90phy    C29 2411   3.058   2.823   1.965 -0.4910  0.3377 -0.1515
   90phy    C27 2412   3.098   2.777   2.208  0.3236  0.2035  0.5975
   90phy    C26 2413   2.969   2.712   2.260  0.4049  0.2257 -0.5014
   90phy    C25 2414   2.990   2.599   2.363  0.2229  0.4389  0.3246
   90phy    C23 2415   2.862   2.525   2.409  0.3895 -0.7279 -0.8368
   90phy    C24 2416   2.877   2.374   2.405 -0.3418  0.3434  0.2877
   90phy    C22 2417   2.819   2.585   2.542 -0.3015  0.1182  0.5037
   90phy    C21 2418   2.666   2.618   2.552  0.0086  0.5743  0.4382
   90phy    C20 2419   2.636   2.661   2.694  0.3482 -0.1318 -0.1224
   90phy    C18 2420   2.495   2.683   2.758 -0.0935  0.1570  0.5566
   90phy    O01 2421   2.440   2.549   2.755  0.1142 -0.0509  0.2214
   90phy    H01 2422   2.421   2.521   2.668 -0.5700 -2.6241  1.1223
   90phy    C19 2423   2.531   2.700   2.907  0.2084  0.0206 -0.1437
   90phy    C13 2424   2.393   2.790   2.692  0.4818  0.1323 -0.2026
   90phy     H3 2425   2.437   2.892   2.687  0.0739  0.4707  2.0110
   90phy    O33 2426   2.281   2.813   2.779  0.0996  0.4531 -0.2285
   90phy    H1B 2427   2.235   2.733   2.798 -1.5160  1.7245  1.5744
   90phy    C12 2428   2.339   2.753   2.546 -0.2548 -0.6041 -0.4847
   90phy    O11 2429   2.241   2.653   2.527  0.0816 -0.0255 -0.2500
   90phy    H1A 2430   2.175   2.669   2.591  0.5378  0.4707  0.1056
   91phy    C35 2431   4.043   3.236   0.924 -0.9119 -0.1074  0.1902
   91phy    C33 2432   3.964   3.167   1.031  0.1754  0.6184 -0.5811
   91phy    C34 2433   3.854   3.262   1.077 -0.2005 -1.1851  0.2392
   91phy    C32 2434   3.924   3.032   0.963  0.0425 -0.1946 -0.3802
   91phy    C31 2435   3.999   2.912   1.024 -0.3866 -0.6353  0.3098
   91phy    C30 2436   3.960   2.783   0.963 -0.0025 -0.5251  0.2271
   91phy    C28 2437   4.049   2.666   1.017  0.7204 -0.0832  0.3197
   91phy    C29 2438   3.970   2.580   1.112  0.1480 -0.1654  0.6186
   91phy    C27 2439   4.083   2.575   0.897  0.3146 -0.3406  0.0971
   91phy    C26 2440   4.222   2.591   0.837 -0.5670 -0.4751  0.2883
   91phy    C25 2441   4.215   2.538   0.696  0.3641 -0.2725  0.0903
   91phy    C23 2442   4.348   2.500   0.624  0.3794  0.1653  0.1491
   91phy    C24 2443   4.420   2.371   0.671  0.0445 -0.0775 -0.4955
   91phy    C22 2444   4.332   2.509   0.470  0.1687 -0.9180 -0.0665
   91phy    C21 2445   4.438   2.599   0.407  0.1373  0.7081  0.0172
   91phy    C20 2446   4.426   2.589   0.255 -0.0777 -0.2915  0.0275
   91phy    C18 2447   4.563   2.591   0.174 -0.0390  0.8156  0.0626
   91phy    O01 2448   4.646   2.708   0.209  0.2343  0.2024  0.8014
   91phy    H01 2449   4.584   2.779   0.217  0.0105 -0.0182  1.0786
   91phy    C19 2450   4.513   2.616   0.029  0.2476  0.0700 -0.6457
   91phy    C13 2451   4.637   2.451   0.189  0.4905 -0.5282 -0.2013
   91phy     H3 2452   4.667   2.449   0.297 -0.8742  2.1763  0.3164
   91phy    O33 2453   4.561   2.328   0.183 -0.3414 -0.6102  0.1465
   91phy    H1B 2454   4.579   2.279   0.261  0.3062  0.9928  1.0645
   91phy    C12 2455   4.787   2.419   0.143  0.0378  0.2211 -0.0289
   91phy    O11 2456   4.873   2.530   0.149 -0.2188 -0.1509 -0.3030
   91phy    H1A 2457   4.851   2.575   0.228  1.2316 -0.0039  0.0494
   92phy    C35 2458   2.302   1.649   2.399 -0.4346 -0.0163 -0.5602
   92phy    C33 2459   2.272   1.704   2.258 -0.1912 -0.3927 -0.5318
   92phy    C34 2460   2.122   1.706   2.230  0.1541  0.2168 -0.2885
   92phy    C32 2461   2.352   1.838   2.245 -0.0739 -0.3266 -0.3294
   92phy    C31 2462   2.387   1.890   2.110  0.4662 -0.2323  0.1847
   92phy    C30 2463   2.437   2.037   2.110 -0.1444 -0.4189 -0.2561
   92phy    C28 2464   2.519   2.074   1.983 -0.1515  0.1241 -0.6785
   92phy    C29 2465   2.439   2.167   1.892 -0.4702 -0.2694  0.0794
   92phy    C27 2466   2.643   2.155   2.027 -0.1836 -0.0291 -0.1165
   92phy    C26 2467   2.779   2.087   2.006 -0.7369  0.8402  0.9239
   92phy    C25 2468   2.899   2.170   2.062 -0.2551  0.3569 -0.0201
   92phy    C23 2469   3.041   2.111   2.061  0.3504  0.2643 -0.1853
   92phy    C24 2470   3.115   2.145   1.931 -0.0170  0.0572 -0.3520
   92phy    C22 2471   3.124   2.154   2.184 -0.8919 -0.6028 -0.5153
   92phy    C21 2472   3.173   2.043   2.288 -0.1959 -0.2379  0.0916
   92phy    C20 2473   3.224   2.106   2.423 -0.6431 -0.2110 -0.4578
   92phy    C18 2474   3.253   2.001   2.540  0.0839  0.6286 -0.1934
   92phy    O01 2475   3.288   1.864   2.493  0.6858 -0.3938  0.1445
   92phy    H01 2476   3.338   1.871   2.414  0.0747 -2.0957 -0.4397
   92phy    C19 2477   3.378   2.068   2.602 -0.0836 -0.0388 -0.0121
   92phy    C13 2478   3.128   1.993   2.645  0.2782 -0.2351  0.4188
   92phy     H3 2479   3.032   1.968   2.593  0.1939  1.3538 -0.2405
   92phy    O33 2480   3.093   2.125   2.697 -0.5577  0.6296  0.1727
   92phy    H1B 2481   3.000   2.132   2.702 -0.5461  0.8652  0.0719
   92phy    C12 2482   3.122   1.882   2.757 -0.6935  0.3903  0.5867
   92phy    O11 2483   3.195   1.907   2.874  0.5853 -0.4324 -0.4420
   92phy    H1A 2484   3.138   1.895   2.948  1.2375  1.0810  0.3412
   93phy    C35 2485   2.057   2.143   2.046  0.1854 -0.2415  0.0491
   93phy    C33 2486   2.016   2.108   1.899 -0.4450 -0.0207 -0.1540
   93phy    C34 2487   2.034   2.231   1.813 -0.8837 -0.3365 -0.5192
   93phy    C32 2488   2.094   1.998   1.835 -0.4997 -0.4060  0.2554
   93phy    C31 2489   2.033   1.858   1.826  0.8524  0.2936 -0.2820
   93phy    C30 2490   2.125   1.758   1.750  0.6540 -0.3414  0.4258
   93phy    C28 2491   2.052   1.619   1.734 -0.0803  0.0708 -0.7395
   93phy    C29 2492   2.011   1.600   1.589 -0.6060 -0.4435  0.2094
   93phy    C27 2493   2.151   1.505   1.770 -0.2205 -0.3018 -0.0496
   93phy    C26 2494   2.136   1.425   1.903 -0.2046 -0.3556  0.7377
   93phy    C25 2495   2.256   1.328   1.915 -0.5864  0.0152  0.3721
   93phy    C23 2496   2.263   1.247   2.045 -0.5586 -0.0603  0.4904
   93phy    C24 2497   2.191   1.110   2.049  0.4046 -0.5871 -0.5728
   93phy    C22 2498   2.411   1.228   2.070 -0.1793 -0.0646 -0.3225
   93phy    C21 2499   2.447   1.240   2.226  0.2458 -0.1711 -0.2110
   93phy    C20 2500   2.600   1.254   2.245 -0.2896  0.0856  0.1098
   93phy    C18 2501   2.675   1.235   2.385  0.5172 -0.0367 -0.8357
   93phy    O01 2502   2.622   1.119   2.454  0.1621  0.2344 -0.1492
   93phy    H01 2503   2.677   1.085   2.522  0.9321 -0.4991 -1.1140
   93phy    C19 2504   2.816   1.184   2.345  0.7797  0.4109  0.1838
   93phy    C13 2505   2.667   1.363   2.489  0.5531 -0.3609 -0.5871
   93phy     H3 2506   2.686   1.457   2.431  2.3764 -0.3262 -0.0188
   93phy    O33 2507   2.776   1.371   2.582  0.1707 -0.2702  0.3081
   93phy    H1B 2508   2.771   1.308   2.652  1.5492 -2.2665 -1.2535
   93phy    C12 2509   2.535   1.377   2.574  0.3142 -0.0795  0.2097
   93phy    O11 2510   2.512   1.491   2.656  0.9784 -0.0303  0.3520
   93phy    H1A 2511   2.573   1.560   2.637 -0.9513  1.6952 -0.0861
   94phy    C35 2512   3.369   2.041   1.276 -0.7243 -0.0555 -0.0478
   94phy    C33 2513   3.415   2.145   1.376 -0.6579 -0.3652  0.1378
   94phy    C34 2514   3.464   2.062   1.494  0.3212  0.0891  0.6721
   94phy    C32 2515   3.523   2.253   1.327  0.0502  0.3156  0.2025
   94phy    C31 2516   3.457   2.356   1.236  0.4811 -0.6621  0.0739
   94phy    C30 2517   3.547   2.474   1.186  0.1041 -0.5770 -0.1406
   94phy    C28 2518   3.459   2.576   1.108 -0.0069  0.0957  0.3499
   94phy    C29 2519   3.414   2.687   1.202 -0.2287 -0.4116 -0.2735
   94phy    C27 2520   3.547   2.653   1.011 -0.2097 -0.3553  0.0933
   94phy    C26 2521   3.535   2.612   0.869 -0.4657  0.5430  0.5163
   94phy    C25 2522   3.657   2.665   0.792  0.3188 -0.3656 -0.1617
   94phy    C23 2523   3.668   2.640   0.642  0.2463 -0.4069  0.3425
   94phy    C24 2524   3.667   2.769   0.561  0.1399 -0.0500 -0.4287
   94phy    C22 2525   3.784   2.547   0.602 -0.3682 -0.0039  0.1796
   94phy    C21 2526   3.779   2.435   0.496  0.7309 -0.3428 -0.0553
   94phy    C20 2527   3.909   2.351   0.500 -0.1989 -0.0166  0.3970
   94phy    C18 2528   3.933   2.253   0.379  0.6557 -0.0774 -0.7607
   94phy    O01 2529   3.808   2.190   0.347 -0.2477 -0.2357  0.3895
   94phy    H01 2530   3.763   2.187   0.429  0.8573 -1.3645  1.0034
   94phy    C19 2531   4.030   2.139   0.420  0.0048 -0.3837  0.2265
   94phy    C13 2532   3.986   2.335   0.248  0.1723  0.5258 -0.5423
   94phy     H3 2533   3.907   2.410   0.222  1.0131  1.8636  0.6219
   94phy    O33 2534   4.097   2.423   0.261 -0.1969  0.2952  0.2473
   94phy    H1B 2535   4.169   2.364   0.251  0.7230  1.4340 -0.0601
   94phy    C12 2536   3.975   2.289   0.100  0.0891  0.5170 -0.0795
   94phy    O11 2537   4.089   2.231   0.046 -0.0564 -0.0429  0.0934
   94phy    H1A 2538   4.096   2.261  -0.043 -2.2170  2.9921  0.7994
   95phy    C35 2539   4.060   3.333   1.426  0.4809 -0.2642 -0.0397
   95phy    C33 2540   3.978   3.453   1.441 -0.0716 -0.5770  0.3252
   95phy    C34 2541   3.991   3.549   1.321 -0.1257 -0.2150 -0.4841
   95phy    C32 2542   3.840   3.413   1.479  0.1429  0.0845  0.5098
   95phy    C31 2543   3.773   3.510   1.582  0.1902 -0.5995  0.6346
   95phy    C30 2544   3.641   3.459   1.634  0.2265 -0.5134  0.3312
   95phy    C28 2545   3.559   3.547   1.733  0.0359 -0.6044  0.7104
   95phy    C29 2546   3.409   3.513   1.723 -0.4518  0.7111  0.2351
   95phy    C27 2547   3.617   3.537   1.876  0.1928 -0.2540  0.1669
   95phy    C26 2548   3.655   3.666   1.948  0.5030 -0.0092  0.0313
   95phy    C25 2549   3.672   3.651   2.100 -0.1499 -0.3272  1.1388
   95phy    C23 2550   3.659   3.775   2.186  0.2557  0.3835  0.0536
   95phy    C24 2551   3.513   3.826   2.200 -0.2049  0.6555  0.0642
   95phy    C22 2552   3.713   3.730   2.330 -0.4843  0.0193  0.2244
   95phy    C21 2553   3.772   3.844   2.419  0.3274  0.1095  0.2247
   95phy    C20 2554   3.833   3.801   2.552  0.3828 -0.1230 -0.5423
   95phy    C18 2555   3.882   3.895   2.669 -0.0683  0.1482 -0.0081
   95phy    O01 2556   3.768   3.967   2.701 -0.0313 -0.1611 -0.3260
   95phy    H01 2557   3.759   4.024   2.627 -0.5777 -1.0498 -0.9773
   95phy    C19 2558   3.909   3.794   2.783  0.4628 -0.1520  0.0797
   95phy    C13 2559   4.010   3.990   2.627  0.0264 -0.0968  0.1943
   95phy     H3 2560   3.992   4.044   2.531  1.6379  0.9048  0.4092
   95phy    O33 2561   4.130   3.916   2.594 -0.0661  0.5527  0.3092
   95phy    H1B 2562   4.154   3.926   2.503 -1.4116 -0.8093 -0.2437
   95phy    C12 2563   4.052   4.108   2.719  0.5078 -0.0648  0.4888
   95phy    O11 2564   4.123   4.220   2.660 -0.0537 -0.0106  0.0924
   95phy    H1A 2565   4.216   4.206   2.654  0.0073  0.7148 -1.1263
   96phy    C35 2566   2.836   2.761   1.325  0.4731  0.5071  0.0196
   96phy    C33 2567   2.957   2.845   1.357 -0.1265  0.8863  0.9273
   96phy    C34 2568   3.073   2.823   1.252  0.2562 -0.5112 -0.1309
   96phy    C32 2569   2.922   2.984   1.396  0.3072 -0.7578 -0.1284
   96phy    C31 2570   3.001   3.045   1.507  0.0240 -0.3202 -0.9506
   96phy    C30 2571   2.958   3.195   1.530  0.2387  0.1172 -0.3307
   96phy    C28 2572   3.048   3.269   1.628  0.4388 -0.2165 -0.5530
   96phy    C29 2573   3.155   3.346   1.548  0.4796  0.0204 -0.2569
   96phy    C27 2574   2.959   3.370   1.705 -0.2538  0.0259  0.6497
   96phy    C26 2575   3.013   3.433   1.835 -0.0012 -0.5583 -0.3076
   96phy    C25 2576   2.934   3.563   1.864 -0.1975  0.1567 -0.4006
   96phy    C23 2577   2.982   3.670   1.962 -0.9023 -0.8639  0.1047
   96phy    C24 2578   2.976   3.806   1.901  0.3339 -0.0489 -0.5162
   96phy    C22 2579   2.895   3.662   2.090  0.1958 -0.0841 -0.1746
   96phy    C21 2580   2.954   3.707   2.226  0.0821 -0.0534 -0.2261
   96phy    C20 2581   2.877   3.636   2.334 -0.4330 -0.2782  0.1275
   96phy    C18 2582   2.897   3.645   2.491 -0.1747  0.3600  0.3691
   96phy    O01 2583   2.841   3.770   2.540 -0.4572  0.4917 -0.0300
   96phy    H01 2584   2.890   3.835   2.494  0.7599  1.3881  2.3772
   96phy    C19 2585   2.801   3.532   2.534  0.4242  0.5894 -0.2702
   96phy    C13 2586   3.037   3.624   2.563  0.0954  0.0735  0.3374
   96phy     H3 2587   3.082   3.527   2.530 -2.7152 -0.9945 -0.5712
   96phy    O33 2588   3.025   3.597   2.706 -0.2687  0.1467  0.0349
   96phy    H1B 2589   2.960   3.657   2.737 -0.7778  1.4606 -3.2122
   96phy    C12 2590   3.144   3.732   2.548 -0.5009 -0.5998  0.0286
   96phy    O11 2591   3.129   3.851   2.621  0.3075  0.5451  0.3602
   96phy    H1A 2592   3.076   3.825   2.694  1.1441  2.2586  1.6374
   97phy    C35 2593   1.994   3.006   1.127 -0.3801  0.5578  0.0058
   97phy    C33 2594   1.988   2.966   1.276 -0.3269 -0.0378 -0.4720
   97phy    C34 2595   1.842   2.943   1.312  0.1846  0.3485 -0.2076
   97phy    C32 2596   2.054   2.829   1.295 -0.0557  0.0637  0.7120
   97phy    C31 2597   2.213   2.832   1.307 -0.2897  0.4486 -0.5426
   97phy    C30 2598   2.281   2.696   1.289 -0.6075  0.1980  0.1162
   97phy    C28 2599   2.436   2.715   1.306  0.0609  0.3949 -0.3340
   97phy    C29 2600   2.482   2.657   1.441  0.4841 -0.7670  0.2492
   97phy    C27 2601   2.518   2.627   1.204  0.5696  0.1790  0.9010
   97phy    C26 2602   2.555   2.701   1.077 -0.2979 -0.6608  0.0474
   97phy    C25 2603   2.635   2.608   0.987 -0.6532 -0.3207 -0.3267
   97phy    C23 2604   2.699   2.675   0.866  0.4870 -0.5551 -0.3213
   97phy    C24 2605   2.836   2.734   0.894  0.2221  0.0199 -0.2090
   97phy    C22 2606   2.712   2.574   0.753  0.0600 -0.3667 -0.2296
   97phy    C21 2607   2.672   2.633   0.622  0.2465  0.4641 -0.5645
   97phy    C20 2608   2.735   2.567   0.499  0.0554 -0.1592 -0.3579
   97phy    C18 2609   2.690   2.642   0.362 -0.3770  0.5998 -0.3427
   97phy    O01 2610   2.547   2.642   0.352 -0.6686  0.2493  0.0064
   97phy    H01 2611   2.527   2.722   0.308  0.9130 -0.1070 -1.4652
   97phy    C19 2612   2.750   2.541   0.265  0.1815 -0.5681 -0.6709
   97phy    C13 2613   2.749   2.790   0.339  0.4527 -0.6078 -0.1135
   97phy     H3 2614   2.714   2.847   0.429 -0.3745 -1.5632  0.1903
   97phy    O33 2615   2.887   2.812   0.360 -0.2349 -0.1574  0.1722
   97phy    H1B 2616   2.907   2.820   0.452  0.0104  2.0943 -0.0202
   97phy    C12 2617   2.672   2.896   0.245  0.4959 -0.0034 -0.5306
   97phy    O11 2618   2.529   2.886   0.235  0.1964  0.3013  0.0849
   97phy    H1A 2619   2.509   2.948   0.168  0.5181  0.3902  0.0665
   98phy    C35 2620   4.319   3.492   1.651  0.8817 -0.0271  0.3189
   98phy    C33 2621   4.456   3.551   1.604  0.1035 -0.0784  0.6588
   98phy    C34 2622   4.507   3.445   1.506 -0.4486 -0.5245 -0.3641
   98phy    C32 2623   4.451   3.681   1.530  0.1144 -0.2793  0.0447
   98phy    C31 2624   4.480   3.802   1.624  0.0104  0.0056  0.2412
   98phy    C30 2625   4.446   3.942   1.563 -0.1140 -0.4646  0.3634
   98phy    C28 2626   4.497   4.064   1.647  0.3411 -0.0448  0.5485
   98phy    C29 2627   4.618   4.125   1.581  0.4277 -0.1145 -0.1110
   98phy    C27 2628   4.381   4.167   1.653 -0.4544 -0.1742  0.3760
   98phy    C26 2629   4.361   4.244   1.780  0.0995  0.6110  0.1544
   98phy    C25 2630   4.239   4.339   1.760  0.1791  0.2853 -0.1189
   98phy    C23 2631   4.212   4.425   1.879 -0.2246  0.6190 -0.2291
   98phy    C24 2632   4.282   4.561   1.879  0.1567  0.3841 -0.4584
   98phy    C22 2633   4.060   4.455   1.874 -0.1665  0.2633 -0.0918
   98phy    C21 2634   3.987   4.389   1.987 -0.0983  0.1240 -0.2189
   98phy    C20 2635   3.837   4.375   1.977 -0.0787  0.3879 -0.2593
   98phy    C18 2636   3.734   4.343   2.097 -0.1172  0.0182 -0.5611
   98phy    O01 2637   3.769   4.419   2.218  0.5206 -0.1909 -0.1126
   98phy    H01 2638   3.858   4.413   2.245  0.1749 -1.1176  0.8684
   98phy    C19 2639   3.604   4.413   2.046 -0.1690  0.1014  0.3311
   98phy    C13 2640   3.727   4.190   2.145  0.1980  0.2263 -0.0536
   98phy     H3 2641   3.690   4.124   2.063  0.2536 -0.9956  0.8627
   98phy    O33 2642   3.623   4.169   2.243  0.2687  0.2794  0.0636
   98phy    H1B 2643   3.635   4.234   2.310 -0.2723  0.8038 -0.3368
   98phy    C12 2644   3.863   4.130   2.200 -0.4842 -0.0738 -0.0725
   98phy    O11 2645   3.900   4.181   2.328  0.0724  0.2811  0.4529
   98phy    H1A 2646   3.844   4.141   2.392  0.8689  0.2608  1.1573
   99phy    C35 2647   2.425   3.033   0.954 -0.2827 -0.5170 -0.2743
   99phy    C33 2648   2.517   3.130   1.035  0.0160  0.1064  0.0969
   99phy    C34 2649   2.513   3.070   1.176  0.3134  0.0610  0.0062
   99phy    C32 2650   2.654   3.159   0.969  0.2212  0.0522 -0.3952
   99phy    C31 2651   2.737   3.279   1.019  0.4457 -0.0982 -0.0403
   99phy    C30 2652   2.873   3.295   0.952 -0.0546  0.2648  0.2397
   99phy    C28 2653   2.955   3.413   1.003 -0.1518  0.4708 -0.1298
   99phy    C29 2654   3.027   3.371   1.130 -0.2188  0.2479 -0.3879
   99phy    C27 2655   3.074   3.449   0.909 -0.2090 -0.0662 -0.4354
   99phy    C26 2656   3.055   3.566   0.813 -0.3072  1.0294  0.1661
   99phy    C25 2657   3.179   3.578   0.721 -0.5698  0.5763  0.4488
   99phy    C23 2658   3.172   3.691   0.616 -0.2438  0.1003 -0.3968
   99phy    C24 2659   3.257   3.809   0.670 -0.0073  0.5566  0.4389
   99phy    C22 2660   3.224   3.654   0.473  0.8672  0.4481 -0.4823
   99phy    C21 2661   3.116   3.682   0.361  0.1037 -0.2218 -0.1060
   99phy    C20 2662   3.176   3.651   0.221 -0.0674 -0.1401 -0.2363
   99phy    C18 2663   3.084   3.646   0.097 -0.0522 -0.5957  0.1663
   99phy    O01 2664   2.968   3.572   0.129  0.4866  0.8201 -0.3635
   99phy    H01 2665   2.941   3.587   0.218  1.1711 -1.9689  0.4234
   99phy    C19 2666   3.157   3.555  -0.003  0.2995 -0.1164  0.4833
   99phy    C13 2667   3.051   3.788   0.028 -0.3396  0.0987  0.2032
   99phy     H3 2668   3.007   3.846   0.112 -2.5911 -0.6801 -0.3529
   99phy    O33 2669   3.161   3.873  -0.003 -0.2165 -0.2471  0.1047
   99phy    H1B 2670   3.159   3.922  -0.083  0.0771 -0.7608 -0.2247
   99phy    C12 2671   2.922   3.831  -0.042  0.1032 -0.5916 -0.3362
   99phy    O11 2672   2.912   3.820  -0.181 -0.0934  0.1084  0.3574
   99phy    H1A 2673   2.828   3.856  -0.204 -0.1594 -0.9193 -1.1754
  100phy    C35 2674   3.298   2.383   1.720 -0.1980  0.1134 -0.1284
  100phy    C33 2675   3.314   2.517   1.782 -0.5500  0.6225 -0.3864
  100phy    C34 2676   3.305   2.505   1.937  0.5988 -0.2793 -0.0566
  100phy    C32 2677   3.421   2.610   1.722 -0.2830  1.0396  0.0971
  100phy    C31 2678   3.362   2.751   1.699 -0.0104 -0.4987  0.0654
  100phy    C30 2679   3.461   2.846   1.629  0.3251 -0.6037  0.0721
  100phy    C28 2680   3.442   2.999   1.618 -0.1335  0.3087  0.0917
  100phy    C29 2681   3.510   3.061   1.731  0.1006  0.0672  0.3125
  100phy    C27 2682   3.506   3.043   1.486 -0.0421  0.5728 -1.0628
  100phy    C26 2683   3.407   3.099   1.378 -0.0776 -0.1588  0.4967
  100phy    C25 2684   3.486   3.127   1.254 -0.4058 -0.2640  0.4492
  100phy    C23 2685   3.421   3.210   1.145  0.3340 -0.1944  0.1374
  100phy    C24 2686   3.494   3.344   1.131 -0.2405  0.2202  0.3823
  100phy    C22 2687   3.445   3.148   1.012  0.1058 -0.2705 -0.0972
  100phy    C21 2688   3.327   3.071   0.955  0.4956  0.6423 -0.1357
  100phy    C20 2689   3.337   3.068   0.799  0.4954  0.3161 -0.7417
  100phy    C18 2690   3.220   2.992   0.715 -0.1012  0.6505  0.3054
  100phy    O01 2691   3.192   2.863   0.774  0.1573  0.4841 -0.6477
  100phy    H01 2692   3.269   2.829   0.817 -0.5783  0.7371  0.9260
  100phy    C19 2693   3.285   2.962   0.573  0.7104 -0.3325 -0.0576
  100phy    C13 2694   3.084   3.077   0.712 -0.1111 -0.1583 -0.4689
  100phy     H3 2695   3.045   3.072   0.818 -2.0638 -1.6203 -1.1878
  100phy    O33 2696   3.096   3.221   0.702 -0.1818  0.0223  0.7659
  100phy    H1B 2697   3.115   3.252   0.788  0.9859  2.2922 -0.2272
  100phy    C12 2698   2.941   3.020   0.670 -0.4819 -0.1409  0.1559
  100phy    O11 2699   2.943   2.889   0.619 -0.7636 -0.4727 -0.5684
  100phy    H1A 2700   3.004   2.838   0.669 -1.0135  0.1061  0.3512
  101phy    C35 2701   3.248   0.188   1.362 -0.1911 -0.3821 -0.0349
  101phy    C33 2702   3.213   0.113   1.491  0.0846  0.8499 -0.2482
  101phy    C34 2703   3.211   0.211   1.607 -0.3744 -0.4903 -0.1247
  101phy    C32 2704   3.091   0.021   1.467 -0.1910  0.5894  0.4027
  101phy    C31 2705   3.099  -0.110   1.542 -0.0690 -0.5041  0.5833
  101phy    C30 2706   2.983  -0.208   1.517  0.5623  0.2432  0.1798
  101phy    C28 2707   3.016  -0.340   1.595  0.3443  0.2228 -0.0293
  101phy    C29 2708   2.956  -0.342   1.730  0.2404  0.2539 -0.7032
  101phy    C27 2709   2.961  -0.462   1.520  0.0913 -0.1867  0.8237
  101phy    C26 2710   3.050  -0.540   1.419  0.0540 -0.0834 -0.2468
  101phy    C25 2711   2.976  -0.666   1.366  0.5262 -0.3585  0.3708
  101phy    C23 2712   3.055  -0.736   1.255  0.1843  0.5621 -0.3950
  101phy    C24 2713   3.086  -0.876   1.304 -0.2043  0.4100  0.0725
  101phy    C22 2714   2.970  -0.749   1.127 -0.8312  0.2889 -0.1333
  101phy    C21 2715   3.053  -0.745   0.999  0.5478  0.3330  0.2270
  101phy    C20 2716   2.975  -0.789   0.878  0.3715 -0.3750 -0.7521
  101phy    C18 2717   3.050  -0.820   0.744 -0.7357 -0.6607  0.6814
  101phy    O01 2718   3.124  -0.704   0.702  0.2245 -0.1950  0.3618
  101phy    H01 2719   3.210  -0.713   0.738  1.0202  0.2143 -1.3550
  101phy    C19 2720   2.937  -0.832   0.634 -0.0726 -0.3859  0.5153
  101phy    C13 2721   3.138  -0.956   0.742  0.1369 -0.4251  0.3639
  101phy     H3 2722   3.172  -0.962   0.848 -3.8702  2.5851  2.1013
  101phy    O33 2723   3.079  -1.081   0.734  0.3600  0.1829 -0.4683
  101phy    H1B 2724   3.048  -1.109   0.818  0.8244  0.1595 -0.2994
  101phy    C12 2725   3.290  -0.967   0.696 -0.2653  0.1679  0.2045
  101phy    O11 2726   3.356  -0.840   0.697 -0.1608  0.2709  0.2330
  101phy    H1A 2727   3.379  -0.808   0.611  0.2475  0.7723  0.5240
  102phy    C35 2728   2.133   1.250   1.478  0.0203 -0.4863 -0.4215
  102phy    C33 2729   2.277   1.205   1.477  0.3077 -0.9224  0.0336
  102phy    C34 2730   2.375   1.325   1.475 -0.0455  0.1876 -0.0253
  102phy    C32 2731   2.310   1.104   1.594  0.4793  0.2206  0.2667
  102phy    C31 2732   2.262   0.961   1.582  0.2684 -0.2426 -0.1323
  102phy    C30 2733   2.333   0.866   1.682 -0.2230 -0.0935 -0.1947
  102phy    C28 2734   2.259   0.734   1.716  0.1196  0.3671  0.2672
  102phy    C29 2735   2.313   0.622   1.626  0.4166 -0.2521 -0.3224
  102phy    C27 2736   2.279   0.693   1.868 -0.1875 -0.4233  0.0789
  102phy    C26 2737   2.143   0.674   1.942 -0.1808 -0.7298  0.0126
  102phy    C25 2738   2.157   0.619   2.085  0.2455  0.5122 -0.0664
  102phy    C23 2739   2.017   0.577   2.143  0.5193  0.4781 -0.1690
  102phy    C24 2740   1.987   0.425   2.119 -0.4226  0.2008  0.9768
  102phy    C22 2741   2.010   0.625   2.292  0.5601  0.0403  0.1525
  102phy    C21 2742   1.892   0.633   2.383  0.0992 -0.4439 -0.3468
  102phy    C20 2743   1.929   0.699   2.514  0.5562 -0.3242  0.2303
  102phy    C18 2744   1.848   0.683   2.651 -0.2049  0.0646 -0.4088
  102phy    O01 2745   1.886   0.544   2.699  0.0190 -0.6696 -0.2067
  102phy    H01 2746   1.980   0.536   2.693  0.1884  0.3328  0.7018
  102phy    C19 2747   1.917   0.780   2.748  0.2978 -0.2447 -0.0007
  102phy    C13 2748   1.687   0.699   2.631 -0.4042  0.1345 -0.6262
  102phy     H3 2749   1.654   0.647   2.538 -0.5274  0.3168 -0.6838
  102phy    O33 2750   1.653   0.834   2.608 -0.0164 -0.6836 -0.4201
  102phy    H1B 2751   1.724   0.893   2.620 -0.9673  0.4871 -0.3885
  102phy    C12 2752   1.597   0.650   2.745 -0.1232 -0.0529 -0.3767
  102phy    O11 2753   1.612   0.519   2.789 -0.1010  0.0896 -0.4617
  102phy    H1A 2754   1.704   0.511   2.773 -0.1091  0.3752 -0.6503
  103phy    C35 2755   2.388   4.037   2.092 -0.5385 -0.4695 -0.4531
  103phy    C33 2756   2.525   3.993   2.047 -0.1169  0.8721  0.1044
  103phy    C34 2757   2.521   3.846   2.006  0.1442  0.4275  0.3576
  103phy    C32 2758   2.580   4.084   1.937 -0.0306  0.7488 -0.5319
  103phy    C31 2759   2.728   4.119   1.956  0.0050  0.0720  1.1338
  103phy    C30 2760   2.769   4.219   1.844  0.0452 -0.8168  0.4345
  103phy    C28 2761   2.923   4.255   1.838 -0.2978 -0.7716 -0.1116
  103phy    C29 2762   2.975   4.251   1.694 -0.8332  0.5462  0.8029
  103phy    C27 2763   2.940   4.399   1.895 -0.2175  0.0205 -0.4576
  103phy    C26 2764   3.076   4.455   1.947  0.1166  0.1631 -0.0585
  103phy    C25 2765   3.082   4.587   2.023  0.2094 -0.0395  0.0723
  103phy    C23 2766   3.227   4.613   2.070  0.2848 -0.0357  0.3418
  103phy    C24 2767   3.268   4.757   2.034  0.4927 -0.1030  0.6196
  103phy    C22 2768   3.238   4.596   2.220 -0.0419 -0.5057 -0.3203
  103phy    C21 2769   3.309   4.466   2.268 -0.0292 -0.0662  0.0995
  103phy    C20 2770   3.299   4.449   2.417  0.3039  0.2491  0.3171
  103phy    C18 2771   3.384   4.338   2.492  0.8713  0.1560  0.4367
  103phy    O01 2772   3.519   4.335   2.431  0.0105  0.0547 -0.3065
  103phy    H01 2773   3.547   4.424   2.438 -0.7669  0.2086  1.3909
  103phy    C19 2774   3.384   4.403   2.634  0.0286 -0.1186 -0.1928
  103phy    C13 2775   3.314   4.194   2.482 -0.1323  0.2662  0.5030
  103phy     H3 2776   3.285   4.166   2.378  0.9997  0.2207  0.1885
  103phy    O33 2777   3.188   4.181   2.544 -0.4893 -0.2808 -0.4799
  103phy    H1B 2778   3.124   4.232   2.498  0.6584  1.1676 -0.5356
  103phy    C12 2779   3.399   4.068   2.529 -0.0435 -0.0962 -0.2607
  103phy    O11 2780   3.528   4.047   2.480 -0.5131 -0.1152 -0.1502
  103phy    H1A 2781   3.530   4.067   2.388 -0.0531  1.2277  0.1262
  104phy    C35 2782   2.067   0.122   0.739 -0.5581  0.1438  0.1006
  104phy    C33 2783   2.022   0.017   0.838  0.3569 -0.0290 -0.2777
  104phy    C34 2784   1.887  -0.045   0.805  0.1771  0.2942  0.5958
  104phy    C32 2785   2.140  -0.075   0.850 -0.0990  0.2319 -0.1397
  104phy    C31 2786   2.154  -0.136   0.990  0.4086 -0.3308  0.3064
  104phy    C30 2787   2.229  -0.267   0.999 -0.1563  0.3958  0.3140
  104phy    C28 2788   2.313  -0.285   1.130 -0.1750  0.0768  0.7770
  104phy    C29 2789   2.221  -0.349   1.235  1.0983 -0.6256 -0.2710
  104phy    C27 2790   2.433  -0.376   1.121 -0.0483 -0.1720 -0.1423
  104phy    C26 2791   2.557  -0.303   1.077  0.0618 -0.4702 -0.6307
  104phy    C25 2792   2.681  -0.391   1.061  0.0051 -0.0783 -0.4593
  104phy    C23 2793   2.796  -0.323   0.977  0.1043  0.0809 -0.7664
  104phy    C24 2794   2.916  -0.301   1.067  0.6916  0.0684  0.7075
  104phy    C22 2795   2.851  -0.402   0.855  0.3287 -0.4018  0.1254
  104phy    C21 2796   2.885  -0.311   0.733  0.3313 -0.5285  0.0330
  104phy    C20 2797   2.892  -0.406   0.615  0.4048 -0.2626  0.2274
  104phy    C18 2798   2.873  -0.362   0.467  0.4496  0.2733  0.4781
  104phy    O01 2799   2.732  -0.336   0.446  0.3903  0.0821 -0.1455
  104phy    H01 2800   2.686  -0.371   0.520 -0.8206  0.3910 -0.7286
  104phy    C19 2801   2.903  -0.492   0.393  0.4510  0.1373 -0.9861
  104phy    C13 2802   2.966  -0.241   0.420 -0.4454  0.2054 -0.4905
  104phy     H3 2803   2.942  -0.162   0.495 -0.9671 -1.1782  0.8421
  104phy    O33 2804   3.106  -0.255   0.454 -0.0744  0.2019 -0.4388
  104phy    H1B 2805   3.138  -0.167   0.445  0.0702  0.0403 -1.6155
  104phy    C12 2806   2.931  -0.139   0.304  0.4292  0.1681  0.3839
  104phy    O11 2807   2.986  -0.165   0.178  0.2449  0.1530  0.3934
  104phy    H1A 2808   2.930  -0.119   0.118  0.9796 -1.0659 -1.3132
  105phy    C35 2809   2.058   3.839   1.798  0.0861 -0.4550  0.5778
  105phy    C33 2810   2.158   3.796   1.693  0.2512 -0.6703 -0.3087
  105phy    C34 2811   2.276   3.897   1.700 -0.1203 -0.0348 -0.1005
  105phy    C32 2812   2.192   3.650   1.716  0.2588  0.6903 -0.3519
  105phy    C31 2813   2.250   3.563   1.604 -0.3057  0.2362 -0.7617
  105phy    C30 2814   2.183   3.425   1.575  0.0302 -0.2180 -0.4018
  105phy    C28 2815   2.224   3.366   1.437 -0.1679 -0.1051 -0.3451
  105phy    C29 2816   2.279   3.229   1.464  0.5691 -0.1965  0.1000
  105phy    C27 2817   2.098   3.359   1.344  0.1527  0.0986 -0.2918
  105phy    C26 2818   2.138   3.397   1.202  0.0684 -0.1451  0.1260
  105phy    C25 2819   2.032   3.392   1.094  0.0324 -0.1137 -0.0840
  105phy    C23 2820   2.051   3.462   0.957  0.3455 -0.1420 -0.0107
  105phy    C24 2821   2.133   3.379   0.859 -0.3350  0.2584  0.2856
  105phy    C22 2822   1.915   3.516   0.915 -0.5340 -0.2779 -0.6696
  105phy    C21 2823   1.914   3.648   0.842 -0.2415  1.0110 -0.9187
  105phy    C20 2824   1.779   3.673   0.769 -0.2582 -0.2831 -0.4098
  105phy    C18 2825   1.765   3.796   0.666  0.1219  0.0139  1.1892
  105phy    O01 2826   1.888   3.869   0.665 -0.1570  0.0458 -0.0161
  105phy    H01 2827   1.963   3.822   0.632 -1.3527 -2.3867  0.5103
  105phy    C19 2828   1.652   3.894   0.719 -0.2109  0.6394 -0.5520
  105phy    C13 2829   1.722   3.740   0.519 -0.0341  0.2492 -0.2823
  105phy     H3 2830   1.794   3.658   0.494  0.4017  0.7589 -0.7277
  105phy    O33 2831   1.598   3.659   0.512 -0.5734 -0.6820 -0.3308
  105phy    H1B 2832   1.532   3.725   0.514  0.2086  0.1230  2.2164
  105phy    C12 2833   1.757   3.817   0.383  0.2061  0.0197 -0.1593
  105phy    O11 2834   1.799   3.735   0.274  0.8242  0.4005 -0.2436
  105phy    H1A 2835   1.759   3.650   0.276  0.6061  0.5116  0.8590
  106phy    C35 2836   1.618   0.109   1.933  0.2012 -0.3311  0.2814
  106phy    C33 2837   1.745   0.037   1.893 -0.6157 -0.5132 -0.5232
  106phy    C34 2838   1.704  -0.083   1.809  0.6401 -0.5634  0.0658
  106phy    C32 2839   1.841   0.132   1.820 -0.5251  0.0325  0.2231
  106phy    C31 2840   1.991   0.104   1.840  0.5197 -0.3490  0.1987
  106phy    C30 2841   2.088   0.197   1.769  0.2354 -0.0726  0.4617
  106phy    C28 2842   2.235   0.182   1.810 -0.3037  0.1492 -0.3310
  106phy    C29 2843   2.320   0.230   1.695  0.2147  0.1485 -0.2806
  106phy    C27 2844   2.270   0.256   1.943 -0.4802  0.1863  0.1921
  106phy    C26 2845   2.403   0.235   2.010 -0.7608 -0.0431  0.8479
  106phy    C25 2846   2.425   0.323   2.128 -0.2939 -0.5409  0.8580
  106phy    C23 2847   2.551   0.304   2.207 -0.0408 -0.2503  0.1149
  106phy    C24 2848   2.619   0.435   2.232 -0.1826 -0.2158 -0.0726
  106phy    C22 2849   2.524   0.239   2.343 -0.4174  0.2664 -0.4698
  106phy    C21 2850   2.625   0.135   2.397  0.6619  0.1218  0.1863
  106phy    C20 2851   2.548   0.041   2.488  0.1927 -0.5086 -0.5256
  106phy    C18 2852   2.621  -0.094   2.542 -1.0132  0.1656  0.0312
  106phy    O01 2853   2.744  -0.064   2.613 -0.0147 -0.2064 -0.8315
  106phy    H01 2854   2.746   0.023   2.648  0.2829 -0.7575  0.5892
  106phy    C19 2855   2.526  -0.129   2.657 -0.3763 -0.1392 -0.2550
  106phy    C13 2856   2.644  -0.217   2.439 -0.3433  0.4598  0.1238
  106phy     H3 2857   2.565  -0.213   2.359 -0.1664  0.3678 -0.0558
  106phy    O33 2858   2.615  -0.350   2.492 -0.4668  0.2254 -0.2180
  106phy    H1B 2859   2.680  -0.392   2.545 -0.5354 -2.0956 -1.8135
  106phy    C12 2860   2.777  -0.219   2.358  0.0725  0.1711  0.1177
  106phy    O11 2861   2.879  -0.281   2.431  0.1378 -0.6806 -0.0892
  106phy    H1A 2862   2.921  -0.214   2.481 -1.8338 -0.0168  0.7722
  107phy    C35 2863   2.587   4.999   1.700  0.1059 -0.5826  0.0583
  107phy    C33 2864   2.608   5.096   1.817 -0.0525 -0.1399 -0.4561
  107phy    C34 2865   2.532   5.045   1.943 -0.0183 -0.3030 -0.3107
  107phy    C32 2866   2.758   5.129   1.832 -0.4525  0.5791  0.2383
  107phy    C31 2867   2.801   5.259   1.906  0.2384  0.5235  0.0438
  107phy    C30 2868   2.956   5.256   1.911 -0.0435  0.1647  0.7339
  107phy    C28 2869   3.032   5.332   2.020 -0.5256 -0.1726 -0.0373
  107phy    C29 2870   3.174   5.268   2.019  0.3283 -0.0140 -0.5370
  107phy    C27 2871   3.024   5.487   2.004  0.1096 -0.0794  0.8454
  107phy    C26 2872   3.049   5.574   2.134 -0.3209 -0.3378 -0.0310
  107phy    C25 2873   2.991   5.712   2.112 -0.0917 -0.3123  0.2813
  107phy    C23 2874   3.048   5.830   2.200  0.3434  0.0371  0.5029
  107phy    C24 2875   3.037   5.954   2.114  0.1555  0.6396  0.2921
  107phy    C22 2876   2.977   5.855   2.333  0.1433 -0.3128 -0.4636
  107phy    C21 2877   3.060   5.804   2.445 -0.5278  0.2499  0.4303
  107phy    C20 2878   2.979   5.795   2.576  0.0923 -0.0224 -0.0520
  107phy    C18 2879   3.015   5.700   2.695  0.2031  0.5140 -0.9655
  107phy    O01 2880   3.157   5.707   2.736  0.8588  0.6728 -0.5336
  107phy    H01 2881   3.177   5.798   2.748 -3.1707  1.6974 -0.3127
  107phy    C19 2882   2.943   5.758   2.819  0.4023 -0.0910  0.6173
  107phy    C13 2883   2.979   5.543   2.672  0.0870  0.1805  1.0202
  107phy     H3 2884   2.873   5.535   2.635  0.7663 -1.9506 -0.7090
  107phy    O33 2885   2.971   5.468   2.793  0.6144 -0.0477 -0.2431
  107phy    H1B 2886   3.058   5.459   2.829  0.2514  1.8638  1.3089
  107phy    C12 2887   3.070   5.465   2.566  0.0791  0.5359 -0.5119
  107phy    O11 2888   3.196   5.437   2.607 -0.7787 -0.5090  0.4107
  107phy    H1A 2889   3.239   5.521   2.608 -0.3509 -0.6807 -1.2299
  108phy    C35 2890   4.630   4.715   1.147  0.3891  0.2794 -0.3948
  108phy    C33 2891   4.644   4.638   1.014 -0.1056 -0.0336  0.1004
  108phy    C34 2892   4.779   4.563   1.014 -0.4549 -0.0945  0.0402
  108phy    C32 2893   4.524   4.548   0.999  0.2713  0.5290 -0.0328
  108phy    C31 2894   4.431   4.583   0.889 -0.4045  0.3742 -0.0146
  108phy    C30 2895   4.287   4.520   0.918 -1.2598 -0.0789  0.6062
  108phy    C28 2896   4.175   4.549   0.809  0.6497 -0.1085 -0.0974
  108phy    C29 2897   4.089   4.426   0.785 -0.1791  0.4415 -0.5083
  108phy    C27 2898   4.093   4.677   0.850  0.0033  0.0752  0.0366
  108phy    C26 2899   4.016   4.749   0.739 -0.2314 -0.4464  0.3030
  108phy    C25 2900   3.983   4.894   0.784 -0.1401  0.7212  0.7732
  108phy    C23 2901   3.905   4.971   0.676  0.0920 -0.1792  0.0343
  108phy    C24 2902   3.802   5.058   0.751  0.4046 -0.5485  0.6539
  108phy    C22 2903   3.990   5.058   0.574  0.3081 -0.3327  0.2798
  108phy    C21 2904   3.960   5.046   0.422 -0.4874  0.4398  0.4585
  108phy    C20 2905   4.073   5.120   0.349 -0.0012  0.5112  0.1568
  108phy    C18 2906   4.068   5.133   0.196  0.2932  0.0291 -0.6661
  108phy    O01 2907   4.048   5.002   0.141 -0.1079 -0.2471  0.4022
  108phy    H01 2908   3.958   4.983   0.123  0.2877 -1.3057 -0.6775
  108phy    C19 2909   4.213   5.168   0.153  0.8695  0.3168 -0.3764
  108phy    C13 2910   3.961   5.251   0.156 -0.1184 -0.2262  0.2356
  108phy     H3 2911   3.865   5.209   0.196  1.6776 -1.5519  3.4363
  108phy    O33 2912   3.956   5.376   0.227  0.5243  0.1903  0.2275
  108phy    H1B 2913   3.995   5.439   0.170 -0.3680  0.2951 -0.2765
  108phy    C12 2914   3.885   5.257   0.018 -0.6087 -0.1453 -0.1504
  108phy    O11 2915   3.924   5.335  -0.093  0.1270  0.1740 -0.4648
  108phy    H1A 2916   4.018   5.340  -0.092  0.1874 -0.1127  1.9748
  109phy    C35 2917   5.051   1.302   1.822  0.2665  0.1184 -0.0817
  109phy    C33 2918   5.083   1.431   1.761 -0.4336 -0.3889  0.6026
  109phy    C34 2919   5.194   1.426   1.652  0.2109  0.1751 -0.0438
  109phy    C32 2920   4.952   1.502   1.714  0.4586  0.2451 -0.6050
  109phy    C31 2921   4.958   1.653   1.741  0.4541 -0.4565  0.2153
  109phy    C30 2922   4.828   1.740   1.735  0.0565 -0.1304  0.1327
  109phy    C28 2923   4.840   1.895   1.731 -0.3717 -0.4451  0.3033
  109phy    C29 2924   4.863   1.942   1.585  0.2835 -0.2907  0.2511
  109phy    C27 2925   4.713   1.965   1.778 -0.1390  0.0180 -0.5662
  109phy    C26 2926   4.719   2.032   1.918  0.4084 -0.2006  0.5287
  109phy    C25 2927   4.754   2.191   1.920  0.0336  0.7665  0.2067
  109phy    C23 2928   4.757   2.252   2.061  0.3071 -0.5700  0.3752
  109phy    C24 2929   4.893   2.312   2.085  0.5074  0.0760 -0.3222
  109phy    C22 2930   4.644   2.363   2.083 -0.2500  0.0770  0.4080
  109phy    C21 2931   4.535   2.307   2.176  0.4147  0.5906 -0.2508
  109phy    C20 2932   4.415   2.404   2.182 -0.2269  0.1061 -0.2338
  109phy    C18 2933   4.288   2.360   2.264 -0.0852  0.2714 -0.0960
  109phy    O01 2934   4.309   2.379   2.408  0.5465 -0.3280  0.5476
  109phy    H01 2935   4.401   2.373   2.424  0.7591  1.3984  0.1632
  109phy    C19 2936   4.202   2.475   2.214  0.3089  0.9577 -0.0476
  109phy    C13 2937   4.218   2.216   2.235 -0.2617 -0.0833  0.0757
  109phy     H3 2938   4.221   2.198   2.124 -0.9207  0.5247 -0.0483
  109phy    O33 2939   4.078   2.209   2.258  0.0813  0.2624 -0.5047
  109phy    H1B 2940   4.037   2.144   2.204 -0.2276 -0.1357  0.1922
  109phy    C12 2941   4.287   2.082   2.293  0.0258 -0.0825  0.6673
  109phy    O11 2942   4.256   2.031   2.419 -0.0574  0.1741  0.0596
  109phy    H1A 2943   4.275   2.099   2.481 -0.2585 -1.5548  2.1260
  110phy    C35 2944   0.252   0.179   1.636 -0.3911  0.4448 -0.4895
  110phy    C33 2945   0.253   0.101   1.504 -0.0744  0.5989 -0.3623
  110phy    C34 2946   0.216  -0.044   1.526 -0.2694  0.0088  0.0394
  110phy    C32 2947   0.167   0.180   1.403  0.0258  0.1711 -0.0343
  110phy    C31 2948   0.223   0.170   1.260 -0.5027  0.8895 -0.1838
  110phy    C30 2949   0.134   0.256   1.165  0.0328 -0.0218 -0.6605
  110phy    C28 2950   0.181   0.286   1.023  0.1888 -0.1614  0.7213
  110phy    C29 2951   0.138   0.169   0.935 -0.1070 -0.6273  0.0128
  110phy    C27 2952   0.103   0.414   0.985  0.5143  0.1664 -0.3539
  110phy    C26 2953   0.152   0.488   0.861 -0.3039 -0.8589  0.4004
  110phy    C25 2954   0.075   0.627   0.837 -0.5259 -0.2908  0.2500
  110phy    C23 2955   0.075   0.688   0.696 -0.6303  0.4069 -0.1546
  110phy    C24 2956  -0.025   0.631   0.600 -0.2342 -0.4139  0.5752
  110phy    C22 2957   0.021   0.828   0.736  0.1740  0.0052  0.0551
  110phy    C21 2958   0.114   0.944   0.721 -0.0317  0.1404  0.0587
  110phy    C20 2959   0.045   1.073   0.772  0.6319  0.0437  0.9353
  110phy    C18 2960   0.129   1.196   0.808 -0.0717 -0.2666  0.4322
  110phy    O01 2961   0.223   1.156   0.909  0.3613 -0.3435 -0.3439
  110phy    H01 2962   0.176   1.129   0.986 -0.2304 -1.5492 -1.1097
  110phy    C19 2963   0.018   1.288   0.864  0.5659  0.0769 -0.2383
  110phy    C13 2964   0.199   1.269   0.682 -0.0596  0.5457  0.3360
  110phy     H3 2965   0.276   1.192   0.654 -1.4357 -1.2256  1.2132
  110phy    O33 2966   0.129   1.272   0.550 -0.0135  0.2577  0.1802
  110phy    H1B 2967   0.140   1.191   0.504  1.2635  0.2116  0.5154
  110phy    C12 2968   0.306   1.384   0.692 -0.0904 -0.4425  0.4536
  110phy    O11 2969   0.417   1.369   0.606 -0.2853 -0.0625  0.4273
  110phy    H1A 2970   0.385   1.358   0.518  0.9655  1.2828 -0.2441
  111phy    C35 2971   4.761   1.013   2.143  0.4829 -0.4520  0.0783
  111phy    C33 2972   4.787   1.043   1.996 -0.7359 -0.6279  0.1873
  111phy    C34 2973   4.844   0.920   1.941  0.4439  0.6769  0.4500
  111phy    C32 2974   4.662   1.107   1.937 -0.1140  0.7017  0.7180
  111phy    C31 2975   4.677   1.209   1.821  0.9214 -0.3193 -0.1396
  111phy    C30 2976   4.540   1.258   1.766 -0.2794 -0.0134 -0.4435
  111phy    C28 2977   4.560   1.380   1.673  0.0893 -0.0975  0.3301
  111phy    C29 2978   4.552   1.328   1.530  0.6232  0.0237 -0.1869
  111phy    C27 2979   4.436   1.470   1.685  0.1899  0.2090 -1.3298
  111phy    C26 2980   4.473   1.592   1.771 -0.4217  0.6833 -0.2662
  111phy    C25 2981   4.353   1.636   1.856  0.1126 -0.5762 -0.0692
  111phy    C23 2982   4.381   1.741   1.966  0.1987  0.0774  0.5508
  111phy    C24 2983   4.250   1.796   2.006  0.2663 -0.2718 -0.4428
  111phy    C22 2984   4.452   1.680   2.093  0.4644 -0.4309 -0.4626
  111phy    C21 2985   4.522   1.775   2.194  0.2638  0.6006  0.4735
  111phy    C20 2986   4.561   1.689   2.312 -0.5904  0.4455 -0.3392
  111phy    C18 2987   4.601   1.759   2.448 -0.1076 -0.3103  0.2057
  111phy    O01 2988   4.493   1.831   2.504  0.2485  0.2612 -0.0191
  111phy    H01 2989   4.411   1.789   2.488  0.7401 -1.5387  1.7424
  111phy    C19 2990   4.614   1.628   2.529  0.0511  0.3351 -0.2222
  111phy    C13 2991   4.732   1.852   2.460  0.0321 -1.0197  0.5749
  111phy     H3 2992   4.816   1.812   2.397 -0.4690  1.6043 -1.9810
  111phy    O33 2993   4.796   1.857   2.584 -0.0168 -0.2446 -0.0796
  111phy    H1B 2994   4.890   1.864   2.579 -0.0073  0.8386  1.0188
  111phy    C12 2995   4.722   2.009   2.420 -0.9604 -0.1055 -0.2103
  111phy    O11 2996   4.626   2.084   2.491  0.2801 -0.1381  0.6180
  111phy    H1A 2997   4.552   2.028   2.499  0.6949 -0.4724  2.8995
  112phy    C35 2998   4.291   2.099   1.767 -0.0078 -0.3900  0.0119
  112phy    C33 2999   4.371   2.221   1.736  0.5787 -0.2973  0.1142
  112phy    C34 3000   4.438   2.197   1.601 -0.7907  0.4679  0.2551
  112phy    C32 3001   4.301   2.362   1.748 -0.1363  0.7185 -0.3329
  112phy    C31 3002   4.383   2.492   1.758  0.2561 -0.0428 -0.2533
  112phy    C30 3003   4.297   2.612   1.728 -0.3769  0.1614  0.3438
  112phy    C28 3004   4.364   2.752   1.745 -0.6491 -0.3449 -0.1175
  112phy    C29 3005   4.367   2.831   1.619  0.0817 -1.1665 -0.1973
  112phy    C27 3006   4.294   2.840   1.849  0.5647 -0.1148  0.3313
  112phy    C26 3007   4.333   2.834   1.997 -0.1537  0.1479  0.8501
  112phy    C25 3008   4.271   2.944   2.080 -0.2845 -0.3659  0.1510
  112phy    C23 3009   4.273   2.916   2.234 -0.2764 -0.2039  0.1030
  112phy    C24 3010   4.392   2.997   2.296  0.2320  0.2311  0.0750
  112phy    C22 3011   4.144   2.949   2.302  0.2168  0.5840  0.5057
  112phy    C21 3012   4.111   2.854   2.417 -0.8691  0.0175 -1.1256
  112phy    C20 3013   3.992   2.903   2.500 -0.1935  0.0733 -0.4166
  112phy    C18 3014   3.947   2.846   2.639 -0.0889 -0.0929  0.0240
  112phy    O01 3015   4.063   2.854   2.723 -0.4860 -0.1928 -0.1404
  112phy    H01 3016   4.124   2.920   2.698  1.2610 -2.0704 -1.1623
  112phy    C19 3017   3.845   2.950   2.696  0.1779 -0.3739 -0.0090
  112phy    C13 3018   3.905   2.689   2.647  0.0911 -0.1194 -0.2585
  112phy     H3 3019   3.982   2.623   2.601  0.4075 -0.6464  0.9832
  112phy    O33 3020   3.795   2.669   2.561  0.0512  0.3878 -0.1928
  112phy    H1B 3021   3.720   2.712   2.599 -1.3880 -1.8209 -0.3841
  112phy    C12 3022   3.889   2.609   2.785  0.6305  0.3027  0.5784
  112phy    O11 3023   3.758   2.577   2.820  0.1431 -0.9198 -0.1529
  112phy    H1A 3024   3.705   2.654   2.824  1.9730  0.3580  0.7097
  113phy    C35 3025   4.248   4.899   1.113 -0.1433  1.1962  0.0817
  113phy    C33 3026   4.308   5.027   1.054  0.1553  0.2886 -0.2225
  113phy    C34 3027   4.316   5.131   1.170  0.2560 -0.0258 -0.2655
  113phy    C32 3028   4.442   5.016   0.979 -0.0270 -0.3882 -0.1245
  113phy    C31 3029   4.415   5.052   0.841 -0.2997 -0.0627  0.1811
  113phy    C30 3030   4.534   5.006   0.755  0.7191 -0.1780 -0.3304
  113phy    C28 3031   4.507   5.003   0.600 -0.4408 -0.0084  0.5345
  113phy    C29 3032   4.618   5.085   0.525  0.2472  0.0972  0.1172
  113phy    C27 3033   4.486   4.851   0.569  0.3998  0.1079 -0.7695
  113phy    C26 3034   4.403   4.825   0.442  0.0208  0.1217 -0.3462
  113phy    C25 3035   4.343   4.679   0.447 -0.2038 -0.4523 -0.6899
  113phy    C23 3036   4.236   4.641   0.344 -0.2563  0.0949 -0.2175
  113phy    C24 3037   4.304   4.537   0.249 -0.1186 -0.1575 -0.0456
  113phy    C22 3038   4.105   4.600   0.412  0.1966  0.3077 -0.1609
  113phy    C21 3039   3.979   4.635   0.328  0.0840  0.0911  0.0729
  113phy    C20 3040   3.849   4.614   0.412 -0.2693 -0.2313  0.1246
  113phy    C18 3041   3.707   4.658   0.360 -0.3656 -0.2043  0.2798
  113phy    O01 3042   3.720   4.799   0.327  0.1809  0.2566 -0.3866
  113phy    H01 3043   3.664   4.855   0.377 -0.2176  1.7753 -2.4014
  113phy    C19 3044   3.609   4.653   0.479 -0.1044 -0.1525 -0.1672
  113phy    C13 3045   3.648   4.573   0.231  0.0192  0.6017 -0.6360
  113phy     H3 3046   3.718   4.607   0.150  1.4668  1.0823  0.7672
  113phy    O33 3047   3.675   4.428   0.218 -0.2425 -0.0740 -0.4439
  113phy    H1B 3048   3.618   4.396   0.285 -1.4549  0.2269 -1.2929
  113phy    C12 3049   3.519   4.610   0.141  0.2487  0.3381  0.3854
  113phy    O11 3050   3.400   4.546   0.170  0.1256  0.3214 -0.5565
  113phy    H1A 3051   3.359   4.586   0.244 -0.2776  1.1646 -1.2150
  114phy    C35 3052   4.758   3.134   1.406  0.1973  0.0231  0.0880
  114phy    C33 3053   4.860   3.044   1.335  0.1725  0.2545 -0.4965
  114phy    C34 3054   4.854   3.085   1.186 -0.2845  0.1221 -0.3503
  114phy    C32 3055   5.003   3.065   1.389 -0.2366  0.2967  0.2516
  114phy    C31 3056   5.048   2.962   1.488  0.2193 -0.3783 -0.3845
  114phy    C30 3057   5.138   3.013   1.601  0.5843  0.3927  0.2886
  114phy    C28 3058   5.211   2.908   1.682 -0.7232 -0.2806  0.0455
  114phy    C29 3059   5.349   2.875   1.616 -0.7275 -0.1075 -0.5941
  114phy    C27 3060   5.231   2.967   1.824 -0.3132 -0.2208  0.2589
  114phy    C26 3061   5.243   2.863   1.940  0.5008 -0.3601 -0.0016
  114phy    C25 3062   5.280   2.926   2.075  0.3299 -0.8204  0.5831
  114phy    C23 3063   5.310   2.828   2.185 -0.2703  0.0967 -0.7329
  114phy    C24 3064   5.459   2.776   2.173  0.3595 -0.1710  0.4986
  114phy    C22 3065   5.281   2.894   2.320  0.3627  0.5555 -0.5345
  114phy    C21 3066   5.243   2.801   2.439  0.1535 -0.2932  0.8249
  114phy    C20 3067   5.158   2.866   2.543 -0.2046 -0.0180  0.0069
  114phy    C18 3068   5.093   2.795   2.665 -0.5391  0.3068  0.3029
  114phy    O01 3069   5.190   2.723   2.746  0.2104  0.0592 -0.0132
  114phy    H01 3070   5.188   2.634   2.718  0.8765 -0.5937  1.8999
  114phy    C19 3071   5.049   2.911   2.754  0.2716 -0.1694  0.0699
  114phy    C13 3072   4.966   2.696   2.633  0.2731 -0.1496 -0.3581
  114phy     H3 3073   4.893   2.748   2.566  0.1021  0.4452  0.2828
  114phy    O33 3074   4.881   2.670   2.744  0.0640  0.1763  0.2976
  114phy    H1B 3075   4.928   2.612   2.801 -0.8462 -2.8237 -1.7759
  114phy    C12 3076   5.006   2.557   2.574  0.1517 -0.0648  0.6304
  114phy    O11 3077   5.079   2.473   2.659 -0.0478 -0.2093  0.6949
  114phy    H1A 3078   5.068   2.383   2.635  0.3792 -0.0842 -0.0085
  115phy    C35 3079   0.765   2.711   1.368 -0.1178 -0.8648  0.4512
  115phy    C33 3080   0.670   2.591   1.349  0.4550  0.2594 -0.1493
  115phy    C34 3081   0.716   2.477   1.430  0.0111  0.1057  0.3548
  115phy    C32 3082   0.528   2.639   1.382 -0.0514  0.2194  0.4514
  115phy    C31 3083   0.414   2.567   1.313 -0.1667  0.2936  0.1161
  115phy    C30 3084   0.283   2.617   1.365  0.4745  0.1570  0.2661
  115phy    C28 3085   0.152   2.539   1.320 -0.1194 -0.8086 -0.6980
  115phy    C29 3086   0.115   2.441   1.427 -0.5083 -0.2668  0.4207
  115phy    C27 3087   0.030   2.634   1.305 -0.2079  0.3786 -0.6866
  115phy    C26 3088  -0.004   2.657   1.156 -0.1537  0.1966 -0.3248
  115phy    C25 3089  -0.143   2.709   1.114 -0.0441 -0.3101  0.1268
  115phy    C23 3090  -0.169   2.753   0.963 -0.1502  0.2711 -0.5365
  115phy    C24 3091  -0.310   2.727   0.920 -0.4283 -0.4710  0.4101
  115phy    C22 3092  -0.134   2.897   0.929  0.3580 -0.1050  0.2017
  115phy    C21 3093  -0.014   2.906   0.830 -0.4927 -0.3623  0.0350
  115phy    C20 3094   0.031   3.052   0.818 -0.8937  0.6771  0.8666
  115phy    C18 3095   0.139   3.110   0.723 -0.0397 -0.2512  0.1326
  115phy    O01 3096   0.259   3.029   0.726 -0.1122 -0.0907 -0.2931
  115phy    H01 3097   0.301   3.028   0.810  0.2061  3.0371 -0.2914
  115phy    C19 3098   0.182   3.242   0.782 -0.0323 -0.7302 -0.2071
  115phy    C13 3099   0.085   3.126   0.569 -0.1404 -0.1758  0.1701
  115phy     H3 3100   0.058   3.021   0.540  1.3029 -0.0397 -1.9069
  115phy    O33 3101  -0.041   3.189   0.536 -0.5001 -0.0857 -0.7010
  115phy    H1B 3102  -0.096   3.128   0.491 -0.8334 -0.4197  0.1356
  115phy    C12 3103   0.183   3.132   0.441 -0.0540 -0.0141  0.1814
  115phy    O11 3104   0.302   3.064   0.447  0.3443 -0.4367  0.6041
  115phy    H1A 3105   0.305   3.041   0.538  1.0377  0.0962  0.7193
  116phy    C35 3106   4.055   3.875   1.227 -0.1375 -0.2324 -0.5091
  116phy    C33 3107   4.124   3.986   1.147 -0.2446  0.0741 -0.3457
  116phy    C34 3108   4.180   4.084   1.248 -0.2445 -0.2941  0.2444
  116phy    C32 3109   4.235   3.932   1.055 -0.1058  0.2833 -0.1067
  116phy    C31 3110   4.234   4.000   0.920  0.5377  0.5148 -0.4887
  116phy    C30 3111   4.353   3.963   0.829 -0.4833 -0.2590  0.0422
  116phy    C28 3112   4.382   4.064   0.716 -0.2732 -0.2490  0.1450
  116phy    C29 3113   4.435   4.201   0.758  0.2699 -0.0509 -0.0141
  116phy    C27 3114   4.482   3.986   0.620 -0.2390 -0.6292  0.2072
  116phy    C26 3115   4.454   4.024   0.471  0.3986 -0.1936  0.2569
  116phy    C25 3116   4.571   3.988   0.382  0.3823 -0.1149  0.0470
  116phy    C23 3117   4.560   3.959   0.234  0.3232 -0.3281  0.3084
  116phy    C24 3118   4.697   3.971   0.167 -0.0645  0.0959  1.1146
  116phy    C22 3119   4.484   3.828   0.202  0.2914  0.0401 -0.5604
  116phy    C21 3120   4.419   3.824   0.064 -0.2066  0.1386 -0.2911
  116phy    C20 3121   4.361   3.687   0.014  0.2872  0.1647  0.3893
  116phy    C18 3122   4.321   3.674  -0.136 -0.5420 -0.7240 -0.4493
  116phy    O01 3123   4.237   3.785  -0.167  0.6210  0.0480 -0.1332
  116phy    H01 3124   4.231   3.791  -0.261  0.6344 -1.4854 -0.2677
  116phy    C19 3125   4.231   3.547  -0.128 -0.0893 -0.2507 -0.3990
  116phy    C13 3126   4.448   3.663  -0.237 -0.0473  0.1716 -0.1453
  116phy     H3 3127   4.526   3.735  -0.202  0.0019 -1.1064  2.6734
  116phy    O33 3128   4.535   3.545  -0.234  0.0682  0.5481  0.0051
  116phy    H1B 3129   4.483   3.468  -0.247  0.7542 -0.7357  3.5847
  116phy    C12 3130   4.448   3.706  -0.387  0.3010  0.5410  0.4202
  116phy    O11 3131   4.376   3.816  -0.424 -0.2321  0.5536  0.0348
  116phy    H1A 3132   4.399   3.845  -0.510  1.0228  0.2271  0.2508
  117phy    C35 3133   4.617   4.514   2.212  0.5478  0.3746 -0.1204
  117phy    C33 3134   4.720   4.549   2.108  0.5549  0.1396  0.9476
  117phy    C34 3135   4.840   4.450   2.111  0.1364 -0.0232 -0.0217
  117phy    C32 3136   4.649   4.547   1.969  0.3747  0.3848 -0.2906
  117phy    C31 3137   4.703   4.623   1.850  0.5528 -0.2719  0.4583
  117phy    C30 3138   4.611   4.616   1.725  1.0247 -0.0192  0.1766
  117phy    C28 3139   4.610   4.719   1.607  0.3785  0.0646 -0.6804
  117phy    C29 3140   4.723   4.694   1.510 -0.1053 -0.0677  0.5565
  117phy    C27 3141   4.476   4.711   1.532 -0.4154  0.2089 -0.1546
  117phy    C26 3142   4.382   4.826   1.573  0.4760 -0.8035 -0.2426
  117phy    C25 3143   4.237   4.809   1.531  0.2802  0.1236 -0.3663
  117phy    C23 3144   4.157   4.931   1.578  0.1704  0.1957  0.3762
  117phy    C24 3145   4.079   4.986   1.462  0.0260  0.2250  0.4116
  117phy    C22 3146   4.056   4.887   1.691 -0.0719  0.1633  0.2493
  117phy    C21 3147   4.097   4.920   1.838  0.5938 -0.5590 -0.2052
  117phy    C20 3148   4.010   4.865   1.953  0.1683 -0.6262 -0.7695
  117phy    C18 3149   4.041   4.892   2.104  0.6394 -0.2855 -0.4042
  117phy    O01 3150   4.065   5.036   2.128  0.0960 -0.5230  0.4171
  117phy    H01 3151   3.986   5.078   2.101  0.1464 -0.9163 -0.3860
  117phy    C19 3152   3.897   4.867   2.159  0.4008  0.4504  0.1191
  117phy    C13 3153   4.159   4.801   2.174 -0.2104  0.4921 -0.1300
  117phy     H3 3154   4.151   4.696   2.136  1.7394 -0.0282  0.7804
  117phy    O33 3155   4.136   4.780   2.313 -0.2655  0.5223 -0.2307
  117phy    H1B 3156   4.078   4.708   2.323 -0.4420  0.9718  2.7059
  117phy    C12 3157   4.308   4.848   2.152  0.1393 -0.0902 -0.5179
  117phy    O11 3158   4.338   4.973   2.214  0.1009  0.0543 -0.4272
  117phy    H1A 3159   4.280   5.038   2.178  1.6692  1.2603 -0.8799
  118phy    C35 3160   4.867   3.525   1.529 -0.6645  0.3437  0.0259
  118phy    C33 3161   4.907   3.670   1.519  0.3348  0.0110  0.0619
  118phy    C34 3162   4.856   3.743   1.390  0.3457  0.4327 -0.5151
  118phy    C32 3163   4.859   3.741   1.649  0.0640  0.6018 -0.5024
  118phy    C31 3164   4.935   3.852   1.722 -0.5732 -0.0751 -0.9451
  118phy    C30 3165   4.850   3.897   1.845  0.1682 -0.0043 -0.3868
  118phy    C28 3166   4.914   4.002   1.936 -0.0089 -0.4166  0.6028
  118phy    C29 3167   4.870   4.145   1.886  0.2888  0.1811 -0.6768
  118phy    C27 3168   4.855   3.978   2.074 -0.1625 -1.0315  0.5107
  118phy    C26 3169   4.958   3.921   2.175 -0.0384 -0.2689 -0.0776
  118phy    C25 3170   4.914   3.931   2.321 -0.6413  0.4873  0.1644
  118phy    C23 3171   5.003   3.868   2.423  0.3179  0.5989  0.5503
  118phy    C24 3172   5.120   3.968   2.470 -0.0930  0.7253  0.8448
  118phy    C22 3173   4.909   3.833   2.540 -0.1137  0.7081 -0.1473
  118phy    C21 3174   4.954   3.718   2.629 -0.6696 -0.2844  0.4904
  118phy    C20 3175   4.853   3.691   2.744 -0.6470 -0.1443  0.3003
  118phy    C18 3176   4.896   3.589   2.858  0.2878  0.7432  0.3017
  118phy    O01 3177   5.019   3.633   2.920  0.4662  0.5073 -0.1548
  118phy    H01 3178   5.009   3.686   2.998  1.8945  0.5719  0.0017
  118phy    C19 3179   4.787   3.612   2.965 -0.2939  0.5144 -0.3835
  118phy    C13 3180   4.906   3.438   2.789  0.3513 -0.3138  0.1441
  118phy     H3 3181   4.970   3.443   2.697 -0.3894  2.4941 -0.3093
  118phy    O33 3182   4.785   3.385   2.733 -0.1044  0.3561  0.5196
  118phy    H1B 3183   4.730   3.452   2.700 -0.7602  0.0242  0.9184
  118phy    C12 3184   4.978   3.328   2.875 -0.0076 -0.2209  0.5054
  118phy    O11 3185   5.104   3.358   2.926 -0.0462 -0.1569  0.0565
  118phy    H1A 3186   5.088   3.439   2.970  0.0235 -0.1754  0.1168
  119phy    C35 3187   4.036   3.451   2.474 -0.2789  0.0136 -0.1740
  119phy    C33 3188   4.097   3.440   2.333  0.1340  1.0915  0.0551
  119phy    C34 3189   3.981   3.447   2.232 -0.3333 -0.0919 -0.4411
  119phy    C32 3190   4.211   3.536   2.302  0.1321  0.1123 -0.4215
  119phy    C31 3191   4.329   3.483   2.217 -0.6868  0.2656 -0.0138
  119phy    C30 3192   4.442   3.591   2.207 -0.2666  0.4417 -0.4988
  119phy    C28 3193   4.570   3.565   2.126  0.7994  0.1668 -0.2762
  119phy    C29 3194   4.595   3.681   2.022  0.1796  0.0210 -0.2295
  119phy    C27 3195   4.695   3.554   2.213 -0.3635  0.4505 -0.7341
  119phy    C26 3196   4.731   3.410   2.246  0.0446 -0.2959  0.1041
  119phy    C25 3197   4.872   3.386   2.304  0.5331 -0.3969  0.5358
  119phy    C23 3198   4.903   3.234   2.328 -0.3868  0.4634 -0.1556
  119phy    C24 3199   5.044   3.209   2.296 -0.2050 -0.0287 -0.2488
  119phy    C22 3200   4.878   3.192   2.471  0.1378  0.2120  0.3965
  119phy    C21 3201   4.742   3.120   2.492 -0.1252  0.4795 -0.3137
  119phy    C20 3202   4.712   3.088   2.639  0.4382 -0.1666 -0.7230
  119phy    C18 3203   4.581   3.048   2.707  0.8516 -0.3162 -0.2760
  119phy    O01 3204   4.527   2.939   2.633 -0.2919  0.3238  0.3475
  119phy    H01 3205   4.591   2.871   2.630  0.4212  0.9868  0.2444
  119phy    C19 3206   4.618   2.980   2.843 -0.7305  0.6328  0.4771
  119phy    C13 3207   4.473   3.168   2.695  0.4750  0.5197  0.2437
  119phy     H3 3208   4.457   3.199   2.589 -0.3919 -0.3586  0.1110
  119phy    O33 3209   4.512   3.289   2.757  0.0950  0.3187  0.0357
  119phy    H1B 3210   4.605   3.291   2.759  0.2436 -1.2168 -1.8721
  119phy    C12 3211   4.318   3.145   2.734  0.2983  0.0831  0.0390
  119phy    O11 3212   4.267   3.024   2.682 -0.0554  0.3660  0.1990
  119phy    H1A 3213   4.344   2.972   2.672  0.5924  1.3587 -0.1538
  120phy    C35 3214   3.396   3.397   2.752  0.0021  0.0365 -0.0320
  120phy    C33 3215   3.525   3.454   2.703 -0.1966  0.5116 -0.0166
  120phy    C34 3216   3.498   3.574   2.616  0.1444  0.3987  0.2562
  120phy    C32 3217   3.631   3.486   2.817  0.3973  0.4568 -0.4461
  120phy    C31 3218   3.695   3.356   2.877  0.0082  0.1179  0.0730
  120phy    C30 3219   3.793   3.385   2.987 -0.2423 -0.1164 -0.0975
  120phy    C28 3220   3.882   3.265   3.032  0.0523  0.4287 -0.4533
  120phy    C29 3221   4.010   3.322   3.103 -0.0338  0.3539  0.8456
  120phy    C27 3222   3.811   3.169   3.129 -0.2917 -0.0116 -0.3414
  120phy    C26 3223   3.828   3.024   3.081  0.6176  0.3781  0.1790
  120phy    C25 3224   3.748   2.929   3.174 -0.4939  0.2513 -0.1850
  120phy    C23 3225   3.760   2.776   3.146  0.2315  0.1199  0.0342
  120phy    C24 3226   3.877   2.709   3.220 -0.7025  0.7987 -0.0866
  120phy    C22 3227   3.631   2.712   3.197 -0.3534  0.4347  0.2530
  120phy    C21 3228   3.527   2.680   3.092  0.0893 -0.9748  0.9819
  120phy    C20 3229   3.408   2.607   3.151 -0.3215  0.0901 -0.2916
  120phy    C18 3230   3.274   2.591   3.067  0.0628  0.7792 -0.3249
  120phy    O01 3231   3.238   2.719   3.013  0.1517 -0.2343 -0.3392
  120phy    H01 3232   3.188   2.760   3.081  0.1646  0.0716 -0.5107
  120phy    C19 3233   3.172   2.545   3.173  0.8131  0.3231  0.1022
  120phy    C13 3234   3.296   2.485   2.943 -0.0353 -0.2813 -0.4485
  120phy     H3 3235   3.366   2.540   2.875  0.1333 -1.2093 -1.0327
  120phy    O33 3236   3.377   2.373   2.972 -0.5384  0.4920  0.0588
  120phy    H1B 3237   3.320   2.302   2.994 -0.6352  0.1866 -1.1194
  120phy    C12 3238   3.201   2.469   2.812  0.5019  0.3889 -0.0743
  120phy    O11 3239   3.100   2.374   2.826 -0.0728 -0.0280 -0.4413
  120phy    H1A 3240   3.146   2.295   2.805 -2.2903 -0.8633 -2.6005
  121phy    C35 3241   0.193   1.136   2.261 -0.0967  0.2509  0.5356
  121phy    C33 3242   0.196   1.119   2.110  0.9168 -0.1127  0.5447
  121phy    C34 3243   0.083   1.026   2.072 -0.2861  0.3155 -0.6072
  121phy    C32 3244   0.197   1.242   2.012  0.0602  0.2310  0.1236
  121phy    C31 3245   0.328   1.319   1.990 -0.0206  0.4253  0.4907
  121phy    C30 3246   0.308   1.434   1.893  0.3875  0.4185  0.6923
  121phy    C28 3247   0.433   1.531   1.900  0.1380  0.5605  0.5146
  121phy    C29 3248   0.483   1.565   1.766  0.2098  0.3241 -0.2550
  121phy    C27 3249   0.420   1.662   1.981  0.1184  0.3519  0.3709
  121phy    C26 3250   0.464   1.650   2.125 -0.3722 -0.5137 -0.0175
  121phy    C25 3251   0.462   1.780   2.203 -0.0157  0.4554 -0.0146
  121phy    C23 3252   0.516   1.781   2.347 -1.0100  0.1963 -0.4161
  121phy    C24 3253   0.668   1.785   2.352  0.0748  0.0692  0.1312
  121phy    C22 3254   0.454   1.904   2.422 -0.8265 -0.2835  0.2029
  121phy    C21 3255   0.343   1.872   2.519 -0.3742 -0.3426  0.2557
  121phy    C20 3256   0.287   1.992   2.596 -0.1488  0.5595  0.1683
  121phy    C18 3257   0.160   1.963   2.689 -0.3706  0.3854  0.0096
  121phy    O01 3258   0.185   1.869   2.790 -0.0654  0.1095 -0.1154
  121phy    H01 3259   0.272   1.873   2.824 -1.0703 -1.0224  2.9121
  121phy    C19 3260   0.147   2.094   2.768 -0.4553  0.3085  0.2194
  121phy    C13 3261   0.021   1.920   2.616 -0.5420 -0.3915  0.6475
  121phy     H3 3262   0.013   1.972   2.517 -0.3089 -1.5722 -0.0102
  121phy    O33 3263  -0.098   1.966   2.685 -0.0518  0.7606 -0.4432
  121phy    H1B 3264  -0.100   1.928   2.770 -2.0238  0.9269 -0.3666
  121phy    C12 3265  -0.004   1.767   2.574 -0.0824 -0.8560  0.3574
  121phy    O11 3266  -0.116   1.744   2.494  0.2676  0.3310 -0.0308
  121phy    H1A 3267  -0.092   1.746   2.403  1.3670  0.2291  0.2379
  122phy    C35 3268   4.588   3.158   1.963  0.3261  0.4389 -0.3672
  122phy    C33 3269   4.687   3.153   1.845 -0.4596  0.5235 -0.1350
  122phy    C34 3270   4.606   3.112   1.720 -0.0880  0.2958 -0.8121
  122phy    C32 3271   4.759   3.287   1.829  0.2854  0.4352  0.1278
  122phy    C31 3272   4.908   3.276   1.845 -0.6185 -0.1626 -0.4352
  122phy    C30 3273   4.969   3.413   1.855  0.7624 -0.1012 -0.9144
  122phy    C28 3274   5.119   3.417   1.856 -0.5544  0.6411  0.7120
  122phy    C29 3275   5.189   3.393   1.719 -0.0351  0.0850  0.1671
  122phy    C27 3276   5.174   3.544   1.921 -0.0695 -0.0624 -0.4083
  122phy    C26 3277   5.291   3.543   2.020 -0.2389  0.5040 -0.0932
  122phy    C25 3278   5.325   3.671   2.088 -1.0626  0.2934 -0.2802
  122phy    C23 3279   5.444   3.667   2.197 -0.0165  0.0408  0.4217
  122phy    C24 3280   5.572   3.708   2.127  0.2508 -0.0038  0.1678
  122phy    C22 3281   5.422   3.771   2.309 -0.3251 -0.7220 -0.5494
  122phy    C21 3282   5.399   3.711   2.448 -0.0759 -0.1485  0.1792
  122phy    C20 3283   5.435   3.803   2.561  0.4232 -0.4205  0.1347
  122phy    C18 3284   5.459   3.742   2.702  0.0861  0.0105  0.3693
  122phy    O01 3285   5.568   3.649   2.688 -0.6032 -0.1458 -0.2435
  122phy    H01 3286   5.542   3.590   2.619  1.0397 -1.6676  0.3353
  122phy    C19 3287   5.525   3.864   2.760 -0.5804 -0.4533  0.1151
  122phy    C13 3288   5.329   3.684   2.780  0.6627  0.0429  0.2602
  122phy     H3 3289   5.281   3.607   2.714 -1.2474 -0.0106  1.6550
  122phy    O33 3290   5.227   3.780   2.797  0.0335 -0.0459 -0.7262
  122phy    H1B 3291   5.149   3.733   2.822  0.5384 -1.3857 -1.5882
  122phy    C12 3292   5.348   3.602   2.916  0.5375  0.0699 -0.3268
  122phy    O11 3293   5.363   3.669   3.034  0.4145 -0.2265  0.5209
  122phy    H1A 3294   5.455   3.676   3.055  0.8612  0.9582 -1.5568
  123phy    C35 3295   3.297   4.045   1.082 -0.3934  0.4499 -0.1218
  123phy    C33 3296   3.437   4.019   1.135 -0.0316 -0.3567 -0.1104
  123phy    C34 3297   3.451   4.062   1.278  0.2952  0.9455  0.1457
  123phy    C32 3298   3.487   3.874   1.101  0.1157 -0.2733  0.2986
  123phy    C31 3299   3.615   3.876   1.021 -0.4531  0.3856  0.0947
  123phy    C30 3300   3.666   3.730   1.000  1.1246 -0.4561 -0.0668
  123phy    C28 3301   3.773   3.718   0.892  0.0089 -0.8284 -0.3040
  123phy    C29 3302   3.889   3.631   0.945  0.1514  0.4249  0.2042
  123phy    C27 3303   3.718   3.678   0.752  0.0522  0.3885  0.0112
  123phy    C26 3304   3.796   3.711   0.626 -0.6108 -0.5499  0.1454
  123phy    C25 3305   3.740   3.661   0.493 -0.1095  0.4128  0.2157
  123phy    C23 3306   3.815   3.706   0.361 -0.5418  0.2108  0.6517
  123phy    C24 3307   3.936   3.618   0.326  0.4193 -0.0144  0.1978
  123phy    C22 3308   3.733   3.679   0.228 -0.1474 -0.3080 -0.1430
  123phy    C21 3309   3.646   3.806   0.196 -0.4375 -0.1284  0.7035
  123phy    C20 3310   3.600   3.805   0.051 -0.9669 -0.0925 -0.6364
  123phy    C18 3311   3.502   3.917   0.000  0.2881 -0.1767 -0.0743
  123phy    O01 3312   3.392   3.928   0.093 -0.3139 -0.6512  0.0742
  123phy    H01 3313   3.312   3.895   0.056  0.5876 -0.9256 -1.7739
  123phy    C19 3314   3.452   3.853  -0.131  0.0677  0.0786  0.0325
  123phy    C13 3315   3.564   4.064  -0.024  0.5635 -0.4115  0.3017
  123phy     H3 3316   3.580   4.098   0.082  1.9825  0.6265 -0.2016
  123phy    O33 3317   3.702   4.071  -0.062 -0.2682  0.2389  0.8695
  123phy    H1B 3318   3.716   4.033  -0.146 -1.6274 -1.2456  1.2701
  123phy    C12 3319   3.492   4.200  -0.044 -0.3501  0.1737  0.7691
  123phy    O11 3320   3.350   4.192  -0.063  0.4461  0.0164 -0.0702
  123phy    H1A 3321   3.305   4.268  -0.032 -0.5245 -0.3993 -0.4036
  124phy    C35 3322   3.847   0.669   1.523  0.1545 -0.2900 -0.1660
  124phy    C33 3323   3.932   0.671   1.397 -0.2742 -0.2646 -0.9172
  124phy    C34 3324   3.915   0.811   1.334 -0.4970 -0.4437 -0.4733
  124phy    C32 3325   4.083   0.649   1.427  0.1398 -0.4090 -0.3174
  124phy    C31 3326   4.148   0.528   1.354  0.6318  0.2505 -0.3902
  124phy    C30 3327   4.289   0.487   1.402  0.2057 -0.2559  0.0610
  124phy    C28 3328   4.346   0.352   1.338 -0.4023 -0.1766  0.3724
  124phy    C29 3329   4.417   0.378   1.204 -0.5028 -0.3679 -0.2149
  124phy    C27 3330   4.443   0.289   1.435  0.0309  0.5812 -0.3017
  124phy    C26 3331   4.378   0.195   1.539 -0.0189  0.4733 -0.4838
  124phy    C25 3332   4.466   0.150   1.644  0.7913 -0.2389 -0.8126
  124phy    C23 3333   4.393   0.085   1.763 -0.1176  0.1134  0.2251
  124phy    C24 3334   4.466  -0.039   1.808  0.3285 -0.0012  0.3127
  124phy    C22 3335   4.360   0.181   1.885 -0.3135 -0.4177 -0.3337
  124phy    C21 3336   4.235   0.154   1.961  0.0540  0.1665 -0.0982
  124phy    C20 3337   4.233   0.240   2.094  0.3213 -0.1540 -0.6303
  124phy    C18 3338   4.118   0.213   2.202 -0.6408 -0.2910  0.2016
  124phy    O01 3339   4.131   0.078   2.242  0.3424 -0.1530 -0.6019
  124phy    H01 3340   4.120   0.017   2.171  3.2505 -0.3411 -1.0227
  124phy    C19 3341   4.165   0.297   2.322 -0.2935 -0.6308  0.1445
  124phy    C13 3342   3.962   0.243   2.164 -0.0064 -0.6446  0.5999
  124phy     H3 3343   3.951   0.346   2.121 -2.9696 -0.9668  0.3680
  124phy    O33 3344   3.873   0.251   2.275 -0.3443  0.1322  0.1326
  124phy    H1B 3345   3.850   0.173   2.321 -1.3324  0.9905  1.1771
  124phy    C12 3346   3.890   0.147   2.057  0.0983 -0.0381 -0.1658
  124phy    O11 3347   3.868   0.013   2.096 -0.4752 -0.0985 -0.8077
  124phy    H1A 3348   3.780   0.012   2.130 -0.3309 -0.3900 -0.4254
  125phy    C35 3349   3.577   1.266   1.647 -0.4153 -0.1595 -0.1360
  125phy    C33 3350   3.446   1.279   1.560  0.5581  0.3115  0.0058
  125phy    C34 3351   3.471   1.371   1.442  0.0595 -0.1765 -1.0288
  125phy    C32 3352   3.403   1.139   1.513  0.2698 -0.1075  0.1860
  125phy    C31 3353   3.331   1.054   1.623  0.4117  0.0955 -0.4523
  125phy    C30 3354   3.304   0.912   1.580  0.3147  0.3229 -0.1291
  125phy    C28 3355   3.240   0.817   1.684  0.4758 -0.1520  0.6917
  125phy    C29 3356   3.081   0.813   1.666  0.0056  0.0802  0.1798
  125phy    C27 3357   3.294   0.681   1.661  0.2389  0.1831 -0.4893
  125phy    C26 3358   3.318   0.603   1.790 -0.4400 -0.2928  0.1030
  125phy    C25 3359   3.415   0.484   1.773  0.1395 -0.5203  0.4582
  125phy    C23 3360   3.459   0.414   1.901 -0.4071 -0.1979 -0.7180
  125phy    C24 3361   3.506   0.272   1.869  0.5184 -0.2104  0.0321
  125phy    C22 3362   3.573   0.496   1.974  0.2680 -0.1738 -0.6709
  125phy    C21 3363   3.567   0.490   2.127 -0.0448  0.0293 -0.2259
  125phy    C20 3364   3.686   0.559   2.197  0.6201  0.3102  0.1099
  125phy    C18 3365   3.708   0.544   2.353 -0.0561 -0.3186  0.2184
  125phy    O01 3366   3.730   0.407   2.382 -0.7059 -0.4884  0.3631
  125phy    H01 3367   3.800   0.375   2.328 -0.1515  1.4850 -0.1905
  125phy    C19 3368   3.853   0.597   2.356 -0.0001 -0.1543 -0.2142
  125phy    C13 3369   3.610   0.618   2.458 -0.4116  0.1834  0.5032
  125phy     H3 3370   3.593   0.724   2.425 -0.8964 -0.3122 -0.8947
  125phy    O33 3371   3.674   0.635   2.590  0.0604  0.3977 -0.1775
  125phy    H1B 3372   3.719   0.560   2.623 -2.1949 -0.5653  0.9104
  125phy    C12 3373   3.475   0.549   2.477 -0.0839  0.4098  0.2190
  125phy    O11 3374   3.475   0.425   2.545 -0.6468 -0.0630 -0.4887
  125phy    H1A 3375   3.550   0.381   2.508  1.4610  0.8694  2.2958
  126phy    C35 3376   3.348   4.070   1.999  0.2246 -0.3777  0.0915
  126phy    C33 3377   3.396   4.028   1.854 -0.2678  0.1090  0.2313
  126phy    C34 3378   3.338   3.891   1.818 -0.6661  0.0245  0.4365
  126phy    C32 3379   3.361   4.132   1.745  0.6923  0.1783 -0.3208
  126phy    C31 3380   3.466   4.248   1.729  0.0526  0.3161 -0.2952
  126phy    C30 3381   3.431   4.346   1.616 -0.0931 -0.1964 -0.0490
  126phy    C28 3382   3.522   4.467   1.614  0.4636 -0.1549 -0.1169
  126phy    C29 3383   3.575   4.490   1.470  0.1608  0.7183 -0.1556
  126phy    C27 3384   3.450   4.598   1.660  0.0364  0.2298  0.4141
  126phy    C26 3385   3.541   4.711   1.719  0.1434  1.0827  0.3071
  126phy    C25 3386   3.476   4.851   1.728 -0.1897 -0.3823  0.6034
  126phy    C23 3387   3.571   4.965   1.784 -0.4298  0.3914  0.0825
  126phy    C24 3388   3.621   5.071   1.687 -0.2106 -0.1280  0.5747
  126phy    C22 3389   3.502   5.043   1.894  0.0693  0.2556 -0.2819
  126phy    C21 3390   3.561   5.039   2.033 -0.4839  0.1197  0.0356
  126phy    C20 3391   3.504   5.154   2.119 -0.1159 -0.1232 -0.0641
  126phy    C18 3392   3.545   5.167   2.271  0.0600  0.3008  0.6238
  126phy    O01 3393   3.691   5.169   2.282 -0.4736 -0.0348 -0.8648
  126phy    H01 3394   3.714   5.175   2.373 -0.3293 -1.2791 -0.8080
  126phy    C19 3395   3.499   5.305   2.308  0.0919 -0.4729  0.3533
  126phy    C13 3396   3.490   5.052   2.372 -0.2851  0.3027 -0.1364
  126phy     H3 3397   3.380   5.040   2.355 -0.0810 -0.5176 -0.9733
  126phy    O33 3398   3.488   5.100   2.504 -0.0157  0.0802  0.0868
  126phy    H1B 3399   3.566   5.066   2.543 -1.0359 -1.1997  1.1027
  126phy    C12 3400   3.550   4.902   2.368 -0.1352  0.0272  1.1095
  126phy    O11 3401   3.470   4.800   2.421  0.3949  0.0287 -0.3055
  126phy    H1A 3402   3.522   4.721   2.427 -1.4527 -1.2796 -0.8113
  127phy    C35 3403   3.705   4.567   1.093  0.2402  0.5172  0.4837
  127phy    C33 3404   3.621   4.445   1.043 -0.0105 -0.3655  0.8780
  127phy    C34 3405   3.475   4.450   1.087  0.4106  0.0750 -0.1769
  127phy    C32 3406   3.644   4.430   0.890  0.3041 -0.1906  0.1711
  127phy    C31 3407   3.670   4.289   0.846  0.1010 -0.0086 -0.0060
  127phy    C30 3408   3.701   4.295   0.693  0.5072 -0.3561  0.2744
  127phy    C28 3409   3.746   4.171   0.616 -0.0185 -0.1462 -0.1233
  127phy    C29 3410   3.625   4.081   0.588  0.0784  0.1814  0.2072
  127phy    C27 3411   3.816   4.218   0.485 -0.0269 -0.3436  0.3307
  127phy    C26 3412   3.911   4.114   0.418 -0.2544  0.1347 -0.0472
  127phy    C25 3413   3.975   4.182   0.294 -1.1046  0.7930  0.1658
  127phy    C23 3414   4.076   4.099   0.208 -0.3123  0.5285 -0.1331
  127phy    C24 3415   4.005   3.987   0.125 -0.2682 -0.1814 -0.0468
  127phy    C22 3416   4.145   4.199   0.111 -0.0659  0.0224 -0.1719
  127phy    C21 3417   4.280   4.161   0.047 -0.1667 -0.0395 -0.1916
  127phy    C20 3418   4.320   4.262  -0.061 -0.5639 -0.0581  0.2240
  127phy    C18 3419   4.459   4.241  -0.137 -0.0170 -0.6187 -0.7258
  127phy    O01 3420   4.565   4.258  -0.044  0.2375 -0.1042 -0.2154
  127phy    H01 3421   4.556   4.329   0.016  1.0865 -0.7767  0.7373
  127phy    C19 3422   4.466   4.371  -0.223  0.1528  0.1943 -0.2412
  127phy    C13 3423   4.476   4.113  -0.230  0.8480  0.2481 -0.5954
  127phy     H3 3424   4.450   4.033  -0.156 -0.4438  1.9563  0.8693
  127phy    O33 3425   4.376   4.079  -0.327  0.1362 -0.2244  0.2998
  127phy    H1B 3426   4.349   3.990  -0.313 -0.0979 -0.3937 -1.1433
  127phy    C12 3427   4.618   4.042  -0.252  0.2302  1.0587 -0.2775
  127phy    O11 3428   4.725   4.088  -0.172  0.0299 -0.2808  0.0624
  127phy    H1A 3429   4.697   4.158  -0.116  0.1488 -1.1625  1.2599
  128SOL     OW 3430   1.455   0.516   0.031 -0.0551  0.3640  0.5884
  128SOL    HW1 3431   1.505   0.512  -0.050  0.0869  0.0085  0.6936
  128SOL    HW2 3432   1.371   0.552   0.000  0.1152  0.9816  0.8340
  128SOL     MW 3433   1.450   0.521   0.016 -0.0034  0.0012 -0.0005
  129SOL     OW 3434   3.442   0.766   2.944 -0.0047 -0.2624  0.2059
  129SOL    HW1 3435   3.513   0.776   2.881  0.7933 -1.0589  0.9431
  129SOL    HW2 3436   3.464   0.838   3.003  1.3052 -1.3098  1.0597
  129SOL     MW 3437   3.454   0.777   2.943 -0.0034  0.0012 -0.0005
  130SOL     OW 3438   1.063   0.518   0.321 -0.1696 -0.1219  0.0954
  130SOL    HW1 3439   1.150   0.501   0.358 -0.1606 -3.7169 -1.2564
  130SOL    HW2 3440   1.007   0.490   0.394  0.3661 -1.0482  0.1641
  130SOL     MW 3441   1.067   0.512   0.336 -0.0034  0.0012 -0.0005
  131SOL     OW 3442   4.154   0.377   0.127  0.1091  0.0998 -0.2283
  131SOL    HW1 3443   4.246   0.353   0.118  0.5612  2.0959 -1.5827
  131SOL    HW2 3444   4.149   0.414   0.215  1.0440 -0.7428  0.1903
  131SOL     MW 3445   4.166   0.379   0.138 -0.0034  0.0012 -0.0005
  132SOL     OW 3446   2.568   3.539   2.823 -0.2813 -0.1031 -0.4482
  132SOL    HW1 3447   2.625   3.472   2.784 -1.9505 -1.1907 -1.1699
  132SOL    HW2 3448   2.555   3.612   2.762  0.5053  0.5112  0.1005
  132SOL     MW 3449   2.574   3.540   2.809 -0.0034  0.0012 -0.0005
  133SOL     OW 3450   5.039   2.578   2.976 -0.2029 -0.2123 -0.4322
  133SOL    HW1 3451   4.974   2.584   3.046 -0.6307 -3.1279 -0.4475
  133SOL    HW2 3452   5.091   2.656   2.994 -0.1785 -0.8191  2.6338
  133SOL     MW 3453   5.037   2.589   2.988 -0.0034  0.0012 -0.0005
  134SOL     OW 3454   3.701   4.677   2.781 -0.2547 -0.4071  0.8398
  134SOL    HW1 3455   3.617   4.722   2.796 -0.0070  0.5596 -0.5298
  134SOL    HW2 3456   3.724   4.698   2.691  2.9016  0.6762  1.7661
  134SOL     MW 3457   3.693   4.686   2.771 -0.0034  0.0012 -0.0005
  135SOL     OW 3458   1.527   2.436   0.048 -0.0036 -0.4542 -0.4307
  135SOL    HW1 3459   1.535   2.357   0.100  0.1354 -0.0659  0.1545
  135SOL    HW2 3460   1.544   2.504   0.114  0.9750 -0.1138 -1.0147
  135SOL     MW 3461   1.530   2.435   0.064 -0.0034  0.0012 -0.0005
  136SOL     OW 3462   4.447   0.312   0.058 -0.0847  0.3987 -0.1482
  136SOL    HW1 3463   4.515   0.335   0.121  0.7161  0.1417 -0.8850
  136SOL    HW2 3464   4.489   0.233   0.023  1.0398  0.2318  1.4662
  136SOL     MW 3465   4.461   0.304   0.061 -0.0034  0.0012 -0.0005
  137SOL     OW 3466   0.995   1.267   2.596 -0.0556 -0.0621 -0.1099
  137SOL    HW1 3467   1.008   1.362   2.592 -0.1683  0.1274  2.5942
  137SOL    HW2 3468   1.087   1.244   2.609  0.5793  2.0655 -0.4193
  137SOL     MW 3469   1.009   1.276   2.597 -0.0034  0.0012 -0.0005
  138SOL     OW 3470   1.405   3.576   0.244 -0.5383 -0.0294  0.0022
  138SOL    HW1 3471   1.442   3.632   0.176 -0.0399  0.8788  0.9885
  138SOL    HW2 3472   1.387   3.645   0.308  1.8294  0.5860  0.1052
  138SOL     MW 3473   1.408   3.592   0.244 -0.0034  0.0012 -0.0005
  139SOL     OW 3474   2.391   1.887   2.672  0.3457 -0.1921 -0.6120
  139SOL    HW1 3475   2.372   1.973   2.634  2.3163  1.0027  0.8768
  139SOL    HW2 3476   2.307   1.841   2.680 -0.5523  1.2958 -1.0122
  139SOL     MW 3477   2.377   1.892   2.668 -0.0034  0.0012 -0.0005
  140SOL     OW 3478   4.673   1.886   2.803  0.7889  0.2471  0.0493
  140SOL    HW1 3479   4.692   1.852   2.716 -0.1567 -2.1697  0.7150
  140SOL    HW2 3480   4.647   1.811   2.856  0.5247  0.8746  0.8349
  140SOL     MW 3481   4.672   1.872   2.799 -0.0034  0.0012 -0.0005
  141SOL     OW 3482   1.573   2.633   0.263 -0.3235 -0.2370  0.1499
  141SOL    HW1 3483   1.630   2.678   0.201  1.2670  1.2876  2.5634
  141SOL    HW2 3484   1.522   2.705   0.300  0.7342 -0.1727  1.5567
  141SOL     MW 3485   1.574   2.648   0.260 -0.0034  0.0012 -0.0005
  142SOL     OW 3486   2.314   1.527   2.815  0.0271 -0.2702 -0.4003
  142SOL    HW1 3487   2.255   1.590   2.774 -0.9902 -0.1806  1.1152
  142SOL    HW2 3488   2.379   1.505   2.749  1.3340  1.8528  0.0625
  142SOL     MW 3489   2.315   1.533   2.801 -0.0034  0.0012 -0.0005
  143SOL     OW 3490   4.173   4.863   2.961  0.5394  0.2557 -0.1230
  143SOL    HW1 3491   4.157   4.924   3.033 -0.9915 -0.4927  0.2132
  143SOL    HW2 3492   4.086   4.823   2.953  0.1718  1.2075 -1.1251
  143SOL     MW 3493   4.159   4.866   2.969 -0.0034  0.0012 -0.0005
  144SOL     OW 3494   1.195   0.931   0.231 -0.1760 -0.5915 -0.2999
  144SOL    HW1 3495   1.115   0.982   0.244  1.7490  2.4593  0.5329
  144SOL    HW2 3496   1.232   0.967   0.151  2.0326  0.5025  1.1179
  144SOL     MW 3497   1.189   0.942   0.222 -0.0034  0.0012 -0.0005
  145SOL     OW 3498   4.102   1.521   0.042  0.4450 -0.5251  0.1411
  145SOL    HW1 3499   4.075   1.509  -0.049 -2.7272 -1.7040  1.1100
  145SOL    HW2 3500   4.020   1.513   0.090  0.3837 -0.7791 -0.0033
  145SOL     MW 3501   4.088   1.518   0.036 -0.0034  0.0012 -0.0005
  146SOL     OW 3502   2.789   1.924   2.825 -0.2254  0.0378  0.1633
  146SOL    HW1 3503   2.836   1.933   2.907  0.6655  0.0176 -0.3344
  146SOL    HW2 3504   2.789   2.011   2.784 -2.0001  0.8151  1.6926
  146SOL     MW 3505   2.795   1.937   2.830 -0.0034  0.0012 -0.0005
  147SOL     OW 3506   4.131   2.860   2.991  0.2829  0.4341  0.1245
  147SOL    HW1 3507   4.134   2.772   3.030  0.1713  0.2206 -0.3435
  147SOL    HW2 3508   4.098   2.840   2.904  0.4555 -0.5863  0.2848
  147SOL     MW 3509   4.127   2.846   2.985 -0.0034  0.0012 -0.0005
  148SOL     OW 3510   5.021   1.913   0.323 -0.1122 -0.4047 -0.1130
  148SOL    HW1 3511   5.012   1.999   0.282 -2.7052 -1.0899 -1.1749
  148SOL    HW2 3512   4.946   1.915   0.383 -0.2648  0.5940 -0.3115
  148SOL     MW 3513   5.010   1.925   0.325 -0.0034  0.0012 -0.0005
  149SOL     OW 3514   2.442   4.653   2.591  0.2664 -0.2755  0.2674
  149SOL    HW1 3515   2.481   4.668   2.678  0.2932 -0.9636  0.3789
  149SOL    HW2 3516   2.490   4.710   2.531 -0.4067  1.0651  0.9509
  149SOL     MW 3517   2.454   4.662   2.595 -0.0034  0.0012 -0.0005
  150SOL     OW 3518   3.780   2.006   0.165 -0.2254  0.3681 -0.2715
  150SOL    HW1 3519   3.781   2.072   0.235  0.6877 -0.3323  0.4053
  150SOL    HW2 3520   3.733   2.050   0.095  0.0675 -1.4433 -1.6917
  150SOL     MW 3521   3.774   2.021   0.165 -0.0034  0.0012 -0.0005
  151SOL     OW 3522   4.973   2.220   2.670 -0.1546 -0.3467  0.2330
  151SOL    HW1 3523   4.878   2.215   2.670 -0.1472 -0.7148  0.9579
  151SOL    HW2 3524   5.001   2.129   2.682  2.3547  0.5713  2.4285
  151SOL     MW 3525   4.964   2.207   2.672 -0.0034  0.0012 -0.0005
  152SOL     OW 3526   2.984   1.960   0.058  0.3993  0.0752  0.7178
  152SOL    HW1 3527   3.023   1.927   0.139  1.3791 -2.1099 -0.5534
  152SOL    HW2 3528   2.962   2.051   0.078  0.7916 -0.2434  2.8003
  152SOL     MW 3529   2.986   1.967   0.071 -0.0034  0.0012 -0.0005
  153SOL     OW 3530   4.799   0.155   0.137 -0.1711  0.6409 -0.0885
  153SOL    HW1 3531   4.843   0.079   0.176  0.1658  0.7203 -0.3071
  153SOL    HW2 3532   4.726   0.114   0.091  0.6322  0.0472 -0.8885
  153SOL     MW 3533   4.795   0.139   0.136 -0.0034  0.0012 -0.0005
  154SOL     OW 3534   3.478   0.150   2.879  0.4126  0.2596 -0.0069
  154SOL    HW1 3535   3.460   0.241   2.858 -1.1716  0.1670  0.7971
  154SOL    HW2 3536   3.423   0.099   2.819  1.3141 -0.4651 -0.2472
  154SOL     MW 3537   3.469   0.155   2.869 -0.0034  0.0012 -0.0005
  155SOL     OW 3538   4.103   4.491   2.972 -0.1456  0.1698  0.3110
  155SOL    HW1 3539   4.030   4.552   2.974  1.2667  1.9899 -0.7917
  155SOL    HW2 3540   4.061   4.412   3.006 -2.5640  1.2042 -0.0458
  155SOL     MW 3541   4.088   4.489   2.977 -0.0034  0.0012 -0.0005
  156SOL     OW 3542   4.064   5.159   2.489  0.4937 -0.2325  0.5844
  156SOL    HW1 3543   4.119   5.082   2.500  0.5219 -0.3441 -0.2715
  156SOL    HW2 3544   4.082   5.184   2.398  0.1565 -1.6287  0.1065
  156SOL     MW 3545   4.074   5.152   2.478 -0.0034  0.0012 -0.0005
  157SOL     OW 3546   3.529   1.716   2.702 -0.2868  0.2336  0.1258
  157SOL    HW1 3547   3.445   1.698   2.661 -0.4853  1.8488 -0.2675
  157SOL    HW2 3548   3.512   1.788   2.763  1.2656 -0.6131  1.6460
  157SOL     MW 3549   3.516   1.723   2.705 -0.0034  0.0012 -0.0005
  158SOL     OW 3550   1.495   0.611   0.310 -0.0202  0.3063  0.6619
  158SOL    HW1 3551   1.411   0.628   0.352 -0.6484 -0.9084 -0.0574
  158SOL    HW2 3552   1.474   0.567   0.227  1.1464 -0.5787  0.8132
  158SOL     MW 3553   1.481   0.608   0.305 -0.0034  0.0012 -0.0005
  159SOL     OW 3554   0.463   1.047   0.845  0.5025  0.1462 -0.3782
  159SOL    HW1 3555   0.510   1.119   0.887  1.2663  0.5248 -1.8023
  159SOL    HW2 3556   0.371   1.073   0.846  0.6635  1.0951 -2.6803
  159SOL     MW 3557   0.457   1.060   0.851 -0.0034  0.0012 -0.0005
  160SOL     OW 3558   2.751   3.340   2.812  0.0720 -0.0184  0.6179
  160SOL    HW1 3559   2.808   3.360   2.887  0.1850  1.0085  0.2720
  160SOL    HW2 3560   2.709   3.257   2.834 -1.8158  0.8802  0.6817
  160SOL     MW 3561   2.753   3.332   2.825 -0.0034  0.0012 -0.0005
  161SOL     OW 3562   2.464   3.078   0.013 -0.0032 -0.0615 -0.0530
  161SOL    HW1 3563   2.375   3.060  -0.019  0.6660 -1.1342 -1.4106
  161SOL    HW2 3564   2.475   3.171  -0.007 -1.0480  0.1739  0.3613
  161SOL     MW 3565   2.453   3.088   0.006 -0.0034  0.0012 -0.0005
  162SOL     OW 3566   3.616   2.359   2.843  0.0528 -0.2305  0.4867
  162SOL    HW1 3567   3.670   2.437   2.859  0.0128 -0.4389  1.7257
  162SOL    HW2 3568   3.537   2.377   2.895  0.3184 -1.3490  1.3029
  162SOL     MW 3569   3.613   2.372   2.852 -0.0034  0.0012 -0.0005
  163SOL     OW 3570   0.560   3.618   2.899  0.3106 -0.2072  0.1637
  163SOL    HW1 3571   0.590   3.704   2.929 -0.2227  0.2835 -0.6718
  163SOL    HW2 3572   0.516   3.634   2.816  0.6880  1.2911  0.2116
  163SOL     MW 3573   0.558   3.631   2.892 -0.0034  0.0012 -0.0005
  164SOL     OW 3574   4.616   4.725   2.943 -0.4953 -0.4786 -1.1141
  164SOL    HW1 3575   4.626   4.724   2.848  0.5704  0.0729 -1.0178
  164SOL    HW2 3576   4.523   4.701   2.945 -0.9417  0.8220  2.8403
  164SOL     MW 3577   4.605   4.722   2.931 -0.0034  0.0012 -0.0005
  165SOL     OW 3578   3.058   4.038   0.480 -0.2816 -0.3563 -0.3808
  165SOL    HW1 3579   2.974   3.992   0.473  0.0840 -1.5220  1.8730
  165SOL    HW2 3580   3.065   4.045   0.576  1.5637 -1.7343 -0.3802
  165SOL     MW 3581   3.048   4.033   0.492 -0.0034  0.0012 -0.0005
  166SOL     OW 3582   2.100   2.368   2.854  0.1984 -0.1949  0.0797
  166SOL    HW1 3583   2.191   2.339   2.866  0.3136 -0.2140 -0.8334
  166SOL    HW2 3584   2.051   2.288   2.835  0.8957 -0.2253 -1.7622
  166SOL     MW 3585   2.106   2.354   2.853 -0.0034  0.0012 -0.0005
  167SOL     OW 3586   3.890   1.802   2.994  0.1958 -0.0469 -0.1031
  167SOL    HW1 3587   3.983   1.790   3.013  0.1260  1.2167  1.2815
  167SOL    HW2 3588   3.862   1.850   3.072 -1.1696 -1.4971  0.3623
  167SOL     MW 3589   3.899   1.806   3.007 -0.0034  0.0012 -0.0005
  168SOL     OW 3590   1.321   3.670   2.862 -0.3646 -0.2470 -0.1938
  168SOL    HW1 3591   1.345   3.579   2.874 -0.2021 -0.3887 -1.4018
  168SOL    HW2 3592   1.357   3.709   2.941 -0.8800 -1.3455  0.5953
  168SOL     MW 3593   1.329   3.663   2.874 -0.0034  0.0012 -0.0005
  169SOL     OW 3594   4.704   1.144   2.986  0.2932 -0.4369  0.7412
  169SOL    HW1 3595   4.728   1.195   3.063 -1.2731  0.5006  0.6468
  169SOL    HW2 3596   4.610   1.140   3.001 -0.0579  1.3601 -0.6510
  169SOL     MW 3597   4.695   1.150   2.998 -0.0034  0.0012 -0.0005
  170SOL     OW 3598   0.296   4.164   2.890  0.4691  0.2431  0.0636
  170SOL    HW1 3599   0.214   4.120   2.868  1.3654 -1.5920  0.1882
  170SOL    HW2 3600   0.285   4.210   2.973 -1.0192 -0.6909  0.4123
  170SOL     MW 3601   0.284   4.164   2.898 -0.0034  0.0012 -0.0005
  171SOL     OW 3602   4.357   0.303   2.737 -0.3793 -0.3379  0.1410
  171SOL    HW1 3603   4.299   0.232   2.765  1.9052 -1.9133  1.1553
  171SOL    HW2 3604   4.326   0.377   2.789 -0.0048  0.0263 -0.1457
  171SOL     MW 3605   4.345   0.303   2.748 -0.0034  0.0012 -0.0005
  172SOL     OW 3606   3.908   1.185   2.936  0.1130  0.1958 -0.0851
  172SOL    HW1 3607   3.979   1.164   2.997  1.0893 -1.6188 -1.6996
  172SOL    HW2 3608   3.873   1.267   2.971 -1.9008 -0.5907 -0.1338
  172SOL     MW 3609   3.913   1.193   2.948 -0.0034  0.0012 -0.0005
  173SOL     OW 3610   1.750   1.089   2.717  0.2334  0.2046  0.2485
  173SOL    HW1 3611   1.732   1.080   2.811  0.1303 -1.5192  0.0916
  173SOL    HW2 3612   1.673   1.128   2.678  0.4441  1.1365  0.7368
  173SOL     MW 3613   1.738   1.093   2.724 -0.0034  0.0012 -0.0005
  174SOL     OW 3614   1.730   3.835   2.922  0.1546 -0.0201 -0.3813
  174SOL    HW1 3615   1.726   3.926   2.895 -0.4528 -0.4528 -1.8466
  174SOL    HW2 3616   1.807   3.831   2.979 -0.7333 -2.0899  0.7963
  174SOL     MW 3617   1.740   3.846   2.926 -0.0034  0.0012 -0.0005
  175SOL     OW 3618   1.774   2.647   0.461  0.2049 -0.3482  0.8289
  175SOL    HW1 3619   1.847   2.640   0.399 -0.4701  0.4623 -0.0986
  175SOL    HW2 3620   1.700   2.647   0.401  0.7980 -1.0771  0.0733
  175SOL     MW 3621   1.774   2.646   0.445 -0.0034  0.0012 -0.0005
  176SOL     OW 3622   5.148   2.394   0.287  0.4432 -0.4231  0.2817
  176SOL    HW1 3623   5.157   2.368   0.196  0.3978 -0.4842  0.2942
  176SOL    HW2 3624   5.125   2.487   0.281 -0.0186 -0.5350  0.2965
  176SOL     MW 3625   5.146   2.403   0.274 -0.0034  0.0012 -0.0005
  177SOL     OW 3626   3.788   4.397   2.758 -0.2711 -0.1928  0.0107
  177SOL    HW1 3627   3.751   4.484   2.771 -0.9955 -0.6766  1.3840
  177SOL    HW2 3628   3.791   4.368   2.849  1.5802  0.7625  0.3013
  177SOL     MW 3629   3.783   4.405   2.772 -0.0034  0.0012 -0.0005
  178SOL     OW 3630   3.231   4.441   2.998 -0.3011 -0.4216 -0.4670
  178SOL    HW1 3631   3.177   4.517   2.975  1.1613  0.9318  0.4709
  178SOL    HW2 3632   3.299   4.468   3.059 -0.5580 -1.7455  0.4421
  178SOL     MW 3633   3.233   4.455   3.003 -0.0034  0.0012 -0.0005
  179SOL     OW 3634   0.645   1.045   0.355  0.1047  0.1238 -0.1308
  179SOL    HW1 3635   0.734   1.048   0.320  0.2421  2.7384  0.2259
  179SOL    HW2 3636   0.644   1.069   0.447  1.6264  1.6541 -0.4692
  179SOL     MW 3637   0.656   1.049   0.362 -0.0034  0.0012 -0.0005
  180SOL     OW 3638   4.149   0.074   2.750 -0.0791 -0.3505  0.1009
  180SOL    HW1 3639   4.091   0.005   2.781 -0.5787 -0.0488 -0.1546
  180SOL    HW2 3640   4.140   0.057   2.657 -1.2024 -2.5065  0.5517
  180SOL     MW 3641   4.140   0.063   2.742 -0.0034  0.0012 -0.0005
  181SOL     OW 3642   1.381   3.801   0.410 -0.0969  0.0469  0.2522
  181SOL    HW1 3643   1.295   3.791   0.452 -0.1318  0.8799  0.3903
  181SOL    HW2 3644   1.365   3.877   0.354 -0.8712  0.6988  1.3137
  181SOL     MW 3645   1.367   3.810   0.408 -0.0034  0.0012 -0.0005
  182SOL     OW 3646   2.153   1.735   2.705  0.1343  0.5441  0.2232
  182SOL    HW1 3647   2.099   1.757   2.781 -0.0812 -1.3034  0.6473
  182SOL    HW2 3648   2.100   1.675   2.652  0.3571 -0.7380  1.3861
  182SOL     MW 3649   2.139   1.730   2.708 -0.0034  0.0012 -0.0005
  183SOL     OW 3650   1.366   3.977   0.176 -0.3162 -0.0410  0.0779
  183SOL    HW1 3651   1.298   4.042   0.156 -0.2920 -0.3015 -0.8735
  183SOL    HW2 3652   1.442   4.034   0.185  0.1645 -0.8767  1.6248
  183SOL     MW 3653   1.367   3.994   0.175 -0.0034  0.0012 -0.0005
  184SOL     OW 3654   2.096   0.907   0.032 -0.2278 -0.1135  0.7515
  184SOL    HW1 3655   2.145   0.932   0.111 -0.2247  1.1772  0.3548
  184SOL    HW2 3656   2.121   0.973  -0.033 -1.7319  0.0318  0.2726
  184SOL     MW 3657   2.106   0.919   0.034 -0.0034  0.0012 -0.0005
  185SOL     OW 3658   2.465   1.002   2.766  0.1148  0.1117  0.3976
  185SOL    HW1 3659   2.376   0.998   2.802  0.2774 -1.4841  0.6667
  185SOL    HW2 3660   2.450   1.000   2.672 -0.0605 -0.8687  0.4338
  185SOL     MW 3661   2.451   1.001   2.759 -0.0034  0.0012 -0.0005
  186SOL     OW 3662   1.402   1.169   2.861 -0.5745  0.2408 -0.0847
  186SOL    HW1 3663   1.358   1.241   2.905 -1.8779 -0.4034 -0.2857
  186SOL    HW2 3664   1.371   1.090   2.907  2.1509 -0.2281  1.1626
  186SOL     MW 3665   1.392   1.168   2.873 -0.0034  0.0012 -0.0005
  187SOL     OW 3666   0.620   3.839   0.027  0.1044 -0.1836 -0.0694
  187SOL    HW1 3667   0.703   3.849   0.074  0.0254  0.4440 -0.0565
  187SOL    HW2 3668   0.605   3.932   0.010  2.0111  0.0372 -0.7783
  187SOL     MW 3669   0.629   3.853   0.031 -0.0034  0.0012 -0.0005
  188SOL     OW 3670   4.337   4.643   2.950 -0.1670 -0.0726 -0.1794
  188SOL    HW1 3671   4.264   4.582   2.962  0.1982 -0.5094 -0.1878
  188SOL    HW2 3672   4.286   4.723   2.963 -1.4932 -0.6066 -1.7458
  188SOL     MW 3673   4.320   4.646   2.953 -0.0034  0.0012 -0.0005
  189SOL     OW 3674   2.924   4.168   2.956 -0.5072  0.0094 -0.2934
  189SOL    HW1 3675   2.999   4.146   2.901 -0.0058  0.3498  0.2472
  189SOL    HW2 3676   2.937   4.261   2.977 -0.3819 -0.3908  1.4726
  189SOL     MW 3677   2.935   4.178   2.951 -0.0034  0.0012 -0.0005
  190SOL     OW 3678   2.277   0.745   2.881 -0.2667  0.3663  0.3373
  190SOL    HW1 3679   2.224   0.801   2.938 -3.1374 -1.0808 -0.7116
  190SOL    HW2 3680   2.368   0.769   2.895 -0.0133 -0.3142 -0.0771
  190SOL     MW 3681   2.282   0.756   2.890 -0.0034  0.0012 -0.0005
  191SOL     OW 3682   4.749   0.909   0.096  0.4198  0.4391  0.1334
  191SOL    HW1 3683   4.728   0.991   0.052 -0.7924  0.2673  0.3647
  191SOL    HW2 3684   4.754   0.849   0.021 -1.7864  0.7232 -0.3191
  191SOL     MW 3685   4.747   0.912   0.080 -0.0034  0.0012 -0.0005
  192SOL     OW 3686   1.398   1.952   0.189 -0.0716  0.5083  0.1286
  192SOL    HW1 3687   1.327   1.962   0.252 -0.8797  1.3817 -0.9024
  192SOL    HW2 3688   1.438   2.038   0.189 -1.1193  1.0479  1.5745
  192SOL     MW 3689   1.394   1.964   0.198 -0.0034  0.0012 -0.0005
  193SOL     OW 3690   0.870   4.215   2.571  0.3722 -0.0950 -0.4865
  193SOL    HW1 3691   0.821   4.178   2.497 -1.3323 -1.6342  1.3098
  193SOL    HW2 3692   0.936   4.147   2.585 -2.0673 -2.3696  1.0146
  193SOL     MW 3693   0.873   4.201   2.563 -0.0034  0.0012 -0.0005
  194SOL     OW 3694   3.834   1.397   0.073 -0.0448 -0.2066  0.0491
  194SOL    HW1 3695   3.805   1.463   0.010 -0.2394  0.3172  0.6748
  194SOL    HW2 3696   3.755   1.382   0.124 -0.1484  1.2456  0.3760
  194SOL     MW 3697   3.820   1.404   0.072 -0.0034  0.0012 -0.0005
  195SOL     OW 3698   1.042   0.984   2.909  0.1016 -0.1692 -0.1354
  195SOL    HW1 3699   0.998   1.053   2.959 -1.0597 -1.0391  0.0900
  195SOL    HW2 3700   1.016   0.998   2.818 -1.7544 -2.3770 -0.0377
  195SOL     MW 3701   1.033   0.995   2.904 -0.0034  0.0012 -0.0005
  196SOL     OW 3702   1.858   2.226   0.144  0.5942 -0.2456 -0.4859
  196SOL    HW1 3703   1.850   2.307   0.095  1.5064 -0.6607 -1.3647
  196SOL    HW2 3704   1.886   2.253   0.231  2.7111 -2.2783 -0.4377
  196SOL     MW 3705   1.861   2.240   0.149 -0.0034  0.0012 -0.0005
  197SOL     OW 3706   1.979   2.583   0.289  0.3301  0.4601 -0.5595
  197SOL    HW1 3707   1.947   2.565   0.200 -1.5504 -0.3557  0.2365
  197SOL    HW2 3708   2.056   2.634   0.263  0.4556  1.5209  1.6585
  197SOL     MW 3709   1.985   2.587   0.274 -0.0034  0.0012 -0.0005
  198SOL     OW 3710   2.189   3.836   0.137  0.5932  0.2212 -0.2274
  198SOL    HW1 3711   2.212   3.929   0.134 -0.1128  0.3654 -2.2144
  198SOL    HW2 3712   2.100   3.837   0.101  0.1167 -2.2095  0.6803
  198SOL     MW 3713   2.180   3.849   0.132 -0.0034  0.0012 -0.0005
  199SOL     OW 3714   3.190   0.801   2.818  0.3004  0.5842  0.1904
  199SOL    HW1 3715   3.279   0.790   2.849  0.1297  0.4439  0.6317
  199SOL    HW2 3716   3.140   0.838   2.891  1.1832  1.1786  0.5057
  199SOL     MW 3717   3.195   0.805   2.831 -0.0034  0.0012 -0.0005
  200SOL     OW 3718   3.095   5.054   2.601  0.1142 -0.1872  0.3914
  200SOL    HW1 3719   3.140   4.982   2.555 -0.4795  1.1831 -2.5933
  200SOL    HW2 3720   3.161   5.101   2.651 -0.4384  0.6158  0.3899
  200SOL     MW 3721   3.109   5.051   2.601 -0.0034  0.0012 -0.0005
  201SOL     OW 3722   1.423   2.852   0.341  0.1252 -0.2779  0.6837
  201SOL    HW1 3723   1.392   2.911   0.409 -0.9140  2.2337 -1.7477
  201SOL    HW2 3724   1.401   2.908   0.266  0.2328 -3.5577 -2.0222
  201SOL     MW 3725   1.416   2.867   0.340 -0.0034  0.0012 -0.0005
  202SOL     OW 3726   3.717   1.568   2.902 -0.1865 -0.7279  0.2286
  202SOL    HW1 3727   3.725   1.661   2.921 -0.0479 -0.3054 -1.6740
  202SOL    HW2 3728   3.642   1.571   2.842  0.8815 -0.2111 -1.1292
  202SOL     MW 3729   3.708   1.581   2.896 -0.0034  0.0012 -0.0005
  203SOL     OW 3730   4.602   1.673   2.957  0.0397  0.0772 -0.2027
  203SOL    HW1 3731   4.511   1.648   2.941 -0.6915  2.0200  0.6352
  203SOL    HW2 3732   4.660   1.608   2.916  0.8792  1.1219 -0.7210
  203SOL     MW 3733   4.598   1.661   2.949 -0.0034  0.0012 -0.0005
  204SOL     OW 3734   2.904   4.942   2.761  0.2098  0.0007 -0.1236
  204SOL    HW1 3735   2.984   4.983   2.727 -0.9315 -0.3211 -3.6646
  204SOL    HW2 3736   2.839   4.984   2.704 -0.0202 -0.9994 -0.6249
  204SOL     MW 3737   2.906   4.953   2.749 -0.0034  0.0012 -0.0005
  205SOL     OW 3738   1.174   4.174   2.854  0.6724 -0.4901 -0.0311
  205SOL    HW1 3739   1.169   4.269   2.838 -2.3629 -0.4726  0.3859
  205SOL    HW2 3740   1.266   4.151   2.864  0.4403 -1.5177 -0.1971
  205SOL     MW 3741   1.186   4.184   2.853 -0.0034  0.0012 -0.0005
  206SOL     OW 3742   3.683   1.963   2.342 -0.0489  0.4267 -0.0424
  206SOL    HW1 3743   3.668   2.040   2.286 -0.9004  0.8440  0.7403
  206SOL    HW2 3744   3.734   2.006   2.410 -0.2423  1.5169 -0.5607
  206SOL     MW 3745   3.688   1.979   2.343 -0.0034  0.0012 -0.0005
  207SOL     OW 3746   4.580   0.056   0.004  0.2555 -0.3157 -0.1197
  207SOL    HW1 3747   4.632   0.027  -0.071  0.8145  3.0325 -1.1877
  207SOL    HW2 3748   4.546  -0.023   0.046 -3.0106  1.0022  0.0268
  207SOL     MW 3749   4.582   0.041  -0.000 -0.0034  0.0012 -0.0005
  208SOL     OW 3750   2.882   2.217   0.086 -0.0352 -0.1267  0.2736
  208SOL    HW1 3751   2.855   2.273   0.013 -0.1498 -1.9444 -1.1171
  208SOL    HW2 3752   2.806   2.207   0.144 -0.3142  0.8283  0.1012
  208SOL     MW 3753   2.868   2.223   0.084 -0.0034  0.0012 -0.0005
  209SOL     OW 3754   0.055   4.042   2.834  0.4740  0.1934 -0.2603
  209SOL    HW1 3755   0.057   3.965   2.778  0.4544  1.6307 -2.3844
  209SOL    HW2 3756  -0.037   4.045   2.860  1.0627 -1.2822  2.3017
  209SOL     MW 3757   0.043   4.032   2.830 -0.0034  0.0012 -0.0005
  210SOL     OW 3758   2.553   3.934   2.966 -0.4601  0.9417 -0.4667
  210SOL    HW1 3759   2.596   3.941   2.881  0.3225 -0.6758 -0.2341
  210SOL    HW2 3760   2.612   3.986   3.020  1.7827  1.8525 -3.5320
  210SOL     MW 3761   2.567   3.942   2.962 -0.0034  0.0012 -0.0005
  211SOL     OW 3762   2.201   4.428   2.916 -0.1582 -0.0953 -0.2820
  211SOL    HW1 3763   2.248   4.349   2.891  2.4716  1.3634 -0.2506
  211SOL    HW2 3764   2.205   4.482   2.836 -0.3599 -0.4365 -0.5284
  211SOL     MW 3765   2.208   4.425   2.902 -0.0034  0.0012 -0.0005
  212SOL     OW 3766   2.588   0.700   2.881 -0.3205 -0.7262 -0.4985
  212SOL    HW1 3767   2.639   0.764   2.931 -2.0654 -0.0556  0.4823
  212SOL    HW2 3768   2.623   0.704   2.792  1.8747 -1.3448  0.2653
  212SOL     MW 3769   2.600   0.709   2.876 -0.0034  0.0012 -0.0005
  213SOL     OW 3770   4.015   4.454   2.619  0.2977 -0.0311  0.3370
  213SOL    HW1 3771   4.061   4.370   2.618 -0.2405 -0.3399  0.7376
  213SOL    HW2 3772   3.933   4.433   2.664  0.1285 -0.1590 -0.0231
  213SOL     MW 3773   4.010   4.440   2.625 -0.0034  0.0012 -0.0005
  214SOL     OW 3774   3.876   1.994   2.787  0.4157  0.0945  0.2550
  214SOL    HW1 3775   3.871   1.934   2.861 -0.4566  0.4407  0.4880
  214SOL    HW2 3776   3.965   2.027   2.796  0.4865  0.2101 -0.7476
  214SOL     MW 3777   3.887   1.990   2.798 -0.0034  0.0012 -0.0005
  215SOL     OW 3778   2.762   3.663   0.259 -0.0990 -0.4282 -0.0445
  215SOL    HW1 3779   2.703   3.609   0.311  0.0107  1.1146  1.7844
  215SOL    HW2 3780   2.717   3.676   0.175  0.0338  1.9523  0.1782
  215SOL     MW 3781   2.749   3.658   0.255 -0.0034  0.0012 -0.0005
  216SOL     OW 3782   4.224   1.791   2.523  0.4412 -0.1500  0.5496
  216SOL    HW1 3783   4.135   1.756   2.535 -0.4691  1.0855 -1.8637
  216SOL    HW2 3784   4.210   1.864   2.463  0.5346 -1.1471 -0.7303
  216SOL     MW 3785   4.210   1.796   2.516 -0.0034  0.0012 -0.0005
  217SOL     OW 3786   0.931   1.045   0.308  0.0291 -0.0273  0.5567
  217SOL    HW1 3787   0.938   1.090   0.392  1.3364 -0.4799  0.7203
  217SOL    HW2 3788   0.929   0.954   0.340 -0.9329  0.0503  0.7431
  217SOL     MW 3789   0.932   1.039   0.323 -0.0034  0.0012 -0.0005
  218SOL     OW 3790   1.162   1.287   0.229 -0.0701  0.2634  0.0931
  218SOL    HW1 3791   1.207   1.250   0.305  1.5942  0.6985 -0.6329
  218SOL    HW2 3792   1.121   1.370   0.251 -1.1871  0.1903 -1.5729
  218SOL     MW 3793   1.163   1.293   0.242 -0.0034  0.0012 -0.0005
  219SOL     OW 3794   0.186   1.032   0.392  0.0581  0.3832 -0.1357
  219SOL    HW1 3795   0.218   0.982   0.316 -1.0429  0.4119 -0.6408
  219SOL    HW2 3796   0.092   1.025   0.378  0.2247  0.3683 -1.4194
  219SOL     MW 3797   0.178   1.024   0.380 -0.0034  0.0012 -0.0005
  220SOL     OW 3798   4.109   4.882   2.572 -0.1693 -0.1980  0.1087
  220SOL    HW1 3799   4.136   4.802   2.617 -0.2556  1.2128  2.8125
  220SOL    HW2 3800   4.123   4.859   2.480  1.0549 -0.1645  0.2721
  220SOL     MW 3801   4.115   4.868   2.566 -0.0034  0.0012 -0.0005
  221SOL     OW 3802   3.813   0.248   0.446 -0.3838 -0.6860 -0.5387
  221SOL    HW1 3803   3.836   0.219   0.358 -2.0907  1.1491 -1.6777
  221SOL    HW2 3804   3.887   0.222   0.502 -0.2734  1.1889  0.2652
  221SOL     MW 3805   3.826   0.241   0.442 -0.0034  0.0012 -0.0005
  222SOL     OW 3806   0.357   2.928   0.179  0.2404  0.5933 -0.1590
  222SOL    HW1 3807   0.369   2.920   0.274 -0.0433  1.4860 -0.0375
  222SOL    HW2 3808   0.352   2.837   0.150 -0.2953  0.6091 -0.1239
  222SOL     MW 3809   0.358   2.915   0.188 -0.0034  0.0012 -0.0005
  223SOL     OW 3810   2.871   2.704   2.993 -0.3356  0.4726 -0.2320
  223SOL    HW1 3811   2.930   2.752   3.052  1.3466 -0.5045 -1.0383
  223SOL    HW2 3812   2.870   2.758   2.914 -1.1465 -1.1638 -1.3924
  223SOL     MW 3813   2.879   2.718   2.991 -0.0034  0.0012 -0.0005
  224SOL     OW 3814   2.762   0.859   0.057 -0.1690 -0.4958  0.1354
  224SOL    HW1 3815   2.746   0.787   0.117  1.7458 -0.3327  0.9223
  224SOL    HW2 3816   2.684   0.914   0.064  0.6012  0.9590 -1.8079
  224SOL     MW 3817   2.750   0.857   0.066 -0.0034  0.0012 -0.0005
  225SOL     OW 3818   2.711   0.646   0.212 -0.0456 -0.3736 -0.2556
  225SOL    HW1 3819   2.788   0.590   0.220  0.2230  0.1363  0.8657
  225SOL    HW2 3820   2.650   0.587   0.168 -2.6936  1.7377  0.2945
  225SOL     MW 3821   2.713   0.631   0.207 -0.0034  0.0012 -0.0005
  226SOL     OW 3822   4.276   2.040   0.146  0.0953 -0.1674 -0.3825
  226SOL    HW1 3823   4.243   1.968   0.093 -0.9610  0.2211 -0.2757
  226SOL    HW2 3824   4.205   2.103   0.132  1.0687  0.5613 -2.5060
  226SOL     MW 3825   4.262   2.039   0.137 -0.0034  0.0012 -0.0005
  227SOL     OW 3826   1.235   3.207   2.867  0.2654 -0.0661  0.0774
  227SOL    HW1 3827   1.195   3.192   2.953  0.3414 -0.3206  0.0715
  227SOL    HW2 3828   1.174   3.259   2.814  1.5603 -1.0663 -2.5541
  227SOL     MW 3829   1.221   3.212   2.872 -0.0034  0.0012 -0.0005
  228SOL     OW 3830   2.432   4.225   0.220  0.1699  0.7544  0.0662
  228SOL    HW1 3831   2.458   4.221   0.312  0.8030  1.4160 -0.0751
  228SOL    HW2 3832   2.380   4.305   0.216 -1.0428 -0.0160  0.1198
  228SOL     MW 3833   2.429   4.235   0.232 -0.0034  0.0012 -0.0005
  229SOL     OW 3834   3.656   0.811   2.780  0.1467 -0.1398 -0.1733
  229SOL    HW1 3835   3.663   0.759   2.701 -2.0691 -0.3842 -0.2803
  229SOL    HW2 3836   3.694   0.895   2.754 -0.7589  0.0893 -0.8124
  229SOL     MW 3837   3.662   0.815   2.766 -0.0034  0.0012 -0.0005
  230SOL     OW 3838   3.921   5.006   2.749  0.2315  0.2345 -0.2078
  230SOL    HW1 3839   3.976   4.973   2.677 -0.9844 -0.4177 -0.8667
  230SOL    HW2 3840   3.917   4.931   2.808  0.5045 -0.4921 -1.0744
  230SOL     MW 3841   3.928   4.992   2.747 -0.0034  0.0012 -0.0005
  231SOL     OW 3842   3.469   1.895   2.901  0.2743 -0.3220  0.1551
  231SOL    HW1 3843   3.380   1.931   2.912  0.8245  0.8772  0.8519
  231SOL    HW2 3844   3.518   1.977   2.895 -1.0850  0.5199  0.1362
  231SOL     MW 3845   3.463   1.911   2.902 -0.0034  0.0012 -0.0005
  232SOL     OW 3846   1.908   2.181   2.812 -0.4609  0.4694 -0.0710
  232SOL    HW1 3847   1.831   2.232   2.837  0.0552  0.7461  1.0114
  232SOL    HW2 3848   1.923   2.119   2.883 -1.4068  0.1987 -0.1014
  232SOL     MW 3849   1.900   2.180   2.824 -0.0034  0.0012 -0.0005
  233SOL     OW 3850   2.550   0.500   0.049  0.0659 -0.2913 -0.0490
  233SOL    HW1 3851   2.562   0.563  -0.022  1.4738 -0.4210  0.0351
  233SOL    HW2 3852   2.459   0.473   0.042  0.3359 -1.2838  0.0800
  233SOL     MW 3853   2.540   0.505   0.038 -0.0034  0.0012 -0.0005
  234SOL     OW 3854   1.772   2.449   0.627  0.2125  0.4432 -0.3450
  234SOL    HW1 3855   1.770   2.534   0.583 -1.0593  0.4757 -0.2555
  234SOL    HW2 3856   1.816   2.455   0.711  0.8906 -0.6647 -0.5931
  234SOL     MW 3857   1.778   2.461   0.632 -0.0034  0.0012 -0.0005
  235SOL     OW 3858   4.925   1.894   2.917  0.0046 -0.5949  0.5965
  235SOL    HW1 3859   4.941   1.828   2.985  0.0557  2.2076  3.5279
  235SOL    HW2 3860   4.832   1.888   2.894 -0.0123 -0.1518  0.5534
  235SOL     MW 3861   4.915   1.884   2.923 -0.0034  0.0012 -0.0005
  236SOL     OW 3862   1.881   4.114   0.150 -0.1131 -0.5223 -0.0631
  236SOL    HW1 3863   1.926   4.170   0.087 -0.5470  0.8053  0.7495
  236SOL    HW2 3864   1.939   4.113   0.226  1.2334 -0.7241 -1.0631
  236SOL     MW 3865   1.894   4.122   0.152 -0.0034  0.0012 -0.0005
  237SOL     OW 3866   2.585   2.331   0.007  0.0740 -0.8916  0.0515
  237SOL    HW1 3867   2.616   2.276   0.079  0.9334 -0.9678 -0.3695
  237SOL    HW2 3868   2.669   2.352  -0.033 -0.7813  1.6175 -0.5725
  237SOL     MW 3869   2.600   2.326   0.011 -0.0034  0.0012 -0.0005
  238SOL     OW 3870   4.971   0.196   2.939  0.5766  0.1348  0.3999
  238SOL    HW1 3871   5.006   0.107   2.949  2.6641  0.9404  0.6106
  238SOL    HW2 3872   4.907   0.196   3.010 -2.5276 -1.3734 -2.1081
  238SOL     MW 3873   4.967   0.184   2.950 -0.0034  0.0012 -0.0005
  239SOL     OW 3874   4.760   1.576   0.161 -0.1128 -0.2507 -0.2077
  239SOL    HW1 3875   4.710   1.635   0.104  0.6773  0.7817  0.1356
  239SOL    HW2 3876   4.841   1.627   0.166 -0.5468  0.5717 -1.1365
  239SOL     MW 3877   4.764   1.591   0.154 -0.0034  0.0012 -0.0005
  240SOL     OW 3878   4.134   1.491   2.752 -0.5378  0.0325 -0.0053
  240SOL    HW1 3879   4.097   1.570   2.711  1.4867  1.4022  0.6442
  240SOL    HW2 3880   4.090   1.421   2.704 -0.8115  0.6025 -0.6058
  240SOL     MW 3881   4.123   1.493   2.741 -0.0034  0.0012 -0.0005
  241SOL     OW 3882   3.816   4.303   0.008  0.1010 -0.0676 -0.0173
  241SOL    HW1 3883   3.774   4.334   0.088  1.3552  0.3911  0.4980
  241SOL    HW2 3884   3.791   4.212  -0.002  0.3083 -0.1997  0.6389
  241SOL     MW 3885   3.807   4.295   0.017 -0.0034  0.0012 -0.0005
  242SOL     OW 3886   1.671   3.468   0.280  0.3429 -0.1610  0.1770
  242SOL    HW1 3887   1.585   3.505   0.303  0.3836 -0.9760  1.7507
  242SOL    HW2 3888   1.659   3.421   0.198 -1.2229 -1.3543  1.0461
  242SOL     MW 3889   1.658   3.467   0.272 -0.0034  0.0012 -0.0005
  243SOL     OW 3890   3.438   4.803   2.769  0.1354 -0.9069  0.0035
  243SOL    HW1 3891   3.493   4.876   2.740 -0.7135  0.4225  1.5646
  243SOL    HW2 3892   3.379   4.852   2.827  0.5087 -0.2713 -0.1376
  243SOL     MW 3893   3.438   4.819   2.773 -0.0034  0.0012 -0.0005
  244SOL     OW 3894   4.210   4.652   2.672  0.2104 -0.2323  0.1717
  244SOL    HW1 3895   4.243   4.633   2.760 -0.7465 -2.1271  0.1660
  244SOL    HW2 3896   4.153   4.578   2.653 -1.3510  0.4708  1.8265
  244SOL     MW 3897   4.207   4.640   2.681 -0.0034  0.0012 -0.0005
  245SOL     OW 3898   2.304   3.605   0.062  0.4089 -0.0705  0.5015
  245SOL    HW1 3899   2.397   3.616   0.078  0.8836 -1.9217 -0.7545
  245SOL    HW2 3900   2.271   3.694   0.079 -0.3520 -0.4008  0.7951
  245SOL     MW 3901   2.312   3.618   0.066 -0.0034  0.0012 -0.0005
  246SOL     OW 3902   4.177   1.801   0.018 -0.1210 -0.4578 -0.1500
  246SOL    HW1 3903   4.186   1.710   0.047 -0.0060 -1.4050 -2.8950
  246SOL    HW2 3904   4.226   1.801  -0.065  2.2214  1.2673  1.1183
  246SOL     MW 3905   4.185   1.789   0.011 -0.0034  0.0012 -0.0005
  247SOL     OW 3906   0.790   3.471   2.892  0.0600  0.9769  0.4897
  247SOL    HW1 3907   0.788   3.405   2.962  0.5195  0.5136  0.0774
  247SOL    HW2 3908   0.705   3.513   2.899 -0.9648 -0.8145 -0.3359
  247SOL     MW 3909   0.778   3.468   2.902 -0.0034  0.0012 -0.0005
  248SOL     OW 3910   2.429   3.359   2.973  0.4429  0.2705  0.3013
  248SOL    HW1 3911   2.488   3.416   2.922  1.7220 -0.5851  0.7659
  248SOL    HW2 3912   2.369   3.421   3.013  3.3724  2.8281  1.1741
  248SOL     MW 3913   2.429   3.375   2.971 -0.0034  0.0012 -0.0005
  249SOL     OW 3914   4.138   2.600   0.047  0.4506 -0.3985 -0.1151
  249SOL    HW1 3915   4.119   2.561   0.132  2.1097 -0.3696  0.3051
  249SOL    HW2 3916   4.176   2.526   0.001 -0.8718 -1.5669  0.6002
  249SOL     MW 3917   4.141   2.585   0.052 -0.0034  0.0012 -0.0005
  250SOL     OW 3918   0.568   3.554   2.422 -0.2790  0.1709  0.3729
  250SOL    HW1 3919   0.581   3.634   2.371 -0.6008 -0.1580 -0.2350
  250SOL    HW2 3920   0.643   3.548   2.482 -0.9810 -2.3608  1.1249
  250SOL     MW 3921   0.580   3.564   2.424 -0.0034  0.0012 -0.0005
  251SOL     OW 3922   1.608   2.339   0.392 -0.3785  0.0535  0.4365
  251SOL    HW1 3923   1.645   2.360   0.478 -0.5788 -0.3072  0.6097
  251SOL    HW2 3924   1.585   2.426   0.358  0.4546  0.6353  1.2886
  251SOL     MW 3925   1.610   2.354   0.399 -0.0034  0.0012 -0.0005
  252SOL     OW 3926   3.558   2.711   2.700  0.1988 -0.2137  0.5015
  252SOL    HW1 3927   3.473   2.742   2.731  0.6694  1.7871 -0.0534
  252SOL    HW2 3928   3.534   2.665   2.619  0.5472  0.5520 -0.0490
  252SOL     MW 3929   3.544   2.709   2.693 -0.0034  0.0012 -0.0005
  253SOL     OW 3930   2.587   3.688   0.045  0.1127  0.1092  0.0255
  253SOL    HW1 3931   2.560   3.770   0.004 -2.2554 -0.4861  0.2154
  253SOL    HW2 3932   2.585   3.630  -0.032 -1.0565  0.5538 -0.3030
  253SOL     MW 3933   2.583   3.691   0.030 -0.0034  0.0012 -0.0005
  254SOL     OW 3934   3.585   1.787   0.104  0.1179 -0.4912 -0.3352
  254SOL    HW1 3935   3.543   1.827   0.027 -0.5090 -0.1675  0.1608
  254SOL    HW2 3936   3.638   1.858   0.139 -0.4076  0.7667 -1.9415
  254SOL     MW 3937   3.587   1.802   0.098 -0.0034  0.0012 -0.0005
  255SOL     OW 3938   1.609   3.032   0.012  0.7275  0.6555 -0.2253
  255SOL    HW1 3939   1.621   3.122   0.043 -0.3018  0.6834  0.1557
  255SOL    HW2 3940   1.583   3.043  -0.079  0.8121 -0.0975 -0.3400
  255SOL     MW 3941   1.607   3.045   0.004 -0.0034  0.0012 -0.0005
  256SOL     OW 3942   2.273   4.472   0.195 -0.1084 -0.2819 -0.1772
  256SOL    HW1 3943   2.234   4.453   0.110 -0.6325  0.1485 -0.0358
  256SOL    HW2 3944   2.334   4.541   0.169 -0.9969  0.7066  0.3126
  256SOL     MW 3945   2.276   4.479   0.180 -0.0034  0.0012 -0.0005
  257SOL     OW 3946   4.118   2.079   2.805 -0.0761 -0.2754 -0.0074
  257SOL    HW1 3947   4.163   2.142   2.749  0.0145 -0.0332  0.3326
  257SOL    HW2 3948   4.172   2.000   2.802  0.1186 -0.1285 -2.2219
  257SOL     MW 3949   4.131   2.077   2.797 -0.0034  0.0012 -0.0005
  258SOL     OW 3950   4.284   1.880   2.775  0.1946 -0.3714 -0.0857
  258SOL    HW1 3951   4.270   1.850   2.685  0.0995 -2.1080  0.4723
  258SOL    HW2 3952   4.368   1.926   2.769  0.0769 -0.2455 -0.8144
  258SOL     MW 3953   4.293   1.882   2.762 -0.0034  0.0012 -0.0005
  259SOL     OW 3954   3.150   4.090   2.805 -0.3621 -0.5297  0.1059
  259SOL    HW1 3955   3.230   4.126   2.843 -1.3868  2.0028  0.0362
  259SOL    HW2 3956   3.164   4.120   2.715  0.6341  1.4909  0.8700
  259SOL     MW 3957   3.163   4.098   2.798 -0.0034  0.0012 -0.0005
  260SOL     OW 3958   4.985   1.727   0.124  0.1107 -0.3842  0.2642
  260SOL    HW1 3959   5.008   1.781   0.199  2.6924  0.0183 -0.7291
  260SOL    HW2 3960   5.066   1.717   0.074 -1.7626 -0.0626 -3.1438
  260SOL     MW 3961   4.999   1.733   0.127 -0.0034  0.0012 -0.0005
  261SOL     OW 3962   4.999   3.817   0.094 -0.3237 -0.4044 -0.4820
  261SOL    HW1 3963   5.091   3.830   0.118 -0.7464 -1.2212  1.8450
  261SOL    HW2 3964   4.962   3.766   0.166 -0.8225  2.3976  1.3763
  261SOL     MW 3965   5.006   3.812   0.106 -0.0034  0.0012 -0.0005
  262SOL     OW 3966   2.131   1.700   0.128 -0.7444  0.3370  0.4508
  262SOL    HW1 3967   2.183   1.774   0.157  0.1719 -0.7448  1.7382
  262SOL    HW2 3968   2.092   1.728   0.045 -1.3099 -0.3463  0.4671
  262SOL     MW 3969   2.132   1.713   0.121 -0.0034  0.0012 -0.0005
  263SOL     OW 3970   1.352   2.979   0.106 -0.3624  0.7358  0.4156
  263SOL    HW1 3971   1.434   3.003   0.062 -0.6455 -0.0267 -0.5551
  263SOL    HW2 3972   1.314   2.928   0.035  1.6506  0.4293 -0.5017
  263SOL     MW 3973   1.358   2.975   0.091 -0.0034  0.0012 -0.0005
  264SOL     OW 3974   1.832   2.660   2.869 -0.2035  0.0147 -0.1308
  264SOL    HW1 3975   1.791   2.706   2.942  1.1886 -0.7529  1.2094
  264SOL    HW2 3976   1.759   2.629   2.815  0.1018 -0.4580 -0.2814
  264SOL     MW 3977   1.817   2.662   2.871 -0.0034  0.0012 -0.0005
  265SOL     OW 3978   4.810   1.302   0.167 -0.0742  0.1460 -0.1687
  265SOL    HW1 3979   4.879   1.303   0.101 -0.2500 -2.3744 -0.4749
  265SOL    HW2 3980   4.786   1.394   0.169 -0.4326  0.0789 -1.1448
  265SOL     MW 3981   4.816   1.314   0.159 -0.0034  0.0012 -0.0005
  266SOL     OW 3982   1.062   4.026   2.661  0.4466 -0.4452  0.4712
  266SOL    HW1 3983   1.125   4.071   2.718  0.7529  0.4945 -0.5731
  266SOL    HW2 3984   1.103   3.939   2.656  1.2629 -0.1599  1.7700
  266SOL     MW 3985   1.076   4.020   2.668 -0.0034  0.0012 -0.0005
  267SOL     OW 3986   1.231   1.355   2.966 -0.1079 -0.3981  0.1702
  267SOL    HW1 3987   1.144   1.343   2.926 -0.0097  0.6932 -0.4439
  267SOL    HW2 3988   1.218   1.350   3.060  1.3727  1.8418  0.5867
  267SOL     MW 3989   1.218   1.353   2.973 -0.0034  0.0012 -0.0005
  268SOL     OW 3990   2.543   2.017   2.904  0.2904  0.1593  0.0288
  268SOL    HW1 3991   2.636   1.996   2.898 -0.0590 -1.9095  0.8868
  268SOL    HW2 3992   2.509   1.991   2.818 -2.1372  1.0863  0.6441
  268SOL     MW 3993   2.551   2.011   2.892 -0.0034  0.0012 -0.0005
  269SOL     OW 3994   2.303   4.060   0.068  0.1490  0.2195  0.3298
  269SOL    HW1 3995   2.353   4.116   0.128 -1.4323  0.1490  1.7541
  269SOL    HW2 3996   2.374   4.008   0.031 -1.2407 -1.7465  0.2900
  269SOL     MW 3997   2.319   4.061   0.071 -0.0034  0.0012 -0.0005
  270SOL     OW 3998   2.692   3.964   2.716 -0.1662  0.3554  0.0848
  270SOL    HW1 3999   2.770   3.963   2.660 -0.2583  1.8105 -0.1201
  270SOL    HW2 4000   2.646   4.041   2.682 -0.7179 -0.2054 -0.4682
  270SOL     MW 4001   2.696   3.974   2.704 -0.0034  0.0012 -0.0005
  271SOL     OW 4002   0.241   2.831   2.872  0.1637 -0.1448  0.2442
  271SOL    HW1 4003   0.175   2.799   2.810 -0.4338  1.1873  0.1624
  271SOL    HW2 4004   0.277   2.904   2.822 -0.9143 -0.1330 -0.5640
  271SOL     MW 4005   0.237   2.836   2.857 -0.0034  0.0012 -0.0005
  272SOL     OW 4006   1.579   2.190   0.178  0.1824 -0.1702 -0.2611
  272SOL    HW1 4007   1.567   2.224   0.267  1.5297 -1.7625  0.5857
  272SOL    HW2 4008   1.673   2.174   0.183 -0.0263 -1.8237 -1.1159
  272SOL     MW 4009   1.590   2.192   0.191 -0.0034  0.0012 -0.0005
  273SOL     OW 4010   2.387   1.619   0.062 -0.4358 -0.7143 -0.3298
  273SOL    HW1 4011   2.298   1.626   0.097 -0.5338 -0.3508 -0.6414
  273SOL    HW2 4012   2.374   1.592  -0.029 -1.6749  0.4244 -0.5360
  273SOL     MW 4013   2.374   1.617   0.055 -0.0034  0.0012 -0.0005
  274SOL     OW 4014   3.907   4.778   2.930 -0.2475 -0.3206 -0.1765
  274SOL    HW1 4015   3.837   4.729   2.888  0.2335 -0.4134 -0.8791
  274SOL    HW2 4016   3.864   4.815   3.008 -0.3311  0.3173 -0.5143
  274SOL     MW 4017   3.892   4.777   2.935 -0.0034  0.0012 -0.0005
  275SOL     OW 4018   1.981   4.120   2.724 -0.8232 -0.0011  0.2347
  275SOL    HW1 4019   2.030   4.039   2.708  1.9622  1.2905  1.5054
  275SOL    HW2 4020   2.032   4.185   2.676 -1.2181  2.6660  3.1487
  275SOL     MW 4021   1.994   4.118   2.715 -0.0034  0.0012 -0.0005
  276SOL     OW 4022   2.212   1.962   0.174  0.0260 -0.1496  0.5349
  276SOL    HW1 4023   2.307   1.953   0.168  0.0672 -0.4272  1.4080
  276SOL    HW2 4024   2.198   2.017   0.251  0.2301 -0.4881  0.8191
  276SOL     MW 4025   2.223   1.968   0.183 -0.0034  0.0012 -0.0005
  277SOL     OW 4026   0.378   1.225   0.354  0.0946  0.3771 -0.1835
  277SOL    HW1 4027   0.450   1.180   0.399  0.4408  1.7331  0.6792
  277SOL    HW2 4028   0.309   1.158   0.358  1.3515 -1.0453 -0.9058
  277SOL     MW 4029   0.379   1.210   0.360 -0.0034  0.0012 -0.0005
  278SOL     OW 4030   0.627   4.115   0.218 -0.0296  0.2122 -0.2539
  278SOL    HW1 4031   0.599   4.118   0.127 -1.0674 -0.7403  0.0125
  278SOL    HW2 4032   0.546   4.109   0.268  0.1498 -1.0370 -0.0700
  278SOL     MW 4033   0.613   4.114   0.213 -0.0034  0.0012 -0.0005
  279SOL     OW 4034   1.295   0.945   2.985 -0.8039  0.1934 -0.2481
  279SOL    HW1 4035   1.215   0.943   2.933 -0.9787 -2.3987  0.0102
  279SOL    HW2 4036   1.332   0.861   2.961 -3.4831 -0.7359 -1.4497
  279SOL     MW 4037   1.290   0.934   2.975 -0.0034  0.0012 -0.0005
  280SOL     OW 4038   1.942   2.344   0.395 -0.3283 -0.1606  0.2438
  280SOL    HW1 4039   1.904   2.358   0.482  0.2852 -1.9065  0.8423
  280SOL    HW2 4040   1.969   2.429   0.362  2.1474 -0.7463  0.5371
  280SOL     MW 4041   1.941   2.357   0.402 -0.0034  0.0012 -0.0005
  281SOL     OW 4042   1.994   2.031   0.012  0.1597 -0.8611 -1.0142
  281SOL    HW1 4043   2.064   2.009   0.074 -1.8962  0.4402  1.9800
  281SOL    HW2 4044   1.956   2.105   0.059 -0.6443 -2.0167  0.2350
  281SOL     MW 4045   1.998   2.038   0.027 -0.0034  0.0012 -0.0005
  282SOL     OW 4046   3.779   2.086   2.554 -0.0374 -0.5006  0.0015
  282SOL    HW1 4047   3.852   2.146   2.539 -0.6555  0.7457  1.6749
  282SOL    HW2 4048   3.809   2.037   2.630  0.9899  2.3744  1.5932
  282SOL     MW 4049   3.793   2.087   2.562 -0.0034  0.0012 -0.0005
  283SOL     OW 4050   1.596   4.125   0.107  0.0364 -0.2153  0.0807
  283SOL    HW1 4051   1.576   4.216   0.128 -0.7720 -0.3363 -0.1337
  283SOL    HW2 4052   1.688   4.117   0.133  0.0974 -3.2769 -0.7151
  283SOL     MW 4053   1.605   4.136   0.113 -0.0034  0.0012 -0.0005
  284SOL     OW 4054   1.277   1.196   0.459 -0.0829  0.2680  0.6759
  284SOL    HW1 4055   1.362   1.153   0.455 -0.3484 -0.1986 -0.0843
  284SOL    HW2 4056   1.243   1.169   0.545 -1.7382 -1.0963 -0.3487
  284SOL     MW 4057   1.284   1.187   0.470 -0.0034  0.0012 -0.0005
  285SOL     OW 4058   3.760   4.921   0.100  0.1126  0.2881 -0.1132
  285SOL    HW1 4059   3.679   4.965   0.074  0.1660  0.5068  0.0930
  285SOL    HW2 4060   3.729   4.888   0.185  0.3025  0.7293  0.1286
  285SOL     MW 4061   3.745   4.922   0.108 -0.0034  0.0012 -0.0005
  286SOL     OW 4062   3.835   4.718   2.546  0.2035 -0.0113 -0.0964
  286SOL    HW1 4063   3.910   4.659   2.530  0.1979 -0.1209  0.2755
  286SOL    HW2 4064   3.867   4.803   2.516  0.6058  0.1757  0.8209
  286SOL     MW 4065   3.849   4.721   2.540 -0.0034  0.0012 -0.0005
  287SOL     OW 4066   0.499   4.790   2.908  0.2476  0.7392  0.2163
  287SOL    HW1 4067   0.519   4.738   2.830 -1.9401  0.9751 -0.5795
  287SOL    HW2 4068   0.408   4.814   2.886 -0.1091 -0.7201  0.0140
  287SOL     MW 4069   0.489   4.787   2.895 -0.0034  0.0012 -0.0005
  288SOL     OW 4070   3.252   4.091   0.264  0.1928 -0.1054 -0.1334
  288SOL    HW1 4071   3.220   4.043   0.340 -1.5912  0.7299 -0.2985
  288SOL    HW2 4072   3.303   4.030   0.210  0.6205 -1.3093  1.5588
  288SOL     MW 4073   3.255   4.077   0.267 -0.0034  0.0012 -0.0005
  289SOL     OW 4074   1.932   3.860   0.074  0.1158 -0.0039 -0.0438
  289SOL    HW1 4075   1.916   3.952   0.095 -0.3908 -0.1877  0.3935
  289SOL    HW2 4076   1.903   3.819   0.156 -0.5045 -0.1852 -0.3543
  289SOL     MW 4077   1.926   3.867   0.088 -0.0034  0.0012 -0.0005
  290SOL     OW 4078   4.360   1.627   2.872 -0.0005  0.1248  0.7913
  290SOL    HW1 4079   4.348   1.711   2.827 -3.0619 -0.3524  0.4782
  290SOL    HW2 4080   4.296   1.570   2.830  1.1617 -0.2000 -0.6581
  290SOL     MW 4081   4.350   1.631   2.860 -0.0034  0.0012 -0.0005
  291SOL     OW 4082   2.691   3.076   2.863 -0.2655 -0.5039  0.6108
  291SOL    HW1 4083   2.614   3.050   2.913 -0.4599 -2.5559 -0.6162
  291SOL    HW2 4084   2.757   3.086   2.931 -1.0582  1.8442  1.1140
  291SOL     MW 4085   2.689   3.074   2.878 -0.0034  0.0012 -0.0005
  292SOL     OW 4086   2.991   4.594   2.963  0.1289  0.8353 -0.3304
  292SOL    HW1 4087   3.035   4.663   3.012  0.4361  0.7338 -0.4630
  292SOL    HW2 4088   2.959   4.632   2.881 -0.3744 -0.6353 -0.8611
  292SOL     MW 4089   2.992   4.608   2.959 -0.0034  0.0012 -0.0005
  293SOL     OW 4090   0.564   4.098   2.972 -0.0954 -0.0901 -0.0966
  293SOL    HW1 4091   0.639   4.110   2.914 -1.8524  2.2645 -2.0947
  293SOL    HW2 4092   0.488   4.126   2.922 -0.3608  1.4197  1.0498
  293SOL     MW 4093   0.564   4.103   2.958 -0.0034  0.0012 -0.0005
  294SOL     OW 4094   2.231   1.062   2.872  0.9481 -0.1811 -0.2133
  294SOL    HW1 4095   2.264   1.125   2.936  0.4532  0.9845 -1.0588
  294SOL    HW2 4096   2.175   1.116   2.815  0.1749 -1.3779 -0.6238
  294SOL     MW 4097   2.228   1.078   2.873 -0.0034  0.0012 -0.0005
  295SOL     OW 4098   0.827   0.871   0.086 -0.0957  0.1762 -0.0032
  295SOL    HW1 4099   0.878   0.942   0.046  1.5349 -0.8123  0.2351
  295SOL    HW2 4100   0.894   0.807   0.111 -0.3639  0.8064  2.6409
  295SOL     MW 4101   0.843   0.872   0.084 -0.0034  0.0012 -0.0005
  296SOL     OW 4102   3.722   0.189   2.716 -0.0343 -0.0902  0.2656
  296SOL    HW1 4103   3.636   0.157   2.745 -0.0361  1.2675  1.9344
  296SOL    HW2 4104   3.779   0.165   2.789  0.4929  1.6494  0.4618
  296SOL     MW 4105   3.718   0.182   2.730 -0.0034  0.0012 -0.0005
  297SOL     OW 4106   0.316   0.876   0.216  0.4969  0.4634 -0.2315
  297SOL    HW1 4107   0.411   0.862   0.219  0.4789  0.5084  0.9057
  297SOL    HW2 4108   0.278   0.797   0.179 -0.2949  1.1282 -0.8678
  297SOL     MW 4109   0.324   0.864   0.212 -0.0034  0.0012 -0.0005
  298SOL     OW 4110   2.998   3.317   2.699  0.1437  0.3586  0.1653
  298SOL    HW1 4111   3.015   3.409   2.715  0.6790  0.2850  0.0451
  298SOL    HW2 4112   2.906   3.315   2.724  0.5930  1.2777  2.0369
  298SOL     MW 4113   2.988   3.329   2.704 -0.0034  0.0012 -0.0005
  299SOL     OW 4114   0.095   3.028   0.129 -0.3344  0.4087 -0.0931
  299SOL    HW1 4115   0.104   3.075   0.046  0.2411  0.1220 -0.1976
  299SOL    HW2 4116   0.185   3.000   0.150 -0.8730 -1.2346  0.1353
  299SOL     MW 4117   0.108   3.031   0.121 -0.0034  0.0012 -0.0005
  300SOL     OW 4118   2.296   4.199   2.829 -0.1860 -0.4424 -0.1590
  300SOL    HW1 4119   2.296   4.142   2.906 -0.4663 -0.4400 -0.1556
  300SOL    HW2 4120   2.380   4.184   2.785 -0.7716 -1.3122 -1.0495
  300SOL     MW 4121   2.307   4.189   2.833 -0.0034  0.0012 -0.0005
  301SOL     OW 4122   0.789   4.057   2.804 -0.1435  0.0821 -0.4660
  301SOL    HW1 4123   0.838   4.115   2.746  0.8689 -1.2738 -1.0202
  301SOL    HW2 4124   0.859   3.997   2.830 -0.1354  1.2718  2.6082
  301SOL     MW 4125   0.805   4.056   2.800 -0.0034  0.0012 -0.0005
  302SOL     OW 4126   2.878   5.140   2.963  0.3663 -0.3476 -0.5721
  302SOL    HW1 4127   2.877   5.066   2.902 -1.6674 -0.1128 -0.8904
  302SOL    HW2 4128   2.818   5.200   2.919  0.2675  0.3022  0.4272
  302SOL     MW 4129   2.870   5.138   2.949 -0.0034  0.0012 -0.0005
  303SOL     OW 4130   1.217   0.629   2.953 -0.0973 -0.6595 -0.1480
  303SOL    HW1 4131   1.150   0.642   2.886 -0.8491 -0.9629  0.5298
  303SOL    HW2 4132   1.165   0.664   3.026 -0.7362  0.1706 -0.9798
  303SOL     MW 4133   1.201   0.636   2.954 -0.0034  0.0012 -0.0005
  304SOL     OW 4134   1.501   3.769   0.059 -0.1683  0.1537 -0.3479
  304SOL    HW1 4135   1.462   3.852   0.088 -0.6124  0.6826 -2.2918
  304SOL    HW2 4136   1.583   3.799   0.020  0.4541  0.1188  0.8955
  304SOL     MW 4137   1.507   3.784   0.058 -0.0034  0.0012 -0.0005
  305SOL     OW 4138   2.870   3.351   0.053  0.4378 -0.4469 -0.4825
  305SOL    HW1 4139   2.790   3.330   0.101  0.8174 -1.7809 -0.3797
  305SOL    HW2 4140   2.895   3.440   0.076 -0.4824 -0.1908 -0.4275
  305SOL     MW 4141   2.863   3.360   0.063 -0.0034  0.0012 -0.0005
  306SOL     OW 4142   4.450   2.214   2.978 -0.0712 -0.0497 -0.0666
  306SOL    HW1 4143   4.496   2.248   3.055 -0.7092  0.1451  0.2353
  306SOL    HW2 4144   4.372   2.172   3.015  1.5357 -1.8666  1.4213
  306SOL     MW 4145   4.445   2.213   2.993 -0.0034  0.0012 -0.0005
  307SOL     OW 4146   4.967   5.085   0.204 -0.4688 -0.1606 -0.5732
  307SOL    HW1 4147   5.060   5.080   0.226 -0.6869 -0.3009  0.3676
  307SOL    HW2 4148   4.939   4.998   0.230  0.2405 -0.6057 -1.2643
  307SOL     MW 4149   4.976   5.073   0.211 -0.0034  0.0012 -0.0005
  308SOL     OW 4150   3.020   4.657   2.481 -0.2244 -0.5939  0.1015
  308SOL    HW1 4151   2.967   4.729   2.446 -0.0982 -1.4784 -2.0641
  308SOL    HW2 4152   3.096   4.706   2.513  1.3999 -3.6139  1.1944
  308SOL     MW 4153   3.023   4.673   2.481 -0.0034  0.0012 -0.0005
  309SOL     OW 4154   3.742   4.182   2.561  0.2542  0.1430 -0.1282
  309SOL    HW1 4155   3.649   4.185   2.541  0.5445  1.6891 -1.4855
  309SOL    HW2 4156   3.750   4.265   2.609  1.3585  0.2589 -0.4841
  309SOL     MW 4157   3.731   4.194   2.565 -0.0034  0.0012 -0.0005
  310SOL     OW 4158   2.494   1.970   0.158 -0.0811 -0.0354  0.1908
  310SOL    HW1 4159   2.525   1.881   0.178  0.7239  0.0672 -0.5595
  310SOL    HW2 4160   2.493   1.967   0.062  0.9407  1.9264  0.0687
  310SOL     MW 4161   2.498   1.958   0.148 -0.0034  0.0012 -0.0005
  311SOL     OW 4162   2.826   2.187   2.722 -0.8348  0.3111 -0.6586
  311SOL    HW1 4163   2.861   2.270   2.755 -3.8238  1.1240  0.7828
  311SOL    HW2 4164   2.754   2.227   2.673  0.8634  1.3167 -2.4591
  311SOL     MW 4165   2.821   2.203   2.720 -0.0034  0.0012 -0.0005
  312SOL     OW 4166   2.613   0.364   2.830  0.3697 -0.3306 -0.0088
  312SOL    HW1 4167   2.601   0.414   2.911 -1.0298  1.2020 -1.0976
  312SOL    HW2 4168   2.530   0.383   2.787 -0.0378 -1.9853 -0.0341
  312SOL     MW 4169   2.601   0.373   2.835 -0.0034  0.0012 -0.0005
  313SOL     OW 4170   4.963   4.017   2.908 -0.4047 -0.0386  0.1904
  313SOL    HW1 4171   4.979   3.937   2.958 -0.4277 -0.7586 -0.9201
  313SOL    HW2 4172   4.867   4.024   2.908 -0.3621  0.9829 -1.2780
  313SOL     MW 4173   4.952   4.007   2.915 -0.0034  0.0012 -0.0005
  314SOL     OW 4174   0.130   3.174   2.912 -0.1471 -0.5126  0.1306
  314SOL    HW1 4175   0.212   3.224   2.917 -1.6180  2.4018 -1.9052
  314SOL    HW2 4176   0.069   3.247   2.921  1.0581  0.3777  1.4152
  314SOL     MW 4177   0.133   3.190   2.914 -0.0034  0.0012 -0.0005
  315SOL     OW 4178   3.249   4.724   0.339 -0.3509 -0.4511  0.7707
  315SOL    HW1 4179   3.191   4.795   0.367  0.6257  0.6732  0.0055
  315SOL    HW2 4180   3.254   4.659   0.409  1.9190 -2.1484 -0.8140
  315SOL     MW 4181   3.242   4.724   0.352 -0.0034  0.0012 -0.0005
  316SOL     OW 4182   3.146   0.044   2.978  0.4798  0.1702 -0.0215
  316SOL    HW1 4183   3.058   0.009   2.991  0.6529  0.7438  3.6034
  316SOL    HW2 4184   3.127   0.133   2.948 -0.9818 -0.6745 -1.7799
  316SOL     MW 4185   3.132   0.051   2.976 -0.0034  0.0012 -0.0005
  317SOL     OW 4186   3.305   0.032   2.695 -0.3308 -0.5189  0.6697
  317SOL    HW1 4187   3.272   0.110   2.650 -0.7731  0.0742  1.9416
  317SOL    HW2 4188   3.371  -0.008   2.640 -0.3993 -2.0343  1.6337
  317SOL     MW 4189   3.309   0.037   2.682 -0.0034  0.0012 -0.0005
  318SOL     OW 4190   1.998   1.774   2.917  0.3707  0.0101  0.3103
  318SOL    HW1 4191   1.915   1.747   2.956  0.1276  0.7167  0.2948
  318SOL    HW2 4192   1.992   1.866   2.940 -1.9735  0.3374 -1.2256
  318SOL     MW 4193   1.986   1.782   2.925 -0.0034  0.0012 -0.0005
  319SOL     OW 4194   3.138   4.334   0.228  0.0143 -0.0253 -0.1513
  319SOL    HW1 4195   3.191   4.256   0.248 -0.1617  0.2256  1.4181
  319SOL    HW2 4196   3.177   4.357   0.144 -0.6667 -0.0609 -0.4804
  319SOL     MW 4197   3.150   4.327   0.220 -0.0034  0.0012 -0.0005
  320SOL     OW 4198   3.657   2.102   2.939  0.1096 -0.2698  0.0529
  320SOL    HW1 4199   3.732   2.081   2.883  0.1038 -0.0994 -0.0219
  320SOL    HW2 4200   3.643   2.193   2.911  0.5793 -0.2200 -0.0490
  320SOL     MW 4201   3.665   2.111   2.928 -0.0034  0.0012 -0.0005
  321SOL     OW 4202   3.289   4.962   2.956 -0.4070  0.4996  0.1054
  321SOL    HW1 4203   3.248   5.048   2.971 -1.0153  0.1369  0.5942
  321SOL    HW2 4204   3.239   4.904   3.014  3.0894 -3.2242 -0.1571
  321SOL     MW 4205   3.277   4.966   2.966 -0.0034  0.0012 -0.0005
  322SOL     OW 4206   3.644   5.000   2.737  0.6556 -0.2790  0.1203
  322SOL    HW1 4207   3.636   5.024   2.829 -1.5526 -0.2566 -0.0463
  322SOL    HW2 4208   3.740   5.000   2.733  0.7518 -2.5494  1.2405
  322SOL     MW 4209   3.656   5.003   2.749 -0.0034  0.0012 -0.0005
  323SOL     OW 4210   4.520   4.963   0.077 -0.0175  0.1992  0.5339
  323SOL    HW1 4211   4.492   4.897   0.141  1.3532 -0.5349  0.4069
  323SOL    HW2 4212   4.560   4.901   0.016 -3.1958 -0.7144 -0.8223
  323SOL     MW 4213   4.522   4.946   0.078 -0.0034  0.0012 -0.0005
  324SOL     OW 4214   0.040   2.784   0.046  0.0109  0.0211 -0.0739
  324SOL    HW1 4215   0.046   2.878   0.062 -1.2197  0.6542 -2.7070
  324SOL    HW2 4216   0.102   2.784  -0.027  0.7069  1.7515  0.4750
  324SOL     MW 4217   0.049   2.796   0.038 -0.0034  0.0012 -0.0005
  325SOL     OW 4218   1.385   3.415   2.959  0.1892  0.0339 -0.4161
  325SOL    HW1 4219   1.348   3.348   2.902  0.2285  0.7265 -1.2814
  325SOL    HW2 4220   1.322   3.409   3.030  0.4470 -1.1337 -0.2664
  325SOL     MW 4221   1.372   3.405   2.960 -0.0034  0.0012 -0.0005
  326SOL     OW 4222   2.875   4.410   0.127 -0.2016 -0.5686  0.4738
  326SOL    HW1 4223   2.905   4.478   0.067 -0.4443 -1.4816 -0.7243
  326SOL    HW2 4224   2.956   4.374   0.163  0.8744  0.5288 -0.7046
  326SOL     MW 4225   2.890   4.415   0.124 -0.0034  0.0012 -0.0005
  327SOL     OW 4226   4.348   1.001   0.544 -0.0863  0.4784  0.0896
  327SOL    HW1 4227   4.385   0.914   0.557 -0.4666 -0.3713 -3.5274
  327SOL    HW2 4228   4.344   1.042   0.630  0.2730  0.2622  0.2136
  327SOL     MW 4229   4.353   0.995   0.557 -0.0034  0.0012 -0.0005
  328SOL     OW 4230   1.923   2.464   0.025  0.1430  0.2257 -0.1163
  328SOL    HW1 4231   1.990   2.416  -0.023  0.9854  0.6987  0.5621
  328SOL    HW2 4232   1.888   2.527  -0.038 -2.3330 -0.8662  0.0571
  328SOL     MW 4233   1.927   2.466   0.010 -0.0034  0.0012 -0.0005
  329SOL     OW 4234   4.429   0.733   0.595  0.5153 -0.0178 -0.2657
  329SOL    HW1 4235   4.498   0.711   0.532 -0.2910 -1.0709 -0.8097
  329SOL    HW2 4236   4.396   0.646   0.617 -0.9317  0.4546 -0.4430
  329SOL     MW 4237   4.434   0.719   0.590 -0.0034  0.0012 -0.0005
  330SOL     OW 4238   0.007   2.345   0.027 -0.2641  0.2141  0.4816
  330SOL    HW1 4239  -0.045   2.422   0.002 -1.7200 -0.6591  0.6742
  330SOL    HW2 4240  -0.030   2.267  -0.014 -0.5316  0.6690 -0.1491
  330SOL     MW 4241  -0.005   2.345   0.019 -0.0034  0.0012 -0.0005
  331SOL     OW 4242   1.210   3.411   0.150  0.0229  0.0893 -0.1983
  331SOL    HW1 4243   1.158   3.462   0.089  1.0169  0.2082 -0.9733
  331SOL    HW2 4244   1.268   3.474   0.194 -0.9533  0.5827  0.4108
  331SOL     MW 4245   1.211   3.426   0.148 -0.0034  0.0012 -0.0005
  332SOL     OW 4246   3.222   2.136   2.966  0.6390 -0.3148  0.5741
  332SOL    HW1 4247   3.198   2.067   2.904 -0.1201 -0.1377  0.6678
  332SOL    HW2 4248   3.167   2.117   3.042 -2.1769  1.8293 -0.7601
  332SOL     MW 4249   3.212   2.124   2.968 -0.0034  0.0012 -0.0005
  333SOL     OW 4250   4.987   2.159   0.226  0.1681 -0.0239  0.3942
  333SOL    HW1 4251   5.024   2.244   0.250  1.3245 -0.5608  0.5824
  333SOL    HW2 4252   4.958   2.169   0.135  1.0596 -1.6660 -0.1077
  333SOL     MW 4253   4.988   2.171   0.217 -0.0034  0.0012 -0.0005
  334SOL     OW 4254   3.437   4.321   0.396  0.0827  0.2562 -0.1330
  334SOL    HW1 4255   3.403   4.235   0.371  0.8796  0.2002 -1.0867
  334SOL    HW2 4256   3.361   4.379   0.386  1.4645  2.5786  1.6994
  334SOL     MW 4257   3.422   4.317   0.391 -0.0034  0.0012 -0.0005
  335SOL     OW 4258   3.633   4.563   2.403  0.2729  0.1655  0.4679
  335SOL    HW1 4259   3.676   4.511   2.335 -0.0788 -0.1853  0.5090
  335SOL    HW2 4260   3.710   4.604   2.444  1.9361  0.6192 -2.7271
  335SOL     MW 4261   3.649   4.561   2.399 -0.0034  0.0012 -0.0005
  336SOL     OW 4262   4.360   4.602   2.438  0.2905 -0.2947  0.0370
  336SOL    HW1 4263   4.355   4.687   2.396 -4.0553 -0.7767 -0.8134
  336SOL    HW2 4264   4.333   4.619   2.528  0.6147 -0.6985  0.2186
  336SOL     MW 4265   4.356   4.615   2.445 -0.0034  0.0012 -0.0005
  337SOL     OW 4266   1.423   0.964   0.408  0.1267 -0.0526  0.2134
  337SOL    HW1 4267   1.361   0.980   0.337 -1.0334 -1.9056  0.7429
  337SOL    HW2 4268   1.502   0.927   0.368  1.6922 -0.3395  3.1947
  337SOL     MW 4269   1.426   0.962   0.393 -0.0034  0.0012 -0.0005
  338SOL     OW 4270   2.080   2.617   2.752  0.0311  0.2440 -0.2570
  338SOL    HW1 4271   2.077   2.525   2.780 -1.0604  0.7884  1.6154
  338SOL    HW2 4272   1.994   2.643   2.785 -0.4978  1.1135 -2.1556
  338SOL     MW 4273   2.068   2.608   2.760 -0.0034  0.0012 -0.0005
  339SOL     OW 4274   1.050   3.547   2.963 -0.6911  0.6045 -0.5920
  339SOL    HW1 4275   1.075   3.595   2.884  3.2172  0.5683  0.4355
  339SOL    HW2 4276   0.957   3.567   2.974 -0.9437 -0.9648  0.3521
  339SOL     MW 4277   1.041   3.556   2.954 -0.0034  0.0012 -0.0005
  340SOL     OW 4278   2.367   2.281   2.823  0.0383 -0.2972  0.0727
  340SOL    HW1 4279   2.412   2.365   2.808  0.5898 -0.2632  1.7201
  340SOL    HW2 4280   2.436   2.238   2.873  0.3685 -1.0176 -0.9661
  340SOL     MW 4281   2.382   2.287   2.827 -0.0034  0.0012 -0.0005
  341SOL     OW 4282   1.631   3.329   0.045 -0.4240 -0.4647  0.0877
  341SOL    HW1 4283   1.686   3.362  -0.027 -0.1596 -2.6446 -0.7857
  341SOL    HW2 4284   1.541   3.343   0.018 -0.4422  0.1399  0.4540
  341SOL     MW 4285   1.627   3.335   0.032 -0.0034  0.0012 -0.0005
  342SOL     OW 4286   2.666   2.181   0.225 -0.1077  0.3188  0.2561
  342SOL    HW1 4287   2.609   2.108   0.197  0.0630  0.1665  0.3027
  342SOL    HW2 4288   2.628   2.207   0.308  0.5110  0.0547  0.6287
  342SOL     MW 4289   2.653   2.175   0.232 -0.0034  0.0012 -0.0005
  343SOL     OW 4290   2.845   2.410   2.905  0.3137 -0.0157  0.9559
  343SOL    HW1 4291   2.940   2.403   2.893  0.1329 -1.5190  0.1028
  343SOL    HW2 4292   2.840   2.496   2.947  0.0022  0.6281 -0.3636
  343SOL     MW 4293   2.857   2.420   2.909 -0.0034  0.0012 -0.0005
  344SOL     OW 4294   2.000   4.274   2.973  0.0002 -0.2810 -0.2971
  344SOL    HW1 4295   2.080   4.323   2.957  0.9843 -0.9791  1.9736
  344SOL    HW2 4296   1.986   4.220   2.895 -1.6484  1.6153 -1.3969
  344SOL     MW 4297   2.009   4.273   2.961 -0.0034  0.0012 -0.0005
  345SOL     OW 4298   2.923   3.085   0.023 -0.7413  0.2755  0.1477
  345SOL    HW1 4299   2.988   3.087  -0.047 -0.5693 -1.1977  0.2301
  345SOL    HW2 4300   2.921   3.179   0.042 -2.4483  0.3583 -0.3183
  345SOL     MW 4301   2.932   3.098   0.016 -0.0034  0.0012 -0.0005
  346SOL     OW 4302   4.007   4.542   2.360 -0.4211 -0.2812  0.1758
  346SOL    HW1 4303   4.010   4.501   2.447  0.3366 -2.6819 -0.9021
  346SOL    HW2 4304   4.081   4.496   2.321  0.1719  1.0590 -0.3300
  346SOL     MW 4305   4.017   4.531   2.366 -0.0034  0.0012 -0.0005
  347SOL     OW 4306   1.215   1.622   2.871  0.1694 -0.1659  0.1514
  347SOL    HW1 4307   1.215   1.528   2.887 -1.4988 -0.0187  1.1933
  347SOL    HW2 4308   1.280   1.657   2.933 -1.7397  0.8692  1.6693
  347SOL     MW 4309   1.224   1.614   2.881 -0.0034  0.0012 -0.0005
  348SOL     OW 4310   2.881   4.674   2.725 -0.1156 -0.2365  0.0147
  348SOL    HW1 4311   2.897   4.768   2.723  0.0381 -0.2730 -1.2362
  348SOL    HW2 4312   2.926   4.644   2.645  0.8090  0.1940  0.3674
  348SOL     MW 4313   2.889   4.682   2.714 -0.0034  0.0012 -0.0005
  349SOL     OW 4314   3.986   1.691   2.632  0.1186  0.2002 -0.0304
  349SOL    HW1 4315   3.929   1.752   2.680 -0.4313 -1.3530  1.3843
  349SOL    HW2 4316   3.919   1.633   2.596 -0.0624  1.0842 -1.2031
  349SOL     MW 4317   3.970   1.691   2.634 -0.0034  0.0012 -0.0005
  350SOL     OW 4318   3.972   2.268   2.496 -0.2321  0.4769 -0.4793
  350SOL    HW1 4319   3.932   2.349   2.465  1.2391  0.8567 -1.4308
  350SOL    HW2 4320   4.017   2.246   2.415  0.5568 -0.5847  0.2061
  350SOL     MW 4321   3.972   2.276   2.481 -0.0034  0.0012 -0.0005
  351SOL     OW 4322   2.760   0.142   2.774 -0.0895  0.2275  0.4142
  351SOL    HW1 4323   2.833   0.203   2.772 -0.1155  0.2425 -1.1963
  351SOL    HW2 4324   2.688   0.198   2.805 -0.4870  0.3800 -0.7402
  351SOL     MW 4325   2.760   0.158   2.778 -0.0034  0.0012 -0.0005
  352SOL     OW 4326   2.636   1.743   2.649 -0.1297 -0.1846  0.0829
  352SOL    HW1 4327   2.554   1.789   2.663 -0.1056 -0.0215 -0.3166
  352SOL    HW2 4328   2.698   1.812   2.674  0.5577 -0.8995  0.4028
  352SOL     MW 4329   2.634   1.758   2.654 -0.0034  0.0012 -0.0005
  353SOL     OW 4330   3.412   0.419   2.800 -0.8740  0.0451 -0.4404
  353SOL    HW1 4331   3.435   0.415   2.707  0.7056 -4.1844 -0.0469
  353SOL    HW2 4332   3.488   0.459   2.841  0.1747 -2.7752  0.5748
  353SOL     MW 4333   3.425   0.424   2.793 -0.0034  0.0012 -0.0005
  354SOL     OW 4334   1.046   0.723   0.132  0.3523  0.1780  0.1679
  354SOL    HW1 4335   1.101   0.798   0.156 -0.5129  1.9794 -2.8932
  354SOL    HW2 4336   1.054   0.665   0.207 -2.2415  0.7431  1.0021
  354SOL     MW 4337   1.054   0.725   0.145 -0.0034  0.0012 -0.0005
  355SOL     OW 4338   0.587   1.179   0.604 -0.1150 -0.3041  0.0730
  355SOL    HW1 4339   0.581   1.115   0.675  1.3917  0.0082  0.5221
  355SOL    HW2 4340   0.517   1.242   0.622 -0.3131  0.3896 -2.6671
  355SOL     MW 4341   0.577   1.179   0.615 -0.0034  0.0012 -0.0005
  356SOL     OW 4342   3.613   2.297   2.563 -0.3409 -0.1166  0.3383
  356SOL    HW1 4343   3.609   2.327   2.654  1.9149 -0.6803  0.6978
  356SOL    HW2 4344   3.662   2.216   2.576 -0.5433 -0.2055  0.5477
  356SOL     MW 4345   3.619   2.291   2.577 -0.0034  0.0012 -0.0005
  357SOL     OW 4346   4.479   2.081   2.737 -0.1443 -0.3521  0.2307
  357SOL    HW1 4347   4.463   2.136   2.813  0.9052 -1.1855  1.1070
  357SOL    HW2 4348   4.550   2.027   2.773  0.3673  0.6921  0.8314
  357SOL     MW 4349   4.486   2.081   2.752 -0.0034  0.0012 -0.0005
  358SOL     OW 4350   1.762   3.384   0.517  0.1777  0.3491 -0.2432
  358SOL    HW1 4351   1.728   3.408   0.430 -1.2580 -0.4923  0.0657
  358SOL    HW2 4352   1.707   3.438   0.574 -1.4483 -0.4064 -1.0113
  358SOL     MW 4353   1.750   3.395   0.513 -0.0034  0.0012 -0.0005
  359SOL     OW 4354   3.231   4.814   2.554 -0.6659 -0.0987 -0.3670
  359SOL    HW1 4355   3.301   4.804   2.489  0.2651 -2.1299  0.8345
  359SOL    HW2 4356   3.285   4.825   2.632 -0.2180 -2.2093 -0.3116
  359SOL     MW 4357   3.247   4.814   2.556 -0.0034  0.0012 -0.0005
  360SOL     OW 4358   0.053   1.744   2.979  0.0426  0.4064 -0.2574
  360SOL    HW1 4359   0.104   1.779   2.906 -0.5938 -0.3567 -1.0884
  360SOL    HW2 4360   0.117   1.745   3.050  0.6513  1.2086 -0.7941
  360SOL     MW 4361   0.068   1.749   2.979 -0.0034  0.0012 -0.0005
  361SOL     OW 4362   3.718   1.738   2.501 -0.1962  0.0989 -0.3630
  361SOL    HW1 4363   3.650   1.749   2.568 -0.2083 -1.9261  0.0295
  361SOL    HW2 4364   3.707   1.817   2.449  1.4741  0.5510 -0.0947
  361SOL     MW 4365   3.708   1.750   2.503 -0.0034  0.0012 -0.0005
  362SOL     OW 4366   4.199   2.311   2.637 -0.7020 -0.0828  0.3692
  362SOL    HW1 4367   4.119   2.305   2.586 -1.0281 -0.3322  0.9042
  362SOL    HW2 4368   4.256   2.351   2.571 -1.3471  0.1911 -0.0285
  362SOL     MW 4369   4.196   2.315   2.622 -0.0034  0.0012 -0.0005
  363SOL     OW 4370   2.495   4.134   2.620  0.0915  0.2974 -0.1986
  363SOL    HW1 4371   2.439   4.064   2.587 -0.9581  1.8420 -1.9216
  363SOL    HW2 4372   2.459   4.204   2.565 -0.1118 -0.7257 -1.4041
  363SOL     MW 4373   2.483   4.134   2.608 -0.0034  0.0012 -0.0005
  364SOL     OW 4374   2.985   1.458   2.762 -0.2798  0.4135  0.5544
  364SOL    HW1 4375   2.944   1.447   2.676  1.7386 -0.0650 -0.3877
  364SOL    HW2 4376   2.928   1.517   2.811 -0.4702  0.6287  0.0797
  364SOL     MW 4377   2.972   1.464   2.757 -0.0034  0.0012 -0.0005
  365SOL     OW 4378   4.738   0.092   2.784 -0.1425 -0.1323 -0.0729
  365SOL    HW1 4379   4.827   0.118   2.805 -0.5343  0.5390  0.8409
  365SOL    HW2 4380   4.697   0.178   2.797 -0.7160 -0.2410 -1.0328
  365SOL     MW 4381   4.744   0.107   2.789 -0.0034  0.0012 -0.0005
  366SOL     OW 4382   3.214   4.478   0.441  0.1937 -0.1636 -0.4593
  366SOL    HW1 4383   3.162   4.443   0.369  0.2582  2.7934 -2.1197
  366SOL    HW2 4384   3.161   4.461   0.519 -0.4038 -0.3081 -0.8873
  366SOL     MW 4385   3.200   4.471   0.441 -0.0034  0.0012 -0.0005
  367SOL     OW 4386   1.727   2.784   0.092  0.0579  0.1589  0.0513
  367SOL    HW1 4387   1.815   2.820   0.108  0.0655  0.5953 -0.9286
  367SOL    HW2 4388   1.671   2.860   0.107 -1.3949 -1.2228  2.2659
  367SOL     MW 4389   1.731   2.799   0.096 -0.0034  0.0012 -0.0005
  368SOL     OW 4390   4.249   2.393   2.901 -0.1188 -0.2901  0.1414
  368SOL    HW1 4391   4.230   2.370   2.810 -0.0844 -0.3597  0.1521
  368SOL    HW2 4392   4.323   2.337   2.925  0.5987  0.6855  0.2739
  368SOL     MW 4393   4.256   2.382   2.892 -0.0034  0.0012 -0.0005
  369SOL     OW 4394   3.131   4.786   0.082  0.1449 -0.3343 -0.0386
  369SOL    HW1 4395   3.171   4.754   0.163 -2.9599 -2.5599  0.7956
  369SOL    HW2 4396   3.067   4.849   0.117 -1.5678 -1.6209 -0.6865
  369SOL     MW 4397   3.128   4.790   0.097 -0.0034  0.0012 -0.0005
  370SOL     OW 4398   3.543   5.065   0.000  0.1782  0.1413 -0.0437
  370SOL    HW1 4399   3.453   5.031  -0.004  0.2029 -0.1820  1.4554
  370SOL    HW2 4400   3.531   5.159  -0.012  1.2465  0.1833 -0.9546
  370SOL     MW 4401   3.529   5.073  -0.002 -0.0034  0.0012 -0.0005
  371SOL     OW 4402   0.587   0.829   0.211  0.2724 -0.0655  0.3197
  371SOL    HW1 4403   0.656   0.856   0.150  0.0268  0.9984  0.4849
  371SOL    HW2 4404   0.595   0.897   0.278 -0.2256  0.8051 -0.4829
  371SOL     MW 4405   0.597   0.841   0.212 -0.0034  0.0012 -0.0005
  372SOL     OW 4406   3.044   2.860   0.150  0.1653 -0.4487  0.1402
  372SOL    HW1 4407   3.004   2.845   0.235 -0.5438  0.6175  0.0071
  372SOL    HW2 4408   3.015   2.949   0.129  0.5814 -0.2708  0.3014
  372SOL     MW 4409   3.035   2.870   0.158 -0.0034  0.0012 -0.0005
  373SOL     OW 4410   3.789   0.036   2.505  0.5604 -0.3894  0.3155
  373SOL    HW1 4411   3.881   0.016   2.521  0.1814 -2.7775 -0.0971
  373SOL    HW2 4412   3.770   0.099   2.574  0.1368  0.1187 -0.2533
  373SOL     MW 4413   3.799   0.041   2.516 -0.0034  0.0012 -0.0005
  374SOL     OW 4414   4.953   2.163   2.966 -0.1412 -0.6652 -0.0048
  374SOL    HW1 4415   4.935   2.205   2.882 -1.1878 -0.0817  0.4989
  374SOL    HW2 4416   4.939   2.070   2.951  1.0844 -0.7489 -0.7241
  374SOL     MW 4417   4.949   2.156   2.953 -0.0034  0.0012 -0.0005
   5.16544   5.16544   3.00943
