# Supplementary material for: Resolving liquid-to-glass transitions of water under soft nanoconfinement
Source: Nat Commun. 2026 May 8;17:6224. doi: 10.1038/s41467-026-72955-y (PMC13369869; doi:10.1038/s41467-026-72955-y)
Supplement: Supplementary file 3 — Supplementary Data 1 [file 41467_2026_72955_MOESM3_ESM.zip › 250K/sim5/final.gro]

Lamellar phy in tip4pice water
 4489
    1phy    C35    1   3.531   0.913   1.740  0.0328  0.2959 -0.2773
    1phy    C33    2   3.450   1.033   1.697 -0.6984 -0.0467 -0.3772
    1phy    C34    3   3.364   1.001   1.575 -0.1776 -0.1632  0.4082
    1phy    C32    4   3.371   1.103   1.814  0.6382  0.4875  0.0227
    1phy    C31    5   3.452   1.189   1.908  0.1208  0.4160 -0.6079
    1phy    C30    6   3.359   1.213   2.030 -0.8189 -0.0619  0.4848
    1phy    C28    7   3.405   1.324   2.123  0.1177 -0.9222 -0.0100
    1phy    C29    8   3.322   1.445   2.088  0.1562  0.0909 -0.1951
    1phy    C27    9   3.356   1.298   2.271 -0.6470 -0.5142  0.2665
    1phy    C26   10   3.453   1.209   2.348 -0.3912  0.2056 -0.0791
    1phy    C25   11   3.422   1.199   2.503 -0.5361  0.2466 -0.1074
    1phy    C23   12   3.499   1.092   2.585 -0.0316 -0.1171  0.1630
    1phy    C24   13   3.504   1.146   2.727 -0.2975  0.3233  0.1871
    1phy    C22   14   3.451   0.944   2.564  0.1268 -0.3396  1.0335
    1phy    C21   15   3.553   0.844   2.588  0.6717 -0.9167  0.3064
    1phy    C20   16   3.490   0.708   2.613  0.1541 -0.0775  0.0461
    1phy    C18   17   3.567   0.586   2.678 -0.3450  0.1035  0.8464
    1phy    O01   18   3.595   0.615   2.815 -0.1621  0.2088 -0.3128
    1phy    H01   19   3.594   0.536   2.866 -3.5439  1.3011  1.6894
    1phy    C19   20   3.450   0.491   2.678  0.2240 -0.7249 -0.2539
    1phy    C13   21   3.694   0.521   2.600 -0.0499  0.4331  0.3599
    1phy     H3   22   3.671   0.522   2.491 -3.4819  2.0161  0.9559
    1phy    O33   23   3.715   0.382   2.622 -0.3495  0.5599  0.2093
    1phy    H1B   24   3.745   0.363   2.709  2.6808 -0.8059 -0.9954
    1phy    C12   25   3.833   0.595   2.615 -0.4337  0.2307  0.1734
    1phy    O11   26   3.908   0.582   2.733  0.3236 -0.0433 -0.2996
    1phy    H1A   27   3.877   0.646   2.794  0.3903  1.0041 -1.3268
    2phy    C35   28   4.943   4.930   1.610 -0.0739 -0.5503  0.2144
    2phy    C33   29   4.904   5.068   1.551  1.0433 -0.2292 -0.2666
    2phy    C34   30   4.759   5.047   1.500 -0.7526 -0.0055  0.0116
    2phy    C32   31   4.937   5.189   1.633 -0.4412 -0.1044  0.2069
    2phy    C31   32   4.951   5.320   1.553  0.2015 -0.5426 -0.6355
    2phy    C30   33   4.983   5.440   1.636  0.6388 -0.2688  0.1235
    2phy    C28   34   4.957   5.576   1.564  0.3435  0.3425 -1.0258
    2phy    C29   35   4.823   5.646   1.609  0.0474 -0.1943  0.4291
    2phy    C27   36   5.084   5.661   1.576  0.0066 -0.0518  0.1946
    2phy    C26   37   5.103   5.751   1.455 -0.0283  0.4888  0.1930
    2phy    C25   38   5.223   5.837   1.477  0.0898  0.1416  0.0708
    2phy    C23   39   5.258   5.933   1.362  0.0012  0.5313  0.2600
    2phy    C24   40   5.232   6.079   1.402  0.0523 -0.0830  0.4921
    2phy    C22   41   5.397   5.907   1.299 -0.0033  0.1977 -0.0453
    2phy    C21   42   5.402   5.914   1.143 -0.0401 -0.0960  0.5670
    2phy    C20   43   5.536   5.886   1.075  0.1937 -0.0135 -0.7306
    2phy    C18   44   5.561   5.915   0.924  0.6162 -0.2090 -0.0631
    2phy    O01   45   5.454   5.848   0.851 -0.3986  0.0034  0.0379
    2phy    H01   46   5.369   5.875   0.879 -0.5051  0.3401 -0.5931
    2phy    C19   47   5.697   5.851   0.898  0.7072 -0.2356 -0.0577
    2phy    C13   48   5.565   6.068   0.885  0.6519 -0.7205  0.1721
    2phy     H3   49   5.470   6.112   0.924  0.9544  1.5447 -1.4258
    2phy    O33   50   5.650   6.154   0.960  0.1530 -0.1643  0.4041
    2phy    H1B   51   5.602   6.234   0.971 -1.0506 -1.0145  1.7948
    2phy    C12   52   5.532   6.129   0.746  0.4466 -0.5325 -0.5842
    2phy    O11   53   5.484   6.042   0.647  0.1061 -0.4543 -0.1568
    2phy    H1A   54   5.443   5.962   0.674  2.8790 -2.1949 -0.7722
    3phy    C35   55   4.846   0.783   1.132 -0.1723 -0.2927  0.4810
    3phy    C33   56   4.742   0.781   1.247 -0.2735 -0.0370 -0.1364
    3phy    C34   57   4.810   0.848   1.374  0.0986 -0.1476 -0.1607
    3phy    C32   58   4.610   0.854   1.212  0.0718 -0.0241  0.2343
    3phy    C31   59   4.501   0.755   1.196  0.0652  0.2433 -0.5986
    3phy    C30   60   4.358   0.805   1.152 -0.9040 -0.1468 -0.4393
    3phy    C28   61   4.254   0.693   1.130  0.0029  0.3756 -0.1644
    3phy    C29   62   4.119   0.721   1.202  0.3199 -0.4994  0.2615
    3phy    C27   63   4.228   0.655   0.986  0.1321  0.3932 -0.1792
    3phy    C26   64   4.305   0.534   0.926 -0.0822  0.2040 -0.2714
    3phy    C25   65   4.265   0.484   0.787 -0.1132 -0.3451 -0.1151
    3phy    C23   66   4.332   0.354   0.731 -0.2002 -0.5959  0.6580
    3phy    C24   67   4.258   0.228   0.765 -0.2107  0.3243  0.2430
    3phy    C22   68   4.341   0.376   0.580  0.3947  0.1982  0.3748
    3phy    C21   69   4.481   0.389   0.523  0.0214  0.1580  0.1023
    3phy    C20   70   4.477   0.375   0.367 -0.5161 -0.1769  0.1521
    3phy    C18   71   4.607   0.371   0.281  0.0494  0.0062 -0.1285
    3phy    O01   72   4.697   0.463   0.345 -0.4516  0.1065  0.2335
    3phy    H01   73   4.655   0.540   0.378 -0.1145  0.6222 -0.5338
    3phy    C19   74   4.570   0.438   0.149  0.2054  0.8437  0.6583
    3phy    C13   75   4.672   0.227   0.262  0.3435  0.4895 -0.2262
    3phy     H3   76   4.703   0.194   0.364  0.3836 -1.3706 -0.8001
    3phy    O33   77   4.586   0.116   0.229 -0.4914 -0.0458 -0.3176
    3phy    H1B   78   4.499   0.147   0.249 -0.0627  0.3492  1.0743
    3phy    C12   79   4.818   0.202   0.210 -0.0557 -0.0872  0.2370
    3phy    O11   80   4.831   0.206   0.071 -0.1669 -0.3063  0.5614
    3phy    H1A   81   4.770   0.145   0.035 -0.1082 -0.4491  0.7044
    4phy    C35   82   0.861   3.936   1.746  0.1426  0.1458 -0.2456
    4phy    C33   83   0.857   4.088   1.748  0.1891  0.0974  0.0037
    4phy    C34   84   0.943   4.156   1.654  0.4936 -0.5037 -0.6301
    4phy    C32   85   0.709   4.136   1.739 -0.3418  0.1894  0.1220
    4phy    C31   86   0.674   4.276   1.800 -0.1097 -0.1364  0.8117
    4phy    C30   87   0.527   4.297   1.804 -0.7522 -0.4868  0.0514
    4phy    C28   88   0.490   4.413   1.898  0.0911 -0.0572 -0.1964
    4phy    C29   89   0.475   4.546   1.814  0.1923 -0.3390 -0.2528
    4phy    C27   90   0.361   4.397   1.979  0.2874 -0.2499 -0.0135
    4phy    C26   91   0.359   4.446   2.121  0.8225 -0.4342  0.2163
    4phy    C25   92   0.233   4.397   2.200 -0.0081 -0.1988  0.2799
    4phy    C23   93   0.224   4.420   2.352  0.5898  0.0877  0.1054
    4phy    C24   94   0.077   4.430   2.409 -0.1530  0.0026  0.1473
    4phy    C22   95   0.318   4.323   2.428  0.1892  1.0998 -0.2071
    4phy    C21   96   0.346   4.324   2.573  0.4871 -0.5513 -0.4772
    4phy    C20   97   0.404   4.188   2.612  0.1745  0.2674 -0.8170
    4phy    C18   98   0.468   4.177   2.759 -0.1965  0.1109 -0.4835
    4phy    O01   99   0.369   4.209   2.859 -0.3643 -0.4348  0.1075
    4phy    H01  100   0.381   4.182   2.947 -1.1563  0.3686  0.4799
    4phy    C19  101   0.478   4.025   2.779 -0.3150  0.2976  0.5401
    4phy    C13  102   0.610   4.254   2.782 -0.3331 -0.3365 -0.3021
    4phy     H3  103   0.670   4.246   2.688 -2.3172 -1.7670 -1.5211
    4phy    O33  104   0.701   4.198   2.884  0.1279  0.0528  0.6267
    4phy    H1B  105   0.689   4.241   2.967 -1.3692  0.7195  0.0888
    4phy    C12  106   0.606   4.410   2.811  0.3150 -0.3791 -0.1523
    4phy    O11  107   0.550   4.459   2.926 -0.1256 -0.3412  0.1023
    4phy    H1A  108   0.465   4.420   2.931  0.1887 -0.9667  0.8377
    5phy    C35  109   0.019   4.677   2.003  0.5403  0.2571  0.2042
    5phy    C33  110  -0.050   4.634   1.873 -0.2628  0.0581 -0.7189
    5phy    C34  111   0.058   4.562   1.793  0.1022 -0.6884 -0.1186
    5phy    C32  112  -0.184   4.568   1.895  0.2578  0.1324 -0.3614
    5phy    C31  113  -0.292   4.664   1.864  0.0955 -0.3952  0.0504
    5phy    C30  114  -0.433   4.602   1.846 -0.0012 -0.0043  0.0001
    5phy    C28  115  -0.544   4.703   1.793  0.1433 -0.4048 -0.1124
    5phy    C29  116  -0.531   4.738   1.640  0.2097 -0.1735 -0.0025
    5phy    C27  117  -0.674   4.642   1.832  0.4963 -0.2239 -0.3440
    5phy    C26  118  -0.763   4.735   1.916  0.3981 -0.0972  0.1697
    5phy    C25  119  -0.904   4.682   1.953 -0.2795 -0.2350 -0.1861
    5phy    C23  120  -0.987   4.774   2.049 -0.3061  0.0959 -0.0800
    5phy    C24  121  -1.099   4.836   1.973  1.4634 -0.4062 -0.0088
    5phy    C22  122  -1.057   4.704   2.164  0.3128  0.1014  0.3064
    5phy    C21  123  -1.006   4.726   2.310  0.3163  0.0951  0.9768
    5phy    C20  124  -1.077   4.642   2.418  0.3292 -0.1096 -0.3801
    5phy    C18  125  -1.059   4.661   2.574 -0.5772 -0.4046 -0.1331
    5phy    O01  126  -1.038   4.803   2.600  0.2427  0.3110 -0.1785
    5phy    H01  127  -1.120   4.844   2.582  1.2400  1.7806 -1.6960
    5phy    C19  128  -1.196   4.617   2.620  0.1977  0.1751  0.1951
    5phy    C13  129  -0.939   4.568   2.637  0.1478 -0.0432  0.6081
    5phy     H3  130  -0.950   4.463   2.601  2.5013 -0.1189 -0.0685
    5phy    O33  131  -0.959   4.549   2.774 -0.6038  0.0773 -0.5310
    5phy    H1B  132  -0.933   4.628   2.818 -0.4712 -0.2309 -0.0538
    5phy    C12  133  -0.781   4.596   2.614  0.1312 -0.3863 -0.0533
    5phy    O11  134  -0.733   4.706   2.685 -0.1514  0.2522  0.2227
    5phy    H1A  135  -0.779   4.779   2.647  0.8022  0.1485 -1.2240
    6phy    C35  136   0.404   1.686   1.783  0.4575 -0.0217  0.2106
    6phy    C33  137   0.269   1.731   1.727 -0.4973  0.2732  0.2073
    6phy    C34  138   0.167   1.714   1.838  0.0294  0.1038 -0.0961
    6phy    C32  139   0.271   1.870   1.655 -0.3462  0.1247 -0.0081
    6phy    C31  140   0.154   1.890   1.556  0.3300  0.1055  0.4148
    6phy    C30  141   0.180   2.018   1.470 -0.1169  0.3722 -0.3119
    6phy    C28  142   0.068   2.041   1.363  0.3237 -0.2786 -0.9179
    6phy    C29  143  -0.057   2.106   1.428 -0.1215 -0.0544  0.2783
    6phy    C27  144   0.120   2.133   1.258 -0.5464 -0.0703 -0.4149
    6phy    C26  145   0.085   2.095   1.114  0.2837  0.2480  0.0947
    6phy    C25  146   0.175   2.175   1.018  0.3099  0.1919  0.4562
    6phy    C23  147   0.115   2.187   0.878  0.7776 -0.4127  0.4434
    6phy    C24  148   0.067   2.332   0.868  0.0717  0.0933  0.0083
    6phy    C22  149   0.199   2.155   0.759  0.4786  0.1392  0.0234
    6phy    C21  150   0.182   2.011   0.694 -0.1803  0.1730  0.1437
    6phy    C20  151   0.276   1.982   0.580 -0.2846  0.5840  0.5286
    6phy    C18  152   0.260   1.847   0.497 -0.1326  0.4759 -0.0677
    6phy    O01  153   0.247   1.737   0.584  0.3316 -0.3464 -0.2799
    6phy    H01  154   0.328   1.712   0.623  0.4171  1.1998  0.6333
    6phy    C19  155   0.395   1.824   0.429  0.1110  0.1130 -0.1407
    6phy    C13  156   0.136   1.853   0.392 -0.0482  0.2378 -0.4392
    6phy     H3  157   0.046   1.871   0.456  1.7984  1.0126  2.1292
    6phy    O33  158   0.131   1.969   0.310 -0.0151 -0.4207  0.0806
    6phy    H1B  159   0.201   1.968   0.246 -0.5213 -2.7937 -0.5436
    6phy    C12  160   0.055   1.740   0.333 -0.3491 -0.4439 -0.5001
    6phy    O11  161   0.062   1.617   0.396 -0.5223  0.1015 -0.2799
    6phy    H1A  162   0.126   1.632   0.463  2.9621  0.7815 -3.4711
    7phy    C35  163   0.266   4.960   2.090  0.1463 -0.0582 -0.3485
    7phy    C33  164   0.418   4.934   2.093  0.5274 -0.7910  0.0854
    7phy    C34  165   0.444   4.850   1.973  0.2521 -0.2548 -0.0791
    7phy    C32  166   0.500   5.059   2.079  0.6677 -0.6323 -0.2756
    7phy    C31  167   0.532   5.134   2.204 -0.1021 -0.4563 -0.1497
    7phy    C30  168   0.592   5.275   2.163  0.6827  0.2282  0.2478
    7phy    C28  169   0.661   5.355   2.275  0.1653 -0.5710  0.1605
    7phy    C29  170   0.805   5.345   2.230  0.5416 -0.6469 -0.1916
    7phy    C27  171   0.640   5.509   2.267 -0.1789  0.0459 -0.5038
    7phy    C26  172   0.534   5.564   2.370 -0.1471 -0.4001  0.4952
    7phy    C25  173   0.511   5.719   2.366  0.1603 -0.5594  0.0456
    7phy    C23  174   0.407   5.764   2.474 -0.0922  0.2233  0.1546
    7phy    C24  175   0.424   5.912   2.504 -0.2137  0.2434 -0.2399
    7phy    C22  176   0.261   5.743   2.436  0.7544  0.3240 -0.2203
    7phy    C21  177   0.196   5.627   2.520 -0.2869 -0.0116  0.0332
    7phy    C20  178   0.045   5.615   2.488 -0.0894 -0.5315 -0.1270
    7phy    C18  179  -0.046   5.521   2.581  0.1471  0.5186  0.6000
    7phy    O01  180   0.002   5.492   2.714  0.4755 -0.2736  0.0327
    7phy    H01  181  -0.010   5.568   2.769  2.0598 -0.0487  0.1284
    7phy    C19  182  -0.169   5.615   2.609 -0.0118  0.1150  0.1164
    7phy    C13  183  -0.091   5.380   2.511 -0.3944 -0.4480 -0.3811
    7phy     H3  184  -0.118   5.397   2.404  2.2274 -2.5931 -1.5024
    7phy    O33  185  -0.208   5.322   2.564  0.1907 -0.8277 -0.2182
    7phy    H1B  186  -0.272   5.390   2.568  0.6541 -0.2325 -1.9629
    7phy    C12  187   0.018   5.263   2.509  0.1057  0.4307 -0.3868
    7phy    O11  188   0.104   5.271   2.619  0.5232 -0.4731 -0.5494
    7phy    H1A  189   0.058   5.326   2.678  1.8620 -1.9314  2.0491
    8phy    C35  190   0.194   0.298   1.380 -0.3975 -0.0450 -0.7138
    8phy    C33  191   0.334   0.349   1.413  0.2820  0.0666  0.6320
    8phy    C34  192   0.338   0.387   1.564 -0.0609 -1.0013  0.1580
    8phy    C32  193   0.442   0.252   1.368  0.3824 -0.5029 -0.5003
    8phy    C31  194   0.564   0.326   1.314 -0.4649  0.0391  0.4873
    8phy    C30  195   0.645   0.223   1.230  0.2600 -0.0881  0.0921
    8phy    C28  196   0.780   0.284   1.185 -0.0012  0.1529  0.0719
    8phy    C29  197   0.897   0.234   1.271  0.2356 -0.0346 -0.1572
    8phy    C27  198   0.810   0.245   1.039  0.2198  0.0577 -0.0509
    8phy    C26  199   0.780   0.363   0.945  0.4347  0.2394 -0.1731
    8phy    C25  200   0.816   0.335   0.801 -0.0154 -0.0585  0.1160
    8phy    C23  201   0.757   0.427   0.690 -0.2538  0.5492 -0.2396
    8phy    C24  202   0.843   0.412   0.566 -0.1406 -0.2178 -0.4202
    8phy    C22  203   0.610   0.401   0.655  0.5303 -0.2291 -0.2218
    8phy    C21  204   0.527   0.522   0.601  0.0041 -0.5774  0.5362
    8phy    C20  205   0.381   0.482   0.571 -0.3992 -0.3877  0.8577
    8phy    C18  206   0.274   0.587   0.531 -0.2088  0.5436 -0.9216
    8phy    O01  207   0.270   0.705   0.615 -0.2267  0.2690 -0.0246
    8phy    H01  208   0.301   0.692   0.702  1.1378  0.0027 -0.5229
    8phy    C19  209   0.145   0.502   0.562 -0.8170  0.3745 -0.4607
    8phy    C13  210   0.290   0.639   0.379 -0.5322  0.3891 -0.2122
    8phy     H3  211   0.385   0.699   0.385  0.1754 -0.6014 -1.2310
    8phy    O33  212   0.332   0.551   0.272  0.3752 -0.8986 -0.0059
    8phy    H1B  213   0.380   0.595   0.204  1.6756 -0.9764  0.8462
    8phy    C12  214   0.209   0.765   0.324  0.2813 -0.1561  0.1470
    8phy    O11  215   0.180   0.873   0.409  0.0085  0.6579 -0.5775
    8phy    H1A  216   0.177   0.832   0.493  0.7266  1.7716  0.0165
    9phy    C35  217   3.903   1.281   1.925 -0.6769 -0.8813 -0.2440
    9phy    C33  218   3.939   1.135   1.909 -0.0084 -0.1036  0.3321
    9phy    C34  219   3.908   1.070   1.769 -0.1091 -0.0370  0.3371
    9phy    C32  220   4.094   1.133   1.932  0.0264 -0.1036  0.3773
    9phy    C31  221   4.137   1.014   2.017  0.1998  0.2857  0.0098
    9phy    C30  222   4.284   1.000   2.029 -0.1656 -0.7251 -0.2474
    9phy    C28  223   4.351   0.882   2.101 -0.4941 -0.0556  0.0466
    9phy    C29  224   4.456   0.815   2.010 -0.0285  0.2108  0.1978
    9phy    C27  225   4.398   0.928   2.241  0.5801 -0.4732  0.7524
    9phy    C26  226   4.410   0.818   2.351  0.1688 -0.2908  0.5998
    9phy    C25  227   4.432   0.870   2.492  0.0574  0.2610  0.3871
    9phy    C23  228   4.463   0.754   2.591 -0.4412  0.0459 -0.1108
    9phy    C24  229   4.604   0.771   2.642 -0.8761  0.3201 -0.7320
    9phy    C22  230   4.369   0.753   2.713 -0.8653  0.1836  0.0854
    9phy    C21  231   4.340   0.608   2.760 -0.2125 -0.1972 -0.0048
    9phy    C20  232   4.238   0.604   2.875  0.0641  0.2564  0.1904
    9phy    C18  233   4.235   0.460   2.942 -0.3096 -0.2833 -0.0158
    9phy    O01  234   4.366   0.395   2.943  0.0729  0.1831  0.0722
    9phy    H01  235   4.353   0.312   2.983  0.3833  0.6715  1.2302
    9phy    C19  236   4.213   0.502   3.087  0.3261  0.0056 -0.2633
    9phy    C13  237   4.127   0.351   2.893  0.4197 -0.1439 -0.0358
    9phy     H3  238   4.027   0.398   2.905  0.8621  1.4129 -1.9176
    9phy    O33  239   4.121   0.243   2.991  0.2198 -1.0458 -0.3350
    9phy    H1B  240   4.080   0.171   2.947  1.4820 -0.3933 -2.7755
    9phy    C12  241   4.138   0.292   2.752 -0.6266 -0.0928  0.4614
    9phy    O11  242   4.035   0.210   2.712 -0.5222 -0.1787 -0.1709
    9phy    H1A  243   3.955   0.259   2.718 -1.2512 -1.2197 -1.1824
   10phy    C35  244   4.962   1.127   1.870  0.3106  0.0509  0.0189
   10phy    C33  245   4.834   1.040   1.846  0.1529 -0.8548 -0.4867
   10phy    C34  246   4.801   0.971   1.975 -0.2520 -0.2531  0.2175
   10phy    C32  247   4.719   1.136   1.806  0.1128 -0.3346 -0.1869
   10phy    C31  248   4.640   1.092   1.682 -0.2484 -0.0984  0.4089
   10phy    C30  249   4.522   1.189   1.639 -0.2434  0.2616 -0.1821
   10phy    C28  250   4.467   1.151   1.500  0.1081 -0.3296 -0.0131
   10phy    C29  251   4.324   1.104   1.504 -0.1920  0.6757  0.3471
   10phy    C27  252   4.503   1.262   1.391  0.2258 -0.0036 -0.2058
   10phy    C26  253   4.510   1.217   1.240  0.1442 -0.0496 -0.0091
   10phy    C25  254   4.559   1.333   1.156  0.6825  0.2841 -0.2171
   10phy    C23  255   4.585   1.299   1.005 -0.3954  0.7424  0.3041
   10phy    C24  256   4.502   1.391   0.920  0.4490 -0.2743 -0.2611
   10phy    C22  257   4.737   1.307   0.969  0.2489 -0.1839 -0.0325
   10phy    C21  258   4.832   1.190   0.993 -0.3584  0.4557  0.2209
   10phy    C20  259   4.980   1.222   0.981  0.5119 -0.0127  0.4671
   10phy    C18  260   5.078   1.103   0.971  0.0751  0.2754 -0.1897
   10phy    O01  261   5.045   1.008   1.074 -0.3165 -0.6170  0.3361
   10phy    H01  262   4.966   1.039   1.112 -0.9943  0.4042 -1.7340
   10phy    C19  263   5.222   1.149   1.008 -0.1388 -0.1426  0.0213
   10phy    C13  264   5.070   1.026   0.822 -0.0683 -0.0727 -0.4072
   10phy     H3  265   4.972   0.971   0.830  0.7293 -1.2849  2.1209
   10phy    O33  266   5.045   1.107   0.707 -0.0411  0.2547 -0.0568
   10phy    H1B  267   5.116   1.165   0.688 -0.6840  0.7242 -1.1146
   10phy    C12  268   5.136   0.895   0.773 -0.3251  0.1116  0.1878
   10phy    O11  269   5.196   0.813   0.867  0.3328  0.3309  0.1034
   10phy    H1A  270   5.147   0.828   0.946 -1.7046  0.5695 -1.1330
   11phy    C35  271   4.249   1.804   2.515 -0.3450  0.2531 -0.2823
   11phy    C33  272   4.219   1.655   2.541  0.1442 -0.4343  1.1219
   11phy    C34  273   4.209   1.577   2.406  0.1380  0.3402 -0.3591
   11phy    C32  274   4.315   1.589   2.645  0.1904 -0.3439  0.1907
   11phy    C31  275   4.294   1.610   2.801  0.2820 -0.2205 -0.4226
   11phy    C30  276   4.378   1.511   2.890  0.5388 -0.1866 -0.4433
   11phy    C28  277   4.332   1.511   3.037  0.3481 -0.9033  0.3003
   11phy    C29  278   4.256   1.386   3.075  0.3019  0.2481 -0.2870
   11phy    C27  279   4.457   1.538   3.120 -0.6725 -1.0436 -0.0215
   11phy    C26  280   4.442   1.628   3.239  0.1252 -0.0582 -0.0163
   11phy    C25  281   4.587   1.642   3.300  0.4437 -0.5268 -0.0624
   11phy    C23  282   4.594   1.753   3.414  0.2277  0.3205 -0.2507
   11phy    C24  283   4.558   1.692   3.551 -0.5661 -0.3536  0.4538
   11phy    C22  284   4.733   1.818   3.427 -0.5242 -0.4270 -0.1194
   11phy    C21  285   4.743   1.966   3.398  0.6114 -0.2900 -0.0545
   11phy    C20  286   4.861   2.032   3.467 -0.2265 -0.1949 -0.3129
   11phy    C18  287   4.908   2.183   3.457  0.4814  0.0482 -0.4822
   11phy    O01  288   4.788   2.273   3.475 -0.0536 -0.3166  0.3035
   11phy    H01  289   4.805   2.363   3.455  1.3438 -0.3687  1.1311
   11phy    C19  290   4.993   2.210   3.585  0.1225 -0.3998  0.7695
   11phy    C13  291   4.977   2.234   3.319 -0.5113 -0.0632 -0.1468
   11phy     H3  292   5.060   2.165   3.289 -0.7339  0.3801 -1.9073
   11phy    O33  293   5.050   2.360   3.336 -0.1494  0.8323 -0.5171
   11phy    H1B  294   5.107   2.376   3.264  0.2796  0.6819 -0.2129
   11phy    C12  295   4.885   2.251   3.190  0.5699 -0.2079 -0.3802
   11phy    O11  296   4.939   2.289   3.073 -0.0333  0.3261  0.5246
   11phy    H1A  297   4.866   2.323   3.025  1.2357  1.8389 -0.4530
   12phy    C35  298   4.517   1.322   2.331 -0.0225 -0.5447  0.3470
   12phy    C33  299   4.565   1.331   2.184 -0.3379 -0.2455  0.4988
   12phy    C34  300   4.454   1.391   2.103 -0.3019  0.0460  0.5023
   12phy    C32  301   4.689   1.422   2.161  0.1161 -0.2296 -0.1821
   12phy    C31  302   4.825   1.375   2.207 -0.2110  0.7948 -0.8166
   12phy    C30  303   4.939   1.449   2.137 -0.0357  0.3283  0.1952
   12phy    C28  304   5.077   1.404   2.189 -0.5339  0.2542 -0.0974
   12phy    C29  305   5.167   1.389   2.067  0.1403  0.2406 -0.1352
   12phy    C27  306   5.139   1.488   2.303  0.5135 -0.1477 -0.2512
   12phy    C26  307   5.218   1.416   2.409  0.1099  0.8131  0.1438
   12phy    C25  308   5.269   1.527   2.504 -0.1347  0.2133  0.3479
   12phy    C23  309   5.374   1.491   2.609 -0.5822 -0.6210  0.6986
   12phy    C24  310   5.490   1.597   2.599 -0.0403 -0.2894 -0.2883
   12phy    C22  311   5.312   1.477   2.744 -0.1070  0.1562 -0.6510
   12phy    C21  312   5.390   1.398   2.853 -0.0924  0.3856  0.0997
   12phy    C20  313   5.332   1.403   3.000 -0.4957  0.1056  0.5573
   12phy    C18  314   5.426   1.413   3.133 -0.2692  0.0302 -0.0188
   12phy    O01  315   5.529   1.509   3.095 -0.2531  0.0342 -0.4579
   12phy    H01  316   5.507   1.600   3.089 -0.4951 -0.0499 -0.8867
   12phy    C19  317   5.326   1.475   3.229 -0.1352 -0.0955  0.1492
   12phy    C13  318   5.489   1.266   3.169 -0.4510 -0.1064  0.1550
   12phy     H3  319   5.519   1.216   3.074 -1.7556  0.1417 -0.4012
   12phy    O33  320   5.388   1.177   3.213  0.3104  0.0676  0.1264
   12phy    H1B  321   5.314   1.182   3.155  0.6345  0.2684 -0.2687
   12phy    C12  322   5.614   1.263   3.272  0.1407 -0.5333  0.1202
   12phy    O11  323   5.680   1.137   3.262 -0.1614 -0.0236 -0.1876
   12phy    H1A  324   5.637   1.079   3.322 -0.3437  0.8014  0.5058
   13phy    C35  325   0.462   3.716   1.679  0.0751  0.2463 -0.4281
   13phy    C33  326   0.335   3.703   1.587  0.4291 -0.5659  0.3362
   13phy    C34  327   0.366   3.771   1.456 -0.1548  0.0238  0.1288
   13phy    C32  328   0.311   3.547   1.555 -0.2351  0.1078 -0.2568
   13phy    C31  329   0.186   3.489   1.626  0.3163  0.4713  0.1138
   13phy    C30  330   0.169   3.343   1.624 -0.2955 -0.0619 -0.2292
   13phy    C28  331   0.035   3.287   1.665  0.8695 -0.3169 -0.8328
   13phy    C29  332  -0.025   3.225   1.540 -0.0151 -0.1678 -0.4120
   13phy    C27  333   0.050   3.180   1.774  0.0513 -0.4502 -0.3262
   13phy    C26  334  -0.021   3.205   1.908 -0.1720  0.0857 -0.6932
   13phy    C25  335  -0.061   3.075   1.977 -0.2701  0.1208 -0.8111
   13phy    C23  336  -0.169   3.081   2.087 -0.0707  0.0779  0.3818
   13phy    C24  337  -0.299   3.022   2.028 -0.6466 -0.7231  0.4798
   13phy    C22  338  -0.134   3.003   2.210 -0.8778  0.1636  0.4606
   13phy    C21  339  -0.183   3.067   2.334  0.1107  0.5633 -0.2940
   13phy    C20  340  -0.141   2.989   2.452  0.2845 -0.3131  0.0670
   13phy    C18  341  -0.142   3.043   2.594  0.0049  0.6155  0.4191
   13phy    O01  342  -0.266   3.102   2.622  0.0158  0.0689 -0.2864
   13phy    H01  343  -0.341   3.052   2.597 -1.8461  1.7856  1.5341
   13phy    C19  344  -0.127   2.915   2.674 -0.1244  0.1311  0.2805
   13phy    C13  345  -0.028   3.152   2.633 -0.0223 -0.1604 -0.2683
   13phy     H3  346   0.070   3.117   2.591  0.0558 -0.8240  0.4586
   13phy    O33  347   0.000   3.164   2.772  0.7017  0.3215  0.1961
   13phy    H1B  348  -0.068   3.214   2.812 -0.3250  0.0835 -1.1818
   13phy    C12  349  -0.044   3.299   2.579 -0.3582  0.5350  0.5360
   13phy    O11  350  -0.157   3.378   2.621 -0.1682 -0.0291  0.5547
   13phy    H1A  351  -0.231   3.324   2.603  0.3188  0.1047 -2.2966
   14phy    C35  352   0.850   4.125   1.220 -0.7277  0.3142  0.2777
   14phy    C33  353   0.719   4.062   1.263  0.4088  0.2181 -0.3292
   14phy    C34  354   0.750   3.920   1.319 -0.4844 -0.6741  0.2104
   14phy    C32  355   0.650   4.162   1.361 -0.1281  0.0430  0.1623
   14phy    C31  356   0.513   4.222   1.314 -0.1355 -0.0100  0.3247
   14phy    C30  357   0.437   4.310   1.414  0.2872 -0.0973  0.0434
   14phy    C28  358   0.311   4.382   1.361  0.5897 -0.8479 -0.1493
   14phy    C29  359   0.223   4.430   1.482 -0.4234 -0.2457 -0.1832
   14phy    C27  360   0.333   4.496   1.255  0.0046 -0.4695 -0.0351
   14phy    C26  361   0.229   4.491   1.141  0.3498  0.5540 -0.2875
   14phy    C25  362   0.272   4.534   1.002  0.5719 -0.5089  0.1472
   14phy    C23  363   0.176   4.498   0.884 -0.0438 -0.3578 -0.6102
   14phy    C24  364   0.080   4.611   0.858  0.2527 -0.1517 -0.3605
   14phy    C22  365   0.258   4.504   0.758 -0.6249  0.3548  0.1480
   14phy    C21  366   0.290   4.360   0.705 -0.3484  0.1685  0.3703
   14phy    C20  367   0.364   4.363   0.564 -0.3279 -1.2307 -0.0363
   14phy    C18  368   0.381   4.236   0.473 -0.1547  0.6905  0.3668
   14phy    O01  369   0.430   4.126   0.555  0.2715 -0.1938 -0.3144
   14phy    H01  370   0.507   4.145   0.605  0.6647  0.3107 -1.0878
   14phy    C19  371   0.488   4.261   0.368  0.3734  0.0276  0.0157
   14phy    C13  372   0.238   4.199   0.405  0.2327  0.2919 -0.5234
   14phy     H3  373   0.164   4.204   0.489  0.9225  0.3396  0.0904
   14phy    O33  374   0.169   4.293   0.325  0.0516  0.3922  0.0385
   14phy    H1B  375   0.214   4.308   0.244  2.3102 -2.5787  0.5785
   14phy    C12  376   0.194   4.046   0.372 -0.0428  0.0830 -0.3224
   14phy    O11  377   0.255   3.941   0.439 -0.3595  0.2906  0.2428
   14phy    H1A  378   0.324   3.978   0.490 -0.9290  0.9794  0.5298
   15phy    C35  379   0.435   3.858   2.024  0.2633 -0.4677  0.0522
   15phy    C33  380   0.559   3.872   2.103 -0.1656  0.3035 -0.1123
   15phy    C34  381   0.668   3.784   2.044 -0.0612 -0.2289  0.0960
   15phy    C32  382   0.582   4.018   2.118 -0.3431  0.2923 -0.3140
   15phy    C31  383   0.667   4.058   2.242  0.0425 -0.0877 -0.0112
   15phy    C30  384   0.717   4.205   2.217  0.0912  0.1813 -0.0366
   15phy    C28  385   0.774   4.279   2.343  0.1650  0.3585  0.2026
   15phy    C29  386   0.926   4.252   2.360  0.2281  0.1074 -0.1792
   15phy    C27  387   0.748   4.429   2.317 -0.2479  0.0818 -0.3444
   15phy    C26  388   0.686   4.513   2.429  0.0206  0.3344  0.0887
   15phy    C25  389   0.660   4.661   2.396 -0.1620  0.0989  0.4719
   15phy    C23  390   0.585   4.760   2.488  0.1915  0.5701  0.2093
   15phy    C24  391   0.654   4.893   2.482  0.3531 -0.2618 -0.2947
   15phy    C22  392   0.428   4.755   2.484  0.0680 -0.0201  0.6801
   15phy    C21  393   0.356   4.776   2.615  0.1472 -0.4649 -0.1507
   15phy    C20  394   0.210   4.784   2.601 -0.1597 -0.4482  0.3396
   15phy    C18  395   0.126   4.800   2.731  0.1499 -0.2025 -0.3651
   15phy    O01  396   0.178   4.906   2.817  0.6675  0.2014  0.1564
   15phy    H01  397   0.251   4.947   2.775  2.3858 -2.1305  0.7076
   15phy    C19  398  -0.005   4.857   2.668  0.1663  0.0437  0.3085
   15phy    C13  399   0.107   4.656   2.811  0.0013  0.1342 -0.7958
   15phy     H3  400   0.076   4.576   2.740  1.6382 -0.0627 -1.3123
   15phy    O33  401  -0.009   4.668   2.893 -0.1475  0.5943 -0.4730
   15phy    H1B  402   0.001   4.709   2.977 -0.4007  1.2683 -0.7631
   15phy    C12  403   0.222   4.600   2.899  0.1641 -0.5729 -0.1681
   15phy    O11  404   0.202   4.474   2.958 -0.6894  0.0772 -0.2750
   15phy    H1A  405   0.130   4.440   2.909 -1.2708 -0.4779  0.9395
   16phy    C35  406   4.716   0.573   2.254  0.2080 -0.7652 -0.0326
   16phy    C33  407   4.705   0.457   2.153  0.2498  0.3736  0.5073
   16phy    C34  408   4.656   0.511   2.014  0.0761 -0.3359  0.1902
   16phy    C32  409   4.825   0.364   2.160  0.2200  1.1246  0.0797
   16phy    C31  410   4.798   0.213   2.134  0.6579 -0.1005  0.3413
   16phy    C30  411   4.913   0.122   2.144 -0.1586  0.3769  0.2245
   16phy    C28  412   4.890  -0.025   2.100 -0.0300 -0.0321  0.9091
   16phy    C29  413   4.970  -0.047   1.972 -0.0858  0.1689 -0.2302
   16phy    C27  414   4.943  -0.125   2.202  0.2651  0.1599  0.4529
   16phy    C26  415   4.839  -0.237   2.228  0.2994 -0.0808 -0.0621
   16phy    C25  416   4.898  -0.348   2.310 -0.0483 -0.1063  0.3163
   16phy    C23  417   4.802  -0.459   2.360 -0.0510 -0.4837 -0.4865
   16phy    C24  418   4.842  -0.587   2.283 -0.3154  0.4759  0.0073
   16phy    C22  419   4.839  -0.494   2.509  0.1657 -0.2909  0.5049
   16phy    C21  420   4.721  -0.482   2.601 -0.1579  0.0943  0.0623
   16phy    C20  421   4.772  -0.458   2.744 -0.1244  0.7309 -0.4727
   16phy    C18  422   4.675  -0.402   2.855  0.0006  0.2641  0.5839
   16phy    O01  423   4.548  -0.475   2.846 -0.1425  0.1022 -0.1414
   16phy    H01  424   4.492  -0.434   2.782 -0.4677  1.3694  0.9051
   16phy    C19  425   4.743  -0.458   2.984  0.3308 -0.5520  0.1797
   16phy    C13  426   4.656  -0.237   2.836  0.3369 -0.2961  0.0896
   16phy     H3  427   4.619  -0.215   2.733 -0.0820 -0.9302  0.0939
   16phy    O33  428   4.779  -0.162   2.846 -0.5340 -0.0568  0.0032
   16phy    H1B  429   4.770  -0.084   2.795  1.2560  0.3830  0.3100
   16phy    C12  430   4.548  -0.166   2.923  0.1236 -0.1863  0.1897
   16phy    O11  431   4.421  -0.220   2.921 -0.1290 -0.1216 -0.4026
   16phy    H1A  432   4.389  -0.202   2.835  2.7722 -1.3764 -1.8750
   17phy    C35  433   4.359   3.608   1.701 -0.0131 -0.1466 -0.3628
   17phy    C33  434   4.506   3.647   1.718  0.1003 -0.4640 -0.1320
   17phy    C34  435   4.587   3.534   1.653  0.0395 -0.1420 -0.0021
   17phy    C32  436   4.524   3.788   1.663 -0.1556  0.0016 -0.1053
   17phy    C31  437   4.575   3.883   1.766  0.1079 -0.9520 -0.3989
   17phy    C30  438   4.601   4.022   1.697 -0.1112 -0.1427  0.1290
   17phy    C28  439   4.637   4.135   1.799 -0.4805  0.4708 -0.3906
   17phy    C29  440   4.752   4.220   1.754  0.1393 -0.1960  0.0337
   17phy    C27  441   4.504   4.199   1.844 -0.1888 -0.6125  0.1156
   17phy    C26  442   4.499   4.232   1.994  0.4212 -0.2159  0.6866
   17phy    C25  443   4.360   4.270   2.049 -0.3587 -0.4023 -0.2041
   17phy    C23  444   4.359   4.326   2.186  0.5635  0.0042  0.0895
   17phy    C24  445   4.365   4.476   2.187  0.0412 -0.3992 -0.0831
   17phy    C22  446   4.222   4.277   2.242 -0.4530  0.5144  0.1431
   17phy    C21  447   4.237   4.213   2.382  0.2316 -0.3179  0.5031
   17phy    C20  448   4.105   4.162   2.439  0.3098  0.4673  0.3213
   17phy    C18  449   4.098   4.084   2.577  0.0116 -0.0148  0.3596
   17phy    O01  450   4.201   4.150   2.656  0.3056  0.8535  0.4980
   17phy    H01  451   4.251   4.075   2.683 -1.3256 -0.6596 -0.4828
   17phy    C19  452   3.969   4.125   2.650  0.1429 -0.1720  0.3390
   17phy    C13  453   4.140   3.928   2.553  0.3135  0.0769  0.1130
   17phy     H3  454   4.218   3.922   2.474 -0.9105  1.3684 -1.2661
   17phy    O33  455   4.032   3.865   2.484  0.7327 -0.1529  0.0204
   17phy    H1B  456   4.049   3.773   2.479 -0.3562 -0.2891 -1.9550
   17phy    C12  457   4.173   3.845   2.683 -0.7297 -0.2592 -0.4370
   17phy    O11  458   4.272   3.910   2.761  0.3817  0.3272  0.2246
   17phy    H1A  459   4.272   3.867   2.844 -1.8912  0.8269  0.5512
   18phy    C35  460   0.963   3.991   0.889 -0.1856 -0.0574 -0.0984
   18phy    C33  461   1.076   3.954   0.788  0.8889  0.0200 -0.0297
   18phy    C34  462   1.192   4.047   0.812 -0.2956  0.2594  0.7650
   18phy    C32  463   1.120   3.809   0.815 -1.0687 -0.1789 -0.3398
   18phy    C31  464   1.031   3.698   0.766  0.6106  0.0823  0.1836
   18phy    C30  465   1.072   3.573   0.838  0.2652  0.0674  0.2743
   18phy    C28  466   0.995   3.440   0.819 -0.0309  0.2385  0.1180
   18phy    C29  467   1.071   3.346   0.904 -0.1472 -0.0708 -0.0986
   18phy    C27  468   0.847   3.440   0.860 -0.8754 -0.4709 -0.3379
   18phy    C26  469   0.755   3.357   0.768  0.0212  0.1260 -0.8299
   18phy    C25  470   0.619   3.336   0.843  0.3794  0.1714  0.1602
   18phy    C23  471   0.506   3.254   0.770  0.0562 -0.0146 -0.9725
   18phy    C24  472   0.473   3.125   0.849  0.0174 -0.0861  0.1603
   18phy    C22  473   0.378   3.336   0.766  0.2137  0.2836  0.4987
   18phy    C21  474   0.366   3.438   0.647 -0.0201  0.6657  0.2340
   18phy    C20  475   0.236   3.523   0.660 -0.4018 -0.2022  0.3351
   18phy    C18  476   0.199   3.628   0.550  0.3149  0.3700 -0.1209
   18phy    O01  477   0.315   3.695   0.507 -0.3645 -0.3477 -0.2084
   18phy    H01  478   0.287   3.781   0.480 -1.3609  0.0925  1.9932
   18phy    C19  479   0.109   3.724   0.633  0.0522 -0.0663  0.1628
   18phy    C13  480   0.127   3.561   0.422  0.9950  0.4617 -0.1260
   18phy     H3  481   0.197   3.479   0.390  0.8626 -0.1658  1.1367
   18phy    O33  482   0.011   3.479   0.446  0.1222  0.4718  0.2969
   18phy    H1B  483   0.007   3.440   0.531  0.6085  0.9428  0.5432
   18phy    C12  484   0.137   3.623   0.279 -0.6641  0.0962 -0.2136
   18phy    O11  485   0.030   3.702   0.232 -0.5789  0.0929 -0.5476
   18phy    H1A  486  -0.033   3.703   0.301  1.3471  0.5386  1.3186
   19phy    C35  487   2.799   4.514   1.226 -0.1789  0.2409  0.1987
   19phy    C33  488   2.917   4.553   1.314  0.1261 -0.2913 -0.1176
   19phy    C34  489   2.865   4.533   1.452 -0.1831 -0.3585  0.2312
   19phy    C32  490   3.045   4.465   1.282  0.0118  0.1806  0.6087
   19phy    C31  491   3.183   4.519   1.324  0.6135 -0.1423 -0.1451
   19phy    C30  492   3.299   4.425   1.287  0.1061  0.2626 -0.3560
   19phy    C28  493   3.442   4.467   1.321 -0.9897  0.1863 -0.0314
   19phy    C29  494   3.474   4.441   1.467 -0.2128 -0.4562 -0.5919
   19phy    C27  495   3.529   4.380   1.226  0.7321  0.4528  0.3008
   19phy    C26  496   3.668   4.435   1.199  0.0176  0.4830 -0.3440
   19phy    C25  497   3.748   4.353   1.097 -0.5665  0.7052  0.3467
   19phy    C23  498   3.903   4.372   1.099 -0.1118  0.4366  0.1073
   19phy    C24  499   3.967   4.268   1.184 -0.2920  0.1205  0.2381
   19phy    C22  500   3.973   4.349   0.964 -0.2721  0.1988  0.1069
   19phy    C21  501   4.014   4.478   0.891  0.4843 -0.5491  0.0323
   19phy    C20  502   4.096   4.448   0.768 -0.2559  0.3426  0.1474
   19phy    C18  503   4.132   4.555   0.657  0.5465  0.4921 -0.2516
   19phy    O01  504   4.015   4.590   0.577 -0.0108  0.0674 -0.6020
   19phy    H01  505   4.041   4.628   0.495  0.6168  1.0684  0.0287
   19phy    C19  506   4.213   4.463   0.564  0.3766 -0.3111  0.2927
   19phy    C13  507   4.209   4.690   0.695  0.1880  0.4553  0.0846
   19phy     H3  508   4.201   4.699   0.807  1.6894 -0.0100  0.2626
   19phy    O33  509   4.352   4.700   0.692  0.0705  0.3329  0.6384
   19phy    H1B  510   4.379   4.757   0.761 -1.6833  2.7104 -0.4986
   19phy    C12  511   4.142   4.833   0.695  0.5994  0.3174  0.5816
   19phy    O11  512   4.131   4.901   0.566  0.7348 -0.5105  0.0619
   19phy    H1A  513   4.117   4.838   0.498  4.0607 -1.4101  0.0650
   20phy    C35  514   4.503   0.143   1.298 -0.3097  0.0522 -0.7696
   20phy    C33  515   4.534   0.269   1.373 -0.0865 -0.4747 -0.4268
   20phy    C34  516   4.648   0.344   1.306 -0.3690  0.3150  0.3671
   20phy    C32  517   4.407   0.362   1.400  0.5738  0.5903 -0.4358
   20phy    C31  518   4.424   0.448   1.528 -0.0593 -0.7634 -0.0651
   20phy    C30  519   4.298   0.545   1.545 -0.6715 -0.0216  0.2492
   20phy    C28  520   4.281   0.600   1.689 -0.4261  0.2744 -0.5350
   20phy    C29  521   4.252   0.750   1.679 -0.1411  0.0385 -0.1255
   20phy    C27  522   4.179   0.514   1.771  0.7481  0.3864 -0.0380
   20phy    C26  523   4.228   0.486   1.916 -0.0245 -0.1008 -0.4839
   20phy    C25  524   4.127   0.406   2.005 -0.6609 -0.5389  0.5011
   20phy    C23  525   4.163   0.403   2.157  0.8443  0.0968  0.4177
   20phy    C24  526   4.027   0.418   2.227  0.4714  0.1333 -0.1694
   20phy    C22  527   4.226   0.269   2.193 -0.1463 -0.3214 -0.1346
   20phy    C21  528   4.305   0.250   2.329  0.9263  0.0575 -0.0498
   20phy    C20  529   4.364   0.110   2.326  0.9756  0.3691 -0.9607
   20phy    C18  530   4.429   0.048   2.454  0.4989  0.0420 -0.4488
   20phy    O01  531   4.328   0.034   2.558 -0.0337  0.2445 -0.5657
   20phy    H01  532   4.244   0.051   2.521 -0.0576 -0.0653 -0.6538
   20phy    C19  533   4.452  -0.100   2.406  0.3469 -0.5272 -0.2063
   20phy    C13  534   4.566   0.115   2.510 -0.2428  0.5586  0.5504
   20phy     H3  535   4.628   0.148   2.422  0.9476 -0.8677  0.8163
   20phy    O33  536   4.658   0.035   2.583 -0.3045  0.6909  0.4043
   20phy    H1B  537   4.747   0.061   2.569 -0.5196  1.2230 -0.0064
   20phy    C12  538   4.545   0.251   2.597  0.6461  0.8380 -0.0134
   20phy    O11  539   4.665   0.315   2.636  0.2190  0.2852 -0.0738
   20phy    H1A  540   4.656   0.361   2.717 -1.5346  0.5070 -0.3419
   21phy    C35  541   0.051   4.198   1.712 -0.0549  0.4564  0.2999
   21phy    C33  542   0.080   4.048   1.695 -1.0767 -0.0406  0.2594
   21phy    C34  543   0.168   4.001   1.809  0.2123  0.3143 -0.1668
   21phy    C32  544  -0.059   3.980   1.688 -0.2858  0.3321  0.1899
   21phy    C31  545  -0.065   3.897   1.562  0.2337  0.1842 -0.7314
   21phy    C30  546  -0.197   3.826   1.529 -0.0105  0.4790 -0.9369
   21phy    C28  547  -0.190   3.736   1.402 -0.5321  0.0225  0.1923
   21phy    C29  548  -0.173   3.589   1.438  0.0918  0.4702  0.1313
   21phy    C27  549  -0.315   3.763   1.313 -0.0169 -0.3074  0.0013
   21phy    C26  550  -0.273   3.797   1.169 -0.1757  0.8389  0.0257
   21phy    C25  551  -0.391   3.776   1.068 -0.5247 -0.5349  0.1717
   21phy    C23  552  -0.355   3.797   0.920  0.6638 -0.5346 -0.0579
   21phy    C24  553  -0.296   3.671   0.864 -0.4930 -0.4128  0.6818
   21phy    C22  554  -0.482   3.801   0.838 -0.7680  0.4282 -0.2870
   21phy    C21  555  -0.495   3.932   0.758 -0.1739 -0.1306 -0.5081
   21phy    C20  556  -0.606   3.938   0.654 -0.0594 -0.3207  0.2567
   21phy    C18  557  -0.646   4.077   0.595  0.3686  0.5342  0.0223
   21phy    O01  558  -0.658   4.177   0.696 -0.3414 -0.3170 -0.3068
   21phy    H01  559  -0.592   4.168   0.762  1.9731  0.0664 -2.4203
   21phy    C19  560  -0.792   4.045   0.542  0.3674 -0.0866  0.0102
   21phy    C13  561  -0.555   4.118   0.466 -0.1907 -0.0489 -0.1480
   21phy     H3  562  -0.457   4.141   0.516 -0.2034 -0.8279  0.2406
   21phy    O33  563  -0.506   4.016   0.380 -0.1350  0.5516  0.5060
   21phy    H1B  564  -0.557   3.939   0.394 -1.1197  0.7166 -1.8699
   21phy    C12  565  -0.536   4.264   0.418  0.8630  0.4093 -0.0009
   21phy    O11  566  -0.583   4.309   0.295 -0.0940 -0.6236  0.5433
   21phy    H1A  567  -0.504   4.321   0.246 -0.5689  0.2143 -0.0615
   22phy    C35  568   1.326   3.383   1.235  0.3442  0.3269  0.2386
   22phy    C33  569   1.310   3.433   1.377  0.6105  0.3049 -0.7514
   22phy    C34  570   1.194   3.368   1.452  0.6951 -0.0084 -0.0216
   22phy    C32  571   1.439   3.419   1.453 -0.3080 -0.5295  0.1160
   22phy    C31  572   1.553   3.514   1.427 -0.7117 -0.0112  0.0610
   22phy    C30  573   1.666   3.504   1.529 -0.8574 -0.0905  0.0426
   22phy    C28  574   1.778   3.609   1.523  0.2026 -0.8287 -0.1180
   22phy    C29  575   1.836   3.641   1.662  0.3293 -0.0044 -0.7375
   22phy    C27  576   1.892   3.570   1.434 -0.0066  0.3562 -0.0395
   22phy    C26  577   1.943   3.684   1.351 -0.3684  0.0787 -0.1295
   22phy    C25  578   2.066   3.641   1.269 -0.1559  0.2002 -0.0531
   22phy    C23  579   2.143   3.748   1.193 -0.3176  0.5053 -0.2911
   22phy    C24  580   2.292   3.716   1.167 -0.4713 -0.0382  0.3114
   22phy    C22  581   2.084   3.788   1.057  0.3585  1.1364 -0.3773
   22phy    C21  582   2.070   3.931   1.023 -0.0321  0.1674  0.1458
   22phy    C20  583   2.015   3.958   0.879  0.0143  0.2758 -0.1005
   22phy    C18  584   2.096   4.033   0.773  0.0723 -0.3878 -0.3110
   22phy    O01  585   2.153   4.156   0.816  0.1512  0.4026 -0.2748
   22phy    H01  586   2.091   4.206   0.865 -0.3079  0.1464 -0.5825
   22phy    C19  587   1.990   4.070   0.673  0.4748  0.0333 -0.0223
   22phy    C13  588   2.209   3.936   0.711  0.2041  0.3253 -0.4339
   22phy     H3  589   2.278   3.915   0.797 -1.1919 -1.5521  0.2991
   22phy    O33  590   2.184   3.801   0.683  0.9300 -0.0924  0.2198
   22phy    H1B  591   2.187   3.757   0.766 -1.0752  1.8289  1.4141
   22phy    C12  592   2.330   3.992   0.624 -0.3654 -0.1670  0.4355
   22phy    O11  593   2.319   3.993   0.485  0.4354  0.0272 -0.2711
   22phy    H1A  594   2.386   3.933   0.456 -0.8950 -1.3679 -0.6027
   23phy    C35  595   0.948   3.742   2.334  0.2013 -0.1083  0.2296
   23phy    C33  596   1.041   3.686   2.232 -0.9548  0.2652  0.3304
   23phy    C34  597   1.003   3.542   2.204  0.5834  0.3926  0.1554
   23phy    C32  598   1.059   3.777   2.112 -0.2484  0.3777  0.3776
   23phy    C31  599   1.168   3.885   2.126 -0.5428 -0.5792 -0.6442
   23phy    C30  600   1.161   3.993   2.018 -0.7809 -0.1646 -0.3884
   23phy    C28  601   1.262   4.115   2.011 -0.3739 -0.3069 -0.1540
   23phy    C29  602   1.283   4.164   1.869 -0.1674  0.3340 -0.3249
   23phy    C27  603   1.224   4.238   2.104  0.0606  0.9016 -0.0059
   23phy    C26  604   1.324   4.296   2.199  0.1903  0.0166  0.0139
   23phy    C25  605   1.269   4.421   2.271  0.0117  0.2192 -0.6563
   23phy    C23  606   1.375   4.489   2.354  0.3940 -0.0389  0.9437
   23phy    C24  607   1.410   4.624   2.292 -0.5688  0.0506  0.2839
   23phy    C22  608   1.333   4.471   2.498  0.3688 -0.0680  0.0744
   23phy    C21  609   1.446   4.420   2.590 -0.0271 -0.0834 -0.1786
   23phy    C20  610   1.391   4.397   2.732 -0.3171  0.0041 -0.2922
   23phy    C18  611   1.487   4.348   2.859  0.0273 -0.3332  0.0687
   23phy    O01  612   1.585   4.443   2.904  0.5455 -0.8806 -0.1611
   23phy    H01  613   1.633   4.404   2.975 -1.2114 -1.3596  0.8301
   23phy    C19  614   1.375   4.353   2.963  0.3993 -0.2905  0.4058
   23phy    C13  615   1.550   4.196   2.846 -0.2837 -0.1291 -0.2383
   23phy     H3  616   1.474   4.128   2.801 -0.9936  0.3563  0.2151
   23phy    O33  617   1.579   4.123   2.967 -0.1459 -0.4535  0.3596
   23phy    H1B  618   1.616   4.190   3.022  2.9386 -2.1953  0.6523
   23phy    C12  619   1.676   4.188   2.748  0.4692  0.1979  0.0588
   23phy    O11  620   1.796   4.223   2.816 -0.4108 -0.1744 -0.5996
   23phy    H1A  621   1.871   4.210   2.760 -0.4239 -0.9067 -0.4621
   24phy    C35  622   0.748   0.034   1.755 -0.3261 -0.1361  0.1461
   24phy    C33  623   0.829  -0.095   1.737 -0.1050  0.6707  0.0222
   24phy    C34  624   0.874  -0.098   1.587  0.2640  0.3064 -0.0987
   24phy    C32  625   0.941  -0.114   1.841  0.0222  0.5732  0.2515
   24phy    C31  626   0.908  -0.173   1.978  0.2626 -0.1227  0.2976
   24phy    C30  627   1.040  -0.179   2.057 -0.1890 -0.0072 -0.1253
   24phy    C28  628   1.024  -0.216   2.205 -0.0359  0.0600  0.2326
   24phy    C29  629   1.083  -0.357   2.231 -0.0281  0.3137 -0.3951
   24phy    C27  630   1.066  -0.104   2.305  0.5024 -0.4224  0.5411
   24phy    C26  631   0.976  -0.085   2.428 -0.0595  0.2281  0.6395
   24phy    C25  632   1.009   0.027   2.526 -0.1941  0.1138  0.1937
   24phy    C23  633   0.923   0.035   2.649  0.2077  0.1357  0.1661
   24phy    C24  634   1.015   0.010   2.770 -0.1267  0.5429  0.8807
   24phy    C22  635   0.845   0.166   2.660 -0.4046  0.4115 -0.3727
   24phy    C21  636   0.723   0.167   2.746 -0.2233  0.3246 -0.1427
   24phy    C20  637   0.650   0.306   2.759 -0.1403 -0.2172  0.0246
   24phy    C18  638   0.511   0.310   2.832 -0.2143 -0.3379  0.1886
   24phy    O01  639   0.533   0.274   2.970  0.2831 -0.0440 -0.1638
   24phy    H01  640   0.608   0.322   3.001  0.2793 -0.7415  0.9811
   24phy    C19  641   0.481   0.463   2.837  0.1165  0.0849  0.3203
   24phy    C13  642   0.379   0.237   2.770 -0.0115 -0.3692  0.2167
   24phy     H3  643   0.374   0.254   2.660  0.8657 -1.1161  0.0498
   24phy    O33  644   0.252   0.290   2.817 -0.2611 -0.0583 -0.1193
   24phy    H1B  645   0.212   0.355   2.763  1.7348  1.7009  0.4013
   24phy    C12  646   0.378   0.077   2.785 -0.6140 -0.1334  0.0643
   24phy    O11  647   0.312  -0.009   2.691  0.1271 -0.1515 -0.3427
   24phy    H1A  648   0.243   0.033   2.643  0.4726  0.8750  0.0276
   25phy    C35  649   1.296   4.360   1.022  0.3110 -0.5251  0.1969
   25phy    C33  650   1.223   4.467   1.105  0.3576 -0.1638  0.0695
   25phy    C34  651   1.240   4.437   1.252  0.0521 -0.1479 -0.4755
   25phy    C32  652   1.248   4.606   1.053  0.2618 -0.2631  0.6574
   25phy    C31  653   1.141   4.719   1.065 -0.2609  0.0063  0.5300
   25phy    C30  654   1.190   4.851   1.017  0.3262  0.1016  0.2245
   25phy    C28  655   1.085   4.959   1.025  0.4355 -0.2376 -0.3998
   25phy    C29  656   1.111   5.066   1.131 -0.6156 -0.1232  0.1537
   25phy    C27  657   1.094   5.044   0.892  0.0309  0.5266 -0.7187
   25phy    C26  658   1.000   5.001   0.780  0.1062  0.2624 -0.1699
   25phy    C25  659   1.002   5.105   0.656 -0.2944 -0.2780 -0.1365
   25phy    C23  660   0.926   5.062   0.527 -0.1683  0.4595  0.2454
   25phy    C24  661   0.792   5.128   0.535 -0.1803 -0.2433  0.1285
   25phy    C22  662   0.993   5.111   0.393 -0.4337 -0.8742  0.6953
   25phy    C21  663   1.092   5.012   0.337 -0.6256  0.4071  0.4461
   25phy    C20  664   1.121   5.051   0.192 -0.3615  0.2260 -0.2181
   25phy    C18  665   1.247   4.979   0.127  0.2779  0.0857 -0.1648
   25phy    O01  666   1.369   5.017   0.202 -0.0658  0.2102 -0.4714
   25phy    H01  667   1.348   5.085   0.264  0.0199  1.2228 -1.5157
   25phy    C19  668   1.266   5.050  -0.013 -0.1375 -0.2864 -0.3788
   25phy    C13  669   1.239   4.818   0.116  0.6277  0.5082 -0.3734
   25phy     H3  670   1.241   4.784   0.223  0.0465 -1.1719 -0.8587
   25phy    O33  671   1.115   4.747   0.083  0.2330 -0.5618  0.3701
   25phy    H1B  672   1.063   4.790   0.019  1.7540 -0.7955 -1.0789
   25phy    C12  673   1.364   4.723   0.077 -0.6917  0.0752 -0.5874
   25phy    O11  674   1.497   4.772   0.091 -0.5535 -0.0741  0.3050
   25phy    H1A  675   1.547   4.717   0.035  0.5411  1.2844 -0.1294
   26phy    C35  676   1.577   4.972   2.787 -0.7044 -0.2428 -0.2295
   26phy    C33  677   1.487   4.877   2.712  0.5380 -0.0047 -0.0130
   26phy    C34  678   1.572   4.786   2.629 -0.6049  0.4168 -0.0347
   26phy    C32  679   1.397   4.795   2.804 -0.4640 -0.2274  0.1616
   26phy    C31  680   1.254   4.785   2.744 -0.1863  0.3800  0.2927
   26phy    C30  681   1.152   4.722   2.831 -1.2083 -0.0438 -0.4830
   26phy    C28  682   1.003   4.704   2.788 -0.6637 -0.3546  0.1707
   26phy    C29  683   0.993   4.570   2.722  1.0875 -0.3998  0.6915
   26phy    C27  684   0.901   4.703   2.902 -0.3713  0.6869 -1.0406
   26phy    C26  685   0.833   4.831   2.943 -0.7875 -0.0173  0.2202
   26phy    C25  686   0.727   4.819   3.052 -0.0694 -0.1151 -0.4909
   26phy    C23  687   0.641   4.947   3.086  0.5890 -0.1265 -0.0381
   26phy    C24  688   0.492   4.918   3.118 -0.0880  0.2822  0.5095
   26phy    C22  689   0.704   5.035   3.194  0.0760  0.4418 -0.6380
   26phy    C21  690   0.724   5.180   3.159  0.2065 -0.6914 -0.2373
   26phy    C20  691   0.737   5.292   3.264 -0.2187  0.1016  0.7380
   26phy    C18  692   0.792   5.438   3.221 -0.1569  0.3078 -0.1780
   26phy    O01  693   0.744   5.484   3.093 -0.0234  0.2923 -0.2513
   26phy    H01  694   0.803   5.548   3.061 -0.5820  0.7426 -0.3961
   26phy    C19  695   0.728   5.536   3.322  0.2473  0.2585  0.1189
   26phy    C13  696   0.957   5.453   3.232 -0.2854  0.3976  0.7355
   26phy     H3  697   0.992   5.411   3.330 -1.4367  1.0781  1.4654
   26phy    O33  698   1.007   5.591   3.240  0.1602 -0.1757 -0.1888
   26phy    H1B  699   0.949   5.642   3.293  0.4249  0.6326 -0.6431
   26phy    C12  700   1.039   5.380   3.115 -0.3850  0.5261  0.8437
   26phy    O11  701   1.181   5.371   3.110 -0.1617 -0.0578  0.4116
   26phy    H1A  702   1.213   5.457   3.131  0.1413  0.1804 -0.9365
   27phy    C35  703   1.174   1.386   1.441  0.1018  0.1450 -0.3900
   27phy    C33  704   1.179   1.260   1.364  0.4382  0.2795  0.2284
   27phy    C34  705   1.322   1.206   1.365  0.2677  0.4322 -0.2478
   27phy    C32  706   1.079   1.153   1.421  0.3576  0.2635  0.0184
   27phy    C31  707   1.042   1.040   1.322  0.2631 -0.3922  0.2348
   27phy    C30  708   0.920   0.957   1.363 -0.4825  0.3448 -0.5490
   27phy    C28  709   0.897   0.811   1.314  0.5355  0.9032 -0.0013
   27phy    C29  710   0.759   0.763   1.359  0.0237  0.5379 -0.2511
   27phy    C27  711   0.898   0.785   1.161 -0.7096  0.4716  0.1207
   27phy    C26  712   1.027   0.739   1.101  0.0136  0.0706 -0.1362
   27phy    C25  713   1.022   0.716   0.949 -0.4866 -0.0684 -0.2907
   27phy    C23  714   1.154   0.714   0.864 -0.1428  0.2087 -0.3444
   27phy    C24  715   1.236   0.587   0.900  0.0825 -0.5663  0.5473
   27phy    C22  716   1.120   0.736   0.716 -0.1310  0.4069  0.3857
   27phy    C21  717   1.229   0.782   0.624  0.4593 -0.1971 -0.5928
   27phy    C20  718   1.182   0.765   0.483 -0.5304  0.0833  0.1447
   27phy    C18  719   1.257   0.838   0.363  0.0742 -0.4720  0.2499
   27phy    O01  720   1.274   0.971   0.408  0.3158 -0.2901 -0.1720
   27phy    H01  721   1.190   0.997   0.441 -0.4903 -0.7037 -1.7699
   27phy    C19  722   1.153   0.825   0.247  0.2198 -0.2547 -0.4608
   27phy    C13  723   1.399   0.778   0.333  0.5533 -0.0735  0.2013
   27phy     H3  724   1.453   0.790   0.430 -1.3794  2.4766  1.0913
   27phy    O33  725   1.409   0.633   0.322  0.0954  0.3791 -0.6693
   27phy    H1B  726   1.377   0.599   0.241 -2.3258  0.0025  0.3540
   27phy    C12  727   1.508   0.854   0.254  0.2486 -0.1299 -0.0519
   27phy    O11  728   1.646   0.821   0.264 -0.2825 -0.2344 -0.0089
   27phy    H1A  729   1.646   0.728   0.273  0.7078 -0.4580 -1.9235
   28phy    C35  730   2.796   1.878   0.860 -0.1649  0.7652  0.3137
   28phy    C33  731   2.677   1.797   0.903  0.2369 -0.3343 -0.1939
   28phy    C34  732   2.719   1.664   0.959  0.3624  0.0565 -0.5118
   28phy    C32  733   2.593   1.877   1.005 -0.4492  0.0189  0.6884
   28phy    C31  734   2.444   1.879   0.966  0.2032 -0.0830  0.0947
   28phy    C30  735   2.356   1.965   1.063  0.0202 -0.4672  0.5419
   28phy    C28  736   2.203   1.950   1.037 -0.4748  0.5355 -0.0469
   28phy    C29  737   2.133   1.946   1.176  0.3863  0.3209  0.0680
   28phy    C27  738   2.150   2.059   0.944  0.0435  0.0427 -0.9160
   28phy    C26  739   2.122   1.992   0.807  0.3805 -0.6446 -0.4833
   28phy    C25  740   2.079   2.090   0.702 -0.2340 -0.0880 -0.3691
   28phy    C23  741   2.043   2.036   0.562 -0.5252  0.5571 -0.4078
   28phy    C24  742   1.894   2.007   0.549  0.3677 -0.8198  0.0692
   28phy    C22  743   2.068   2.139   0.450  0.2897  0.0393 -0.7839
   28phy    C21  744   2.194   2.109   0.374  0.2092  0.1015 -0.0682
   28phy    C20  745   2.243   2.215   0.275 -0.8147 -0.1692 -0.4372
   28phy    C18  746   2.373   2.181   0.190  0.9593  0.2818 -0.0134
   28phy    O01  747   2.486   2.192   0.279  0.0480 -0.1859  0.1391
   28phy    H01  748   2.559   2.236   0.241 -0.0975  1.4512  1.6071
   28phy    C19  749   2.372   2.307   0.104 -0.0146 -0.5381 -0.1287
   28phy    C13  750   2.370   2.041   0.112  1.0968 -0.0531 -0.1853
   28phy     H3  751   2.384   1.964   0.193  1.9647  0.5098  0.2285
   28phy    O33  752   2.242   1.993   0.056  0.5940  0.0096 -0.2085
   28phy    H1B  753   2.162   2.021   0.096 -2.1094 -0.2891 -4.7073
   28phy    C12  754   2.494   1.974   0.038 -0.0898 -0.4576  0.4458
   28phy    O11  755   2.615   2.035   0.063 -0.4084 -0.4378 -0.3459
   28phy    H1A  756   2.616   2.049   0.155 -0.4237 -1.6987 -0.1475
   29phy    C35  757   1.116   3.772   1.421 -0.1829  0.3222 -0.0273
   29phy    C33  758   1.206   3.896   1.431 -0.4160  0.1092 -0.1912
   29phy    C34  759   1.233   3.919   1.576 -0.7084 -0.3188 -0.6351
   29phy    C32  760   1.334   3.876   1.353 -0.5221  0.4460  0.0450
   29phy    C31  761   1.382   3.996   1.271  0.3497  0.0737  0.1266
   29phy    C30  762   1.493   3.960   1.169 -0.1943  0.3535  0.3448
   29phy    C28  763   1.541   4.064   1.064 -0.7345  0.1388 -0.5062
   29phy    C29  764   1.651   4.161   1.125  0.1381  0.3520 -0.3006
   29phy    C27  765   1.605   3.994   0.940 -0.0450 -0.5324  0.4061
   29phy    C26  766   1.555   4.057   0.805  0.3631  0.2007 -0.3248
   29phy    C25  767   1.602   3.985   0.687  0.0167  0.3666  0.2256
   29phy    C23  768   1.542   4.028   0.552  0.1684  0.3448 -0.0870
   29phy    C24  769   1.655   4.066   0.455  0.3266  0.2125  0.2098
   29phy    C22  770   1.445   3.924   0.487 -0.1204 -0.0396  0.5654
   29phy    C21  771   1.324   3.979   0.422 -0.1658 -0.1072  0.1420
   29phy    C20  772   1.245   3.862   0.353 -0.0329 -0.0082  0.1957
   29phy    C18  773   1.123   3.897   0.254 -0.5020 -0.7383 -0.5437
   29phy    O01  774   1.017   3.958   0.328  0.8805  0.2770 -0.4573
   29phy    H01  775   1.045   4.024   0.388 -0.9103  0.2445  0.4856
   29phy    C19  776   1.074   3.757   0.211 -0.3830  0.4508 -0.0795
   29phy    C13  777   1.165   3.992   0.128 -0.2655  0.1107 -0.5686
   29phy     H3  778   1.197   4.090   0.172  0.5446  0.1555 -1.2449
   29phy    O33  779   1.288   3.966   0.057  0.0538 -0.5243 -0.5366
   29phy    H1B  780   1.267   3.889   0.008 -0.4033 -0.9929  0.3775
   29phy    C12  781   1.058   4.063   0.036  0.5141 -0.4679  0.1744
   29phy    O11  782   1.012   3.994  -0.075 -0.1339  0.3903  0.0362
   29phy    H1A  783   0.952   3.930  -0.040  0.8721 -1.0009 -0.7309
   30phy    C35  784   4.653   4.382   1.432 -0.0674 -0.0020 -0.3770
   30phy    C33  785   4.778   4.436   1.372 -0.1596  0.4087 -0.2161
   30phy    C34  786   4.836   4.552   1.453  0.2073 -0.5981 -0.5005
   30phy    C32  787   4.874   4.311   1.369 -0.2660 -0.5388  0.3396
   30phy    C31  788   4.958   4.290   1.242  0.2762 -0.9912 -0.0321
   30phy    C30  789   5.016   4.147   1.244 -0.2027 -0.4978  0.7708
   30phy    C28  790   5.134   4.115   1.156 -1.2758  0.7124 -0.0032
   30phy    C29  791   5.243   4.025   1.220 -0.1441 -0.1579  0.4662
   30phy    C27  792   5.069   4.047   1.038 -0.1782  0.5747 -0.3292
   30phy    C26  793   5.091   4.126   0.906  0.6521  0.4304  0.3649
   30phy    C25  794   4.989   4.085   0.793  0.1381  0.2231  0.0192
   30phy    C23  795   4.998   4.155   0.653 -0.2045 -0.1111 -0.4571
   30phy    C24  796   4.936   4.056   0.554  0.1768 -0.1614  0.4680
   30phy    C22  797   4.945   4.300   0.639  0.1261  0.7984 -0.0823
   30phy    C21  798   4.986   4.373   0.508 -0.3639  0.0543  0.4793
   30phy    C20  799   4.994   4.528   0.516  0.3395 -0.0036  0.5622
   30phy    C18  800   5.087   4.591   0.401 -0.2603 -0.1325  0.0880
   30phy    O01  801   5.219   4.538   0.405 -0.1263  0.2013  0.2973
   30phy    H01  802   5.214   4.446   0.388  0.5137 -0.0363  1.3161
   30phy    C19  803   5.097   4.736   0.449  0.0297 -0.3139 -0.6304
   30phy    C13  804   5.034   4.584   0.249 -0.0232 -0.5698  0.2081
   30phy     H3  805   5.025   4.475   0.228  0.2246 -0.4634 -0.5113
   30phy    O33  806   4.899   4.618   0.224  0.0508 -0.0190  0.1650
   30phy    H1B  807   4.899   4.708   0.197  3.0056 -0.3732 -1.3886
   30phy    C12  808   5.119   4.589   0.118  0.1306 -0.1143  0.3131
   30phy    O11  809   5.138   4.717   0.046  0.2885  0.0608 -0.4852
   30phy    H1A  810   5.149   4.782   0.113 -1.1618 -0.7617  0.6215
   31phy    C35  811   0.430   0.701   1.777 -0.2504  0.5831 -0.2273
   31phy    C33  812   0.569   0.665   1.838  0.4009 -0.7251  0.5045
   31phy    C34  813   0.584   0.513   1.859  0.0028 -0.9676 -0.3380
   31phy    C32  814   0.686   0.731   1.766 -0.2729  0.3480  0.2344
   31phy    C31  815   0.806   0.798   1.841 -0.2186  0.0428 -0.2822
   31phy    C30  816   0.904   0.854   1.742  0.3342 -0.0345 -0.0924
   31phy    C28  817   1.038   0.910   1.793 -0.2104 -0.2167  0.1640
   31phy    C29  818   1.141   0.873   1.687 -0.2221 -0.4069 -0.5895
   31phy    C27  819   1.050   1.055   1.846 -0.1447 -0.1767  0.1997
   31phy    C26  820   1.105   1.077   1.993 -0.0839  0.5238  0.5561
   31phy    C25  821   1.142   1.220   2.019  0.0531  0.2350 -0.4634
   31phy    C23  822   1.245   1.237   2.132 -0.3677  0.1485 -0.1922
   31phy    C24  823   1.315   1.364   2.098  0.3233  0.1064 -0.0784
   31phy    C22  824   1.185   1.239   2.272  0.5222  0.2135 -0.4329
   31phy    C21  825   1.273   1.177   2.381 -0.1000  0.3675 -0.5500
   31phy    C20  826   1.205   1.191   2.519 -0.0323 -0.5250  0.3129
   31phy    C18  827   1.268   1.121   2.646  0.6761  0.1793  0.1149
   31phy    O01  828   1.398   1.173   2.684  0.2584  0.0421  0.4231
   31phy    H01  829   1.405   1.265   2.667 -1.9263  0.1643 -0.0656
   31phy    C19  830   1.177   1.199   2.744  0.4502  0.3634  0.0649
   31phy    C13  831   1.254   0.959   2.669  0.2790 -0.5473  0.6111
   31phy     H3  832   1.166   0.924   2.610  1.1049 -0.2437 -0.8617
   31phy    O33  833   1.226   0.917   2.800 -0.1794 -0.1322  0.3761
   31phy    H1B  834   1.284   0.964   2.857 -0.7135 -1.0091  1.6913
   31phy    C12  835   1.377   0.874   2.614  0.1436 -0.0219  0.0546
   31phy    O11  836   1.494   0.883   2.684  0.2653 -0.1161  0.2791
   31phy    H1A  837   1.510   0.976   2.691  0.8281  0.0649 -2.4016
   32phy    C35  838   2.577   1.356   1.575  0.2814 -0.0768 -0.5018
   32phy    C33  839   2.591   1.456   1.683  0.4946 -0.7748 -0.9235
   32phy    C34  840   2.738   1.501   1.699 -0.5552 -0.0428  0.2929
   32phy    C32  841   2.509   1.585   1.665  0.2829  0.1444  0.0972
   32phy    C31  842   2.409   1.608   1.778  0.5667  0.1264  0.1605
   32phy    C30  843   2.318   1.726   1.745 -0.0763 -0.1214  0.4475
   32phy    C28  844   2.223   1.766   1.855  0.3425 -0.1083  0.1835
   32phy    C29  845   2.185   1.912   1.847 -0.0780  0.3117  0.0858
   32phy    C27  846   2.100   1.671   1.856  0.2502  0.5572 -0.5604
   32phy    C26  847   2.030   1.650   1.989  0.2749  0.0633 -0.5080
   32phy    C25  848   1.904   1.559   1.985  0.1519  0.0580 -0.8696
   32phy    C23  849   1.825   1.525   2.113 -0.0143 -0.1015  0.1903
   32phy    C24  850   1.690   1.606   2.118 -0.4430 -0.4161 -0.4930
   32phy    C22  851   1.816   1.375   2.144 -0.2978 -0.3675  0.8250
   32phy    C21  852   1.868   1.330   2.279  0.0951  0.2303 -0.2096
   32phy    C20  853   1.816   1.187   2.323 -0.1214 -0.3182  0.1003
   32phy    C18  854   1.843   1.134   2.470  0.2739 -0.3919  0.0811
   32phy    O01  855   1.822   1.243   2.562  0.3619  0.2772 -0.0202
   32phy    H01  856   1.848   1.213   2.647 -1.1069 -0.9880  0.0354
   32phy    C19  857   1.729   1.032   2.498  0.2397 -0.4716  0.8111
   32phy    C13  858   1.990   1.067   2.497 -0.0199  0.2261 -0.1006
   32phy     H3  859   2.007   0.978   2.431 -1.3249 -2.1430  2.5312
   32phy    O33  860   1.994   1.002   2.623  0.3519 -0.6431  0.0963
   32phy    H1B  861   1.968   1.062   2.690  0.2160 -0.3949 -0.1774
   32phy    C12  862   2.113   1.156   2.481 -0.2442  0.0199  0.0548
   32phy    O11  863   2.157   1.237   2.587  0.0197 -0.3444  0.7072
   32phy    H1A  864   2.124   1.322   2.569  0.7518 -0.4368 -1.3088
   33phy    C35  865   1.788   0.272   2.003  0.0376 -0.2662  0.0288
   33phy    C33  866   1.675   0.274   1.904 -0.5357 -0.6683  0.2259
   33phy    C34  867   1.705   0.179   1.798 -0.1796  0.1161  0.7690
   33phy    C32  868   1.544   0.243   1.971 -0.2624  0.2683 -0.7443
   33phy    C31  869   1.429   0.324   1.918  0.3822  0.0605  1.1783
   33phy    C30  870   1.295   0.264   1.962 -0.5720  0.2146 -0.1325
   33phy    C28  871   1.178   0.361   1.915  0.4125  0.3653 -0.1359
   33phy    C29  872   1.114   0.296   1.794  0.1868  0.2168  0.5403
   33phy    C27  873   1.072   0.400   2.020  0.2290 -0.2595  0.1339
   33phy    C26  874   1.094   0.541   2.077 -0.3740  0.6450 -0.6491
   33phy    C25  875   0.979   0.573   2.177  0.4594 -0.2098 -0.1281
   33phy    C23  876   1.010   0.681   2.282  0.3778 -0.4026  0.6115
   33phy    C24  877   1.018   0.829   2.242  0.6206 -0.0862 -0.1467
   33phy    C22  878   0.902   0.660   2.384 -0.3041 -0.4281 -0.4477
   33phy    C21  879   0.950   0.681   2.527 -0.3977  0.7558 -0.0334
   33phy    C20  880   0.831   0.708   2.619 -0.4341 -0.5014 -0.2611
   33phy    C18  881   0.854   0.719   2.773  0.5888 -0.5625  0.0640
   33phy    O01  882   0.934   0.839   2.787 -0.5597 -0.6432 -0.1069
   33phy    H01  883   0.890   0.904   2.736 -1.4223 -0.2265  1.1157
   33phy    C19  884   0.713   0.756   2.818  0.6390 -0.5286 -0.4376
   33phy    C13  885   0.924   0.590   2.844  0.1280 -0.4811 -0.1679
   33phy     H3  886   0.897   0.495   2.790  0.7466 -0.5983 -0.2747
   33phy    O33  887   0.882   0.553   2.981 -0.0512  0.0249  0.8406
   33phy    H1B  888   0.906   0.625   3.037  0.4502  0.8691 -0.3938
   33phy    C12  889   1.080   0.583   2.843  0.5874 -0.2223  0.2930
   33phy    O11  890   1.147   0.684   2.913  0.2229 -0.4878  0.1016
   33phy    H1A  891   1.099   0.757   2.880  0.9209  0.6049  1.4276
   34phy    C35  892   4.895   2.561   1.057 -0.0303 -0.3022 -0.1879
   34phy    C33  893   4.947   2.626   1.191 -0.1291  0.7302  0.1818
   34phy    C34  894   5.078   2.556   1.221 -0.1335 -0.1456 -0.0166
   34phy    C32  895   4.961   2.780   1.208 -0.1152  0.6973  0.6724
   34phy    C31  896   4.836   2.860   1.234  0.2182  0.3712 -0.1311
   34phy    C30  897   4.859   3.013   1.264 -0.5429  0.2562 -0.0495
   34phy    C28  898   4.736   3.103   1.288  0.0112  0.1008 -0.1373
   34phy    C29  899   4.758   3.164   1.425  0.1132  0.4367 -0.1281
   34phy    C27  900   4.735   3.223   1.192 -0.3579 -0.0683 -0.1876
   34phy    C26  901   4.654   3.189   1.066 -0.1259  0.3059 -0.2484
   34phy    C25  902   4.666   3.301   0.963 -1.1433  0.1808 -0.0488
   34phy    C23  903   4.572   3.280   0.847  0.2446 -0.2320 -0.8005
   34phy    C24  904   4.464   3.388   0.848 -0.1278  0.1326  0.2322
   34phy    C22  905   4.656   3.266   0.717  0.0127  0.1375  0.2020
   34phy    C21  906   4.585   3.198   0.597 -0.5002 -0.5398 -0.1441
   34phy    C20  907   4.679   3.189   0.478 -0.0845 -0.0858  0.1488
   34phy    C18  908   4.644   3.097   0.360  0.7455 -0.7869 -0.7451
   34phy    O01  909   4.632   2.964   0.407 -0.1071  0.2394 -0.3166
   34phy    H01  910   4.709   2.948   0.458  0.2685  0.0509 -0.9430
   34phy    C19  911   4.771   3.095   0.273  0.4333  0.1729 -0.2181
   34phy    C13  912   4.511   3.136   0.275 -0.3284  0.2792 -0.3311
   34phy     H3  913   4.430   3.139   0.352  1.2580 -0.9387  1.4876
   34phy    O33  914   4.509   3.276   0.239 -0.0867 -0.0458  0.7494
   34phy    H1B  915   4.452   3.299   0.169  1.7940  2.1632 -0.1902
   34phy    C12  916   4.408   3.039   0.207 -0.3593 -0.0001 -0.0994
   34phy    O11  917   4.415   2.907   0.258  0.3398 -0.4758  0.2787
   34phy    H1A  918   4.488   2.897   0.316  0.9330  0.4280 -0.2745
   35phy    C35  919   2.072   2.092   1.489  0.1673 -0.0896 -0.0893
   35phy    C33  920   2.021   2.235   1.528 -1.1252  0.1335 -0.0794
   35phy    C34  921   2.115   2.292   1.636 -0.2827 -1.2848  0.0801
   35phy    C32  922   1.997   2.319   1.403 -0.5475 -0.4770  0.6437
   35phy    C31  923   1.886   2.414   1.422  0.1263  0.9333  0.2380
   35phy    C30  924   1.843   2.490   1.299 -0.3947 -0.0027  0.1499
   35phy    C28  925   1.727   2.595   1.319 -0.6553  0.3416 -0.6246
   35phy    C29  926   1.794   2.731   1.335 -0.1332 -0.3252 -0.0968
   35phy    C27  927   1.647   2.597   1.191 -0.3525 -0.5164  0.7253
   35phy    C26  928   1.517   2.526   1.203  0.0376  0.1237  0.2572
   35phy    C25  929   1.439   2.541   1.070  0.4903  0.1441  0.2261
   35phy    C23  930   1.306   2.457   1.075 -0.5030  0.0398 -0.4426
   35phy    C24  931   1.191   2.538   1.115 -0.0179  0.2212 -0.1036
   35phy    C22  932   1.273   2.410   0.933 -0.1607  1.0136  0.2147
   35phy    C21  933   1.328   2.275   0.881 -0.4992  0.0615 -0.8854
   35phy    C20  934   1.290   2.269   0.733  0.2283  0.1050  0.3586
   35phy    C18  935   1.347   2.160   0.629  0.0171 -0.5615 -0.1219
   35phy    O01  936   1.485   2.188   0.594 -0.2547  0.3642  0.4258
   35phy    H01  937   1.532   2.226   0.666 -0.3753  0.1067  0.6402
   35phy    C19  938   1.273   2.203   0.500 -0.1512 -0.4606 -0.4229
   35phy    C13  939   1.313   2.005   0.662 -0.2805  0.5123 -0.1119
   35phy     H3  940   1.299   2.003   0.773  1.4283  0.1007  0.1300
   35phy    O33  941   1.195   1.939   0.628  0.1469  0.4343 -0.3108
   35phy    H1B  942   1.207   1.900   0.543  1.5982 -1.2884  0.6069
   35phy    C12  943   1.427   1.899   0.680 -0.3880  0.0342  0.1939
   35phy    O11  944   1.442   1.805   0.578  0.0893 -0.5299  0.3996
   35phy    H1A  945   1.531   1.810   0.548  0.4011 -0.3497  1.3394
   36phy    C35  946   1.825   1.566   1.546  0.2964  0.7719 -0.1962
   36phy    C33  947   1.855   1.709   1.538 -0.2837  0.3579  0.3637
   36phy    C34  948   1.911   1.741   1.397 -0.1827  0.0777 -0.0392
   36phy    C32  949   1.734   1.793   1.571 -0.0144  0.0079 -0.4611
   36phy    C31  950   1.762   1.909   1.659  0.9157  0.4068  0.0731
   36phy    C30  951   1.624   1.978   1.687 -0.4961 -0.2998 -0.1023
   36phy    C28  952   1.633   2.108   1.770  0.5996  0.5933  0.6774
   36phy    C29  953   1.602   2.221   1.669  0.4824 -0.4027 -0.5304
   36phy    C27  954   1.536   2.113   1.890 -0.5189 -0.3831  0.3013
   36phy    C26  955   1.588   2.057   2.019  0.1453 -0.7007 -0.0719
   36phy    C25  956   1.494   2.076   2.137 -0.6100 -0.5396 -0.1870
   36phy    C23  957   1.553   2.054   2.279 -0.2746  0.1321 -0.2557
   36phy    C24  958   1.589   2.191   2.351  0.1366 -0.0691  0.4882
   36phy    C22  959   1.453   1.973   2.360 -0.2677  0.1813 -0.0986
   36phy    C21  960   1.515   1.881   2.471  0.7404 -0.2728  0.6263
   36phy    C20  961   1.405   1.801   2.546  0.3592 -0.0263 -0.8280
   36phy    C18  962   1.439   1.692   2.657  0.2416  0.2002 -0.3951
   36phy    O01  963   1.549   1.735   2.739  0.1457  0.5290  0.4930
   36phy    H01  964   1.557   1.671   2.806  0.1742 -0.9113 -0.8363
   36phy    C19  965   1.324   1.709   2.754 -0.2470 -0.2365 -0.0495
   36phy    C13  966   1.447   1.540   2.588 -0.2570  0.0335 -0.1372
   36phy     H3  967   1.374   1.529   2.504 -0.9189  1.0278  0.2997
   36phy    O33  968   1.403   1.429   2.672 -0.1043  0.0917  0.6225
   36phy    H1B  969   1.439   1.444   2.757 -0.8257  1.6286  0.6882
   36phy    C12  970   1.587   1.506   2.526 -0.5541  0.6487  0.1753
   36phy    O11  971   1.680   1.463   2.617 -0.4691 -0.2522 -0.0120
   36phy    H1A  972   1.715   1.384   2.580  0.7839  0.4767 -0.4256
   37phy    C35  973   1.233   2.242   1.441 -0.4649 -0.3423 -0.2876
   37phy    C33  974   1.160   2.274   1.569  0.2382 -0.4941  0.1834
   37phy    C34  975   1.214   2.404   1.632  0.3571  0.0551 -0.1848
   37phy    C32  976   1.006   2.286   1.559 -0.4575  0.1446 -0.5749
   37phy    C31  977   0.934   2.150   1.571  0.0369  0.2827  0.1981
   37phy    C30  978   0.785   2.163   1.546 -0.0067 -0.2552  0.4791
   37phy    C28  979   0.716   2.024   1.514  0.0949 -0.2370 -0.0798
   37phy    C29  980   0.657   1.966   1.640 -0.0274  0.9653  0.2514
   37phy    C27  981   0.615   2.046   1.397  0.1430 -0.3787  0.2870
   37phy    C26  982   0.605   1.937   1.296  0.2595  0.4979  1.0349
   37phy    C25  983   0.517   1.970   1.176  0.4759 -0.3145  0.5981
   37phy    C23  984   0.501   1.850   1.077 -0.4116  0.0251  0.4446
   37phy    C24  985   0.355   1.806   1.085 -0.3534 -0.2113  0.0013
   37phy    C22  986   0.537   1.889   0.932  0.1685 -0.3752 -0.0002
   37phy    C21  987   0.674   1.836   0.889 -0.1148 -0.0271  0.4206
   37phy    C20  988   0.708   1.869   0.743 -0.5678  0.2279 -0.5153
   37phy    C18  989   0.851   1.838   0.688 -0.3159 -0.4826 -0.0426
   37phy    O01  990   0.957   1.878   0.780 -0.4023  0.4199 -0.1818
   37phy    H01  991   1.045   1.871   0.748 -0.2111  0.0334  0.4104
   37phy    C19  992   0.865   1.921   0.563 -0.9437 -0.0948 -0.3720
   37phy    C13  993   0.856   1.679   0.647  0.4908  0.0302  0.4790
   37phy     H3  994   0.827   1.628   0.742  0.5004 -0.2626  0.3248
   37phy    O33  995   0.740   1.636   0.569  0.1994 -0.1632 -0.0834
   37phy    H1B  996   0.760   1.645   0.478 -0.2605  1.4426 -0.0619
   37phy    C12  997   0.989   1.585   0.645  0.2623 -0.5854  0.4209
   37phy    O11  998   1.064   1.610   0.532 -0.5126 -0.3504  0.2145
   37phy    H1A  999   1.153   1.612   0.562  1.0144  0.1639 -3.7504
   38phy    C35 1000   0.337   1.049   1.789 -0.3445 -0.0707  0.5173
   38phy    C33 1001   0.478   1.087   1.726  0.3957 -0.2212 -0.2753
   38phy    C34 1002   0.469   1.065   1.569  0.2227 -0.4576 -0.1299
   38phy    C32 1003   0.514   1.230   1.767 -0.6651 -0.8316 -0.3871
   38phy    C31 1004   0.663   1.258   1.782 -0.1599 -0.0830 -0.2506
   38phy    C30 1005   0.699   1.399   1.835 -0.0818 -0.0842  0.1572
   38phy    C28 1006   0.838   1.420   1.898 -0.2296  0.0205  0.6557
   38phy    C29 1007   0.935   1.458   1.781  0.0574  0.2592 -0.2579
   38phy    C27 1008   0.841   1.537   1.991 -0.1549 -0.4531  0.1427
   38phy    C26 1009   0.929   1.518   2.119 -0.2257 -0.3668 -0.2305
   38phy    C25 1010   0.946   1.641   2.205  0.2037  0.0998  0.0442
   38phy    C23 1011   0.983   1.599   2.350  1.0905  0.7536 -0.5290
   38phy    C24 1012   1.095   1.688   2.409 -0.2142  0.2884 -0.0906
   38phy    C22 1013   0.855   1.611   2.448  0.3071  0.0569  0.0941
   38phy    C21 1014   0.856   1.498   2.546 -0.7980  0.5579 -0.0168
   38phy    C20 1015   0.753   1.505   2.666  0.5123  0.3764  0.2351
   38phy    C18 1016   0.745   1.380   2.762  0.1190 -0.4784  0.0185
   38phy    O01 1017   0.874   1.334   2.820 -0.0417  0.1676  0.0714
   38phy    H01 1018   0.934   1.403   2.843  0.7484 -1.2693  2.8024
   38phy    C19 1019   0.665   1.448   2.876  0.4944 -0.4416 -0.3449
   38phy    C13 1020   0.662   1.247   2.715  0.1209 -0.1044 -0.5706
   38phy     H3 1021   0.580   1.278   2.645  0.0822  0.7480 -0.1634
   38phy    O33 1022   0.591   1.179   2.818 -0.3074  0.2691  0.0009
   38phy    H1B 1023   0.657   1.156   2.880  1.8263 -3.0454 -3.0911
   38phy    C12 1024   0.743   1.141   2.638  0.2261  0.0884 -0.0256
   38phy    O11 1025   0.856   1.086   2.703  0.2053 -0.1313 -0.5024
   38phy    H1A 1026   0.879   1.156   2.760 -0.0285 -0.7853  0.4254
   39phy    C35 1027   4.884   1.729   2.476 -0.8821  0.0290  0.8344
   39phy    C33 1028   4.780   1.763   2.362 -0.0834 -0.0890  0.0339
   39phy    C34 1029   4.637   1.756   2.415 -0.0253 -0.1218 -0.2717
   39phy    C32 1030   4.792   1.891   2.281 -0.1719  0.3648  0.0327
   39phy    C31 1031   4.865   1.856   2.144  0.3976 -0.8660  0.1323
   39phy    C30 1032   4.897   1.998   2.081 -0.2619  0.2805 -0.2640
   39phy    C28 1033   4.959   1.997   1.940  0.2909  0.0640  0.1894
   39phy    C29 1034   4.853   1.996   1.838 -0.4324 -0.1917 -0.7556
   39phy    C27 1035   5.035   2.123   1.904  0.2936 -0.0269 -0.2930
   39phy    C26 1036   5.191   2.094   1.902  0.0987  0.0068  0.3877
   39phy    C25 1037   5.275   2.212   1.953  0.0921  0.1084 -0.1051
   39phy    C23 1038   5.421   2.186   2.001  0.0848  0.3480 -0.2524
   39phy    C24 1039   5.514   2.159   1.884 -0.7041  0.4515 -0.3857
   39phy    C22 1040   5.465   2.314   2.077  0.0107  0.1025 -0.0130
   39phy    C21 1041   5.536   2.284   2.211 -0.0357  0.3516 -0.0408
   39phy    C20 1042   5.618   2.410   2.234 -0.2147 -0.2036 -0.1586
   39phy    C18 1043   5.665   2.465   2.373  0.1524 -0.3404  0.5503
   39phy    O01 1044   5.784   2.394   2.417  0.2384 -0.3151 -0.2481
   39phy    H01 1045   5.862   2.445   2.402  1.0617 -1.8411 -1.4973
   39phy    C19 1046   5.717   2.602   2.321  0.1110  0.1856 -0.2579
   39phy    C13 1047   5.556   2.476   2.498 -0.0420 -0.5099  0.7347
   39phy     H3 1048   5.460   2.521   2.462 -0.2383 -1.9726 -0.6863
   39phy    O33 1049   5.606   2.578   2.587  0.2815  0.0129 -0.0752
   39phy    H1B 1050   5.699   2.572   2.596  0.0850 -0.7413  2.2191
   39phy    C12 1051   5.524   2.351   2.580  0.0840  0.0483  0.4664
   39phy    O11 1052   5.432   2.346   2.688 -0.0514  0.0279 -0.2602
   39phy    H1A 1053   5.489   2.321   2.759  1.7890  0.9530 -1.3193
   40phy    C35 1054   2.748   5.081   1.769  0.0866 -0.4517 -0.6617
   40phy    C33 1055   2.612   5.138   1.821 -0.5264  0.1752 -0.0848
   40phy    C34 1056   2.561   5.228   1.717  0.5095  0.1571  0.4767
   40phy    C32 1057   2.524   5.021   1.854 -0.2527 -0.4489  0.0728
   40phy    C31 1058   2.424   5.044   1.965  0.0809 -0.2285 -0.2451
   40phy    C30 1059   2.323   4.933   1.982  0.6618  0.6640  0.4069
   40phy    C28 1060   2.214   4.965   2.084  0.4367 -0.0211 -0.1980
   40phy    C29 1061   2.096   5.056   2.034 -0.6630  0.0788 -0.2015
   40phy    C27 1062   2.159   4.826   2.119 -0.0741  0.5203  0.2120
   40phy    C26 1063   2.088   4.815   2.255  0.5381  0.0324  0.6749
   40phy    C25 1064   2.016   4.678   2.268  0.3517  0.2622 -0.6826
   40phy    C23 1065   1.912   4.662   2.385  0.3815  0.3887 -0.4167
   40phy    C24 1066   1.795   4.570   2.346  0.1637  0.3896 -0.2366
   40phy    C22 1067   1.972   4.621   2.523  0.0381 -0.0993 -1.0618
   40phy    C21 1068   1.902   4.673   2.646  0.2232  0.5374  0.3297
   40phy    C20 1069   1.937   4.592   2.769 -0.2547  0.0380 -0.2678
   40phy    C18 1070   1.873   4.640   2.899  0.3797  0.0290  0.2959
   40phy    O01 1071   1.727   4.651   2.882 -0.5433  0.3567 -0.2048
   40phy    H01 1072   1.684   4.568   2.874 -0.1460  0.0661  0.4879
   40phy    C19 1073   1.899   4.515   2.988  0.0083 -0.1701  0.1522
   40phy    C13 1074   1.925   4.788   2.951 -0.1303 -0.1059 -0.5218
   40phy     H3 1075   1.932   4.854   2.861  0.9943 -2.0743 -1.9463
   40phy    O33 1076   2.064   4.774   2.994 -0.1000  0.0973 -0.0177
   40phy    H1B 1077   2.065   4.720   3.071 -1.8184 -0.1674 -0.1395
   40phy    C12 1078   1.842   4.867   3.060 -0.1113 -0.0589  0.6412
   40phy    O11 1079   1.707   4.886   3.022  0.6179  0.2394  0.3947
   40phy    H1A 1080   1.694   4.828   2.949 -0.5978  1.7050 -0.6183
   41phy    C35 1081   1.617   1.166   1.844  0.3858  0.0459  0.2551
   41phy    C33 1082   1.575   1.254   1.725 -0.1104 -0.4487  0.1538
   41phy    C34 1083   1.575   1.165   1.602  0.0065 -0.9562  0.0235
   41phy    C32 1084   1.440   1.328   1.753  0.5132  0.1919  0.0512
   41phy    C31 1085   1.450   1.479   1.723 -0.1272  0.5727 -0.5770
   41phy    C30 1086   1.322   1.552   1.768  0.0516  0.1356 -0.0200
   41phy    C28 1087   1.311   1.705   1.761  0.1152  0.2072 -0.6231
   41phy    C29 1088   1.304   1.770   1.623 -0.2067  0.6142 -0.9673
   41phy    C27 1089   1.186   1.753   1.841 -0.3018  0.4687  0.5271
   41phy    C26 1090   1.207   1.857   1.944 -0.0768 -0.4658 -0.8610
   41phy    C25 1091   1.080   1.951   1.960 -0.1342  0.2436 -0.1960
   41phy    C23 1092   1.079   2.043   2.081 -0.7233 -0.1028  0.2298
   41phy    C24 1093   1.113   2.187   2.042 -0.6207  0.4449  0.3043
   41phy    C22 1094   0.949   2.040   2.155 -0.5676  0.1701 -0.0938
   41phy    C21 1095   0.955   2.075   2.301 -0.0864 -0.1464  0.1724
   41phy    C20 1096   0.817   2.041   2.363  0.1651 -0.2608 -0.3293
   41phy    C18 1097   0.795   2.068   2.520  0.3977  0.1685 -0.0186
   41phy    O01 1098   0.790   2.207   2.559  0.5900  0.1331 -0.2259
   41phy    H01 1099   0.740   2.260   2.500 -1.8068  0.3337  1.8271
   41phy    C19 1100   0.643   2.033   2.536  0.5154 -0.2950 -0.0296
   41phy    C13 1101   0.884   1.992   2.628 -0.4995  0.2809 -0.1930
   41phy     H3 1102   0.910   1.887   2.600 -0.4343  0.2086  0.1308
   41phy    O33 1103   0.823   1.957   2.751 -0.5933  0.4525 -0.0884
   41phy    H1B 1104   0.835   2.029   2.810  1.6926 -0.6784  0.9869
   41phy    C12 1105   1.031   2.046   2.669  0.4565 -0.2745  0.3322
   41phy    O11 1106   1.035   2.162   2.745 -0.1260  0.1626  0.7268
   41phy    H1A 1107   1.064   2.143   2.832 -0.8309 -1.1275  0.7102
   42phy    C35 1108   5.029   1.294   1.444  0.4277 -0.5253  0.5682
   42phy    C33 1109   5.110   1.402   1.372  0.4075  0.3337  1.1149
   42phy    C34 1110   5.062   1.540   1.421 -0.0169 -0.3465 -0.0880
   42phy    C32 1111   5.258   1.374   1.396  0.0775  0.6998  0.1847
   42phy    C31 1112   5.371   1.453   1.323 -0.1781  0.1100  0.4874
   42phy    C30 1113   5.507   1.398   1.350  0.3105 -0.0433  0.2794
   42phy    C28 1114   5.629   1.474   1.307  0.0904 -0.7802 -0.4219
   42phy    C29 1115   5.687   1.543   1.438 -0.1152  0.3532  0.1627
   42phy    C27 1116   5.730   1.365   1.264  0.0678 -0.2550  0.5444
   42phy    C26 1117   5.829   1.402   1.144 -0.0781 -0.6712  0.3968
   42phy    C25 1118   5.916   1.285   1.110  0.2513 -0.6086  0.4823
   42phy    C23 1119   6.012   1.310   0.994  0.0749 -0.2119  0.2557
   42phy    C24 1120   6.147   1.360   1.033 -0.5385 -0.5507 -0.4042
   42phy    C22 1121   6.015   1.184   0.903 -0.6831  0.0417 -0.0754
   42phy    C21 1122   5.979   1.206   0.762  0.6356  0.0039 -0.3628
   42phy    C20 1123   5.975   1.068   0.700 -0.0944  0.3876 -0.0094
   42phy    C18 1124   5.931   1.055   0.545 -0.1023 -0.3180  0.3466
   42phy    O01 1125   5.794   1.104   0.526  0.4989  0.0666 -0.1588
   42phy    H01 1126   5.788   1.196   0.543  0.9659  0.2077 -0.7176
   42phy    C19 1127   5.932   0.905   0.522 -0.1712  0.2708  0.1773
   42phy    C13 1128   6.027   1.127   0.434 -0.5878 -0.5490  0.1677
   42phy     H3 1129   6.016   1.236   0.458  0.9877 -0.0980 -1.0014
   42phy    O33 1130   6.168   1.115   0.464 -0.2594 -0.4079  0.1418
   42phy    H1B 1131   6.200   1.201   0.482 -1.0473 -0.0056 -0.2951
   42phy    C12 1132   6.003   1.157   0.281  0.3265 -0.4938  0.0702
   42phy    O11 1133   6.082   1.255   0.218 -0.0722 -0.2422  0.5712
   42phy    H1A 1134   6.036   1.331   0.187  1.0322 -0.5360 -2.1088
   43phy    C35 1135   0.171   0.261   2.125 -0.0710  0.1550  0.3416
   43phy    C33 1136   0.209   0.354   2.008  0.7482 -0.1026  0.0920
   43phy    C34 1137   0.214   0.264   1.882 -0.4145 -0.3574 -0.9313
   43phy    C32 1138   0.115   0.475   1.985 -0.0640  0.0656 -0.1160
   43phy    C31 1139   0.147   0.599   2.068  0.0526  0.1509  0.1730
   43phy    C30 1140   0.063   0.720   2.045 -0.0161  0.3060 -0.0295
   43phy    C28 1141   0.074   0.832   2.144 -0.0110 -0.4076  0.0084
   43phy    C29 1142   0.123   0.959   2.070  0.8747  0.2268  0.2193
   43phy    C27 1143  -0.051   0.850   2.233  0.2343 -0.0121 -0.0133
   43phy    C26 1144  -0.033   0.886   2.379 -0.1666  0.2110 -0.3245
   43phy    C25 1145  -0.169   0.924   2.438  0.0118 -0.1889 -0.2528
   43phy    C23 1146  -0.162   1.038   2.546  0.2556 -0.5866 -0.4519
   43phy    C24 1147  -0.276   1.134   2.522  0.3895 -0.5998  0.2346
   43phy    C22 1148  -0.173   0.978   2.688 -0.1986  0.1312  0.3925
   43phy    C21 1149  -0.046   1.009   2.767 -0.1751 -0.1129  0.2638
   43phy    C20 1150  -0.044   0.950   2.910  0.4765  0.4562  0.2307
   43phy    C18 1151   0.086   0.978   2.996  0.3110  0.1838 -0.4201
   43phy    O01 1152   0.123   1.119   2.995 -0.1835  0.1137 -0.3593
   43phy    H01 1153   0.187   1.136   2.929 -0.0056  1.1129  0.0559
   43phy    C19 1154   0.037   0.946   3.139 -0.2862 -0.6067 -0.6761
   43phy    C13 1155   0.231   0.906   2.963  0.0922 -0.1321  0.4338
   43phy     H3 1156   0.223   0.794   2.955  0.5023 -0.1070 -0.4638
   43phy    O33 1157   0.324   0.918   3.073  0.4512  0.1810  0.1566
   43phy    H1B 1158   0.360   1.005   3.072  0.6007  0.1487  1.6117
   43phy    C12 1159   0.305   0.947   2.825 -0.1325  0.2131  0.0221
   43phy    O11 1160   0.343   1.081   2.834  0.1961  0.1352  0.3009
   43phy    H1A 1161   0.433   1.102   2.817  0.4288 -1.4439 -0.6287
   44phy    C35 1162   1.446   1.548   1.048  0.4551  0.0290 -0.1281
   44phy    C33 1163   1.476   1.621   1.179 -0.5238  0.3834 -0.0094
   44phy    C34 1164   1.486   1.514   1.284 -0.3633 -0.0538 -0.3757
   44phy    C32 1165   1.601   1.715   1.183  0.2449  0.2071 -0.2368
   44phy    C31 1166   1.586   1.850   1.108  0.0175  0.1985  0.2537
   44phy    C30 1167   1.706   1.940   1.125  0.2925  0.3479  0.3260
   44phy    C28 1168   1.664   2.081   1.111  0.6727  0.6076 -0.4549
   44phy    C29 1169   1.613   2.139   1.240  0.0284 -0.1153  0.5609
   44phy    C27 1170   1.764   2.174   1.050  0.2788 -0.3024  0.3916
   44phy    C26 1171   1.717   2.256   0.925  0.2837 -0.0741 -0.3572
   44phy    C25 1172   1.819   2.358   0.867  0.1462  0.7826 -0.0199
   44phy    C23 1173   1.748   2.436   0.750 -0.0356  0.6742 -0.4618
   44phy    C24 1174   1.719   2.578   0.789  0.0556 -0.3005  0.2181
   44phy    C22 1175   1.828   2.421   0.616 -0.1176  0.2042 -0.0549
   44phy    C21 1176   1.747   2.389   0.502  0.0540  0.1540 -0.8916
   44phy    C20 1177   1.820   2.423   0.376 -0.4462  0.6901  0.2286
   44phy    C18 1178   1.768   2.376   0.237  0.1926  0.1394 -0.2303
   44phy    O01 1179   1.792   2.231   0.238  0.0321  0.5345 -0.2902
   44phy    H01 1180   1.730   2.189   0.295 -1.0704  0.4353 -1.5086
   44phy    C19 1181   1.880   2.441   0.146  0.9508  0.4134  0.4252
   44phy    C13 1182   1.613   2.414   0.187 -0.2371  0.1387 -0.2350
   44phy     H3 1183   1.551   2.359   0.262 -0.2352  1.3349  0.6818
   44phy    O33 1184   1.550   2.543   0.205 -0.4797  0.0560  0.0782
   44phy    H1B 1185   1.559   2.596   0.128  1.4967 -0.0154  0.2142
   44phy    C12 1186   1.557   2.330   0.071  0.6697  0.5401 -0.3691
   44phy    O11 1187   1.586   2.375  -0.058 -0.0859 -0.0722  0.6115
   44phy    H1A 1188   1.587   2.468  -0.050  1.8595 -0.1041  1.3585
   45phy    C35 1189   1.396   3.520   2.044 -0.0575  0.2469  0.1989
   45phy    C33 1190   1.293   3.481   1.940  0.1993  0.4390  0.2322
   45phy    C34 1191   1.311   3.573   1.817 -0.1490  0.2578 -0.1457
   45phy    C32 1192   1.302   3.334   1.900  0.0980 -0.4156  0.4686
   45phy    C31 1193   1.229   3.230   1.986 -0.3548  0.1892  0.0832
   45phy    C30 1194   1.247   3.101   1.915 -0.2312  0.5496  0.0616
   45phy    C28 1195   1.201   2.981   2.001 -0.0092  0.0181 -0.3302
   45phy    C29 1196   1.063   2.931   1.964 -0.5258 -0.2030 -0.2458
   45phy    C27 1197   1.305   2.870   1.989 -0.9832  0.2244  0.3749
   45phy    C26 1198   1.332   2.777   2.104 -0.2622  0.2837  0.0188
   45phy    C25 1199   1.469   2.710   2.107 -0.6121 -0.3279 -0.2294
   45phy    C23 1200   1.506   2.631   2.228 -0.0097 -0.4299  0.0130
   45phy    C24 1201   1.601   2.529   2.178  0.2338  0.0727 -0.3395
   45phy    C22 1202   1.577   2.725   2.331  0.2069 -0.0486  0.5357
   45phy    C21 1203   1.524   2.717   2.470  0.0210  0.6838  0.3408
   45phy    C20 1204   1.579   2.830   2.553  0.1883  0.2166  0.2391
   45phy    C18 1205   1.543   2.841   2.708 -0.5954 -0.9731 -0.0275
   45phy    O01 1206   1.545   2.715   2.774 -0.1457  0.6068  0.3369
   45phy    H01 1207   1.494   2.653   2.725  1.2030 -0.2377 -0.0462
   45phy    C19 1208   1.660   2.926   2.756 -0.3812  0.2959 -0.6899
   45phy    C13 1209   1.390   2.904   2.723 -0.4937 -0.6154  0.0312
   45phy     H3 1210   1.326   2.841   2.657  0.2248 -0.0410 -1.2566
   45phy    O33 1211   1.368   3.035   2.657  0.3129  0.3550  0.0568
   45phy    H1B 1212   1.416   3.094   2.711  0.9006  0.8800 -1.0089
   45phy    C12 1213   1.330   2.919   2.862  0.8841 -0.6962 -0.1105
   45phy    O11 1214   1.303   2.805   2.936  0.0552 -0.0148  0.1032
   45phy    H1A 1215   1.231   2.758   2.898 -0.4939  0.4025  0.6063
   46phy    C35 1216   1.579   4.216   1.535  0.2587  0.1759  0.4293
   46phy    C33 1217   1.644   4.081   1.579  0.1126 -0.7114  0.5851
   46phy    C34 1218   1.721   4.029   1.451  0.2050 -0.5454  0.2768
   46phy    C32 1219   1.751   4.094   1.688 -0.5247  0.0575  0.5107
   46phy    C31 1220   1.727   3.979   1.784 -0.1137  0.8479 -0.1230
   46phy    C30 1221   1.828   3.973   1.900 -0.0380 -0.0648  0.4147
   46phy    C28 1222   1.776   3.892   2.013  0.0412  0.2184  0.2898
   46phy    C29 1223   1.878   3.795   2.068  0.4783 -0.3178 -0.1006
   46phy    C27 1224   1.704   3.968   2.124  0.1627  0.8817 -0.3049
   46phy    C26 1225   1.592   3.902   2.201  0.5284  0.3943 -0.1453
   46phy    C25 1226   1.559   3.974   2.331 -0.0135  0.4529 -0.2485
   46phy    C23 1227   1.465   3.904   2.431 -0.3438 -0.0272  0.7284
   46phy    C24 1228   1.549   3.851   2.543 -0.1259  0.0869 -0.7160
   46phy    C22 1229   1.355   4.002   2.474 -0.5042  0.0550 -0.2078
   46phy    C21 1230   1.242   3.938   2.561  0.1208 -0.7426 -0.1997
   46phy    C20 1231   1.155   4.050   2.615  0.2847  0.2217 -0.8356
   46phy    C18 1232   1.057   4.025   2.732 -0.3546 -0.1539  0.2257
   46phy    O01 1233   1.141   3.993   2.845  0.7930  0.1358  0.4871
   46phy    H01 1234   1.087   3.997   2.922 -1.1716 -1.6759 -0.7144
   46phy    C19 1235   1.015   4.170   2.760 -0.2180  0.1557 -0.4165
   46phy    C13 1236   0.934   3.918   2.719  0.2779  0.0166  0.0446
   46phy     H3 1237   0.875   3.934   2.626  0.0093 -1.3830 -0.0494
   46phy    O33 1238   0.836   3.938   2.819  0.5531 -0.5457  0.0196
   46phy    H1B 1239   0.820   4.027   2.844 -3.8019 -1.3700  1.0688
   46phy    C12 1240   0.971   3.764   2.729  0.1131  0.1581  0.4760
   46phy    O11 1241   0.890   3.678   2.650  0.0302  0.1514 -0.0287
   46phy    H1A 1242   0.944   3.609   2.616  1.1875  0.7168  0.6100
   47phy    C35 1243   5.071   2.417   1.612 -0.5965  0.8907  0.2045
   47phy    C33 1244   5.193   2.510   1.621  0.1696  0.0721  0.2207
   47phy    C34 1245   5.209   2.529   1.767  0.7713  0.4000  0.1438
   47phy    C32 1246   5.315   2.439   1.561 -0.4144  0.5636 -0.6323
   47phy    C31 1247   5.425   2.517   1.495  0.0053  0.3836  0.1871
   47phy    C30 1248   5.505   2.420   1.408  0.3179 -0.1170 -0.3478
   47phy    C28 1249   5.591   2.495   1.314 -0.4357 -0.3309  0.4385
   47phy    C29 1250   5.739   2.472   1.337  0.0516  0.3150 -0.6520
   47phy    C27 1251   5.541   2.468   1.173 -0.5093 -0.8487 -0.0936
   47phy    C26 1252   5.570   2.563   1.057  0.3410  0.1661 -0.1121
   47phy    C25 1253   5.503   2.530   0.925 -0.1272  0.3235 -0.0322
   47phy    C23 1254   5.509   2.632   0.814  0.0093  0.5106  0.3495
   47phy    C24 1255   5.592   2.577   0.699  0.0856 -0.3269 -0.2940
   47phy    C22 1256   5.360   2.667   0.771  0.2870 -0.0605  0.0503
   47phy    C21 1257   5.321   2.813   0.794 -0.1063  0.0468  0.2289
   47phy    C20 1258   5.170   2.839   0.782  0.0552 -0.0668 -0.2762
   47phy    C18 1259   5.113   2.988   0.746 -0.6350  0.9389 -0.5505
   47phy    O01 1260   5.198   3.073   0.817  0.3767 -0.0496  0.1868
   47phy    H01 1261   5.178   3.051   0.906  1.3006 -1.0835  0.1563
   47phy    C19 1262   4.971   2.998   0.816 -0.6347  0.4073  0.5662
   47phy    C13 1263   5.121   3.027   0.590  0.0609 -0.0618 -0.2556
   47phy     H3 1264   5.231   3.022   0.571  0.1570 -0.2870  0.3096
   47phy    O33 1265   5.087   2.925   0.488 -0.3323  0.5942 -0.1129
   47phy    H1B 1266   5.123   2.947   0.404 -0.7199 -0.5256 -0.5898
   47phy    C12 1267   5.114   3.172   0.538 -0.4217  0.6561  0.0807
   47phy    O11 1268   5.121   3.282   0.629  0.1053 -0.3721  0.0798
   47phy    H1A 1269   5.192   3.269   0.688 -0.4227 -3.4337  0.1588
   48phy    C35 1270   2.847   3.023   2.330 -0.2877 -0.4027  0.0945
   48phy    C33 1271   2.728   2.948   2.282  0.1144  0.5871  0.1711
   48phy    C34 1272   2.776   2.815   2.230  0.3091  0.2084  0.0516
   48phy    C32 1273   2.621   2.920   2.392 -0.0609 -0.2062  0.0495
   48phy    C31 1274   2.512   3.031   2.400 -0.1630  0.8170  0.2451
   48phy    C30 1275   2.398   2.974   2.486 -0.0758  0.2503 -0.1479
   48phy    C28 1276   2.256   3.044   2.465  0.3189  0.3448  0.0140
   48phy    C29 1277   2.181   2.953   2.366 -0.1827  0.4094 -0.0650
   48phy    C27 1278   2.169   3.047   2.596  0.9870  0.2070 -0.4078
   48phy    C26 1279   2.219   3.154   2.692  0.0144  0.1347 -0.2615
   48phy    C25 1280   2.137   3.158   2.823  0.0150  0.1370  0.3437
   48phy    C23 1281   2.188   3.268   2.916  0.1765  0.6490 -0.4981
   48phy    C24 1282   2.098   3.391   2.906  0.4220 -0.4717  0.2252
   48phy    C22 1283   2.193   3.224   3.064 -0.2808  0.5748  0.2258
   48phy    C21 1284   2.339   3.215   3.120  0.8866  0.1502  0.4241
   48phy    C20 1285   2.342   3.164   3.265 -0.0821 -0.6404 -0.0894
   48phy    C18 1286   2.473   3.162   3.345 -0.3041  0.2960 -1.0539
   48phy    O01 1287   2.548   3.284   3.325  0.4592  0.1603 -0.0898
   48phy    H01 1288   2.569   3.298   3.235 -1.0207  2.0767 -0.1884
   48phy    C19 1289   2.419   3.188   3.488  0.2640  0.3653 -0.4616
   48phy    C13 1290   2.563   3.031   3.336 -0.1798  0.7813  0.3866
   48phy     H3 1291   2.499   2.940   3.354  2.4569 -1.1061  0.7511
   48phy    O33 1292   2.656   3.024   3.451 -0.1486  0.5003  0.3682
   48phy    H1B 1293   2.694   3.107   3.472 -0.7057  0.5536  1.2455
   48phy    C12 1294   2.635   2.999   3.202  0.1545  0.1021 -0.8014
   48phy    O11 1295   2.768   3.037   3.190 -0.0965 -0.4879 -0.1105
   48phy    H1A 1296   2.816   2.976   3.243  1.0905  0.5593  0.0580
   49phy    C35 1297   2.502   2.944   1.929  0.8308 -0.3612  0.2468
   49phy    C33 1298   2.352   2.946   1.974 -0.3467 -0.2601  0.1017
   49phy    C34 1299   2.278   3.078   1.958  0.0643  0.2522 -0.5140
   49phy    C32 1300   2.281   2.828   1.900  0.0971 -0.0645 -0.1172
   49phy    C31 1301   2.162   2.757   1.970  1.1401  0.1549 -0.0556
   49phy    C30 1302   2.070   2.667   1.882 -0.5003  0.1644  0.2229
   49phy    C28 1303   1.957   2.596   1.961  0.7788  0.6498  0.6625
   49phy    C29 1304   1.832   2.584   1.877  0.8140 -0.6806  0.3063
   49phy    C27 1305   1.999   2.459   1.999  0.5231  0.2836  0.2612
   49phy    C26 1306   1.959   2.393   2.130 -0.4003  0.0758  0.4148
   49phy    C25 1307   2.008   2.249   2.138 -0.3565  0.1643  0.1642
   49phy    C23 1308   1.966   2.155   2.255  0.2713  0.3515 -0.4046
   49phy    C24 1309   1.989   2.015   2.205  0.8756  0.3157 -0.0842
   49phy    C22 1310   2.045   2.182   2.391 -0.1022 -0.1429  0.0588
   49phy    C21 1311   1.998   2.109   2.522 -0.4172 -0.0738 -0.2942
   49phy    C20 1312   2.053   2.178   2.650 -0.2195 -0.0894 -0.2406
   49phy    C18 1313   2.034   2.100   2.792  0.2314  0.8751 -0.2018
   49phy    O01 1314   2.080   1.963   2.790  0.5423 -0.3871  0.1238
   49phy    H01 1315   2.076   1.927   2.704  2.0357 -0.9727  0.2664
   49phy    C19 1316   2.135   2.175   2.883  0.1214  0.0088 -0.0669
   49phy    C13 1317   1.877   2.091   2.850 -0.2955  0.0375  0.0159
   49phy     H3 1318   1.840   2.196   2.859 -2.9812 -0.5642 -2.5428
   49phy    O33 1319   1.871   2.039   2.985  0.2069 -0.2019  0.3986
   49phy    H1B 1320   1.849   1.948   2.992 -0.0537 -0.0666  1.4873
   49phy    C12 1321   1.773   2.013   2.760 -0.2318  0.4425  0.2756
   49phy    O11 1322   1.774   1.873   2.770 -0.0165 -0.0017  0.2359
   49phy    H1A 1323   1.694   1.828   2.751  1.6442 -2.8850 -0.5040
   50phy    C35 1324   0.638   2.253   0.580  0.2261  0.0234  0.4834
   50phy    C33 1325   0.589   2.277   0.438  0.4065 -0.0702 -0.1298
   50phy    C34 1326   0.612   2.154   0.352 -0.2753  0.2455  0.0776
   50phy    C32 1327   0.447   2.337   0.438 -0.1650  0.0097  0.1099
   50phy    C31 1328   0.428   2.461   0.354 -0.1910  0.2603 -0.4153
   50phy    C30 1329   0.291   2.529   0.367 -0.1021 -0.0549 -0.1046
   50phy    C28 1330   0.270   2.663   0.300 -0.2121  0.1909  0.0996
   50phy    C29 1331   0.126   2.669   0.254 -0.2927  0.5827  0.2957
   50phy    C27 1332   0.307   2.782   0.392 -0.0952  0.5972 -0.3305
   50phy    C26 1333   0.409   2.878   0.338 -0.2571  0.0832 -0.3492
   50phy    C25 1334   0.432   3.008   0.419  0.1986  0.5021 -0.1184
   50phy    C23 1335   0.490   3.120   0.331  0.8262 -0.3094 -0.3850
   50phy    C24 1336   0.391   3.230   0.343 -0.4180 -0.3720  0.5558
   50phy    C22 1337   0.614   3.192   0.381  0.0109  0.5658 -0.0108
   50phy    C21 1338   0.747   3.136   0.324  0.8586  0.0682 -0.0989
   50phy    C20 1339   0.857   3.187   0.424 -0.2971  0.4667  0.6600
   50phy    C18 1340   1.010   3.169   0.372 -0.6570  0.1983 -0.1698
   50phy    O01 1341   1.026   3.030   0.335 -0.3594  0.8126 -0.1441
   50phy    H01 1342   1.116   3.004   0.330 -0.4905  0.3895 -0.2805
   50phy    C19 1343   1.081   3.196   0.507 -0.9698  0.6296 -0.7560
   50phy    C13 1344   1.053   3.281   0.263 -0.5839 -0.1737 -0.6502
   50phy     H3 1345   0.988   3.260   0.174  0.2118 -1.0760 -1.0248
   50phy    O33 1346   1.013   3.416   0.283 -0.4507  0.2648 -0.4970
   50phy    H1B 1347   1.077   3.465   0.330 -0.6974  0.0985  0.0213
   50phy    C12 1348   1.170   3.260   0.163  0.0618 -0.5043  0.4520
   50phy    O11 1349   1.294   3.322   0.201  0.4988  0.5455  0.1536
   50phy    H1A 1350   1.281   3.414   0.197 -2.6057  0.1872 -2.8065
   51phy    C35 1351   2.165   2.591   0.498 -0.1265 -0.0181  0.0085
   51phy    C33 1352   2.230   2.707   0.425  0.2309 -0.0478  0.0726
   51phy    C34 1353   2.335   2.779   0.507  0.3168  0.1641 -0.2814
   51phy    C32 1354   2.278   2.666   0.285  0.1644  0.1318 -0.0485
   51phy    C31 1355   2.202   2.740   0.174 -0.4410  0.3394 -0.0779
   51phy    C30 1356   2.232   2.677   0.040 -0.3232 -0.2998 -0.5237
   51phy    C28 1357   2.200   2.757  -0.084  0.1317  0.0861 -0.3698
   51phy    C29 1358   2.314   2.852  -0.116 -0.0531 -0.0811 -0.0112
   51phy    C27 1359   2.181   2.651  -0.193 -1.0279  0.5314 -0.3454
   51phy    C26 1360   2.070   2.672  -0.297 -0.0246  0.5785 -0.0464
   51phy    C25 1361   2.033   2.553  -0.389  0.1577  0.0332 -0.1797
   51phy    C23 1362   1.910   2.585  -0.476 -0.5013  0.1853 -0.0192
   51phy    C24 1363   1.952   2.634  -0.613  0.0516 -0.2713  0.5485
   51phy    C22 1364   1.815   2.469  -0.496 -0.1237  0.3447 -0.0010
   51phy    C21 1365   1.712   2.436  -0.380  0.5246  0.2217 -0.2951
   51phy    C20 1366   1.596   2.345  -0.432 -0.4842 -0.7278  0.1422
   51phy    C18 1367   1.470   2.303  -0.361  0.8050  0.1723  0.0850
   51phy    O01 1368   1.510   2.217  -0.259  0.4138  0.2529 -0.4261
   51phy    H01 1369   1.560   2.273  -0.202  0.6310  0.5712 -0.9181
   51phy    C19 1370   1.409   2.210  -0.467 -0.3407 -0.5761 -0.1052
   51phy    C13 1371   1.373   2.423  -0.305 -0.1014  0.6367  0.1269
   51phy     H3 1372   1.431   2.466  -0.220  0.9086  0.9920 -0.7266
   51phy    O33 1373   1.368   2.544  -0.382 -0.4076  0.2983 -0.0105
   51phy    H1B 1374   1.280   2.553  -0.413 -0.9117  0.6871  1.4490
   51phy    C12 1375   1.258   2.408  -0.204 -0.1178  0.2518  0.1781
   51phy    O11 1376   1.139   2.379  -0.262  0.2264  0.0930 -0.4596
   51phy    H1A 1377   1.074   2.376  -0.194  0.5629 -1.8288 -0.1604
   52phy    C35 1378   2.402   0.936   1.247  0.4690  0.2570 -0.2693
   52phy    C33 1379   2.272   0.942   1.171  0.1600  0.0846 -0.0610
   52phy    C34 1380   2.250   0.809   1.108  0.1653 -0.1937 -0.1306
   52phy    C32 1381   2.162   1.008   1.245 -0.0915  0.0241  0.2172
   52phy    C31 1382   2.044   1.066   1.162  0.3478 -0.1137  0.1421
   52phy    C30 1383   1.957   1.163   1.246  1.0529 -0.3629 -0.2702
   52phy    C28 1384   1.852   1.237   1.162 -0.4631 -0.0851 -0.3601
   52phy    C29 1385   1.732   1.250   1.252 -0.0411 -0.0087  0.2491
   52phy    C27 1386   1.902   1.371   1.093  0.0099  0.9514 -0.1266
   52phy    C26 1387   1.842   1.389   0.955  0.2679 -0.2753  0.1111
   52phy    C25 1388   1.887   1.521   0.889  0.4662  0.1957 -0.4839
   52phy    C23 1389   1.801   1.561   0.766  0.3556 -0.2639  0.2365
   52phy    C24 1390   1.693   1.662   0.808 -0.1789  0.1976  0.4882
   52phy    C22 1391   1.897   1.643   0.672 -0.0316 -0.5677 -0.1349
   52phy    C21 1392   1.908   1.596   0.529 -0.0934  0.1864  0.2782
   52phy    C20 1393   2.026   1.664   0.457  0.2141 -0.0480  0.0227
   52phy    C18 1394   2.042   1.640   0.297 -1.3517 -0.4313 -0.3590
   52phy    O01 1395   2.031   1.502   0.279  0.0984  0.3493 -0.1157
   52phy    H01 1396   1.940   1.480   0.269  0.0906 -0.1162  0.8225
   52phy    C19 1397   2.191   1.682   0.268 -0.3474 -0.4128  0.5758
   52phy    C13 1398   1.927   1.720   0.211 -0.0384 -0.5932 -0.0373
   52phy     H3 1399   1.832   1.672   0.245  0.7046 -2.2030 -0.1019
   52phy    O33 1400   1.890   1.852   0.253  0.1501 -0.1301  0.3049
   52phy    H1B 1401   1.917   1.920   0.195  1.4859 -1.5925 -0.8852
   52phy    C12 1402   1.882   1.689   0.062 -0.1051  0.0418 -0.2388
   52phy    O11 1403   1.887   1.793  -0.036 -0.8132 -0.1753 -0.3505
   52phy    H1A 1404   1.977   1.817  -0.048 -0.3532 -1.7876 -0.3846
   53phy    C35 1405   0.641   3.488   1.250  0.3721  0.6678  0.3038
   53phy    C33 1406   0.676   3.347   1.292  0.4577 -0.2555 -0.2202
   53phy    C34 1407   0.561   3.282   1.372 -0.3946  0.6106  0.1638
   53phy    C32 1408   0.738   3.266   1.175  0.1032 -0.3208  0.2970
   53phy    C31 1409   0.834   3.153   1.204  0.2671 -0.3579  0.2850
   53phy    C30 1410   0.870   3.068   1.085  0.1636  0.4376  0.2451
   53phy    C28 1411   0.952   2.939   1.115 -0.0517 -0.0986  0.4855
   53phy    C29 1412   0.838   2.829   1.118  0.1994  0.0747 -0.0706
   53phy    C27 1413   1.050   2.908   0.997  0.8219  0.3374 -0.2627
   53phy    C26 1414   1.189   2.950   1.027 -0.4652  0.1567 -0.4902
   53phy    C25 1415   1.288   2.945   0.909  0.4295 -0.8682  0.7410
   53phy    C23 1416   1.412   3.032   0.924 -0.3110 -0.1764 -1.1118
   53phy    C24 1417   1.517   2.964   1.011  0.0048 -0.4580  0.3161
   53phy    C22 1418   1.488   3.065   0.789  0.0640 -0.0421  0.4864
   53phy    C21 1419   1.439   3.170   0.692 -0.9545  0.3062 -0.4591
   53phy    C20 1420   1.555   3.212   0.598  0.4756 -0.0224  0.1136
   53phy    C18 1421   1.518   3.290   0.469 -0.1377  0.4291  0.3812
   53phy    O01 1422   1.404   3.225   0.407 -0.5600  0.0505  0.3873
   53phy    H01 1423   1.361   3.278   0.343  1.6883  0.2164 -1.1238
   53phy    C19 1424   1.630   3.255   0.368  0.0532 -0.2192 -0.1657
   53phy    C13 1425   1.488   3.448   0.467 -0.4751 -0.2048 -0.3017
   53phy     H3 1426   1.536   3.489   0.560  0.2568 -0.2228 -0.6622
   53phy    O33 1427   1.557   3.541   0.372  0.1653  0.2542 -0.4921
   53phy    H1B 1428   1.525   3.542   0.283  0.3721 -1.8344 -0.6427
   53phy    C12 1429   1.345   3.510   0.505  0.2841  0.3388 -0.5604
   53phy    O11 1430   1.255   3.497   0.396 -0.1829 -0.5343 -0.2475
   53phy    H1A 1431   1.289   3.563   0.339 -0.3732 -0.2959 -0.0854
   54phy    C35 1432   2.210   2.811   1.526  0.7246 -0.3436  0.2053
   54phy    C33 1433   2.332   2.772   1.449 -0.1366 -0.0945  0.3144
   54phy    C34 1434   2.452   2.851   1.501  0.0901 -0.0372  0.1228
   54phy    C32 1435   2.354   2.623   1.455  0.4581  0.0292  0.4622
   54phy    C31 1436   2.432   2.562   1.335 -0.7872 -0.3960  0.1181
   54phy    C30 1437   2.440   2.409   1.340  0.3222 -0.4721 -0.1383
   54phy    C28 1438   2.509   2.333   1.230 -0.7842 -0.5638  1.1129
   54phy    C29 1439   2.535   2.197   1.290 -0.3249 -0.3944  0.5123
   54phy    C27 1440   2.446   2.337   1.084  0.2240  0.0081 -0.3459
   54phy    C26 1441   2.532   2.287   0.970  0.2537  0.0477  0.0432
   54phy    C25 1442   2.474   2.330   0.837  0.7644 -0.0218 -0.3085
   54phy    C23 1443   2.528   2.257   0.712 -0.7863  0.1521 -0.1984
   54phy    C24 1444   2.449   2.132   0.679 -0.0069 -0.1309 -0.0359
   54phy    C22 1445   2.506   2.354   0.598  0.0012 -0.2050  0.7626
   54phy    C21 1446   2.637   2.391   0.530  0.2183  0.5260  0.2406
   54phy    C20 1447   2.612   2.478   0.409  0.1612  0.1669  0.1973
   54phy    C18 1448   2.723   2.502   0.299 -0.1634 -0.0440  0.1517
   54phy    O01 1449   2.820   2.587   0.350  0.5704  0.0592 -0.5897
   54phy    H01 1450   2.776   2.651   0.403  1.7762  0.6879 -0.3160
   54phy    C19 1451   2.644   2.588   0.202  0.0411 -0.4439 -0.3112
   54phy    C13 1452   2.785   2.374   0.223 -0.0145  0.2419 -0.3804
   54phy     H3 1453   2.823   2.309   0.306 -0.3215  0.1074 -0.3445
   54phy    O33 1454   2.693   2.286   0.164 -0.1344  0.5790 -0.0923
   54phy    H1B 1455   2.673   2.313   0.076 -2.8281  3.4342  1.1784
   54phy    C12 1456   2.929   2.348   0.166  0.2764 -1.1377 -0.1381
   54phy    O11 1457   2.938   2.338   0.023 -0.2616  0.3648 -0.4901
   54phy    H1A 1458   2.869   2.280  -0.001  0.6429 -1.2591  0.6079
   55phy    C35 1459   0.430   4.800   1.436 -0.4690  0.3135 -0.5053
   55phy    C33 1460   0.302   4.861   1.475 -0.5288 -0.0719 -0.4007
   55phy    C34 1461   0.337   4.941   1.598  0.0804 -0.5417  0.7557
   55phy    C32 1462   0.233   4.950   1.370  0.0007 -0.3248  0.2513
   55phy    C31 1463   0.147   4.883   1.265 -0.2123 -0.0138  0.1477
   55phy    C30 1464   0.017   4.952   1.213 -0.3784 -0.2722  0.3366
   55phy    C28 1465  -0.060   4.863   1.109  0.0430 -0.1399 -0.1890
   55phy    C29 1466  -0.185   4.798   1.178  0.2102 -0.5248 -0.1425
   55phy    C27 1467  -0.124   4.945   0.993 -0.8538 -0.5188 -0.8668
   55phy    C26 1468  -0.053   4.953   0.863 -0.4178  0.3402  0.7218
   55phy    C25 1469  -0.121   5.066   0.781  0.0380 -0.0204 -0.8475
   55phy    C23 1470  -0.080   5.102   0.635 -0.3103  0.7953 -0.3265
   55phy    C24 1471  -0.186   5.193   0.566 -0.5220  0.6938 -0.7204
   55phy    C22 1472   0.059   5.173   0.627 -0.3302 -0.1726  0.7462
   55phy    C21 1473   0.136   5.120   0.503 -0.2964 -0.6186 -0.4967
   55phy    C20 1474   0.271   5.189   0.487  0.1147 -0.2493  0.6061
   55phy    C18 1475   0.339   5.187   0.338 -0.1933  0.4421  0.4442
   55phy    O01 1476   0.340   5.051   0.285  0.5136 -0.0037  0.5712
   55phy    H01 1477   0.258   5.028   0.247  1.0373 -0.5593 -0.2599
   55phy    C19 1478   0.484   5.217   0.382  0.5523  0.4064 -0.1315
   55phy    C13 1479   0.268   5.298   0.235  0.2249  0.2039 -0.5956
   55phy     H3 1480   0.170   5.252   0.208  0.2500  0.0462 -0.4175
   55phy    O33 1481   0.217   5.419   0.296  0.3151  0.3722  0.6306
   55phy    H1B 1482   0.276   5.490   0.284 -0.2523  0.6560 -0.6327
   55phy    C12 1483   0.286   5.299   0.082 -0.2090  0.4047 -0.5227
   55phy    O11 1484   0.334   5.415   0.030 -0.0668 -0.2038  0.5474
   55phy    H1A 1485   0.382   5.398  -0.048 -0.6204  1.0505 -0.0949
   56phy    C35 1486   2.035   3.575   2.399 -0.6808  0.0105 -0.2584
   56phy    C33 1487   2.062   3.486   2.274 -0.0148 -0.6221  0.0215
   56phy    C34 1488   1.936   3.479   2.188 -0.6667  0.3452 -0.0445
   56phy    C32 1489   2.183   3.541   2.198 -0.2126  0.3291  0.3653
   56phy    C31 1490   2.299   3.449   2.179  0.1620  0.0431 -0.0786
   56phy    C30 1491   2.412   3.505   2.099  0.3737  0.2891  0.4600
   56phy    C28 1492   2.534   3.414   2.067  0.1455 -0.2383  0.3550
   56phy    C29 1493   2.540   3.386   1.918  0.2429 -0.1324  0.0993
   56phy    C27 1494   2.666   3.485   2.117  0.1694 -0.1308  0.2019
   56phy    C26 1495   2.776   3.397   2.171 -0.1959  0.0679 -0.2166
   56phy    C25 1496   2.893   3.489   2.209  0.9864 -0.1802 -0.2792
   56phy    C23 1497   3.011   3.420   2.274 -0.1456  0.6206 -0.2478
   56phy    C24 1498   3.150   3.465   2.234  0.4938  0.1229  0.1425
   56phy    C22 1499   3.003   3.446   2.433  0.4983  0.2678  0.6657
   56phy    C21 1500   2.955   3.330   2.520  0.1697  0.0576  0.0058
   56phy    C20 1501   2.975   3.361   2.668  0.6542  0.3104  0.2342
   56phy    C18 1502   2.923   3.249   2.771  0.3500 -0.2848  0.5853
   56phy    O01 1503   3.002   3.138   2.746  0.4680  1.0949  0.6371
   56phy    H01 1504   3.040   3.096   2.821 -1.2206  0.6133  1.2836
   56phy    C19 1505   2.977   3.297   2.905 -0.2187 -0.2660  0.8216
   56phy    C13 1506   2.763   3.232   2.765  0.9169  0.2721 -0.3349
   56phy     H3 1507   2.728   3.242   2.659 -0.7092 -0.1549  0.1298
   56phy    O33 1508   2.685   3.332   2.832  0.1811 -0.2233  0.1330
   56phy    H1B 1509   2.642   3.385   2.768  2.4176  0.6320 -0.7682
   56phy    C12 1510   2.701   3.094   2.801 -0.3684  0.0337  0.1802
   56phy    O11 1511   2.762   2.977   2.747  0.0411  0.1437  0.0198
   56phy    H1A 1512   2.844   3.004   2.709 -0.6744 -0.5196 -2.1471
   57phy    C35 1513   0.316   2.916   1.189 -0.4285 -0.1956 -0.0350
   57phy    C33 1514   0.215   2.981   1.294 -0.4114 -0.1243  0.0552
   57phy    C34 1515   0.235   2.921   1.425 -0.2331 -0.0126 -0.5231
   57phy    C32 1516   0.239   3.134   1.300 -0.1659  0.2191  0.1602
   57phy    C31 1517   0.194   3.221   1.181  0.8647  0.1211 -0.2720
   57phy    C30 1518   0.195   3.373   1.210  0.4988  0.3751  0.2008
   57phy    C28 1519   0.145   3.458   1.087 -0.3954  0.3071  0.1445
   57phy    C29 1520  -0.003   3.465   1.070 -0.4497  0.1115 -0.4555
   57phy    C27 1521   0.210   3.601   1.112 -0.4578  0.3930  0.2441
   57phy    C26 1522   0.297   3.658   0.997  0.1514  0.3984  0.1486
   57phy    C25 1523   0.358   3.792   1.034  0.0924  0.6316  0.0342
   57phy    C23 1524   0.408   3.869   0.913 -0.0626 -0.3073  0.1654
   57phy    C24 1525   0.424   4.016   0.948 -0.0786  0.0562 -0.2488
   57phy    C22 1526   0.547   3.818   0.865  0.2707 -0.3547  0.3691
   57phy    C21 1527   0.551   3.821   0.709 -0.0445 -0.2256  0.4673
   57phy    C20 1528   0.669   3.755   0.637 -0.4509 -0.0755 -0.1085
   57phy    C18 1529   0.676   3.737   0.482  0.0562  0.4795 -0.1164
   57phy    O01 1530   0.556   3.674   0.436 -0.1158  0.5840 -0.1390
   57phy    H01 1531   0.480   3.689   0.489  0.0034 -1.0685  0.5409
   57phy    C19 1532   0.790   3.634   0.475  0.2380 -0.0799 -0.4556
   57phy    C13 1533   0.689   3.874   0.399  0.5489 -0.3119  0.2725
   57phy     H3 1534   0.590   3.924   0.420  0.4951 -0.4500  0.3517
   57phy    O33 1535   0.768   3.976   0.455  0.1998 -0.4578  0.1346
   57phy    H1B 1536   0.853   3.979   0.416  0.2526 -1.0947  0.1977
   57phy    C12 1537   0.663   3.898   0.242 -0.4502 -0.2823 -0.8711
   57phy    O11 1538   0.541   3.834   0.206  0.6524  0.2453 -0.0478
   57phy    H1A 1539   0.526   3.761   0.263 -1.5485  0.4542 -0.2688
   58phy    C35 1540   0.874   3.449   1.872 -0.6854 -0.2019 -0.1882
   58phy    C33 1541   0.818   3.424   1.734  0.0342  0.3016 -0.3019
   58phy    C34 1542   0.881   3.532   1.651 -0.3930  0.0676 -0.1320
   58phy    C32 1543   0.860   3.290   1.667  0.2677  0.4934  0.3854
   58phy    C31 1544   0.775   3.174   1.700  0.5836 -0.0104 -0.4957
   58phy    C30 1545   0.828   3.037   1.642  0.4408 -0.5244  0.0667
   58phy    C28 1546   0.726   2.921   1.637 -0.4706  0.3000  0.1525
   58phy    C29 1547   0.661   2.911   1.498 -0.5621 -0.2092  0.7865
   58phy    C27 1548   0.805   2.795   1.664  0.1753 -0.3669 -0.8816
   58phy    C26 1549   0.801   2.741   1.806 -0.2081  0.2678 -0.3009
   58phy    C25 1550   0.869   2.606   1.811  0.1532  0.5223 -0.3107
   58phy    C23 1551   0.833   2.527   1.940  0.3529  1.2283 -0.7264
   58phy    C24 1552   0.769   2.396   1.900 -0.2059 -0.2929 -0.3833
   58phy    C22 1553   0.961   2.498   2.019 -0.4034  0.0366  0.3626
   58phy    C21 1554   0.976   2.561   2.156  0.3640 -0.2109 -0.3028
   58phy    C20 1555   1.083   2.513   2.244 -0.1064 -0.1606 -0.1886
   58phy    C18 1556   1.072   2.524   2.405  0.7242 -0.0061  0.0443
   58phy    O01 1557   0.935   2.505   2.453 -0.5164 -0.2258 -0.4985
   58phy    H01 1558   0.933   2.464   2.537  0.6050  1.7461  0.5471
   58phy    C19 1559   1.154   2.395   2.443  0.3182 -0.3552  0.1633
   58phy    C13 1560   1.119   2.659   2.474 -0.1055 -0.0529 -0.3394
   58phy     H3 1561   1.221   2.685   2.436  0.1608 -0.4357  0.1061
   58phy    O33 1562   1.145   2.651   2.619  0.1403  0.4468 -0.0252
   58phy    H1B 1563   1.066   2.657   2.669  0.8218 -0.6713  1.2709
   58phy    C12 1564   1.042   2.794   2.444 -0.4913 -0.5206  0.3032
   58phy    O11 1565   0.927   2.823   2.516 -0.0717 -0.3110  0.5108
   58phy    H1A 1566   0.877   2.744   2.512 -2.2134  0.9058  1.7098
   59phy    C35 1567   1.187   1.893   1.229 -0.7475  0.2895  0.5418
   59phy    C33 1568   1.086   1.895   1.115 -0.2295  0.5244 -0.5385
   59phy    C34 1569   1.032   1.758   1.088  0.0585 -0.0266 -0.2348
   59phy    C32 1570   0.984   2.009   1.141  0.3634  0.3547  0.0433
   59phy    C31 1571   0.963   2.097   1.016  0.1015 -0.7974 -0.5485
   59phy    C30 1572   0.873   2.215   1.055  0.0836 -0.3140 -0.2358
   59phy    C28 1573   0.807   2.287   0.936 -0.0580 -0.4903 -0.4557
   59phy    C29 1574   0.657   2.263   0.928  0.0697 -0.0906  0.2709
   59phy    C27 1575   0.843   2.437   0.922 -0.0469  0.6303  0.4634
   59phy    C26 1576   0.892   2.486   0.781  0.6536 -0.1658 -0.0463
   59phy    C25 1577   0.868   2.642   0.781 -0.1091  0.0618 -0.3045
   59phy    C23 1578   0.886   2.729   0.658 -0.3680  0.0060 -0.1320
   59phy    C24 1579   0.800   2.852   0.674 -0.2164 -0.1015 -0.2388
   59phy    C22 1580   1.029   2.778   0.644  0.0252 -0.2942 -0.1750
   59phy    C21 1581   1.112   2.724   0.532 -1.0935 -0.0839  0.0392
   59phy    C20 1582   1.267   2.748   0.537  0.2504 -0.5642  0.2284
   59phy    C18 1583   1.355   2.745   0.402  0.9093  0.1233 -0.5117
   59phy    O01 1584   1.351   2.618   0.340  0.6379  0.1215  0.5342
   59phy    H01 1585   1.409   2.611   0.266 -1.2738  2.4085 -1.3288
   59phy    C19 1586   1.496   2.753   0.471  0.3075  0.4725  0.3554
   59phy    C13 1587   1.310   2.857   0.292 -0.2222 -0.3786 -0.7013
   59phy     H3 1588   1.208   2.824   0.260 -1.2636  1.7872  0.2025
   59phy    O33 1589   1.271   2.990   0.335  0.0728  0.1378  0.3670
   59phy    H1B 1590   1.341   3.052   0.347  1.3293 -1.0261 -0.5354
   59phy    C12 1591   1.358   2.861   0.142  0.0982 -0.0345  0.2645
   59phy    O11 1592   1.366   2.736   0.085 -0.1809  0.0378 -0.2632
   59phy    H1A 1593   1.279   2.719   0.054  0.3250 -1.6866 -0.8589
   60phy    C35 1594   4.702   0.502   0.865  0.1834 -0.4254 -0.4295
   60phy    C33 1595   4.837   0.468   0.819  0.0023  0.3896  0.1328
   60phy    C34 1596   4.876   0.555   0.704  0.0083  0.2353 -0.1997
   60phy    C32 1597   4.941   0.460   0.935 -0.0266 -0.4471  0.1300
   60phy    C31 1598   5.054   0.358   0.907 -0.0723  0.4022  0.4398
   60phy    C30 1599   5.152   0.359   1.022  0.0857  0.0881  0.2207
   60phy    C28 1600   5.297   0.331   0.965 -0.1989 -0.1147  0.0412
   60phy    C29 1601   5.380   0.443   1.013  0.1449 -0.1284 -0.0915
   60phy    C27 1602   5.346   0.187   0.998  0.0314  0.0117  0.4404
   60phy    C26 1603   5.463   0.119   0.924  0.6130 -0.4455 -0.2368
   60phy    C25 1604   5.486  -0.020   0.979  0.1658  0.5813 -0.3469
   60phy    C23 1605   5.587  -0.105   0.910  0.8952 -0.0588 -0.2207
   60phy    C24 1606   5.680  -0.163   1.011  0.1910  0.1065 -0.1281
   60phy    C22 1607   5.519  -0.194   0.797 -0.2086 -0.5839  0.5164
   60phy    C21 1608   5.601  -0.211   0.675  0.2542 -0.3739 -0.2514
   60phy    C20 1609   5.528  -0.290   0.561  0.4232 -0.3605 -0.5982
   60phy    C18 1610   5.610  -0.316   0.427 -0.0913  0.1074  0.0903
   60phy    O01 1611   5.632  -0.184   0.375  0.0075  0.1569  0.1325
   60phy    H01 1612   5.551  -0.140   0.354 -0.9846 -1.9085 -0.6717
   60phy    C19 1613   5.502  -0.382   0.339  0.0214 -0.4192  0.3320
   60phy    C13 1614   5.742  -0.409   0.442  0.1202 -0.2096 -0.2036
   60phy     H3 1615   5.801  -0.358   0.522 -1.2545 -1.7027  1.8891
   60phy    O33 1616   5.737  -0.536   0.509  0.2117 -0.1661  0.2846
   60phy    H1B 1617   5.684  -0.537   0.587 -0.2325 -2.2070  0.0322
   60phy    C12 1618   5.868  -0.410   0.350  0.1618  0.7713  0.1474
   60phy    O11 1619   5.876  -0.504   0.242  0.7370 -0.2173 -0.7294
   60phy    H1A 1620   5.791  -0.497   0.204  0.5989 -0.9971 -0.5645
   61phy    C35 1621   2.604   3.549   1.508  0.4526  0.3300 -0.3106
   61phy    C33 1622   2.680   3.674   1.475 -0.0059  0.2393 -0.0752
   61phy    C34 1623   2.798   3.645   1.374 -0.1307  0.1521 -0.4825
   61phy    C32 1624   2.581   3.782   1.423 -0.2701 -0.8095 -0.7145
   61phy    C31 1625   2.614   3.915   1.484 -0.1977 -0.7535 -0.3386
   61phy    C30 1626   2.503   4.019   1.461  0.0352  0.1041  0.3859
   61phy    C28 1627   2.514   4.157   1.532  0.4279 -0.1583 -0.6337
   61phy    C29 1628   2.581   4.266   1.452  0.0956 -0.1558 -0.3547
   61phy    C27 1629   2.376   4.203   1.573  0.3669  0.0077 -0.4752
   61phy    C26 1630   2.361   4.265   1.713 -0.3921 -0.1997 -0.3922
   61phy    C25 1631   2.220   4.316   1.744 -0.3263  0.2522  0.0673
   61phy    C23 1632   2.191   4.371   1.883  0.0147  0.2428 -0.6585
   61phy    C24 1633   2.164   4.520   1.884  0.2134  0.2014 -0.3141
   61phy    C22 1634   2.073   4.305   1.963  0.1778  0.2479 -0.0498
   61phy    C21 1635   2.100   4.260   2.112  0.3773 -0.3664  0.4039
   61phy    C20 1636   1.970   4.224   2.192  0.3596  0.1098 -0.0002
   61phy    C18 1637   1.994   4.177   2.345 -0.1653  0.3527 -0.2024
   61phy    O01 1638   2.101   4.251   2.409 -0.2775  0.2796 -0.3199
   61phy    H01 1639   2.081   4.243   2.500 -0.2651 -1.9251 -0.4545
   61phy    C19 1640   1.866   4.222   2.414  0.6982  0.2037 -0.2476
   61phy    C13 1641   2.036   4.022   2.359 -0.0473 -0.1964  0.9636
   61phy     H3 1642   1.964   3.958   2.301  1.2454  0.4678 -1.5094
   61phy    O33 1643   2.016   3.979   2.493 -0.3337 -0.2349 -0.2799
   61phy    H1B 1644   2.100   3.992   2.533 -0.8678  2.3983  0.1424
   61phy    C12 1645   2.176   3.974   2.311 -0.0594  0.4936  0.3464
   61phy    O11 1646   2.279   3.970   2.408 -0.4230 -0.2293 -0.3896
   61phy    H1A 1647   2.338   4.042   2.396 -0.5999  0.5728  2.7244
   62phy    C35 1648   1.393   4.589   1.694  0.1624  0.2318  0.4715
   62phy    C33 1649   1.267   4.652   1.742  0.0093  0.3926 -0.2335
   62phy    C34 1650   1.301   4.766   1.829  0.1953  0.1868  0.2257
   62phy    C32 1651   1.183   4.702   1.621  0.8128  0.1083  0.4132
   62phy    C31 1652   1.070   4.598   1.584 -0.1247 -0.3309  0.4574
   62phy    C30 1653   0.971   4.653   1.478  0.3323 -0.1547 -0.1374
   62phy    C28 1654   0.859   4.563   1.430  0.4766 -0.3888  0.3476
   62phy    C29 1655   0.734   4.558   1.525 -0.3636  0.0465 -0.5270
   62phy    C27 1656   0.819   4.602   1.287  0.1019  0.0917  0.2476
   62phy    C26 1657   0.794   4.481   1.195  0.6438 -0.1368 -0.0176
   62phy    C25 1658   0.811   4.535   1.050  0.2295  0.2757  0.2825
   62phy    C23 1659   0.790   4.440   0.926 -0.3927 -0.3480  0.1255
   62phy    C24 1660   0.644   4.408   0.902 -0.2440 -1.0716 -0.2079
   62phy    C22 1661   0.844   4.506   0.799  0.0046  0.3704  0.3800
   62phy    C21 1662   0.985   4.482   0.757 -0.5552 -0.6978 -0.0456
   62phy    C20 1663   1.053   4.549   0.633 -0.5064 -0.3623  0.0675
   62phy    C18 1664   1.209   4.568   0.617  0.2005  0.1485  0.1452
   62phy    O01 1665   1.253   4.647   0.730  0.0389  0.0446  0.2506
   62phy    H01 1666   1.183   4.692   0.772 -2.1694 -2.1426 -0.8492
   62phy    C19 1667   1.213   4.656   0.494  0.4771 -0.1807  0.3262
   62phy    C13 1668   1.290   4.429   0.604 -0.2407  0.0885 -0.2074
   62phy     H3 1669   1.263   4.381   0.701 -1.2901  1.5085  0.2466
   62phy    O33 1670   1.242   4.323   0.517  0.8148  0.0124 -0.0185
   62phy    H1B 1671   1.312   4.312   0.456  1.5580  0.0871  0.7955
   62phy    C12 1672   1.438   4.417   0.653  0.1404  0.7044  0.2049
   62phy    O11 1673   1.496   4.537   0.692 -0.1230  0.3883  0.2561
   62phy    H1A 1674   1.436   4.603   0.720 -1.2522  0.7118 -2.6076
   63phy    C35 1675   1.204   2.827   1.607 -0.0735  0.1205 -0.3441
   63phy    C33 1676   1.335   2.804   1.523  0.3591 -0.3512 -0.3017
   63phy    C34 1677   1.302   2.830   1.374 -0.0884 -0.4172 -0.6797
   63phy    C32 1678   1.443   2.903   1.565  0.4101  0.4422  0.2650
   63phy    C31 1679   1.554   2.857   1.657  0.1331 -0.6376 -0.2367
   63phy    C30 1680   1.648   2.977   1.690  0.0987 -0.0664  0.1001
   63phy    C28 1681   1.761   2.945   1.790  0.9059  0.0185  0.3947
   63phy    C29 1682   1.884   2.948   1.702 -0.6210 -0.5796 -0.4041
   63phy    C27 1683   1.782   3.053   1.896 -0.4236  0.0877  0.0657
   63phy    C26 1684   1.710   3.030   2.031  0.4422  0.3424  0.3121
   63phy    C25 1685   1.696   3.163   2.111  0.3417 -0.5760 -0.4472
   63phy    C23 1686   1.647   3.148   2.261  0.0034  0.0955 -0.2613
   63phy    C24 1687   1.765   3.101   2.346 -0.0834  0.4030 -0.2980
   63phy    C22 1688   1.578   3.280   2.308  0.3864 -0.1812  0.0544
   63phy    C21 1689   1.467   3.264   2.408  0.4582 -1.0126 -0.1224
   63phy    C20 1690   1.399   3.401   2.444 -0.2162  0.4762  0.2446
   63phy    C18 1691   1.302   3.413   2.566 -0.6283  0.0082 -0.0504
   63phy    O01 1692   1.343   3.338   2.679  0.5869  0.8548 -0.5865
   63phy    H01 1693   1.285   3.335   2.752  0.4893 -2.8914 -0.6069
   63phy    C19 1694   1.326   3.558   2.616 -0.2277  0.3059  0.2303
   63phy    C13 1695   1.146   3.373   2.542 -0.0201 -0.2263  0.4389
   63phy     H3 1696   1.114   3.430   2.451  1.1644  3.1180  1.9595
   63phy    O33 1697   1.060   3.433   2.641 -0.0376 -0.1797 -0.2126
   63phy    H1B 1698   1.076   3.391   2.723 -0.2862  1.3819  0.6805
   63phy    C12 1699   1.100   3.220   2.525 -0.1849  0.5192  0.1596
   63phy    O11 1700   1.099   3.124   2.632  0.0489 -0.2726  0.0667
   63phy    H1A 1701   1.187   3.095   2.648 -0.1070 -0.1604  1.2237
   64phy    C35 1702   1.147   0.502   1.380 -0.2045 -0.1612  0.0508
   64phy    C33 1703   1.286   0.449   1.417  0.5705  0.6661  0.1752
   64phy    C34 1704   1.342   0.538   1.531  0.0329 -0.3419  0.1045
   64phy    C32 1705   1.271   0.296   1.450 -0.5583  0.0062 -0.3807
   64phy    C31 1706   1.397   0.220   1.492  0.7126  0.0488 -0.0105
   64phy    C30 1707   1.366   0.071   1.489  0.1761  0.2939 -0.2194
   64phy    C28 1708   1.490  -0.017   1.490 -0.1510  0.2726  0.8738
   64phy    C29 1709   1.498  -0.103   1.618 -0.2744 -0.0380 -0.2952
   64phy    C27 1710   1.485  -0.113   1.365 -0.1540 -0.1910 -0.4575
   64phy    C26 1711   1.600  -0.202   1.323 -0.3769  0.1639 -0.1129
   64phy    C25 1712   1.568  -0.322   1.241  0.4695  0.3979 -0.0534
   64phy    C23 1713   1.660  -0.444   1.241 -0.1281  0.2671 -0.1538
   64phy    C24 1714   1.605  -0.537   1.354 -0.5260 -0.8460  0.1689
   64phy    C22 1715   1.654  -0.527   1.106 -0.5629  0.0333  0.8867
   64phy    C21 1716   1.772  -0.507   1.003  0.4552 -0.3989 -0.6634
   64phy    C20 1717   1.751  -0.594   0.880 -0.7418  0.2102  0.4481
   64phy    C18 1718   1.879  -0.590   0.780 -0.1299  0.4288 -0.1665
   64phy    O01 1719   1.901  -0.453   0.735  0.2516 -0.0151  0.6814
   64phy    H01 1720   1.835  -0.417   0.678 -0.4989 -0.6515  1.1291
   64phy    C19 1721   1.825  -0.671   0.659  0.0087 -0.3464 -0.5414
   64phy    C13 1722   2.013  -0.653   0.843  0.8251 -0.4759 -0.2398
   64phy     H3 1723   2.035  -0.581   0.926 -1.0581  0.4505 -0.4917
   64phy    O33 1724   2.004  -0.773   0.923 -0.4824  0.1382  0.1874
   64phy    H1B 1725   1.951  -0.754   0.998  0.6569  0.2718  0.9848
   64phy    C12 1726   2.160  -0.636   0.779 -0.4784 -0.1317 -0.1348
   64phy    O11 1727   2.202  -0.724   0.674  0.1262 -0.1050 -0.2162
   64phy    H1A 1728   2.210  -0.809   0.714 -0.0642 -0.9351 -1.8573
   65phy    C35 1729   2.988   4.741   1.004 -0.3759  0.4182 -0.1148
   65phy    C33 1730   3.092   4.854   1.027 -0.3477 -0.4893 -0.0314
   65phy    C34 1731   3.204   4.812   1.111  0.2137  0.2444  0.5616
   65phy    C32 1732   3.130   4.914   0.893 -0.2598 -0.2647  0.0273
   65phy    C31 1733   3.051   5.033   0.843 -0.4286 -0.3109  0.4984
   65phy    C30 1734   3.100   5.079   0.713  0.2411 -0.0879  0.2633
   65phy    C28 1735   2.988   5.127   0.620 -0.4437  0.0204  0.4134
   65phy    C29 1736   2.948   5.275   0.640  0.1415 -0.5866 -0.1219
   65phy    C27 1737   3.008   5.094   0.473  0.2060  0.2380  1.4218
   65phy    C26 1738   2.886   5.045   0.399  0.0687  0.3661  0.6644
   65phy    C25 1739   2.911   4.991   0.258 -0.3458  0.1865 -0.1390
   65phy    C23 1740   2.790   4.921   0.191 -0.6249 -0.2803 -0.1932
   65phy    C24 1741   2.782   4.978   0.049 -0.9637  0.2626 -0.3807
   65phy    C22 1742   2.793   4.763   0.202 -0.3680 -0.4591 -0.8454
   65phy    C21 1743   2.652   4.700   0.212 -0.1394 -0.1119 -0.6425
   65phy    C20 1744   2.661   4.551   0.247  0.1727 -0.3735  0.3999
   65phy    C18 1745   2.532   4.460   0.266 -0.1529 -1.0564  0.2398
   65phy    O01 1746   2.433   4.524   0.344 -0.2618  0.2686  0.0151
   65phy    H01 1747   2.370   4.460   0.370  0.2898  0.2621  1.4535
   65phy    C19 1748   2.583   4.347   0.354  0.5585  0.1104  0.3578
   65phy    C13 1749   2.462   4.412   0.132  0.7324  0.3432  0.5199
   65phy     H3 1750   2.548   4.398   0.061  0.5488 -0.6839  0.4945
   65phy    O33 1751   2.418   4.283   0.124  0.4540 -0.1599  0.0364
   65phy    H1B 1752   2.332   4.267   0.090  0.9581 -1.3774 -0.7475
   65phy    C12 1753   2.382   4.499   0.028 -0.0144 -0.3871 -0.0118
   65phy    O11 1754   2.245   4.503   0.057 -0.1651  0.2906  0.0356
   65phy    H1A 1755   2.222   4.412   0.062  1.0509 -0.0897 -0.8292
   66phy    C35 1756   2.345   1.431   2.130 -0.1298  0.2715 -0.1213
   66phy    C33 1757   2.416   1.297   2.107  0.6006 -0.0924 -0.4034
   66phy    C34 1758   2.556   1.340   2.061 -0.3351 -0.2413  0.6034
   66phy    C32 1759   2.430   1.206   2.232 -0.0891  0.3959 -0.3812
   66phy    C31 1760   2.423   1.057   2.195 -0.1272  0.6485 -0.5097
   66phy    C30 1761   2.419   0.954   2.313 -0.2556 -0.5547 -0.1758
   66phy    C28 1762   2.370   0.810   2.285  0.4297  0.2442  0.7050
   66phy    C29 1763   2.474   0.710   2.241  0.1248 -0.0968 -0.0479
   66phy    C27 1764   2.292   0.756   2.410  0.0182 -0.1945 -0.4000
   66phy    C26 1765   2.151   0.729   2.363  0.1419  0.1215  0.0074
   66phy    C25 1766   2.085   0.650   2.478  0.2672  0.2811  0.5277
   66phy    C23 1767   1.929   0.632   2.475  0.0466 -0.3246 -0.0176
   66phy    C24 1768   1.881   0.535   2.374 -0.1417 -0.1274  0.6795
   66phy    C22 1769   1.870   0.595   2.612  0.2993 -0.1023  0.0479
   66phy    C21 1770   1.767   0.683   2.679  0.0685 -0.0551  0.5686
   66phy    C20 1771   1.766   0.643   2.826  0.0874 -0.1982  0.4585
   66phy    C18 1772   1.684   0.737   2.928  0.2882  0.4894  0.4823
   66phy    O01 1773   1.539   0.723   2.895 -0.0166  0.0863 -0.2132
   66phy    H01 1774   1.522   0.762   2.811 -0.0505  0.4515 -0.0386
   66phy    C19 1775   1.708   0.657   3.061 -0.0936 -0.3871 -0.4939
   66phy    C13 1776   1.731   0.890   2.923 -0.1757 -0.4215  0.0848
   66phy     H3 1777   1.741   0.921   2.815 -1.1172  1.1609  0.4201
   66phy    O33 1778   1.865   0.910   2.963  0.1656 -0.0668 -0.0393
   66phy    H1B 1779   1.932   0.867   2.912 -0.6596 -0.5094 -0.7744
   66phy    C12 1780   1.636   0.996   2.994  0.1359 -1.0047 -0.2187
   66phy    O11 1781   1.664   1.136   2.956 -0.0119 -0.2990 -0.2888
   66phy    H1A 1782   1.653   1.197   3.025  0.6060 -1.5271  0.9417
   67phy    C35 1783   3.975   0.314   0.979 -0.1358 -0.0922  0.3341
   67phy    C33 1784   3.921   0.232   1.095  0.1142  0.3246  0.1859
   67phy    C34 1785   4.008   0.255   1.218 -0.3025 -0.1378 -0.3352
   67phy    C32 1786   3.768   0.257   1.120  0.0815 -0.2808 -0.6334
   67phy    C31 1787   3.670   0.177   1.032 -0.6438  0.0407 -0.1553
   67phy    C30 1788   3.539   0.249   1.023  0.3791  0.3898  0.0766
   67phy    C28 1789   3.419   0.197   0.934 -0.1982 -0.1436  0.3188
   67phy    C29 1790   3.299   0.203   1.024 -0.2769 -0.4706 -0.4944
   67phy    C27 1791   3.378   0.298   0.824 -0.0241 -0.5867 -0.0776
   67phy    C26 1792   3.417   0.253   0.682  0.5122 -0.2470  0.1747
   67phy    C25 1793   3.385   0.358   0.580  0.1723  0.6202  0.1037
   67phy    C23 1794   3.383   0.305   0.433  0.6594 -0.5276 -0.5566
   67phy    C24 1795   3.239   0.308   0.372  0.2481  0.4156  0.3958
   67phy    C22 1796   3.470   0.397   0.343  0.5405  0.0363 -0.3703
   67phy    C21 1797   3.544   0.337   0.233 -0.4024 -0.0513  0.3022
   67phy    C20 1798   3.648   0.421   0.173 -0.4785 -0.3521 -0.6105
   67phy    C18 1799   3.734   0.366   0.057  0.7289 -0.5301 -0.6716
   67phy    O01 1800   3.805   0.246   0.101  0.1728  0.4846 -0.0720
   67phy    H01 1801   3.765   0.203   0.174 -0.7557  0.3933 -0.6190
   67phy    C19 1802   3.834   0.483   0.041  0.0381  0.3580  0.1255
   67phy    C13 1803   3.656   0.343  -0.079 -0.3603  0.1800 -0.0272
   67phy     H3 1804   3.573   0.274  -0.047  1.5210 -1.1321  2.3376
   67phy    O33 1805   3.582   0.451  -0.133 -0.0879  0.4241 -0.7670
   67phy    H1B 1806   3.518   0.485  -0.073 -0.5467 -1.3254 -0.2080
   67phy    C12 1807   3.685   0.229  -0.182 -0.2356 -0.0772 -0.2945
   67phy    O11 1808   3.782   0.250  -0.283 -0.3738 -0.5960  0.0371
   67phy    H1A 1809   3.816   0.167  -0.309  1.8490  0.0311  0.7520
   68phy    C35 1810   1.705   0.520   1.469 -0.5295 -0.3908  0.0406
   68phy    C33 1811   1.859   0.506   1.492  0.0719  0.8519  0.5487
   68phy    C34 1812   1.919   0.639   1.546 -0.1094 -0.4726  0.1071
   68phy    C32 1813   1.881   0.379   1.582 -0.2401  0.7224  0.1491
   68phy    C31 1814   1.988   0.299   1.508  0.3495 -0.3659 -0.2950
   68phy    C30 1815   1.997   0.151   1.553 -0.1539 -0.0616 -0.3621
   68phy    C28 1816   2.101   0.056   1.486  0.2107  0.3098  0.5473
   68phy    C29 1817   2.169  -0.035   1.592  0.7942  0.1028  0.1972
   68phy    C27 1818   2.032  -0.053   1.397  0.0131 -0.7137 -0.0721
   68phy    C26 1819   2.013  -0.012   1.245 -0.5146  0.1926 -0.5985
   68phy    C25 1820   1.964  -0.131   1.162 -0.3553  0.0227 -0.2311
   68phy    C23 1821   1.972  -0.112   1.008  0.4521 -0.3734  0.3270
   68phy    C24 1822   2.061  -0.221   0.953 -0.4880 -0.1092 -0.3954
   68phy    C22 1823   1.828  -0.125   0.947 -0.1133  0.3895 -0.6233
   68phy    C21 1824   1.802  -0.077   0.809  0.4779 -0.0181 -0.3878
   68phy    C20 1825   1.653  -0.120   0.782  0.4801  0.7753  0.2543
   68phy    C18 1826   1.594  -0.129   0.641  0.5570 -0.0408  0.0152
   68phy    O01 1827   1.608  -0.002   0.569  0.3069  0.2082  0.2936
   68phy    H01 1828   1.698   0.022   0.578 -0.0179  1.6455  0.0721
   68phy    C19 1829   1.442  -0.167   0.661 -0.5315 -0.5429  0.1095
   68phy    C13 1830   1.660  -0.242   0.551 -0.6241  0.1278 -0.5619
   68phy     H3 1831   1.762  -0.203   0.528 -0.7790  0.0247 -1.4435
   68phy    O33 1832   1.696  -0.369   0.617  0.1329  0.3175  0.6008
   68phy    H1B 1833   1.627  -0.431   0.606  0.1206  0.5861 -1.1232
   68phy    C12 1834   1.646  -0.258   0.393  0.0276 -0.2690 -0.3389
   68phy    O11 1835   1.547  -0.351   0.369  0.5100  0.0663 -0.0478
   68phy    H1A 1836   1.495  -0.315   0.300 -1.6133 -1.7176  0.5391
   69phy    C35 1837   2.371   3.275   1.608  0.2916  0.4042 -0.2744
   69phy    C33 1838   2.225   3.321   1.630 -0.0691  0.3474  0.4483
   69phy    C34 1839   2.128   3.217   1.611  0.2406 -0.5781  0.4866
   69phy    C32 1840   2.214   3.416   1.748 -0.6065 -0.1184 -1.1615
   69phy    C31 1841   2.196   3.557   1.700 -0.0028  0.4208  0.4052
   69phy    C30 1842   2.236   3.660   1.804 -0.1272 -0.4775  0.1022
   69phy    C28 1843   2.270   3.800   1.742 -0.2995 -0.3628 -0.3439
   69phy    C29 1844   2.148   3.891   1.719  0.2364  1.1247 -0.0479
   69phy    C27 1845   2.334   3.884   1.858  0.0196 -0.5908 -0.5037
   69phy    C26 1846   2.486   3.871   1.884  0.6419 -0.5678 -0.1745
   69phy    C25 1847   2.521   3.965   2.004 -0.8963  0.3419 -0.3581
   69phy    C23 1848   2.657   3.936   2.076 -0.1761  0.5330  0.5366
   69phy    C24 1849   2.757   4.030   2.010 -0.4586 -0.4740 -0.4620
   69phy    C22 1850   2.657   3.955   2.230  0.3041 -0.5148  0.0691
   69phy    C21 1851   2.652   3.834   2.321  0.0246  0.3725  0.0804
   69phy    C20 1852   2.565   3.869   2.441  0.5729  0.3225 -0.1446
   69phy    C18 1853   2.542   3.765   2.564  0.0239  0.2363  1.1123
   69phy    O01 1854   2.669   3.695   2.588  0.4772 -0.7767  0.1371
   69phy    H01 1855   2.741   3.752   2.604 -1.1688  1.4094  0.2184
   69phy    C19 1856   2.525   3.857   2.681  0.1849 -0.3165  0.1847
   69phy    C13 1857   2.433   3.653   2.519 -0.2055 -0.5553 -0.0010
   69phy     H3 1858   2.461   3.614   2.418 -0.9768 -0.7070 -0.1675
   69phy    O33 1859   2.312   3.721   2.493  0.3679  0.3811 -0.1590
   69phy    H1B 1860   2.333   3.804   2.454  0.7569  0.0593 -0.6287
   69phy    C12 1861   2.426   3.521   2.610 -0.2548 -1.0861  0.3706
   69phy    O11 1862   2.550   3.457   2.626  0.2846  0.1058 -0.6363
   69phy    H1A 1863   2.613   3.524   2.605 -1.1290  1.6278 -0.2572
   70phy    C35 1864   1.297   1.147   0.744 -0.3672  0.1204  0.0626
   70phy    C33 1865   1.441   1.125   0.793  0.1076 -0.0302  0.7012
   70phy    C34 1866   1.497   1.254   0.850  0.0130 -0.1509 -0.1573
   70phy    C32 1867   1.430   1.028   0.914 -0.0446 -0.1043 -1.2396
   70phy    C31 1868   1.517   0.896   0.908 -0.3686 -0.9490 -0.0822
   70phy    C30 1869   1.519   0.814   1.031  0.2122  0.3293 -0.3338
   70phy    C28 1870   1.631   0.710   1.039  0.5555  0.3725 -0.4632
   70phy    C29 1871   1.747   0.771   1.127 -0.7806  0.0798 -0.1391
   70phy    C27 1872   1.574   0.593   1.114  0.3400 -0.2493  0.5006
   70phy    C26 1873   1.573   0.475   1.014  0.4846  0.0046  0.4229
   70phy    C25 1874   1.501   0.346   1.063  0.1882 -0.2776 -0.1225
   70phy    C23 1875   1.516   0.228   0.965  0.0741  0.7303 -0.0645
   70phy    C24 1876   1.504   0.102   1.049 -0.0892 -0.0374 -0.2515
   70phy    C22 1877   1.404   0.218   0.862 -0.0835  0.1784  0.0935
   70phy    C21 1878   1.445   0.250   0.719 -0.4076  0.3854  0.7379
   70phy    C20 1879   1.324   0.270   0.625 -0.4228  0.1479 -0.4043
   70phy    C18 1880   1.343   0.323   0.481 -0.3748 -0.2297 -0.1925
   70phy    O01 1881   1.429   0.435   0.478  0.2482 -0.0118  0.8311
   70phy    H01 1882   1.406   0.509   0.425  1.3909  0.7926  1.4029
   70phy    C19 1883   1.201   0.376   0.450  0.4009  0.5716 -0.5596
   70phy    C13 1884   1.398   0.211   0.377 -0.3502  0.1839 -0.2504
   70phy     H3 1885   1.509   0.213   0.393 -0.2530 -0.1154 -0.8356
   70phy    O33 1886   1.381   0.070   0.406  0.4489 -0.1973 -0.4072
   70phy    H1B 1887   1.439   0.040   0.473 -1.8378 -1.6147  1.0410
   70phy    C12 1888   1.438   0.228   0.227  0.1073 -0.0217 -0.1760
   70phy    O11 1889   1.469   0.355   0.181 -0.1169 -0.1303 -0.2385
   70phy    H1A 1890   1.384   0.391   0.162 -0.2099 -1.1347 -1.9483
   71phy    C35 1891   2.481   0.956   1.692 -0.3369  0.4558 -0.2632
   71phy    C33 1892   2.540   0.819   1.715 -0.4023  0.2693  0.4675
   71phy    C34 1893   2.579   0.808   1.862  0.2164 -0.1082 -0.2734
   71phy    C32 1894   2.442   0.706   1.675  0.7007 -0.1239  0.1527
   71phy    C31 1895   2.474   0.638   1.541  0.4232  0.1488 -0.3573
   71phy    C30 1896   2.380   0.527   1.507  0.0348  0.3600 -0.3019
   71phy    C28 1897   2.407   0.452   1.372  0.7880  0.0291  0.1409
   71phy    C29 1898   2.489   0.325   1.383 -0.2006 -0.0392 -0.2411
   71phy    C27 1899   2.272   0.409   1.313 -0.1448  0.4597 -0.1595
   71phy    C26 1900   2.252   0.436   1.168 -0.0920 -0.7366  0.3515
   71phy    C25 1901   2.133   0.361   1.109  0.4859 -0.2157  0.0817
   71phy    C23 1902   2.122   0.362   0.956 -0.1298  0.5758 -0.2273
   71phy    C24 1903   2.173   0.225   0.904 -0.2290  0.0988  0.2572
   71phy    C22 1904   1.982   0.401   0.909  0.0657  0.4038  0.2595
   71phy    C21 1905   1.960   0.438   0.761 -1.0979  0.3985 -0.3308
   71phy    C20 1906   1.823   0.505   0.739  0.4223 -0.1483 -0.3267
   71phy    C18 1907   1.789   0.571   0.599 -0.1369  0.0017 -0.2920
   71phy    O01 1908   1.883   0.676   0.565  0.0646 -0.8482  0.2269
   71phy    H01 1909   1.922   0.707   0.645 -0.1132 -0.6944  0.2543
   71phy    C19 1910   1.660   0.650   0.634  0.4177  0.4178 -0.3857
   71phy    C13 1911   1.774   0.468   0.474  0.4686  0.7351 -0.1898
   71phy     H3 1912   1.877   0.428   0.461  1.9355  3.5456  1.7504
   71phy    O33 1913   1.700   0.350   0.500 -0.0018  0.5848  0.4560
   71phy    H1B 1914   1.614   0.376   0.528 -0.3476  0.0090 -0.0349
   71phy    C12 1915   1.782   0.497   0.319 -0.0466 -0.1321 -0.2330
   71phy    O11 1916   1.662   0.540   0.261  0.3027  0.6891  0.0090
   71phy    H1A 1917   1.593   0.481   0.285  1.2495 -0.3556  0.2911
   72phy    C35 1918   2.076   1.094   1.642 -0.4022 -0.4426 -0.0440
   72phy    C33 1919   2.103   1.241   1.635 -0.4321  0.0189 -0.5831
   72phy    C34 1920   2.138   1.289   1.773 -0.4795  0.3102 -0.6837
   72phy    C32 1921   2.212   1.261   1.531 -0.1542 -0.9314  0.6397
   72phy    C31 1922   2.170   1.382   1.444 -0.2818 -0.0538 -0.2268
   72phy    C30 1923   2.283   1.416   1.339  0.5154 -0.0386 -0.9585
   72phy    C28 1924   2.257   1.527   1.239  0.5850  0.5927  0.2798
   72phy    C29 1925   2.267   1.661   1.308 -0.5006 -0.7620  0.1522
   72phy    C27 1926   2.353   1.521   1.118  0.4044  0.4873 -0.1967
   72phy    C26 1927   2.284   1.472   0.991  0.0982  0.5215  0.6216
   72phy    C25 1928   2.383   1.482   0.877  0.4332  0.2041 -0.3859
   72phy    C23 1929   2.324   1.449   0.734  0.1696 -0.3074  0.0732
   72phy    C24 1930   2.424   1.498   0.630  0.2581  0.0268 -0.3029
   72phy    C22 1931   2.303   1.300   0.708 -0.1619 -0.0472  0.4909
   72phy    C21 1932   2.154   1.260   0.701 -0.0315  0.3466 -0.9249
   72phy    C20 1933   2.144   1.106   0.702 -0.0969  0.2028  0.3114
   72phy    C18 1934   2.010   1.037   0.701 -0.3104 -1.0741 -0.7143
   72phy    O01 1935   1.916   1.108   0.790 -0.0911  0.3507 -0.1181
   72phy    H01 1936   1.944   1.114   0.879  1.6053 -1.9901 -0.4118
   72phy    C19 1937   2.035   0.900   0.765  0.6201 -0.0363 -0.2042
   72phy    C13 1938   1.956   1.031   0.547 -0.0617  0.3105 -0.6500
   72phy     H3 1939   1.984   1.129   0.501 -0.1987 -0.5169 -2.6011
   72phy    O33 1940   2.019   0.952   0.448 -0.0709 -0.2476  0.0170
   72phy    H1B 1941   2.107   0.927   0.468 -0.5776 -1.8860  0.3846
   72phy    C12 1942   1.803   1.043   0.511 -0.1740 -0.2991 -0.4093
   72phy    O11 1943   1.738   1.136   0.587 -0.3452  0.2568 -0.7171
   72phy    H1A 1944   1.773   1.135   0.674  1.0073 -0.1015 -1.2464
   73phy    C35 1945   2.621   0.937   0.640 -0.2681 -0.0067  0.6916
   73phy    C33 1946   2.570   1.036   0.739 -0.4145 -0.0863  0.4063
   73phy    C34 1947   2.466   0.969   0.825 -0.2517  0.6588  0.3260
   73phy    C32 1948   2.686   1.090   0.823  0.2831 -0.0492  0.1933
   73phy    C31 1949   2.780   1.187   0.749  0.4431  0.4158  0.0811
   73phy    C30 1950   2.900   1.227   0.834  0.2653  0.0114 -0.1410
   73phy    C28 1951   2.974   1.357   0.797  0.7972 -0.1479  0.0281
   73phy    C29 1952   3.059   1.399   0.914  0.0140 -0.4460  0.4316
   73phy    C27 1953   3.058   1.332   0.662  0.0298  0.1511  0.3456
   73phy    C26 1954   3.064   1.457   0.575 -0.3058  0.1014  0.0290
   73phy    C25 1955   3.148   1.432   0.447 -0.6083  0.5577 -0.6392
   73phy    C23 1956   3.165   1.566   0.368  0.5595 -0.5335 -0.1204
   73phy    C24 1957   3.297   1.642   0.409  0.8770  0.1554 -0.2645
   73phy    C22 1958   3.170   1.551   0.216  0.1595  0.5063  0.1873
   73phy    C21 1959   3.028   1.546   0.148 -0.7196  0.1643  0.3745
   73phy    C20 1960   3.043   1.522  -0.006 -0.2998 -0.4641 -0.4593
   73phy    C18 1961   2.911   1.512  -0.096  0.4294 -0.7760 -0.0608
   73phy    O01 1962   2.814   1.416  -0.045 -0.0504 -0.3596  0.0944
   73phy    H01 1963   2.729   1.432  -0.083  0.2976 -0.3985 -0.7112
   73phy    C19 1964   2.965   1.437  -0.218  0.1969 -0.1051  0.2850
   73phy    C13 1965   2.838   1.655  -0.125 -0.2556 -0.1574  0.0755
   73phy     H3 1966   2.801   1.689  -0.025  2.4648  0.4966  0.9564
   73phy    O33 1967   2.914   1.767  -0.155  0.4707  0.6213 -0.0875
   73phy    H1B 1968   2.899   1.793  -0.244 -0.6556 -0.7962 -0.3458
   73phy    C12 1969   2.692   1.674  -0.174  0.1053 -0.2728  0.3398
   73phy    O11 1970   2.618   1.553  -0.160  0.2031 -0.4618  0.0220
   73phy    H1A 1971   2.529   1.573  -0.136  1.0387  2.1844  1.3657
   74phy    C35 1972   3.553   1.723   1.684  0.4222  0.2373 -0.5305
   74phy    C33 1973   3.424   1.697   1.762 -0.5033 -0.8888 -0.3520
   74phy    C34 1974   3.444   1.771   1.895 -0.0308  0.1648  0.2683
   74phy    C32 1975   3.284   1.740   1.702  0.7571  0.0309 -0.1190
   74phy    C31 1976   3.218   1.659   1.589  0.2199 -0.0379  0.1512
   74phy    C30 1977   3.126   1.750   1.505 -0.6819 -0.5000  0.3274
   74phy    C28 1978   3.081   1.666   1.383  0.4636  0.0751 -0.1547
   74phy    C29 1979   2.931   1.631   1.386  0.6451  0.1878 -0.4297
   74phy    C27 1980   3.080   1.757   1.254  0.3538 -0.1389  0.1038
   74phy    C26 1981   3.197   1.767   1.155 -0.4325 -0.1299 -0.1655
   74phy    C25 1982   3.175   1.862   1.039 -0.6528 -0.3277 -0.3797
   74phy    C23 1983   3.273   1.866   0.924 -0.0344  0.1187  0.7074
   74phy    C24 1984   3.214   1.787   0.807  0.0334  0.2595  0.9156
   74phy    C22 1985   3.307   2.013   0.891  0.1411  0.0399 -0.1046
   74phy    C21 1986   3.449   2.070   0.924  0.0066  0.5077 -0.1388
   74phy    C20 1987   3.456   2.227   0.923  0.1567 -0.0511 -0.1876
   74phy    C18 1988   3.593   2.292   0.883 -0.5831  0.0077  0.0668
   74phy    O01 1989   3.700   2.230   0.962 -0.3056  0.7580 -0.2046
   74phy    H01 1990   3.679   2.231   1.054  0.9430  1.4266  0.1004
   74phy    C19 1991   3.580   2.444   0.926 -0.4795  0.1261 -0.4581
   74phy    C13 1992   3.631   2.276   0.728 -0.4997  0.2983 -0.3728
   74phy     H3 1993   3.636   2.164   0.721  0.7904  0.3015  0.3381
   74phy    O33 1994   3.525   2.300   0.638  0.7912  0.1274  0.1636
   74phy    H1B 1995   3.443   2.320   0.679 -0.2539  1.4510 -2.2960
   74phy    C12 1996   3.774   2.273   0.654 -0.4501 -0.6781  0.1345
   74phy    O11 1997   3.876   2.250   0.748 -0.2464  0.0036  0.0630
   74phy    H1A 1998   3.833   2.247   0.831 -2.8096  0.3901 -1.1521
   75phy    C35 1999   3.522   1.649   1.236 -0.1089  0.1520 -0.4115
   75phy    C33 2000   3.582   1.539   1.319  0.5063  0.5933  0.3059
   75phy    C34 2001   3.469   1.439   1.335 -0.4694  0.5578  0.1602
   75phy    C32 2002   3.707   1.477   1.259  0.0538  0.7786  0.3025
   75phy    C31 2003   3.836   1.557   1.270 -0.1736  0.3369  0.6473
   75phy    C30 2004   3.938   1.502   1.170  0.1218  0.1317  0.0673
   75phy    C28 2005   4.078   1.555   1.165  0.2407 -0.0705  0.5336
   75phy    C29 2006   4.179   1.469   1.246 -0.2437 -0.5410 -0.0060
   75phy    C27 2007   4.111   1.553   1.012  0.2312 -0.0516  0.4207
   75phy    C26 2008   4.197   1.667   0.962 -0.1069  0.2096 -0.0928
   75phy    C25 2009   4.249   1.671   0.816  0.2001 -0.1139  0.0538
   75phy    C23 2010   4.339   1.794   0.786 -0.2223 -0.6108 -0.1879
   75phy    C24 2011   4.487   1.768   0.815  0.3285  0.0458 -0.3121
   75phy    C22 2012   4.319   1.854   0.643  0.0760  0.5097 -0.3745
   75phy    C21 2013   4.327   2.009   0.618 -0.0235  0.1245  0.0964
   75phy    C20 2014   4.374   2.030   0.470  0.1988 -0.0123  0.4139
   75phy    C18 2015   4.365   2.172   0.412 -0.1301  0.2436  0.3791
   75phy    O01 2016   4.228   2.213   0.413 -0.3248  0.2273 -0.0698
   75phy    H01 2017   4.215   2.267   0.489  0.1216 -1.0108  0.9255
   75phy    C19 2018   4.394   2.150   0.269 -0.0070 -0.2087  0.2430
   75phy    C13 2019   4.463   2.279   0.483  0.0061 -0.0698  0.6630
   75phy     H3 2020   4.414   2.294   0.583  0.4478 -1.0926  1.0449
   75phy    O33 2021   4.591   2.241   0.533 -0.7642 -0.4005  0.3414
   75phy    H1B 2022   4.651   2.239   0.460  0.0845  0.9574  0.9492
   75phy    C12 2023   4.450   2.435   0.475 -0.3197 -0.2752  0.4108
   75phy    O11 2024   4.541   2.487   0.384 -0.0201  0.3072 -0.5003
   75phy    H1A 2025   4.622   2.505   0.428 -0.6605  2.0808  0.0618
   76phy    C35 2026   3.685   2.101   2.111  0.3523  0.0125 -0.3216
   76phy    C33 2027   3.771   1.989   2.054  0.1349 -0.4307 -0.3792
   76phy    C34 2028   3.881   2.062   1.985 -0.5686  0.0922 -0.4911
   76phy    C32 2029   3.829   1.893   2.156 -0.4819  0.2573  0.1204
   76phy    C31 2030   3.761   1.757   2.175 -0.1037  0.1064  0.4693
   76phy    C30 2031   3.813   1.693   2.301  0.1534 -0.4198 -0.1090
   76phy    C28 2032   3.737   1.563   2.328  0.4892 -0.5142 -0.0307
   76phy    C29 2033   3.814   1.436   2.319 -0.0976 -0.2528 -0.3129
   76phy    C27 2034   3.680   1.572   2.468  0.6219  0.2066  0.5219
   76phy    C26 2035   3.528   1.602   2.478 -0.1944  0.1287 -0.0470
   76phy    C25 2036   3.477   1.591   2.619 -0.1532 -0.1359 -0.6902
   76phy    C23 2037   3.334   1.638   2.660 -0.4363  0.9058  0.0650
   76phy    C24 2038   3.232   1.526   2.642 -0.7886  0.4755  0.0949
   76phy    C22 2039   3.329   1.677   2.809  0.3440  0.1333 -0.2667
   76phy    C21 2040   3.254   1.802   2.840  0.2242  0.1558 -0.5108
   76phy    C20 2041   3.266   1.838   2.987  0.1874 -0.6249 -0.8166
   76phy    C18 2042   3.185   1.957   3.050  0.6983  0.1966 -0.3367
   76phy    O01 2043   3.050   1.955   3.000  0.1250 -0.3311 -0.8331
   76phy    H01 2044   3.005   1.873   3.008 -1.6317  0.7403  1.0364
   76phy    C19 2045   3.165   1.911   3.192 -0.0866  0.0202 -0.0011
   76phy    C13 2046   3.249   2.103   3.035 -0.0000 -0.1004  0.8489
   76phy     H3 2047   3.359   2.094   3.050  0.0523 -1.4787 -0.1258
   76phy    O33 2048   3.208   2.195   3.140 -0.4171  0.2636 -0.3491
   76phy    H1B 2049   3.118   2.219   3.134 -1.0255 -1.0780  1.9968
   76phy    C12 2050   3.239   2.176   2.895  0.3237  0.4571  0.7991
   76phy    O11 2051   3.119   2.240   2.846 -0.1328 -0.1967 -0.2294
   76phy    H1A 2052   3.109   2.329   2.876  0.4465 -0.8390  2.0486
   77phy    C35 2053   2.776   1.288   1.272 -1.0087 -0.9945 -0.0519
   77phy    C33 2054   2.888   1.183   1.273  0.0017 -0.0420 -0.1224
   77phy    C34 2055   2.989   1.253   1.358  0.4571  0.1882 -0.1543
   77phy    C32 2056   2.843   1.044   1.332  0.1124  0.3512  0.6590
   77phy    C31 2057   2.903   0.922   1.264  0.3490 -0.8827  0.2488
   77phy    C30 2058   2.828   0.799   1.296  0.0805 -0.0353  0.6486
   77phy    C28 2059   2.850   0.679   1.202  0.1242  0.1819  0.4706
   77phy    C29 2060   2.928   0.574   1.277 -0.1709  0.0895 -0.1846
   77phy    C27 2061   2.719   0.609   1.159  0.4149  0.0739  0.1325
   77phy    C26 2062   2.707   0.590   1.006 -0.1753 -0.7543  0.0451
   77phy    C25 2063   2.574   0.540   0.963 -0.0185 -0.3923 -0.1115
   77phy    C23 2064   2.559   0.533   0.810  0.1188 -0.0410 -0.2309
   77phy    C24 2065   2.576   0.386   0.768 -0.0979 -0.3037  0.3361
   77phy    C22 2066   2.417   0.574   0.763  0.1634 -0.2650  0.3481
   77phy    C21 2067   2.420   0.664   0.639  0.2418 -0.3252 -0.3728
   77phy    C20 2068   2.306   0.631   0.540  0.3007  0.2168 -0.5609
   77phy    C18 2069   2.283   0.710   0.410  0.5135 -0.6672 -0.2840
   77phy    O01 2070   2.246   0.844   0.440  0.2861 -0.0394  0.1241
   77phy    H01 2071   2.324   0.896   0.451  0.1129  0.3873 -0.6205
   77phy    C19 2072   2.145   0.658   0.361  0.1128 -0.1877 -0.0067
   77phy    C13 2073   2.398   0.691   0.301 -0.3091  0.4455  0.6399
   77phy     H3 2074   2.491   0.735   0.348  1.0600 -1.9208  0.2679
   77phy    O33 2075   2.453   0.559   0.277 -0.1196  0.0194 -0.1717
   77phy    H1B 2076   2.449   0.546   0.184 -1.3409 -1.8370  0.0858
   77phy    C12 2077   2.417   0.793   0.181  0.0474  0.1009 -0.0828
   77phy    O11 2078   2.361   0.764   0.055 -0.0287  0.0972 -0.1526
   77phy    H1A 2079   2.270   0.743   0.066  0.1519 -0.7836 -0.2181
   78phy    C35 2080   3.865   0.519   1.522 -0.2451  0.0238 -0.1129
   78phy    C33 2081   3.795   0.636   1.580  0.4597  0.2951 -0.0305
   78phy    C34 2082   3.818   0.635   1.734  0.0953  0.0332  0.9197
   78phy    C32 2083   3.861   0.764   1.534  0.0805  0.0675 -0.1366
   78phy    C31 2084   3.787   0.836   1.417 -0.1556  0.3778  0.1151
   78phy    C30 2085   3.863   0.951   1.356 -0.0387 -0.3813 -0.3911
   78phy    C28 2086   3.808   1.013   1.223  0.0397  0.4715  0.5900
   78phy    C29 2087   3.682   1.095   1.246 -1.0478  0.3441 -0.1544
   78phy    C27 2088   3.920   1.096   1.161  0.3971  0.2802  0.0290
   78phy    C26 2089   3.945   1.071   1.009  0.3317  0.0673 -0.4711
   78phy    C25 2090   4.068   1.148   0.953  0.5950 -0.6061  0.1392
   78phy    C23 2091   4.107   1.127   0.802 -0.5193 -0.2675 -0.1178
   78phy    C24 2092   4.060   1.248   0.723  0.2061 -0.3881  0.1530
   78phy    C22 2093   4.259   1.122   0.790  1.0929  0.2550 -0.0950
   78phy    C21 2094   4.319   0.994   0.733 -0.0833 -0.5647 -0.3720
   78phy    C20 2095   4.472   0.993   0.753 -0.2821 -0.0737  0.1272
   78phy    C18 2096   4.561   0.884   0.675  0.7889 -0.4314  0.0349
   78phy    O01 2097   4.498   0.754   0.701  0.2262  0.2844  0.8004
   78phy    H01 2098   4.454   0.757   0.784 -1.8657  0.1986 -0.2252
   78phy    C19 2099   4.691   0.874   0.753 -0.0606  0.3085  0.0696
   78phy    C13 2100   4.580   0.920   0.519  0.2985  0.1957 -0.4031
   78phy     H3 2101   4.477   0.937   0.479  0.4320  0.0326 -0.8269
   78phy    O33 2102   4.635   1.045   0.481  0.1067  0.2387  0.0292
   78phy    H1B 2103   4.663   1.088   0.559  1.2264 -1.6047  0.6814
   78phy    C12 2104   4.616   0.814   0.408 -0.6130  1.0071 -0.0087
   78phy    O11 2105   4.583   0.683   0.441  0.2110  0.0926  0.8008
   78phy    H1A 2106   4.551   0.679   0.529  0.0425  1.0224  0.7911
   79phy    C35 2107   3.469   1.466   0.788  0.1305  0.3073  0.5115
   79phy    C33 2108   3.515   1.327   0.831  0.0727 -0.3410 -0.1586
   79phy    C34 2109   3.670   1.311   0.843  0.1190 -0.3515 -0.0106
   79phy    C32 2110   3.437   1.273   0.951 -0.8975  0.1522  0.5653
   79phy    C31 2111   3.424   1.123   0.949  0.2100  0.1664 -0.3820
   79phy    C30 2112   3.334   1.066   1.060 -0.6531 -0.1029 -0.8208
   79phy    C28 2113   3.327   0.907   1.063 -0.3273  0.0374 -0.2279
   79phy    C29 2114   3.328   0.857   1.207 -0.2144  0.3641 -0.5035
   79phy    C27 2115   3.193   0.866   1.005  0.1164 -0.1335  0.8018
   79phy    C26 2116   3.191   0.742   0.923  0.3350 -0.4752  0.4882
   79phy    C25 2117   3.056   0.715   0.850  0.2200 -0.3509  0.1515
   79phy    C23 2118   3.052   0.597   0.759  0.2810  0.1503  0.3468
   79phy    C24 2119   2.995   0.480   0.841  0.3051  0.1258  0.1310
   79phy    C22 2120   2.953   0.635   0.644 -0.2665 -0.4642  0.2161
   79phy    C21 2121   2.943   0.547   0.519 -0.5637 -0.3893 -0.6813
   79phy    C20 2122   2.869   0.611   0.402 -0.8120  0.7551 -0.1708
   79phy    C18 2123   2.859   0.532   0.267  0.1380  0.4361  0.4920
   79phy    O01 2124   2.986   0.503   0.218  0.1589  0.1002 -0.0504
   79phy    H01 2125   3.038   0.579   0.198  1.2418 -0.8173 -0.8822
   79phy    C19 2126   2.790   0.640   0.175  0.1606 -0.2522  0.1688
   79phy    C13 2127   2.777   0.394   0.275  0.5567 -0.8862 -0.3545
   79phy     H3 2128   2.832   0.327   0.346  1.0245 -1.2550 -1.0558
   79phy    O33 2129   2.655   0.395   0.346 -0.4846 -0.2066  0.1961
   79phy    H1B 2130   2.597   0.458   0.308 -0.2270 -0.7201 -1.1322
   79phy    C12 2131   2.798   0.276   0.175  0.0797 -0.2265 -0.9436
   79phy    O11 2132   2.709   0.267   0.064 -0.4815 -0.1284 -0.3045
   79phy    H1A 2133   2.645   0.335   0.059 -0.7698 -0.3591  0.1385
   80phy    C35 2134   3.991   0.315   0.404 -0.7178  0.1567 -0.0102
   80phy    C33 2135   3.903   0.280   0.526 -0.0797  0.7486 -0.1953
   80phy    C34 2136   3.963   0.162   0.602  0.2587  0.3969 -0.3545
   80phy    C32 2137   3.901   0.401   0.614  0.2628  0.3270  0.2052
   80phy    C31 2138   3.770   0.466   0.649 -0.0465  0.5051  0.3333
   80phy    C30 2139   3.803   0.561   0.765 -0.1279 -0.6004  0.2022
   80phy    C28 2140   3.683   0.640   0.823 -0.0518  0.1536 -0.3025
   80phy    C29 2141   3.707   0.687   0.971  0.2091 -0.3150 -0.4321
   80phy    C27 2142   3.637   0.771   0.753 -0.3483  0.2858  0.3473
   80phy    C26 2143   3.547   0.753   0.636 -0.6594  0.0413  0.1476
   80phy    C25 2144   3.495   0.889   0.592  1.1930  0.3483  0.1365
   80phy    C23 2145   3.368   0.899   0.505  0.4287  0.1530 -0.0694
   80phy    C24 2146   3.283   1.018   0.561  0.0108 -0.4906 -0.1427
   80phy    C22 2147   3.403   0.924   0.355  0.1188 -0.0928 -0.0250
   80phy    C21 2148   3.398   0.798   0.275  0.2684 -0.2775 -0.2896
   80phy    C20 2149   3.387   0.835   0.129  0.9188 -0.0348 -0.3174
   80phy    C18 2150   3.349   0.732   0.012  1.1076 -0.2359 -0.5410
   80phy    O01 2151   3.472   0.655  -0.016 -0.0993 -0.0248 -0.2872
   80phy    H01 2152   3.533   0.721  -0.041  0.7332 -0.2843  0.9480
   80phy    C19 2153   3.320   0.828  -0.102 -0.2716 -0.2097  0.0025
   80phy    C13 2154   3.222   0.634   0.045 -0.9424 -0.0634  0.2080
   80phy     H3 2155   3.273   0.566   0.119  3.3042 -0.6722 -2.9216
   80phy    O33 2156   3.117   0.679   0.124  0.1928  0.7423  0.4810
   80phy    H1B 2157   3.123   0.773   0.132  0.0051  0.8592 -0.6001
   80phy    C12 2158   3.185   0.502  -0.041 -0.1633 -0.6121  0.0346
   80phy    O11 2159   3.158   0.382   0.033  0.1355 -0.1307  0.1060
   80phy    H1A 2160   3.097   0.400   0.101  0.0174 -0.8699  0.2004
   81phy    C35 2161   4.163   0.714   0.298 -0.2425  0.1489 -0.3997
   81phy    C33 2162   4.061   0.767   0.398  0.2004  0.0539 -0.6856
   81phy    C34 2163   4.113   0.747   0.548  0.3093  0.6624  0.6278
   81phy    C32 2164   4.018   0.916   0.375 -0.1748 -0.7119 -0.5371
   81phy    C31 2165   3.882   0.968   0.406 -0.4286  0.1446  0.0886
   81phy    C30 2166   3.885   1.118   0.391  0.1828  0.2181 -0.0712
   81phy    C28 2167   3.757   1.200   0.364 -0.4670 -0.3005  0.0557
   81phy    C29 2168   3.765   1.331   0.442 -0.4637  0.2133 -0.3100
   81phy    C27 2169   3.736   1.226   0.215 -0.4451  0.6644  0.0679
   81phy    C26 2170   3.586   1.212   0.172  0.6302  0.2794 -0.2203
   81phy    C25 2171   3.564   1.256   0.025  0.4307 -0.0914  0.1621
   81phy    C23 2172   3.440   1.339   0.000  0.0959 -0.4537  0.6104
   81phy    C24 2173   3.475   1.425  -0.121 -0.3696  0.0164  0.1017
   81phy    C22 2174   3.310   1.261  -0.046 -1.1222 -0.3323 -0.2496
   81phy    C21 2175   3.232   1.180   0.060 -0.2696  0.1370 -0.3806
   81phy    C20 2176   3.095   1.131   0.006  0.2895  0.8687  0.6990
   81phy    C18 2177   2.990   1.055   0.091  0.0167  0.1195 -0.2928
   81phy    O01 2178   3.054   0.939   0.150  0.2345 -0.3594 -0.0265
   81phy    H01 2179   3.021   0.928   0.237 -1.8648 -0.5840 -0.7923
   81phy    C19 2180   2.900   0.986  -0.008  0.0130  0.1344  0.2831
   81phy    C13 2181   2.910   1.138   0.204 -0.3618 -0.0026 -0.0456
   81phy     H3 2182   2.990   1.190   0.262 -0.4504 -0.9683  0.9871
   81phy    O33 2183   2.835   1.251   0.174  0.2400 -0.0978 -0.0927
   81phy    H1B 2184   2.861   1.289   0.093  0.0622 -0.9092 -0.5414
   81phy    C12 2185   2.859   1.074   0.340  0.4201  0.2254 -0.5246
   81phy    O11 2186   2.926   0.961   0.384  0.0901 -0.1011 -0.2380
   81phy    H1A 2187   2.921   0.962   0.477 -1.4035  0.2737 -0.2925
   82phy    C35 2188   3.535   1.922   0.189 -0.0678  0.2082  0.3336
   82phy    C33 2189   3.504   1.982   0.325 -0.0053 -0.4508  0.4369
   82phy    C34 2190   3.615   2.073   0.373  0.6677 -0.1508  0.1014
   82phy    C32 2191   3.372   2.054   0.330  0.3351 -0.0372  0.4398
   82phy    C31 2192   3.288   2.044   0.456  0.2144 -0.1707 -0.5917
   82phy    C30 2193   3.162   2.126   0.445 -0.1349  0.0444  0.6093
   82phy    C28 2194   3.047   2.065   0.531  0.6496 -0.0328  0.4238
   82phy    C29 2195   3.017   2.162   0.639 -0.1626 -0.3169  0.0949
   82phy    C27 2196   2.919   2.043   0.440 -1.1073  0.1290 -0.1524
   82phy    C26 2197   2.854   1.905   0.462 -0.0150 -0.2547 -0.2305
   82phy    C25 2198   2.729   1.882   0.374 -0.0479 -0.0791 -0.0983
   82phy    C23 2199   2.646   1.753   0.403 -0.3964  0.4520 -0.0935
   82phy    C24 2200   2.508   1.800   0.445 -0.1570  0.3154  0.3562
   82phy    C22 2201   2.649   1.661   0.279 -0.4108  0.4573  0.4750
   82phy    C21 2202   2.585   1.520   0.291 -0.0500  0.2247  0.2360
   82phy    C20 2203   2.554   1.463   0.155  0.2168  0.1536 -0.0639
   82phy    C18 2204   2.491   1.313   0.152  0.1360 -0.2396 -0.0973
   82phy    O01 2205   2.574   1.224   0.225 -0.2257 -0.1587 -0.3108
   82phy    H01 2206   2.662   1.247   0.202 -0.5721  0.4071 -1.1222
   82phy    C19 2207   2.505   1.260   0.010  0.1200 -0.0940  0.4844
   82phy    C13 2208   2.338   1.303   0.210  0.0173 -0.3429  0.2419
   82phy     H3 2209   2.335   1.373   0.298 -1.9934  0.8620 -0.7069
   82phy    O33 2210   2.227   1.361   0.137 -0.1261 -0.3231 -0.6596
   82phy    H1B 2211   2.157   1.390   0.192 -0.3595  0.8960 -1.5409
   82phy    C12 2212   2.275   1.183   0.296 -0.2730  0.0118  0.0718
   82phy    O11 2213   2.373   1.118   0.371  0.1137  0.0060 -0.8337
   82phy    H1A 2214   2.454   1.154   0.341  0.7739  0.0425  0.8690
   83phy    C35 2215   3.198   0.585   2.190 -0.0969  0.8286 -0.1318
   83phy    C33 2216   3.296   0.589   2.076 -0.3759 -0.1978  0.1948
   83phy    C34 2217   3.208   0.607   1.943  0.0225  0.5384 -0.5934
   83phy    C32 2218   3.395   0.704   2.088 -0.9229  0.4283 -0.3251
   83phy    C31 2219   3.511   0.688   2.184  0.2616  0.5495  0.0166
   83phy    C30 2220   3.598   0.811   2.203 -0.5006  0.1630 -0.4968
   83phy    C28 2221   3.750   0.790   2.208  0.4930  0.0716  0.5123
   83phy    C29 2222   3.809   0.746   2.067 -0.3526 -0.4982  0.2380
   83phy    C27 2223   3.806   0.920   2.262 -0.5306 -0.0827 -0.1265
   83phy    C26 2224   3.928   0.915   2.354  0.3620  0.1381  0.3917
   83phy    C25 2225   3.977   1.058   2.377  0.6397  0.2908  0.5581
   83phy    C23 2226   4.078   1.082   2.492 -0.3483 -0.1315  1.0857
   83phy    C24 2227   4.155   1.210   2.463 -0.1030  0.0086  0.1479
   83phy    C22 2228   4.016   1.108   2.630  0.2851 -0.2354  0.2389
   83phy    C21 2229   4.058   1.007   2.737  0.3338  0.4904 -0.1936
   83phy    C20 2230   4.005   1.067   2.871 -0.1578 -0.1559 -0.0444
   83phy    C18 2231   4.007   0.975   3.003 -0.2839 -0.4170 -0.3994
   83phy    O01 2232   4.133   0.901   3.016 -0.4963 -0.1355 -0.5669
   83phy    H01 2233   4.203   0.962   3.029 -0.0136 -0.6540 -0.6792
   83phy    C19 2234   4.013   1.073   3.127  0.3025 -0.6821 -0.0648
   83phy    C13 2235   3.883   0.866   3.016 -0.0407  0.0150  0.6256
   83phy     H3 2236   3.883   0.819   3.117 -0.6759  0.3686  0.7921
   83phy    O33 2237   3.918   0.755   2.942  0.3549  0.0671 -0.2690
   83phy    H1B 2238   4.012   0.757   2.935  0.2508  0.4918 -2.0867
   83phy    C12 2239   3.732   0.891   2.987 -0.2368  0.1308  0.4680
   83phy    O11 2240   3.650   0.787   3.028  0.6356 -0.0291  0.0290
   83phy    H1A 2241   3.666   0.723   2.961  1.8166  0.7150 -0.4333
   84phy    C35 2242   3.859   1.396   2.885 -0.5662  0.1908  0.6286
   84phy    C33 2243   3.884   1.541   2.921  0.1012 -0.1899 -0.6226
   84phy    C34 2244   3.810   1.632   2.828  0.1083  0.6698 -0.3917
   84phy    C32 2245   3.847   1.564   3.072 -0.5032  0.6053 -0.0538
   84phy    C31 2246   3.954   1.621   3.169 -0.7649  0.2104  0.2135
   84phy    C30 2247   3.900   1.647   3.312  0.5520  0.5283  0.6186
   84phy    C28 2248   4.003   1.686   3.420  0.0689 -0.0867  1.2472
   84phy    C29 2249   3.946   1.793   3.514  0.0680  0.1583 -0.6399
   84phy    C27 2250   4.050   1.571   3.505  0.3680 -0.0543 -0.1474
   84phy    C26 2251   4.190   1.515   3.475  0.1671 -0.2970 -0.1002
   84phy    C25 2252   4.204   1.372   3.534 -0.0403  0.0255 -0.0112
   84phy    C23 2253   4.346   1.316   3.510  0.2252 -0.1267 -0.0948
   84phy    C24 2254   4.429   1.320   3.639 -0.0897 -0.6549 -0.0098
   84phy    C22 2255   4.337   1.168   3.468 -0.5654 -0.5651 -0.0294
   84phy    C21 2256   4.414   1.163   3.336  0.2346  0.6554  0.0094
   84phy    C20 2257   4.402   1.022   3.277 -0.3292 -0.3528 -0.0745
   84phy    C18 2258   4.455   0.997   3.135 -0.6913  0.7655 -0.2283
   84phy    O01 2259   4.366   1.033   3.031 -0.2807 -0.5916 -0.2177
   84phy    H01 2260   4.426   1.057   2.963 -0.5274 -1.4786 -0.7564
   84phy    C19 2261   4.464   0.847   3.139 -0.0768 -0.3548 -0.4826
   84phy    C13 2262   4.608   1.055   3.105  0.4625  0.9514 -0.1807
   84phy     H3 2263   4.604   1.162   3.136  1.0246  0.8418  0.2887
   84phy    O33 2264   4.717   1.005   3.187 -0.3586 -0.1225 -0.4810
   84phy    H1B 2265   4.742   1.068   3.251 -0.8357  0.7179 -1.0978
   84phy    C12 2266   4.659   1.092   2.959  0.0826  0.0979  0.4514
   84phy    O11 2267   4.546   1.117   2.873 -0.2730  0.2898  0.1073
   84phy    H1A 2268   4.584   1.139   2.790  0.7792  0.0514  0.5029
   85phy    C35 2269   1.926   0.992   1.981 -0.6542  0.1460 -0.0430
   85phy    C33 2270   1.909   0.840   1.969  0.9932 -0.7173  0.2292
   85phy    C34 2271   1.780   0.822   1.876 -0.5131  0.0303 -0.1544
   85phy    C32 2272   2.036   0.763   1.940  0.1710 -0.3720  0.0240
   85phy    C31 2273   2.026   0.619   1.980 -0.2702 -0.3691 -0.0816
   85phy    C30 2274   2.165   0.554   1.974  0.3345  0.1687 -0.1347
   85phy    C28 2275   2.178   0.405   2.003 -0.1418  0.9576 -0.6700
   85phy    C29 2276   2.219   0.338   1.879 -0.8733  0.4324 -0.6806
   85phy    C27 2277   2.283   0.380   2.112 -0.0976 -0.0404  0.0165
   85phy    C26 2278   2.236   0.348   2.257 -0.0313  0.4023 -0.2557
   85phy    C25 2279   2.358   0.303   2.341  0.0894 -0.5619 -0.1418
   85phy    C23 2280   2.341   0.302   2.492  0.0512 -0.5161  0.5745
   85phy    C24 2281   2.387   0.170   2.546 -0.2586 -0.8414  1.0005
   85phy    C22 2282   2.411   0.433   2.549 -0.2536  0.3098  0.1589
   85phy    C21 2283   2.374   0.481   2.687 -0.1471  0.2296  0.0907
   85phy    C20 2284   2.475   0.594   2.729 -0.1899 -0.3081 -0.2467
   85phy    C18 2285   2.443   0.677   2.861  0.2367  0.1134 -0.2153
   85phy    O01 2286   2.414   0.584   2.964  1.3299 -0.4371  0.1040
   85phy    H01 2287   2.327   0.581   3.000  1.1984  0.3652 -0.1395
   85phy    C19 2288   2.578   0.740   2.906  0.1701 -0.4880  0.3701
   85phy    C13 2289   2.331   0.795   2.841 -1.0225 -0.1495  0.8953
   85phy     H3 2290   2.356   0.847   2.744 -1.1557  0.8559  1.3871
   85phy    O33 2291   2.339   0.910   2.934  0.1521 -0.1093 -0.1110
   85phy    H1B 2292   2.338   0.878   3.022  0.0046 -0.3513 -0.2001
   85phy    C12 2293   2.181   0.748   2.833  0.2603 -0.1960 -0.4888
   85phy    O11 2294   2.096   0.861   2.831 -0.2508 -0.1022 -0.2589
   85phy    H1A 2295   2.095   0.895   2.743 -3.5555  3.9524  1.0582
   86phy    C35 2296   4.665   2.203   2.507 -0.4747 -0.0513 -0.2069
   86phy    C33 2297   4.577   2.255   2.396  0.2241  0.9159  0.0324
   86phy    C34 2298   4.648   2.240   2.262 -0.1728 -0.6451 -0.0489
   86phy    C32 2299   4.439   2.180   2.403 -0.3708 -0.6812  0.2259
   86phy    C31 2300   4.321   2.262   2.446 -0.1566 -0.2965  0.1439
   86phy    C30 2301   4.204   2.168   2.430 -0.2906 -0.2591  0.2025
   86phy    C28 2302   4.074   2.239   2.454  0.1545 -0.6603 -0.2674
   86phy    C29 2303   4.016   2.321   2.333 -0.3288 -0.2715 -0.0139
   86phy    C27 2304   3.978   2.132   2.504 -0.0389  0.5367 -0.1470
   86phy    C26 2305   3.894   2.152   2.631  0.1834  0.2724 -0.7863
   86phy    C25 2306   3.817   2.030   2.685  0.2659  0.4331 -0.0539
   86phy    C23 2307   3.727   2.063   2.809 -0.0237 -0.0948  0.3701
   86phy    C24 2308   3.596   1.988   2.774  0.1184  0.9672  0.2845
   86phy    C22 2309   3.785   2.028   2.946  0.0636  0.5108  0.1060
   86phy    C21 2310   3.807   2.152   3.031 -0.2298 -0.0929  0.2321
   86phy    C20 2311   3.878   2.121   3.163 -0.2623 -0.7199 -0.2890
   86phy    C18 2312   3.931   2.227   3.267 -0.3504 -0.1350 -0.3311
   86phy    O01 2313   3.829   2.312   3.320 -0.1002 -0.3362 -0.6003
   86phy    H01 2314   3.867   2.385   3.364 -1.6155 -0.4155  0.9554
   86phy    C19 2315   3.972   2.136   3.383 -0.0730 -0.6207 -0.2816
   86phy    C13 2316   4.056   2.323   3.219 -0.1535  0.0303 -0.2892
   86phy     H3 2317   4.136   2.260   3.172  0.3186  0.7497 -0.4827
   86phy    O33 2318   4.128   2.380   3.327 -0.3845 -0.0643 -0.0833
   86phy    H1B 2319   4.143   2.321   3.398  0.2290 -1.4114 -1.2715
   86phy    C12 2320   4.017   2.436   3.116 -0.0605 -0.5326  0.6467
   86phy    O11 2321   4.128   2.496   3.047 -0.2247  0.4199  0.4316
   86phy    H1A 2322   4.176   2.553   3.104  0.3140  0.3271  0.0809
   87phy    C35 2323   4.158   3.257   1.029 -0.5722 -0.1421  0.6745
   87phy    C33 2324   4.067   3.192   1.131  1.0620 -0.2681  0.3822
   87phy    C34 2325   4.155   3.139   1.244 -0.3788  0.1081 -0.2038
   87phy    C32 2326   3.962   3.289   1.184  0.2817  0.3535 -0.0787
   87phy    C31 2327   3.825   3.237   1.223 -0.1765 -0.4032  0.2182
   87phy    C30 2328   3.745   3.358   1.274 -0.9976 -0.3206 -0.3661
   87phy    C28 2329   3.617   3.330   1.356  0.2168 -0.3362  0.0161
   87phy    C29 2330   3.643   3.353   1.506 -0.0788  0.4270  0.1400
   87phy    C27 2331   3.509   3.440   1.315  0.3760 -0.1499 -0.2006
   87phy    C26 2332   3.388   3.381   1.243  0.4206  0.0033 -0.0451
   87phy    C25 2333   3.314   3.491   1.165 -0.5257 -0.3225 -0.5086
   87phy    C23 2334   3.191   3.450   1.080  0.3164  0.0365  0.5657
   87phy    C24 2335   3.057   3.455   1.156  0.7488 -0.4591  0.0837
   87phy    C22 2336   3.170   3.554   0.973 -0.2033  0.2276  0.7201
   87phy    C21 2337   3.181   3.501   0.824 -0.0452 -0.6469  0.0278
   87phy    C20 2338   3.137   3.602   0.715  0.0532  0.2437 -0.3988
   87phy    C18 2339   3.187   3.589   0.564 -0.3473 -0.3993 -0.0358
   87phy    O01 2340   3.333   3.609   0.562 -0.1289  0.1422 -0.2186
   87phy    H01 2341   3.375   3.533   0.527  0.8929  0.9060 -0.7010
   87phy    C19 2342   3.125   3.718   0.508  0.2842  0.0425  0.3256
   87phy    C13 2343   3.152   3.453   0.482  0.0134 -0.1472  0.0706
   87phy     H3 2344   3.227   3.382   0.526  0.1436  0.5318  0.9789
   87phy    O33 2345   3.030   3.382   0.515  0.3259  0.1740 -0.0341
   87phy    H1B 2346   3.023   3.380   0.609  0.0227  0.3958 -0.0525
   87phy    C12 2347   3.197   3.418   0.327 -0.5966  0.0900 -0.2960
   87phy    O11 2348   3.124   3.489   0.229  0.1829  0.5443 -0.0116
   87phy    H1A 2349   3.041   3.444   0.229  0.9264 -0.9021 -0.9515
   88phy    C35 2350   3.158   2.127   1.753 -0.1440  0.2998 -0.1935
   88phy    C33 2351   3.297   2.145   1.705  0.1229 -0.1420  0.5461
   88phy    C34 2352   3.312   2.096   1.560  0.4599  0.3562 -0.4129
   88phy    C32 2353   3.364   2.276   1.742 -0.2157  0.0412 -0.3997
   88phy    C31 2354   3.512   2.267   1.796  0.7041  0.0167  0.6935
   88phy    C30 2355   3.581   2.404   1.788 -0.3832  0.4722 -0.0009
   88phy    C28 2356   3.729   2.396   1.808  0.1848 -0.7703 -0.1813
   88phy    C29 2357   3.815   2.386   1.682 -0.0859 -0.5492 -0.1096
   88phy    C27 2358   3.786   2.523   1.876  0.1506 -0.3810 -0.0953
   88phy    C26 2359   3.822   2.524   2.028 -0.0788 -0.4432  0.3671
   88phy    C25 2360   3.856   2.669   2.047  0.0014  0.0053  0.0047
   88phy    C23 2361   3.930   2.729   2.174  0.2091  0.1644 -0.1761
   88phy    C24 2362   3.991   2.865   2.141  0.1613  0.3248 -0.0630
   88phy    C22 2363   3.831   2.731   2.299  0.6708 -0.3729  0.1788
   88phy    C21 2364   3.882   2.732   2.442  0.5525  0.2477 -0.0501
   88phy    C20 2365   3.756   2.740   2.533 -0.2861 -0.0072 -0.1395
   88phy    C18 2366   3.765   2.722   2.690 -0.0918  0.3468 -0.4333
   88phy    O01 2367   3.832   2.830   2.756 -0.1154 -0.2793 -0.2638
   88phy    H01 2368   3.834   2.808   2.847  1.1889 -0.7353 -0.3787
   88phy    C19 2369   3.615   2.746   2.719  0.0806  0.7015  0.3171
   88phy    C13 2370   3.817   2.574   2.745 -0.2603  0.5749 -0.3927
   88phy     H3 2371   3.754   2.494   2.699  0.3848  0.2531 -0.7350
   88phy    O33 2372   3.778   2.551   2.883  0.1858 -0.2356  0.3444
   88phy    H1B 2373   3.827   2.605   2.941 -0.3445  0.2289  0.3706
   88phy    C12 2374   3.968   2.539   2.722  0.2252  0.3997  0.2609
   88phy    O11 2375   4.066   2.610   2.791 -1.1064 -0.3779 -0.0794
   88phy    H1A 2376   4.088   2.563   2.869  0.2630 -0.8649 -0.7413
   89phy    C35 2377   2.333   3.431   0.681 -0.0450 -0.1074 -0.4056
   89phy    C33 2378   2.224   3.369   0.766 -0.2097 -0.1026  0.0947
   89phy    C34 2379   2.174   3.469   0.863 -0.0438  0.2698  0.1693
   89phy    C32 2380   2.101   3.314   0.686  0.2646  0.2586 -0.7287
   89phy    C31 2381   2.083   3.164   0.665  0.0521 -0.5468  0.4844
   89phy    C30 2382   1.941   3.122   0.605 -0.3694  0.2113 -0.5899
   89phy    C28 2383   1.932   2.972   0.571  0.3532 -0.2736  0.3344
   89phy    C29 2384   1.866   2.887   0.684 -0.1864  0.0251 -0.2138
   89phy    C27 2385   1.834   2.948   0.452 -0.2897  0.3809  0.3296
   89phy    C26 2386   1.894   2.963   0.313 -0.3402 -0.2017 -0.1567
   89phy    C25 2387   1.795   2.921   0.201 -0.5747 -0.1222 -0.5042
   89phy    C23 2388   1.830   2.973   0.061 -0.8408  0.1143 -0.3389
   89phy    C24 2389   1.840   2.859  -0.036 -0.1020 -0.4968 -0.2233
   89phy    C22 2390   1.728   3.076   0.010  0.0129  0.5297  0.6944
   89phy    C21 2391   1.772   3.185  -0.092  0.2047  0.6767  0.4350
   89phy    C20 2392   1.652   3.276  -0.136  0.4176 -0.2756 -0.0170
   89phy    C18 2393   1.673   3.397  -0.233  0.0893 -0.0341  0.2204
   89phy    O01 2394   1.802   3.458  -0.197  0.6496 -0.1792  0.1128
   89phy    H01 2395   1.808   3.485  -0.107  0.4104 -1.5023  0.5651
   89phy    C19 2396   1.570   3.510  -0.207 -0.3147 -0.1009  0.0758
   89phy    C13 2397   1.683   3.355  -0.391 -0.4737 -0.0879  0.0772
   89phy     H3 2398   1.781   3.301  -0.400  0.0862  1.1276 -1.5152
   89phy    O33 2399   1.598   3.251  -0.441  0.2061  1.1125  0.1566
   89phy    H1B 2400   1.512   3.283  -0.462 -0.0610 -0.2975 -1.0599
   89phy    C12 2401   1.745   3.437  -0.506 -0.1691  0.3324  0.8139
   89phy    O11 2402   1.814   3.551  -0.463 -0.1387 -0.3287 -0.2321
   89phy    H1A 2403   1.825   3.541  -0.370 -0.9818 -0.9696 -0.1922
   90phy    C35 2404   3.119   1.917   2.089 -0.0941 -0.6162 -0.4097
   90phy    C33 2405   3.174   1.967   2.223  0.3980 -1.0526  0.5520
   90phy    C34 2406   3.218   1.844   2.301  0.0277 -0.2075 -0.1142
   90phy    C32 2407   3.275   2.079   2.196 -0.8998  0.3192 -0.2454
   90phy    C31 2408   3.315   2.160   2.320 -0.1604  0.6880  0.0057
   90phy    C30 2409   3.415   2.263   2.276 -0.0656  0.1458 -0.3009
   90phy    C28 2410   3.457   2.361   2.388  0.3470  0.1441 -0.1409
   90phy    C29 2411   3.609   2.367   2.394  0.1099  0.0095  0.0718
   90phy    C27 2412   3.406   2.503   2.385  0.4649 -0.1910  0.2720
   90phy    C26 2413   3.342   2.563   2.514 -0.0106  0.7741 -0.4766
   90phy    C25 2414   3.293   2.702   2.482 -0.1244 -0.3169  0.2671
   90phy    C23 2415   3.190   2.778   2.573  0.2507 -0.1841 -0.0854
   90phy    C24 2416   3.207   2.929   2.549 -0.4356 -0.0174 -0.4919
   90phy    C22 2417   3.047   2.728   2.549  0.1011  0.3456 -0.4304
   90phy    C21 2418   2.968   2.704   2.679  0.6279 -0.0197 -0.0752
   90phy    C20 2419   2.824   2.658   2.653  0.2432  0.3077 -0.6680
   90phy    C18 2420   2.716   2.637   2.764 -0.0302  0.5761 -0.5943
   90phy    O01 2421   2.723   2.745   2.863  0.0633  0.1071  0.7094
   90phy    H01 2422   2.731   2.826   2.817 -1.3202 -0.5077 -0.7220
   90phy    C19 2423   2.587   2.664   2.687 -0.2133  0.2432 -0.1237
   90phy    C13 2424   2.734   2.493   2.836  0.2041 -0.3519  0.7007
   90phy     H3 2425   2.840   2.480   2.869  0.9788 -3.1728 -2.4078
   90phy    O33 2426   2.720   2.385   2.745  0.0455 -0.4209  0.3186
   90phy    H1B 2427   2.798   2.368   2.695 -0.8586 -0.6666 -1.0870
   90phy    C12 2428   2.631   2.460   2.958 -0.0350 -0.0293 -0.1952
   90phy    O11 2429   2.645   2.333   3.021 -0.1451  0.2648 -0.0196
   90phy    H1A 2430   2.641   2.270   2.952  0.4829 -1.3477  1.3515
   91phy    C35 2431   4.860   2.863   1.682  0.4147 -0.3592  0.3013
   91phy    C33 2432   4.775   2.745   1.697 -0.6323  0.0931 -0.2473
   91phy    C34 2433   4.809   2.686   1.838 -0.1257 -0.1021  0.3310
   91phy    C32 2434   4.623   2.770   1.683  0.3201 -0.0651  0.7152
   91phy    C31 2435   4.572   2.728   1.548  0.9777 -0.0948 -0.3073
   91phy    C30 2436   4.419   2.726   1.533  0.2179  0.5023  0.0400
   91phy    C28 2437   4.372   2.687   1.392  0.1752 -0.1441  0.1861
   91phy    C29 2438   4.247   2.602   1.408 -0.3142  0.3120  0.0161
   91phy    C27 2439   4.356   2.810   1.292  0.1126  0.6879  0.3277
   91phy    C26 2440   4.344   2.764   1.139 -0.3994  0.1560 -0.8446
   91phy    C25 2441   4.397   2.870   1.055 -0.7315 -0.2426  0.4020
   91phy    C23 2442   4.428   2.834   0.907  0.3385  0.6675  0.3705
   91phy    C24 2443   4.374   2.954   0.826 -0.2340  0.4322 -0.5689
   91phy    C22 2444   4.578   2.804   0.880 -0.4236 -0.0100 -0.0893
   91phy    C21 2445   4.611   2.717   0.756  0.0064 -0.1280  0.4375
   91phy    C20 2446   4.761   2.680   0.746  0.1863 -0.1865 -0.3677
   91phy    C18 2447   4.818   2.611   0.611  0.2276  0.0953 -0.0096
   91phy    O01 2448   4.741   2.495   0.572  0.7296  0.8500  0.3415
   91phy    H01 2449   4.700   2.456   0.647  1.3607 -2.6808 -0.9099
   91phy    C19 2450   4.955   2.559   0.658  0.6891 -0.0658 -0.5765
   91phy    C13 2451   4.820   2.702   0.481 -0.1527 -0.2100 -0.6731
   91phy     H3 2452   4.711   2.711   0.455  0.1062  2.2304 -1.1882
   91phy    O33 2453   4.843   2.843   0.507  0.4053 -0.5836  0.5072
   91phy    H1B 2454   4.935   2.862   0.506  0.0504  1.7049  1.7641
   91phy    C12 2455   4.853   2.672   0.325  0.4221 -0.1449 -0.1429
   91phy    O11 2456   4.809   2.556   0.266  0.4420  0.0425  0.5225
   91phy    H1A 2457   4.855   2.554   0.185  1.0853  0.1472  0.8815
   92phy    C35 2458   2.743   1.899   1.716  0.2064 -0.4079  0.0324
   92phy    C33 2459   2.704   1.980   1.595  0.0864 -0.6937  0.5132
   92phy    C34 2460   2.654   1.881   1.495  0.1808  0.2517 -0.8045
   92phy    C32 2461   2.587   2.077   1.633 -0.1275 -0.6578  0.0111
   92phy    C31 2462   2.616   2.219   1.703  0.2836 -0.7299 -0.2097
   92phy    C30 2463   2.484   2.292   1.742 -0.5321 -0.4948 -0.3602
   92phy    C28 2464   2.516   2.407   1.841 -0.1329  0.0109  0.6454
   92phy    C29 2465   2.519   2.543   1.773 -0.4876  0.4495 -0.3522
   92phy    C27 2466   2.411   2.404   1.951  0.0926 -0.1071  0.3190
   92phy    C26 2467   2.468   2.417   2.093  0.1889 -0.4624 -0.0216
   92phy    C25 2468   2.361   2.405   2.199  0.1707  0.7035 -0.7545
   92phy    C23 2469   2.410   2.416   2.346  0.6954 -0.5108  0.6613
   92phy    C24 2470   2.339   2.533   2.417  0.3734  0.3316 -0.1253
   92phy    C22 2471   2.405   2.284   2.417 -0.0786 -0.2621 -0.3727
   92phy    C21 2472   2.522   2.257   2.519 -0.1630 -0.0952  0.1766
   92phy    C20 2473   2.508   2.116   2.589  0.0808 -0.1879  0.0270
   92phy    C18 2474   2.607   2.067   2.703  0.3535 -0.1297 -0.3069
   92phy    O01 2475   2.616   2.172   2.802  0.1231 -0.0099 -0.3005
   92phy    H01 2476   2.649   2.253   2.766  0.8344  0.2923  0.9635
   92phy    C19 2477   2.507   1.971   2.775 -0.2597  0.2234 -0.5695
   92phy    C13 2478   2.754   2.010   2.680 -0.1954  0.2619  0.3477
   92phy     H3 2479   2.752   1.923   2.610  1.2207  1.0221 -0.6953
   92phy    O33 2480   2.800   1.952   2.800 -0.2329  0.3044 -0.1932
   92phy    H1B 2481   2.811   2.020   2.864  0.4958  0.0728 -0.0517
   92phy    C12 2482   2.862   2.101   2.616  0.4210 -0.1324  0.5523
   92phy    O11 2483   2.913   2.210   2.681 -0.4747  0.1407  0.4107
   92phy    H1A 2484   2.993   2.182   2.722 -0.1506  0.8511  0.2774
   93phy    C35 2485   2.529   1.120   2.705  0.0529 -0.1197 -0.1206
   93phy    C33 2486   2.667   1.185   2.682 -0.1246 -0.2115 -0.3662
   93phy    C34 2487   2.765   1.098   2.753  0.5780 -0.1034  0.2205
   93phy    C32 2488   2.695   1.220   2.531 -0.2207 -0.0972  0.1442
   93phy    C31 2489   2.787   1.340   2.505  0.6046  0.1669  0.0214
   93phy    C30 2490   2.761   1.391   2.360 -0.6605 -0.2815  0.1477
   93phy    C28 2491   2.857   1.507   2.319 -0.1354 -0.1265 -0.0575
   93phy    C29 2492   2.996   1.450   2.270 -0.0245 -0.1666  0.4956
   93phy    C27 2493   2.800   1.604   2.214 -0.2534  0.0629 -0.3732
   93phy    C26 2494   2.734   1.722   2.273  0.2580 -0.1633 -0.7466
   93phy    C25 2495   2.639   1.783   2.166 -0.1556 -0.0067  0.1910
   93phy    C23 2496   2.547   1.901   2.193  0.0136 -0.0056  0.0393
   93phy    C24 2497   2.561   1.996   2.074  0.7869  0.5978 -0.0677
   93phy    C22 2498   2.398   1.858   2.206 -0.1618  0.1022 -0.0851
   93phy    C21 2499   2.352   1.831   2.346 -0.3829  0.2944 -0.6382
   93phy    C20 2500   2.210   1.770   2.348 -0.5621 -0.4055  0.4880
   93phy    C18 2501   2.148   1.721   2.490  0.3611 -0.6394  0.0786
   93phy    O01 2502   2.148   1.824   2.586  0.0502 -0.3889  0.4334
   93phy    H01 2503   2.216   1.800   2.645  0.8023  0.3327 -0.0993
   93phy    C19 2504   1.993   1.712   2.461 -0.3823 -0.0067  0.0125
   93phy    C13 2505   2.224   1.584   2.540  0.2118  0.0415 -0.4726
   93phy     H3 2506   2.261   1.529   2.450 -1.8371  0.2757 -1.4946
   93phy    O33 2507   2.131   1.491   2.595  0.1845 -0.0940  0.1722
   93phy    H1B 2508   2.086   1.522   2.671  0.7288 -0.0656  0.4892
   93phy    C12 2509   2.338   1.604   2.645  0.1615  0.1690  0.5937
   93phy    O11 2510   2.310   1.696   2.747 -0.3014 -0.5199 -0.1502
   93phy    H1A 2511   2.350   1.670   2.828 -0.6517  0.3253  0.3074
   94phy    C35 2512   3.668   1.803   0.663  0.3596  0.4570 -0.1676
   94phy    C33 2513   3.766   1.770   0.784 -0.7948 -0.2277 -0.2480
   94phy    C34 2514   3.838   1.642   0.766 -0.3386  0.0704 -0.5801
   94phy    C32 2515   3.864   1.886   0.804 -0.4754 -0.4597 -0.0924
   94phy    C31 2516   3.921   1.931   0.936  0.4247  0.2315  0.4591
   94phy    C30 2517   4.014   2.050   0.929 -0.0436 -0.2339  0.2869
   94phy    C28 2518   4.069   2.101   1.065 -0.1105  0.2469  0.1730
   94phy    C29 2519   4.198   2.024   1.102  0.1803 -0.1692 -0.2576
   94phy    C27 2520   4.102   2.252   1.053  0.2992  0.1995  0.2782
   94phy    C26 2521   3.991   2.346   1.095  0.1327  0.3712 -0.0364
   94phy    C25 2522   4.041   2.487   1.096 -0.1548 -0.4226  0.0979
   94phy    C23 2523   3.943   2.584   1.036 -0.0958  0.4467 -0.3917
   94phy    C24 2524   3.891   2.663   1.153 -0.1392 -0.0574 -0.4704
   94phy    C22 2525   4.004   2.663   0.920 -0.6092 -0.2613  0.1076
   94phy    C21 2526   3.997   2.598   0.780  0.0708 -0.0088 -0.2676
   94phy    C20 2527   4.068   2.690   0.682  0.3250 -0.2538 -0.7486
   94phy    C18 2528   4.065   2.659   0.531  0.0298 -0.3572  0.0730
   94phy    O01 2529   4.103   2.520   0.507 -0.0256  0.2376  0.0160
   94phy    H01 2530   4.108   2.472   0.587 -2.4817  0.6750  0.5199
   94phy    C19 2531   4.185   2.745   0.494 -0.2033  0.0861  0.0343
   94phy    C13 2532   3.926   2.698   0.460  0.0976 -0.5458  0.2336
   94phy     H3 2533   3.845   2.652   0.522 -0.0926 -0.4489  0.0584
   94phy    O33 2534   3.882   2.834   0.461  0.3226 -0.5417  0.2650
   94phy    H1B 2535   3.919   2.875   0.385 -1.2300  0.8857  0.2367
   94phy    C12 2536   3.863   2.634   0.339 -0.6822  0.5080  0.8064
   94phy    O11 2537   3.895   2.498   0.321  0.4211  0.0290 -0.3944
   94phy    H1A 2538   3.983   2.498   0.354 -0.5691 -0.1397  2.6206
   95phy    C35 2539   4.393   3.432   1.313  0.5208  0.1538  0.4706
   95phy    C33 2540   4.318   3.565   1.266  0.1271  0.0218  0.5048
   95phy    C34 2541   4.317   3.571   1.110  0.3855 -0.1952 -0.1530
   95phy    C32 2542   4.179   3.572   1.332 -0.1739  0.5490 -0.2572
   95phy    C31 2543   4.146   3.719   1.373 -0.0737 -0.2188 -0.7464
   95phy    C30 2544   4.005   3.741   1.432 -0.0299 -0.3882  0.1013
   95phy    C28 2545   3.972   3.882   1.489  0.1820  0.4205  0.2692
   95phy    C29 2546   3.898   3.960   1.380 -0.0781 -0.0369 -0.4430
   95phy    C27 2547   3.877   3.871   1.610  0.2249 -0.5316 -0.4708
   95phy    C26 2548   3.933   3.916   1.746 -0.2420  0.4753  0.2070
   95phy    C25 2549   3.828   3.930   1.852 -0.2313  0.3264 -0.0976
   95phy    C23 2550   3.872   3.994   1.982 -0.3437  0.3876 -0.1213
   95phy    C24 2551   3.882   4.147   1.969 -0.0570  0.2169 -0.0504
   95phy    C22 2552   3.774   3.946   2.098 -0.0290 -0.4904  0.4270
   95phy    C21 2553   3.819   3.869   2.222  0.0137 -0.5389  0.6313
   95phy    C20 2554   3.692   3.846   2.308 -0.7216 -0.3807  0.0284
   95phy    C18 2555   3.690   3.784   2.452 -0.0138  0.1781  0.0365
   95phy    O01 2556   3.782   3.850   2.538  0.2238 -0.2375 -0.4911
   95phy    H01 2557   3.865   3.854   2.496 -0.6934  4.5061 -2.6282
   95phy    C19 2558   3.553   3.829   2.508  0.0888 -0.8903 -0.3225
   95phy    C13 2559   3.711   3.626   2.460  0.7040  0.2951  0.1195
   95phy     H3 2560   3.646   3.575   2.385  1.0825  1.1150 -0.7784
   95phy    O33 2561   3.665   3.565   2.583 -0.0289  0.3745  0.0112
   95phy    H1B 2562   3.707   3.604   2.656  0.7809  1.2096 -0.8752
   95phy    C12 2563   3.855   3.570   2.424 -0.4082 -0.2788  0.1341
   95phy    O11 2564   3.959   3.602   2.515 -0.1612 -0.1747 -0.3490
   95phy    H1A 2565   3.937   3.564   2.598  0.0636 -1.2329 -0.7461
   96phy    C35 2566   2.839   2.365   2.347 -0.0027 -0.4997  0.0327
   96phy    C33 2567   2.903   2.334   2.212  0.4138 -0.3103 -0.2127
   96phy    C34 2568   2.796   2.280   2.115  0.1459  0.4093 -0.4455
   96phy    C32 2569   2.943   2.463   2.138  0.3226 -0.2804  0.0753
   96phy    C31 2570   3.086   2.509   2.150 -0.1808  0.1377  0.0597
   96phy    C30 2571   3.119   2.630   2.061  0.4263 -0.3966 -0.3238
   96phy    C28 2572   3.269   2.658   2.028 -0.2060 -0.5713 -0.4117
   96phy    C29 2573   3.293   2.608   1.884  0.7278 -0.4971  0.3521
   96phy    C27 2574   3.303   2.809   2.043 -0.5401 -0.1667 -0.5612
   96phy    C26 2575   3.421   2.838   2.135  0.4534 -0.0428  0.0374
   96phy    C25 2576   3.451   2.986   2.124  0.7711  0.0040 -0.3789
   96phy    C23 2577   3.534   3.047   2.237 -0.1739 -0.8693 -0.2019
   96phy    C24 2578   3.683   3.067   2.193 -0.2077 -0.3231  1.0289
   96phy    C22 2579   3.480   3.170   2.306 -0.4351  0.1991 -0.0770
   96phy    C21 2580   3.489   3.172   2.457 -0.9227 -0.5330  0.4095
   96phy    C20 2581   3.422   3.293   2.516 -0.0449 -0.3101  0.7560
   96phy    C18 2582   3.430   3.340   2.663 -0.0061 -1.2883  0.0401
   96phy    O01 2583   3.569   3.364   2.686 -0.2411  0.2126 -0.1358
   96phy    H01 2584   3.593   3.427   2.620 -1.9136  1.7037  0.5869
   96phy    C19 2585   3.361   3.480   2.648  0.2541 -0.2286 -0.4541
   96phy    C13 2586   3.369   3.255   2.786 -0.0606  0.2750  0.6282
   96phy     H3 2587   3.268   3.216   2.757  0.4810  0.1983 -1.2909
   96phy    O33 2588   3.343   3.319   2.904 -0.3246 -0.1002 -0.2726
   96phy    H1B 2589   3.356   3.412   2.907 -0.7949 -0.0460  1.1225
   96phy    C12 2590   3.455   3.121   2.816 -0.4390 -0.2722  0.2155
   96phy    O11 2591   3.408   3.034   2.916 -0.2595 -0.0869 -0.0321
   96phy    H1A 2592   3.316   3.019   2.911 -0.6858  1.1088  2.7510
   97phy    C35 2593   2.819   3.212   1.750  0.6561  0.1241 -0.6809
   97phy    C33 2594   2.891   3.089   1.804 -0.7174  0.4115  0.0122
   97phy    C34 2595   2.881   3.092   1.955  0.4026 -0.1256  0.7908
   97phy    C32 2596   2.841   2.954   1.745  0.2607 -0.0263  0.2290
   97phy    C31 2597   2.933   2.834   1.741 -0.4128 -0.7978  0.2277
   97phy    C30 2598   2.854   2.718   1.691  0.5017  0.4144  0.2398
   97phy    C28 2599   2.943   2.604   1.636 -0.1170  1.0778 -0.4073
   97phy    C29 2600   2.951   2.488   1.746  0.0397 -0.2368 -0.0238
   97phy    C27 2601   2.890   2.548   1.508  0.5656  0.3609  0.0338
   97phy    C26 2602   2.985   2.469   1.413 -0.2591 -0.6145 -0.3772
   97phy    C25 2603   2.906   2.392   1.312 -0.0514  0.1625 -0.0981
   97phy    C23 2604   2.991   2.301   1.224  0.1447  0.5639 -0.1869
   97phy    C24 2605   2.946   2.161   1.262  0.3989  0.4259 -0.0496
   97phy    C22 2606   2.975   2.310   1.071  0.0554 -0.0524  0.2459
   97phy    C21 2607   3.049   2.430   1.012  0.2050  0.6066 -0.0288
   97phy    C20 2608   3.019   2.434   0.860 -0.2634 -0.4667 -0.0668
   97phy    C18 2609   3.072   2.555   0.775  0.5010 -0.2425  0.3869
   97phy    O01 2610   3.023   2.677   0.838  0.0754 -0.1880  0.1547
   97phy    H01 2611   3.002   2.668   0.929 -1.3373 -0.5060 -0.1837
   97phy    C19 2612   2.998   2.532   0.637 -0.3253 -0.2960  0.0889
   97phy    C13 2613   3.227   2.566   0.753 -0.4196  0.3295  0.3412
   97phy     H3 2614   3.271   2.551   0.855  1.5514  2.5093 -0.1042
   97phy    O33 2615   3.296   2.458   0.685 -0.2683 -0.1869 -0.0585
   97phy    H1B 2616   3.249   2.435   0.607  0.8138  0.6659 -0.9997
   97phy    C12 2617   3.308   2.702   0.740  0.2716 -0.3175  0.0415
   97phy    O11 2618   3.302   2.775   0.619 -0.2213  0.2600  0.1662
   97phy    H1A 2619   3.331   2.713   0.556 -3.8749 -0.5471 -0.9775
   98phy    C35 2620   3.673   4.782   1.878 -0.1372  0.1463  0.0104
   98phy    C33 2621   3.635   4.651   1.807 -0.0166 -0.1179 -0.3242
   98phy    C34 2622   3.719   4.627   1.678  0.0753  0.6869 -0.0378
   98phy    C32 2623   3.639   4.529   1.902 -0.1829 -0.2322 -0.0915
   98phy    C31 2624   3.529   4.425   1.859  0.0622  0.5792  1.0176
   98phy    C30 2625   3.530   4.288   1.928 -0.2890 -0.4499  0.1530
   98phy    C28 2626   3.426   4.183   1.898 -0.1561 -0.7155 -0.4571
   98phy    C29 2627   3.466   4.104   1.767  0.6043 -0.0092 -0.0323
   98phy    C27 2628   3.425   4.098   2.023  0.7342 -0.0389  0.0256
   98phy    C26 2629   3.284   4.039   2.037 -0.0102 -0.7516  0.3605
   98phy    C25 2630   3.271   3.944   2.157 -0.1485 -0.2238 -0.2357
   98phy    C23 2631   3.132   3.914   2.216 -0.1250  0.2265 -0.0849
   98phy    C24 2632   3.042   3.823   2.123  0.3207  0.3006  0.7608
   98phy    C22 2633   3.149   3.846   2.354  0.1479  0.1326 -0.1885
   98phy    C21 2634   3.046   3.888   2.460  0.2965  0.0843 -0.2224
   98phy    C20 2635   3.075   3.827   2.600 -0.1799  0.1422 -0.4821
   98phy    C18 2636   2.980   3.845   2.730 -0.1868 -0.3777 -0.4942
   98phy    O01 2637   2.856   3.782   2.727 -0.3530 -0.0588 -0.5739
   98phy    H01 2638   2.832   3.765   2.816  0.6166 -1.9722 -0.6201
   98phy    C19 2639   3.056   3.754   2.824 -0.0720  0.2721 -0.0876
   98phy    C13 2640   2.958   4.000   2.781 -0.1621 -0.2285 -0.1621
   98phy     H3 2641   3.050   4.060   2.761 -0.1305  0.2445  1.2674
   98phy    O33 2642   2.949   4.018   2.921  0.0508 -0.1861  0.0772
   98phy    H1B 2643   2.895   3.948   2.954  0.1163 -0.2654  0.0169
   98phy    C12 2644   2.850   4.086   2.709 -0.0995  0.1883  0.7606
   98phy    O11 2645   2.819   4.211   2.762  0.2093 -0.2040 -0.1944
   98phy    H1A 2646   2.832   4.198   2.854  1.1836  0.2686 -0.2552
   99phy    C35 2647   2.702   2.629   1.057  0.0927 -0.0029 -0.2754
   99phy    C33 2648   2.654   2.754   0.983 -0.8909  0.5624 -1.2961
   99phy    C34 2649   2.578   2.725   0.853  0.0264 -0.2634 -0.3388
   99phy    C32 2650   2.580   2.844   1.088 -0.0097  0.3653 -0.1366
   99phy    C31 2651   2.565   2.993   1.060  0.3359  0.6927  0.5070
   99phy    C30 2652   2.525   3.093   1.172 -0.0381 -0.4337  0.1591
   99phy    C28 2653   2.480   3.227   1.118 -0.0174  0.2189  0.3939
   99phy    C29 2654   2.357   3.271   1.204  0.5847  0.0152  0.0233
   99phy    C27 2655   2.598   3.326   1.119 -0.9773  0.0979  0.4782
   99phy    C26 2656   2.582   3.452   1.032  0.3001  0.2757 -0.2136
   99phy    C25 2657   2.718   3.498   0.977  0.0124  0.1915 -0.2656
   99phy    C23 2658   2.712   3.633   0.910  0.4821  0.1832  0.3478
   99phy    C24 2659   2.789   3.739   0.986  0.2427  0.5890  0.1717
   99phy    C22 2660   2.750   3.637   0.765 -0.8590 -0.0582  0.6954
   99phy    C21 2661   2.639   3.628   0.658 -0.0585 -0.7712 -0.4294
   99phy    C20 2662   2.709   3.613   0.520  0.0692 -0.7038  0.6105
   99phy    C18 2663   2.625   3.589   0.380  0.1204 -0.5887  0.0905
   99phy    O01 2664   2.588   3.451   0.389 -1.1066  0.6671  0.2549
   99phy    H01 2665   2.565   3.429   0.301 -0.7605  1.3085 -0.0072
   99phy    C19 2666   2.740   3.602   0.277  0.0643 -0.4990 -0.1787
   99phy    C13 2667   2.499   3.685   0.344 -0.1222 -0.0744 -0.1135
   99phy     H3 2668   2.423   3.655   0.420 -0.4362 -0.8170 -0.6978
   99phy    O33 2669   2.505   3.828   0.376  0.1012 -0.2632  0.0649
   99phy    H1B 2670   2.578   3.876   0.340  0.0817  0.6616  1.2296
   99phy    C12 2671   2.382   3.641   0.242  0.0717 -0.3355 -0.7392
   99phy    O11 2672   2.378   3.506   0.201 -0.5048  0.0134 -0.7148
   99phy    H1A 2673   2.325   3.453   0.257 -1.2958  1.7719  0.3038
  100phy    C35 2674   3.490   3.635   1.852  0.8142  0.4709  0.2136
  100phy    C33 2675   3.516   3.512   1.932  0.0642  0.2660  0.4800
  100phy    C34 2676   3.527   3.557   2.075  0.1365 -0.0300  0.0142
  100phy    C32 2677   3.405   3.407   1.921  0.3214 -0.2374 -0.1074
  100phy    C31 2678   3.427   3.297   1.816 -0.0909  0.3317  0.3626
  100phy    C30 2679   3.303   3.216   1.784 -0.0736 -0.1076 -0.0650
  100phy    C28 2680   3.313   3.109   1.671  0.2742  0.4970  0.0998
  100phy    C29 2681   3.298   2.969   1.735 -0.2873  0.0156 -0.2893
  100phy    C27 2682   3.192   3.133   1.578 -0.4575 -0.3710 -0.2865
  100phy    C26 2683   3.195   3.065   1.440  0.4699  0.0568 -0.5268
  100phy    C25 2684   3.064   3.045   1.359 -0.3699 -0.2776 -0.6615
  100phy    C23 2685   3.092   2.992   1.219  0.3309 -0.4237  0.6821
  100phy    C24 2686   3.079   2.837   1.213  0.3189 -0.0596  0.0253
  100phy    C22 2687   2.985   3.046   1.128 -0.2379 -0.3867 -0.1374
  100phy    C21 2688   3.015   3.068   0.981 -0.2530  0.0264 -0.5812
  100phy    C20 2689   2.898   3.110   0.889  0.1111 -0.5498  0.0324
  100phy    C18 2690   2.916   3.132   0.734 -0.3370  0.2061  0.0648
  100phy    O01 2691   3.012   3.241   0.712 -0.3214 -0.6331 -0.2728
  100phy    H01 2692   3.098   3.209   0.733  0.0919 -2.7311 -4.2375
  100phy    C19 2693   2.777   3.172   0.688  0.2114 -0.8025 -0.0982
  100phy    C13 2694   2.967   3.000   0.651  0.6475 -0.5934 -0.8014
  100phy     H3 2695   3.059   2.970   0.709  0.6219  0.9321  0.0750
  100phy    O33 2696   2.886   2.883   0.674 -0.1455  0.5013  0.1733
  100phy    H1B 2697   2.934   2.816   0.719 -0.3126  0.4234  0.2375
  100phy    C12 2698   3.050   2.998   0.516 -0.5256  0.6372  0.0484
  100phy    O11 2699   3.101   2.872   0.486 -0.1295  0.5678 -0.0524
  100phy    H1A 2700   3.165   2.868   0.555  0.2086  0.8040 -0.3463
  101phy    C35 2701   3.534   3.831   1.319 -0.2029  0.3169  0.0039
  101phy    C33 2702   3.387   3.839   1.357 -0.3966 -0.1874 -0.1290
  101phy    C34 2703   3.373   3.822   1.506  0.1006  0.3684 -0.4648
  101phy    C32 2704   3.323   3.970   1.300 -0.2155 -0.0510 -0.5395
  101phy    C31 2705   3.176   3.954   1.250 -0.2047  0.2881  0.2411
  101phy    C30 2706   3.121   4.067   1.163  0.4908 -0.2169  0.1941
  101phy    C28 2707   2.973   4.069   1.124 -0.0440  0.5749 -0.2110
  101phy    C29 2708   2.890   4.128   1.241 -0.2774  0.4078 -0.1229
  101phy    C27 2709   2.957   4.168   1.006 -0.1945  0.4439  0.1254
  101phy    C26 2710   2.954   4.099   0.866  0.2083 -0.5122 -0.5656
  101phy    C25 2711   2.895   4.186   0.757 -0.1086  0.2441  0.2307
  101phy    C23 2712   2.867   4.107   0.626 -0.4642 -0.1347 -0.2628
  101phy    C24 2713   2.720   4.079   0.619  0.4525 -0.2166 -0.9363
  101phy    C22 2714   2.885   4.178   0.495 -0.9759 -0.3713 -0.3192
  101phy    C21 2715   3.018   4.178   0.413  0.2393  0.1334  0.0743
  101phy    C20 2716   3.006   4.262   0.285 -0.4053 -0.1117  0.0340
  101phy    C18 2717   3.127   4.252   0.183 -0.0464  0.0121 -0.1026
  101phy    O01 2718   3.254   4.278   0.251  0.0040 -0.5026 -0.0177
  101phy    H01 2719   3.281   4.208   0.307  3.0603  0.2167 -0.4281
  101phy    C19 2720   3.095   4.374   0.093 -0.1773 -0.7238  0.2134
  101phy    C13 2721   3.119   4.112   0.103  0.1481 -0.7312 -0.3351
  101phy     H3 2722   3.145   4.034   0.179 -0.3458 -0.2562  0.3286
  101phy    O33 2723   2.992   4.061   0.066  0.2203 -0.2859  0.1095
  101phy    H1B 2724   2.959   4.120   0.001 -1.5930  0.5975  1.7168
  101phy    C12 2725   3.239   4.046   0.026  0.0052  0.0991 -0.2094
  101phy    O11 2726   3.212   4.062  -0.109 -0.5731 -0.4552  0.3051
  101phy    H1A 2727   3.120   4.051  -0.121 -1.2442  2.7089  1.5838
  102phy    C35 2728   1.529   0.937   2.173  0.3671 -0.1778  0.5164
  102phy    C33 2729   1.444   0.814   2.156 -0.0420  0.3276  0.2905
  102phy    C34 2730   1.417   0.796   2.004 -0.1569  0.2772  0.0803
  102phy    C32 2731   1.501   0.688   2.224  0.1464  0.2073 -0.5143
  102phy    C31 2732   1.395   0.623   2.318  0.0956  0.1256 -0.2859
  102phy    C30 2733   1.464   0.497   2.375  0.3196  0.4570  0.5663
  102phy    C28 2734   1.376   0.403   2.459  0.0860 -0.0427 -0.5556
  102phy    C29 2735   1.285   0.309   2.370  0.1817 -0.3097  0.0074
  102phy    C27 2736   1.472   0.314   2.537 -0.2673  0.4733 -0.2908
  102phy    C26 2737   1.481   0.336   2.688 -0.3937  0.0893 -0.2923
  102phy    C25 2738   1.583   0.244   2.758 -0.4042  0.3004 -0.0558
  102phy    C23 2739   1.594   0.257   2.908 -0.3290  0.1141 -0.1401
  102phy    C24 2740   1.476   0.214   2.994  0.6282 -0.5765  0.4228
  102phy    C22 2741   1.729   0.184   2.934 -0.4322 -0.2013 -0.2548
  102phy    C21 2742   1.827   0.252   3.033  0.2770  0.1280  0.0588
  102phy    C20 2743   1.943   0.149   3.048 -0.2194 -0.5430 -0.8947
  102phy    C18 2744   2.065   0.188   3.144 -0.3010  0.5268 -0.1328
  102phy    O01 2745   2.023   0.198   3.285  0.0573 -0.1518  0.4504
  102phy    H01 2746   1.967   0.124   3.300  0.0988 -0.5917 -1.3806
  102phy    C19 2747   2.145   0.051   3.144 -0.0860 -0.2776  0.3546
  102phy    C13 2748   2.169   0.308   3.110  0.0440 -0.1690  0.2548
  102phy     H3 2749   2.200   0.296   3.004  0.2060  0.7930  0.1920
  102phy    O33 2750   2.293   0.302   3.176  0.2126 -0.2985 -0.2228
  102phy    H1B 2751   2.273   0.274   3.263 -0.9570  0.8701 -0.0797
  102phy    C12 2752   2.114   0.455   3.136 -0.3457 -0.6966  0.1765
  102phy    O11 2753   2.163   0.571   3.071 -0.4621 -0.4373  0.4059
  102phy    H1A 2754   2.101   0.641   3.080  0.0422  0.6364 -2.9205
  103phy    C35 2755   3.004   3.508   1.850  0.1921  0.9111  0.3893
  103phy    C33 2756   3.074   3.601   1.752 -0.2706 -0.5693  0.5540
  103phy    C34 2757   3.100   3.527   1.622  0.1247  0.6771  0.8618
  103phy    C32 2758   2.991   3.729   1.729 -0.2840  0.3770  0.3296
  103phy    C31 2759   3.067   3.865   1.712  0.1397 -0.0714 -0.3478
  103phy    C30 2760   2.976   3.985   1.672 -0.2734 -0.0867  0.3583
  103phy    C28 2761   3.026   4.128   1.698  0.1844 -0.1970  0.0553
  103phy    C29 2762   3.101   4.192   1.578 -0.2880  0.4988 -0.3757
  103phy    C27 2763   2.897   4.214   1.711 -0.1543  0.3646  0.0684
  103phy    C26 2764   2.887   4.321   1.813  0.2392 -0.2782  0.3349
  103phy    C25 2765   2.754   4.397   1.802  0.2949  0.3524  0.1726
  103phy    C23 2766   2.748   4.516   1.901 -0.5719  0.2048 -0.0389
  103phy    C24 2767   2.752   4.647   1.823  0.3887  0.6687 -0.1596
  103phy    C22 2768   2.614   4.505   1.976  0.2124  0.1104 -0.3244
  103phy    C21 2769   2.625   4.469   2.123 -0.0027 -0.0236  0.3337
  103phy    C20 2770   2.487   4.496   2.189 -0.1664  0.2271  0.1334
  103phy    C18 2771   2.469   4.466   2.346  0.2849  0.3951  0.0274
  103phy    O01 2772   2.571   4.538   2.416 -0.6196 -0.7179  0.1032
  103phy    H01 2773   2.606   4.606   2.362  0.6327 -0.7217  0.8740
  103phy    C19 2774   2.334   4.540   2.379  0.2557 -0.0718  0.3358
  103phy    C13 2775   2.474   4.307   2.389  0.3151 -1.1429 -0.2268
  103phy     H3 2776   2.561   4.261   2.334  1.7151  0.5899  0.4312
  103phy    O33 2777   2.368   4.226   2.339 -0.0096  0.5083 -0.0354
  103phy    H1B 2778   2.284   4.260   2.362 -0.9451 -1.1694 -0.7389
  103phy    C12 2779   2.508   4.271   2.540  0.0925  0.1809 -0.3726
  103phy    O11 2780   2.615   4.338   2.592  0.5962 -0.2210 -0.0751
  103phy    H1A 2781   2.615   4.428   2.566 -0.5701  0.1957  1.2704
  104phy    C35 2782   2.032   4.232   1.283 -0.5463  0.1083 -0.2438
  104phy    C33 2783   2.041   4.385   1.291  0.4020 -0.1107  0.3203
  104phy    C34 2784   1.949   4.432   1.402  0.1712  0.2123 -0.0917
  104phy    C32 2785   2.188   4.441   1.313  0.0878 -0.1351  0.1488
  104phy    C31 2786   2.220   4.588   1.268  0.4268  0.6431  0.2645
  104phy    C30 2787   2.362   4.628   1.309  0.3026  0.5829 -0.4166
  104phy    C28 2788   2.411   4.765   1.259  0.0630  0.2693 -0.3993
  104phy    C29 2789   2.480   4.839   1.373  0.1037  0.0185  0.1828
  104phy    C27 2790   2.504   4.759   1.133  0.6168 -0.6902  0.0582
  104phy    C26 2791   2.483   4.883   1.041  0.2547  0.0588 -0.2461
  104phy    C25 2792   2.600   4.916   0.951  0.1948  0.0247 -0.3662
  104phy    C23 2793   2.579   5.050   0.883  0.0144  0.1610 -0.2458
  104phy    C24 2794   2.673   5.157   0.944  0.0904 -0.9017 -0.1456
  104phy    C22 2795   2.595   5.050   0.733  0.5184  0.4027 -0.1301
  104phy    C21 2796   2.467   5.071   0.654 -0.4441 -0.0148 -0.5621
  104phy    C20 2797   2.495   5.089   0.502  0.1834  0.2393  0.1624
  104phy    C18 2798   2.376   5.136   0.404 -0.0746 -0.0413  0.6164
  104phy    O01 2799   2.274   5.037   0.410  0.1117 -0.1172 -0.2511
  104phy    H01 2800   2.309   4.952   0.427 -0.5155 -0.0936  1.4093
  104phy    C19 2801   2.437   5.114   0.259  0.3062 -0.4114  0.4365
  104phy    C13 2802   2.330   5.290   0.423 -0.0979  0.2415 -0.1930
  104phy     H3 2803   2.396   5.334   0.502 -1.8290  1.4572  0.6554
  104phy    O33 2804   2.348   5.393   0.323  0.4457  0.1771 -0.1658
  104phy    H1B 2805   2.430   5.437   0.336  0.3761  0.2024  0.1935
  104phy    C12 2806   2.203   5.325   0.509  0.3683  0.4684  0.3019
  104phy    O11 2807   2.079   5.331   0.440 -0.5034  0.1522 -0.3086
  104phy    H1A 2808   2.102   5.339   0.349 -0.7718  1.1321 -0.3000
  105phy    C35 2809   2.158   2.663   0.833 -0.9996  0.0306 -0.4780
  105phy    C33 2810   2.097   2.687   0.970  0.1044 -0.0067  0.3374
  105phy    C34 2811   2.139   2.587   1.073 -0.5920 -0.3099 -0.5406
  105phy    C32 2812   2.117   2.835   1.012  0.4270  0.5630  0.0299
  105phy    C31 2813   1.995   2.897   1.079  0.2955 -1.1230  0.0545
  105phy    C30 2814   2.019   3.048   1.098  0.6073  0.1154  0.1133
  105phy    C28 2815   1.907   3.124   1.171  0.1432  0.0980 -0.9016
  105phy    C29 2816   1.915   3.121   1.321 -0.0627 -0.4465  0.0433
  105phy    C27 2817   1.909   3.270   1.124  0.0326 -0.3770 -0.3051
  105phy    C26 2818   1.785   3.309   1.044  0.1558 -0.4695 -0.4241
  105phy    C25 2819   1.781   3.460   1.014 -0.8392  0.3781 -0.0088
  105phy    C23 2820   1.690   3.502   0.897 -0.2034  0.3988 -0.3012
  105phy    C24 2821   1.561   3.568   0.964 -0.2487  0.2147  0.3273
  105phy    C22 2822   1.751   3.604   0.804  0.2061 -0.4393 -0.1927
  105phy    C21 2823   1.836   3.565   0.682  0.3368 -0.0473 -0.0030
  105phy    C20 2824   1.862   3.674   0.578  0.5069  0.1894 -0.0454
  105phy    C18 2825   1.967   3.641   0.477  0.6203  0.4869 -0.4871
  105phy    O01 2826   2.086   3.611   0.548  0.0641  0.1202  0.2928
  105phy    H01 2827   2.130   3.689   0.578  0.8784 -0.0850 -0.3469
  105phy    C19 2828   1.988   3.769   0.397 -0.0444  0.5601  0.1552
  105phy    C13 2829   1.926   3.518   0.370  0.5517  0.0048 -1.0345
  105phy     H3 2830   1.902   3.434   0.440 -1.1239  1.2990  0.0201
  105phy    O33 2831   1.803   3.523   0.303  0.0439  0.2121 -0.2619
  105phy    H1B 2832   1.733   3.535   0.365  0.5851  0.5851  0.2976
  105phy    C12 2833   2.037   3.417   0.309  0.6713  0.1512 -0.6493
  105phy    O11 2834   2.160   3.420   0.373  0.0002 -0.4218 -0.2618
  105phy    H1A 2835   2.147   3.461   0.457 -0.9928 -0.8240 -0.2097
  106phy    C35 2836   1.921   4.817   1.729 -0.3712  0.3135  0.0787
  106phy    C33 2837   1.777   4.775   1.768 -0.4503  0.5597 -0.3752
  106phy    C34 2838   1.753   4.639   1.705  0.3743  0.0444 -0.0993
  106phy    C32 2839   1.748   4.775   1.918 -0.1726 -0.0624  0.1751
  106phy    C31 2840   1.724   4.907   1.979 -0.4229  0.1623 -0.7142
  106phy    C30 2841   1.681   4.890   2.124 -0.0543 -0.2017 -0.2147
  106phy    C28 2842   1.632   5.019   2.203  0.1460  0.0657  0.5240
  106phy    C29 2843   1.477   5.002   2.208 -0.0888 -0.3976  0.5660
  106phy    C27 2844   1.682   5.021   2.349 -0.4888 -0.0207 -0.3550
  106phy    C26 2845   1.803   5.106   2.385 -0.1056 -0.3512 -0.2982
  106phy    C25 2846   1.851   5.096   2.531 -0.4588  0.2769 -0.0852
  106phy    C23 2847   1.989   5.161   2.564  0.2718 -0.5139 -0.1876
  106phy    C24 2848   1.965   5.307   2.613  0.4765 -0.2926  0.0975
  106phy    C22 2849   2.046   5.090   2.687 -0.8263  0.2547  0.1401
  106phy    C21 2850   2.178   5.021   2.664 -0.3444 -0.0428 -0.8834
  106phy    C20 2851   2.240   4.976   2.798  0.2659 -0.1825  0.4416
  106phy    C18 2852   2.376   4.898   2.798  0.0564 -0.3788  0.6650
  106phy    O01 2853   2.467   4.974   2.714  0.1370  0.1802  0.1602
  106phy    H01 2854   2.530   4.917   2.675  2.0885  1.2811  1.5604
  106phy    C19 2855   2.421   4.917   2.942 -0.7391  0.2822  0.2070
  106phy    C13 2856   2.360   4.749   2.742 -0.0280  0.2860 -0.0782
  106phy     H3 2857   2.312   4.754   2.641  1.8880  1.7999 -0.9759
  106phy    O33 2858   2.267   4.667   2.808 -0.0989 -0.2105 -0.0377
  106phy    H1B 2859   2.193   4.720   2.834  1.1817  1.7233 -0.0857
  106phy    C12 2860   2.493   4.666   2.718  0.4347 -0.1623  0.5507
  106phy    O11 2861   2.592   4.740   2.657 -0.0593 -0.3575  0.1808
  106phy    H1A 2862   2.652   4.675   2.624 -1.4045 -1.7407  0.3678
  107phy    C35 2863   2.992   0.944   1.706 -0.3458  0.1140  0.2067
  107phy    C33 2864   2.945   1.066   1.789 -0.0221  0.5889 -0.2866
  107phy    C34 2865   2.840   1.137   1.700  0.3627 -0.0448  0.5411
  107phy    C32 2866   2.886   1.016   1.922 -0.1196 -0.7433  0.3535
  107phy    C31 2867   2.981   1.013   2.039 -0.0281 -0.3861 -0.6228
  107phy    C30 2868   2.926   0.933   2.160 -0.2435 -0.6826 -0.2001
  107phy    C28 2869   3.011   0.914   2.287 -0.2273 -0.2650 -0.0182
  107phy    C29 2870   3.077   1.043   2.350  0.1670  0.4145 -0.3037
  107phy    C27 2871   2.918   0.846   2.390 -0.2583  0.3348  0.1894
  107phy    C26 2872   2.993   0.774   2.507  0.1961 -0.4294  0.3154
  107phy    C25 2873   2.891   0.740   2.615 -0.3268  0.4729  0.0642
  107phy    C23 2874   2.937   0.645   2.724 -0.3443 -0.1283  0.0215
  107phy    C24 2875   2.955   0.723   2.854 -0.2430 -0.6451 -0.4463
  107phy    C22 2876   2.827   0.539   2.748 -0.4182  0.6278 -0.2768
  107phy    C21 2877   2.856   0.399   2.798 -0.6219 -0.0163  0.1637
  107phy    C20 2878   2.729   0.313   2.799 -0.5642 -0.1204 -0.1352
  107phy    C18 2879   2.724   0.170   2.856 -0.0763  0.1848  0.3016
  107phy    O01 2880   2.812   0.168   2.972  0.1146  0.2738  0.0834
  107phy    H01 2881   2.781   0.201   3.054  1.8935  0.8542  0.5628
  107phy    C19 2882   2.585   0.167   2.912  0.2982 -0.6596 -0.1732
  107phy    C13 2883   2.772   0.059   2.751 -0.0299  0.7937  0.0390
  107phy     H3 2884   2.871   0.089   2.710  0.7253 -0.6494  0.7344
  107phy    O33 2885   2.685   0.050   2.633 -0.0608 -0.0591 -0.1798
  107phy    H1B 2886   2.602   0.018   2.661  0.2621 -1.2536 -0.5502
  107phy    C12 2887   2.807  -0.085   2.803  0.0342 -0.0791  0.3520
  107phy    O11 2888   2.913  -0.096   2.897 -0.3141  0.7437  0.2062
  107phy    H1A 2889   2.893  -0.030   2.961 -1.8656 -1.0353  1.6885
  108phy    C35 2890   4.212   4.226   1.469  0.5451 -0.0408 -0.0719
  108phy    C33 2891   4.169   4.358   1.535 -0.2408 -0.0475 -0.1974
  108phy    C34 2892   4.152   4.324   1.679 -0.3752  0.4989  0.1831
  108phy    C32 2893   4.273   4.473   1.513  0.2672  0.0648  0.1930
  108phy    C31 2894   4.267   4.547   1.377 -0.0197 -0.0968 -0.2406
  108phy    C30 2895   4.294   4.694   1.357  0.3174  0.3484 -0.8674
  108phy    C28 2896   4.281   4.748   1.216  0.8032 -0.6147  0.5207
  108phy    C29 2897   4.153   4.831   1.210  0.4320  0.1190  0.0619
  108phy    C27 2898   4.402   4.837   1.179  0.3565  0.1332 -0.2094
  108phy    C26 2899   4.423   4.869   1.030 -0.3151 -0.0388 -0.1023
  108phy    C25 2900   4.544   4.958   1.004  0.0929  0.2461  0.1287
  108phy    C23 2901   4.539   5.029   0.868  0.6093  0.4111 -0.0540
  108phy    C24 2902   4.590   5.169   0.895  0.2581 -0.2246 -0.2164
  108phy    C22 2903   4.624   4.955   0.762 -0.5766  0.1640 -0.1813
  108phy    C21 2904   4.552   4.957   0.629  0.5978 -0.0862  0.1518
  108phy    C20 2905   4.626   4.859   0.540 -0.0769 -0.3326 -0.1329
  108phy    C18 2906   4.548   4.803   0.413 -0.0997  0.1460 -0.6334
  108phy    O01 2907   4.421   4.756   0.453 -0.2653 -0.3295 -0.4461
  108phy    H01 2908   4.417   4.725   0.542 -1.6788  0.1271 -0.3186
  108phy    C19 2909   4.631   4.676   0.389 -0.5943 -1.0051  0.2164
  108phy    C13 2910   4.537   4.904   0.289 -0.0414  0.6603 -0.9302
  108phy     H3 2911   4.490   4.996   0.333 -0.7694 -0.3991  0.5686
  108phy    O33 2912   4.661   4.965   0.255  0.3143 -0.4255  0.2680
  108phy    H1B 2913   4.636   5.050   0.224  1.7509  0.7340  2.0993
  108phy    C12 2914   4.437   4.902   0.171 -0.0366 -0.4120 -0.1458
  108phy    O11 2915   4.310   4.857   0.196  0.0544  0.2805 -0.0805
  108phy    H1A 2916   4.308   4.776   0.243 -2.3520 -0.2927 -1.0063
  109phy    C35 2917   4.380   1.786   2.082 -0.0881 -0.1441 -0.3042
  109phy    C33 2918   4.428   1.898   1.997 -0.0719 -0.5139  0.1610
  109phy    C34 2919   4.462   1.835   1.861 -0.3649  0.5096 -0.3678
  109phy    C32 2920   4.326   2.013   1.978  0.2014 -0.2489 -0.3639
  109phy    C31 2921   4.390   2.155   1.985 -0.4503  0.2481 -0.0805
  109phy    C30 2922   4.287   2.266   1.969  0.3075 -0.1718  0.3869
  109phy    C28 2923   4.334   2.408   1.929 -0.4469 -0.2727  0.5838
  109phy    C29 2924   4.254   2.449   1.799 -0.4288 -0.0302  0.2566
  109phy    C27 2925   4.309   2.513   2.042  0.1983  0.2070 -0.3410
  109phy    C26 2926   4.434   2.548   2.122 -0.4144 -0.4881 -0.1498
  109phy    C25 2927   4.405   2.652   2.233 -0.3190  0.1924 -0.1345
  109phy    C23 2928   4.520   2.687   2.336  0.4640 -0.5969  0.5156
  109phy    C24 2929   4.573   2.828   2.312  0.1458  0.5913  0.0640
  109phy    C22 2930   4.468   2.673   2.477 -0.0337  0.0981  0.1778
  109phy    C21 2931   4.571   2.623   2.575  0.1797  0.6192  0.6843
  109phy    C20 2932   4.511   2.601   2.712 -0.5214 -0.4564 -0.0079
  109phy    C18 2933   4.600   2.613   2.834  0.4670  0.0765 -0.3132
  109phy    O01 2934   4.674   2.738   2.837  0.7103 -0.2279 -0.0250
  109phy    H01 2935   4.684   2.766   2.926 -0.6151  1.3162 -0.3240
  109phy    C19 2936   4.489   2.621   2.941  0.0143  0.2444 -0.1079
  109phy    C13 2937   4.696   2.483   2.866 -0.3293  0.3964  0.3565
  109phy     H3 2938   4.640   2.387   2.851 -0.7434  0.1638  2.9210
  109phy    O33 2939   4.727   2.471   3.004 -0.2491 -0.3830 -0.0998
  109phy    H1B 2940   4.650   2.475   3.058  0.0996  0.3039  0.3728
  109phy    C12 2941   4.837   2.473   2.785 -0.2272 -0.2653 -0.5662
  109phy    O11 2942   4.916   2.361   2.796  0.1211 -0.4405  0.3019
  109phy    H1A 2943   4.987   2.378   2.737 -0.7618  1.4642 -0.2956
  110phy    C35 2944   4.901   1.588   1.795 -0.0756 -0.1409 -0.0638
  110phy    C33 2945   4.780   1.561   1.710 -0.5009  0.2635  0.7461
  110phy    C34 2946   4.657   1.519   1.793 -0.1023  0.3427  0.0041
  110phy    C32 2947   4.738   1.675   1.624  0.4988 -0.0586 -0.3445
  110phy    C31 2948   4.732   1.648   1.475 -0.4825 -0.1162  0.1818
  110phy    C30 2949   4.665   1.751   1.390 -0.8463 -0.0729 -0.3326
  110phy    C28 2950   4.657   1.730   1.237  0.6516 -0.1174  0.4974
  110phy    C29 2951   4.523   1.780   1.189  0.2387  0.1439 -0.5443
  110phy    C27 2952   4.780   1.786   1.164  0.1129 -0.0078  0.2450
  110phy    C26 2953   4.813   1.721   1.027 -0.1824 -0.1268  0.4068
  110phy    C25 2954   4.959   1.752   0.998 -0.7658  0.2356  0.0621
  110phy    C23 2955   5.002   1.675   0.868  0.3012 -0.1791 -0.2749
  110phy    C24 2956   4.963   1.745   0.737 -0.0886 -0.6386 -0.3140
  110phy    C22 2957   5.154   1.656   0.868  0.4294  0.3751 -0.2041
  110phy    C21 2958   5.222   1.547   0.788  0.4845  0.1253  0.4346
  110phy    C20 2959   5.368   1.539   0.843  0.7244 -0.0641 -0.0449
  110phy    C18 2960   5.464   1.436   0.778 -0.5415  0.4204  0.0187
  110phy    O01 2961   5.398   1.310   0.769  0.6408  0.4657 -0.0392
  110phy    H01 2962   5.334   1.309   0.700  0.1707 -0.6741  0.3838
  110phy    C19 2963   5.580   1.428   0.886  0.5647 -0.6324  0.2395
  110phy    C13 2964   5.526   1.476   0.637  0.0683 -0.4879 -0.3858
  110phy     H3 2965   5.436   1.485   0.572 -0.4518  0.6134  0.4545
  110phy    O33 2966   5.567   1.610   0.630 -0.2270 -0.2395 -0.1661
  110phy    H1B 2967   5.661   1.610   0.629 -0.0733  0.2947  3.1017
  110phy    C12 2968   5.582   1.376   0.522  0.1671  0.5885 -0.7123
  110phy    O11 2969   5.718   1.351   0.516  0.3558 -0.1607 -0.6538
  110phy    H1A 2970   5.764   1.414   0.464  0.0856 -0.3954 -1.1780
  111phy    C35 2971   4.186   1.920   2.969 -0.3255 -0.5103  0.8048
  111phy    C33 2972   4.270   2.014   2.887  0.2859 -0.1375 -0.4208
  111phy    C34 2973   4.210   2.156   2.900  0.0801 -0.6496  0.1720
  111phy    C32 2974   4.412   2.012   2.948  0.3993  0.2295  0.3708
  111phy    C31 2975   4.519   1.959   2.852 -0.2766 -0.7098 -0.3638
  111phy    C30 2976   4.664   1.988   2.905  0.3180  0.0223  0.3414
  111phy    C28 2977   4.768   1.924   2.801  0.5589 -0.5937  0.3767
  111phy    C29 2978   4.866   2.039   2.766  0.0253  0.3935 -0.7398
  111phy    C27 2979   4.858   1.814   2.867  0.3514 -0.1621  0.0689
  111phy    C26 2980   4.801   1.668   2.874  0.2074 -0.5994  0.0951
  111phy    C25 2981   4.916   1.578   2.921  0.0601  0.1046 -0.7876
  111phy    C23 2982   4.887   1.435   2.963  0.2092 -0.2275 -0.2452
  111phy    C24 2983   4.906   1.352   2.842  0.0709  0.0396 -0.0266
  111phy    C22 2984   4.973   1.376   3.076  0.1903  0.4500 -0.2618
  111phy    C21 2985   4.877   1.341   3.197 -0.7853 -0.6693 -0.1258
  111phy    C20 2986   4.945   1.266   3.316 -0.7274  0.3420  0.2306
  111phy    C18 2987   4.875   1.228   3.449 -0.1511  0.3579  0.0623
  111phy    O01 2988   4.747   1.174   3.407 -0.2745  0.0337  0.4162
  111phy    H01 2989   4.697   1.150   3.483 -1.3837  0.4999 -0.1403
  111phy    C19 2990   4.952   1.094   3.480 -0.5889  0.2889 -0.4484
  111phy    C13 2991   4.873   1.349   3.558  0.1874  0.0904  0.2753
  111phy     H3 2992   4.827   1.440   3.511  1.2785 -0.4346 -1.9640
  111phy    O33 2993   5.012   1.393   3.585 -0.3691 -0.8445  0.2887
  111phy    H1B 2994   5.031   1.473   3.540 -3.4552 -0.4497 -0.5528
  111phy    C12 2995   4.789   1.322   3.696 -0.3285 -0.0593  0.4622
  111phy    O11 2996   4.802   1.199   3.766 -0.8045 -0.0721  0.1226
  111phy    H1A 2997   4.885   1.177   3.804 -0.9981  0.1683  0.7001
  112phy    C35 2998   3.762   2.893   1.665 -0.2219  0.7019 -0.1805
  112phy    C33 2999   3.897   2.828   1.628 -0.5403  0.0687  0.3973
  112phy    C34 3000   3.875   2.736   1.510 -0.3546  1.0139  0.1977
  112phy    C32 3001   4.002   2.938   1.596 -0.0627 -0.3725  0.2162
  112phy    C31 3002   4.114   2.950   1.700  0.3618  0.6957  0.0693
  112phy    C30 3003   4.217   3.065   1.661  0.1481  0.2740  0.3135
  112phy    C28 3004   4.335   3.075   1.757 -0.4385  0.2036 -0.3795
  112phy    C29 3005   4.461   3.118   1.678  0.1993 -0.1575  0.4739
  112phy    C27 3006   4.302   3.184   1.857 -0.6636  0.2197 -0.8016
  112phy    C26 3007   4.339   3.136   1.998 -0.1367  0.2809 -0.4695
  112phy    C25 3008   4.313   3.245   2.103 -0.5502  0.0344  0.5083
  112phy    C23 3009   4.364   3.225   2.249  0.6554 -0.4760 -1.0814
  112phy    C24 3010   4.513   3.266   2.264 -0.1351 -0.0304 -0.4089
  112phy    C22 3011   4.298   3.327   2.344  0.5597  0.9506 -0.0584
  112phy    C21 3012   4.256   3.255   2.476 -0.0135 -0.2026  0.4646
  112phy    C20 3013   4.184   3.337   2.586  0.2792  0.0290 -0.1659
  112phy    C18 3014   4.111   3.268   2.705 -0.1473  0.1181 -0.3424
  112phy    O01 3015   4.177   3.147   2.748 -0.1415 -0.0617  0.0753
  112phy    H01 3016   4.136   3.073   2.707 -1.5718  0.5841  0.2593
  112phy    C19 3017   4.126   3.361   2.827 -0.0170 -0.6722  0.6698
  112phy    C13 3018   3.959   3.226   2.668  0.1082  0.6760  0.0587
  112phy     H3 3019   3.903   3.317   2.636  1.0122  1.1860 -0.1165
  112phy    O33 3020   3.885   3.185   2.785 -0.1391  0.1503 -0.1954
  112phy    H1B 3021   3.936   3.128   2.840 -0.3102  2.1052  2.1777
  112phy    C12 3022   3.931   3.116   2.563 -0.0059  0.3876  0.3112
  112phy    O11 3023   3.995   2.995   2.592  0.5567  0.9325  0.0046
  112phy    H1A 3024   3.940   2.951   2.655  1.1020  0.8249  0.4096
  113phy    C35 3025   3.324   0.526   1.414 -0.1834  0.3332  0.1163
  113phy    C33 3026   3.401   0.416   1.489 -0.3630  0.1480 -0.7741
  113phy    C34 3027   3.384   0.433   1.641 -0.4349  0.0557  0.0179
  113phy    C32 3028   3.361   0.274   1.441  0.0382  0.2547  0.3335
  113phy    C31 3029   3.470   0.161   1.457 -0.4296  0.3123  0.8311
  113phy    C30 3030   3.420   0.031   1.401 -0.8359  0.1462 -0.5818
  113phy    C28 3031   3.516  -0.094   1.419  0.0713  0.3498 -0.5521
  113phy    C29 3032   3.463  -0.171   1.533  0.3244 -0.3999  0.1646
  113phy    C27 3033   3.515  -0.196   1.303 -0.1454 -0.1758  0.0553
  113phy    C26 3034   3.622  -0.180   1.196 -0.3060  0.2053  0.6595
  113phy    C25 3035   3.619  -0.282   1.074  0.4288 -0.2025 -0.3069
  113phy    C23 3036   3.716  -0.246   0.963 -0.1602  0.2562  0.0530
  113phy    C24 3037   3.848  -0.318   0.984 -0.3007 -0.4227 -0.7504
  113phy    C22 3038   3.654  -0.285   0.826  0.0709 -0.0106  0.0117
  113phy    C21 3039   3.676  -0.179   0.714  0.1990  0.6199  0.1123
  113phy    C20 3040   3.599  -0.215   0.593 -0.0302  0.0720 -0.3699
  113phy    C18 3041   3.589  -0.118   0.475 -0.1938 -0.0970 -0.9680
  113phy    O01 3042   3.596   0.018   0.528  0.3210  0.2178 -0.0107
  113phy    H01 3043   3.557   0.016   0.613  0.9554 -0.2191  0.2797
  113phy    C19 3044   3.452  -0.127   0.411  0.0783  0.5235 -0.1260
  113phy    C13 3045   3.714  -0.150   0.382 -0.0942 -0.3642  0.1998
  113phy     H3 3046   3.804  -0.133   0.448 -0.4364  0.1276  0.5529
  113phy    O33 3047   3.742  -0.287   0.351 -0.8072 -0.1971  0.1370
  113phy    H1B 3048   3.732  -0.340   0.428 -1.0070 -1.1958 -0.5670
  113phy    C12 3049   3.783  -0.043   0.277 -0.1392  0.2486  0.2785
  113phy    O11 3050   3.739   0.089   0.295  0.2754 -0.1483  0.1176
  113phy    H1A 3051   3.703   0.106   0.380 -1.8502  0.8783 -0.9138
  114phy    C35 3052   0.260   2.830   2.505 -0.2179 -0.0713  0.4495
  114phy    C33 3053   0.332   2.964   2.489 -0.1406 -0.1028 -0.0728
  114phy    C34 3054   0.482   2.949   2.493 -0.2667  0.0040  0.2305
  114phy    C32 3055   0.284   3.018   2.356  0.1840  0.6560  0.0642
  114phy    C31 3056   0.259   3.164   2.352  0.2848  0.1626  0.4664
  114phy    C30 3057   0.218   3.227   2.216 -0.3743  0.1514 -0.3410
  114phy    C28 3058   0.246   3.376   2.194 -0.1515  0.2678  0.5019
  114phy    C29 3059   0.291   3.409   2.056 -0.2803 -0.1683  0.0544
  114phy    C27 3060   0.137   3.475   2.254 -0.2388 -0.4532  0.2303
  114phy    C26 3061   0.205   3.595   2.325  0.2384 -0.1485 -0.1951
  114phy    C25 3062   0.099   3.701   2.374  0.1150  0.3651  0.3814
  114phy    C23 3063   0.150   3.824   2.442  0.3734 -0.0118  0.3699
  114phy    C24 3064   0.188   3.933   2.341  0.1280 -0.2375 -0.1694
  114phy    C22 3065   0.057   3.890   2.548 -0.0103  0.2301  0.2748
  114phy    C21 3066   0.108   3.979   2.665 -0.1809 -0.4839 -0.8650
  114phy    C20 3067   0.007   4.095   2.689 -0.4563  0.2124 -0.4500
  114phy    C18 3068   0.013   4.197   2.812  0.5714 -0.7721  0.1567
  114phy    O01 3069   0.131   4.279   2.798 -0.1985 -0.2980  0.3504
  114phy    H01 3070   0.202   4.219   2.786 -1.0473 -1.6814  1.8226
  114phy    C19 3071  -0.097   4.298   2.768 -0.4110 -0.2380 -0.4162
  114phy    C13 3072   0.002   4.123   2.958 -0.0002 -0.7054  0.2339
  114phy     H3 3073   0.067   4.032   2.959  0.3418 -0.4865  2.5624
  114phy    O33 3074  -0.129   4.070   2.988 -0.2218 -0.1575 -0.0066
  114phy    H1B 3075  -0.187   4.141   3.006  0.1878  0.0973  0.3119
  114phy    C12 3076   0.043   4.199   3.089  0.0715  0.1634 -0.3553
  114phy    O11 3077   0.004   4.131   3.202 -0.1560 -0.1444 -0.1323
  114phy    H1A 3078   0.044   4.046   3.200 -0.5439 -0.4864  2.7182
  115phy    C35 3079   4.214   1.466   1.748 -0.6820 -0.1306 -0.1883
  115phy    C33 3080   4.135   1.519   1.628 -0.0659  0.0019  0.1562
  115phy    C34 3081   4.019   1.425   1.597  0.1083 -0.4470  0.3117
  115phy    C32 3082   4.089   1.659   1.663 -0.5381  0.1378  0.0037
  115phy    C31 3083   4.098   1.765   1.555 -0.2449 -0.0141  0.3670
  115phy    C30 3084   4.059   1.910   1.611 -0.3225 -0.3287  0.0024
  115phy    C28 3085   4.114   2.021   1.523  0.2790  0.5892 -0.0103
  115phy    C29 3086   4.017   2.136   1.542  0.5383 -0.3653  0.5049
  115phy    C27 3087   4.248   2.073   1.579  0.3848  0.3784  0.1806
  115phy    C26 3088   4.338   2.140   1.476 -0.4833 -0.5528  0.6874
  115phy    C25 3089   4.486   2.158   1.531  0.2427 -0.0663  0.3784
  115phy    C23 3090   4.576   2.265   1.464 -0.5040 -0.1714  0.6653
  115phy    C24 3091   4.675   2.329   1.556 -0.3864 -0.1124 -0.0070
  115phy    C22 3092   4.664   2.215   1.345  0.2592  0.0506  0.1898
  115phy    C21 3093   4.599   2.203   1.207 -0.2567 -0.7554 -0.1995
  115phy    C20 3094   4.700   2.161   1.097 -0.2988  0.0634  0.4240
  115phy    C18 3095   4.631   2.162   0.950 -0.0736 -0.0109 -0.0833
  115phy    O01 3096   4.511   2.077   0.949 -0.5830 -0.2345 -0.1718
  115phy    H01 3097   4.519   2.016   1.019  1.0686 -0.3425 -0.4049
  115phy    C19 3098   4.734   2.098   0.868 -0.3702 -0.1706  0.3519
  115phy    C13 3099   4.585   2.304   0.891 -0.0411 -0.3626 -0.4810
  115phy     H3 3100   4.618   2.381   0.964 -2.5619 -0.8216  1.2929
  115phy    O33 3101   4.640   2.360   0.774 -0.2180  0.1442  0.9398
  115phy    H1B 3102   4.618   2.301   0.705 -0.3284  0.0343  1.0673
  115phy    C12 3103   4.434   2.355   0.896  0.2894 -0.1196  0.5555
  115phy    O11 3104   4.338   2.274   0.835 -0.3779  0.4926  0.2086
  115phy    H1A 3105   4.378   2.190   0.823  0.0177  0.8437 -1.0643
  116phy    C35 3106   4.646   4.562   0.720  0.0903  0.0154  0.2504
  116phy    C33 3107   4.682   4.505   0.855  0.2105 -0.5076  0.3369
  116phy    C34 3108   4.750   4.618   0.927  0.3900 -0.5381  0.3343
  116phy    C32 3109   4.561   4.444   0.933 -0.6316 -0.0622 -0.1988
  116phy    C31 3110   4.581   4.319   1.016 -0.2969  0.4932 -0.1376
  116phy    C30 3111   4.450   4.273   1.083  0.1678 -0.6425 -0.8513
  116phy    C28 3112   4.444   4.126   1.121  0.1541  0.4433 -0.3717
  116phy    C29 3113   4.496   4.117   1.263 -0.5966  0.2733 -0.6752
  116phy    C27 3114   4.296   4.082   1.120  0.1271  0.0196 -0.0989
  116phy    C26 3115   4.264   3.978   1.012  0.4972  0.0613 -0.4356
  116phy    C25 3116   4.125   3.912   1.013  0.4060  0.1238  0.1200
  116phy    C23 3117   4.080   3.830   0.896  0.0631  0.3724 -0.5724
  116phy    C24 3118   3.994   3.721   0.965  0.0209 -0.1015  0.0155
  116phy    C22 3119   4.001   3.913   0.789  0.3086  0.0429  0.4086
  116phy    C21 3120   3.976   3.843   0.652  0.1267  0.1692  0.3055
  116phy    C20 3121   3.867   3.914   0.570  0.1092 -0.2911 -0.0095
  116phy    C18 3122   3.846   3.881   0.420  0.0954 -0.0716  0.1502
  116phy    O01 3123   3.977   3.908   0.363 -0.0938  0.0283  0.0956
  116phy    H01 3124   4.001   3.998   0.355  0.9666 -0.2106  0.4836
  116phy    C19 3125   3.742   3.984   0.374 -0.3016 -0.3450  0.4213
  116phy    C13 3126   3.804   3.730   0.390 -0.3283 -0.0408  0.5200
  116phy     H3 3127   3.878   3.669   0.448 -1.0320 -1.0066  0.4154
  116phy    O33 3128   3.683   3.677   0.446 -0.1866  0.5287  0.1957
  116phy    H1B 3129   3.623   3.739   0.482  2.4398  2.8149  1.0221
  116phy    C12 3130   3.851   3.663   0.256 -0.0587 -0.1841  0.6605
  116phy    O11 3131   3.793   3.697   0.132  0.2253 -0.1787 -0.3867
  116phy    H1A 3132   3.853   3.667   0.066  0.5010 -1.1284  0.2725
  117phy    C35 3133   3.036   0.123   2.021 -0.3384  0.0317 -0.1518
  117phy    C33 3134   3.146   0.110   1.920  0.8142 -0.5888  0.7122
  117phy    C34 3135   3.248   0.222   1.945 -0.0948  0.0106 -0.1833
  117phy    C32 3136   3.217  -0.023   1.926 -0.0968  0.3033  0.0769
  117phy    C31 3137   3.147  -0.155   1.881  0.5372 -0.1862 -0.3829
  117phy    C30 3138   3.217  -0.286   1.922  0.1463 -0.1272  0.3100
  117phy    C28 3139   3.146  -0.407   1.859 -0.2556  0.6647 -0.0700
  117phy    C29 3140   3.201  -0.442   1.727  0.0251 -0.9128 -0.1932
  117phy    C27 3141   3.168  -0.532   1.951  0.1368 -0.2457  0.1982
  117phy    C26 3142   3.087  -0.548   2.082 -0.8400 -0.1286 -0.3619
  117phy    C25 3143   3.143  -0.660   2.166 -0.0371 -0.0786 -0.4250
  117phy    C23 3144   3.035  -0.698   2.275  0.6899  0.2772  0.5917
  117phy    C24 3145   2.961  -0.828   2.230 -0.3448  0.0224  0.1676
  117phy    C22 3146   3.098  -0.740   2.411  0.1014 -0.4936 -0.0182
  117phy    C21 3147   3.103  -0.637   2.531 -0.2823  0.2458 -0.1319
  117phy    C20 3148   3.214  -0.668   2.639  0.2817 -0.5462  0.8704
  117phy    C18 3149   3.236  -0.585   2.768  0.5823  0.9071 -0.1944
  117phy    O01 3150   3.115  -0.570   2.843  0.1225 -0.2814 -0.8885
  117phy    H01 3151   3.130  -0.505   2.908 -0.5023 -0.1317 -0.8816
  117phy    C19 3152   3.312  -0.696   2.845  0.5575  0.0392  0.5484
  117phy    C13 3153   3.324  -0.449   2.750 -0.1513  1.0741  0.5292
  117phy     H3 3154   3.406  -0.470   2.677 -1.0405  0.4867 -0.3138
  117phy    O33 3155   3.402  -0.409   2.865  0.3173  0.4538  0.3872
  117phy    H1B 3156   3.343  -0.373   2.928 -0.6554 -2.3562  1.2385
  117phy    C12 3157   3.254  -0.322   2.692  0.0966  0.3226 -0.3673
  117phy    O11 3158   3.153  -0.267   2.772  0.2580 -0.0663 -0.1680
  117phy    H1A 3159   3.072  -0.271   2.725 -0.7281  0.4357  1.4267
  118phy    C35 3160   4.824   3.512   1.921 -0.6956  0.0540  0.0477
  118phy    C33 3161   4.915   3.621   1.983 -0.2106  0.4043  0.0920
  118phy    C34 3162   5.043   3.627   1.903 -0.1169  0.7634  0.1066
  118phy    C32 3163   4.855   3.764   1.995  0.5814  0.0627  0.0086
  118phy    C31 3164   4.903   3.855   2.114  0.2328 -0.3131  0.0332
  118phy    C30 3165   4.811   3.972   2.150 -0.3466  0.0606 -0.1239
  118phy    C28 3166   4.863   4.057   2.271  0.5492  0.1765 -0.7826
  118phy    C29 3167   4.920   4.188   2.218 -0.1321  0.1711 -0.3257
  118phy    C27 3168   4.737   4.077   2.356  0.4651  0.0652  0.2046
  118phy    C26 3169   4.764   4.063   2.507 -0.0855  0.0652  0.2981
  118phy    C25 3170   4.635   4.091   2.590 -0.4466  0.3644 -0.5935
  118phy    C23 3171   4.656   4.086   2.744  0.7486 -0.0666  0.2967
  118phy    C24 3172   4.543   4.181   2.799  0.4440 -0.0391 -0.5536
  118phy    C22 3173   4.641   3.948   2.812 -0.3322  0.1759 -0.4587
  118phy    C21 3174   4.781   3.878   2.823 -0.1839  0.1616 -0.3639
  118phy    C20 3175   4.788   3.773   2.936 -0.3979 -0.0679  0.2307
  118phy    C18 3176   4.931   3.721   2.991 -0.3193  0.0945 -0.3139
  118phy    O01 3177   5.008   3.836   3.033 -0.7052 -0.7910  0.4743
  118phy    H01 3178   4.964   3.914   3.007  1.2243 -0.0239 -0.7004
  118phy    C19 3179   4.886   3.649   3.120  0.2927 -0.5436  0.1804
  118phy    C13 3180   5.009   3.634   2.880 -0.2231  0.1427  0.6986
  118phy     H3 3181   5.026   3.693   2.787  3.9027  0.7480  1.6220
  118phy    O33 3182   4.933   3.519   2.838 -0.3158 -0.4391 -0.1147
  118phy    H1B 3183   4.953   3.502   2.748 -1.1619 -0.0838 -0.3746
  118phy    C12 3184   5.161   3.599   2.915  0.6893  0.3569  0.5366
  118phy    O11 3185   5.248   3.556   2.815 -0.5396 -0.5218  0.4390
  118phy    H1A 3186   5.262   3.463   2.811  1.2112 -0.2723 -0.4149
  119phy    C35 3187   3.894   3.307   1.879 -0.7569  0.1048  0.5617
  119phy    C33 3188   3.987   3.430   1.856  0.7309 -0.0081 -0.0173
  119phy    C34 3189   3.968   3.495   1.723  0.1838  0.3073  0.7371
  119phy    C32 3190   4.004   3.526   1.978 -0.1626 -0.0798 -0.1427
  119phy    C31 3191   4.151   3.589   1.992  0.0367 -0.5855  0.0015
  119phy    C30 3192   4.177   3.673   2.124  0.2283 -0.0635  0.1478
  119phy    C28 3193   4.320   3.729   2.133  0.5919 -0.5514 -0.0868
  119phy    C29 3194   4.325   3.870   2.069 -0.2658  0.2787  0.5214
  119phy    C27 3195   4.359   3.743   2.279  0.2954 -0.0365  0.8750
  119phy    C26 3196   4.486   3.672   2.310  0.1211  0.0663 -0.6821
  119phy    C25 3197   4.515   3.685   2.461  0.6399  0.0596 -0.4792
  119phy    C23 3198   4.622   3.590   2.506 -0.0507  0.0870  0.2527
  119phy    C24 3199   4.761   3.647   2.503 -0.3249 -0.3795  0.2819
  119phy    C22 3200   4.584   3.537   2.645  0.6546 -0.2893  0.7194
  119phy    C21 3201   4.613   3.385   2.676  0.1416  0.5619 -0.2243
  119phy    C20 3202   4.582   3.340   2.820 -0.0364  0.3453  0.3885
  119phy    C18 3203   4.604   3.194   2.874 -0.0892  0.4291  0.3097
  119phy    O01 3204   4.745   3.161   2.849  0.1413  0.1605 -0.0191
  119phy    H01 3205   4.748   3.118   2.766  0.0449 -1.5382  0.8167
  119phy    C19 3206   4.607   3.222   3.027  0.4423  0.3848  0.0352
  119phy    C13 3207   4.496   3.082   2.833 -0.1166  0.7383  0.4079
  119phy     H3 3208   4.394   3.126   2.844 -0.7246 -0.0691 -1.5800
  119phy    O33 3209   4.504   2.966   2.928  0.7103 -1.2394  0.4637
  119phy    H1B 3210   4.596   2.960   2.944  1.3712  1.9897 -1.2762
  119phy    C12 3211   4.503   3.031   2.687  0.6052 -0.4509 -0.1268
  119phy    O11 3212   4.622   2.965   2.652  0.1828  0.7292  0.8784
  119phy    H1A 3213   4.627   2.887   2.703  1.3128  1.7262  2.3804
  120phy    C35 3214   3.690   2.009   1.209 -0.3826  0.2274 -0.2385
  120phy    C33 3215   3.616   2.065   1.330  0.3048  0.1432 -0.0246
  120phy    C34 3216   3.663   1.990   1.451 -0.1285  0.5098 -0.7001
  120phy    C32 3217   3.646   2.216   1.345 -0.1596 -0.0393 -0.2149
  120phy    C31 3218   3.531   2.312   1.301 -0.4848 -0.2294  0.2352
  120phy    C30 3219   3.560   2.453   1.362  0.0571  0.1278  0.3414
  120phy    C28 3220   3.453   2.566   1.341 -0.1888 -1.2589  0.1383
  120phy    C29 3221   3.372   2.569   1.467 -0.2330  0.2333  0.4547
  120phy    C27 3222   3.515   2.704   1.319 -0.0952 -0.1147 -0.1556
  120phy    C26 3223   3.519   2.732   1.170  0.0885 -0.0560  0.0013
  120phy    C25 3224   3.589   2.870   1.137  0.0272 -0.3391 -0.1507
  120phy    C23 3225   3.524   2.931   1.008 -0.1329  0.7181  0.1755
  120phy    C24 3226   3.439   3.058   1.028  0.0362 -0.1567 -0.2681
  120phy    C22 3227   3.635   2.966   0.907 -0.8205 -0.3971  0.7664
  120phy    C21 3228   3.604   2.946   0.761  0.7277  0.3386 -0.0226
  120phy    C20 3229   3.689   3.031   0.663 -0.2673 -0.4616 -0.2150
  120phy    C18 3230   3.643   3.046   0.512 -0.1756  0.0265 -0.0701
  120phy    O01 3231   3.659   2.919   0.445 -0.4649 -0.5375  0.0168
  120phy    H01 3232   3.741   2.881   0.470 -0.1029  0.6729  0.7216
  120phy    C19 3233   3.760   3.133   0.461 -0.3720  0.1459  0.6254
  120phy    C13 3234   3.495   3.103   0.482  0.0578  0.0616 -0.3381
  120phy     H3 3235   3.427   3.032   0.536  0.0433  0.0120 -0.4223
  120phy    O33 3236   3.452   3.224   0.550  0.1379 -0.2667  0.4989
  120phy    H1B 3237   3.517   3.291   0.543 -0.6052  0.4195  0.0906
  120phy    C12 3238   3.423   3.093   0.343  0.1872  0.1802  0.1151
  120phy    O11 3239   3.493   3.159   0.238  0.2675  0.6869 -0.0573
  120phy    H1A 3240   3.429   3.189   0.176  0.4856  0.6975 -0.2791
  121phy    C35 3241   0.464   1.099   2.184 -0.4726 -0.4727 -0.9006
  121phy    C33 3242   0.556   1.212   2.221  0.2975  0.5695  0.9532
  121phy    C34 3243   0.704   1.169   2.206 -0.0061 -0.3156 -0.3702
  121phy    C32 3244   0.510   1.336   2.142  0.1059  0.2233 -0.6520
  121phy    C31 3245   0.513   1.465   2.218  0.1119  0.1057 -0.3901
  121phy    C30 3246   0.457   1.581   2.142 -0.7082  0.3959  0.0685
  121phy    C28 3247   0.488   1.719   2.207 -0.6934  0.4658 -0.2494
  121phy    C29 3248   0.606   1.789   2.132 -0.0147 -0.1510 -0.2024
  121phy    C27 3249   0.357   1.794   2.219 -0.0058 -0.1293  0.2543
  121phy    C26 3250   0.347   1.911   2.317 -0.0894 -0.1579 -0.2717
  121phy    C25 3251   0.197   1.965   2.334  0.0060  0.0009 -0.5854
  121phy    C23 3252   0.154   2.050   2.463 -0.1906 -0.0299  0.6813
  121phy    C24 3253   0.018   2.118   2.440 -0.3779  0.3572  0.5680
  121phy    C22 3254   0.137   1.956   2.583  0.5112  0.6540 -0.0100
  121phy    C21 3255   0.227   1.981   2.702 -0.4955 -0.4316  0.0987
  121phy    C20 3256   0.172   1.904   2.822  0.8716 -0.2357 -0.3947
  121phy    C18 3257   0.244   1.887   2.968 -0.3288  0.3701  0.1037
  121phy    O01 3258   0.246   2.022   3.024 -0.2881  0.4955  0.0558
  121phy    H01 3259   0.190   2.079   2.975 -0.1531  2.0251  1.5830
  121phy    C19 3260   0.137   1.799   3.040 -0.4922 -1.0380  0.2508
  121phy    C13 3261   0.388   1.816   2.968  0.4242  0.0452 -0.3220
  121phy     H3 3262   0.393   1.727   2.899  0.4931 -0.1927 -0.0118
  121phy    O33 3263   0.411   1.745   3.090 -0.3252 -0.3414  0.6645
  121phy    H1B 3264   0.445   1.811   3.147  0.6480  0.9908 -1.3499
  121phy    C12 3265   0.507   1.900   2.908  0.1785  0.0660  0.4608
  121phy    O11 3266   0.608   1.829   2.838  0.0236 -0.4835 -0.3601
  121phy    H1A 3267   0.672   1.886   2.800 -0.1861 -0.1417 -0.2034
  122phy    C35 3268   0.024   2.570   2.363 -0.0701  0.2521 -0.1713
  122phy    C33 3269  -0.016   2.576   2.219 -0.2498  0.0006  0.1336
  122phy    C34 3270  -0.163   2.620   2.221  0.2044 -0.1823 -0.2494
  122phy    C32 3271   0.058   2.688   2.139  0.3034  0.2292 -0.5997
  122phy    C31 3272   0.205   2.674   2.097 -0.2572 -0.3143 -0.1219
  122phy    C30 3273   0.258   2.805   2.051  0.5825 -0.5964  0.2214
  122phy    C28 3274   0.404   2.819   1.997  0.6213 -0.0554 -0.0868
  122phy    C29 3275   0.394   2.808   1.851 -0.3379  0.0663  0.0572
  122phy    C27 3276   0.451   2.966   2.024  0.0222  0.4360  0.2692
  122phy    C26 3277   0.590   2.978   2.090  0.6591  0.3577  0.4679
  122phy    C25 3278   0.618   3.125   2.110  0.0159  0.0614 -0.1340
  122phy    C23 3279   0.707   3.158   2.236 -0.3229  0.3887 -0.3562
  122phy    C24 3280   0.858   3.159   2.217 -0.0602 -0.3306  0.4908
  122phy    C22 3281   0.680   3.307   2.284  0.1389  0.0028  0.8148
  122phy    C21 3282   0.667   3.340   2.430  0.1024  0.0789 -0.0326
  122phy    C20 3283   0.641   3.488   2.435  0.4080 -0.1883  0.1703
  122phy    C18 3284   0.581   3.562   2.564 -0.4972  0.3102 -0.3811
  122phy    O01 3285   0.679   3.549   2.665  0.0113  0.1210 -0.7813
  122phy    H01 3286   0.751   3.603   2.641  0.1524  0.5014  0.4312
  122phy    C19 3287   0.577   3.712   2.517 -0.3595 -0.1206 -0.0108
  122phy    C13 3288   0.442   3.517   2.633  0.1492 -0.0180  0.5552
  122phy     H3 3289   0.357   3.529   2.560 -1.5861 -0.8278  2.3440
  122phy    O33 3290   0.402   3.615   2.730 -0.0171  0.5204  0.2718
  122phy    H1B 3291   0.308   3.621   2.731 -0.0428  1.1769 -1.7483
  122phy    C12 3292   0.426   3.373   2.694 -0.4750  0.2583 -0.0598
  122phy    O11 3293   0.302   3.337   2.740  0.3352  0.1505  0.0845
  122phy    H1A 3294   0.317   3.253   2.777  1.2346  0.1769 -0.1904
  123phy    C35 3295   3.378   4.024   0.768 -0.2035  0.0277 -0.3162
  123phy    C33 3296   3.498   3.963   0.841 -0.2466 -0.5910 -0.1907
  123phy    C34 3297   3.521   4.036   0.975  0.0243 -0.1869 -0.0466
  123phy    C32 3298   3.481   3.806   0.845  0.2344 -0.7991 -0.0529
  123phy    C31 3299   3.616   3.734   0.831 -0.0903 -0.1474 -0.3248
  123phy    C30 3300   3.588   3.590   0.809  0.3065  0.1376 -0.1562
  123phy    C28 3301   3.705   3.489   0.818 -0.3339  0.1797 -0.0585
  123phy    C29 3302   3.647   3.355   0.865  0.3864  0.2892  0.0302
  123phy    C27 3303   3.789   3.469   0.689  0.0596 -0.0090  0.3500
  123phy    C26 3304   3.928   3.409   0.704  0.3172 -0.8128 -0.4958
  123phy    C25 3305   4.002   3.393   0.570 -0.1254  0.2587 -0.0333
  123phy    C23 3306   4.147   3.341   0.585  0.0326 -0.3157 -0.1276
  123phy    C24 3307   4.168   3.189   0.592  0.1824 -0.0782 -0.2361
  123phy    C22 3308   4.222   3.379   0.454  0.2779  0.7044  0.2478
  123phy    C21 3309   4.320   3.499   0.467  0.1674  0.0119  0.0702
  123phy    C20 3310   4.387   3.540   0.326  0.2653 -0.1164  0.1410
  123phy    C18 3311   4.506   3.646   0.311 -0.1290  0.8019 -0.1502
  123phy    O01 3312   4.458   3.774   0.367 -0.2753  0.4868  0.6974
  123phy    H01 3313   4.364   3.772   0.365 -0.2988  1.4646 -0.6888
  123phy    C19 3314   4.515   3.656   0.156 -0.2292 -0.1094 -0.3477
  123phy    C13 3315   4.642   3.596   0.379  0.0480 -0.1295 -0.1363
  123phy     H3 3316   4.617   3.570   0.485  3.4479  0.0732  0.8181
  123phy    O33 3317   4.692   3.466   0.335 -0.6564 -0.3278  0.4894
  123phy    H1B 3318   4.629   3.413   0.290 -0.0515 -0.7908  0.1725
  123phy    C12 3319   4.755   3.682   0.437 -0.7397 -0.6152 -0.2443
  123phy    O11 3320   4.855   3.712   0.334  0.3364  1.0213 -0.0418
  123phy    H1A 3321   4.890   3.632   0.300  0.8027  1.5142 -0.7334
  124phy    C35 3322   4.545   5.087   1.949 -0.6939  0.8602 -0.4931
  124phy    C33 3323   4.465   5.192   1.877  0.1174  0.1908  0.6214
  124phy    C34 3324   4.567   5.278   1.795 -0.0783 -0.4587  0.0026
  124phy    C32 3325   4.356   5.125   1.795 -0.2025  0.1504 -0.0427
  124phy    C31 3326   4.226   5.194   1.757  0.2732 -0.4273  0.3689
  124phy    C30 3327   4.130   5.105   1.672 -0.3094  0.3596  0.0278
  124phy    C28 3328   3.995   5.170   1.628  0.0580 -0.1398  0.0828
  124phy    C29 3329   3.954   5.134   1.483  0.4992  0.1043 -0.2222
  124phy    C27 3330   3.884   5.138   1.724 -0.3192  0.1442  0.5712
  124phy    C26 3331   3.845   5.260   1.797 -0.1313 -0.1056 -0.2467
  124phy    C25 3332   3.725   5.241   1.884  0.0400 -0.2573  0.6159
  124phy    C23 3333   3.707   5.352   1.989  0.4520 -0.6321 -0.1237
  124phy    C24 3334   3.632   5.473   1.936 -0.1465 -0.4124 -0.1203
  124phy    C22 3335   3.642   5.302   2.114 -0.2673  0.0977  0.2977
  124phy    C21 3336   3.737   5.285   2.236  0.4581 -0.3261 -0.0118
  124phy    C20 3337   3.660   5.223   2.352  0.4622  0.0575  0.3202
  124phy    C18 3338   3.743   5.178   2.476  0.0237  0.7591  0.1971
  124phy    O01 3339   3.820   5.277   2.539 -0.2127 -0.2995  0.0883
  124phy    H01 3340   3.771   5.357   2.534  2.7273  1.6175 -0.5226
  124phy    C19 3341   3.633   5.153   2.581  0.6692  0.1959 -0.7482
  124phy    C13 3342   3.848   5.052   2.459  0.1722 -0.0747  0.0470
  124phy     H3 3343   3.798   4.977   2.393 -0.2395  1.4164 -1.4130
  124phy    O33 3344   3.869   4.976   2.582  0.3256  0.2731 -0.1325
  124phy    H1B 3345   3.878   5.030   2.658 -0.8336  0.0595  0.1641
  124phy    C12 3346   3.986   5.083   2.390  0.3037 -0.3683 -0.4283
  124phy    O11 3347   4.082   5.150   2.472  0.0337  0.0265 -0.0289
  124phy    H1A 3348   4.043   5.226   2.509  1.3046  0.3439  0.7012
  125phy    C35 3349   3.531   4.276   2.540  0.0338  0.1016 -0.4444
  125phy    C33 3350   3.609   4.376   2.449  0.5556 -0.3260 -0.2313
  125phy    C34 3351   3.723   4.306   2.380  0.1752 -0.0643  0.1489
  125phy    C32 3352   3.524   4.456   2.350  0.0626  0.1659 -0.2553
  125phy    C31 3353   3.524   4.610   2.370  0.8649 -0.1575  0.5622
  125phy    C30 3354   3.422   4.682   2.279 -0.4805  0.2839  0.0398
  125phy    C28 3355   3.446   4.835   2.290  0.7909  0.2854 -0.2043
  125phy    C29 3356   3.523   4.880   2.168 -0.4337 -0.1851 -0.3239
  125phy    C27 3357   3.311   4.903   2.312 -0.2478  0.3494 -0.3074
  125phy    C26 3358   3.326   5.034   2.399  0.3962 -0.2011 -0.0865
  125phy    C25 3359   3.196   5.113   2.435 -0.3278 -0.4048  0.3353
  125phy    C23 3360   3.233   5.245   2.506 -0.7810 -0.0848  0.3715
  125phy    C24 3361   3.199   5.367   2.412 -0.4152  0.7006 -0.2711
  125phy    C22 3362   3.162   5.256   2.642  0.5616  0.4386  0.0795
  125phy    C21 3363   3.249   5.261   2.770 -0.4325 -0.2645 -0.0399
  125phy    C20 3364   3.178   5.214   2.897  0.1274 -0.4424  0.7823
  125phy    C18 3365   3.250   5.183   3.034 -0.0983  0.0455 -0.1805
  125phy    O01 3366   3.319   5.303   3.078 -0.3211 -0.4661 -0.3281
  125phy    H01 3367   3.254   5.357   3.118  1.0282  2.1637 -1.4483
  125phy    C19 3368   3.127   5.164   3.125 -0.1495 -0.0465 -0.2921
  125phy    C13 3369   3.352   5.057   3.021  0.2573  0.2620  0.1394
  125phy     H3 3370   3.417   5.075   2.931 -0.9605  1.1686 -0.5981
  125phy    O33 3371   3.289   4.937   2.988  0.0123  0.2957  0.1633
  125phy    H1B 3372   3.243   4.938   2.906 -0.3626  1.1826  0.3651
  125phy    C12 3373   3.448   5.027   3.151  0.6949 -0.3150  0.0904
  125phy    O11 3374   3.561   4.951   3.129 -0.2419 -0.3718  0.1611
  125phy    H1A 3375   3.556   4.875   3.184  1.4898 -0.6596 -0.0264
  126phy    C35 3376   2.844   5.039   1.377 -0.7497 -0.4011 -0.0436
  126phy    C33 3377   2.944   5.155   1.414  0.1144  0.3220 -0.6288
  126phy    C34 3378   3.012   5.193   1.278  0.2911  0.1769  0.1863
  126phy    C32 3379   2.857   5.277   1.468  0.1121 -0.4306 -0.1723
  126phy    C31 3380   2.929   5.362   1.581 -0.1405  0.0313 -0.1082
  126phy    C30 3381   2.844   5.483   1.620  0.1767 -0.2038 -0.0410
  126phy    C28 3382   2.908   5.569   1.733 -0.3227  0.3360  0.3345
  126phy    C29 3383   2.968   5.699   1.680 -0.2787  0.4413  0.1516
  126phy    C27 3384   2.809   5.602   1.845  0.4673 -0.1718  0.0126
  126phy    C26 3385   2.853   5.548   1.983 -0.5422  0.2105  0.1554
  126phy    C25 3386   2.743   5.554   2.091  0.2659 -0.8963  0.3897
  126phy    C23 3387   2.783   5.479   2.218 -0.3110 -0.4127  0.2589
  126phy    C24 3388   2.768   5.554   2.353  0.3238 -0.0383  0.1401
  126phy    C22 3389   2.701   5.350   2.224 -0.4613  0.1664 -0.0779
  126phy    C21 3390   2.753   5.217   2.271 -0.4844  0.5003 -0.5779
  126phy    C20 3391   2.646   5.109   2.267  0.2243  0.1197 -0.8314
  126phy    C18 3392   2.681   4.971   2.336  0.2098  0.1050  0.8491
  126phy    O01 3393   2.768   4.977   2.447 -0.3229 -0.0509  0.1649
  126phy    H01 3394   2.761   5.061   2.488  0.3121 -0.2757  0.7511
  126phy    C19 3395   2.540   4.938   2.384 -0.1992  0.2130 -0.4543
  126phy    C13 3396   2.731   4.854   2.235 -0.0387  0.1688  0.0475
  126phy     H3 3397   2.661   4.851   2.148 -0.5596 -0.2537  0.4720
  126phy    O33 3398   2.713   4.727   2.295  0.3607  0.3494 -0.7771
  126phy    H1B 3399   2.764   4.722   2.374  0.5242  1.3384 -0.8123
  126phy    C12 3400   2.884   4.869   2.177  0.4475  0.1702 -0.1827
  126phy    O11 3401   2.991   4.839   2.257 -0.2982 -0.0451 -0.6811
  126phy    H1A 3402   3.056   4.802   2.201 -1.3278 -1.3878 -1.0369
  127phy    C35 3403   2.550   4.051   1.023 -0.7569 -0.5407  0.0565
  127phy    C33 3404   2.456   4.175   1.002 -0.4633  0.8498 -0.3820
  127phy    C34 3405   2.351   4.168   1.108 -0.0219 -0.6819 -0.0695
  127phy    C32 3406   2.532   4.303   0.998 -0.1512 -0.0055 -0.3323
  127phy    C31 3407   2.517   4.381   0.867  0.0967 -0.3352  0.4243
  127phy    C30 3408   2.613   4.500   0.858 -0.4205  0.1678  0.0016
  127phy    C28 3409   2.647   4.537   0.715  0.3224 -0.6194  0.4180
  127phy    C29 3410   2.550   4.640   0.657 -0.7085  0.3383  0.4709
  127phy    C27 3411   2.788   4.597   0.725  0.2700 -0.5373  0.4550
  127phy    C26 3412   2.887   4.557   0.619  0.2067  0.0469  0.4788
  127phy    C25 3413   3.018   4.638   0.627  0.2067  0.2216  0.9312
  127phy    C23 3414   3.124   4.606   0.516  0.3012 -0.1804 -0.3919
  127phy    C24 3415   3.137   4.731   0.428 -0.3820 -0.1351 -0.0694
  127phy    C22 3416   3.260   4.548   0.563  0.0438  0.3808 -0.3489
  127phy    C21 3417   3.369   4.487   0.471 -0.0185  0.0137 -0.3326
  127phy    C20 3418   3.491   4.442   0.556 -0.5013 -0.2793 -0.3286
  127phy    C18 3419   3.621   4.370   0.504 -0.3348  0.3909 -0.1742
  127phy    O01 3420   3.589   4.272   0.406 -0.1214  0.7343 -0.3196
  127phy    H01 3421   3.554   4.307   0.326 -2.4514  1.3327  0.8866
  127phy    C19 3422   3.678   4.292   0.627  0.3549  0.1598  0.1833
  127phy    C13 3423   3.729   4.470   0.435 -0.2722  0.2694 -0.4306
  127phy     H3 3424   3.676   4.502   0.342  0.2639  0.0457 -0.8179
  127phy    O33 3425   3.748   4.596   0.498  0.3371  0.2579 -0.2903
  127phy    H1B 3426   3.840   4.606   0.516  0.1637  1.2913  0.1143
  127phy    C12 3427   3.843   4.430   0.343 -0.1909  0.1007 -0.2894
  127phy    O11 3428   3.948   4.374   0.425 -0.8475 -0.0528 -0.2917
  127phy    H1A 3429   3.955   4.432   0.499 -1.8895  0.5598 -0.6587
  128SOL     OW 3430   0.224   1.127   0.350 -1.0390 -0.1934 -0.0053
  128SOL    HW1 3431   0.263   1.118   0.263  0.5968  1.2173  0.5239
  128SOL    HW2 3432   0.200   1.039   0.381 -0.9584  0.6056  2.5449
  128SOL     MW 3433   0.226   1.114   0.343  0.0001  0.0016 -0.0016
  129SOL     OW 3434   2.184   4.008   2.721  0.3815  0.0444  0.0257
  129SOL    HW1 3435   2.180   3.914   2.738 -1.5374 -0.0680 -0.7973
  129SOL    HW2 3436   2.246   4.042   2.786 -1.6592  1.0250  1.5820
  129SOL     MW 3437   2.192   4.000   2.732  0.0001  0.0016 -0.0016
  130SOL     OW 3438   1.220   1.247   0.075  0.4233 -0.5109 -0.3667
  130SOL    HW1 3439   1.222   1.170   0.019 -0.2800  0.3628 -1.6354
  130SOL    HW2 3440   1.130   1.243   0.108  0.9011  0.7368  1.2017
  130SOL     MW 3441   1.208   1.236   0.072  0.0001  0.0016 -0.0016
  131SOL     OW 3442   3.995   3.018   2.992 -0.1726  0.3541 -0.2924
  131SOL    HW1 3443   4.075   2.970   2.973 -1.4505 -1.6525 -0.9107
  131SOL    HW2 3444   4.017   3.083   3.059 -1.1920  0.4717 -0.0566
  131SOL     MW 3445   4.009   3.020   2.998  0.0001  0.0016 -0.0016
  132SOL     OW 3446   0.679   4.111   0.675  0.0607  0.2291 -0.0791
  132SOL    HW1 3447   0.720   4.058   0.607 -0.7126  1.4255 -1.5303
  132SOL    HW2 3448   0.693   4.062   0.756 -0.2507 -0.3023 -0.3471
  132SOL     MW 3449   0.686   4.098   0.677  0.0001  0.0016 -0.0016
  133SOL     OW 3450   1.133   4.476   0.133  0.2215  0.3895  0.8819
  133SOL    HW1 3451   1.118   4.568   0.108  0.3977  0.0340 -0.6397
  133SOL    HW2 3452   1.046   4.443   0.155  0.2968  0.0887  0.7342
  133SOL     MW 3453   1.119   4.484   0.133  0.0001  0.0016 -0.0016
  134SOL     OW 3454   2.546   3.644   3.029 -0.2693 -0.3912  0.3892
  134SOL    HW1 3455   2.452   3.659   3.018 -0.4668 -0.2330  1.9781
  134SOL    HW2 3456   2.544   3.554   3.062 -1.7073 -0.9453 -1.0987
  134SOL     MW 3457   2.533   3.634   3.032  0.0001  0.0016 -0.0016
  135SOL     OW 3458   2.818   3.284   0.380  0.0101  0.0988  0.4333
  135SOL    HW1 3459   2.893   3.292   0.440  1.0729 -1.3378 -0.6195
  135SOL    HW2 3460   2.748   3.342   0.410 -0.6181 -1.7510  2.9050
  135SOL     MW 3461   2.819   3.292   0.392  0.0001  0.0016 -0.0016
  136SOL     OW 3462   4.994   2.861   3.119  0.0097  0.1533  0.0936
  136SOL    HW1 3463   4.976   2.768   3.107 -1.0342  0.2514  0.7138
  136SOL    HW2 3464   5.070   2.878   3.064 -0.4262  1.9857 -0.0348
  136SOL     MW 3465   5.002   2.851   3.110  0.0001  0.0016 -0.0016
  137SOL     OW 3466   3.575   3.434   0.410 -0.4665 -0.2021  0.0897
  137SOL    HW1 3467   3.589   3.422   0.316 -0.1481 -1.6804  0.2959
  137SOL    HW2 3468   3.626   3.512   0.430 -0.3004 -0.4511  0.6710
  137SOL     MW 3469   3.584   3.442   0.400  0.0001  0.0016 -0.0016
  138SOL     OW 3470   2.744   3.969   0.290 -0.2833  0.0370 -0.0116
  138SOL    HW1 3471   2.706   4.024   0.221  1.7790 -0.4418 -1.6570
  138SOL    HW2 3472   2.819   3.936   0.240 -0.5557  0.4351 -0.6962
  138SOL     MW 3473   2.749   3.971   0.274  0.0001  0.0016 -0.0016
  139SOL     OW 3474   1.200   1.355   0.445  0.0854 -0.2213 -0.4145
  139SOL    HW1 3475   1.255   1.296   0.392  1.9187  1.2441 -0.2367
  139SOL    HW2 3476   1.263   1.410   0.491 -1.1887  1.5403 -0.6930
  139SOL     MW 3477   1.215   1.354   0.444  0.0001  0.0016 -0.0016
  140SOL     OW 3478   2.178   3.749   2.719 -0.8142 -0.1859  0.0782
  140SOL    HW1 3479   2.221   3.732   2.635 -1.2114 -0.1841 -0.1233
  140SOL    HW2 3480   2.085   3.759   2.700 -0.5436 -0.6282 -1.6868
  140SOL     MW 3481   2.172   3.748   2.706  0.0001  0.0016 -0.0016
  141SOL     OW 3482   1.194   3.339   2.884 -0.2379 -0.3801  0.2390
  141SOL    HW1 3483   1.136   3.288   2.940 -0.2375 -0.1916  0.4115
  141SOL    HW2 3484   1.223   3.411   2.941  0.7388 -0.7911  0.2751
  141SOL     MW 3485   1.190   3.342   2.899  0.0001  0.0016 -0.0016
  142SOL     OW 3486   2.368   4.099   2.923 -0.2943  0.0165  0.7817
  142SOL    HW1 3487   2.301   4.155   2.962 -0.0792  1.0648 -0.2875
  142SOL    HW2 3488   2.441   4.159   2.909  1.4688 -1.7856  1.8094
  142SOL     MW 3489   2.369   4.114   2.926  0.0001  0.0016 -0.0016
  143SOL     OW 3490   0.846   3.018   2.664 -0.7148 -0.1478  0.2332
  143SOL    HW1 3491   0.930   3.064   2.670 -1.4902  1.4611 -0.4354
  143SOL    HW2 3492   0.863   2.961   2.590 -2.5596 -0.4131 -0.0373
  143SOL     MW 3493   0.859   3.017   2.655  0.0001  0.0016 -0.0016
  144SOL     OW 3494   1.382   1.559   0.557  0.2676  0.3628  0.3247
  144SOL    HW1 3495   1.466   1.518   0.536  0.5164  0.7608  0.5073
  144SOL    HW2 3496   1.397   1.654   0.560  0.7828  0.2748  2.3267
  144SOL     MW 3497   1.395   1.566   0.555  0.0001  0.0016 -0.0016
  145SOL     OW 3498   1.708   1.403   3.100 -0.2211  0.1188 -0.1640
  145SOL    HW1 3499   1.793   1.391   3.058 -0.7722  0.7697 -1.5207
  145SOL    HW2 3500   1.737   1.406   3.191  0.8246  0.2313 -0.4866
  145SOL     MW 3501   1.723   1.402   3.106  0.0001  0.0016 -0.0016
  146SOL     OW 3502   1.928   4.113   3.039 -0.3929 -0.3655 -0.0292
  146SOL    HW1 3503   1.921   4.024   3.005  1.3289 -1.1926  1.5971
  146SOL    HW2 3504   1.863   4.163   2.990 -0.5294  0.1182  0.6338
  146SOL     MW 3505   1.919   4.108   3.028  0.0001  0.0016 -0.0016
  147SOL     OW 3506   2.809   4.629   2.552  0.0360  0.1459  0.4999
  147SOL    HW1 3507   2.821   4.580   2.633  0.2656 -1.7277 -0.6089
  147SOL    HW2 3508   2.871   4.701   2.556 -1.2393  1.2772  0.7425
  147SOL     MW 3509   2.819   4.632   2.563  0.0001  0.0016 -0.0016
  148SOL     OW 3510   0.652   2.488   2.950 -0.7779 -0.4422  0.0321
  148SOL    HW1 3511   0.635   2.518   3.039 -1.0578  0.7964 -0.4176
  148SOL    HW2 3512   0.592   2.549   2.907 -1.9491 -0.6197  1.3482
  148SOL     MW 3513   0.642   2.500   2.956  0.0001  0.0016 -0.0016
  149SOL     OW 3514   3.298   2.544   3.089 -0.1419  0.4957  0.7631
  149SOL    HW1 3515   3.365   2.519   3.026 -0.8850  3.1235 -1.2717
  149SOL    HW2 3516   3.342   2.616   3.134  0.2756 -0.2552  1.5670
  149SOL     MW 3517   3.312   2.550   3.087  0.0001  0.0016 -0.0016
  150SOL     OW 3518   4.254   0.016   0.459 -0.6177 -0.8151  0.1224
  150SOL    HW1 3519   4.215  -0.065   0.492 -0.0130 -0.8670  0.7110
  150SOL    HW2 3520   4.263   0.064   0.541 -1.1229 -0.0433 -0.2643
  150SOL     MW 3521   4.250   0.011   0.474  0.0001  0.0016 -0.0016
  151SOL     OW 3522   2.538   4.303   2.864 -0.4616  0.4223 -0.3391
  151SOL    HW1 3523   2.593   4.347   2.928 -0.1197 -0.0172 -0.3217
  151SOL    HW2 3524   2.586   4.307   2.781  2.7080 -0.7958  1.3000
  151SOL     MW 3525   2.551   4.309   2.861  0.0001  0.0016 -0.0016
  152SOL     OW 3526   1.513   1.628   0.292 -0.1431 -0.1435  0.2004
  152SOL    HW1 3527   1.545   1.541   0.270  0.3558 -0.2586  1.2885
  152SOL    HW2 3528   1.492   1.666   0.207  0.3757  0.4274  0.3181
  152SOL     MW 3529   1.514   1.621   0.278  0.0001  0.0016 -0.0016
  153SOL     OW 3530   3.616   2.877   3.060 -0.1357 -0.2776  0.5087
  153SOL    HW1 3531   3.569   2.815   3.116  0.5348 -1.6538 -0.4022
  153SOL    HW2 3532   3.557   2.917   2.997  0.4047  1.0189  0.7935
  153SOL     MW 3533   3.602   2.874   3.059  0.0001  0.0016 -0.0016
  154SOL     OW 3534   3.587   4.720   0.138 -0.5554 -0.3370 -0.0321
  154SOL    HW1 3535   3.665   4.734   0.191 -1.2966 -0.8358  1.2427
  154SOL    HW2 3536   3.605   4.637   0.093 -0.1411 -0.9200  1.1703
  154SOL     MW 3537   3.600   4.711   0.139  0.0001  0.0016 -0.0016
  155SOL     OW 3538   0.410   0.685   0.012 -0.0551  0.0420  0.2416
  155SOL    HW1 3539   0.386   0.773  -0.018  1.0897 -0.0976 -1.1824
  155SOL    HW2 3540   0.327   0.639  -0.003  0.1520 -0.2914  0.1118
  155SOL     MW 3541   0.396   0.690   0.006  0.0001  0.0016 -0.0016
  156SOL     OW 3542   2.358   1.616   3.003  0.2062  0.0729 -0.6824
  156SOL    HW1 3543   2.314   1.532   3.014  0.8075 -0.1950 -0.2237
  156SOL    HW2 3544   2.289   1.683   3.006 -0.0386 -0.1857 -0.4436
  156SOL     MW 3545   2.343   1.614   3.005  0.0001  0.0016 -0.0016
  157SOL     OW 3546   1.559   4.497   0.259 -0.0560  0.1506  0.3773
  157SOL    HW1 3547   1.643   4.450   0.261 -0.2073 -0.1205  0.3580
  157SOL    HW2 3548   1.573   4.573   0.316 -2.5068  0.5776  0.5169
  157SOL     MW 3549   1.572   4.501   0.267  0.0001  0.0016 -0.0016
  158SOL     OW 3550   4.597   4.058   0.036 -0.1860 -0.1913  0.2072
  158SOL    HW1 3551   4.640   4.128  -0.013 -0.9670  0.7417  0.8174
  158SOL    HW2 3552   4.667   4.017   0.087 -0.6511  0.9720  1.8715
  158SOL     MW 3553   4.612   4.062   0.036  0.0001  0.0016 -0.0016
  159SOL     OW 3554   3.400   4.091   0.379  0.2846 -0.3978  0.0722
  159SOL    HW1 3555   3.474   4.144   0.407  0.2213  0.9518 -2.1175
  159SOL    HW2 3556   3.416   4.002   0.410 -0.6243 -1.3667 -2.0210
  159SOL     MW 3557   3.412   4.086   0.387  0.0001  0.0016 -0.0016
  160SOL     OW 3558   2.939   3.816   0.090 -0.5754 -0.5926 -0.4826
  160SOL    HW1 3559   3.025   3.773   0.086 -0.4879 -0.8503  2.4561
  160SOL    HW2 3560   2.961   3.906   0.066 -1.9882 -0.7621 -2.7263
  160SOL     MW 3561   2.953   3.822   0.086  0.0001  0.0016 -0.0016
  161SOL     OW 3562   4.950   2.584   3.113 -0.2213 -0.2828  0.1740
  161SOL    HW1 3563   4.872   2.549   3.071 -0.1420 -1.0852  0.6666
  161SOL    HW2 3564   5.012   2.511   3.102 -0.6826 -1.1110  2.5825
  161SOL     MW 3565   4.948   2.570   3.106  0.0001  0.0016 -0.0016
  162SOL     OW 3566   1.083   2.673   0.032  0.3916  0.0557 -0.0875
  162SOL    HW1 3567   1.093   2.601   0.095 -4.1503 -1.5485 -0.7920
  162SOL    HW2 3568   1.031   2.737   0.081 -0.4652 -0.3116 -0.4888
  162SOL     MW 3569   1.078   2.672   0.047  0.0001  0.0016 -0.0016
  163SOL     OW 3570   0.863   1.410   0.025  0.7881  0.6334  0.5163
  163SOL    HW1 3571   0.807   1.487   0.036  1.0855  0.7063  1.6125
  163SOL    HW2 3572   0.927   1.434  -0.042  1.1408 -0.4066  0.4665
  163SOL     MW 3573   0.864   1.423   0.018  0.0001  0.0016 -0.0016
  164SOL     OW 3574   0.044   2.196   2.927  0.0759  0.0741  0.1740
  164SOL    HW1 3575  -0.038   2.211   2.973 -0.9403  0.0297 -1.5218
  164SOL    HW2 3576   0.033   2.246   2.846 -0.4164 -0.6573 -0.2272
  164SOL     MW 3577   0.032   2.204   2.922  0.0001  0.0016 -0.0016
  165SOL     OW 3578   0.618   0.812   0.159  0.2992 -0.0042 -0.0133
  165SOL    HW1 3579   0.580   0.853   0.237  0.4406  1.7729 -0.8288
  165SOL    HW2 3580   0.545   0.759   0.127 -1.4917  1.3475  1.5921
  165SOL     MW 3581   0.604   0.811   0.165  0.0001  0.0016 -0.0016
  166SOL     OW 3582   3.480   4.305   0.161 -0.2634  0.4367  0.0186
  166SOL    HW1 3583   3.491   4.219   0.121  0.0462  0.9310 -0.9974
  166SOL    HW2 3584   3.389   4.299   0.188  0.2130 -2.1105  1.3486
  166SOL     MW 3585   3.470   4.293   0.159  0.0001  0.0016 -0.0016
  167SOL     OW 3586   1.918   3.803   2.657  0.0276  0.9295  0.1390
  167SOL    HW1 3587   1.898   3.714   2.627 -1.8408  0.8315  1.5416
  167SOL    HW2 3588   1.954   3.856   2.585  3.1018 -0.8194  0.2013
  167SOL     MW 3589   1.920   3.798   2.643  0.0001  0.0016 -0.0016
  168SOL     OW 3590   3.869   5.078   2.840 -0.6421 -0.5543 -0.2971
  168SOL    HW1 3591   3.960   5.070   2.869 -1.2527 -1.9881  1.4294
  168SOL    HW2 3592   3.824   5.006   2.883  0.1475 -0.5834  0.5309
  168SOL     MW 3593   3.875   5.068   2.850  0.0001  0.0016 -0.0016
  169SOL     OW 3594   2.173   4.201   3.117  0.0019 -0.2802 -0.4359
  169SOL    HW1 3595   2.169   4.114   3.157  1.8238 -0.4967 -0.6321
  169SOL    HW2 3596   2.097   4.207   3.060  0.5766  1.4174 -1.0767
  169SOL     MW 3597   2.162   4.191   3.115  0.0001  0.0016 -0.0016
  170SOL     OW 3598   0.137   1.263   0.555  0.0362 -0.2001  0.0652
  170SOL    HW1 3599   0.178   1.218   0.481 -2.1599  1.5378 -2.4041
  170SOL    HW2 3600   0.058   1.298   0.514 -0.1030 -0.2967  0.2499
  170SOL     MW 3601   0.132   1.262   0.540  0.0001  0.0016 -0.0016
  171SOL     OW 3602   0.902   3.540   3.025 -0.1521  0.1749  0.6575
  171SOL    HW1 3603   0.876   3.494   3.104 -1.6859 -0.9752 -0.4492
  171SOL    HW2 3604   0.848   3.619   3.031  1.3710  1.1452  2.6718
  171SOL     MW 3605   0.892   3.544   3.036  0.0001  0.0016 -0.0016
  172SOL     OW 3606   1.386   1.188   0.301 -0.3802 -0.1632  0.0050
  172SOL    HW1 3607   1.348   1.215   0.218  0.0733  2.1514  0.4817
  172SOL    HW2 3608   1.349   1.102   0.323 -2.4197  1.0456  1.8287
  172SOL     MW 3609   1.376   1.180   0.293  0.0001  0.0016 -0.0016
  173SOL     OW 3610   2.968   2.771   3.000 -0.0605  0.1530  0.6329
  173SOL    HW1 3611   3.001   2.686   2.973 -0.0804  0.0187  1.0252
  173SOL    HW2 3612   2.883   2.772   2.956 -0.0708 -0.4425  0.6265
  173SOL     MW 3613   2.961   2.760   2.991  0.0001  0.0016 -0.0016
  174SOL     OW 3614   4.562   2.452   0.106 -0.0223 -0.0703 -0.6577
  174SOL    HW1 3615   4.472   2.485   0.107 -0.1488 -0.2849  1.4971
  174SOL    HW2 3616   4.572   2.441   0.201  0.1004  0.0697 -0.6547
  174SOL     MW 3617   4.551   2.455   0.119  0.0001  0.0016 -0.0016
  175SOL     OW 3618   0.489   2.922   2.900  0.2967 -0.6796 -0.2287
  175SOL    HW1 3619   0.401   2.960   2.897 -0.3473 -1.9590  1.4031
  175SOL    HW2 3620   0.542   2.998   2.877  0.5096 -0.5817  0.5614
  175SOL     MW 3621   0.484   2.937   2.896  0.0001  0.0016 -0.0016
  176SOL     OW 3622   4.943   3.424   0.264  0.1580 -0.8472 -0.1098
  176SOL    HW1 3623   4.997   3.428   0.343  0.9389 -0.9678 -0.6335
  176SOL    HW2 3624   4.853   3.436   0.295 -0.1510 -0.8511 -0.9859
  176SOL     MW 3625   4.938   3.426   0.278  0.0001  0.0016 -0.0016
  177SOL     OW 3626   2.810   4.258   3.062  0.0267 -0.3054  0.0338
  177SOL    HW1 3627   2.737   4.215   3.106 -0.2927 -0.6148 -0.7714
  177SOL    HW2 3628   2.773   4.340   3.030 -1.3523 -1.0784 -0.4453
  177SOL     MW 3629   2.796   4.263   3.064  0.0001  0.0016 -0.0016
  178SOL     OW 3630   0.510   0.971   0.382 -0.4360 -0.0297 -0.1714
  178SOL    HW1 3631   0.445   0.968   0.451  1.3253  1.1615  1.6430
  178SOL    HW2 3632   0.586   1.012   0.424  0.2235  1.5027 -2.6266
  178SOL     MW 3633   0.511   0.976   0.396  0.0001  0.0016 -0.0016
  179SOL     OW 3634   2.444   3.909   0.006  0.0447  0.0638  0.2799
  179SOL    HW1 3635   2.503   3.835  -0.013  0.5652  0.8899 -1.5913
  179SOL    HW2 3636   2.430   3.950  -0.079  1.6938  2.2009  0.9502
  179SOL     MW 3637   2.450   3.905  -0.008  0.0001  0.0016 -0.0016
  180SOL     OW 3638   3.431   3.840   0.467 -0.0233 -0.0116 -0.1122
  180SOL    HW1 3639   3.425   3.802   0.379 -0.3942  2.2026 -1.1206
  180SOL    HW2 3640   3.388   3.772   0.519 -2.0111  1.7731  0.7385
  180SOL     MW 3641   3.425   3.826   0.462  0.0001  0.0016 -0.0016
  181SOL     OW 3642   0.380   2.314   0.021 -0.5226 -0.2084 -0.1388
  181SOL    HW1 3643   0.431   2.392   0.041 -0.7331  0.4258 -1.9003
  181SOL    HW2 3644   0.291   2.350   0.026 -0.5339 -0.2901  0.3647
  181SOL     MW 3645   0.375   2.329   0.024  0.0001  0.0016 -0.0016
  182SOL     OW 3646   0.251   2.960   0.061  0.0535  0.3407  0.2591
  182SOL    HW1 3647   0.259   3.055   0.065 -0.4066  0.3465  2.3044
  182SOL    HW2 3648   0.174   2.950   0.117  1.3111 -1.2135  1.7969
  182SOL     MW 3649   0.242   2.971   0.069  0.0001  0.0016 -0.0016
  183SOL     OW 3650   0.798   2.822   2.842  0.3681  0.2858  0.1431
  183SOL    HW1 3651   0.761   2.859   2.922  0.7013  0.3961  0.2497
  183SOL    HW2 3652   0.801   2.891   2.776 -0.7866 -1.1463 -1.4664
  183SOL     MW 3653   0.794   2.836   2.844  0.0001  0.0016 -0.0016
  184SOL     OW 3654   0.162   0.506   3.090 -0.0555 -0.2699 -0.0373
  184SOL    HW1 3655   0.112   0.503   3.171  1.5528  0.0522  1.0157
  184SOL    HW2 3656   0.221   0.433   3.107  0.8151  0.4572  0.1285
  184SOL     MW 3657   0.163   0.496   3.103  0.0001  0.0016 -0.0016
  185SOL     OW 3658   4.912   4.896   0.218  0.8184  0.3707  0.1717
  185SOL    HW1 3659   4.916   4.898   0.122 -1.4264 -2.0148 -0.0682
  185SOL    HW2 3660   4.826   4.933   0.240  0.6271  0.4530 -0.6752
  185SOL     MW 3661   4.901   4.901   0.208  0.0001  0.0016 -0.0016
  186SOL     OW 3662   1.018   1.519   0.294 -0.0084  0.7151  0.3281
  186SOL    HW1 3663   1.065   1.443   0.328 -0.3664  0.3915  0.1047
  186SOL    HW2 3664   1.026   1.578   0.369  0.2190 -0.4891  1.2589
  186SOL     MW 3665   1.025   1.517   0.308  0.0001  0.0016 -0.0016
  187SOL     OW 3666   4.907   0.606   0.314 -0.3392  0.2852  0.1373
  187SOL    HW1 3667   4.859   0.648   0.242  0.8247  0.3565 -0.6237
  187SOL    HW2 3668   4.856   0.531   0.344 -0.1295  0.3070  0.5524
  187SOL     MW 3669   4.894   0.602   0.308  0.0001  0.0016 -0.0016
  188SOL     OW 3670   1.032   4.165   0.474  0.3362 -0.0831  0.3820
  188SOL    HW1 3671   1.108   4.222   0.486  1.3536 -0.8001 -1.9589
  188SOL    HW2 3672   0.959   4.215   0.509  0.0628 -1.7604  2.4487
  188SOL     MW 3673   1.032   4.179   0.480  0.0001  0.0016 -0.0016
  189SOL     OW 3674   2.172   1.814   2.995  0.1095  0.1576  0.1320
  189SOL    HW1 3675   2.131   1.863   2.925 -0.3706  1.6097  1.3805
  189SOL    HW2 3676   2.214   1.883   3.046  0.0436  1.0768 -1.0481
  189SOL     MW 3677   2.172   1.829   2.993  0.0001  0.0016 -0.0016
  190SOL     OW 3678   4.629   0.452   2.893 -0.2286 -0.1623 -0.5391
  190SOL    HW1 3679   4.647   0.368   2.937 -1.2283 -0.0264  0.1635
  190SOL    HW2 3680   4.534   0.455   2.907 -0.2043 -2.6158  0.7480
  190SOL     MW 3681   4.619   0.441   2.901  0.0001  0.0016 -0.0016
  191SOL     OW 3682   0.461   3.425   3.097 -0.0824 -0.3333  0.1079
  191SOL    HW1 3683   0.477   3.465   3.182 -0.2729 -0.3325  0.1430
  191SOL    HW2 3684   0.493   3.491   3.034  0.3686 -0.5807  0.0695
  191SOL     MW 3685   0.468   3.439   3.100  0.0001  0.0016 -0.0016
  192SOL     OW 3686   4.931   3.280   2.958  0.3362 -0.7406 -0.0514
  192SOL    HW1 3687   4.921   3.361   2.909 -1.3635 -1.3596 -0.8000
  192SOL    HW2 3688   4.851   3.231   2.940 -0.5606  0.4683  0.4774
  192SOL     MW 3689   4.919   3.284   2.949  0.0001  0.0016 -0.0016
  193SOL     OW 3690   0.020   0.178   2.915 -0.2323  0.0941 -0.0018
  193SOL    HW1 3691  -0.035   0.254   2.934 -1.2768 -0.6010 -0.1809
  193SOL    HW2 3692   0.095   0.214   2.868 -0.0452  0.4818  0.5847
  193SOL     MW 3693   0.022   0.193   2.911  0.0001  0.0016 -0.0016
  194SOL     OW 3694   1.475   4.167   0.131 -0.1817  0.0537 -0.6193
  194SOL    HW1 3695   1.417   4.229   0.176  2.0123  1.7045  0.0742
  194SOL    HW2 3696   1.413   4.103   0.095  0.7884 -0.8942 -0.6678
  194SOL     MW 3697   1.459   4.167   0.132  0.0001  0.0016 -0.0016
  195SOL     OW 3698   0.531   3.659   2.966 -0.4160  0.1812 -0.2310
  195SOL    HW1 3699   0.509   3.648   2.874 -0.3461  1.2253 -0.3816
  195SOL    HW2 3700   0.460   3.712   3.003  0.4356  0.5477  0.9409
  195SOL     MW 3701   0.519   3.664   2.959  0.0001  0.0016 -0.0016
  196SOL     OW 3702   0.196   2.590   2.905  0.3270  0.0210 -0.8866
  196SOL    HW1 3703   0.165   2.680   2.897 -0.9762 -0.2871  0.3391
  196SOL    HW2 3704   0.288   2.599   2.878  0.0096 -1.0767 -2.4985
  196SOL     MW 3705   0.204   2.603   2.900  0.0001  0.0016 -0.0016
  197SOL     OW 3706   0.238   3.104   2.866  0.5580  0.0837  1.0860
  197SOL    HW1 3707   0.158   3.128   2.819  0.2246  0.2032  1.7122
  197SOL    HW2 3708   0.229   3.148   2.950  1.2760  1.0646  0.6676
  197SOL     MW 3709   0.227   3.113   2.871  0.0001  0.0016 -0.0016
  198SOL     OW 3710   3.635   4.487   0.043  0.3427  0.1218 -0.2489
  198SOL    HW1 3711   3.571   4.425   0.078  0.7129  0.4182  1.0200
  198SOL    HW2 3712   3.666   4.449  -0.039 -0.4837  0.5424 -0.7723
  198SOL     MW 3713   3.631   4.474   0.037  0.0001  0.0016 -0.0016
  199SOL     OW 3714   4.167   3.611   0.082 -0.2858  0.4979  0.4461
  199SOL    HW1 3715   4.164   3.682   0.147 -1.7624  2.0316 -1.1944
  199SOL    HW2 3716   4.226   3.650   0.017 -0.0290 -0.7511 -0.1026
  199SOL     MW 3717   4.175   3.626   0.082  0.0001  0.0016 -0.0016
  200SOL     OW 3718   2.508   0.451   0.041 -0.2805  0.2300  0.0130
  200SOL    HW1 3719   2.491   0.505  -0.037  1.6894  0.8491 -0.0471
  200SOL    HW2 3720   2.427   0.400   0.048 -0.5975  0.7182  0.0193
  200SOL     MW 3721   2.495   0.452   0.032  0.0001  0.0016 -0.0016
  201SOL     OW 3722   1.706   3.971   0.157 -0.4846 -0.0640  0.2937
  201SOL    HW1 3723   1.640   4.040   0.161  0.1827  0.5771  0.4818
  201SOL    HW2 3724   1.785   4.017   0.187 -1.1544  0.7682  0.8331
  201SOL     MW 3725   1.708   3.986   0.162  0.0001  0.0016 -0.0016
  202SOL     OW 3726   3.903   4.748   0.107 -0.3594 -0.5722  0.3879
  202SOL    HW1 3727   3.831   4.770   0.049  0.6379  0.9050 -0.3341
  202SOL    HW2 3728   3.952   4.829   0.091 -2.5187  1.1312  1.8240
  202SOL     MW 3729   3.900   4.761   0.098  0.0001  0.0016 -0.0016
  203SOL     OW 3730   0.522   3.543   0.209 -0.4428  0.0056 -0.2924
  203SOL    HW1 3731   0.542   3.574   0.297 -0.0767 -0.7603 -0.1050
  203SOL    HW2 3732   0.608   3.519   0.174 -0.6641 -1.7058  0.2556
  203SOL     MW 3733   0.536   3.544   0.216  0.0001  0.0016 -0.0016
  204SOL     OW 3734   0.778   2.048   0.054 -0.4404  0.4078  0.3083
  204SOL    HW1 3735   0.813   2.129   0.092  1.5488  0.4776 -1.4791
  204SOL    HW2 3736   0.770   2.074  -0.038  1.2386  0.4279  0.1239
  204SOL     MW 3737   0.782   2.062   0.047  0.0001  0.0016 -0.0016
  205SOL     OW 3738   4.108   2.782   0.064  0.4683  0.6373 -0.5818
  205SOL    HW1 3739   4.026   2.760   0.020 -0.7568 -1.4104  2.4233
  205SOL    HW2 3740   4.165   2.810  -0.008  0.1712  0.7336 -0.7839
  205SOL     MW 3741   4.105   2.783   0.048  0.0001  0.0016 -0.0016
  206SOL     OW 3742   0.666   3.122   2.843  0.0410  0.2147 -0.0395
  206SOL    HW1 3743   0.680   3.217   2.843  2.3741 -0.0805 -0.8446
  206SOL    HW2 3744   0.732   3.094   2.779  0.4422  2.8786 -0.9325
  206SOL     MW 3745   0.677   3.131   2.835  0.0001  0.0016 -0.0016
  207SOL     OW 3746   3.794   3.336   0.046 -0.0127 -0.1065  0.4282
  207SOL    HW1 3747   3.753   3.252   0.065  0.8978 -0.5053  0.6394
  207SOL    HW2 3748   3.773   3.336  -0.048 -1.0890  0.3229  0.6565
  207SOL     MW 3749   3.786   3.325   0.036  0.0001  0.0016 -0.0016
  208SOL     OW 3750   3.538   3.473   0.108 -0.4789  0.4023  0.0350
  208SOL    HW1 3751   3.618   3.435   0.073  0.4622  1.5115  0.8751
  208SOL    HW2 3752   3.467   3.409   0.104 -1.4958  1.5459 -1.2113
  208SOL     MW 3753   3.539   3.460   0.103  0.0001  0.0016 -0.0016
  209SOL     OW 3754   1.596   1.315   0.425 -0.5662 -0.3328 -0.2828
  209SOL    HW1 3755   1.531   1.249   0.402  0.6701 -1.4626 -0.6298
  209SOL    HW2 3756   1.650   1.263   0.484 -0.2418 -0.1731 -0.4342
  209SOL     MW 3757   1.594   1.299   0.430  0.0001  0.0016 -0.0016
  210SOL     OW 3758   0.972   3.188   2.995  0.4244 -0.1670  0.1577
  210SOL    HW1 3759   0.935   3.101   3.008 -0.2034  0.2475  1.2758
  210SOL    HW2 3760   0.941   3.215   2.909  0.1451  1.2144  0.6686
  210SOL     MW 3761   0.963   3.180   2.985  0.0001  0.0016 -0.0016
  211SOL     OW 3762   0.271   3.243   3.110  0.2519 -0.0235  0.0728
  211SOL    HW1 3763   0.345   3.303   3.117 -0.0837  0.3297  0.6136
  211SOL    HW2 3764   0.208   3.282   3.170  0.8983  0.5133  0.4239
  211SOL     MW 3765   0.273   3.256   3.119  0.0001  0.0016 -0.0016
  212SOL     OW 3766   0.906   2.379   2.685  0.6952  0.1136  0.2992
  212SOL    HW1 3767   0.990   2.343   2.716  0.7857 -0.1027 -0.1956
  212SOL    HW2 3768   0.862   2.303   2.649  0.7762 -0.1206  0.6914
  212SOL     MW 3769   0.911   2.364   2.685  0.0001  0.0016 -0.0016
  213SOL     OW 3770   2.238   4.365   0.418 -0.0165  0.1410  0.4786
  213SOL    HW1 3771   2.158   4.404   0.381  0.0151 -0.7990 -0.6478
  213SOL    HW2 3772   2.225   4.371   0.513  0.2143  1.5770  0.4446
  213SOL     MW 3773   2.226   4.371   0.426  0.0001  0.0016 -0.0016
  214SOL     OW 3774   2.107   4.736   0.546 -0.6124 -0.0947 -0.3444
  214SOL    HW1 3775   2.057   4.726   0.627  0.0373 -0.1340  0.0517
  214SOL    HW2 3776   2.054   4.798   0.494 -0.5886  0.0447 -0.2027
  214SOL     MW 3777   2.093   4.743   0.550  0.0001  0.0016 -0.0016
  215SOL     OW 3778   1.307   3.830   2.947  0.1055  0.4389 -0.1204
  215SOL    HW1 3779   1.257   3.891   2.893  0.8851  0.5904 -0.6850
  215SOL    HW2 3780   1.399   3.851   2.935 -0.2989  2.6055  0.2584
  215SOL     MW 3781   1.313   3.841   2.938  0.0001  0.0016 -0.0016
  216SOL     OW 3782   3.266   3.161   0.754  0.2538 -0.5700 -0.0746
  216SOL    HW1 3783   3.335   3.176   0.689 -0.7309  0.4627 -0.8994
  216SOL    HW2 3784   3.299   3.185   0.841 -0.8247 -1.0202  0.4777
  216SOL     MW 3785   3.280   3.166   0.757  0.0001  0.0016 -0.0016
  217SOL     OW 3786   1.907   4.158   0.209  0.0580 -0.1642 -0.1687
  217SOL    HW1 3787   1.981   4.140   0.268  0.2805 -0.5731 -0.5728
  217SOL    HW2 3788   1.940   4.145   0.121 -0.6782 -0.5463 -0.3962
  217SOL     MW 3789   1.921   4.154   0.205  0.0001  0.0016 -0.0016
  218SOL     OW 3790   1.825   3.593   0.059 -0.7127 -0.2971  0.8166
  218SOL    HW1 3791   1.907   3.638   0.042 -0.7422 -0.3180  0.6175
  218SOL    HW2 3792   1.837   3.569   0.151  2.5560 -0.1195  0.5565
  218SOL     MW 3793   1.837   3.596   0.069  0.0001  0.0016 -0.0016
  219SOL     OW 3794   0.679   1.601   0.069 -0.2568  0.3795 -0.3692
  219SOL    HW1 3795   0.650   1.687   0.098 -0.8938 -0.7414  2.6592
  219SOL    HW2 3796   0.597   1.560   0.041  0.3399 -0.1508 -1.3926
  219SOL     MW 3797   0.664   1.607   0.069  0.0001  0.0016 -0.0016
  220SOL     OW 3798   0.122   2.408   3.111 -0.6305 -0.2746 -0.3552
  220SOL    HW1 3799   0.145   2.474   3.045  1.5025  0.1596  0.7572
  220SOL    HW2 3800   0.088   2.337   3.057 -1.4614 -1.3908  1.5257
  220SOL     MW 3801   0.120   2.408   3.095  0.0001  0.0016 -0.0016
  221SOL     OW 3802   0.922   2.842   0.195  0.0176  0.5990  0.4317
  221SOL    HW1 3803   0.867   2.893   0.136  0.2261  0.8730  0.4716
  221SOL    HW2 3804   0.938   2.906   0.265 -3.0324 -1.4352  3.3155
  221SOL     MW 3805   0.917   2.857   0.197  0.0001  0.0016 -0.0016
  222SOL     OW 3806   4.206   4.533   0.196 -0.4723  0.3488  0.1633
  222SOL    HW1 3807   4.150   4.541   0.119  1.0492  1.3589 -0.9211
  222SOL    HW2 3808   4.293   4.550   0.158 -0.4876 -1.1387 -0.6136
  222SOL     MW 3809   4.210   4.536   0.180  0.0001  0.0016 -0.0016
  223SOL     OW 3810   2.270   4.394   2.778  0.3244  0.1074 -0.3121
  223SOL    HW1 3811   2.360   4.374   2.802  0.2659 -0.3742 -0.4919
  223SOL    HW2 3812   2.267   4.490   2.785  1.4632  0.3644 -2.3861
  223SOL     MW 3813   2.281   4.404   2.782  0.0001  0.0016 -0.0016
  224SOL     OW 3814   2.048   4.244   2.697  0.0377 -0.3325  0.3284
  224SOL    HW1 3815   2.087   4.157   2.705  1.4482  0.3401  1.1789
  224SOL    HW2 3816   2.122   4.301   2.719  0.4587 -0.5121 -0.5643
  224SOL     MW 3817   2.063   4.240   2.701  0.0001  0.0016 -0.0016
  225SOL     OW 3818   0.679   3.270   3.113 -0.7375 -0.0226 -0.1600
  225SOL    HW1 3819   0.729   3.303   3.038 -0.4434  0.2490  0.1515
  225SOL    HW2 3820   0.592   3.305   3.095 -0.8294  1.8784  3.0971
  225SOL     MW 3821   0.674   3.279   3.101  0.0001  0.0016 -0.0016
  226SOL     OW 3822   3.723   3.341   2.903  0.4247 -0.0242 -0.3548
  226SOL    HW1 3823   3.780   3.273   2.867 -0.7393 -0.4350 -1.5131
  226SOL    HW2 3824   3.675   3.371   2.826  0.5793  1.4984  0.1036
  226SOL     MW 3825   3.724   3.336   2.888  0.0001  0.0016 -0.0016
  227SOL     OW 3826   3.414   3.697   0.239 -0.0212 -0.4106 -0.0367
  227SOL    HW1 3827   3.334   3.703   0.187  0.0754  1.2380 -0.0533
  227SOL    HW2 3828   3.455   3.616   0.210  1.2864  0.8037 -1.8662
  227SOL     MW 3829   3.409   3.687   0.228  0.0001  0.0016 -0.0016
  228SOL     OW 3830   2.214   1.154   2.837 -0.2006 -0.0730 -0.4268
  228SOL    HW1 3831   2.194   1.190   2.750 -1.6041  0.5814  0.1494
  228SOL    HW2 3832   2.258   1.070   2.825  1.4173  0.6450  0.1020
  228SOL     MW 3833   2.217   1.148   2.824  0.0001  0.0016 -0.0016
  229SOL     OW 3834   3.495   2.683   0.102  0.3373  0.6087  0.3689
  229SOL    HW1 3835   3.548   2.604   0.115  1.1355  1.1697  0.6296
  229SOL    HW2 3836   3.460   2.692   0.190 -2.8598 -1.1614 -0.5886
  229SOL     MW 3837   3.497   2.674   0.115  0.0001  0.0016 -0.0016
  230SOL     OW 3838   2.995   2.887   0.124  0.1082  0.1485 -0.2760
  230SOL    HW1 3839   3.025   2.817   0.182 -0.6883 -0.2571 -0.3444
  230SOL    HW2 3840   2.970   2.839   0.046  0.1534 -0.1798 -0.0934
  230SOL     MW 3841   2.996   2.871   0.122  0.0001  0.0016 -0.0016
  231SOL     OW 3842   3.671   4.653   2.854 -0.0331  0.2004  0.3463
  231SOL    HW1 3843   3.576   4.659   2.863 -0.3347 -2.6541  0.0058
  231SOL    HW2 3844   3.687   4.558   2.852  0.1432  0.0605  3.5462
  231SOL     MW 3845   3.661   4.641   2.855  0.0001  0.0016 -0.0016
  232SOL     OW 3846   2.088   0.829   0.053  0.0281  0.0143  0.3381
  232SOL    HW1 3847   2.023   0.841   0.122 -2.0561 -1.7131 -1.2207
  232SOL    HW2 3848   2.084   0.911   0.003  0.3596  1.0055  1.8465
  232SOL     MW 3849   2.079   0.842   0.055  0.0001  0.0016 -0.0016
  233SOL     OW 3850   3.519   3.750   2.883  0.1241 -0.8781 -0.2335
  233SOL    HW1 3851   3.466   3.825   2.854  1.1167 -0.4269 -0.9209
  233SOL    HW2 3852   3.535   3.775   2.974 -1.4988 -2.2585  0.4804
  233SOL     MW 3853   3.514   3.763   2.891  0.0001  0.0016 -0.0016
  234SOL     OW 3854   1.625   5.052   0.094  0.3899 -0.4293  0.0791
  234SOL    HW1 3855   1.544   5.004   0.108 -0.2114  0.3355 -0.6166
  234SOL    HW2 3856   1.666   5.004   0.022 -0.4961 -0.9951 -0.0589
  234SOL     MW 3857   1.619   5.039   0.086  0.0001  0.0016 -0.0016
  235SOL     OW 3858   3.960   3.627   3.018 -0.5467 -0.4434 -0.3404
  235SOL    HW1 3859   3.976   3.721   3.020  1.1489 -0.6443 -2.0347
  235SOL    HW2 3860   4.038   3.597   3.066  1.5132  2.2876 -1.7160
  235SOL     MW 3861   3.973   3.635   3.025  0.0001  0.0016 -0.0016
  236SOL     OW 3862   2.718   2.800   0.489  0.3891 -0.1597  0.2396
  236SOL    HW1 3863   2.703   2.880   0.439  1.6413 -0.0588 -0.0237
  236SOL    HW2 3864   2.772   2.833   0.560  1.3112  0.2287 -0.6100
  236SOL     MW 3865   2.724   2.815   0.492  0.0001  0.0016 -0.0016
  237SOL     OW 3866   4.381   0.134   3.074  0.1121  0.5911  0.2667
  237SOL    HW1 3867   4.368   0.134   3.169  0.2422 -2.1397  0.3841
  237SOL    HW2 3868   4.304   0.083   3.050  1.2423 -0.9558 -0.2392
  237SOL     MW 3869   4.370   0.127   3.084  0.0001  0.0016 -0.0016
  238SOL     OW 3870   1.065   1.494   2.974 -0.2782  0.3520 -0.3058
  238SOL    HW1 3871   1.053   1.576   2.925 -0.6052  0.5181  0.0434
  238SOL    HW2 3872   1.151   1.506   3.014 -1.7280  2.6694  2.4922
  238SOL     MW 3873   1.075   1.507   2.973  0.0001  0.0016 -0.0016
  239SOL     OW 3874   1.589   3.733   0.092 -0.1851  0.1019  0.4474
  239SOL    HW1 3875   1.654   3.671   0.058 -0.4050 -1.2254  2.3527
  239SOL    HW2 3876   1.650   3.801   0.121  0.9121 -0.1121 -1.2065
  239SOL     MW 3877   1.606   3.734   0.091  0.0001  0.0016 -0.0016
  240SOL     OW 3878   4.057   0.160   0.105 -0.4704  0.0250  0.2694
  240SOL    HW1 3879   4.091   0.206   0.028  0.6236 -0.3413  0.5339
  240SOL    HW2 3880   3.963   0.180   0.099 -0.0180  2.1212 -1.0149
  240SOL     MW 3881   4.049   0.168   0.094  0.0001  0.0016 -0.0016
  241SOL     OW 3882   3.333   4.641   0.148  0.0848  0.2999  0.2416
  241SOL    HW1 3883   3.320   4.625   0.242 -1.0513 -0.4226 -0.0116
  241SOL    HW2 3884   3.428   4.648   0.146  0.0349  0.9373 -0.0052
  241SOL     MW 3885   3.344   4.640   0.160  0.0001  0.0016 -0.0016
  242SOL     OW 3886   4.957   0.370   3.040 -0.5023  0.2015  0.4488
  242SOL    HW1 3887   4.897   0.304   3.075 -1.0413  0.7072  0.4892
  242SOL    HW2 3888   5.011   0.376   3.119 -0.5658 -2.8899  0.8511
  242SOL     MW 3889   4.956   0.362   3.055  0.0001  0.0016 -0.0016
  243SOL     OW 3890   2.331   4.765   0.368  0.6075  0.3547 -0.0114
  243SOL    HW1 3891   2.273   4.743   0.441 -0.5082  1.3810 -0.5575
  243SOL    HW2 3892   2.365   4.680   0.340  0.9771  0.7816 -0.9002
  243SOL     MW 3893   2.328   4.751   0.374  0.0001  0.0016 -0.0016
  244SOL     OW 3894   2.108   4.713   0.151  0.0980  0.2243  0.2325
  244SOL    HW1 3895   2.180   4.652   0.135 -1.1233 -1.0994 -0.4323
  244SOL    HW2 3896   2.155   4.789   0.185  1.4001 -0.8309  0.8909
  244SOL     MW 3897   2.124   4.715   0.154  0.0001  0.0016 -0.0016
  245SOL     OW 3898   4.095   4.966   0.084  0.3792  0.3535  0.2542
  245SOL    HW1 3899   4.166   4.936   0.140  0.7784 -0.6969 -0.7656
  245SOL    HW2 3900   4.096   5.057   0.113 -0.9307 -0.0711  1.7320
  245SOL     MW 3901   4.104   4.974   0.095  0.0001  0.0016 -0.0016
  246SOL     OW 3902   3.739   4.394   2.913  0.3778 -0.0860 -0.2480
  246SOL    HW1 3903   3.830   4.372   2.935  0.7797 -0.7446 -2.3437
  246SOL    HW2 3904   3.708   4.312   2.876  1.6636 -0.2572 -0.9989
  246SOL     MW 3905   3.747   4.381   2.911  0.0001  0.0016 -0.0016
  247SOL     OW 3906   0.941   2.406   0.347 -0.1821  0.4332  0.1703
  247SOL    HW1 3907   0.916   2.350   0.421  1.5749 -0.5439  0.0967
  247SOL    HW2 3908   0.931   2.347   0.273  1.9938  0.0939  0.0670
  247SOL     MW 3909   0.936   2.391   0.347  0.0001  0.0016 -0.0016
  248SOL     OW 3910   0.002   0.612   2.887 -0.0374 -0.4500  0.1326
  248SOL    HW1 3911  -0.093   0.615   2.896 -0.0480  0.3177 -0.1404
  248SOL    HW2 3912   0.033   0.567   2.965  0.2865 -1.3149 -0.4841
  248SOL     MW 3913  -0.007   0.606   2.899  0.0001  0.0016 -0.0016
  249SOL     OW 3914   0.004   3.024   0.187 -0.2844  0.8361 -0.0418
  249SOL    HW1 3915  -0.014   3.111   0.150 -1.7279  1.1734  1.3500
  249SOL    HW2 3916  -0.043   2.961   0.133 -1.2452  1.9896 -0.5909
  249SOL     MW 3917  -0.004   3.027   0.175  0.0001  0.0016 -0.0016
  250SOL     OW 3918   2.013   4.945   0.379  0.4683  0.5611  0.3425
  250SOL    HW1 3919   2.101   4.982   0.391  0.9134 -0.8407  1.8838
  250SOL    HW2 3920   1.971   5.007   0.320  0.2540  0.1697  0.0764
  250SOL     MW 3921   2.019   4.958   0.373  0.0001  0.0016 -0.0016
  251SOL     OW 3922   3.157   4.720   3.063 -0.4832 -0.0101  0.3610
  251SOL    HW1 3923   3.177   4.812   3.043  0.9257  0.1974  2.4329
  251SOL    HW2 3924   3.209   4.701   3.141 -0.6348 -2.1573 -0.0222
  251SOL     MW 3925   3.167   4.730   3.071  0.0001  0.0016 -0.0016
  252SOL     OW 3926   1.400   2.031   0.192 -0.7153 -0.0944 -0.1397
  252SOL    HW1 3927   1.369   1.950   0.231 -2.3757  0.6870  0.2304
  252SOL    HW2 3928   1.482   2.048   0.239  0.2253 -1.8073 -1.0601
  252SOL     MW 3929   1.407   2.022   0.204  0.0001  0.0016 -0.0016
  253SOL     OW 3930   3.640   4.137   2.868  0.0369 -0.2659 -0.5008
  253SOL    HW1 3931   3.679   4.053   2.843  1.6277 -0.6363  2.7293
  253SOL    HW2 3932   3.618   4.119   2.959  2.9981 -1.8797  0.0315
  253SOL     MW 3933   3.642   4.123   2.877  0.0001  0.0016 -0.0016
  254SOL     OW 3934   4.143   5.067   2.950  0.2101 -0.0106  0.1180
  254SOL    HW1 3935   4.174   5.007   2.882 -2.4064 -0.3931 -0.8651
  254SOL    HW2 3936   4.133   5.014   3.030 -3.2335 -0.0850 -0.2354
  254SOL     MW 3937   4.146   5.052   2.952  0.0001  0.0016 -0.0016
  255SOL     OW 3938   1.954   1.422   2.968  0.1173 -0.7259  0.3011
  255SOL    HW1 3939   2.047   1.418   2.991  0.1692  1.4827  0.7182
  255SOL    HW2 3940   1.944   1.496   2.907  0.4737 -1.9730 -1.3302
  255SOL     MW 3941   1.965   1.432   2.963  0.0001  0.0016 -0.0016
  256SOL     OW 3942   0.577   1.864   0.144  0.2415 -0.3689 -0.0709
  256SOL    HW1 3943   0.516   1.936   0.164 -0.2265 -1.0740  1.1518
  256SOL    HW2 3944   0.649   1.913   0.104  1.6617 -2.2409  0.0675
  256SOL     MW 3945   0.578   1.880   0.141  0.0001  0.0016 -0.0016
  257SOL     OW 3946   4.643   0.192   3.000 -0.5419 -0.6800  0.0622
  257SOL    HW1 3947   4.660   0.137   2.924  1.1268 -0.6086  0.3401
  257SOL    HW2 3948   4.553   0.177   3.029  0.8722 -2.7265  4.1119
  257SOL     MW 3949   4.634   0.183   2.994  0.0001  0.0016 -0.0016
  258SOL     OW 3950   3.510   2.446   2.953  0.4842  0.4633  0.5360
  258SOL    HW1 3951   3.590   2.450   2.901 -0.2610  0.6636 -0.6335
  258SOL    HW2 3952   3.535   2.427   3.044  1.6988 -1.8784 -0.2219
  258SOL     MW 3953   3.524   2.444   2.958  0.0001  0.0016 -0.0016
  259SOL     OW 3954   4.126   2.300   0.645 -0.2545  0.1679 -0.1460
  259SOL    HW1 3955   4.177   2.276   0.723 -0.7532  0.8836  0.4181
  259SOL    HW2 3956   4.037   2.286   0.678  0.3399  0.6943  1.8747
  259SOL     MW 3957   4.121   2.295   0.660  0.0001  0.0016 -0.0016
  260SOL     OW 3958   1.176   2.475   0.219 -0.5699  0.2250 -0.0121
  260SOL    HW1 3959   1.239   2.514   0.279  0.2518  0.0467 -0.7466
  260SOL    HW2 3960   1.103   2.454   0.277  0.4628 -1.5796  0.7325
  260SOL     MW 3961   1.175   2.477   0.234  0.0001  0.0016 -0.0016
  261SOL     OW 3962   4.306   0.147   0.207 -0.2033 -0.1958 -0.0955
  261SOL    HW1 3963   4.214   0.168   0.193 -0.4136 -0.4634  0.8176
  261SOL    HW2 3964   4.298   0.089   0.283 -0.1074  0.8784  0.7717
  261SOL     MW 3965   4.293   0.142   0.215  0.0001  0.0016 -0.0016
  262SOL     OW 3966   0.363   2.038   0.143  0.3165  0.4856 -0.2847
  262SOL    HW1 3967   0.312   2.033   0.062  0.7969 -2.3381 -0.5171
  262SOL    HW2 3968   0.392   2.129   0.144  1.2496  0.1900 -0.0572
  262SOL     MW 3969   0.360   2.049   0.132  0.0001  0.0016 -0.0016
  263SOL     OW 3970   4.189   2.838   2.683 -0.4047  0.0772 -0.1502
  263SOL    HW1 3971   4.151   2.891   2.613 -0.5431 -0.0203 -0.1495
  263SOL    HW2 3972   4.131   2.762   2.688  0.4027 -0.4852  1.0379
  263SOL     MW 3973   4.176   2.835   2.675  0.0001  0.0016 -0.0016
  264SOL     OW 3974   3.900   4.110   0.057 -0.0513 -0.3643  0.0634
  264SOL    HW1 3975   3.939   4.179   0.003  0.7528  1.1578  2.4303
  264SOL    HW2 3976   3.961   4.100   0.130 -0.0614  1.0529  0.2920
  264SOL     MW 3977   3.913   4.118   0.060  0.0001  0.0016 -0.0016
  265SOL     OW 3978   2.879   3.269   0.099  0.7005 -0.1483  0.0206
  265SOL    HW1 3979   2.844   3.185   0.070  0.4849 -1.1659  2.9071
  265SOL    HW2 3980   2.852   3.269   0.191  1.8510 -1.6147  0.3973
  265SOL     MW 3981   2.871   3.258   0.107  0.0001  0.0016 -0.0016
  266SOL     OW 3982   1.813   4.401   0.265 -0.2741 -0.1174 -0.1442
  266SOL    HW1 3983   1.886   4.454   0.298 -0.1125  1.9727 -3.4207
  266SOL    HW2 3984   1.852   4.315   0.251  1.2349  0.6022 -0.5353
  266SOL     MW 3985   1.828   4.396   0.267  0.0001  0.0016 -0.0016
  267SOL     OW 3986   0.433   4.161   3.115  0.4197  0.1745 -0.2286
  267SOL    HW1 3987   0.421   4.066   3.116  0.1629  0.2075  1.1919
  267SOL    HW2 3988   0.518   4.173   3.157  0.2655  2.0579 -0.3828
  267SOL     MW 3989   0.442   4.150   3.120  0.0001  0.0016 -0.0016
  268SOL     OW 3990   0.922   2.462   3.043 -0.6911 -0.5573 -0.6457
  268SOL    HW1 3991   0.839   2.466   2.996 -0.8190 -1.2544 -0.4939
  268SOL    HW2 3992   0.946   2.549   3.075  1.6546 -1.1084 -0.6873
  268SOL     MW 3993   0.914   2.474   3.041  0.0001  0.0016 -0.0016
  269SOL     OW 3994   0.743   2.971   3.109  0.2719 -0.2560  0.2322
  269SOL    HW1 3995   0.727   3.064   3.123 -0.2545 -0.3475  0.2428
  269SOL    HW2 3996   0.656   2.935   3.127  0.0483  0.1942  0.0566
  269SOL     MW 3997   0.730   2.978   3.113  0.0001  0.0016 -0.0016
  270SOL     OW 3998   1.794   1.393   0.247  0.3512  0.3605 -0.3180
  270SOL    HW1 3999   1.733   1.361   0.314  0.3712  1.0995  0.0686
  270SOL    HW2 4000   1.821   1.309   0.212  0.9820  0.2444  0.4176
  270SOL     MW 4001   1.789   1.378   0.251  0.0001  0.0016 -0.0016
  271SOL     OW 4002   3.110   3.015   2.948 -0.5118  0.7506 -0.1313
  271SOL    HW1 4003   3.066   2.931   2.962  1.5687 -0.1096  2.0228
  271SOL    HW2 4004   3.109   3.054   3.036  0.6186 -0.0721  0.2703
  271SOL     MW 4005   3.104   3.009   2.962  0.0001  0.0016 -0.0016
  272SOL     OW 4006   1.906   1.607   2.776 -0.2282 -0.2487 -0.1598
  272SOL    HW1 4007   1.890   1.700   2.756 -0.9507  0.1065  1.9205
  272SOL    HW2 4008   1.829   1.564   2.739  0.7136 -0.7425 -1.6617
  272SOL     MW 4009   1.894   1.614   2.768  0.0001  0.0016 -0.0016
  273SOL     OW 4010   4.055   4.566   3.098 -0.6083  0.0823  0.0783
  273SOL    HW1 4011   4.001   4.613   3.162  1.0181  1.8233  0.2748
  273SOL    HW2 4012   4.110   4.637   3.065  0.6173 -1.2790 -0.9101
  273SOL     MW 4013   4.055   4.582   3.102  0.0001  0.0016 -0.0016
  274SOL     OW 4014   4.801   0.754   0.082  0.6140  0.4563 -0.2800
  274SOL    HW1 4015   4.771   0.843   0.065  0.7807  0.6641  0.4768
  274SOL    HW2 4016   4.802   0.715  -0.005  0.8895  2.1186 -1.0412
  274SOL     MW 4017   4.797   0.760   0.069  0.0001  0.0016 -0.0016
  275SOL     OW 4018   3.994   4.315   3.011  0.3609 -0.3309 -0.0254
  275SOL    HW1 4019   4.072   4.292   2.961  1.2867 -0.3793  1.3855
  275SOL    HW2 4020   4.016   4.400   3.049  0.1500 -0.7531  1.0796
  275SOL     MW 4021   4.007   4.323   3.009  0.0001  0.0016 -0.0016
  276SOL     OW 4022   2.278   3.676   2.968  0.0719  0.5371  0.2303
  276SOL    HW1 4023   2.191   3.691   3.004 -0.3258 -1.1189  0.0737
  276SOL    HW2 4024   2.254   3.666   2.876 -0.2186 -0.0021  0.3593
  276SOL     MW 4025   2.263   3.676   2.961  0.0001  0.0016 -0.0016
  277SOL     OW 4026   4.235   4.724   2.983 -0.4635  0.0269  0.3228
  277SOL    HW1 4027   4.288   4.646   3.001 -0.3228  0.3489  1.3367
  277SOL    HW2 4028   4.302   4.792   2.984 -0.0834 -0.1400 -2.5046
  277SOL     MW 4029   4.251   4.722   2.985  0.0001  0.0016 -0.0016
  278SOL     OW 4030   2.042   3.755   0.024 -0.2348 -0.0938 -0.3570
  278SOL    HW1 4031   1.987   3.802  -0.038  0.9064  1.1739 -0.4348
  278SOL    HW2 4032   2.087   3.825   0.071  0.2322 -1.3346  1.1165
  278SOL     MW 4033   2.041   3.770   0.022  0.0001  0.0016 -0.0016
  279SOL     OW 4034   3.971   2.975   0.228 -0.3824  0.7820 -0.6947
  279SOL    HW1 4035   4.001   2.901   0.175 -0.7043  0.7178 -0.7910
  279SOL    HW2 4036   3.898   3.015   0.181  0.1344  1.7366 -0.7034
  279SOL     MW 4037   3.965   2.970   0.214  0.0001  0.0016 -0.0016
  280SOL     OW 4038   3.464   2.748   0.362  0.0823 -0.3702 -0.1042
  280SOL    HW1 4039   3.534   2.812   0.376  0.7988 -1.4392  1.6384
  280SOL    HW2 4040   3.493   2.669   0.409 -0.5366  0.2932  1.4765
  280SOL     MW 4041   3.477   2.746   0.370  0.0001  0.0016 -0.0016
  281SOL     OW 4042   0.963   1.733   2.882  0.1851 -0.0032 -0.4754
  281SOL    HW1 4043   0.902   1.767   2.817  2.5017  1.0618 -2.2152
  281SOL    HW2 4044   0.941   1.765   2.970  0.0152 -0.5074 -0.3311
  281SOL     MW 4045   0.952   1.742   2.885  0.0001  0.0016 -0.0016
  282SOL     OW 4046   1.141   2.089   3.023  0.2227  0.0041  0.0538
  282SOL    HW1 4047   1.164   2.131   3.107 -0.7500  1.7643 -0.5050
  282SOL    HW2 4048   1.227   2.066   2.988 -0.1378 -1.8454  0.2741
  282SOL     MW 4049   1.155   2.092   3.030  0.0001  0.0016 -0.0016
  283SOL     OW 4050   3.244   2.482   0.410  0.1123  0.0391 -0.1807
  283SOL    HW1 4051   3.182   2.543   0.371 -0.0150  0.4237  0.6099
  283SOL    HW2 4052   3.269   2.426   0.336  0.6583 -0.4833  0.3790
  283SOL     MW 4053   3.239   2.482   0.395  0.0001  0.0016 -0.0016
  284SOL     OW 4054   4.787   3.950   0.216  0.1397 -0.5125  0.0932
  284SOL    HW1 4055   4.716   3.980   0.271  1.9811  0.0124  2.3424
  284SOL    HW2 4056   4.807   3.868   0.262 -1.3491 -0.9632 -0.0030
  284SOL     MW 4057   4.780   3.943   0.229  0.0001  0.0016 -0.0016
  285SOL     OW 4058   2.971   4.848   2.521 -0.1788  0.0091  0.2786
  285SOL    HW1 4059   3.003   4.837   2.432  0.7146 -0.8988  0.6853
  285SOL    HW2 4060   2.888   4.891   2.501 -0.4691 -0.5603  0.2362
  285SOL     MW 4061   2.965   4.852   2.507  0.0001  0.0016 -0.0016
  286SOL     OW 4062   1.870   3.852   2.933  0.4086  0.1490  0.7228
  286SOL    HW1 4063   1.777   3.865   2.952  0.5080 -0.3890  1.6611
  286SOL    HW2 4064   1.875   3.840   2.838 -0.1090  0.8652  0.6008
  286SOL     MW 4065   1.858   3.852   2.923  0.0001  0.0016 -0.0016
  287SOL     OW 4066   3.973   3.906   3.009  0.3352 -0.6451 -0.1294
  287SOL    HW1 4067   3.921   3.923   2.931  0.8331 -0.7230 -0.4830
  287SOL    HW2 4068   3.954   3.978   3.070  1.4862  0.8409 -1.4336
  287SOL     MW 4069   3.964   3.918   3.007  0.0001  0.0016 -0.0016
  288SOL     OW 4070   0.495   2.828   0.029  0.3047  0.3614 -0.4744
  288SOL    HW1 4071   0.410   2.853   0.064  1.1979 -0.1028  2.1919
  288SOL    HW2 4072   0.495   2.868  -0.058 -0.3027 -0.6315 -0.9488
  288SOL     MW 4073   0.484   2.837   0.022  0.0001  0.0016 -0.0016
  289SOL     OW 4074   4.837   0.597   2.969 -0.2758 -0.3056  0.0281
  289SOL    HW1 4075   4.756   0.573   2.924 -1.3573  1.6623  0.7898
  289SOL    HW2 4076   4.870   0.514   3.002 -0.8629 -1.3720 -1.9013
  289SOL     MW 4077   4.831   0.583   2.967  0.0001  0.0016 -0.0016
  290SOL     OW 4078   1.398   2.026   3.025 -0.1564 -0.1780 -0.6706
  290SOL    HW1 4079   1.412   2.043   3.118  2.2601  2.1530 -1.3175
  290SOL    HW2 4080   1.456   2.088   2.980  0.1150  0.9185  1.0753
  290SOL     MW 4081   1.407   2.037   3.031  0.0001  0.0016 -0.0016
  291SOL     OW 4082   1.271   1.788   0.311  0.1925  0.1335  0.3708
  291SOL    HW1 4083   1.345   1.745   0.355  0.6093  2.1678  1.8323
  291SOL    HW2 4084   1.253   1.728   0.239  1.8587  1.0644 -0.9004
  291SOL     MW 4085   1.279   1.775   0.308  0.0001  0.0016 -0.0016
  292SOL     OW 4086   2.696   4.496   2.978 -0.0473 -0.6187  0.6941
  292SOL    HW1 4087   2.720   4.585   3.005  0.3236 -0.3887 -0.3638
  292SOL    HW2 4088   2.744   4.499   2.895  2.9071  0.3797  2.2766
  292SOL     MW 4089   2.706   4.508   2.971  0.0001  0.0016 -0.0016
  293SOL     OW 4090   2.034   1.076   3.060  0.3946  0.6330  0.4349
  293SOL    HW1 4091   2.075   1.092   2.975  1.3123 -0.7225  0.6103
  293SOL    HW2 4092   1.951   1.041   3.027  1.5038  0.8000 -2.9603
  293SOL     MW 4093   2.028   1.074   3.044  0.0001  0.0016 -0.0016
  294SOL     OW 4094   2.863   4.486   2.767  0.6514  0.1146  0.1796
  294SOL    HW1 4095   2.951   4.503   2.800  0.2052  2.0622  0.4876
  294SOL    HW2 4096   2.866   4.395   2.739 -0.2770  0.2114 -0.2978
  294SOL     MW 4097   2.875   4.476   2.768  0.0001  0.0016 -0.0016
  295SOL     OW 4098   2.203   3.942   0.118 -0.0840 -0.4873 -0.1446
  295SOL    HW1 4099   2.230   3.962   0.207 -0.7468  0.5746 -0.1697
  295SOL    HW2 4100   2.286   3.919   0.075  0.9977  0.9989  1.0531
  295SOL     MW 4101   2.217   3.942   0.124  0.0001  0.0016 -0.0016
  296SOL     OW 4102   1.612   2.094   0.381 -0.2815 -0.0414 -0.2579
  296SOL    HW1 4103   1.630   2.004   0.407 -1.8483 -0.4946 -0.6112
  296SOL    HW2 4104   1.574   2.126   0.463  2.5043 -3.1163  2.4980
  296SOL     MW 4105   1.609   2.086   0.395  0.0001  0.0016 -0.0016
  297SOL     OW 4106   2.227   1.378   3.006 -0.4756  0.3067  0.0918
  297SOL    HW1 4107   2.228   1.367   3.101  0.9803 -0.1722  0.0340
  297SOL    HW2 4108   2.228   1.288   2.972  0.2135  1.0208 -1.9484
  297SOL     MW 4109   2.227   1.364   3.014  0.0001  0.0016 -0.0016
  298SOL     OW 4110   0.765   1.157   3.047 -0.2095  0.1963  0.0052
  298SOL    HW1 4111   0.724   1.135   3.131 -2.2255  1.5453 -0.5468
  298SOL    HW2 4112   0.782   1.251   3.051 -1.7047  0.4695  0.9566
  298SOL     MW 4113   0.762   1.166   3.059  0.0001  0.0016 -0.0016
  299SOL     OW 4114   4.219   4.317   2.856 -0.6772 -0.1626 -0.3539
  299SOL    HW1 4115   4.191   4.404   2.828 -0.6303  0.1811  0.6099
  299SOL    HW2 4116   4.233   4.265   2.777 -1.4733 -0.6870 -0.1641
  299SOL     MW 4117   4.217   4.322   2.842  0.0001  0.0016 -0.0016
  300SOL     OW 4118   1.666   1.832   0.385 -0.0398  0.1216 -0.5367
  300SOL    HW1 4119   1.616   1.759   0.348 -2.0311  0.7650  0.7092
  300SOL    HW2 4120   1.747   1.833   0.334  1.4642  0.3712  1.7367
  300SOL     MW 4121   1.670   1.823   0.373  0.0001  0.0016 -0.0016
  301SOL     OW 4122   3.582   3.826   0.050  0.3377  0.3366  0.5872
  301SOL    HW1 4123   3.666   3.799   0.086  1.4282  1.3982 -1.0283
  301SOL    HW2 4124   3.518   3.784   0.108 -0.7716 -1.1550 -1.5883
  301SOL     MW 4125   3.584   3.817   0.062  0.0001  0.0016 -0.0016
  302SOL     OW 4126   4.202   3.829   0.253  0.1112 -0.1204 -0.8737
  302SOL    HW1 4127   4.231   3.906   0.204  1.0491 -0.4221 -0.8146
  302SOL    HW2 4128   4.124   3.855   0.302  0.6148  1.6099 -0.9287
  302SOL     MW 4129   4.196   3.843   0.253  0.0001  0.0016 -0.0016
  303SOL     OW 4130   2.844   2.096   3.049  0.3918  0.0344  0.1837
  303SOL    HW1 4131   2.904   2.023   3.032  0.0606 -0.2393  0.1881
  303SOL    HW2 4132   2.764   2.050   3.074  1.1015 -2.5228 -1.7209
  303SOL     MW 4133   2.841   2.080   3.050  0.0001  0.0016 -0.0016
  304SOL     OW 4134   4.227   2.884   2.956  0.0043  0.3105  0.2083
  304SOL    HW1 4135   4.219   2.847   2.869  0.2414  0.2967  0.1927
  304SOL    HW2 4136   4.310   2.931   2.947 -0.2271  0.9926  1.2888
  304SOL     MW 4137   4.237   2.886   2.943  0.0001  0.0016 -0.0016
  305SOL     OW 4138   1.531   1.487   2.921  0.9147 -0.1237  0.2214
  305SOL    HW1 4139   1.598   1.452   2.980  0.3822  0.3982  1.1680
  305SOL    HW2 4140   1.460   1.475   2.984  1.3484  0.1804  0.7805
  305SOL     MW 4141   1.531   1.481   2.937  0.0001  0.0016 -0.0016
  306SOL     OW 4142   1.682   4.328   0.008 -0.0404 -0.2139 -0.4764
  306SOL    HW1 4143   1.616   4.292   0.066  0.0414  1.5536  0.7893
  306SOL    HW2 4144   1.743   4.359   0.075  0.3828 -2.0606  0.0412
  306SOL     MW 4145   1.682   4.327   0.024  0.0001  0.0016 -0.0016
  307SOL     OW 4146   4.451   4.560   0.096  0.0767 -0.6557  0.2697
  307SOL    HW1 4147   4.528   4.544   0.152 -0.6683  0.2658  1.6093
  307SOL    HW2 4148   4.472   4.517   0.013  1.0865  0.4882 -0.0899
  307SOL     MW 4149   4.464   4.552   0.093  0.0001  0.0016 -0.0016
  308SOL     OW 4150   1.164   1.645   0.096 -0.3381  0.0112 -0.1328
  308SOL    HW1 4151   1.118   1.586   0.155 -2.2077 -1.0791 -2.4976
  308SOL    HW2 4152   1.088   1.689   0.059 -1.7442  0.7114  3.2500
  308SOL     MW 4153   1.148   1.643   0.099  0.0001  0.0016 -0.0016
  309SOL     OW 4154   2.613   4.102   0.098  0.2122  0.4816  0.0909
  309SOL    HW1 4155   2.576   4.024   0.057 -0.5541  1.2541 -0.7169
  309SOL    HW2 4156   2.534   4.143   0.132 -0.7512 -1.4195  0.2902
  309SOL     MW 4157   2.598   4.097   0.097  0.0001  0.0016 -0.0016
  310SOL     OW 4158   4.250   3.815   3.026  0.0066  0.4626  0.1176
  310SOL    HW1 4159   4.289   3.880   3.085 -0.3219  0.0409  0.8126
  310SOL    HW2 4160   4.160   3.846   3.010  0.2445 -0.0193 -2.5898
  310SOL     MW 4161   4.243   3.828   3.032  0.0001  0.0016 -0.0016
  311SOL     OW 4162   4.868   0.095   2.806  0.7718 -0.1607  0.2996
  311SOL    HW1 4163   4.896   0.152   2.735 -1.6380 -0.0044 -0.6156
  311SOL    HW2 4164   4.949   0.092   2.857  0.5160 -1.5356  0.6710
  311SOL     MW 4165   4.883   0.102   2.804  0.0001  0.0016 -0.0016
  312SOL     OW 4166   1.315   1.470   3.095 -0.3668  0.1054  0.1815
  312SOL    HW1 4167   1.276   1.537   3.151  0.9383  2.0877 -1.1475
  312SOL    HW2 4168   1.287   1.385   3.131  0.0586 -0.5781 -1.0279
  312SOL     MW 4169   1.306   1.467   3.107  0.0001  0.0016 -0.0016
  313SOL     OW 4170   0.770   2.179   2.931  0.3345 -0.4492 -0.1076
  313SOL    HW1 4171   0.686   2.215   2.904  1.4373  0.5252 -2.5181
  313SOL    HW2 4172   0.821   2.247   2.887 -3.3745  2.1350 -0.9333
  313SOL     MW 4173   0.766   2.193   2.922  0.0001  0.0016 -0.0016
  314SOL     OW 4174   3.055   2.515   2.979  0.2527  0.3425 -0.5334
  314SOL    HW1 4175   3.146   2.533   3.003 -0.1060  1.5414 -0.0050
  314SOL    HW2 4176   3.025   2.468   3.057  2.0573 -3.4821 -1.8701
  314SOL     MW 4177   3.063   2.511   2.992  0.0001  0.0016 -0.0016
  315SOL     OW 4178   0.461   2.661   2.823  0.7025 -0.4114 -0.3606
  315SOL    HW1 4179   0.492   2.660   2.733  1.5363  1.7059 -0.1402
  315SOL    HW2 4180   0.470   2.753   2.846 -1.5820 -0.1937 -0.1497
  315SOL     MW 4181   0.466   2.673   2.814  0.0001  0.0016 -0.0016
  316SOL     OW 4182   1.256   0.535   0.103 -0.1223  0.7343  0.0283
  316SOL    HW1 4183   1.161   0.542   0.104 -0.4036 -2.1677  0.8529
  316SOL    HW2 4184   1.278   0.607   0.044  1.1393  0.1699 -0.2343
  316SOL     MW 4185   1.246   0.545   0.095  0.0001  0.0016 -0.0016
  317SOL     OW 4186   0.139   3.857   0.028  0.0531  0.1118  0.0701
  317SOL    HW1 4187   0.066   3.840  -0.032 -0.4491 -1.6818  1.1162
  317SOL    HW2 4188   0.122   3.806   0.107  0.0517  0.6310  0.4085
  317SOL     MW 4189   0.127   3.848   0.030  0.0001  0.0016 -0.0016
  318SOL     OW 4190   0.101   2.394   2.745  0.3030  0.0750  0.2878
  318SOL    HW1 4191   0.123   2.467   2.804 -1.7064  1.9045 -1.0991
  318SOL    HW2 4192   0.183   2.381   2.698 -0.4537  0.4820 -1.1859
  318SOL     MW 4193   0.115   2.402   2.747  0.0001  0.0016 -0.0016
  319SOL     OW 4194   3.118   3.136   0.093  0.1132  0.1130 -0.2373
  319SOL    HW1 4195   3.095   3.049   0.127  2.3209 -1.0123 -1.4229
  319SOL    HW2 4196   3.035   3.185   0.097 -0.6231 -0.9282 -1.8370
  319SOL     MW 4197   3.104   3.131   0.098  0.0001  0.0016 -0.0016
  320SOL     OW 4198   3.764   3.890   2.810  0.1615 -0.1512 -0.3202
  320SOL    HW1 4199   3.692   3.831   2.833 -0.3791 -0.1564 -1.9177
  320SOL    HW2 4200   3.758   3.890   2.715  1.0696  0.2601 -0.3918
  320SOL     MW 4201   3.754   3.882   2.801  0.0001  0.0016 -0.0016
  321SOL     OW 4202   3.596   4.100   0.025 -0.4880  0.3294 -0.2257
  321SOL    HW1 4203   3.610   4.005   0.032 -0.6606  0.3036 -0.2292
  321SOL    HW2 4204   3.680   4.138   0.051 -0.2173 -0.5317  0.2081
  321SOL     MW 4205   3.609   4.092   0.030  0.0001  0.0016 -0.0016
  322SOL     OW 4206   1.887   0.873   0.236 -0.1585  0.1866  0.3627
  322SOL    HW1 4207   1.792   0.875   0.248 -0.4617  2.7643 -1.7134
  322SOL    HW2 4208   1.922   0.900   0.321 -0.2938 -0.9018  0.7817
  322SOL     MW 4209   1.879   0.877   0.249  0.0001  0.0016 -0.0016
  323SOL     OW 4210   0.689   4.279   0.064  0.1958 -0.0738 -0.1866
  323SOL    HW1 4211   0.754   4.282   0.134  2.4104 -1.0507 -2.1029
  323SOL    HW2 4212   0.659   4.370   0.062  0.6352  0.0567 -0.9102
  323SOL     MW 4213   0.693   4.292   0.073  0.0001  0.0016 -0.0016
  324SOL     OW 4214   0.926   2.262   0.124 -0.0283  0.0850 -0.2598
  324SOL    HW1 4215   0.926   2.325   0.053  2.3711  0.4159 -0.0517
  324SOL    HW2 4216   1.015   2.227   0.119  0.3291  0.3040  2.7838
  324SOL     MW 4217   0.938   2.265   0.114  0.0001  0.0016 -0.0016
  325SOL     OW 4218   3.849   3.564   2.788  0.5398  0.2132  0.2134
  325SOL    HW1 4219   3.825   3.481   2.828  1.7639 -1.6531 -2.6259
  325SOL    HW2 4220   3.882   3.614   2.863 -1.0733  0.0376  1.0833
  325SOL     MW 4221   3.850   3.560   2.803  0.0001  0.0016 -0.0016
  326SOL     OW 4222   0.552   2.556   0.065 -0.0630 -0.6648  0.0804
  326SOL    HW1 4223   0.626   2.565   0.125 -0.0166  0.5664 -0.1485
  326SOL    HW2 4224   0.531   2.649   0.056  2.5435 -0.2181 -4.2287
  326SOL     MW 4225   0.559   2.569   0.072  0.0001  0.0016 -0.0016
  327SOL     OW 4226   3.874   2.788   3.017 -1.0531 -0.2370  0.1072
  327SOL    HW1 4227   3.784   2.811   3.038 -0.6908  0.5365  0.8744
  327SOL    HW2 4228   3.919   2.870   3.000  1.5033 -1.3246  1.1316
  327SOL     MW 4229   3.868   2.802   3.017  0.0001  0.0016 -0.0016
  328SOL     OW 4230   1.579   3.880   2.971 -0.6130  0.0499  0.2299
  328SOL    HW1 4231   1.577   3.863   3.065  1.6105 -0.0726  0.3100
  328SOL    HW2 4232   1.591   3.974   2.961  0.1983  0.0234  0.8861
  328SOL     MW 4233   1.580   3.890   2.982  0.0001  0.0016 -0.0016
  329SOL     OW 4234   1.185   2.192   0.140  0.4553  0.0890  0.2844
  329SOL    HW1 4235   1.259   2.149   0.182  1.0535  0.8625  0.0355
  329SOL    HW2 4236   1.213   2.283   0.145  1.7627 -0.2406 -0.6531
  329SOL     MW 4237   1.198   2.198   0.146  0.0001  0.0016 -0.0016
  330SOL     OW 4238   4.063   3.197   0.050 -0.3072 -0.1512 -0.2353
  330SOL    HW1 4239   3.991   3.260   0.051 -0.0504  0.1449 -0.1153
  330SOL    HW2 4240   4.045   3.135   0.120 -2.5050  0.9290  0.2524
  330SOL     MW 4241   4.051   3.197   0.059  0.0001  0.0016 -0.0016
  331SOL     OW 4242   3.205   3.696   0.078  0.6348 -0.2563  0.9100
  331SOL    HW1 4243   3.258   3.658   0.008  0.7136 -1.2714  1.5223
  331SOL    HW2 4244   3.176   3.622   0.131  1.4939 -0.4987  1.0476
  331SOL     MW 4245   3.208   3.681   0.075  0.0001  0.0016 -0.0016
  332SOL     OW 4246   4.465   4.419   2.985  0.3282 -0.1111  0.3650
  332SOL    HW1 4247   4.382   4.386   2.951  0.7906  0.1081 -1.0099
  332SOL    HW2 4248   4.490   4.482   2.918 -2.2966  0.3943 -0.2466
  332SOL     MW 4249   4.458   4.423   2.972  0.0001  0.0016 -0.0016
  333SOL     OW 4250   3.772   4.856   3.001  0.3028 -0.2326 -0.2013
  333SOL    HW1 4251   3.744   4.783   2.946  1.9448  0.1944 -1.6693
  333SOL    HW2 4252   3.695   4.888   3.048  1.0274  1.9271 -0.3678
  333SOL     MW 4253   3.758   4.850   3.000  0.0001  0.0016 -0.0016
  334SOL     OW 4254   0.987   1.872   0.004 -0.6719  0.0799 -0.6217
  334SOL    HW1 4255   0.925   1.936   0.041 -1.1282  0.9158 -2.7030
  334SOL    HW2 4256   1.055   1.930  -0.030 -1.2056  0.9643 -0.2374
  334SOL     MW 4257   0.988   1.888   0.004  0.0001  0.0016 -0.0016
  335SOL     OW 4258   1.348   0.739   3.067  0.2137  0.2233 -0.0839
  335SOL    HW1 4259   1.276   0.738   3.003  0.2364 -2.1972 -0.1652
  335SOL    HW2 4260   1.425   0.745   3.011  1.4887 -0.5107  1.5092
  335SOL     MW 4261   1.348   0.740   3.051  0.0001  0.0016 -0.0016
  336SOL     OW 4262   0.089   5.029   3.038  0.2836  0.1801  0.3245
  336SOL    HW1 4263   0.132   4.985   2.966  2.1329  1.1362  0.7811
  336SOL    HW2 4264   0.073   5.116   3.001  1.0494 -0.1712 -0.8730
  336SOL     MW 4265   0.092   5.035   3.024  0.0001  0.0016 -0.0016
  337SOL     OW 4266   0.773   4.324   0.511 -0.2623 -0.0853  0.2126
  337SOL    HW1 4267   0.724   4.406   0.503  0.7378  0.5573  0.5243
  337SOL    HW2 4268   0.726   4.274   0.578 -1.7467 -0.1739 -0.8273
  337SOL     MW 4269   0.760   4.328   0.519  0.0001  0.0016 -0.0016
  338SOL     OW 4270   3.061   2.674   0.317  0.5216  0.6836 -0.1154
  338SOL    HW1 4271   2.972   2.647   0.337  0.0170  1.1384 -1.6327
  338SOL    HW2 4272   3.068   2.751   0.373  0.0011  1.4547 -1.0718
  338SOL     MW 4273   3.050   2.681   0.327  0.0001  0.0016 -0.0016
  339SOL     OW 4274   1.862   1.153   0.134  0.0928 -0.0076  0.2388
  339SOL    HW1 4275   1.941   1.138   0.083 -0.8120 -1.0570 -0.9450
  339SOL    HW2 4276   1.863   1.075   0.189 -0.8049  0.2259  0.6126
  339SOL     MW 4277   1.872   1.141   0.135  0.0001  0.0016 -0.0016
  340SOL     OW 4278   4.708   4.291   3.050 -0.2956  0.4037  0.2485
  340SOL    HW1 4279   4.627   4.327   3.013 -1.0934 -2.4963 -1.0830
  340SOL    HW2 4280   4.726   4.347   3.126 -0.3402 -0.4857  0.9362
  340SOL     MW 4281   4.700   4.303   3.055  0.0001  0.0016 -0.0016
  341SOL     OW 4282   3.532   2.491   0.448 -0.1432  0.1414  0.0251
  341SOL    HW1 4283   3.442   2.475   0.419  0.0788  1.8988 -1.8749
  341SOL    HW2 4284   3.555   2.416   0.503 -0.4993 -0.6963 -0.9271
  341SOL     MW 4285   3.523   2.479   0.451  0.0001  0.0016 -0.0016
  342SOL     OW 4286   1.841   0.038   0.236 -0.6078 -0.5678 -0.1265
  342SOL    HW1 4287   1.822   0.087   0.316 -0.1772  1.0457 -0.9588
  342SOL    HW2 4288   1.762   0.030   0.183  0.5085 -2.5960 -1.6398
  342SOL     MW 4289   1.828   0.043   0.239  0.0001  0.0016 -0.0016
  343SOL     OW 4290   1.329   4.346   0.259  0.1796  0.0190 -0.4079
  343SOL    HW1 4291   1.261   4.389   0.207 -0.0495 -0.1169 -0.2217
  343SOL    HW2 4292   1.400   4.409   0.250 -0.5368  0.8437 -0.4695
  343SOL     MW 4293   1.329   4.360   0.251  0.0001  0.0016 -0.0016
  344SOL     OW 4294   1.826   0.129   0.501  0.1076 -0.2239  0.2437
  344SOL    HW1 4295   1.777   0.210   0.510  0.6261 -0.0700  2.1431
  344SOL    HW2 4296   1.915   0.163   0.510 -0.8547  2.2030  1.4323
  344SOL     MW 4297   1.832   0.144   0.503  0.0001  0.0016 -0.0016
  345SOL     OW 4298   0.745   3.389   2.866 -0.2641 -0.5881  0.2460
  345SOL    HW1 4299   0.717   3.447   2.794  0.8622  0.1542  0.3798
  345SOL    HW2 4300   0.816   3.437   2.908 -1.7819 -0.1697  2.5179
  345SOL     MW 4301   0.751   3.403   2.862  0.0001  0.0016 -0.0016
  346SOL     OW 4302   3.369   4.012   2.838  0.1470  0.2321  0.0064
  346SOL    HW1 4303   3.316   4.036   2.914 -1.7019 -1.9675 -0.4835
  346SOL    HW2 4304   3.428   4.085   2.819 -0.2063  0.5844  0.2723
  346SOL     MW 4305   3.370   4.025   2.846  0.0001  0.0016 -0.0016
  347SOL     OW 4306   2.867   4.727   2.984  0.3971  0.4187  0.8445
  347SOL    HW1 4307   2.901   4.793   2.924 -0.2810 -0.0510 -0.0927
  347SOL    HW2 4308   2.946   4.686   3.019 -0.7885 -0.5861  2.5166
  347SOL     MW 4309   2.882   4.730   2.981  0.0001  0.0016 -0.0016
  348SOL     OW 4310   1.043   2.701   2.879  0.3404 -0.1152  0.1714
  348SOL    HW1 4311   1.065   2.683   2.970  0.0824 -0.0716  0.2426
  348SOL    HW2 4312   0.955   2.739   2.873 -0.1982 -1.4961 -2.6833
  348SOL     MW 4313   1.034   2.704   2.890  0.0001  0.0016 -0.0016
  349SOL     OW 4314   1.364   3.589   0.146 -0.3872  0.0042  0.0113
  349SOL    HW1 4315   1.320   3.588   0.061  1.9119 -1.6375 -1.2733
  349SOL    HW2 4316   1.447   3.630   0.123  0.9206 -2.2652  0.3797
  349SOL     MW 4317   1.369   3.594   0.131  0.0001  0.0016 -0.0016
  350SOL     OW 4318   3.346   3.276   0.036 -0.0279 -0.1170 -0.4185
  350SOL    HW1 4319   3.353   3.291  -0.059 -1.4469  1.9397 -0.2525
  350SOL    HW2 4320   3.264   3.228   0.049  0.6195 -0.9258  0.9217
  350SOL     MW 4321   3.336   3.271   0.025  0.0001  0.0016 -0.0016
  351SOL     OW 4322   2.030   4.537   0.355 -0.3370 -0.3584  0.5317
  351SOL    HW1 4323   2.057   4.596   0.425 -0.0559  1.1461 -0.7783
  351SOL    HW2 4324   2.053   4.595   0.281 -0.3688  0.0538  0.8408
  351SOL     MW 4325   2.036   4.553   0.354  0.0001  0.0016 -0.0016
  352SOL     OW 4326   5.087   0.461   0.168 -0.3768  0.3455  0.4075
  352SOL    HW1 4327   5.124   0.392   0.224  1.4245  1.2498  0.3957
  352SOL    HW2 4328   5.037   0.512   0.231 -0.6924 -1.0745  1.3667
  352SOL     MW 4329   5.086   0.458   0.184  0.0001  0.0016 -0.0016
  353SOL     OW 4330   4.275   4.265   0.203 -0.6589 -0.1070 -0.4577
  353SOL    HW1 4331   4.258   4.359   0.194  2.2387  0.4461 -0.9918
  353SOL    HW2 4332   4.365   4.268   0.233 -0.7209  0.1137 -0.2935
  353SOL     MW 4333   4.284   4.278   0.206  0.0001  0.0016 -0.0016
  354SOL     OW 4334   0.887   4.348   0.246 -0.2000 -0.1496 -0.2816
  354SOL    HW1 4335   0.873   4.316   0.335  0.8687  0.4345  0.1063
  354SOL    HW2 4336   0.850   4.436   0.240  0.1634 -0.0116 -0.4982
  354SOL     MW 4337   0.880   4.355   0.257  0.0001  0.0016 -0.0016
  355SOL     OW 4338   1.184   3.594   3.023  0.3473 -0.1107  0.0538
  355SOL    HW1 4339   1.089   3.603   3.017  0.2434  0.6664  2.0017
  355SOL    HW2 4340   1.217   3.677   2.990 -0.3733 -0.6732 -2.2536
  355SOL     MW 4341   1.176   3.606   3.018  0.0001  0.0016 -0.0016
  356SOL     OW 4342   3.603   2.417   0.101 -0.0092  0.4092  0.1063
  356SOL    HW1 4343   3.532   2.386   0.157 -1.0041 -1.9541 -2.2993
  356SOL    HW2 4344   3.679   2.369   0.133  0.4407  1.8733  1.3687
  356SOL     MW 4345   3.604   2.407   0.113  0.0001  0.0016 -0.0016
  357SOL     OW 4346   0.780   2.598   0.197 -0.0621 -0.2560  0.0269
  357SOL    HW1 4347   0.815   2.544   0.268 -1.9419 -0.2384  1.0240
  357SOL    HW2 4348   0.827   2.681   0.205  1.0839 -0.9594  0.8824
  357SOL     MW 4349   0.791   2.602   0.207  0.0001  0.0016 -0.0016
  358SOL     OW 4350   4.053   4.710   0.336 -0.4068  0.3440 -0.0377
  358SOL    HW1 4351   4.109   4.648   0.288 -0.8828  0.0889 -0.2781
  358SOL    HW2 4352   3.990   4.740   0.270 -0.4989  2.5281  0.9550
  358SOL     MW 4353   4.052   4.706   0.321  0.0001  0.0016 -0.0016
  359SOL     OW 4354   2.774   3.785   2.999 -0.1135 -0.2094  0.1609
  359SOL    HW1 4355   2.696   3.731   2.990 -1.2192  1.3709 -0.1800
  359SOL    HW2 4356   2.823   3.754   3.075  0.4257 -0.6315 -0.3517
  359SOL     MW 4357   2.770   3.774   3.008  0.0001  0.0016 -0.0016
  360SOL     OW 4358   4.933   4.908   3.063  0.1176  0.4001 -0.1393
  360SOL    HW1 4359   4.873   4.920   2.989  1.6408  1.4210 -1.2802
  360SOL    HW2 4360   5.013   4.955   3.040  0.7645 -1.5038 -2.0872
  360SOL     MW 4361   4.936   4.916   3.050  0.0001  0.0016 -0.0016
  361SOL     OW 4362   4.321   4.029   0.070  0.1605  0.5395  0.1766
  361SOL    HW1 4363   4.417   4.031   0.070  0.1542  1.4495  1.1522
  361SOL    HW2 4364   4.295   4.120   0.081  0.8616  1.2887 -3.1800
  361SOL     MW 4365   4.330   4.041   0.071  0.0001  0.0016 -0.0016
  362SOL     OW 4366   2.154   4.113   0.341  0.2727  0.1560 -0.1135
  362SOL    HW1 4367   2.219   4.065   0.392 -1.6201 -0.5255  1.8083
  362SOL    HW2 4368   2.176   4.204   0.360 -3.9712  1.3898 -0.1752
  362SOL     MW 4369   2.165   4.119   0.350  0.0001  0.0016 -0.0016
  363SOL     OW 4370   3.377   3.560   3.029  0.5822 -0.0262  0.1547
  363SOL    HW1 4371   3.419   3.625   2.973 -0.4932  1.0829  0.5938
  363SOL    HW2 4372   3.451   3.536   3.084  1.5390 -1.3928 -1.6260
  363SOL     MW 4373   3.392   3.565   3.029  0.0001  0.0016 -0.0016
  364SOL     OW 4374   0.779   2.627   2.645  0.0214  0.0400 -0.1941
  364SOL    HW1 4375   0.822   2.548   2.678 -0.0716  0.1399  0.1800
  364SOL    HW2 4376   0.791   2.685   2.720 -0.2743 -0.4173  0.2131
  364SOL     MW 4377   0.786   2.624   2.660  0.0001  0.0016 -0.0016
  365SOL     OW 4378   4.300   3.364   0.073 -0.5446 -0.1314 -0.4673
  365SOL    HW1 4379   4.260   3.450   0.082  0.7258  0.7660 -2.5224
  365SOL    HW2 4380   4.233   3.300   0.051 -1.9308  1.5131 -1.3067
  365SOL     MW 4381   4.286   3.367   0.071  0.0001  0.0016 -0.0016
  366SOL     OW 4382   0.101   4.958   0.188 -0.0703  0.0440 -0.4789
  366SOL    HW1 4383   0.107   4.971   0.093 -0.2321  0.8030 -0.3914
  366SOL    HW2 4384   0.011   4.980   0.211  1.0484  3.2686  1.4371
  366SOL     MW 4385   0.090   4.962   0.178  0.0001  0.0016 -0.0016
  367SOL     OW 4386   1.959   2.083   0.099 -0.2827  0.0072 -0.1639
  367SOL    HW1 4387   1.921   2.089   0.012 -1.1848  0.2823  0.2366
  367SOL    HW2 4388   1.902   2.143   0.146 -0.7545 -1.3184  1.0436
  367SOL     MW 4389   1.947   2.091   0.094  0.0001  0.0016 -0.0016
  368SOL     OW 4390   3.331   2.367   0.177  0.3978  0.3650 -0.7103
  368SOL    HW1 4391   3.324   2.430   0.106  0.0665 -0.1656 -1.1558
  368SOL    HW2 4392   3.308   2.286   0.131  0.2622  1.2307 -2.2116
  368SOL     MW 4393   3.327   2.365   0.162  0.0001  0.0016 -0.0016
  369SOL     OW 4394   0.736   1.526   0.329  0.0972 -0.1743  0.2373
  369SOL    HW1 4395   0.830   1.512   0.313 -0.3310 -2.2933 -0.6573
  369SOL    HW2 4396   0.706   1.566   0.248  0.7348  1.1743  0.6328
  369SOL     MW 4397   0.745   1.530   0.316  0.0001  0.0016 -0.0016
  370SOL     OW 4398   1.879   1.191   2.811 -0.0515 -0.0205 -0.0781
  370SOL    HW1 4399   1.930   1.247   2.869 -0.2444 -1.3251  1.4181
  370SOL    HW2 4400   1.803   1.160   2.860  0.5775 -1.9848 -0.2446
  370SOL     MW 4401   1.876   1.194   2.825  0.0001  0.0016 -0.0016
  371SOL     OW 4402   4.592   2.727   0.115  0.0538 -0.0500  1.0275
  371SOL    HW1 4403   4.524   2.749   0.178  0.5653  2.0005  0.9156
  371SOL    HW2 4404   4.598   2.631   0.118 -0.2175 -0.3041 -2.3847
  371SOL     MW 4405   4.584   2.717   0.124  0.0001  0.0016 -0.0016
  372SOL     OW 4406   4.055   4.143   0.347 -0.2904 -0.5143  0.1655
  372SOL    HW1 4407   4.134   4.172   0.301  0.3028  0.4102  1.6873
  372SOL    HW2 4408   4.012   4.226   0.366 -0.8316 -0.6726 -0.3254
  372SOL     MW 4409   4.060   4.158   0.343  0.0001  0.0016 -0.0016
  373SOL     OW 4410   0.876   0.752   0.064 -0.1976  0.6405 -0.0313
  373SOL    HW1 4411   0.787   0.770   0.095 -1.2163 -2.3051 -0.9318
  373SOL    HW2 4412   0.905   0.834   0.025  0.1843 -0.5243 -2.3574
  373SOL     MW 4413   0.868   0.765   0.063  0.0001  0.0016 -0.0016
  374SOL     OW 4414   4.733   2.857   3.059  0.1367  0.2376 -0.3723
  374SOL    HW1 4415   4.691   2.802   3.125  0.3308  1.1717  0.5443
  374SOL    HW2 4416   4.821   2.870   3.093 -0.0094  1.1926 -0.3433
  374SOL     MW 4417   4.739   2.852   3.072  0.0001  0.0016 -0.0016
  375SOL     OW 4418   0.778   3.460   0.145 -0.1916  0.1699  0.3282
  375SOL    HW1 4419   0.839   3.432   0.213 -1.1063 -1.1106  0.6536
  375SOL    HW2 4420   0.741   3.380   0.107  1.3793 -0.6199  0.3840
  375SOL     MW 4421   0.781   3.446   0.149  0.0001  0.0016 -0.0016
  376SOL     OW 4422   2.661   3.385   3.102 -0.1141 -0.3232  0.7398
  376SOL    HW1 4423   2.680   3.352   3.014  1.2678  0.1504  0.8380
  376SOL    HW2 4424   2.739   3.357   3.150  0.0856  0.2000  0.7186
  376SOL     MW 4425   2.673   3.377   3.097  0.0001  0.0016 -0.0016
  377SOL     OW 4426   1.562   2.658   3.060 -0.2194  0.4170 -0.4107
  377SOL    HW1 4427   1.497   2.719   3.095 -0.6170 -0.1715 -0.1083
  377SOL    HW2 4428   1.562   2.678   2.967  0.3110 -0.5344 -0.6284
  377SOL     MW 4429   1.553   2.669   3.052  0.0001  0.0016 -0.0016
  378SOL     OW 4430   4.755   4.422   0.166 -0.1268 -0.2339  0.8722
  378SOL    HW1 4431   4.815   4.349   0.183 -1.1293 -2.2112 -3.1003
  378SOL    HW2 4432   4.799   4.502   0.198  0.1429  0.6875 -1.6094
  378SOL     MW 4433   4.769   4.423   0.173  0.0001  0.0016 -0.0016
  379SOL     OW 4434   0.782   3.781   3.033 -0.0717  0.0975  0.0717
  379SOL    HW1 4435   0.784   3.840   2.958 -1.8147  0.8461  0.5664
  379SOL    HW2 4436   0.700   3.733   3.031  0.1103 -0.3236  1.3348
  379SOL     MW 4437   0.772   3.783   3.023  0.0001  0.0016 -0.0016
  380SOL     OW 4438   0.986   0.958   3.028  0.5567  0.9729  0.5910
  380SOL    HW1 4439   0.911   1.015   3.045 -0.6576 -0.7064  1.1884
  380SOL    HW2 4440   0.973   0.934   2.936  0.2600  0.9711  0.6315
  380SOL     MW 4441   0.974   0.962   3.018  0.0001  0.0016 -0.0016
  381SOL     OW 4442   4.231   4.943   2.717 -0.1624 -0.3662 -0.0173
  381SOL    HW1 4443   4.153   4.903   2.680 -0.2905 -0.2225  0.1012
  381SOL    HW2 4444   4.267   5.009   2.657  1.9398  0.0793  1.5784
  381SOL     MW 4445   4.226   4.946   2.704  0.0001  0.0016 -0.0016
  382SOL     OW 4446   0.332   4.411   0.070  0.1924  0.3546  0.3398
  382SOL    HW1 4447   0.356   4.321   0.047  1.3934  0.9614 -0.9577
  382SOL    HW2 4448   0.280   4.436  -0.007 -0.0499  0.1297  0.4304
  382SOL     MW 4449   0.328   4.402   0.057  0.0001  0.0016 -0.0016
  383SOL     OW 4450   0.131   2.860   2.954 -0.1181  0.3305 -0.6823
  383SOL    HW1 4451   0.129   2.938   2.900 -2.8225 -0.1697 -1.4550
  383SOL    HW2 4452   0.196   2.875   3.023  0.9202 -5.0522  0.0133
  383SOL     MW 4453   0.140   2.872   2.956  0.0001  0.0016 -0.0016
  384SOL     OW 4454   5.064   3.278   0.070 -0.1706  0.3704  0.0422
  384SOL    HW1 4455   5.009   3.336   0.123  0.7295  0.5156  0.8482
  384SOL    HW2 4456   5.013   3.284  -0.012  0.3858 -3.0504 -0.6881
  384SOL     MW 4457   5.050   3.287   0.066  0.0001  0.0016 -0.0016
  385SOL     OW 4458   3.713   3.060   0.110 -0.7749 -0.1570 -0.2098
  385SOL    HW1 4459   3.649   3.054   0.181 -1.8204 -1.2483 -1.1805
  385SOL    HW2 4460   3.680   2.997   0.046 -1.0295 -1.2600  0.9668
  385SOL     MW 4461   3.700   3.051   0.111  0.0001  0.0016 -0.0016
  386SOL     OW 4462   0.504   2.261   2.899  0.0807  0.1175  0.4020
  386SOL    HW1 4463   0.462   2.258   2.985 -0.3448  1.1040  0.2509
  386SOL    HW2 4464   0.547   2.346   2.912  1.6130 -0.7160  0.9889
  386SOL     MW 4465   0.504   2.272   2.912  0.0001  0.0016 -0.0016
  387SOL     OW 4466   4.907   4.208   0.223 -0.1437 -0.3400 -0.0594
  387SOL    HW1 4467   4.977   4.200   0.159 -1.6317  1.4448 -2.0932
  387SOL    HW2 4468   4.866   4.122   0.220  0.0786 -0.4515  0.1241
  387SOL     MW 4469   4.911   4.196   0.214  0.0001  0.0016 -0.0016
  388SOL     OW 4470   4.307   2.571   0.128  0.3286 -0.0765  0.0657
  388SOL    HW1 4471   4.257   2.501   0.170  0.4948  0.7849  1.7987
  388SOL    HW2 4472   4.256   2.649   0.146 -0.4577 -0.4976 -0.3010
  388SOL     MW 4473   4.294   2.572   0.136  0.0001  0.0016 -0.0016
  389SOL     OW 4474   1.259   1.008   3.057 -0.5135  0.0383  0.3194
  389SOL    HW1 4475   1.168   0.986   3.040 -0.7519  0.3915  1.1169
  389SOL    HW2 4476   1.292   0.925   3.091 -0.4974 -0.3419 -0.5934
  389SOL     MW 4477   1.252   0.994   3.059  0.0001  0.0016 -0.0016
  390SOL     OW 4478   0.417   3.880   3.097  0.2310  0.5306 -0.1291
  390SOL    HW1 4479   0.324   3.858   3.106  0.2091  0.0016 -1.5017
  390SOL    HW2 4480   0.454   3.871   3.185 -1.3997 -1.3940  0.4445
  390SOL     MW 4481   0.410   3.876   3.110  0.0001  0.0016 -0.0016
  391SOL     OW 4482   1.454   1.733   0.020 -0.6130 -0.2360 -0.0717
  391SOL    HW1 4483   1.448   1.810  -0.037 -1.6645  0.3364  0.7734
  391SOL    HW2 4484   1.502   1.671  -0.034  0.2587  0.1659  0.2217
  391SOL     MW 4485   1.460   1.735   0.006  0.0001  0.0016 -0.0016
  392SOL     OW 4486   0.555   4.548   0.053  0.5402 -0.6170 -0.0797
  392SOL    HW1 4487   0.468   4.510   0.056  0.8271 -1.8901 -3.6080
  392SOL    HW2 4488   0.580   4.533  -0.038 -0.8143 -0.1848 -0.5450
  392SOL     MW 4489   0.547   4.541   0.041  0.0001  0.0016 -0.0016
   5.09939   5.09939   3.12563
