# Supplementary material for: Resolving liquid-to-glass transitions of water under soft nanoconfinement
Source: Nat Commun. 2026 May 8;17:6224. doi: 10.1038/s41467-026-72955-y (PMC13369869; doi:10.1038/s41467-026-72955-y)
Supplement: Supplementary file 3 — Supplementary Data 1 [file 41467_2026_72955_MOESM3_ESM.zip › 250K/sim5/initial.gro]

Lamellar phy in tip4pice water
 4489
    1phy    C35    1   3.398   0.929   1.648 -0.4808 -0.0967  0.1657
    1phy    C33    2   3.404   1.072   1.697 -0.0485  0.3169  0.0257
    1phy    C34    3   3.363   1.172   1.595 -0.0479  0.2750  0.0999
    1phy    C32    4   3.336   1.084   1.837  0.1324 -0.0561 -0.1071
    1phy    C31    5   3.387   1.184   1.943 -0.3659 -0.1606  0.0101
    1phy    C30    6   3.274   1.205   2.043 -0.0423 -0.3657 -0.0598
    1phy    C28    7   3.315   1.310   2.155  0.1241 -1.1468 -0.2667
    1phy    C29    8   3.220   1.432   2.144  0.0884  0.1673  0.6851
    1phy    C27    9   3.291   1.253   2.299 -0.1095 -0.0288 -0.8409
    1phy    C26   10   3.420   1.195   2.352  0.4708  0.5074 -0.6874
    1phy    C25   11   3.407   1.164   2.503 -0.1196 -0.1667  0.2438
    1phy    C23   12   3.521   1.077   2.561 -0.0813  0.3025  0.1151
    1phy    C24   13   3.567   1.151   2.688 -0.0026  0.3120  0.2296
    1phy    C22   14   3.476   0.930   2.585 -0.3868  0.3578 -0.2516
    1phy    C21   15   3.578   0.816   2.627  0.1138  0.0135 -0.3626
    1phy    C20   16   3.505   0.680   2.655  0.7004  0.1847 -0.1207
    1phy    C18   17   3.583   0.552   2.711 -0.8149  0.5304  0.6046
    1phy    O01   18   3.649   0.582   2.836  0.4035 -0.0121  0.6750
    1phy    H01   19   3.619   0.516   2.895 -0.7944 -0.1405 -0.0181
    1phy    C19   20   3.462   0.468   2.746  0.5972 -0.0186  0.3118
    1phy    C13   21   3.694   0.471   2.622  0.1253 -0.7184 -0.3353
    1phy     H3   22   3.650   0.432   2.526  0.7091 -1.9920 -0.1024
    1phy    O33   23   3.736   0.348   2.680 -0.4737 -0.2752  0.2848
    1phy    H1B   24   3.764   0.363   2.768 -2.1655 -0.9500  0.9812
    1phy    C12   25   3.832   0.540   2.587  0.4179  0.0673 -0.3108
    1phy    O11   26   3.922   0.566   2.684 -0.0011  0.5428  0.6302
    1phy    H1A   27   3.877   0.611   2.753 -0.8769 -1.6167  1.5580
    2phy    C35   28   4.781   5.059   1.322  0.8005 -0.4704 -0.2693
    2phy    C33   29   4.792   5.096   1.471 -0.8723  0.1925 -0.6192
    2phy    C34   30   4.827   4.965   1.554  0.0532 -0.2550  0.1015
    2phy    C32   31   4.909   5.190   1.504  0.6400 -0.4803 -0.1230
    2phy    C31   32   4.874   5.339   1.491 -0.1802  0.4391  0.1592
    2phy    C30   33   4.970   5.425   1.574  0.0428  0.4273 -0.3624
    2phy    C28   34   4.927   5.569   1.577 -0.2900  0.6768 -0.1759
    2phy    C29   35   4.839   5.597   1.704 -0.3707  0.2422 -0.7132
    2phy    C27   36   5.061   5.650   1.587  0.2341  0.2588 -0.2390
    2phy    C26   37   5.088   5.743   1.464 -0.5059 -0.0725 -0.3777
    2phy    C25   38   5.219   5.827   1.465  0.6225  0.0075 -0.1505
    2phy    C23   39   5.247   5.916   1.343 -0.4875  0.0798 -0.4863
    2phy    C24   40   5.233   6.067   1.372  0.3213  0.4670  0.1322
    2phy    C22   41   5.396   5.886   1.299 -0.2451 -0.0870  0.4046
    2phy    C21   42   5.418   5.909   1.146  0.1229  0.3823 -0.2230
    2phy    C20   43   5.556   5.873   1.092  0.6149  0.0357  0.1280
    2phy    C18   44   5.576   5.897   0.939  0.5042  0.2317 -0.1140
    2phy    O01   45   5.476   5.832   0.853 -0.0105  0.1006 -0.1268
    2phy    H01   46   5.392   5.864   0.881 -0.4078 -1.1792  0.2371
    2phy    C19   47   5.712   5.825   0.915  0.1038  0.4293  0.2742
    2phy    C13   48   5.591   6.054   0.897  0.2500 -0.3829  0.4946
    2phy     H3   49   5.489   6.097   0.913  0.5851  0.8836 -0.6490
    2phy    O33   50   5.651   6.141   0.988  0.0948  0.0019  0.0768
    2phy    H1B   51   5.740   6.163   0.966 -0.2227  0.8465 -0.3710
    2phy    C12   52   5.597   6.104   0.739  0.2789 -0.3047  0.0427
    2phy    O11   53   5.515   6.049   0.640  0.3002  0.1319 -0.2392
    2phy    H1A   54   5.498   5.959   0.663 -0.0611  0.6513  1.7031
    3phy    C35   55   4.847   0.770   1.143  0.2760  0.3966 -0.0197
    3phy    C33   56   4.758   0.836   1.246 -0.2359  0.0629 -0.1490
    3phy    C34   57   4.821   0.963   1.309  0.4444  0.2897 -0.6421
    3phy    C32   58   4.616   0.868   1.193 -0.4738 -0.1332 -0.3521
    3phy    C31   59   4.516   0.753   1.173  0.8019 -0.1121 -0.0054
    3phy    C30   60   4.371   0.796   1.139 -0.7521  0.2750  0.6452
    3phy    C28   61   4.276   0.681   1.112  0.4789 -0.0026 -0.7613
    3phy    C29   62   4.141   0.720   1.161  0.3178  0.2440  0.4082
    3phy    C27   63   4.262   0.655   0.964 -0.3729  0.3031 -0.1243
    3phy    C26   64   4.333   0.523   0.930  0.4861  0.3487 -0.1258
    3phy    C25   65   4.324   0.508   0.783  0.1547  0.3333  0.5557
    3phy    C23   66   4.386   0.377   0.726  1.0531  0.6231  0.1936
    3phy    C24   67   4.292   0.249   0.747  0.1359 -0.1270 -0.2294
    3phy    C22   68   4.389   0.395   0.571  0.2240  0.3102  0.1227
    3phy    C21   69   4.522   0.363   0.505  0.0699  0.0530  0.5120
    3phy    C20   70   4.529   0.415   0.359  0.0383 -0.0104 -0.1924
    3phy    C18   71   4.670   0.426   0.286  0.0653 -0.2467  0.3174
    3phy    O01   72   4.751   0.514   0.368 -0.4696 -0.1388 -0.0019
    3phy    H01   73   4.686   0.564   0.413 -0.1665  0.4494 -0.2097
    3phy    C19   74   4.634   0.507   0.159 -0.5824 -0.3092  0.0770
    3phy    C13   75   4.742   0.290   0.260  0.3943  0.0197  0.3240
    3phy     H3   76   4.746   0.243   0.361  0.3894 -1.4143 -0.3224
    3phy    O33   77   4.662   0.190   0.199 -0.2576 -0.2550  0.2933
    3phy    H1B   78   4.580   0.223   0.169 -0.3039  0.0051  0.7012
    3phy    C12   79   4.894   0.267   0.236 -0.2241  0.0257 -0.6450
    3phy    O11   80   4.925   0.249   0.100 -0.6233  0.3299 -0.0370
    3phy    H1A   81   4.919   0.157   0.083  1.5077  0.1362 -0.0644
    4phy    C35   82   0.888   4.012   1.784 -0.1430  0.3402 -0.2301
    4phy    C33   83   0.875   4.157   1.764  0.2715  0.1760  0.4440
    4phy    C34   84   0.953   4.201   1.636 -0.6314  0.1660  0.2773
    4phy    C32   85   0.729   4.202   1.766 -0.1966  0.2724 -0.0210
    4phy    C31   86   0.700   4.335   1.829  0.5801  0.1226  0.1651
    4phy    C30   87   0.555   4.362   1.810 -0.6280  0.0571 -0.5332
    4phy    C28   88   0.501   4.484   1.885 -0.1148 -0.1737  0.1257
    4phy    C29   89   0.478   4.594   1.781  0.1982  0.1875 -0.1394
    4phy    C27   90   0.359   4.458   1.949 -0.7559  0.0894  0.0268
    4phy    C26   91   0.362   4.484   2.098 -0.2649 -0.0627 -0.1140
    4phy    C25   92   0.272   4.384   2.169  0.4422 -0.9115 -0.4533
    4phy    C23   93   0.277   4.412   2.320  0.4778  0.0174  0.3071
    4phy    C24   94   0.144   4.470   2.369 -0.0947 -0.2436  0.3592
    4phy    C22   95   0.320   4.287   2.401  0.2894  0.0118 -0.3908
    4phy    C21   96   0.376   4.309   2.546  0.5472  0.3282  0.3103
    4phy    C20   97   0.401   4.178   2.613  0.3234  0.1178 -0.3966
    4phy    C18   98   0.460   4.168   2.759  0.0711  0.1457 -0.3371
    4phy    O01   99   0.363   4.223   2.853 -0.2728  0.0166  0.2000
    4phy    H01  100   0.384   4.194   2.940  0.6764 -1.7710 -0.5948
    4phy    C19  101   0.449   4.017   2.784  0.4006  0.2236  0.0333
    4phy    C13  102   0.611   4.225   2.783  0.0160  0.0967 -0.4135
    4phy     H3  103   0.675   4.206   2.692 -0.7242 -0.5761 -0.8079
    4phy    O33  104   0.689   4.157   2.882 -0.0406 -0.2104  0.0750
    4phy    H1B  105   0.673   4.185   2.970  0.6117 -1.1310  0.5144
    4phy    C12  106   0.628   4.382   2.809 -0.0796 -0.0691  0.0096
    4phy    O11  107   0.547   4.433   2.910 -0.2663 -0.2060 -0.5123
    4phy    H1A  108   0.465   4.388   2.900  0.1451 -1.0900 -0.0370
    5phy    C35  109   5.068   4.619   1.951 -0.3781  1.0134 -0.2395
    5phy    C33  110   5.000   4.575   1.827  0.8512  0.3955  0.8530
    5phy    C34  111   5.058   4.441   1.782  0.3257  0.0960 -0.1102
    5phy    C32  112   4.848   4.556   1.846 -0.4650  0.3158 -0.1495
    5phy    C31  113   4.749   4.666   1.839 -0.8634 -0.5355 -0.0357
    5phy    C30  114   4.607   4.609   1.852 -0.3455 -0.9522 -0.2146
    5phy    C28  115   4.491   4.712   1.866 -0.7714 -0.5226 -0.8131
    5phy    C29  116   4.456   4.777   1.731 -0.5932 -0.0901  0.3176
    5phy    C27  117   4.355   4.646   1.907 -0.0792 -0.2107  0.0089
    5phy    C26  118   4.261   4.740   1.991  0.3189 -0.2158  0.1762
    5phy    C25  119   4.129   4.681   2.032  0.1650 -0.4927 -0.1288
    5phy    C23  120   4.042   4.743   2.142  0.4808  0.6890  0.2967
    5phy    C24  121   3.914   4.803   2.077 -0.1872 -0.2673  0.3257
    5phy    C22  122   4.012   4.638   2.252 -0.0509  0.1955  0.3390
    5phy    C21  123   4.098   4.655   2.377  0.0408  0.3497 -0.2896
    5phy    C20  124   4.042   4.599   2.510 -0.8551 -0.5679  0.4930
    5phy    C18  125   4.111   4.617   2.650 -0.1707  0.0694 -0.3257
    5phy    O01  126   4.137   4.755   2.672  0.0557  0.2991 -0.2029
    5phy    H01  127   4.056   4.798   2.653 -0.8687 -1.1343  0.3015
    5phy    C19  128   3.993   4.582   2.742  0.5435  0.7050  0.0582
    5phy    C13  129   4.248   4.532   2.675  0.5419  0.5340  0.6629
    5phy     H3  130   4.238   4.426   2.641  0.4601  0.5600  0.6061
    5phy    O33  131   4.288   4.516   2.813  0.3442  0.1240  0.5348
    5phy    H1B  132   4.266   4.597   2.855  1.7597  1.6259 -1.4390
    5phy    C12  133   4.380   4.588   2.599  0.0804 -0.3431  0.2829
    5phy    O11  134   4.422   4.710   2.656 -0.5482 -0.0496  0.3101
    5phy    H1A  135   4.353   4.773   2.648  0.7726  1.3164 -0.7100
    6phy    C35  136   0.419   1.682   1.778  0.8553  0.3235 -0.1748
    6phy    C33  137   0.275   1.679   1.721 -0.3284  0.8438 -0.2008
    6phy    C34  138   0.177   1.617   1.814  0.4869  0.3190  0.3539
    6phy    C32  139   0.248   1.821   1.672 -0.2804  0.2319 -0.0470
    6phy    C31  140   0.166   1.828   1.546  0.3109  0.8700  0.0392
    6phy    C30  141   0.139   1.966   1.487  0.6451 -0.1726 -0.0215
    6phy    C28  142   0.052   1.973   1.362 -0.6411 -0.4795 -0.1555
    6phy    C29  143  -0.102   1.980   1.400  0.2350 -0.0135  0.1315
    6phy    C27  144   0.104   2.083   1.268  0.0593  0.3780 -0.6751
    6phy    C26  145   0.066   2.071   1.124  0.0039  0.5599  0.4587
    6phy    C25  146   0.123   2.186   1.042 -0.0593 -0.4268 -0.1236
    6phy    C23  147   0.111   2.178   0.885  0.3955 -1.0138 -0.1415
    6phy    C24  148   0.070   2.315   0.836  0.1660 -0.1882  0.0695
    6phy    C22  149   0.221   2.115   0.799 -0.2579 -0.9824 -0.0786
    6phy    C21  150   0.164   1.999   0.718  0.1106  0.3027 -0.0608
    6phy    C20  151   0.257   1.974   0.598  0.1186  0.3060  0.0491
    6phy    C18  152   0.241   1.850   0.505  0.0562  0.1511  1.2574
    6phy    O01  153   0.239   1.731   0.580 -0.5014  0.1434 -0.1360
    6phy    H01  154   0.327   1.702   0.592 -0.7730 -0.8006 -0.3541
    6phy    C19  155   0.377   1.851   0.425 -0.6133  0.3330 -0.5173
    6phy    C13  156   0.107   1.858   0.415 -0.1650  0.5798  0.4261
    6phy     H3  157   0.023   1.887   0.482 -1.2408  0.4739 -0.8472
    6phy    O33  158   0.087   1.965   0.317 -0.0057  0.1150  0.0742
    6phy    H1B  159   0.160   1.984   0.260  1.4520 -0.3900  1.6829
    6phy    C12  160   0.014   1.728   0.390  0.1386 -0.3479  0.0245
    6phy    O11  161   0.020   1.628   0.484  0.1703 -0.5467 -0.2702
    6phy    H1A  162   0.091   1.655   0.540 -0.4631  0.3238  0.1319
    7phy    C35  163   0.354   4.951   2.059  0.4076  0.5961  0.1742
    7phy    C33  164   0.502   4.980   2.079  0.0486 -0.3099 -0.5690
    7phy    C34  165   0.590   4.881   2.012  0.2244  0.8691 -0.1509
    7phy    C32  166   0.542   5.127   2.043 -0.0866 -0.0842  0.2443
    7phy    C31  167   0.617   5.195   2.159  0.5086 -0.2597 -0.4629
    7phy    C30  168   0.672   5.333   2.121 -0.0581 -0.0096  0.1561
    7phy    C28  169   0.712   5.416   2.246 -0.7526 -0.1725 -0.0341
    7phy    C29  170   0.863   5.436   2.257  0.4762  0.0213 -0.5100
    7phy    C27  171   0.651   5.562   2.229  0.0934 -0.1496  0.6599
    7phy    C26  172   0.581   5.601   2.363  0.1459 -0.2227  0.4636
    7phy    C25  173   0.509   5.733   2.357 -0.4092 -0.8977  0.0330
    7phy    C23  174   0.457   5.794   2.488  0.1077  0.2762  0.3900
    7phy    C24  175   0.515   5.936   2.500  0.2237 -0.4531  0.4660
    7phy    C22  176   0.305   5.791   2.491  0.3958 -0.1934  0.0058
    7phy    C21  177   0.236   5.675   2.560  0.2952  0.0295 -0.4285
    7phy    C20  178   0.088   5.679   2.528  0.1878  0.6490  0.3197
    7phy    C18  179  -0.006   5.561   2.588 -0.6726 -0.2788 -0.1827
    7phy    O01  180   0.047   5.520   2.718  0.0178  0.2809 -0.4125
    7phy    H01  181   0.078   5.586   2.777 -1.3808  2.2918 -1.8239
    7phy    C19  182  -0.134   5.643   2.630 -0.5137  0.0443 -0.3757
    7phy    C13  183  -0.026   5.438   2.488 -0.9623 -0.1359 -0.0488
    7phy     H3  184  -0.057   5.471   2.386 -1.7255 -0.6246  0.0141
    7phy    O33  185  -0.150   5.368   2.525 -0.4936 -0.0729 -0.3191
    7phy    H1B  186  -0.221   5.428   2.538  0.6262  1.4833 -0.9543
    7phy    C12  187   0.086   5.328   2.473 -0.0036 -0.3251 -0.0294
    7phy    O11  188   0.091   5.230   2.575 -0.2906 -0.2402 -0.0670
    7phy    H1A  189   0.003   5.207   2.595 -0.4433  0.1828 -0.2484
    8phy    C35  190   0.259   0.330   1.425  0.1356  0.6270 -0.0357
    8phy    C33  191   0.406   0.353   1.446  0.0542 -0.0791  0.1197
    8phy    C34  192   0.447   0.324   1.584  0.2904 -0.1530  0.0974
    8phy    C32  193   0.488   0.283   1.337 -0.1424  0.0256 -0.2527
    8phy    C31  194   0.621   0.351   1.292  0.1692 -0.3543 -0.5368
    8phy    C30  195   0.717   0.258   1.228 -0.5018  0.5901  0.4271
    8phy    C28  196   0.841   0.331   1.163  0.4904 -0.0546 -0.3905
    8phy    C29  197   0.965   0.291   1.246  0.2705 -0.2882  0.3291
    8phy    C27  198   0.881   0.288   1.019  0.4497 -0.2969 -0.2364
    8phy    C26  199   0.797   0.354   0.909  0.5506 -0.3608  0.6969
    8phy    C25  200   0.827   0.327   0.757 -0.2628  0.1499 -0.0298
    8phy    C23  201   0.769   0.425   0.653 -0.0196  0.2090 -0.5225
    8phy    C24  202   0.850   0.418   0.519  0.0233  0.9955 -0.1533
    8phy    C22  203   0.620   0.398   0.629  0.0535  0.0939 -0.3941
    8phy    C21  204   0.534   0.520   0.610  0.3725  0.1858 -0.2654
    8phy    C20  205   0.391   0.474   0.581 -0.3022 -0.1778  0.3617
    8phy    C18  206   0.278   0.576   0.536  0.3097 -0.2708  0.7720
    8phy    O01  207   0.283   0.690   0.619  0.0154 -0.3604  0.2168
    8phy    H01  208   0.325   0.675   0.702 -0.1052 -0.5347  0.2469
    8phy    C19  209   0.143   0.502   0.558  0.2037 -0.5913 -0.1033
    8phy    C13  210   0.305   0.620   0.380 -0.1740 -0.0756 -0.6609
    8phy     H3  211   0.385   0.698   0.390  1.9376 -2.1183 -0.7588
    8phy    O33  212   0.381   0.530   0.303  0.2136 -0.3571  0.6811
    8phy    H1B  213   0.461   0.571   0.274 -0.7285  1.0148 -0.1342
    8phy    C12  214   0.236   0.739   0.304  0.1651 -0.2611  0.3182
    8phy    O11  215   0.144   0.817   0.370  0.1814 -0.4986 -0.3607
    8phy    H1A  216   0.065   0.766   0.367 -1.0220  1.2994 -0.9102
    9phy    C35  217   3.825   1.240   1.937 -0.2691  0.1463 -0.1647
    9phy    C33  218   3.924   1.135   1.877  0.9327 -0.0728 -0.2729
    9phy    C34  219   3.917   1.148   1.724 -0.1894  0.3225  0.1951
    9phy    C32  220   4.068   1.153   1.938  0.5725  0.3750  0.1530
    9phy    C31  221   4.136   1.020   1.976  0.7182  0.0961 -0.2316
    9phy    C30  222   4.274   1.038   2.049 -0.5721 -0.4740 -0.1317
    9phy    C28  223   4.336   0.909   2.106  0.8076  0.6408 -0.3460
    9phy    C29  224   4.453   0.860   2.023  0.1967 -0.1406 -0.2930
    9phy    C27  225   4.364   0.949   2.250 -0.2658 -0.2966 -0.0847
    9phy    C26  226   4.378   0.836   2.355  0.1143 -0.3041  0.5812
    9phy    C25  227   4.410   0.891   2.502  0.3575  0.0795 -0.2851
    9phy    C23  228   4.464   0.779   2.596  0.2851  0.0918  0.5998
    9phy    C24  229   4.604   0.813   2.653  0.4128 -0.1420  0.1708
    9phy    C22  230   4.377   0.763   2.716  0.5402 -0.1875 -0.7810
    9phy    C21  231   4.335   0.621   2.744 -0.3611  0.1427  0.0850
    9phy    C20  232   4.275   0.609   2.883 -0.1234 -0.2697 -0.1748
    9phy    C18  233   4.260   0.470   2.947  0.8229  0.9907 -0.5299
    9phy    O01  234   4.392   0.408   2.956 -0.7023  0.0564  0.2131
    9phy    H01  235   4.399   0.334   3.012  1.5336  0.0382  0.0226
    9phy    C19  236   4.223   0.511   3.095 -0.7097  0.2985  0.3180
    9phy    C13  237   4.151   0.360   2.882 -0.4139 -0.0203  0.2686
    9phy     H3  238   4.055   0.416   2.866  0.1261  1.0881  0.7924
    9phy    O33  239   4.104   0.257   2.976  0.3845 -0.1418 -0.4917
    9phy    H1B  240   4.154   0.178   2.968  2.0525  0.7920  0.2480
    9phy    C12  241   4.185   0.307   2.737  0.2976  0.0789 -0.5434
    9phy    O11  242   4.075   0.269   2.659  0.4154  0.7655  0.0790
    9phy    H1A  243   4.022   0.346   2.649 -0.0048  0.3886 -0.6553
   10phy    C35  244   4.981   1.042   1.752 -0.0272 -0.2407  0.3436
   10phy    C33  245   4.841   0.992   1.720 -0.5549  0.9181 -0.3831
   10phy    C34  246   4.796   0.890   1.822  0.7665  0.3680 -0.4500
   10phy    C32  247   4.751   1.112   1.713 -0.4031 -0.0040  0.6941
   10phy    C31  248   4.654   1.104   1.600 -0.2563  0.2800  0.5088
   10phy    C30  249   4.539   1.207   1.618  0.2111 -1.1129 -0.0151
   10phy    C28  250   4.439   1.201   1.496 -0.6804 -0.1771  0.1256
   10phy    C29  251   4.292   1.198   1.540 -0.2907 -0.2043 -0.7855
   10phy    C27  252   4.458   1.311   1.387  0.3261  0.3628  0.2875
   10phy    C26  253   4.543   1.258   1.268 -0.1282  0.4068 -0.1004
   10phy    C25  254   4.581   1.364   1.162 -0.2325  0.0483  0.0423
   10phy    C23  255   4.630   1.316   1.024  0.4094  0.7845  0.6672
   10phy    C24  256   4.584   1.416   0.916  0.5089 -0.1141  0.0037
   10phy    C22  257   4.785   1.319   1.009  0.0977 -0.6760 -0.0311
   10phy    C21  258   4.861   1.191   1.017 -0.4064  0.2241  0.6335
   10phy    C20  259   5.015   1.212   1.013  0.1130  0.1578 -0.1341
   10phy    C18  260   5.119   1.096   0.979  0.1511  0.2847  0.0839
   10phy    O01  261   5.122   0.996   1.077 -0.6058 -0.0752 -0.0399
   10phy    H01  262   5.090   1.027   1.159 -1.0878  0.4604 -0.4210
   10phy    C19  263   5.250   1.170   1.002 -0.0969  0.2688  0.2376
   10phy    C13  264   5.100   1.030   0.835 -0.0112 -0.4148  1.0521
   10phy     H3  265   5.004   0.972   0.842  0.1059 -0.6346  0.8400
   10phy    O33  266   5.064   1.112   0.720 -1.0246 -0.0542 -0.4831
   10phy    H1B  267   5.132   1.175   0.709  0.3408 -1.0797  1.4116
   10phy    C12  268   5.171   0.896   0.774 -0.1300 -0.1901 -0.1306
   10phy    O11  269   5.244   0.829   0.869 -0.3744  0.5091 -0.2083
   10phy    H1A  270   5.195   0.840   0.948 -1.3488 -3.0353 -0.1448
   11phy    C35  271   4.301   1.772   2.400  0.4577 -0.0029  0.2206
   11phy    C33  272   4.205   1.736   2.512  0.2400 -0.2008 -0.1479
   11phy    C34  273   4.084   1.669   2.444 -0.0592 -0.2996 -0.2435
   11phy    C32  274   4.273   1.636   2.611 -0.6377 -0.0680 -0.2662
   11phy    C31  275   4.251   1.657   2.760 -0.0380  0.1311  0.7774
   11phy    C30  276   4.337   1.558   2.839 -0.2111 -0.5044 -0.1640
   11phy    C28  277   4.337   1.566   2.995 -0.1930  0.6552  0.6914
   11phy    C29  278   4.279   1.438   3.059 -0.3583 -0.1190 -0.0688
   11phy    C27  279   4.473   1.615   3.054  0.3423 -0.2840 -0.3891
   11phy    C26  280   4.459   1.693   3.191 -0.2263  0.4595  0.1005
   11phy    C25  281   4.601   1.705   3.246 -0.0913  0.0978  0.0093
   11phy    C23  282   4.620   1.774   3.381  0.1621  0.3584 -0.8426
   11phy    C24  283   4.628   1.664   3.497  0.1305 -0.0006 -0.4183
   11phy    C22  284   4.759   1.845   3.404  0.3607 -0.2063 -0.5976
   11phy    C21  285   4.758   1.996   3.397 -0.1190 -0.4128  0.6075
   11phy    C20  286   4.880   2.067   3.455 -0.3850 -0.2783  0.3597
   11phy    C18  287   4.902   2.226   3.426 -0.0385 -0.2893  1.0542
   11phy    O01  288   4.784   2.302   3.451  0.3630  0.2296 -0.4683
   11phy    H01  289   4.813   2.390   3.440 -3.5525  1.6883 -0.6622
   11phy    C19  290   5.000   2.270   3.533 -0.0886 -0.6150  0.6038
   11phy    C13  291   4.949   2.264   3.276  0.0427  0.4751  0.0168
   11phy     H3  292   5.032   2.194   3.250  0.8223  1.2455  0.3530
   11phy    O33  293   5.010   2.387   3.255 -0.0706  0.3600 -0.0867
   11phy    H1B  294   5.102   2.373   3.267 -0.5474 -2.8965  0.7392
   11phy    C12  295   4.838   2.245   3.162  0.4549  0.3666  0.7483
   11phy    O11  296   4.898   2.246   3.033  0.6210 -0.1472 -0.1342
   11phy    H1A  297   4.837   2.282   2.970  0.4637  0.6859  0.4797
   12phy    C35  298   4.548   1.302   2.366 -0.4846  0.4010  0.1011
   12phy    C33  299   4.618   1.272   2.229 -0.6829 -1.3529 -0.1256
   12phy    C34  300   4.519   1.291   2.113 -0.6113 -0.0369  0.2318
   12phy    C32  301   4.730   1.377   2.199 -0.5210 -0.3779 -0.1080
   12phy    C31  302   4.873   1.324   2.220 -0.1110 -0.0716  0.4656
   12phy    C30  303   4.969   1.439   2.184  0.0143  0.0569 -0.1780
   12phy    C28  304   5.115   1.396   2.216  0.2536  0.0301  0.4028
   12phy    C29  305   5.211   1.413   2.101  0.8132  0.1461 -0.4479
   12phy    C27  306   5.161   1.465   2.348  0.5493 -0.1003  0.0250
   12phy    C26  307   5.242   1.388   2.449 -0.2357 -0.2660  0.3002
   12phy    C25  308   5.277   1.496   2.555 -0.0699  0.0788  0.0389
   12phy    C23  309   5.403   1.459   2.636 -0.8089 -0.1304  0.0886
   12phy    C24  310   5.516   1.556   2.599 -0.0552 -0.5040 -0.2531
   12phy    C22  311   5.358   1.486   2.777 -0.4737 -0.4718 -0.5361
   12phy    C21  312   5.445   1.420   2.883  0.0172 -0.1817 -0.0012
   12phy    C20  313   5.402   1.463   3.023  0.2104 -0.0936 -0.2629
   12phy    C18  314   5.497   1.451   3.148 -0.0415 -0.4828  0.4099
   12phy    O01  315   5.610   1.540   3.127 -0.6109  0.4269  0.6873
   12phy    H01  316   5.579   1.628   3.122  1.0682  1.0094 -0.6609
   12phy    C19  317   5.414   1.498   3.268  0.5920  0.3199 -0.1376
   12phy    C13  318   5.554   1.300   3.168  0.0529  0.5684  0.2900
   12phy     H3  319   5.593   1.261   3.070  2.1486  0.8871  0.9462
   12phy    O33  320   5.451   1.202   3.193 -0.5514  0.0371 -0.2078
   12phy    H1B  321   5.379   1.224   3.137  0.9282 -1.3740 -2.8587
   12phy    C12  322   5.672   1.266   3.261  0.0368  0.2647 -0.2208
   12phy    O11  323   5.737   1.138   3.243  0.2133 -0.2931 -0.4292
   12phy    H1A  324   5.692   1.074   3.296  1.6148 -0.6805  0.3564
   13phy    C35  325   0.348   3.660   1.713  0.4658  0.3206 -0.5763
   13phy    C33  326   0.257   3.559   1.642 -0.1269  0.2282 -0.0420
   13phy    C34  327   0.263   3.596   1.491  0.2438  0.0348  0.5696
   13phy    C32  328   0.308   3.421   1.680 -0.2278 -0.1070 -0.0586
   13phy    C31  329   0.196   3.320   1.680  0.0442 -0.2049  0.0515
   13phy    C30  330   0.237   3.171   1.710 -0.2495  0.0342  0.2978
   13phy    C28  331   0.111   3.082   1.715 -0.7026 -0.0290 -0.9049
   13phy    C29  332   0.128   2.965   1.614 -0.1698 -0.0520 -0.0610
   13phy    C27  333   0.083   3.021   1.855 -0.0665  0.4269 -0.4229
   13phy    C26  334  -0.047   3.082   1.908 -0.1100 -0.5633  0.6763
   13phy    C25  335  -0.082   3.007   2.034  0.0992  1.1606  0.0704
   13phy    C23  336  -0.215   3.030   2.116 -0.5190  0.5240  0.2170
   13phy    C24  337  -0.327   2.969   2.034 -0.1474 -0.1837  0.5669
   13phy    C22  338  -0.202   2.954   2.246  0.2751  0.4257 -0.1006
   13phy    C21  339  -0.230   3.036   2.377 -0.0915 -0.2407  0.0096
   13phy    C20  340  -0.183   2.965   2.505  0.5655  0.6108 -0.2774
   13phy    C18  341  -0.155   3.035   2.642 -0.1470 -0.2683  0.1658
   13phy    O01  342  -0.270   3.113   2.679  0.0279  0.7033  0.0713
   13phy    H01  343  -0.339   3.051   2.667  0.2874  0.7369 -1.7389
   13phy    C19  344  -0.146   2.911   2.732  0.2816  0.4119  0.5548
   13phy    C13  345  -0.022   3.131   2.646  0.1403  0.3903 -0.5323
   13phy     H3  346   0.065   3.075   2.601 -0.7280 -1.2281 -0.2925
   13phy    O33  347   0.029   3.146   2.778  0.0722  0.3282  0.0174
   13phy    H1B  348  -0.035   3.193   2.827 -0.1590 -0.3138  0.3407
   13phy    C12  349  -0.035   3.267   2.564  0.5253 -0.2705 -0.6903
   13phy    O11  350  -0.143   3.345   2.605 -0.1653 -0.4487 -0.9023
   13phy    H1A  351  -0.216   3.287   2.611 -0.0495 -0.5244 -0.0015
   14phy    C35  352   0.671   3.950   1.209 -0.3258  0.2291  0.1459
   14phy    C33  353   0.584   3.965   1.336 -0.0174 -0.0007 -0.3990
   14phy    C34  354   0.638   3.873   1.443  0.4146  0.7456  0.4335
   14phy    C32  355   0.588   4.111   1.383 -0.7033  0.2119 -0.3318
   14phy    C31  356   0.474   4.197   1.328 -0.5726 -0.1601 -0.2527
   14phy    C30  357   0.454   4.331   1.402  0.1890  0.0152 -0.3520
   14phy    C28  358   0.331   4.410   1.361 -0.2288 -0.1982  0.3928
   14phy    C29  359   0.276   4.474   1.484 -0.0665  0.0664 -0.2677
   14phy    C27  360   0.358   4.518   1.249  0.9893 -0.2356  0.0593
   14phy    C26  361   0.277   4.475   1.128 -0.5061  0.2249  0.4605
   14phy    C25  362   0.254   4.558   0.999  0.3553 -0.1606  0.3434
   14phy    C23  363   0.193   4.471   0.884  0.2090  0.3668 -0.7989
   14phy    C24  364   0.048   4.513   0.858  0.3466 -0.0138 -0.1889
   14phy    C22  365   0.287   4.483   0.761  0.2748  0.1759  0.0917
   14phy    C21  366   0.300   4.363   0.676 -0.7245 -0.5346 -0.0620
   14phy    C20  367   0.385   4.375   0.545  0.3146 -0.1436 -0.1308
   14phy    C18  368   0.382   4.249   0.450 -0.6863 -0.7119  0.3150
   14phy    O01  369   0.433   4.141   0.527  0.1683  0.6399 -0.1098
   14phy    H01  370   0.491   4.174   0.593  0.4932  0.0947 -0.1219
   14phy    C19  371   0.493   4.290   0.354  0.1964 -0.4360 -0.6848
   14phy    C13  372   0.237   4.218   0.382  0.1975 -0.1076  0.0003
   14phy     H3  373   0.166   4.209   0.468 -1.3355  1.0745 -1.0741
   14phy    O33  374   0.174   4.332   0.320  0.0973 -0.2802 -0.2161
   14phy    H1B  375   0.220   4.354   0.241  1.1910  2.2445  1.0232
   14phy    C12  376   0.182   4.076   0.346  0.4279  0.4209  0.1527
   14phy    O11  377   0.242   3.960   0.407  0.1972 -0.3199  0.2714
   14phy    H1A  378   0.307   3.987   0.469 -0.7251  2.5044  0.1615
   15phy    C35  379   0.405   3.973   2.081  0.6574 -0.2327 -0.5002
   15phy    C33  380   0.518   3.917   2.169  0.0258 -0.1073  0.5645
   15phy    C34  381   0.563   3.783   2.112 -0.6715  0.0304 -0.5079
   15phy    C32  382   0.638   4.011   2.158  0.0216 -0.3076 -0.0848
   15phy    C31  383   0.665   4.115   2.274 -0.1320  0.2075 -0.0846
   15phy    C30  384   0.787   4.204   2.250 -0.0100  0.2703 -0.3365
   15phy    C28  385   0.821   4.303   2.364  0.1955  0.7264 -0.4321
   15phy    C29  386   0.967   4.272   2.411 -0.2601 -0.3087 -0.2852
   15phy    C27  387   0.795   4.452   2.320  0.1311  0.1528 -0.7085
   15phy    C26  388   0.712   4.534   2.416  0.5625  0.1035  0.0939
   15phy    C25  389   0.701   4.680   2.364 -0.4672  0.3964  0.6707
   15phy    C23  390   0.635   4.780   2.461 -0.4349  0.2033 -0.2185
   15phy    C24  391   0.699   4.923   2.448 -0.0820  0.7323  0.2085
   15phy    C22  392   0.477   4.777   2.450 -0.4434  0.2573 -0.4703
   15phy    C21  393   0.413   4.778   2.586 -0.1744 -0.9328 -0.3681
   15phy    C20  394   0.262   4.793   2.583  0.2623  0.3438 -0.1002
   15phy    C18  395   0.166   4.795   2.716  0.6568  0.0829  0.1543
   15phy    O01  396   0.218   4.898   2.803  0.0917  0.3048  0.7139
   15phy    H01  397   0.283   4.941   2.750 -0.7166 -2.0220 -2.4781
   15phy    C19  398   0.035   4.861   2.662 -0.0334  0.4852  0.1422
   15phy    C13  399   0.150   4.653   2.796  0.9342  0.2285 -0.3855
   15phy     H3  400   0.113   4.573   2.726  1.6246  0.8397 -1.4675
   15phy    O33  401   0.044   4.652   2.895  0.2735  0.0719  0.5593
   15phy    H1B  402   0.074   4.689   2.976 -0.0344  2.0097 -0.1367
   15phy    C12  403   0.281   4.599   2.869 -0.1715 -0.6137 -0.1547
   15phy    O11  404   0.278   4.466   2.922  0.4542  0.1955  0.3274
   15phy    H1A  405   0.241   4.405   2.861  0.9685 -0.4798  0.6837
   16phy    C35  406   4.740   0.507   2.297  0.3099  0.3831 -0.1883
   16phy    C33  407   4.734   0.431   2.162 -0.3093  0.0957 -0.3427
   16phy    C34  408   4.724   0.520   2.040 -0.9095 -0.3550  0.0712
   16phy    C32  409   4.861   0.340   2.166  0.1170 -0.4026  0.1249
   16phy    C31  410   4.859   0.209   2.083  0.5639 -0.4561  0.3000
   16phy    C30  411   4.976   0.118   2.081 -0.0206  0.1263  0.1366
   16phy    C28  412   4.934  -0.025   2.050 -0.1163 -0.0037  0.2262
   16phy    C29  413   4.981  -0.080   1.914  0.3693  0.6442  0.0529
   16phy    C27  414   4.984  -0.122   2.157 -0.1901 -0.3161 -0.5215
   16phy    C26  415   4.869  -0.211   2.203 -0.6415  0.5311 -0.2255
   16phy    C25  416   4.914  -0.321   2.297 -0.0476  0.1303 -0.3501
   16phy    C23  417   4.814  -0.434   2.323  0.2166  0.1788  0.2297
   16phy    C24  418   4.847  -0.557   2.241 -0.1516  0.4821  0.2136
   16phy    C22  419   4.834  -0.481   2.475  0.5670  0.5423 -0.6497
   16phy    C21  420   4.748  -0.413   2.579  0.4094  0.0302 -0.3136
   16phy    C20  421   4.796  -0.444   2.723  0.2573  0.3133  0.2675
   16phy    C18  422   4.724  -0.356   2.839  0.1992  0.0373  0.4702
   16phy    O01  423   4.585  -0.402   2.849  0.3341  0.4686 -0.2592
   16phy    H01  424   4.528  -0.374   2.780 -2.1177 -2.5802  0.2757
   16phy    C19  425   4.797  -0.412   2.966  0.8779 -0.4588  0.1410
   16phy    C13  426   4.728  -0.191   2.824 -0.3663 -0.0451  0.0590
   16phy     H3  427   4.714  -0.163   2.716 -1.1839 -0.9564 -0.0879
   16phy    O33  428   4.853  -0.130   2.852 -0.3013 -0.1721 -0.0680
   16phy    H1B  429   4.879  -0.072   2.783 -2.2244 -0.3429 -1.0020
   16phy    C12  430   4.622  -0.099   2.899  0.7055  0.6309 -0.2361
   16phy    O11  431   4.620   0.037   2.874  0.3261 -0.1719  0.3919
   16phy    H1A  432   4.600   0.048   2.783  2.1971  2.6624  0.2183
   17phy    C35  433   4.555   3.547   1.810  0.5456  0.3092  0.2011
   17phy    C33  434   4.538   3.606   1.667  0.9109  0.8575 -0.1645
   17phy    C34  435   4.462   3.502   1.588 -0.4082  0.3293 -0.5146
   17phy    C32  436   4.457   3.736   1.668 -0.3822  0.4825  0.0116
   17phy    C31  437   4.549   3.860   1.657 -0.1968 -0.5509 -0.1296
   17phy    C30  438   4.479   3.993   1.675 -0.1344  0.1902 -0.6415
   17phy    C28  439   4.557   4.125   1.692 -0.0195 -0.2259 -0.3005
   17phy    C29  440   4.564   4.198   1.558  0.3223  0.1034 -0.2239
   17phy    C27  441   4.483   4.222   1.793 -0.0478 -0.5658 -0.0025
   17phy    C26  442   4.506   4.218   1.944 -0.3418 -0.3786  0.2700
   17phy    C25  443   4.382   4.273   2.019 -0.9337  0.0891 -0.3226
   17phy    C23  444   4.413   4.289   2.171  0.2267  0.5788 -0.0935
   17phy    C24  445   4.497   4.413   2.206  0.3117  0.2438  0.6839
   17phy    C22  446   4.280   4.280   2.254 -0.4087  0.0010 -0.2284
   17phy    C21  447   4.285   4.214   2.387 -0.4414  0.4606  0.6363
   17phy    C20  448   4.148   4.189   2.437 -0.0536  0.2110 -0.3824
   17phy    C18  449   4.130   4.095   2.563 -0.0123  0.2556  0.3049
   17phy    O01  450   4.217   4.133   2.670 -0.1695  0.1166 -0.1741
   17phy    H01  451   4.263   4.060   2.705 -2.2556 -1.9894 -1.5347
   17phy    C19  452   3.990   4.136   2.619  0.5176 -0.1377  0.0637
   17phy    C13  453   4.156   3.937   2.541 -0.0687 -0.7920 -0.4447
   17phy     H3  454   4.254   3.932   2.488  0.3403  3.3498 -0.4128
   17phy    O33  455   4.058   3.881   2.441 -0.1657  0.5447 -0.4272
   17phy    H1B  456   4.077   3.790   2.425  1.0430  0.7361 -0.1953
   17phy    C12  457   4.167   3.839   2.664 -0.8997 -0.2660  0.0770
   17phy    O11  458   4.268   3.873   2.749 -0.0794 -0.2954  0.5429
   17phy    H1A  459   4.281   3.807   2.814  1.2640  1.6345  2.3835
   18phy    C35  460   0.987   4.027   1.000 -0.5506  0.5856  0.3208
   18phy    C33  461   1.046   3.963   0.872 -0.2320 -0.2476  0.9789
   18phy    C34  462   1.134   4.065   0.797 -0.2927 -0.2384  0.1704
   18phy    C32  463   1.118   3.833   0.915  0.3313  0.4339 -0.2247
   18phy    C31  464   1.096   3.719   0.814 -0.3692 -0.1421 -0.1398
   18phy    C30  465   1.105   3.580   0.873  0.9615 -0.3966  0.0966
   18phy    C28  466   1.020   3.474   0.806 -0.7354 -0.5408 -0.0090
   18phy    C29  467   1.084   3.344   0.842 -0.0655  0.0343 -0.1874
   18phy    C27  468   0.875   3.481   0.846 -0.0188  0.6277  0.4537
   18phy    C26  469   0.769   3.418   0.760 -0.3093 -0.5172  0.3656
   18phy    C25  470   0.626   3.414   0.827 -0.4190 -0.1644 -0.1619
   18phy    C23  471   0.521   3.330   0.753  0.2652  0.5883 -0.1031
   18phy    C24  472   0.503   3.196   0.823  0.2414 -0.1858  0.4869
   18phy    C22  473   0.389   3.403   0.747  0.3141  0.7510  0.4457
   18phy    C21  474   0.351   3.470   0.618 -0.9192  0.1833  0.1898
   18phy    C20  475   0.228   3.553   0.634 -0.1297 -0.0083  0.0734
   18phy    C18  476   0.173   3.648   0.515 -0.5689  0.5625 -0.1499
   18phy    O01  477   0.282   3.735   0.473 -0.5268 -0.1637 -0.1248
   18phy    H01  478   0.235   3.815   0.463 -0.7599  0.0775  2.1897
   18phy    C19  479   0.065   3.732   0.584 -0.3458  0.3063 -0.3443
   18phy    C13  480   0.124   3.570   0.379 -0.1040 -0.3021 -1.1255
   18phy     H3  481   0.213   3.505   0.356  0.2664 -0.1014 -0.2972
   18phy    O33  482   0.019   3.470   0.388 -0.7822 -0.3608  0.5813
   18phy    H1B  483   0.023   3.427   0.472 -1.6837  1.2480  1.5022
   18phy    C12  484   0.125   3.628   0.234 -0.6168  0.9206 -0.1088
   18phy    O11  485   0.009   3.694   0.186  0.5653 -0.2331  0.0891
   18phy    H1A  486  -0.068   3.648   0.213  0.1641 -0.0286 -0.6973
   19phy    C35  487   2.842   4.676   1.152 -0.8812 -0.0034 -0.0357
   19phy    C33  488   2.878   4.568   1.255  0.3818  0.1540 -0.3446
   19phy    C34  489   2.748   4.484   1.275  0.3962 -0.5251  0.3905
   19phy    C32  490   2.990   4.475   1.201  0.5339  0.4946  0.1038
   19phy    C31  491   3.129   4.507   1.253 -0.4705 -0.7606 -0.5442
   19phy    C30  492   3.244   4.410   1.223 -0.5461  0.2724 -0.4559
   19phy    C28  493   3.381   4.474   1.253 -0.2643  0.1263 -0.0300
   19phy    C29  494   3.434   4.453   1.398  0.0931 -0.0411 -0.4086
   19phy    C27  495   3.480   4.423   1.145 -0.3834 -0.2077  0.2387
   19phy    C26  496   3.618   4.502   1.131 -0.2060 -0.6113  0.0098
   19phy    C25  497   3.717   4.418   1.054  0.1836  0.6599  0.5564
   19phy    C23  498   3.857   4.471   1.070  0.3324  0.0384  0.2516
   19phy    C24  499   3.940   4.414   1.188  0.0419  0.0794  0.4235
   19phy    C22  500   3.954   4.421   0.960 -0.3002 -0.3660 -0.2286
   19phy    C21  501   3.978   4.511   0.842 -0.4198  0.7457  0.0787
   19phy    C20  502   4.115   4.484   0.788  0.1428 -0.5164  0.3658
   19phy    C18  503   4.143   4.575   0.664  0.7070 -0.1015 -0.6945
   19phy    O01  504   4.028   4.594   0.580  0.0767 -0.2810  0.0170
   19phy    H01  505   4.060   4.644   0.507  0.0189  0.2599  0.3505
   19phy    C19  506   4.239   4.494   0.581  0.4012  0.0425  0.1007
   19phy    C13  507   4.201   4.725   0.700 -0.6256 -0.3683  0.2359
   19phy     H3  508   4.222   4.721   0.810 -2.3019  1.3300  0.6750
   19phy    O33  509   4.333   4.756   0.658 -0.2470 -0.2268 -0.1829
   19phy    H1B  510   4.370   4.816   0.719 -1.3478 -0.6195  0.9161
   19phy    C12  511   4.108   4.853   0.736 -0.6090  0.1355  0.1908
   19phy    O11  512   4.073   4.937   0.628 -0.6346 -0.1574 -0.0708
   19phy    H1A  513   4.147   4.965   0.578 -1.0074  0.5919 -0.2167
   20phy    C35  514   4.449   0.180   1.374  0.0654  0.3094  0.6542
   20phy    C33  515   4.496   0.321   1.352  0.2473  0.0176  0.3312
   20phy    C34  516   4.528   0.329   1.205  0.1589  0.5683  0.2817
   20phy    C32  517   4.384   0.411   1.401 -0.7856  0.3922  0.4870
   20phy    C31  518   4.418   0.470   1.535  0.5907 -0.5316  0.3251
   20phy    C30  519   4.304   0.564   1.577  0.5129  0.1702  0.2643
   20phy    C28  520   4.316   0.623   1.720  0.4113  0.1361 -0.1512
   20phy    C29  521   4.294   0.777   1.713  0.4618 -0.6006 -0.0408
   20phy    C27  522   4.215   0.557   1.816  0.0466  0.0365  0.0029
   20phy    C26  523   4.262   0.515   1.956  0.2613  0.9172  0.2449
   20phy    C25  524   4.157   0.431   2.030 -0.7180 -0.2840  0.0781
   20phy    C23  525   4.190   0.402   2.176 -0.2692 -0.1857 -0.0414
   20phy    C24  526   4.077   0.461   2.264 -0.4075  0.0566 -0.4248
   20phy    C22  527   4.228   0.255   2.214 -0.1268  0.1002  0.0245
   20phy    C21  528   4.355   0.255   2.301 -0.3471 -0.0572  0.0284
   20phy    C20  529   4.390   0.108   2.328 -0.0496 -0.4203  0.6549
   20phy    C18  530   4.450   0.067   2.467  0.7564 -0.1210  0.0802
   20phy    O01  531   4.349   0.083   2.567  0.2936  0.1411  0.0811
   20phy    H01  532   4.264   0.100   2.529  0.5641  0.7170 -0.2729
   20phy    C19  533   4.462  -0.081   2.436 -0.1555  0.1518 -0.1392
   20phy    C13  534   4.594   0.135   2.509  0.1935  0.4035  0.1005
   20phy     H3  535   4.666   0.138   2.423  1.0285  2.3114  0.8152
   20phy    O33  536   4.670   0.051   2.597  0.1040 -0.0367 -0.0164
   20phy    H1B  537   4.752   0.090   2.620  0.5856  0.2313 -1.9916
   20phy    C12  538   4.588   0.282   2.576  0.9281 -0.0143 -0.8167
   20phy    O11  539   4.705   0.341   2.614 -0.3140  0.1934  0.0597
   20phy    H1A  540   4.679   0.393   2.688 -0.1007  1.1296 -0.5189
   21phy    C35  541   0.177   4.072   1.564  0.1373  0.0519 -0.0898
   21phy    C33  542   0.095   3.983   1.669  0.3636 -0.0432  0.2455
   21phy    C34  543   0.099   4.048   1.808 -0.0670  0.0567 -0.2195
   21phy    C32  544  -0.049   3.958   1.618 -0.7387  0.3618 -0.0329
   21phy    C31  545  -0.063   3.836   1.520 -0.0837  0.6067 -0.1093
   21phy    C30  546  -0.203   3.797   1.478  0.1581 -0.2705 -0.6583
   21phy    C28  547  -0.203   3.681   1.374  0.0659  0.2594 -0.2668
   21phy    C29  548  -0.221   3.544   1.443 -0.3851  0.0493  0.5409
   21phy    C27  549  -0.322   3.697   1.277  0.2962  0.2256 -0.3583
   21phy    C26  550  -0.286   3.760   1.143 -0.3547  0.0312  0.0507
   21phy    C25  551  -0.399   3.744   1.042  0.2470  0.6420 -0.0684
   21phy    C23  552  -0.360   3.781   0.898 -0.0291  0.4869 -0.1154
   21phy    C24  553  -0.298   3.655   0.837  0.7517  0.1050 -0.8287
   21phy    C22  554  -0.493   3.815   0.828 -0.0055  0.0679 -0.2585
   21phy    C21  555  -0.504   3.944   0.748 -0.4286 -0.0508 -0.6890
   21phy    C20  556  -0.629   3.955   0.657 -0.2384  0.2511  0.3603
   21phy    C18  557  -0.658   4.095   0.577  0.4358 -0.2119  0.3075
   21phy    O01  558  -0.640   4.206   0.665  0.4874 -0.3878  0.3087
   21phy    H01  559  -0.662   4.179   0.753 -2.1248 -0.6427 -0.3497
   21phy    C19  560  -0.810   4.093   0.549  0.0949 -0.1717 -0.0726
   21phy    C13  561  -0.563   4.127   0.451 -0.8738  0.2483  0.4010
   21phy     H3  562  -0.463   4.141   0.499  0.1446 -0.0532 -1.5353
   21phy    O33  563  -0.526   4.019   0.365 -0.5201  0.0156  0.4940
   21phy    H1B  564  -0.563   3.938   0.395 -0.9615  0.3608  0.9108
   21phy    C12  565  -0.536   4.269   0.392 -0.4687  0.4348 -0.4253
   21phy    O11  566  -0.589   4.291   0.266 -0.0501 -0.2848  0.2767
   21phy    H1A  567  -0.529   4.341   0.213 -0.3611  0.1221  0.3062
   22phy    C35  568   1.332   3.263   1.194 -0.3908  0.1304  0.1222
   22phy    C33  569   1.334   3.389   1.282 -0.2195  0.0117 -0.6965
   22phy    C34  570   1.197   3.420   1.348  0.4916  0.2451  0.0054
   22phy    C32  571   1.441   3.370   1.398  0.3388  0.2897 -0.4161
   22phy    C31  572   1.531   3.500   1.421  0.3600 -0.6063 -0.2205
   22phy    C30  573   1.651   3.453   1.508 -0.2307  0.1211  0.3342
   22phy    C28  574   1.756   3.550   1.558  0.0583  0.4629 -0.2235
   22phy    C29  575   1.787   3.525   1.707 -0.4083 -0.0005  0.2424
   22phy    C27  576   1.890   3.537   1.481  0.2914 -0.4094  0.3576
   22phy    C26  577   1.960   3.659   1.413  0.8905 -0.0269 -0.2651
   22phy    C25  578   2.046   3.620   1.292  0.4421  0.0950  0.7684
   22phy    C23  579   2.129   3.733   1.224  0.3440  0.2981  0.2432
   22phy    C24  580   2.270   3.677   1.202  0.3436  0.2491  0.2246
   22phy    C22  581   2.062   3.760   1.086 -0.1494 -0.0628 -0.2064
   22phy    C21  582   2.055   3.905   1.037  0.1423  0.2793 -0.1285
   22phy    C20  583   1.995   3.939   0.899 -0.3891 -0.6688 -0.0876
   22phy    C18  584   2.089   3.996   0.782  0.2227  0.0785  0.6981
   22phy    O01  585   2.155   4.112   0.834  0.3355 -0.3019 -0.2988
   22phy    H01  586   2.087   4.168   0.867 -0.8847 -0.8378 -1.7671
   22phy    C19  587   1.986   4.047   0.681 -0.0027 -0.3192 -0.1201
   22phy    C13  588   2.196   3.888   0.724 -0.2266  0.3668 -0.2791
   22phy     H3  589   2.272   3.886   0.806 -2.7774 -0.2340  2.2278
   22phy    O33  590   2.166   3.746   0.722  0.0232 -0.0960  0.3889
   22phy    H1B  591   2.150   3.709   0.806  1.1792 -1.6366 -0.0223
   22phy    C12  592   2.320   3.926   0.632  0.5121 -0.5052 -0.3223
   22phy    O11  593   2.299   3.909   0.497 -0.7296  0.2537  0.3195
   22phy    H1A  594   2.384   3.894   0.460 -0.6570  0.9900  0.1586
   23phy    C35  595   0.930   3.727   2.362 -0.2936 -0.3834  0.0150
   23phy    C33  596   1.057   3.747   2.287 -0.0721 -0.4035  0.5502
   23phy    C34  597   1.072   3.626   2.198 -0.6149 -0.0098  0.1199
   23phy    C32  598   1.067   3.878   2.206  0.3699 -0.3939  0.4249
   23phy    C31  599   1.207   3.936   2.173  0.0764 -0.1767 -0.0849
   23phy    C30  600   1.191   4.068   2.096  0.3526 -0.2353  0.4496
   23phy    C28  601   1.315   4.156   2.053 -0.0339 -0.4591  0.3290
   23phy    C29  602   1.325   4.137   1.909  0.5894  0.2096  0.1623
   23phy    C27  603   1.307   4.303   2.085 -0.0240 -0.0521 -0.1203
   23phy    C26  604   1.374   4.334   2.218  0.3865 -0.1348  0.2539
   23phy    C25  605   1.316   4.462   2.280 -0.1228 -0.3337 -0.2346
   23phy    C23  606   1.382   4.502   2.411  0.1172 -0.1857  0.0600
   23phy    C24  607   1.391   4.660   2.420  0.2682  0.3925  0.1015
   23phy    C22  608   1.318   4.448   2.540  0.5673  0.0301 -0.2048
   23phy    C21  609   1.417   4.381   2.634  0.0650 -0.4711  0.1631
   23phy    C20  610   1.356   4.351   2.769  0.6193 -0.4504 -0.6402
   23phy    C18  611   1.444   4.314   2.898 -0.1507  0.7354  1.0737
   23phy    O01  612   1.511   4.429   2.953 -0.2436 -0.0814 -0.0896
   23phy    H01  613   1.572   4.412   3.022  0.2791  0.0366 -0.5132
   23phy    C19  614   1.331   4.294   3.000 -0.6394 -0.6588 -0.0392
   23phy    C13  615   1.547   4.187   2.887 -0.1066 -0.1710  0.3609
   23phy     H3  616   1.500   4.106   2.826 -0.9181  1.2174 -0.9420
   23phy    O33  617   1.576   4.129   3.009 -0.0368  0.9294  0.2414
   23phy    H1B  618   1.610   4.190   3.071  0.8032  1.5791 -0.8275
   23phy    C12  619   1.691   4.219   2.824  0.0149  0.0130  0.6926
   23phy    O11  620   1.777   4.297   2.903  0.6924 -0.0694  0.3497
   23phy    H1A  621   1.806   4.245   2.975  0.1925 -1.8323 -0.6582
   24phy    C35  622   0.781   0.119   1.752  0.5901 -0.6244 -0.3677
   24phy    C33  623   0.875   0.009   1.738 -0.7299  0.3271  0.7302
   24phy    C34  624   0.937   0.022   1.597  0.6247  0.0422 -0.4763
   24phy    C32  625   0.986   0.008   1.844 -0.5983  0.0822 -0.2045
   24phy    C31  626   0.955  -0.078   1.964 -0.2072  0.9783  0.1223
   24phy    C30  627   1.064  -0.059   2.071 -0.0887 -0.0547 -0.3808
   24phy    C28  628   1.052  -0.151   2.195 -0.1463 -0.2487 -0.0458
   24phy    C29  629   1.137  -0.272   2.187 -0.0483  0.3180  0.1127
   24phy    C27  630   1.100  -0.075   2.316 -0.6560  0.0361 -0.6552
   24phy    C26  631   1.000  -0.025   2.414  0.8309 -0.8532  0.3503
   24phy    C25  632   1.072   0.032   2.540  0.0373  0.2452 -0.5296
   24phy    C23  633   0.977   0.043   2.664  0.2304  0.2948 -0.1073
   24phy    C24  634   1.059   0.011   2.785 -0.0361 -0.1862 -0.0106
   24phy    C22  635   0.914   0.182   2.677 -0.7390  0.0195 -0.1220
   24phy    C21  636   0.766   0.172   2.730 -0.1358  0.2930 -0.1126
   24phy    C20  637   0.679   0.297   2.726  0.1085  0.2035  0.1523
   24phy    C18  638   0.540   0.297   2.799  0.2989 -0.4483  1.0050
   24phy    O01  639   0.550   0.248   2.936 -0.0169 -0.4067 -0.1541
   24phy    H01  640   0.626   0.295   2.967 -0.2475  1.1983 -1.8201
   24phy    C19  641   0.519   0.447   2.809  0.1758 -0.7988 -0.1160
   24phy    C13  642   0.419   0.213   2.723  0.2722  0.0158 -0.6746
   24phy     H3  643   0.417   0.241   2.615 -0.5026 -0.1444 -0.7104
   24phy    O33  644   0.285   0.253   2.762 -0.1336 -0.0593  0.6469
   24phy    H1B  645   0.242   0.311   2.703 -1.9680 -0.0949  1.8619
   24phy    C12  646   0.418   0.058   2.729 -0.0836  0.3280  0.2974
   24phy    O11  647   0.319  -0.008   2.653 -0.7747 -0.2383 -0.2791
   24phy    H1A  648   0.252   0.054   2.632 -1.5829 -1.8414 -2.9508
   25phy    C35  649   1.299   4.352   1.086 -0.1810  0.2499  0.0047
   25phy    C33  650   1.231   4.475   1.149 -0.1840 -0.6248  0.1548
   25phy    C34  651   1.238   4.466   1.299  0.0213  0.1142 -0.5797
   25phy    C32  652   1.273   4.606   1.088 -0.7101 -0.1471  0.3796
   25phy    C31  653   1.166   4.715   1.067  0.2088 -0.4736  0.1974
   25phy    C30  654   1.227   4.844   1.013  0.1398 -0.3854  0.3166
   25phy    C28  655   1.129   4.964   1.008  0.4104  0.1096 -0.7744
   25phy    C29  656   1.185   5.064   1.103 -0.1441  0.2110 -0.3243
   25phy    C27  657   1.122   5.052   0.878 -0.3019  0.0776 -0.0310
   25phy    C26  658   1.036   4.994   0.764  0.4266 -0.4329  0.0794
   25phy    C25  659   1.040   5.080   0.636 -0.6784 -0.0487 -0.3474
   25phy    C23  660   0.942   5.019   0.540 -0.5179 -1.1666 -0.2270
   25phy    C24  661   0.803   5.085   0.540  0.0829  0.2685  0.1170
   25phy    C22  662   0.994   5.035   0.394 -0.2241 -0.6896  0.8285
   25phy    C21  663   1.105   4.941   0.343  0.3446  0.1748 -0.2242
   25phy    C20  664   1.143   4.975   0.204  0.0330 -0.1472 -0.3694
   25phy    C18  665   1.269   4.916   0.142  0.3827  0.4122  0.0538
   25phy    O01  666   1.378   4.937   0.234  0.4791 -0.0152 -0.4135
   25phy    H01  667   1.358   5.000   0.300  1.0206 -1.4306  1.1759
   25phy    C19  668   1.282   5.003   0.013  0.1751  0.3567 -0.1034
   25phy    C13  669   1.257   4.754   0.112 -0.2903  0.1295 -0.0661
   25phy     H3  670   1.249   4.714   0.216 -0.2926  0.8823  0.2335
   25phy    O33  671   1.141   4.694   0.056  1.1177  0.1886  0.5174
   25phy    H1B  672   1.123   4.730  -0.029  1.3528  0.2150  0.4771
   25phy    C12  673   1.379   4.660   0.077  0.7563  0.1551 -0.1470
   25phy    O11  674   1.501   4.702   0.112  0.2172  0.5171  0.0820
   25phy    H1A  675   1.563   4.634   0.092  0.2495  0.7796 -0.7349
   26phy    C35  676   1.636   4.835   2.881 -0.2319 -0.3690  0.0703
   26phy    C33  677   1.537   4.819   2.766 -0.6436 -0.0965  0.4198
   26phy    C34  678   1.604   4.738   2.658 -0.3141 -0.0880  0.2740
   26phy    C32  679   1.412   4.749   2.831  0.4115 -0.3786  0.0426
   26phy    C31  680   1.277   4.784   2.765 -0.1371  0.6492 -0.5799
   26phy    C30  681   1.155   4.724   2.834  0.2961 -0.1709  0.2578
   26phy    C28  682   1.015   4.725   2.767 -0.9926 -0.1656 -0.5595
   26phy    C29  683   0.998   4.607   2.671 -1.0164  0.4498 -1.0302
   26phy    C27  684   0.916   4.722   2.885  0.3012 -0.8406 -0.4860
   26phy    C26  685   0.813   4.836   2.893 -0.0791  0.0577  0.2952
   26phy    C25  686   0.706   4.819   3.002  0.3561  0.0659  0.0022
   26phy    C23  687   0.616   4.939   3.031 -0.4857  0.2384 -0.3415
   26phy    C24  688   0.475   4.901   3.067 -0.5787  0.4677  0.2730
   26phy    C22  689   0.665   5.035   3.147  0.6159 -0.8557 -0.1350
   26phy    C21  690   0.755   5.153   3.099  0.0422  0.1902  0.2747
   26phy    C20  691   0.757   5.261   3.207  0.1998  0.1194 -0.1823
   26phy    C18  692   0.814   5.407   3.180  0.0279  0.1098 -0.1558
   26phy    O01  693   0.776   5.452   3.050 -0.4815  0.4250  0.2741
   26phy    H01  694   0.850   5.496   3.013  0.6067 -2.2491 -1.0026
   26phy    C19  695   0.733   5.490   3.284 -0.7323  0.2001 -0.4504
   26phy    C13  696   0.971   5.413   3.206 -0.1069 -0.0936 -0.3971
   26phy     H3  697   0.999   5.385   3.311  0.2495  0.1815 -0.4176
   26phy    O33  698   1.023   5.543   3.199 -0.0103 -0.1619 -0.6670
   26phy    H1B  699   0.957   5.609   3.212  0.9376  0.4799  1.3920
   26phy    C12  700   1.074   5.329   3.121 -0.2926 -0.1381  0.5768
   26phy    O11  701   1.203   5.327   3.170  0.2911 -0.1581  0.3521
   26phy    H1A  702   1.219   5.420   3.169 -1.4542  0.1867 -1.4709
   27phy    C35  703   1.381   1.189   1.240 -0.0780  0.0440  0.1131
   27phy    C33  704   1.291   1.199   1.361  0.1995  0.5411 -0.8443
   27phy    C34  705   1.287   1.343   1.417  0.1837 -0.0561 -0.1779
   27phy    C32  706   1.151   1.152   1.325 -0.2514 -0.1250  0.1477
   27phy    C31  707   1.110   1.002   1.350  0.1367  0.4603  0.0575
   27phy    C30  708   0.958   0.980   1.312  0.5490 -0.3769 -0.1100
   27phy    C28  709   0.913   0.832   1.288  0.3938 -0.2867  0.1425
   27phy    C29  710   0.777   0.810   1.337  0.0860 -0.3537 -0.0072
   27phy    C27  711   0.921   0.770   1.141 -0.6947 -0.2616  0.3630
   27phy    C26  712   1.048   0.782   1.053  0.6932  0.2228 -0.5130
   27phy    C25  713   1.021   0.700   0.928  0.1233 -0.1417 -0.4957
   27phy    C23  714   1.149   0.658   0.859 -0.5575  0.7528 -0.0457
   27phy    C24  715   1.193   0.519   0.891 -0.3097  0.2626 -0.2590
   27phy    C22  716   1.122   0.646   0.706 -0.4991 -0.0349 -0.1045
   27phy    C21  717   1.220   0.733   0.624  0.7013 -0.0257 -0.6430
   27phy    C20  718   1.172   0.743   0.481 -0.0814 -0.3371 -0.2911
   27phy    C18  719   1.254   0.823   0.378  0.1425 -0.2215 -0.9832
   27phy    O01  720   1.274   0.953   0.430 -0.3178 -0.1182  0.3526
   27phy    H01  721   1.189   0.990   0.447  0.2180  1.2833  0.1276
   27phy    C19  722   1.162   0.837   0.256  0.1032  0.0735 -0.2708
   27phy    C13  723   1.391   0.747   0.347 -0.7468  0.1944 -0.0288
   27phy     H3  724   1.447   0.756   0.443  0.5531  0.7905 -0.8225
   27phy    O33  725   1.387   0.603   0.339 -0.4302 -0.4523  0.1091
   27phy    H1B  726   1.345   0.572   0.261 -0.8457  1.1584 -0.3374
   27phy    C12  727   1.510   0.802   0.262 -0.0798 -0.1446 -0.5256
   27phy    O11  728   1.632   0.733   0.245 -0.4305  0.3498  0.0980
   27phy    H1A  729   1.619   0.645   0.214  1.3132  0.7542 -2.0224
   28phy    C35  730   2.817   1.979   1.024  0.0520  0.0683  0.0442
   28phy    C33  731   2.713   1.874   0.991  0.8423 -0.0373 -0.1421
   28phy    C34  732   2.776   1.736   0.993 -0.0535 -0.1294 -0.3880
   28phy    C32  733   2.589   1.890   1.075 -0.0116 -0.1909 -0.6235
   28phy    C31  734   2.451   1.859   1.002 -0.2037  0.0942  0.2389
   28phy    C30  735   2.324   1.874   1.088  0.1659 -0.0075 -0.0503
   28phy    C28  736   2.182   1.863   1.021  0.3018  0.0513 -0.0512
   28phy    C29  737   2.084   1.839   1.141  0.2897 -0.6834  0.4106
   28phy    C27  738   2.152   1.989   0.935  0.1094 -0.8623  0.6290
   28phy    C26  739   2.081   1.963   0.803 -0.3215 -0.0786  0.3859
   28phy    C25  740   2.086   2.079   0.702  0.2104 -0.5914 -0.0199
   28phy    C23  741   2.049   2.056   0.556  0.5401  0.7376 -0.0421
   28phy    C24  742   1.905   2.097   0.533  0.0665  0.1238 -0.2408
   28phy    C22  743   2.137   2.141   0.470  0.3288  0.8261  0.0393
   28phy    C21  744   2.228   2.072   0.371 -0.0174 -0.3065  0.2833
   28phy    C20  745   2.276   2.189   0.273  0.0588 -0.1754  0.1091
   28phy    C18  746   2.398   2.159   0.175 -0.3162 -0.4029  0.0028
   28phy    O01  747   2.513   2.148   0.258 -0.9258  0.4850 -0.0254
   28phy    H01  748   2.582   2.209   0.242 -0.2503 -0.2222  0.1009
   28phy    C19  749   2.395   2.291   0.093 -0.0476 -0.1820  0.0955
   28phy    C13  750   2.372   2.027   0.082 -0.4937 -0.7868 -0.3727
   28phy     H3  751   2.384   1.946   0.157 -0.7559 -1.4738 -1.0619
   28phy    O33  752   2.239   1.998   0.045  0.5134 -0.3195  0.1568
   28phy    H1B  753   2.168   2.056   0.066  0.6283 -1.0407  2.9372
   28phy    C12  754   2.483   1.950   0.003  0.0275 -0.0230  0.0236
   28phy    O11  755   2.581   2.016  -0.074  0.1290 -0.1029 -0.7354
   28phy    H1A  756   2.529   2.044  -0.146  0.3873  0.1419 -0.8261
   29phy    C35  757   1.049   3.867   1.357  0.1491  0.0768 -0.6109
   29phy    C33  758   1.178   3.903   1.436  0.0946  0.1599 -0.0674
   29phy    C34  759   1.190   3.801   1.544 -0.0167  0.2673 -0.9661
   29phy    C32  760   1.303   3.882   1.347 -0.0902  0.0085 -0.0294
   29phy    C31  761   1.340   3.980   1.242  0.1214 -0.4764 -0.0486
   29phy    C30  762   1.480   3.947   1.183  0.0612 -0.0060 -0.3561
   29phy    C28  763   1.533   4.046   1.076  0.6026  0.4860 -0.5966
   29phy    C29  764   1.638   4.134   1.133 -0.2375 -0.1270 -1.0752
   29phy    C27  765   1.584   3.975   0.956  0.1005  0.4046 -0.5107
   29phy    C26  766   1.536   4.037   0.829 -0.6117 -0.2086  0.0616
   29phy    C25  767   1.580   3.958   0.704  0.5562  0.5410 -0.0585
   29phy    C23  768   1.536   4.018   0.569  0.2371  0.0254  0.2205
   29phy    C24  769   1.650   4.086   0.493 -0.0244  0.2866  0.7459
   29phy    C22  770   1.453   3.916   0.486 -0.3668  0.1708 -0.0239
   29phy    C21  771   1.321   3.971   0.426 -0.3169  0.1838 -0.0682
   29phy    C20  772   1.257   3.863   0.335 -0.0762 -0.4178  0.0415
   29phy    C18  773   1.111   3.908   0.280  0.1461 -0.2409 -0.2195
   29phy    O01  774   1.021   3.938   0.387 -0.1130 -0.4075  0.2722
   29phy    H01  775   1.055   4.008   0.439 -0.2184  0.3407 -0.6403
   29phy    C19  776   1.060   3.766   0.235 -0.1392 -0.1955  0.2517
   29phy    C13  777   1.118   4.020   0.165  0.3194 -0.1692 -0.1166
   29phy     H3  778   1.135   4.116   0.220  0.8004 -0.6382  0.5593
   29phy    O33  779   1.237   4.023   0.083 -0.5132 -0.3286 -0.9710
   29phy    H1B  780   1.241   3.952   0.022  2.3309 -0.8282 -0.3185
   29phy    C12  781   0.997   4.081   0.094  0.1192  0.2958 -0.1532
   29phy    O11  782   0.967   4.012  -0.029 -0.2355  0.0385 -0.8456
   29phy    H1A  783   0.889   3.963  -0.011 -0.6971  1.1832  0.4769
   30phy    C35  784   4.658   4.537   1.452  0.3884 -0.1193 -0.1089
   30phy    C33  785   4.790   4.537   1.385  0.0159 -0.2776 -0.1844
   30phy    C34  786   4.882   4.641   1.446  0.2410  0.2031 -0.1755
   30phy    C32  787   4.851   4.399   1.392  0.0913 -0.6691 -0.5236
   30phy    C31  788   4.947   4.355   1.279 -0.1562  0.0712  0.3524
   30phy    C30  789   4.964   4.205   1.269  0.2777  0.3165  0.1744
   30phy    C28  790   5.049   4.165   1.155  0.1710 -0.0667 -0.1774
   30phy    C29  791   5.156   4.068   1.199 -0.1708 -0.5363  0.3557
   30phy    C27  792   4.966   4.120   1.034 -0.3269  0.4152  0.5509
   30phy    C26  793   5.028   4.117   0.890 -0.3435 -0.3478  0.1619
   30phy    C25  794   4.929   4.101   0.776  0.2650  0.5420  0.0711
   30phy    C23  795   4.976   4.130   0.628  0.2122  0.4924 -0.5056
   30phy    C24  796   4.910   4.038   0.523  0.8089 -0.1004  0.3707
   30phy    C22  797   4.937   4.279   0.592  0.3517  0.9255 -0.1455
   30phy    C21  798   5.022   4.357   0.492 -0.2937  0.1304 -0.2836
   30phy    C20  799   4.998   4.506   0.503  0.4286  0.1788  0.6409
   30phy    C18  800   5.099   4.589   0.411  0.5195 -0.1133  0.4621
   30phy    O01  801   5.236   4.545   0.416 -1.1918 -0.2818 -0.1904
   30phy    H01  802   5.239   4.453   0.398  0.2196 -0.3873  0.4153
   30phy    C19  803   5.097   4.723   0.493  0.3945 -0.0604 -0.1821
   30phy    C13  804   5.050   4.606   0.255  0.5398  0.0189 -0.3319
   30phy     H3  805   5.022   4.501   0.229  1.2767 -0.6661  1.5047
   30phy    O33  806   4.920   4.666   0.242  0.3631  0.2612  0.8010
   30phy    H1B  807   4.930   4.750   0.201  0.1915 -0.9424 -1.9080
   30phy    C12  808   5.140   4.598   0.131 -0.0643  0.1392 -0.5378
   30phy    O11  809   5.186   4.709   0.053  0.5294 -0.2897  0.5553
   30phy    H1A  810   5.217   4.767   0.120 -0.9950  1.4312 -0.1676
   31phy    C35  811   0.612   0.631   1.798 -0.3573 -0.1994  0.5840
   31phy    C33  812   0.761   0.631   1.761  0.7575 -0.0060 -0.4468
   31phy    C34  813   0.787   0.531   1.643 -0.2854  0.4949 -0.2043
   31phy    C32  814   0.815   0.772   1.731  0.6874  0.3152  0.6957
   31phy    C31  815   0.964   0.786   1.772 -0.5763  0.6254  0.1522
   31phy    C30  816   1.020   0.927   1.764 -0.0566  0.1717 -0.3314
   31phy    C28  817   1.158   0.960   1.813  0.4067 -0.3911 -0.1300
   31phy    C29  818   1.259   0.944   1.698  0.0509  0.4782 -0.3896
   31phy    C27  819   1.165   1.105   1.868 -0.0455  0.2538  0.1653
   31phy    C26  820   1.260   1.130   1.986  0.5764  0.0816  0.4862
   31phy    C25  821   1.277   1.274   2.037 -0.0310  0.4991  0.6834
   31phy    C23  822   1.371   1.298   2.153 -0.0201 -0.6703 -0.1639
   31phy    C24  823   1.428   1.440   2.136  0.1355  0.5761 -0.2512
   31phy    C22  824   1.302   1.279   2.284 -0.3214  0.2795  0.2858
   31phy    C21  825   1.349   1.173   2.385 -0.4337 -0.8182  0.0615
   31phy    C20  826   1.273   1.197   2.517 -0.5812 -0.3779 -0.1955
   31phy    C18  827   1.309   1.125   2.656 -0.2991 -0.4329 -0.5235
   31phy    O01  828   1.449   1.160   2.692  0.5202 -0.2920  0.1371
   31phy    H01  829   1.467   1.252   2.696 -0.2360 -0.1666  1.4617
   31phy    C19  830   1.214   1.199   2.754 -0.0455 -0.4008  0.5340
   31phy    C13  831   1.285   0.963   2.659  1.1492 -0.2473 -1.0032
   31phy     H3  832   1.204   0.939   2.586  0.5807 -0.8988 -0.1817
   31phy    O33  833   1.233   0.915   2.780  0.0799  0.1953 -0.3098
   31phy    H1B  834   1.265   0.948   2.862  0.2552 -0.8135  0.0476
   31phy    C12  835   1.397   0.871   2.624 -0.0201 -0.5540 -0.0426
   31phy    O11  836   1.520   0.900   2.686  0.3392  0.4999  0.2958
   31phy    H1A  837   1.517   0.990   2.710  0.7106  0.8559 -0.9405
   32phy    C35  838   2.793   1.428   1.847 -0.3784 -0.0077  0.1115
   32phy    C33  839   2.809   1.578   1.842  0.5115 -0.5158  0.6825
   32phy    C34  840   2.943   1.612   1.778  0.3651  0.2536 -0.1489
   32phy    C32  841   2.695   1.646   1.763  0.5057  0.0244 -0.3288
   32phy    C31  842   2.575   1.690   1.851 -0.5554 -0.0536  0.6512
   32phy    C30  843   2.448   1.723   1.769  0.4771  0.2533  0.0628
   32phy    C28  844   2.325   1.759   1.854 -0.1421 -0.4265 -0.0639
   32phy    C29  845   2.280   1.895   1.800 -0.3138 -0.1471 -0.5701
   32phy    C27  846   2.218   1.645   1.855 -0.1172 -0.2904 -0.4016
   32phy    C26  847   2.111   1.654   1.966  0.4364 -0.1908 -0.0690
   32phy    C25  848   2.028   1.522   1.975 -0.2201 -0.5723  0.1679
   32phy    C23  849   1.911   1.525   2.078  0.1750 -0.2708  0.1094
   32phy    C24  850   1.780   1.597   2.038 -0.7683  0.0737  0.0643
   32phy    C22  851   1.888   1.381   2.122  0.0120  0.1256  0.3655
   32phy    C21  852   1.871   1.361   2.272  0.1102 -0.0736 -0.4224
   32phy    C20  853   1.849   1.210   2.314 -0.1709 -0.3335 -0.0903
   32phy    C18  854   1.842   1.165   2.463 -0.6249 -0.2806 -0.3560
   32phy    O01  855   1.838   1.273   2.556  0.2267 -0.2988 -0.6739
   32phy    H01  856   1.805   1.256   2.642 -0.3178  0.3550 -0.7463
   32phy    C19  857   1.711   1.091   2.473  0.0966  0.2349 -0.2043
   32phy    C13  858   1.968   1.076   2.518  0.4276 -0.1268 -0.0899
   32phy     H3  859   1.990   0.987   2.453  3.7456  0.5979 -0.1494
   32phy    O33  860   1.934   1.015   2.641 -0.1095 -0.3629 -0.1053
   32phy    H1B  861   1.929   1.085   2.702  0.4360  0.1742 -0.6633
   32phy    C12  862   2.105   1.146   2.543 -0.1697  0.0050 -0.0745
   32phy    O11  863   2.110   1.233   2.655  0.5849 -0.4021  0.0670
   32phy    H1A  864   2.068   1.314   2.634  1.7188  0.1415 -0.1790
   33phy    C35  865   1.756   0.368   2.033  0.1428  0.0939 -0.4132
   33phy    C33  866   1.677   0.293   1.927  0.0809  0.2812 -0.5504
   33phy    C34  867   1.750   0.170   1.883  0.1498 -0.0335  0.1861
   33phy    C32  868   1.532   0.264   1.967 -0.1377  0.3812 -0.7016
   33phy    C31  869   1.423   0.333   1.890 -0.0913 -0.3312 -0.3867
   33phy    C30  870   1.285   0.315   1.956 -0.7121 -0.2178 -0.0117
   33phy    C28  871   1.187   0.427   1.912 -0.7651 -0.3318  0.1526
   33phy    C29  872   1.101   0.366   1.801  0.5984 -0.1436 -0.3605
   33phy    C27  873   1.085   0.476   2.015  0.4540  0.4478  0.0261
   33phy    C26  874   1.115   0.607   2.084 -0.3100 -0.5760 -0.0167
   33phy    C25  875   0.994   0.655   2.160  0.2723 -0.0070  0.4031
   33phy    C23  876   1.013   0.774   2.257 -0.4503  0.1109  0.1604
   33phy    C24  877   0.999   0.917   2.203  0.2621 -0.2524  0.4349
   33phy    C22  878   0.903   0.751   2.368  0.6838  0.1030  0.0570
   33phy    C21  879   0.953   0.765   2.506 -0.0842  0.3374  1.3995
   33phy    C20  880   0.847   0.710   2.604  0.2636  0.1245  0.3711
   33phy    C18  881   0.876   0.720   2.760 -0.0021  0.1879 -0.0978
   33phy    O01  882   0.942   0.843   2.796 -0.0585  0.0749 -0.5425
   33phy    H01  883   0.903   0.917   2.755 -0.0896  1.2024  1.4169
   33phy    C19  884   0.739   0.756   2.823 -0.6286  0.2784  0.1348
   33phy    C13  885   0.937   0.584   2.829 -0.3784  0.2958 -0.0222
   33phy     H3  886   0.895   0.492   2.781 -0.6983 -1.4864  3.3956
   33phy    O33  887   0.903   0.555   2.965 -0.2702 -0.2173 -0.2559
   33phy    H1B  888   0.912   0.629   3.022 -2.2646 -1.4209  1.7783
   33phy    C12  889   1.099   0.563   2.810 -0.4636 -0.2488 -0.0674
   33phy    O11  890   1.165   0.666   2.880 -0.2373  0.1453  0.6236
   33phy    H1A  891   1.170   0.734   2.816  2.1365 -0.3262  0.2042
   34phy    C35  892   4.954   2.549   1.047 -0.0540 -0.0578 -0.1375
   34phy    C33  893   4.919   2.607   1.189  0.3653  0.0708 -0.3247
   34phy    C34  894   4.999   2.525   1.291 -0.4177  0.2805 -0.0535
   34phy    C32  895   4.945   2.756   1.204  0.1203  0.1588 -0.9269
   34phy    C31  896   4.835   2.837   1.258 -0.3501 -0.1618  0.1535
   34phy    C30  897   4.864   2.986   1.245  0.3097  0.0085 -0.1118
   34phy    C28  898   4.747   3.089   1.254 -0.1599 -0.3571 -0.3577
   34phy    C29  899   4.771   3.159   1.386  0.0033  0.4729  0.2729
   34phy    C27  900   4.770   3.203   1.149 -0.4096 -0.0301 -0.0453
   34phy    C26  901   4.670   3.204   1.037  0.4300 -0.0663 -0.2506
   34phy    C25  902   4.702   3.295   0.918  0.4241 -0.0636  0.3765
   34phy    C23  903   4.593   3.302   0.802 -0.9485 -0.1357 -1.0971
   34phy    C24  904   4.503   3.424   0.817  0.0322  0.2193 -0.5331
   34phy    C22  905   4.665   3.306   0.664 -0.0463 -0.3184 -0.0261
   34phy    C21  906   4.619   3.193   0.577  0.1925 -0.2884 -0.3581
   34phy    C20  907   4.691   3.186   0.442 -0.4829  0.3393  0.0475
   34phy    C18  908   4.632   3.100   0.327  0.1581 -0.1122  0.2478
   34phy    O01  909   4.612   2.965   0.368 -0.1061 -0.2167  0.2472
   34phy    H01  910   4.694   2.929   0.397 -0.7729 -0.9445  1.3168
   34phy    C19  911   4.738   3.112   0.216  0.5407  0.0010 -0.2683
   34phy    C13  912   4.486   3.152   0.266 -0.1569  0.4702 -0.1635
   34phy     H3  913   4.421   3.156   0.357  2.2660 -0.4951  1.7411
   34phy    O33  914   4.478   3.293   0.229 -0.1946  0.2094  0.7740
   34phy    H1B  915   4.416   3.307   0.160  1.6875  1.3208 -0.8026
   34phy    C12  916   4.376   3.059   0.199 -0.5482 -0.2108  0.1185
   34phy    O11  917   4.413   2.927   0.200 -0.6147  0.1608 -0.9278
   34phy    H1A  918   4.473   2.915   0.272 -2.8616 -0.0179  1.0411
   35phy    C35  919   2.099   2.085   1.459 -0.6037  0.3803  0.4778
   35phy    C33  920   2.019   2.203   1.515 -0.8781  0.0492  0.8434
   35phy    C34  921   2.097   2.257   1.635 -0.1832  0.2473  0.2176
   35phy    C32  922   1.980   2.305   1.403 -0.0315 -0.1678 -0.5132
   35phy    C31  923   1.842   2.374   1.430 -0.1373 -0.2432  0.0334
   35phy    C30  924   1.819   2.491   1.334 -0.1180  0.0726  0.0040
   35phy    C28  925   1.681   2.558   1.361  0.0811 -0.2246 -0.0510
   35phy    C29  926   1.689   2.696   1.435  0.3416 -0.5725 -0.2424
   35phy    C27  927   1.609   2.567   1.229 -0.4342  0.3291 -0.2819
   35phy    C26  928   1.469   2.504   1.208 -0.5914  0.4048 -0.1337
   35phy    C25  929   1.398   2.547   1.077 -0.3263 -0.2097  0.2081
   35phy    C23  930   1.267   2.469   1.058  0.0718 -0.3207  0.0531
   35phy    C24  931   1.147   2.566   1.084  0.0767 -0.3446  0.2085
   35phy    C22  932   1.240   2.430   0.910 -0.1207 -0.3556  0.1456
   35phy    C21  933   1.290   2.290   0.875  0.6221 -0.0784  0.0960
   35phy    C20  934   1.221   2.257   0.737 -0.4746  0.4019  0.2855
   35phy    C18  935   1.279   2.159   0.629 -0.0880 -0.5643  0.2175
   35phy    O01  936   1.410   2.212   0.594  0.0336 -0.2106 -0.3869
   35phy    H01  937   1.417   2.296   0.634 -0.8051  0.7437 -2.1098
   35phy    C19  938   1.176   2.171   0.515  0.0499  0.1092 -0.1695
   35phy    C13  939   1.303   2.009   0.682  0.7780 -0.2869 -0.2421
   35phy     H3  940   1.386   2.017   0.757  0.7935 -1.8203 -0.0622
   35phy    O33  941   1.200   1.953   0.775 -0.3409 -0.0455 -0.1162
   35phy    H1B  942   1.175   1.867   0.748 -2.6579 -0.3035  2.3830
   35phy    C12  943   1.400   1.901   0.612 -0.2306 -0.0178  0.0227
   35phy    O11  944   1.334   1.783   0.576  0.3215 -0.4111  0.1401
   35phy    H1A  945   1.384   1.704   0.581  0.2089 -0.4750  0.2779
   36phy    C35  946   1.984   1.677   1.510 -0.5434  0.0111 -0.9119
   36phy    C33  947   1.851   1.721   1.446  0.1829  0.4446  0.2600
   36phy    C34  948   1.783   1.612   1.370 -0.2659  0.0759  0.5993
   36phy    C32  949   1.751   1.777   1.550 -0.2060 -0.6214 -0.2544
   36phy    C31  950   1.770   1.914   1.613 -0.0347  0.7040  0.2543
   36phy    C30  951   1.642   1.951   1.689 -0.1380  0.3631  0.5719
   36phy    C28  952   1.627   2.090   1.761 -0.3738 -0.2880 -0.1879
   36phy    C29  953   1.578   2.200   1.660 -0.0494 -0.1668 -0.2038
   36phy    C27  954   1.521   2.071   1.873 -0.4105  0.0245  0.4926
   36phy    C26  955   1.580   2.046   2.013 -0.4534  0.1043  0.0250
   36phy    C25  956   1.476   2.047   2.124 -0.3740  0.5007 -0.1573
   36phy    C23  957   1.543   2.022   2.269  0.0650 -0.4832  0.8828
   36phy    C24  958   1.573   2.153   2.340  0.1167 -0.0885  0.2217
   36phy    C22  959   1.447   1.932   2.346  0.0832  0.3467 -0.3202
   36phy    C21  960   1.503   1.844   2.462 -0.1419  0.0152  0.4408
   36phy    C20  961   1.399   1.773   2.547 -0.2842 -0.1008  0.1790
   36phy    C18  962   1.437   1.676   2.666 -0.3019 -0.0345 -0.3391
   36phy    O01  963   1.520   1.747   2.766 -0.2416  0.8043  0.1786
   36phy    H01  964   1.531   1.695   2.843  1.2537 -1.1865 -1.2343
   36phy    C19  965   1.300   1.666   2.743  0.3834  0.4126  0.3766
   36phy    C13  966   1.495   1.527   2.623 -0.0629 -0.6810  0.3059
   36phy     H3  967   1.438   1.492   2.533  0.1476  1.4980 -0.7493
   36phy    O33  968   1.471   1.421   2.715 -0.4440  0.3202  0.8656
   36phy    H1B  969   1.515   1.440   2.796  0.9500  0.2018  0.1628
   36phy    C12  970   1.649   1.527   2.599  0.8594 -0.2026 -0.1471
   36phy    O11  971   1.718   1.509   2.726  0.2516  0.1483 -0.3380
   36phy    H1A  972   1.728   1.417   2.740 -2.0078 -0.0869  0.1920
   37phy    C35  973   1.156   2.502   1.563 -0.4676 -0.2468 -0.6409
   37phy    C33  974   1.134   2.352   1.554  0.1672  0.0167 -0.2298
   37phy    C34  975   1.221   2.276   1.657  0.3634  0.1547 -0.0631
   37phy    C32  976   0.981   2.317   1.567  0.2112 -0.3961  0.2148
   37phy    C31  977   0.935   2.173   1.520 -0.1171  0.4214  0.5292
   37phy    C30  978   0.791   2.149   1.558  0.3898 -0.5167  0.3887
   37phy    C28  979   0.732   2.014   1.527 -0.0764 -0.0951  0.2928
   37phy    C29  980   0.703   1.941   1.654  0.0836 -0.2053  0.0702
   37phy    C27  981   0.608   2.025   1.437 -0.0376 -0.0786 -0.2709
   37phy    C26  982   0.585   1.915   1.339 -0.4959  0.1706 -0.2809
   37phy    C25  983   0.499   1.946   1.221  0.2748  0.0059  0.0364
   37phy    C23  984   0.474   1.834   1.118 -0.1082 -0.1008  0.5373
   37phy    C24  985   0.328   1.808   1.106  0.3962  0.2823  0.6199
   37phy    C22  986   0.538   1.868   0.980 -0.0815  0.1771  0.2135
   37phy    C21  987   0.669   1.795   0.940  0.6850 -0.9419  0.3870
   37phy    C20  988   0.709   1.841   0.801  0.3324  0.0409  0.3921
   37phy    C18  989   0.849   1.793   0.738 -0.1623  0.1885  0.4288
   37phy    O01  990   0.955   1.792   0.839 -0.1094 -0.4439  0.2866
   37phy    H01  991   0.937   1.858   0.903  0.6793 -0.0265  0.0832
   37phy    C19  992   0.887   1.901   0.635  0.2603 -0.1385  0.3139
   37phy    C13  993   0.846   1.643   0.676 -0.4567  0.0117  0.2374
   37phy     H3  994   0.835   1.576   0.765 -0.2546  1.0995  1.1002
   37phy    O33  995   0.731   1.604   0.605 -0.1097 -0.0618  0.0458
   37phy    H1B  996   0.734   1.643   0.520  0.0986 -1.0200 -0.4021
   37phy    C12  997   0.973   1.559   0.620  0.0572  0.2127 -0.3789
   37phy    O11  998   1.006   1.588   0.488 -0.5965  0.0522 -0.0422
   37phy    H1A  999   0.922   1.595   0.446 -1.0936  0.9204  1.0413
   38phy    C35 1000   0.235   1.152   1.752 -0.2847 -0.0671  0.0648
   38phy    C33 1001   0.385   1.139   1.740 -0.1948  0.2642 -0.2260
   38phy    C34 1002   0.418   1.043   1.624  0.0473 -0.5729 -0.3092
   38phy    C32 1003   0.467   1.273   1.745  0.4663  0.2753 -0.4098
   38phy    C31 1004   0.615   1.260   1.793 -0.1613 -0.0670 -0.2989
   38phy    C30 1005   0.685   1.394   1.806  0.0540  0.8539 -0.2500
   38phy    C28 1006   0.835   1.399   1.845  0.2915 -0.1961  0.2550
   38phy    C29 1007   0.921   1.407   1.717  0.1097 -0.0616  0.0647
   38phy    C27 1008   0.848   1.514   1.937 -0.2308  0.5773  0.3466
   38phy    C26 1009   0.912   1.469   2.072  0.7479  0.3151  0.0106
   38phy    C25 1010   0.926   1.585   2.171  0.5476 -0.2499  0.4595
   38phy    C23 1011   1.001   1.556   2.297 -0.5081  0.0858 -0.4469
   38phy    C24 1012   1.118   1.651   2.327  0.0985 -0.3769  0.0723
   38phy    C22 1013   0.901   1.554   2.421 -0.3160  0.3630  0.4209
   38phy    C21 1014   0.889   1.436   2.520 -0.9635 -0.2201 -0.0398
   38phy    C20 1015   0.798   1.463   2.635 -0.0027 -0.3911 -0.9065
   38phy    C18 1016   0.777   1.367   2.755 -0.8543  0.0031  0.4758
   38phy    O01 1017   0.902   1.327   2.818  0.0981 -0.1754 -0.3764
   38phy    H01 1018   0.953   1.403   2.836  0.5835 -0.9114  1.6564
   38phy    C19 1019   0.711   1.470   2.857 -0.7771  0.4125  0.7516
   38phy    C13 1020   0.687   1.233   2.714 -0.3049  0.4458 -0.6440
   38phy     H3 1021   0.604   1.260   2.643 -0.5456 -0.6340 -0.7891
   38phy    O33 1022   0.611   1.188   2.827 -0.0643 -0.1306 -0.0427
   38phy    H1B 1023   0.669   1.144   2.885 -0.7465  0.5225  1.1935
   38phy    C12 1024   0.766   1.116   2.646 -0.3750 -0.9823 -0.1031
   38phy    O11 1025   0.869   1.060   2.726 -0.1973  0.0285 -0.0945
   38phy    H1A 1026   0.897   1.132   2.778  0.5564 -1.1078  1.1360
   39phy    C35 1027   4.885   1.718   2.500 -0.0872 -0.1854  0.2779
   39phy    C33 1028   4.748   1.719   2.418 -0.5743 -0.6170 -0.1426
   39phy    C34 1029   4.646   1.741   2.524  0.4882  0.3796  0.4768
   39phy    C32 1030   4.753   1.826   2.304  0.3966 -0.3232  0.0487
   39phy    C31 1031   4.850   1.807   2.182  0.1665  0.2883  0.6870
   39phy    C30 1032   4.913   1.936   2.129  0.4130 -0.4438  0.2861
   39phy    C28 1033   5.018   1.926   2.014 -0.3004  0.2693  0.1009
   39phy    C29 1034   4.955   1.918   1.871  0.0165 -0.0502 -0.4784
   39phy    C27 1035   5.111   2.045   2.024 -0.0529  0.0286 -0.3609
   39phy    C26 1036   5.262   2.037   1.998  0.3850  0.3149  0.1399
   39phy    C25 1037   5.343   2.166   2.030 -0.4759 -0.2400 -0.5686
   39phy    C23 1038   5.491   2.171   2.000  0.3626  0.2472 -0.3478
   39phy    C24 1039   5.522   2.164   1.855 -0.2232 -0.1737 -0.2723
   39phy    C22 1040   5.551   2.301   2.062  0.2448 -0.3506 -0.6158
   39phy    C21 1041   5.611   2.301   2.197  0.0587 -0.1654  0.2397
   39phy    C20 1042   5.672   2.441   2.217  0.0100 -0.2012  0.2931
   39phy    C18 1043   5.721   2.493   2.359  0.0748  0.0245 -0.2933
   39phy    O01 1044   5.826   2.411   2.413  0.1876 -0.2006  0.2212
   39phy    H01 1045   5.895   2.439   2.357 -1.0012  0.2993 -1.0509
   39phy    C19 1046   5.784   2.629   2.313  0.2925  0.4791  0.3664
   39phy    C13 1047   5.615   2.520   2.482  0.1104  0.0807  0.5444
   39phy     H3 1048   5.554   2.611   2.463  1.1220  0.8394  0.8483
   39phy    O33 1049   5.683   2.560   2.605 -0.3211 -0.1691  0.3944
   39phy    H1B 1050   5.738   2.489   2.633 -0.1588 -0.0773  0.3056
   39phy    C12 1051   5.512   2.415   2.517 -0.2935  0.1693 -0.2517
   39phy    O11 1052   5.415   2.452   2.613  0.2932  0.7357 -0.9747
   39phy    H1A 1053   5.465   2.499   2.677  1.3402 -1.0837 -0.3632
   40phy    C35 1054   2.760   5.055   1.785 -0.1462  1.1137 -0.0405
   40phy    C33 1055   2.631   5.104   1.860  0.5679  0.0907 -0.8437
   40phy    C34 1056   2.576   5.228   1.788  0.2890 -0.0255 -0.5089
   40phy    C32 1057   2.526   4.995   1.876 -0.4436  0.4175 -0.5242
   40phy    C31 1058   2.433   5.008   1.999  0.2973  0.0633  0.3948
   40phy    C30 1059   2.318   4.919   2.019  0.9015  0.7428  0.3623
   40phy    C28 1060   2.220   4.937   2.131  0.3055  0.1439 -0.1253
   40phy    C29 1061   2.117   5.052   2.107  0.2629  0.2082 -0.1147
   40phy    C27 1062   2.152   4.804   2.163 -0.4858 -0.2537  0.1916
   40phy    C26 1063   2.086   4.787   2.303 -0.1274  0.8249  0.1646
   40phy    C25 1064   2.002   4.661   2.313  0.1455  0.1748  0.0403
   40phy    C23 1065   1.927   4.627   2.444  0.2205  0.5615 -0.2061
   40phy    C24 1066   1.805   4.532   2.419  0.2672 -0.2009  0.3517
   40phy    C22 1067   2.023   4.583   2.558  0.0029 -0.0459  0.0390
   40phy    C21 1068   1.972   4.631   2.688  0.4169  0.0405 -0.7319
   40phy    C20 1069   2.027   4.540   2.798  0.3745  0.1025  0.0939
   40phy    C18 1070   1.973   4.554   2.943  0.0072  0.2517 -0.8952
   40phy    O01 1071   1.832   4.526   2.960 -0.3411 -0.1604 -0.3274
   40phy    H01 1072   1.810   4.441   2.926  0.1752 -0.8057  0.9113
   40phy    C19 1073   2.040   4.428   3.018  0.3678 -0.4272  0.6083
   40phy    C13 1074   2.004   4.692   3.020  0.0753 -0.7280  0.0420
   40phy     H3 1075   1.987   4.772   2.944 -2.9308 -1.8152 -0.6094
   40phy    O33 1076   2.146   4.703   3.051  0.4029 -0.2547 -0.0683
   40phy    H1B 1077   2.166   4.697   3.143 -0.2265  0.0758  0.0918
   40phy    C12 1078   1.913   4.732   3.147 -0.2799  0.7609  0.5086
   40phy    O11 1079   1.778   4.717   3.132 -0.1313 -0.0862 -0.6781
   40phy    H1A 1080   1.764   4.668   3.054 -0.4302 -2.0956  0.5776
   41phy    C35 1081   1.676   1.243   1.811 -0.0864 -0.3704  0.2251
   41phy    C33 1082   1.643   1.366   1.724 -0.1260  0.0914  0.0011
   41phy    C34 1083   1.679   1.328   1.579 -0.2273 -0.4985 -1.0103
   41phy    C32 1084   1.502   1.421   1.744 -0.0553 -0.1099 -0.1091
   41phy    C31 1085   1.470   1.560   1.700  0.1860 -0.3419 -0.0261
   41phy    C30 1086   1.316   1.580   1.713 -0.2020  0.5856  0.2455
   41phy    C28 1087   1.265   1.725   1.705 -0.3210  0.0546  0.5317
   41phy    C29 1088   1.239   1.762   1.557 -0.3688  0.1433 -0.2990
   41phy    C27 1089   1.135   1.738   1.796 -0.2007 -0.0217 -0.3221
   41phy    C26 1090   1.128   1.876   1.862  0.5169  0.0701  0.3970
   41phy    C25 1091   0.997   1.893   1.943 -0.3534 -0.1386 -0.1705
   41phy    C23 1092   0.978   2.024   2.021  0.2518  0.1306 -0.0968
   41phy    C24 1093   0.936   2.150   1.940  0.0787 -0.4352  0.5795
   41phy    C22 1094   0.861   1.993   2.117  0.6897 -0.4089  0.5700
   41phy    C21 1095   0.878   2.056   2.263 -0.3831  0.2571  0.9005
   41phy    C20 1096   0.761   2.021   2.351 -0.3157 -0.2360 -0.2064
   41phy    C18 1097   0.759   2.056   2.502 -0.2877  0.4651 -0.7824
   41phy    O01 1098   0.800   2.193   2.532 -0.0933  0.2372 -0.3336
   41phy    H01 1099   0.760   2.253   2.472 -2.2817 -0.5781  0.1949
   41phy    C19 1100   0.608   2.048   2.534 -0.6394 -0.6531  0.2614
   41phy    C13 1101   0.852   1.965   2.600  0.1428 -0.2491  0.7134
   41phy     H3 1102   0.844   1.859   2.564 -0.9317  0.4728 -1.3467
   41phy    O33 1103   0.801   1.950   2.732  0.6989 -0.5032  0.0779
   41phy    H1B 1104   0.801   2.037   2.770 -0.7719 -0.4796  0.0902
   41phy    C12 1105   1.013   1.986   2.602 -0.0760 -0.6765  0.2159
   41phy    O11 1106   1.049   2.099   2.667 -0.2528 -0.0871  0.3745
   41phy    H1A 1107   1.060   2.074   2.757 -0.0720  3.6596  1.5482
   42phy    C35 1108   5.052   1.540   1.327  0.4132  0.6552 -0.5685
   42phy    C33 1109   5.097   1.422   1.412 -0.1282 -0.5616 -0.0531
   42phy    C34 1110   4.987   1.330   1.450  0.7498  0.0215  0.5055
   42phy    C32 1111   5.222   1.359   1.351 -0.0632  0.2325  0.4803
   42phy    C31 1112   5.357   1.427   1.373  0.2861 -0.3770  0.2550
   42phy    C30 1113   5.489   1.361   1.337  0.2050  0.1471 -0.1075
   42phy    C28 1114   5.620   1.437   1.334 -0.5726 -1.2899 -0.2526
   42phy    C29 1115   5.664   1.489   1.468 -0.8274 -0.3647 -0.2285
   42phy    C27 1116   5.722   1.343   1.275 -0.6402 -0.3192  0.1483
   42phy    C26 1117   5.832   1.400   1.183 -0.9373  0.6722  0.1134
   42phy    C25 1118   5.891   1.286   1.098  0.2524  1.0351 -0.2975
   42phy    C23 1119   5.985   1.322   0.982 -0.2728 -0.2405 -0.1872
   42phy    C24 1120   6.126   1.366   1.026 -0.2962 -0.2036 -0.1366
   42phy    C22 1121   5.996   1.193   0.895 -0.8843  0.5003 -0.6658
   42phy    C21 1122   5.965   1.213   0.745  0.0877 -0.0208 -0.1010
   42phy    C20 1123   5.973   1.070   0.680 -1.0235 -0.6674  0.3004
   42phy    C18 1124   5.948   1.063   0.524 -0.3382 -0.2969  0.2464
   42phy    O01 1125   5.823   1.127   0.494 -0.2699 -0.4685 -0.0469
   42phy    H01 1126   5.811   1.214   0.527  1.0345  1.3047 -3.6317
   42phy    C19 1127   5.927   0.923   0.492  0.2798 -0.0326  0.2147
   42phy    C13 1128   6.067   1.140   0.435  0.0696  0.0214  0.0625
   42phy     H3 1129   6.053   1.247   0.465 -1.0263  0.0499 -0.5065
   42phy    O33 1130   6.203   1.126   0.476  0.4800 -0.0611  0.0498
   42phy    H1B 1131   6.239   1.213   0.483 -0.4454  0.5635 -1.8994
   42phy    C12 1132   6.053   1.185   0.283 -0.0282  0.0090  0.4368
   42phy    O11 1133   6.124   1.297   0.241 -0.4603 -0.1912  0.0394
   42phy    H1A 1134   6.096   1.328   0.157  2.9368 -0.5014 -1.3933
   43phy    C35 1135   0.248   0.248   2.093  0.0894  0.2033  0.2289
   43phy    C33 1136   0.258   0.344   1.975  0.0468 -0.5000  0.0857
   43phy    C34 1137   0.227   0.254   1.860  0.2036  0.3192  0.3434
   43phy    C32 1138   0.153   0.457   1.967  0.5473  0.1112  0.6632
   43phy    C31 1139   0.156   0.577   2.063  0.0187 -0.0769 -0.4759
   43phy    C30 1140   0.054   0.686   2.038  0.0338 -0.7898  0.1991
   43phy    C28 1141   0.074   0.822   2.122  0.4286 -0.1415  0.5076
   43phy    C29 1142   0.072   0.935   2.020  0.2035 -0.4332  0.3927
   43phy    C27 1143  -0.038   0.833   2.229  0.1012 -0.7913 -0.3064
   43phy    C26 1144  -0.014   0.918   2.354  0.1279 -0.6643 -0.4866
   43phy    C25 1145  -0.146   0.942   2.439  0.0768  0.6363  0.3015
   43phy    C23 1146  -0.144   1.040   2.560 -0.2786 -0.0405 -0.1014
   43phy    C24 1147  -0.270   1.122   2.559 -0.1139  0.2436  0.2158
   43phy    C22 1148  -0.111   0.968   2.691  0.5145 -0.8065  0.0945
   43phy    C21 1149   0.003   1.027   2.768  0.6492  0.4796 -0.8849
   43phy    C20 1150   0.026   0.967   2.912  0.5048 -0.0122  0.5955
   43phy    C18 1151   0.154   1.007   2.992 -0.4743 -0.3373 -0.2015
   43phy    O01 1152   0.191   1.148   2.987  0.0661 -0.5710 -0.0467
   43phy    H01 1153   0.226   1.168   2.903  0.6281 -0.2903  0.2496
   43phy    C19 1154   0.118   0.997   3.143  0.1098 -0.0510 -0.6925
   43phy    C13 1155   0.294   0.924   2.965  0.2366  0.0926 -0.1779
   43phy     H3 1156   0.277   0.814   2.977  0.7602  0.1954  1.8417
   43phy    O33 1157   0.390   0.947   3.064  0.2923  0.3227  0.9222
   43phy    H1B 1158   0.378   1.030   3.106  0.2015  0.6925  0.1812
   43phy    C12 1159   0.363   0.944   2.825 -0.0504 -0.1627  0.5530
   43phy    O11 1160   0.370   1.086   2.786  0.2576  0.4165 -0.1242
   43phy    H1A 1161   0.459   1.115   2.782  0.9388 -1.4339  0.2872
   44phy    C35 1162   1.353   1.640   0.902  0.0384  0.1754 -0.3679
   44phy    C33 1163   1.425   1.647   1.035  0.0682 -0.2599 -0.5420
   44phy    C34 1164   1.466   1.512   1.064  0.1226  0.2412 -0.7768
   44phy    C32 1165   1.552   1.729   1.029 -0.2740  0.1602 -0.5380
   44phy    C31 1166   1.544   1.885   1.049 -0.1435 -0.5242  0.5135
   44phy    C30 1167   1.678   1.960   1.033  0.0456 -0.1420  0.1358
   44phy    C28 1168   1.686   2.108   1.083 -0.3214  0.1580  0.4068
   44phy    C29 1169   1.708   2.102   1.232  0.0253 -0.6925 -0.3671
   44phy    C27 1170   1.779   2.202   1.008 -0.1258 -0.6336  0.3890
   44phy    C26 1171   1.692   2.284   0.904 -0.1936  0.0119  0.3126
   44phy    C25 1172   1.768   2.386   0.820 -0.4016  0.3231  0.0850
   44phy    C23 1173   1.689   2.472   0.718  0.3739  0.3266 -0.0979
   44phy    C24 1174   1.630   2.603   0.775  0.2778  0.2030  0.1371
   44phy    C22 1175   1.780   2.494   0.596  0.2248 -0.0472  0.1058
   44phy    C21 1176   1.726   2.432   0.466  0.1483  0.0873 -0.2277
   44phy    C20 1177   1.818   2.475   0.351  0.3445  0.5333  0.0908
   44phy    C18 1178   1.792   2.411   0.209  0.4628 -0.0864  0.1443
   44phy    O01 1179   1.800   2.267   0.224  0.1319  0.3368 -0.5323
   44phy    H01 1180   1.738   2.239   0.289  0.5546  0.3604 -0.1205
   44phy    C19 1181   1.922   2.441   0.128 -0.2215 -0.4685 -0.6188
   44phy    C13 1182   1.659   2.456   0.139  0.3050  0.3124 -0.3285
   44phy     H3 1183   1.579   2.409   0.203 -1.4558  0.3215 -2.4261
   44phy    O33 1184   1.613   2.592   0.151  0.1278 -0.0023 -0.3413
   44phy    H1B 1185   1.641   2.636   0.073  1.6779 -1.9157 -0.9345
   44phy    C12 1186   1.587   2.372   0.022  0.6761 -0.0365 -0.0830
   44phy    O11 1187   1.608   2.420  -0.108 -0.0914  0.6311 -0.3672
   44phy    H1A 1188   1.668   2.492  -0.105  0.2378  0.3459  2.1035
   45phy    C35 1189   1.529   3.536   1.998  0.5927 -0.1945  0.0446
   45phy    C33 1190   1.381   3.524   1.953  1.2284 -0.3648 -0.7459
   45phy    C34 1191   1.361   3.644   1.848 -0.5082  0.2297 -0.5374
   45phy    C32 1192   1.339   3.393   1.878  0.3189 -0.7920 -0.2616
   45phy    C31 1193   1.291   3.279   1.967 -0.2387 -0.0472 -0.6664
   45phy    C30 1194   1.238   3.157   1.886  0.0679 -0.0470  0.0410
   45phy    C28 1195   1.197   3.047   1.977  1.2803  0.2863  0.0545
   45phy    C29 1196   1.049   3.000   1.952  0.3872  0.9174 -0.2857
   45phy    C27 1197   1.286   2.922   1.964  0.0116 -0.4497  0.4521
   45phy    C26 1198   1.360   2.890   2.093 -0.2800  0.3314 -0.6284
   45phy    C25 1199   1.473   2.784   2.072  0.0420  0.5461 -0.1546
   45phy    C23 1200   1.527   2.697   2.190 -0.2326 -0.1171  0.0275
   45phy    C24 1201   1.593   2.569   2.135 -0.5780 -0.5583  0.0632
   45phy    C22 1202   1.620   2.764   2.290 -0.3787  0.3314  0.1646
   45phy    C21 1203   1.545   2.778   2.422 -0.1247  0.4698  0.6643
   45phy    C20 1204   1.619   2.871   2.517  0.1461 -0.0759 -0.4006
   45phy    C18 1205   1.570   2.894   2.665  0.1583  0.3731  0.5366
   45phy    O01 1206   1.565   2.772   2.739  0.2465 -0.0728  0.1922
   45phy    H01 1207   1.532   2.705   2.683 -2.5972  1.1612  0.2370
   45phy    C19 1208   1.697   2.972   2.710  0.3832 -0.0934  0.1140
   45phy    C13 1209   1.425   2.970   2.671 -0.1715  0.2911  0.2194
   45phy     H3 1210   1.351   2.909   2.614  0.8344  0.0742 -0.9020
   45phy    O33 1211   1.430   3.092   2.589  0.0655  0.0364  0.1441
   45phy    H1B 1212   1.489   3.158   2.621  1.4753 -0.7090 -0.7912
   45phy    C12 1213   1.364   2.992   2.813 -0.1178 -0.2814  0.5558
   45phy    O11 1214   1.230   3.030   2.817  0.6078  0.2050  0.1180
   45phy    H1A 1215   1.237   3.119   2.789  2.3142 -0.4020 -1.5526
   46phy    C35 1216   1.674   4.181   1.502 -0.2067 -0.4854 -0.4016
   46phy    C33 1217   1.674   4.048   1.580 -0.1607 -0.2465 -0.2619
   46phy    C34 1218   1.744   3.955   1.484 -0.1729  0.0879  0.1392
   46phy    C32 1219   1.736   4.050   1.723 -0.5399 -0.1170  0.5563
   46phy    C31 1220   1.685   3.944   1.819 -0.0199 -0.7391 -0.7791
   46phy    C30 1221   1.735   3.975   1.959 -0.2856 -0.0905  0.8886
   46phy    C28 1222   1.723   3.865   2.069 -0.1295 -0.4198  0.1672
   46phy    C29 1223   1.844   3.775   2.082 -0.1141  0.1576  0.1516
   46phy    C27 1224   1.708   3.937   2.206  0.1861 -0.1596  0.3624
   46phy    C26 1225   1.596   3.888   2.296 -0.3535 -0.3196 -0.9297
   46phy    C25 1226   1.629   3.936   2.435 -0.1586  0.5167 -0.1750
   46phy    C23 1227   1.529   3.908   2.549  0.2511  0.3951 -0.0203
   46phy    C24 1228   1.619   3.887   2.669 -0.1650 -0.2138 -0.4101
   46phy    C22 1229   1.419   4.011   2.565  0.4750 -0.6182  0.9608
   46phy    C21 1230   1.298   3.976   2.654  0.4020 -0.0937 -0.3121
   46phy    C20 1231   1.175   4.063   2.662  0.7059  0.0001 -0.4722
   46phy    C18 1232   1.076   4.035   2.781 -0.3307  0.5921 -0.5523
   46phy    O01 1233   1.142   3.994   2.905 -0.2783 -0.2223 -0.4712
   46phy    H01 1234   1.083   4.018   2.974  0.2080 -0.5044  0.0575
   46phy    C19 1235   1.025   4.178   2.808  0.0338 -0.4031 -0.1523
   46phy    C13 1236   0.961   3.922   2.750  0.4086  0.0764  0.7031
   46phy     H3 1237   0.921   3.942   2.648  0.9924  0.7995  0.6020
   46phy    O33 1238   0.839   3.938   2.826  0.0170  0.3248 -0.2848
   46phy    H1B 1239   0.811   4.025   2.844  3.4209  0.9650  3.5254
   46phy    C12 1240   0.998   3.769   2.759 -0.3294  0.2297 -0.0639
   46phy    O11 1241   0.922   3.675   2.688  0.1384 -0.1534 -0.2053
   46phy    H1A 1242   0.985   3.609   2.665  1.4184  0.4412  1.3764
   47phy    C35 1243   0.069   2.363   1.772 -0.0335  0.2666  0.0413
   47phy    C33 1244   0.124   2.475   1.688 -0.4928 -0.2456 -0.4133
   47phy    C34 1245   0.120   2.604   1.768 -0.1846  0.1437  0.2263
   47phy    C32 1246   0.247   2.429   1.614 -0.6056  0.1235 -0.5773
   47phy    C31 1247   0.314   2.523   1.512  0.3884  0.1323  0.1008
   47phy    C30 1248   0.458   2.475   1.480 -0.5651  0.3330 -0.3791
   47phy    C28 1249   0.532   2.550   1.371 -0.3776  0.2575 -0.2496
   47phy    C29 1250   0.681   2.545   1.388 -0.3208 -0.3393  0.6658
   47phy    C27 1251   0.506   2.505   1.228  0.3582 -0.0453 -0.3399
   47phy    C26 1252   0.469   2.623   1.131  0.1931 -0.1766  0.4127
   47phy    C25 1253   0.436   2.587   0.987 -0.2975 -0.0683  0.6378
   47phy    C23 1254   0.422   2.702   0.888 -0.1592  1.1267 -0.0208
   47phy    C24 1255   0.488   2.660   0.747 -0.0043 -0.4549 -0.1064
   47phy    C22 1256   0.272   2.727   0.859 -0.9637 -0.1521  0.0115
   47phy    C21 1257   0.231   2.854   0.790 -0.1390 -0.2861 -0.1159
   47phy    C20 1258   0.086   2.886   0.813  0.4107  0.6812 -0.4226
   47phy    C18 1259   0.019   3.015   0.763 -0.1445  0.4195  0.1368
   47phy    O01 1260   0.093   3.126   0.817 -0.0546 -0.4786 -0.7801
   47phy    H01 1261   0.148   3.087   0.882  0.5898  1.0564 -0.3745
   47phy    C19 1262  -0.125   3.004   0.820  0.2393 -0.0473  0.3166
   47phy    C13 1263   0.018   3.031   0.601  0.1246 -0.4699  0.2271
   47phy     H3 1264   0.124   3.009   0.574 -0.1318 -0.8628 -0.4813
   47phy    O33 1265  -0.041   2.933   0.518 -0.0782  0.2101  0.8927
   47phy    H1B 1266   0.010   2.920   0.440 -3.2327 -2.6620 -1.0026
   47phy    C12 1267   0.012   3.168   0.528 -0.3677 -0.0060 -0.4294
   47phy    O11 1268   0.063   3.277   0.598 -0.2735  0.0806  0.1265
   47phy    H1A 1269   0.107   3.243   0.674  1.1550 -0.7962 -1.0269
   48phy    C35 1270   2.910   3.010   2.355  0.0535 -0.0650  0.1667
   48phy    C33 1271   2.774   3.005   2.291 -0.0322 -0.0584  0.5417
   48phy    C34 1272   2.780   2.900   2.183 -0.3805  0.5991 -0.4525
   48phy    C32 1273   2.662   2.994   2.391  0.0468  0.0029  0.1391
   48phy    C31 1274   2.520   3.024   2.348 -0.0494  0.0157  0.0023
   48phy    C30 1275   2.415   2.963   2.440 -0.3017  0.4605 -0.2809
   48phy    C28 1276   2.277   3.037   2.430  0.3130  0.5807 -0.2363
   48phy    C29 1277   2.186   2.983   2.317 -0.7303 -0.1598  0.4991
   48phy    C27 1278   2.202   3.010   2.567 -0.5573  0.0428 -0.1071
   48phy    C26 1279   2.218   3.132   2.660 -0.0098 -0.5459 -0.8834
   48phy    C25 1280   2.170   3.117   2.804 -0.2463 -0.4302 -0.4457
   48phy    C23 1281   2.179   3.236   2.900 -0.0549 -0.3034  0.3275
   48phy    C24 1282   2.069   3.342   2.867  0.9044  0.2784  0.5291
   48phy    C22 1283   2.162   3.183   3.046 -0.2244  0.2276  0.1841
   48phy    C21 1284   2.303   3.157   3.109 -0.1758 -0.1934  0.3008
   48phy    C20 1285   2.301   3.135   3.263  0.6411 -0.1908 -0.1548
   48phy    C18 1286   2.443   3.136   3.334 -0.5624 -0.0523  0.0145
   48phy    O01 1287   2.520   3.255   3.299  0.0534 -0.1046  0.1670
   48phy    H01 1288   2.497   3.282   3.212  0.0371  0.7385  0.4257
   48phy    C19 1289   2.402   3.168   3.476  0.4993  0.2803 -0.2207
   48phy    C13 1290   2.543   3.004   3.318 -0.6766  0.4434  0.2866
   48phy     H3 1291   2.488   2.912   3.351 -1.6041  0.7469 -0.3785
   48phy    O33 1292   2.650   3.008   3.415 -0.0571  0.2574  0.1437
   48phy    H1B 1293   2.700   3.086   3.403 -2.6227  2.1073  0.7341
   48phy    C12 1294   2.607   2.978   3.183 -0.5112 -0.5389  0.6936
   48phy    O11 1295   2.706   2.884   3.166 -0.3762  0.4211  0.6275
   48phy    H1A 1296   2.781   2.905   3.219  1.0481  0.6692 -1.3549
   49phy    C35 1297   2.530   2.787   1.895  0.4553 -0.3315  0.4311
   49phy    C33 1298   2.400   2.844   1.960  0.1649  0.0306  0.1423
   49phy    C34 1299   2.430   2.984   2.009 -0.4344 -0.2672 -0.2279
   49phy    C32 1300   2.281   2.820   1.875 -0.0774 -0.3642 -0.5947
   49phy    C31 1301   2.176   2.754   1.970 -0.4331  0.3756  0.2570
   49phy    C30 1302   2.065   2.676   1.899 -0.0705  0.0219  0.4943
   49phy    C28 1303   1.955   2.585   1.952 -0.0322 -0.6222 -0.2948
   49phy    C29 1304   1.844   2.580   1.849  0.5841  0.2032 -0.2040
   49phy    C27 1305   2.020   2.448   1.992 -0.0489  0.0201 -0.0553
   49phy    C26 1306   1.943   2.368   2.100 -0.4568  0.6290  0.2036
   49phy    C25 1307   2.006   2.233   2.117  0.5364 -0.0427 -0.4688
   49phy    C23 1308   1.956   2.151   2.239  0.5395 -0.2884  0.0377
   49phy    C24 1309   1.922   2.013   2.187 -0.1055  0.0536  0.2410
   49phy    C22 1310   2.042   2.150   2.373 -0.4620 -0.2061  0.2192
   49phy    C21 1311   1.966   2.122   2.501  0.0316 -0.4037  0.5025
   49phy    C20 1312   2.043   2.171   2.620 -0.5813  0.3224  0.0797
   49phy    C18 1313   2.012   2.108   2.766 -0.1920 -0.3682 -0.0103
   49phy    O01 1314   2.047   1.971   2.782 -0.3466 -0.0704 -0.4903
   49phy    H01 1315   2.047   1.927   2.699 -0.9631  0.4057 -0.7494
   49phy    C19 1316   2.116   2.184   2.845  0.2590  0.0367  0.3339
   49phy    C13 1317   1.865   2.125   2.827  0.0236  0.3733 -0.0530
   49phy     H3 1318   1.839   2.234   2.825  0.7072  0.5268 -1.0993
   49phy    O33 1319   1.876   2.100   2.969  0.5354  0.2872  0.5667
   49phy    H1B 1320   1.858   2.009   2.977  1.0319  0.0890 -0.4450
   49phy    C12 1321   1.749   2.036   2.765  0.3990 -0.6352 -0.4842
   49phy    O11 1322   1.750   1.896   2.776  0.5979 -0.3243 -0.7295
   49phy    H1A 1323   1.673   1.858   2.738  0.8807 -1.6729 -0.0258
   50phy    C35 1324   0.794   2.254   0.422  0.2748 -0.9029  0.2168
   50phy    C33 1325   0.645   2.239   0.412 -0.0191 -0.1897  0.4573
   50phy    C34 1326   0.586   2.137   0.509 -0.3010  0.2316  0.1556
   50phy    C32 1327   0.564   2.367   0.439  0.0817  0.1089 -0.9130
   50phy    C31 1328   0.457   2.422   0.343 -0.0072  0.2139  0.1161
   50phy    C30 1329   0.368   2.522   0.419 -0.4505  0.5928  0.1756
   50phy    C28 1330   0.294   2.634   0.335 -0.3145  0.0434  0.4909
   50phy    C29 1331   0.149   2.594   0.335 -0.1599  0.4084  0.1732
   50phy    C27 1332   0.285   2.772   0.406  0.0703 -0.0380 -0.5764
   50phy    C26 1333   0.406   2.862   0.368 -0.1131 -0.8788  0.0626
   50phy    C25 1334   0.386   3.008   0.402  0.4299  0.5873  0.1225
   50phy    C23 1335   0.483   3.110   0.328  0.0259 -0.5658 -0.5999
   50phy    C24 1336   0.408   3.244   0.307 -0.2355 -0.0608  0.7570
   50phy    C22 1337   0.605   3.130   0.418 -0.1065  0.2913  0.0474
   50phy    C21 1338   0.739   3.118   0.335  0.3541 -0.1173 -0.2878
   50phy    C20 1339   0.863   3.146   0.420 -0.2047  0.1148 -0.2493
   50phy    C18 1340   1.007   3.143   0.353  0.2680  0.0701  0.2553
   50phy    O01 1341   1.031   3.013   0.293 -0.2349  0.4471 -0.2555
   50phy    H01 1342   1.122   2.991   0.296 -0.4187 -2.0653 -4.4781
   50phy    C19 1343   1.078   3.148   0.487  0.1018 -0.0857  0.2694
   50phy    C13 1344   1.037   3.263   0.251 -0.2893  0.1390  0.1539
   50phy     H3 1345   0.972   3.241   0.163  0.2302 -0.8419  0.0065
   50phy    O33 1346   0.982   3.393   0.280 -0.1296  0.9294  0.2796
   50phy    H1B 1347   1.044   3.429   0.340  2.1145 -2.0167 -0.0656
   50phy    C12 1348   1.152   3.258   0.145  0.3645 -0.4907  0.2049
   50phy    O11 1349   1.267   3.320   0.187 -0.5532  0.5059 -0.2099
   50phy    H1A 1350   1.298   3.374   0.117  1.7253 -0.1908  0.1743
   51phy    C35 1351   2.171   2.583   0.496  0.1155 -0.0766  0.0062
   51phy    C33 1352   2.246   2.690   0.417 -0.2686 -0.1107 -0.4423
   51phy    C34 1353   2.374   2.745   0.485  0.2252 -0.2557 -0.5518
   51phy    C32 1354   2.272   2.629   0.277 -0.5108  0.0347 -0.0003
   51phy    C31 1355   2.221   2.708   0.153 -0.1968  0.1571 -0.2711
   51phy    C30 1356   2.272   2.652   0.015 -0.0811  0.7481  0.0750
   51phy    C28 1357   2.224   2.725  -0.113 -0.2618 -0.3081  0.2603
   51phy    C29 1358   2.343   2.799  -0.172  0.0734 -0.3593  0.2527
   51phy    C27 1359   2.172   2.627  -0.215 -0.3901  0.5880  0.6816
   51phy    C26 1360   2.057   2.671  -0.312  0.5190 -0.3326 -0.3610
   51phy    C25 1361   2.034   2.581  -0.433  0.1656  0.1012 -0.0343
   51phy    C23 1362   1.919   2.620  -0.523  0.2667  0.0427  0.0331
   51phy    C24 1363   1.970   2.679  -0.658  0.0897 -0.1103  0.0980
   51phy    C22 1364   1.825   2.501  -0.544 -0.7135  0.2688 -0.4315
   51phy    C21 1365   1.705   2.487  -0.448 -0.1340  0.4264  0.2468
   51phy    C20 1366   1.594   2.386  -0.499 -0.2243 -0.4324  0.6376
   51phy    C18 1367   1.465   2.356  -0.410 -0.1111 -0.3392  0.3814
   51phy    O01 1368   1.503   2.286  -0.291 -0.1811 -0.1249  0.2448
   51phy    H01 1369   1.549   2.343  -0.232  1.6710 -1.0142 -0.2790
   51phy    C19 1370   1.379   2.250  -0.485 -0.2446 -0.2116 -0.1459
   51phy    C13 1371   1.390   2.491  -0.372  0.7490  0.0022  0.0652
   51phy     H3 1372   1.459   2.543  -0.300  0.5712  1.1486 -0.5707
   51phy    O33 1373   1.394   2.594  -0.472 -0.0946  0.0233 -0.3858
   51phy    H1B 1374   1.307   2.607  -0.504 -0.9623 -0.3227  1.6402
   51phy    C12 1375   1.282   2.503  -0.258 -0.2282 -0.3328  0.4869
   51phy    O11 1376   1.147   2.491  -0.290  0.9359  0.5777  0.3892
   51phy    H1A 1377   1.133   2.471  -0.381  0.3379  1.2560  0.3226
   52phy    C35 1378   2.259   0.784   1.102 -0.1784  0.4489 -0.1698
   52phy    C33 1379   2.227   0.857   1.235  0.1038 -0.1216  0.2952
   52phy    C34 1380   2.339   0.833   1.326  0.0346 -0.2265  0.4275
   52phy    C32 1381   2.205   1.007   1.201  0.9635 -0.0799 -0.3906
   52phy    C31 1382   2.063   1.044   1.147 -0.2784  0.2176 -0.2458
   52phy    C30 1383   2.035   1.193   1.140  0.7057 -0.3532 -0.7108
   52phy    C28 1384   1.888   1.237   1.099 -0.9135  0.2805 -0.7326
   52phy    C29 1385   1.783   1.236   1.211  0.2458  0.2301 -0.6243
   52phy    C27 1386   1.910   1.383   1.058 -0.0016 -0.0308  0.2458
   52phy    C26 1387   1.874   1.409   0.910 -0.1695  0.9087  0.4717
   52phy    C25 1388   1.891   1.555   0.870  0.3677 -0.1210 -0.7027
   52phy    C23 1389   1.839   1.589   0.732  0.5119  0.1440  0.3230
   52phy    C24 1390   1.745   1.709   0.741  0.0044 -0.0528 -0.0944
   52phy    C22 1391   1.953   1.636   0.637  0.2588  0.0086  0.0431
   52phy    C21 1392   1.951   1.580   0.492  0.2418 -0.2575  0.3575
   52phy    C20 1393   2.058   1.643   0.402  0.5100 -0.5924 -0.4411
   52phy    C18 1394   2.047   1.640   0.245  0.2151 -0.4135  0.3903
   52phy    O01 1395   2.026   1.506   0.196  0.2644 -0.1685 -0.0963
   52phy    H01 1396   1.940   1.479   0.222  0.6214 -1.6792 -0.3915
   52phy    C19 1397   2.189   1.681   0.197 -0.2057  0.2939 -0.0181
   52phy    C13 1398   1.935   1.741   0.186 -0.4201 -0.0440 -0.6232
   52phy     H3 1399   1.841   1.698   0.229 -0.2997 -0.5636 -0.8610
   52phy    O33 1400   1.931   1.869   0.251  0.1114  0.1360 -0.3603
   52phy    H1B 1401   1.949   1.943   0.196 -0.9856  1.9733  1.6369
   52phy    C12 1402   1.869   1.736   0.047  0.0204  0.6175  0.0231
   52phy    O11 1403   1.900   1.843  -0.039 -0.1858  0.7865  0.1414
   52phy    H1A 1404   1.977   1.809  -0.081 -0.8683  0.1015 -0.5999
   53phy    C35 1405   0.815   3.506   1.228  0.1705  0.4509  0.6021
   53phy    C33 1406   0.740   3.377   1.256 -0.6449  0.2478 -0.3620
   53phy    C34 1407   0.595   3.428   1.255  0.0953  0.4029  0.0258
   53phy    C32 1408   0.749   3.273   1.145  0.6704 -0.6516 -0.1531
   53phy    C31 1409   0.857   3.163   1.156 -0.2166  0.3258 -0.3880
   53phy    C30 1410   0.834   3.056   1.052  0.1384  0.0252  0.0585
   53phy    C28 1411   0.918   2.930   1.075  0.5728  0.4583 -0.4669
   53phy    C29 1412   0.826   2.807   1.089  0.6330  0.4063 -0.1720
   53phy    C27 1413   1.009   2.913   0.954 -0.2587 -0.5134  0.3482
   53phy    C26 1414   1.156   2.966   0.967 -0.6141 -0.1103 -0.0986
   53phy    C25 1415   1.252   2.924   0.861 -0.1029 -0.0076 -0.1184
   53phy    C23 1416   1.389   2.989   0.877 -0.6592  0.4892 -0.4923
   53phy    C24 1417   1.485   2.914   0.966  0.1787  0.1381  0.1883
   53phy    C22 1418   1.455   3.010   0.736 -0.7976  0.4229 -0.4705
   53phy    C21 1419   1.447   3.150   0.683  0.0536  0.3135  0.3164
   53phy    C20 1420   1.549   3.173   0.566 -0.1621  0.4418  0.3101
   53phy    C18 1421   1.508   3.263   0.443 -0.1648 -0.6085 -0.1313
   53phy    O01 1422   1.396   3.198   0.380 -0.5274 -0.0301  0.1504
   53phy    H01 1423   1.348   3.256   0.325  1.5183  1.2758 -0.3697
   53phy    C19 1424   1.625   3.234   0.347 -0.0513  0.7600  0.0061
   53phy    C13 1425   1.481   3.423   0.463  0.4246  0.1061  0.2086
   53phy     H3 1426   1.537   3.449   0.557 -1.2746  0.4401  1.1774
   53phy    O33 1427   1.543   3.515   0.373  0.4831  0.0819 -0.3513
   53phy    H1B 1428   1.482   3.545   0.309 -0.7217  0.5187  0.9405
   53phy    C12 1429   1.342   3.480   0.518 -0.1406 -0.0697 -0.0013
   53phy    O11 1430   1.252   3.491   0.415 -0.2925 -0.1830 -0.2120
   53phy    H1A 1431   1.291   3.532   0.340  0.3406 -1.3767 -0.5575
   54phy    C35 1432   2.108   2.839   1.487  0.1859 -0.0223 -0.8653
   54phy    C33 1433   2.246   2.783   1.454 -0.1191 -0.1149 -0.5520
   54phy    C34 1434   2.360   2.844   1.530  0.0586  0.1440  0.2561
   54phy    C32 1435   2.251   2.631   1.424 -0.1287 -0.0470  0.0707
   54phy    C31 1436   2.344   2.563   1.319 -0.1962  0.1366  0.1500
   54phy    C30 1437   2.317   2.417   1.301 -0.0342  0.0006 -0.1213
   54phy    C28 1438   2.410   2.335   1.214  0.5226 -0.2435  0.1640
   54phy    C29 1439   2.424   2.191   1.276  0.0316 -0.7002 -0.5264
   54phy    C27 1440   2.362   2.346   1.067 -0.5324  0.0181 -0.1420
   54phy    C26 1441   2.470   2.302   0.972 -0.4128 -0.1545 -0.4397
   54phy    C25 1442   2.422   2.313   0.831 -0.9135 -0.2396 -0.7240
   54phy    C23 1443   2.521   2.272   0.717 -0.5313 -0.6202  0.3169
   54phy    C24 1444   2.491   2.123   0.685 -0.7382 -0.0161 -0.0273
   54phy    C22 1445   2.513   2.348   0.587 -0.3996  0.9045  0.0220
   54phy    C21 1446   2.647   2.407   0.536  0.1009 -0.7397 -0.0076
   54phy    C20 1447   2.616   2.477   0.405 -0.3067  0.0506  0.4584
   54phy    C18 1448   2.728   2.517   0.297 -0.2910 -0.7265  0.6866
   54phy    O01 1449   2.814   2.614   0.367 -0.1883  0.0190  0.4664
   54phy    H01 1450   2.772   2.695   0.390  1.4609  0.3094  2.8756
   54phy    C19 1451   2.654   2.602   0.190  0.2366 -1.0231  0.0927
   54phy    C13 1452   2.805   2.386   0.235 -0.0288 -0.4221  0.0473
   54phy     H3 1453   2.846   2.336   0.326  0.8884 -1.1089 -0.7301
   54phy    O33 1454   2.721   2.283   0.194  0.4960  0.2231 -0.5646
   54phy    H1B 1455   2.728   2.281   0.101  1.9664 -1.0614 -0.4680
   54phy    C12 1456   2.951   2.374   0.184 -0.5606  0.0583  0.1560
   54phy    O11 1457   2.972   2.357   0.045  0.2794  0.2042  0.0311
   54phy    H1A 1458   2.895   2.326   0.001  0.0385  0.7974  0.0338
   55phy    C35 1459   0.409   4.950   1.628  0.3107 -0.0785  0.6262
   55phy    C33 1460   0.264   4.914   1.595 -0.5975 -0.6984 -0.2860
   55phy    C34 1461   0.164   4.939   1.710 -0.4588  0.4958  0.8448
   55phy    C32 1462   0.228   4.985   1.462  0.4751  0.1589 -0.1513
   55phy    C31 1463   0.200   4.895   1.340  0.1749  0.7347  0.1133
   55phy    C30 1464   0.081   4.948   1.262  0.4187  0.4455  0.1790
   55phy    C28 1465   0.041   4.883   1.130 -0.4730  0.6002  0.3359
   55phy    C29 1466  -0.074   4.788   1.146 -0.6452 -0.0030 -0.0073
   55phy    C27 1467   0.003   5.001   1.036  0.4121 -0.1426 -0.0517
   55phy    C26 1468  -0.003   4.986   0.881  0.8947  0.1410 -0.5985
   55phy    C25 1469  -0.072   5.110   0.819 -0.2826  0.1986 -0.1624
   55phy    C23 1470  -0.067   5.098   0.666  0.3584 -0.2383 -0.3343
   55phy    C24 1471  -0.202   5.129   0.602  0.0783 -0.3211  0.0293
   55phy    C22 1472   0.035   5.196   0.611  0.0517 -0.3285 -0.5312
   55phy    C21 1473   0.120   5.145   0.489  0.0698 -0.2980  0.0517
   55phy    C20 1474   0.247   5.213   0.475  0.0508 -0.3754 -0.4399
   55phy    C18 1475   0.326   5.207   0.343  0.1680 -0.0114 -0.3672
   55phy    O01 1476   0.328   5.070   0.288  0.2879  0.2598  0.1245
   55phy    H01 1477   0.245   5.049   0.252  0.1217  0.4546  0.3862
   55phy    C19 1478   0.468   5.244   0.388  0.3925 -0.6309 -0.2209
   55phy    C13 1479   0.264   5.299   0.224 -0.6302 -0.1712  0.0425
   55phy     H3 1480   0.167   5.252   0.195 -0.7319  0.4271 -0.6087
   55phy    O33 1481   0.204   5.421   0.266 -0.2770 -0.3344 -0.1568
   55phy    H1B 1482   0.275   5.480   0.282 -1.5010  1.0420  0.3854
   55phy    C12 1483   0.308   5.288   0.075 -0.1006  0.4570 -0.0685
   55phy    O11 1484   0.375   5.396   0.014  0.2084  0.1602  0.4816
   55phy    H1A 1485   0.418   5.363  -0.062 -1.7354  0.8953 -1.0250
   56phy    C35 1486   2.074   3.558   2.389 -0.0465 -0.1041  0.0418
   56phy    C33 1487   2.128   3.456   2.295 -0.2851  0.0185  0.1315
   56phy    C34 1488   2.035   3.407   2.182 -0.0874  0.0709 -0.2548
   56phy    C32 1489   2.262   3.509   2.239  0.2372 -0.1122  0.4559
   56phy    C31 1490   2.373   3.409   2.187 -0.1992  0.5044  0.1169
   56phy    C30 1491   2.485   3.495   2.122  0.0056  0.4034  0.2265
   56phy    C28 1492   2.593   3.426   2.038 -0.1297 -0.3814  0.1555
   56phy    C29 1493   2.551   3.390   1.898  0.0052  0.1427 -0.1032
   56phy    C27 1494   2.727   3.500   2.051  0.3038  0.3730  0.0261
   56phy    C26 1495   2.815   3.453   2.163 -0.0660  0.4218  0.0073
   56phy    C25 1496   2.960   3.511   2.163  0.6636 -0.1679  0.0035
   56phy    C23 1497   3.057   3.427   2.252 -0.4476 -0.8524  0.2821
   56phy    C24 1498   3.197   3.476   2.206  0.2999 -0.4509  0.2552
   56phy    C22 1499   3.036   3.447   2.402 -0.5253 -0.8252  0.1802
   56phy    C21 1500   3.050   3.329   2.497 -0.3681  0.9034  0.1786
   56phy    C20 1501   3.015   3.365   2.638 -0.3080 -0.3964 -0.2881
   56phy    C18 1502   2.976   3.260   2.751  0.8122 -0.0431  0.2444
   56phy    O01 1503   3.056   3.142   2.732  0.5790  0.3939  0.6614
   56phy    H01 1504   3.096   3.108   2.809  1.0589  0.7880  0.5889
   56phy    C19 1505   3.021   3.335   2.877  0.0117  0.1195 -0.5363
   56phy    C13 1506   2.814   3.220   2.750  0.0424  0.2599  0.6261
   56phy     H3 1507   2.780   3.209   2.643 -0.8753  0.0772  0.9305
   56phy    O33 1508   2.721   3.321   2.791 -0.1242 -0.4517  0.2225
   56phy    H1B 1509   2.697   3.375   2.719  0.5408  1.9524  1.6945
   56phy    C12 1510   2.767   3.094   2.833  0.5768  0.2546  0.6479
   56phy    O11 1511   2.834   2.975   2.802 -1.3026  0.2408 -0.2980
   56phy    H1A 1512   2.919   2.995   2.770  0.8830 -3.4390  2.3790
   57phy    C35 1513   0.393   2.993   1.236 -0.0709 -0.0271  1.1095
   57phy    C33 1514   0.256   3.015   1.179  0.2924 -0.3305 -0.4872
   57phy    C34 1515   0.160   2.904   1.225 -0.0855 -0.1415  0.2197
   57phy    C32 1516   0.214   3.151   1.241 -0.5667 -0.0981  0.5707
   57phy    C31 1517   0.198   3.252   1.125  0.1644  0.2411 -0.5216
   57phy    C30 1518   0.144   3.394   1.174  0.5335  0.8406  0.4443
   57phy    C28 1519   0.106   3.491   1.063 -0.4190  0.2665 -0.3684
   57phy    C29 1520  -0.043   3.481   1.037  0.4256 -0.6809 -0.1987
   57phy    C27 1521   0.157   3.625   1.113 -0.0824  0.2893  0.0915
   57phy    C26 1522   0.222   3.699   0.990  0.0336 -0.4690 -0.2205
   57phy    C25 1523   0.300   3.827   1.027  0.3904 -0.0740 -0.1392
   57phy    C23 1524   0.345   3.911   0.909 -0.6675 -0.3507 -0.4732
   57phy    C24 1525   0.334   4.056   0.942  0.3097 -0.1837  0.6670
   57phy    C22 1526   0.476   3.857   0.852 -0.1031 -0.3808 -0.0327
   57phy    C21 1527   0.479   3.847   0.701  0.0009  0.0529  0.3302
   57phy    C20 1528   0.613   3.785   0.649  0.0266 -0.0909 -0.6228
   57phy    C18 1529   0.635   3.765   0.492 -0.4820 -0.7218 -0.7092
   57phy    O01 1530   0.522   3.690   0.442  0.3029 -0.0478  0.0811
   57phy    H01 1531   0.441   3.721   0.478  0.1088 -2.0350  1.4891
   57phy    C19 1532   0.764   3.678   0.490  0.1026  0.2142 -0.2258
   57phy    C13 1533   0.654   3.904   0.419  0.9131  0.2289  0.2308
   57phy     H3 1534   0.554   3.951   0.432  0.1445 -1.1124 -0.6193
   57phy    O33 1535   0.730   4.003   0.483  0.2529  0.4765 -0.2321
   57phy    H1B 1536   0.819   3.995   0.458  0.6101 -1.3371  1.3436
   57phy    C12 1537   0.629   3.913   0.257 -0.4843 -0.0355  0.2250
   57phy    O11 1538   0.515   3.853   0.203  0.1118 -0.1419 -0.3799
   57phy    H1A 1539   0.507   3.766   0.238 -1.1983 -0.6642 -1.7876
   58phy    C35 1540   0.984   3.592   1.812  0.6932 -0.3916  0.8032
   58phy    C33 1541   0.847   3.535   1.774  0.1451  0.3340 -0.2481
   58phy    C34 1542   0.769   3.637   1.695 -0.1671  0.1582 -0.0497
   58phy    C32 1543   0.864   3.401   1.700 -0.2152  0.2793  0.7374
   58phy    C31 1544   0.774   3.276   1.724  0.0214  0.0340 -0.0411
   58phy    C30 1545   0.801   3.165   1.622 -0.1819 -0.4172  0.1906
   58phy    C28 1546   0.692   3.051   1.608  0.3152 -0.6523 -0.1547
   58phy    C29 1547   0.608   3.078   1.485 -1.0337  0.1502 -0.1678
   58phy    C27 1548   0.763   2.913   1.598 -0.0850 -0.2347  0.5686
   58phy    C26 1549   0.787   2.857   1.738 -0.0291  1.0944 -0.3238
   58phy    C25 1550   0.830   2.707   1.735 -0.1927  0.0304  0.0054
   58phy    C23 1551   0.826   2.634   1.868 -0.2739  0.2499 -0.1855
   58phy    C24 1552   0.725   2.523   1.861 -0.3466  0.0728 -0.2830
   58phy    C22 1553   0.964   2.589   1.919 -0.0708  0.2707  0.3968
   58phy    C21 1554   0.983   2.597   2.063  0.5867  0.1961 -0.6721
   58phy    C20 1555   1.103   2.534   2.130  0.3084  0.3033 -0.1004
   58phy    C18 1556   1.110   2.534   2.290 -0.1943 -0.3788  0.3175
   58phy    O01 1557   0.997   2.474   2.345  0.7815  0.1899  0.2838
   58phy    H01 1558   1.020   2.446   2.431  0.4899 -1.4554 -0.1504
   58phy    C19 1559   1.215   2.426   2.311  0.1443 -0.1307  0.6829
   58phy    C13 1560   1.142   2.668   2.373 -0.4777 -0.0630  0.4155
   58phy     H3 1561   1.247   2.697   2.347 -0.4948 -0.5939 -0.2839
   58phy    O33 1562   1.158   2.636   2.518 -0.7864 -0.4251  0.4010
   58phy    H1B 1563   1.082   2.658   2.568  0.4942  1.3659  1.6959
   58phy    C12 1564   1.034   2.792   2.357 -0.7021  0.3014 -0.0253
   58phy    O11 1565   1.066   2.904   2.434  0.4021 -0.3702  0.0464
   58phy    H1A 1566   1.156   2.930   2.421  0.3499 -0.3503 -0.2725
   59phy    C35 1567   1.189   1.932   1.229  0.1946  0.4104  0.3462
   59phy    C33 1568   1.057   1.927   1.151 -0.4621 -0.0784 -0.4050
   59phy    C34 1569   0.966   1.830   1.218  0.1782  0.4685 -0.3170
   59phy    C32 1570   1.006   2.075   1.153  0.2674  0.4795  0.3061
   59phy    C31 1571   0.918   2.107   1.029  0.3979  0.0342 -0.1584
   59phy    C30 1572   0.857   2.249   1.029 -0.2851 -0.5268 -0.2013
   59phy    C28 1573   0.752   2.281   0.917 -0.4704  0.2253  0.8352
   59phy    C29 1574   0.611   2.248   0.955  0.3219  0.0102 -0.2928
   59phy    C27 1575   0.770   2.427   0.882 -0.0788 -0.4063 -0.6811
   59phy    C26 1576   0.850   2.458   0.750  0.1710  0.2194  0.0157
   59phy    C25 1577   0.891   2.601   0.742 -0.3458 -0.0265  0.1964
   59phy    C23 1578   0.957   2.637   0.604 -0.1661  0.4368  0.1759
   59phy    C24 1579   0.886   2.757   0.550  0.3596 -0.1125 -0.4956
   59phy    C22 1580   1.109   2.668   0.603  0.3505 -0.0953  0.8328
   59phy    C21 1581   1.180   2.665   0.468  0.2966  0.1750  0.6973
   59phy    C20 1582   1.310   2.741   0.475 -0.1270  0.2518  0.1803
   59phy    C18 1583   1.395   2.761   0.345 -0.1900 -0.4314 -0.0896
   59phy    O01 1584   1.419   2.627   0.290 -0.4315 -0.5264  0.0791
   59phy    H01 1585   1.504   2.621   0.250 -0.6898 -0.1176 -0.5489
   59phy    C19 1586   1.528   2.808   0.410  0.4217  0.2588 -0.2517
   59phy    C13 1587   1.335   2.869   0.232 -0.3558 -0.2769 -0.7401
   59phy     H3 1588   1.242   2.815   0.200  0.7322 -2.9462  0.3398
   59phy    O33 1589   1.272   2.983   0.280  0.1908  0.0941 -0.4227
   59phy    H1B 1590   1.339   3.040   0.312  0.4709  0.8354 -2.1810
   59phy    C12 1591   1.376   2.870   0.081 -0.3542 -0.2077  0.2122
   59phy    O11 1592   1.420   2.750   0.021 -0.1096 -0.1004 -0.7273
   59phy    H1A 1593   1.358   2.688   0.053 -0.3822  1.7165  2.7477
   60phy    C35 1594   4.722   0.449   0.858  0.2065  0.3646  0.1699
   60phy    C33 1595   4.855   0.427   0.797  0.1328  0.9150 -0.2443
   60phy    C34 1596   4.881   0.522   0.684 -0.2304 -0.3288  0.0874
   60phy    C32 1597   4.958   0.425   0.914 -0.2152 -1.0169 -0.4478
   60phy    C31 1598   5.096   0.360   0.881 -0.0475 -0.5065  0.2088
   60phy    C30 1599   5.206   0.372   0.992  0.3230 -0.5349  0.1524
   60phy    C28 1600   5.348   0.328   0.956 -0.1076  0.0416  0.3649
   60phy    C29 1601   5.454   0.426   1.012 -0.3723 -0.0490  0.5580
   60phy    C27 1602   5.368   0.180   0.988  0.2154 -0.2331  0.2667
   60phy    C26 1603   5.462   0.107   0.891 -0.2655 -0.3302 -0.0904
   60phy    C25 1604   5.488  -0.034   0.946 -0.6272 -0.2020  0.2830
   60phy    C23 1605   5.576  -0.121   0.856 -0.0109  0.4944  0.6942
   60phy    C24 1606   5.678  -0.200   0.939  0.2115 -0.3052  0.8152
   60phy    C22 1607   5.506  -0.210   0.747  0.5923  0.3132  0.1600
   60phy    C21 1608   5.578  -0.217   0.610  0.0977 -0.7943 -0.1891
   60phy    C20 1609   5.513  -0.286   0.494 -0.0829  0.3622 -0.0382
   60phy    C18 1610   5.602  -0.304   0.362 -0.1058 -0.1582 -0.1999
   60phy    O01 1611   5.629  -0.177   0.300  0.1639 -0.3318 -0.1512
   60phy    H01 1612   5.548  -0.132   0.283  1.1486  1.0510 -1.4422
   60phy    C19 1613   5.499  -0.372   0.274 -0.0441  0.2609  0.3497
   60phy    C13 1614   5.736  -0.395   0.373  0.3915 -0.4802 -0.5944
   60phy     H3 1615   5.797  -0.340   0.449 -0.2965 -1.3642  0.6319
   60phy    O33 1616   5.722  -0.517   0.448  0.3237 -0.3636  0.1817
   60phy    H1B 1617   5.658  -0.504   0.516  0.6997 -1.4415  0.7581
   60phy    C12 1618   5.864  -0.391   0.281 -0.0602 -0.1108  0.9524
   60phy    O11 1619   5.869  -0.479   0.174  0.2973 -0.0750 -0.1768
   60phy    H1A 1620   5.786  -0.487   0.133 -0.3972  1.7155  0.7823
   61phy    C35 1621   2.547   3.502   1.480 -0.1602 -0.1013 -0.5760
   61phy    C33 1622   2.634   3.622   1.476  0.0456 -0.7165  0.5919
   61phy    C34 1623   2.769   3.577   1.409  0.0210 -0.5575 -0.5467
   61phy    C32 1624   2.576   3.745   1.405  1.1550  0.1472  0.0131
   61phy    C31 1625   2.605   3.870   1.491 -0.1167 -0.0863 -0.0360
   61phy    C30 1626   2.501   3.979   1.459  0.5074  0.0962  0.0076
   61phy    C28 1627   2.510   4.113   1.542  0.6507  0.8908  0.6549
   61phy    C29 1628   2.608   4.209   1.478  0.2836 -0.4581  0.1639
   61phy    C27 1629   2.370   4.169   1.573  0.3734  0.1421 -0.0489
   61phy    C26 1630   2.370   4.250   1.704  0.6690 -0.2969 -0.2952
   61phy    C25 1631   2.231   4.285   1.761 -0.7487  0.7633  0.0572
   61phy    C23 1632   2.236   4.337   1.905 -0.0349  0.3665 -0.4491
   61phy    C24 1633   2.229   4.487   1.908 -0.5117 -0.5388  0.4590
   61phy    C22 1634   2.121   4.273   1.988 -0.0211 -0.6545  0.2024
   61phy    C21 1635   2.161   4.248   2.137 -0.0104  0.1480  0.1490
   61phy    C20 1636   2.050   4.222   2.242  0.7856  0.0210  0.0690
   61phy    C18 1637   2.088   4.155   2.380  0.6286  0.0701  0.3378
   61phy    O01 1638   2.197   4.224   2.447  0.2533  0.0285  0.2892
   61phy    H01 1639   2.213   4.203   2.537 -0.6934  1.9945  0.9886
   61phy    C19 1640   1.964   4.201   2.465 -0.5837 -0.0291  0.1794
   61phy    C13 1641   2.104   3.994   2.384 -0.1263  0.3926  0.8843
   61phy     H3 1642   2.025   3.939   2.326  0.0786 -0.2108  1.1703
   61phy    O33 1643   2.090   3.936   2.511 -0.1799  0.2121  0.5708
   61phy    H1B 1644   2.168   3.961   2.556 -0.1084 -1.5473  1.5233
   61phy    C12 1645   2.237   3.945   2.323 -0.4506 -0.0877  0.6547
   61phy    O11 1646   2.345   3.962   2.407  0.3379  0.2925  0.2892
   61phy    H1A 1647   2.359   4.054   2.410  1.0389  0.1821  0.8316
   62phy    C35 1648   1.312   4.488   1.731  0.1812 -0.2754  0.4210
   62phy    C33 1649   1.200   4.580   1.767 -0.4043 -0.3711 -0.0489
   62phy    C34 1650   1.230   4.660   1.897 -0.1298  0.4123  0.4739
   62phy    C32 1651   1.142   4.648   1.638  0.3087 -0.4316  0.0612
   62phy    C31 1652   0.997   4.612   1.616  0.3349  0.1552 -0.6419
   62phy    C30 1653   0.948   4.663   1.481  0.2046  0.5442 -0.3405
   62phy    C28 1654   0.799   4.631   1.443 -0.1884  0.3854  0.1692
   62phy    C29 1655   0.704   4.738   1.496 -0.4017  0.2236 -0.0660
   62phy    C27 1656   0.786   4.650   1.294  0.3024  0.5179  0.2373
   62phy    C26 1657   0.791   4.513   1.221  0.0905  0.0348 -0.0422
   62phy    C25 1658   0.755   4.534   1.075  0.3612 -0.6297  0.3805
   62phy    C23 1659   0.795   4.419   0.976  0.0709  0.5677  0.0236
   62phy    C24 1660   0.681   4.322   0.966 -0.2912 -0.2840  0.3907
   62phy    C22 1661   0.837   4.465   0.837 -0.0631  0.1063 -0.3537
   62phy    C21 1662   0.974   4.528   0.820 -0.1400 -0.0340  0.0544
   62phy    C20 1663   1.005   4.532   0.669 -0.3340  0.2902  0.1367
   62phy    C18 1664   1.158   4.566   0.638  0.3110  0.6110  0.4067
   62phy    O01 1665   1.203   4.676   0.718  0.2394 -0.4505 -0.3657
   62phy    H01 1666   1.135   4.715   0.770 -0.1901 -1.5446 -0.0834
   62phy    C19 1667   1.166   4.612   0.487 -0.4375 -0.1614 -0.1008
   62phy    C13 1668   1.259   4.441   0.658  0.0002  0.2100 -0.4888
   62phy     H3 1669   1.242   4.407   0.764  2.5631 -0.0712 -0.0945
   62phy    O33 1670   1.229   4.314   0.594  0.2390  0.4572  0.4601
   62phy    H1B 1671   1.277   4.305   0.514  0.0786 -0.5952  0.4751
   62phy    C12 1672   1.414   4.443   0.688 -0.0746  0.0580 -0.4284
   62phy    O11 1673   1.460   4.573   0.720 -0.4821  0.6971  0.1863
   62phy    H1A 1674   1.381   4.624   0.727 -0.0140  1.6295 -0.8999
   63phy    C35 1675   1.171   3.009   1.507  0.0928 -0.3524 -0.1180
   63phy    C33 1676   1.293   2.921   1.484  0.2859  0.1491  0.1034
   63phy    C34 1677   1.285   2.859   1.347 -0.2995  0.2654  0.3773
   63phy    C32 1678   1.416   3.005   1.483 -0.7113 -0.4025 -0.0770
   63phy    C31 1679   1.512   2.976   1.604  0.0373  0.4999 -0.1518
   63phy    C30 1680   1.640   3.064   1.616 -0.3151  0.1165  0.2560
   63phy    C28 1681   1.734   3.032   1.737  0.3072 -0.8331 -0.0783
   63phy    C29 1682   1.882   3.048   1.706 -0.1137 -0.4309  0.0062
   63phy    C27 1683   1.711   3.134   1.851 -0.2643 -0.1088 -0.2422
   63phy    C26 1684   1.715   3.089   2.000  0.1740  0.1800  0.0969
   63phy    C25 1685   1.685   3.207   2.092  0.2278 -0.2268 -0.9125
   63phy    C23 1686   1.658   3.188   2.245 -0.0484  0.5169 -0.4718
   63phy    C24 1687   1.779   3.152   2.326 -0.1160 -0.1585  0.4325
   63phy    C22 1688   1.594   3.318   2.302 -0.0328  0.4252 -0.6182
   63phy    C21 1689   1.466   3.299   2.391 -0.4794 -0.0496 -0.1801
   63phy    C20 1690   1.397   3.431   2.428 -0.3734 -0.1523 -0.4248
   63phy    C18 1691   1.289   3.438   2.538 -0.0751 -0.4616  0.5602
   63phy    O01 1692   1.343   3.373   2.658 -0.1643  0.1581 -0.1201
   63phy    H01 1693   1.283   3.366   2.730  0.3985 -3.6033  0.2289
   63phy    C19 1694   1.289   3.593   2.569 -0.2267  0.0858 -0.2204
   63phy    C13 1695   1.136   3.385   2.514  0.2114 -0.4100 -0.5821
   63phy     H3 1696   1.094   3.440   2.426 -1.8455  0.7313  1.0142
   63phy    O33 1697   1.041   3.427   2.611 -0.2551  0.0487 -0.4501
   63phy    H1B 1698   1.014   3.353   2.663 -1.7820  1.1270  0.3622
   63phy    C12 1699   1.115   3.231   2.473 -0.3839 -0.1960  0.5316
   63phy    O11 1700   1.139   3.135   2.575 -0.1255 -0.4896  0.4954
   63phy    H1A 1701   1.230   3.145   2.598 -0.2462  1.2360  0.3379
   64phy    C35 1702   1.259   0.505   1.307 -0.2099  0.4579 -0.1009
   64phy    C33 1703   1.340   0.428   1.410 -0.0805 -0.2685  0.1826
   64phy    C34 1704   1.309   0.505   1.533 -0.5310 -0.3272 -0.8107
   64phy    C32 1705   1.297   0.285   1.422  0.0157  0.0025  0.6225
   64phy    C31 1706   1.414   0.190   1.456  0.1766 -0.2786 -0.0600
   64phy    C30 1707   1.373   0.043   1.440  0.1286 -0.1949  0.5487
   64phy    C28 1708   1.487  -0.058   1.469 -0.0482  0.0640  0.4372
   64phy    C29 1709   1.471  -0.129   1.608  0.6737 -0.2787  0.0879
   64phy    C27 1710   1.489  -0.157   1.349 -0.0752  0.4864  0.1081
   64phy    C26 1711   1.625  -0.227   1.316  0.0343 -0.0792  0.2640
   64phy    C25 1712   1.610  -0.336   1.203  0.2450  0.2865 -0.6806
   64phy    C23 1713   1.684  -0.472   1.229  0.0976  0.1653 -0.7248
   64phy    C24 1714   1.609  -0.555   1.337  0.4547  0.1834  0.1948
   64phy    C22 1715   1.693  -0.558   1.099  0.3420 -0.0327  0.0805
   64phy    C21 1716   1.799  -0.514   0.995 -0.2543  0.6285  0.0661
   64phy    C20 1717   1.800  -0.606   0.869  0.1506  0.3068 -0.7566
   64phy    C18 1718   1.910  -0.607   0.761 -0.3122  0.3900 -0.3491
   64phy    O01 1719   1.930  -0.473   0.720 -0.0784 -0.6498  0.6958
   64phy    H01 1720   1.846  -0.435   0.705  0.5756  0.6454  0.1397
   64phy    C19 1721   1.841  -0.684   0.645 -0.6281 -0.2146  0.0421
   64phy    C13 1722   2.048  -0.671   0.821 -0.4717 -0.0612  0.2256
   64phy     H3 1723   2.097  -0.587   0.877  1.8690  0.2113 -2.0272
   64phy    O33 1724   2.046  -0.771   0.922  0.1686  0.4451  0.2200
   64phy    H1B 1725   1.998  -0.741   0.997  0.1528  1.0193 -0.0181
   64phy    C12 1726   2.187  -0.673   0.739  0.6325 -0.2627 -0.0115
   64phy    O11 1727   2.215  -0.781   0.655 -0.2502  0.2764  0.2707
   64phy    H1A 1728   2.225  -0.854   0.713  0.6400 -0.9551 -1.3371
   65phy    C35 1729   3.281   4.749   0.957 -1.0419  0.2075 -0.0960
   65phy    C33 1730   3.189   4.860   0.998 -0.0488  0.2793  0.4161
   65phy    C34 1731   3.224   4.880   1.142 -0.1302 -0.1485  0.2588
   65phy    C32 1732   3.206   4.985   0.912 -0.3193 -0.0026  0.0210
   65phy    C31 1733   3.089   5.016   0.825 -0.4190 -0.3728 -0.0984
   65phy    C30 1734   3.091   5.147   0.748 -0.0817 -0.4051  0.0067
   65phy    C28 1735   2.975   5.161   0.648  0.0973 -0.3225 -0.1769
   65phy    C29 1736   2.925   5.306   0.630 -0.0566  0.0557 -0.0331
   65phy    C27 1737   3.010   5.091   0.509  0.3643 -0.1915 -0.0446
   65phy    C26 1738   2.893   5.031   0.428  0.1030  0.2427 -0.9707
   65phy    C25 1739   2.935   4.952   0.305 -0.0401  0.2915  0.0417
   65phy    C23 1740   2.815   4.887   0.245  0.3868  0.2237  0.3626
   65phy    C24 1741   2.804   4.919   0.099  0.4527  0.3258  0.0430
   65phy    C22 1742   2.815   4.737   0.266 -0.6448 -0.1065 -0.6250
   65phy    C21 1743   2.677   4.669   0.283 -0.2112 -0.0099 -0.1384
   65phy    C20 1744   2.695   4.531   0.343  0.4261  0.1806 -0.4853
   65phy    C18 1745   2.567   4.434   0.323 -0.7173  0.5208  0.0780
   65phy    O01 1746   2.444   4.512   0.352  0.1783 -0.1529 -0.3532
   65phy    H01 1747   2.379   4.451   0.381 -1.4152  1.7620  0.2991
   65phy    C19 1748   2.578   4.344   0.453  0.1291  0.2416 -0.4286
   65phy    C13 1749   2.558   4.338   0.193 -0.0477 -0.1992 -0.5265
   65phy     H3 1750   2.663   4.318   0.163 -0.2561 -2.1762 -0.0301
   65phy    O33 1751   2.513   4.196   0.190  0.2282 -0.1983 -0.0800
   65phy    H1B 1752   2.422   4.195   0.215  0.5745  1.3084  1.4205
   65phy    C12 1753   2.524   4.405   0.059 -0.7657 -0.0487 -0.9182
   65phy    O11 1754   2.398   4.453   0.044 -0.3979 -0.4078  0.0674
   65phy    H1A 1755   2.385   4.498  -0.037  1.5410  0.3249  0.1157
   66phy    C35 1756   2.433   1.469   2.284  0.2417 -0.3294 -0.2425
   66phy    C33 1757   2.428   1.352   2.192 -0.1468 -0.0324  0.2314
   66phy    C34 1758   2.518   1.379   2.081  0.0867  0.0572  0.0253
   66phy    C32 1759   2.473   1.223   2.255 -0.0536 -0.4935 -0.2420
   66phy    C31 1760   2.377   1.099   2.234 -0.1709 -0.0521  0.0825
   66phy    C30 1761   2.451   0.976   2.294  0.2593 -0.5276 -0.1777
   66phy    C28 1762   2.373   0.847   2.269 -0.4622 -0.3532 -0.2857
   66phy    C29 1763   2.470   0.735   2.235  0.1181 -0.2563 -0.1397
   66phy    C27 1764   2.284   0.803   2.390  0.4502  1.0002  0.1928
   66phy    C26 1765   2.149   0.738   2.355  0.5923 -0.0372  0.1871
   66phy    C25 1766   2.077   0.658   2.465  0.1216  0.1000 -0.3231
   66phy    C23 1767   1.924   0.638   2.435 -0.9749  0.1176 -0.0564
   66phy    C24 1768   1.912   0.514   2.342  0.0058 -0.6205 -0.0898
   66phy    C22 1769   1.850   0.592   2.564 -0.5263 -0.1533  0.0842
   66phy    C21 1770   1.779   0.701   2.643  0.1828 -0.3677  0.4428
   66phy    C20 1771   1.755   0.648   2.785  0.2645 -0.6812 -0.1577
   66phy    C18 1772   1.693   0.739   2.896  1.1227  0.4645 -0.6220
   66phy    O01 1773   1.554   0.740   2.868  0.4594 -0.2909 -0.3180
   66phy    H01 1774   1.531   0.794   2.795 -2.0019 -1.3848 -0.4475
   66phy    C19 1775   1.707   0.636   3.016  0.2941  0.0253  0.4063
   66phy    C13 1776   1.749   0.889   2.931  0.5930  0.4625 -0.0430
   66phy     H3 1777   1.753   0.944   2.833 -0.6952  0.1540 -0.2788
   66phy    O33 1778   1.887   0.894   2.973 -0.1671 -0.5102 -1.0316
   66phy    H1B 1779   1.946   0.835   2.931  2.3339  1.1233 -0.0855
   66phy    C12 1780   1.658   0.987   3.024 -0.0595  0.1125  0.7022
   66phy    O11 1781   1.655   1.128   2.997  0.0477 -0.0179 -0.1120
   66phy    H1A 1782   1.618   1.168   3.073  1.4025  1.2298 -0.0577
   67phy    C35 1783   4.085   0.285   1.089  0.1396 -0.1782  0.1400
   67phy    C33 1784   3.964   0.289   1.176  0.1187 -0.3497 -0.8260
   67phy    C34 1785   3.998   0.352   1.311  0.1649  0.1205  0.7214
   67phy    C32 1786   3.850   0.374   1.119 -0.1545  0.0636 -0.2692
   67phy    C31 1787   3.754   0.276   1.044  0.0845  0.0065  0.3338
   67phy    C30 1788   3.610   0.337   1.042 -0.2743 -0.6338 -0.4609
   67phy    C28 1789   3.515   0.249   0.964  0.8191  0.1196  0.1573
   67phy    C29 1790   3.410   0.186   1.061 -0.2246 -0.0673  0.2136
   67phy    C27 1791   3.425   0.320   0.857 -0.6382  0.8959  0.3456
   67phy    C26 1792   3.472   0.300   0.706  0.0067  0.1819  0.1871
   67phy    C25 1793   3.367   0.363   0.603 -0.4357  0.9302  0.0232
   67phy    C23 1794   3.394   0.328   0.454 -0.1699  0.7522 -0.4581
   67phy    C24 1795   3.263   0.339   0.386  0.2259  0.0254  0.4705
   67phy    C22 1796   3.505   0.412   0.391  0.1302  0.0045 -0.0684
   67phy    C21 1797   3.585   0.340   0.285 -0.4596  0.5899  0.2398
   67phy    C20 1798   3.682   0.436   0.215  0.6870  0.3936 -0.0814
   67phy    C18 1799   3.764   0.381   0.097 -0.2232 -0.1173 -0.2567
   67phy    O01 1800   3.850   0.280   0.151  0.8191 -0.2463  0.0239
   67phy    H01 1801   3.801   0.224   0.208  0.3228  0.1094 -0.0454
   67phy    C19 1802   3.843   0.508   0.070  0.6473  0.0312  0.0960
   67phy    C13 1803   3.687   0.333  -0.034  0.9820 -0.2795  0.1466
   67phy     H3 1804   3.604   0.269   0.004 -1.8063  2.2584 -1.2001
   67phy    O33 1805   3.605   0.422  -0.103 -0.0818  0.3702 -0.1342
   67phy    H1B 1806   3.552   0.464  -0.038  0.0565  0.3251  0.0095
   67phy    C12 1807   3.739   0.212  -0.125  0.3853 -0.1415  0.1101
   67phy    O11 1808   3.830   0.241  -0.225 -0.4806  0.7087  0.2095
   67phy    H1A 1809   3.913   0.252  -0.183 -0.6639 -0.8513  1.0301
   68phy    C35 1810   1.955   0.566   1.397  0.0774 -0.0013  0.3733
   68phy    C33 1811   1.873   0.504   1.514 -0.4895  0.4616  0.0788
   68phy    C34 1812   1.754   0.594   1.559 -0.0538  0.4768  0.4190
   68phy    C32 1813   1.838   0.350   1.493 -0.6412 -0.8372  0.3049
   68phy    C31 1814   1.960   0.255   1.522 -0.0559 -0.1724 -0.2392
   68phy    C30 1815   1.923   0.111   1.526 -0.2669  0.4487  0.3910
   68phy    C28 1816   2.044   0.014   1.518 -0.3077 -0.2998  0.3231
   68phy    C29 1817   2.050  -0.077   1.640 -0.5252  0.2046  0.5441
   68phy    C27 1818   2.036  -0.090   1.397 -0.0512 -0.5398 -0.0182
   68phy    C26 1819   2.057  -0.033   1.257  0.1730 -0.8217 -0.0670
   68phy    C25 1820   2.036  -0.147   1.160  0.2271  0.2280  0.2625
   68phy    C23 1821   2.039  -0.131   1.006  0.2078 -0.4486  0.1812
   68phy    C24 1822   2.123  -0.240   0.945  0.0538  0.4073  0.0721
   68phy    C22 1823   1.898  -0.153   0.954  0.6683 -0.8766 -0.2284
   68phy    C21 1824   1.843  -0.101   0.818  0.0634 -0.1915  0.7773
   68phy    C20 1825   1.700  -0.143   0.799  0.4252 -0.3893 -0.4233
   68phy    C18 1826   1.633  -0.153   0.659  0.5303  0.5810  0.7773
   68phy    O01 1827   1.644  -0.027   0.585  0.3570 -0.0357  0.0571
   68phy    H01 1828   1.733   0.003   0.592 -0.4963  2.2708  2.6895
   68phy    C19 1829   1.482  -0.161   0.694 -0.6613 -0.1776 -0.4781
   68phy    C13 1830   1.675  -0.284   0.571  0.2090  0.5041  0.4073
   68phy     H3 1831   1.783  -0.264   0.548 -0.0191  1.1567 -0.1245
   68phy    O33 1832   1.698  -0.402   0.636 -0.2965  0.1515 -0.6046
   68phy    H1B 1833   1.615  -0.429   0.672  0.2350 -0.8139 -0.0557
   68phy    C12 1834   1.657  -0.298   0.418  0.2454 -0.3284  0.1794
   68phy    O11 1835   1.533  -0.349   0.381 -0.4762  0.6466  0.5426
   68phy    H1A 1836   1.521  -0.322   0.292 -1.6748 -0.6994  0.2624
   69phy    C35 1837   2.206   3.166   1.683  0.1146 -0.6006  0.6215
   69phy    C33 1838   2.228   3.307   1.622  0.1482  0.3727 -0.3079
   69phy    C34 1839   2.185   3.294   1.478 -0.4975  0.5988 -0.5221
   69phy    C32 1840   2.160   3.409   1.712  0.3004 -0.2386 -0.0003
   69phy    C31 1841   2.242   3.540   1.738  0.1146  0.1638 -0.4315
   69phy    C30 1842   2.162   3.638   1.829 -0.2381  0.8148  0.0843
   69phy    C28 1843   2.218   3.780   1.806 -0.3797 -0.4241 -0.0543
   69phy    C29 1844   2.098   3.875   1.770 -0.2589 -0.3433  0.8849
   69phy    C27 1845   2.292   3.832   1.931 -0.2549 -0.0975 -0.4657
   69phy    C26 1846   2.447   3.827   1.919 -0.4544  0.6122  0.0930
   69phy    C25 1847   2.517   3.930   2.004  0.0837  0.2477 -0.5961
   69phy    C23 1848   2.665   3.911   2.029 -0.3209  0.0318  0.3270
   69phy    C24 1849   2.746   4.018   1.949 -0.0456  0.2559  0.1729
   69phy    C22 1850   2.677   3.933   2.176 -0.6671  0.1043 -0.1164
   69phy    C21 1851   2.681   3.814   2.275  0.4923 -0.3436 -0.1857
   69phy    C20 1852   2.641   3.874   2.415  0.1407 -0.3290 -0.0564
   69phy    C18 1853   2.627   3.777   2.532 -0.1735 -0.0837 -0.6243
   69phy    O01 1854   2.755   3.705   2.543 -0.7152 -0.0683 -0.2677
   69phy    H01 1855   2.819   3.758   2.587 -1.3871  1.8871 -1.4775
   69phy    C19 1856   2.619   3.872   2.652  0.0646 -0.1861 -0.2231
   69phy    C13 1857   2.506   3.676   2.515  0.1328  0.4119  0.0725
   69phy     H3 1858   2.495   3.642   2.409 -2.0284  0.7804  0.1232
   69phy    O33 1859   2.371   3.730   2.538 -0.2588  0.0588  0.1943
   69phy    H1B 1860   2.355   3.795   2.472 -0.8075 -0.4718 -0.2002
   69phy    C12 1861   2.522   3.533   2.585  0.1436 -0.2850 -0.1087
   69phy    O11 1862   2.634   3.448   2.563 -0.1916 -0.0988 -0.2964
   69phy    H1A 1863   2.698   3.509   2.530 -2.0382  1.8032 -0.5639
   70phy    C35 1864   1.296   1.198   0.750  0.5534 -0.4035  0.0370
   70phy    C33 1865   1.433   1.143   0.765 -0.3046  0.3974  0.2809
   70phy    C34 1866   1.526   1.249   0.808  0.6545  0.3426 -0.0639
   70phy    C32 1867   1.425   1.017   0.850  0.0340 -0.0918 -0.6773
   70phy    C31 1868   1.552   0.925   0.874  0.0226 -0.1118  0.4932
   70phy    C30 1869   1.529   0.833   0.991  0.4351 -0.0010 -0.0837
   70phy    C28 1870   1.650   0.738   1.019  0.0921  0.4340  0.4983
   70phy    C29 1871   1.748   0.809   1.113  0.1927  0.1815 -0.0907
   70phy    C27 1872   1.596   0.612   1.095  0.0801  0.0512 -0.3271
   70phy    C26 1873   1.638   0.482   1.038 -0.3071  0.4409  0.2656
   70phy    C25 1874   1.543   0.369   1.061  0.1174  0.3520  0.1899
   70phy    C23 1875   1.573   0.244   0.982  0.7172  0.3664 -0.0502
   70phy    C24 1876   1.595   0.132   1.085 -0.4291  0.3141  0.1199
   70phy    C22 1877   1.455   0.205   0.884 -0.3085 -0.0871 -0.2517
   70phy    C21 1878   1.482   0.263   0.745 -0.3883  0.2074 -0.0593
   70phy    C20 1879   1.365   0.250   0.647 -1.2053 -0.2343  0.2651
   70phy    C18 1880   1.377   0.289   0.494  0.3594 -0.6950  0.1437
   70phy    O01 1881   1.467   0.401   0.501  0.4019 -0.1207 -0.2314
   70phy    H01 1882   1.425   0.478   0.469  0.0829 -0.0494  0.3477
   70phy    C19 1883   1.233   0.337   0.453  0.1256 -0.0587  0.0884
   70phy    C13 1884   1.431   0.175   0.400 -0.0317  0.0538  0.0311
   70phy     H3 1885   1.541   0.173   0.421 -0.0088  0.5649 -0.0104
   70phy    O33 1886   1.402   0.034   0.431  0.0375  0.0478  0.6034
   70phy    H1B 1887   1.463   0.004   0.495 -0.2815  2.5757  2.2192
   70phy    C12 1888   1.470   0.190   0.245 -0.1206  0.4324 -0.3225
   70phy    O11 1889   1.484   0.311   0.175 -0.0163 -0.2543 -0.0353
   70phy    H1A 1890   1.400   0.323   0.136 -0.3680 -0.6719  0.5726
   71phy    C35 1891   2.409   0.843   1.688 -0.6486  0.0466  0.4108
   71phy    C33 1892   2.496   0.717   1.691  0.0023  0.5671 -1.1345
   71phy    C34 1893   2.563   0.692   1.828  0.9601 -0.0188  0.0320
   71phy    C32 1894   2.415   0.601   1.631 -0.4483  0.4715  0.5386
   71phy    C31 1895   2.495   0.498   1.549  0.5007 -0.0263 -0.1557
   71phy    C30 1896   2.383   0.425   1.468 -0.0070  0.1195  0.3027
   71phy    C28 1897   2.408   0.333   1.355  0.0676  0.7638  0.1899
   71phy    C29 1898   2.454   0.191   1.406 -0.5098 -0.3461  0.6316
   71phy    C27 1899   2.276   0.325   1.280  0.0257 -0.2792 -0.1202
   71phy    C26 1900   2.287   0.323   1.124 -0.0734 -0.0658  0.5437
   71phy    C25 1901   2.144   0.331   1.068  0.1368  0.2052  0.0674
   71phy    C23 1902   2.142   0.322   0.917  0.0017  0.2330 -0.1492
   71phy    C24 1903   2.162   0.173   0.870 -0.0063 -0.6094 -0.3349
   71phy    C22 1904   2.004   0.367   0.870  0.2482 -0.9364 -0.5256
   71phy    C21 1905   1.987   0.422   0.730  0.2366 -0.1013 -0.5482
   71phy    C20 1906   1.856   0.491   0.702 -0.0780 -0.4788 -0.3700
   71phy    C18 1907   1.821   0.546   0.558  0.5014 -0.6752  0.0074
   71phy    O01 1908   1.929   0.629   0.513  0.0877  0.5012  0.6186
   71phy    H01 1909   1.909   0.721   0.520  1.5454  0.8701  0.4314
   71phy    C19 1910   1.697   0.634   0.597  0.1475  0.2592  0.1492
   71phy    C13 1911   1.800   0.431   0.445 -0.3857 -0.3858 -0.5223
   71phy     H3 1912   1.904   0.391   0.445  0.2400  1.1701 -0.0765
   71phy    O33 1913   1.732   0.317   0.490 -0.1504  0.1147 -0.0584
   71phy    H1B 1914   1.641   0.340   0.491 -0.0559  0.5397 -0.8315
   71phy    C12 1915   1.808   0.442   0.279  0.1656  0.1883 -0.1593
   71phy    O11 1916   1.692   0.483   0.209 -0.0414  0.3067  0.2964
   71phy    H1A 1917   1.647   0.409   0.173  2.6877 -1.1849 -0.3553
   72phy    C35 1918   2.073   1.168   1.635  0.4475  0.0071 -0.4164
   72phy    C33 1919   2.211   1.209   1.683 -0.3159 -0.2404  0.1758
   72phy    C34 1920   2.254   1.139   1.807 -0.6839 -0.0807 -0.5558
   72phy    C32 1921   2.311   1.215   1.561  0.0841 -0.0638 -0.1071
   72phy    C31 1922   2.341   1.361   1.508  0.3277 -0.0485  0.3302
   72phy    C30 1923   2.433   1.372   1.385 -0.1143  0.8687  0.2800
   72phy    C28 1924   2.443   1.498   1.304 -0.0361  0.2239 -0.2301
   72phy    C29 1925   2.564   1.586   1.342 -0.0664  0.0438 -0.1506
   72phy    C27 1926   2.479   1.458   1.162  0.1157 -0.2942  0.1463
   72phy    C26 1927   2.361   1.447   1.066  0.1076 -0.3644 -0.4168
   72phy    C25 1928   2.407   1.412   0.918  0.3951 -0.3615 -0.3176
   72phy    C23 1929   2.302   1.383   0.806  0.1954  0.0106  0.0649
   72phy    C24 1930   2.345   1.456   0.678  0.3770  0.1018 -0.4624
   72phy    C22 1931   2.305   1.232   0.765 -0.5906 -0.6860  0.0876
   72phy    C21 1932   2.159   1.183   0.757  0.3242 -0.2426  0.4970
   72phy    C20 1933   2.145   1.040   0.767  0.0943 -0.1660  0.0708
   72phy    C18 1934   2.006   0.975   0.739 -0.1653 -0.3799 -0.4502
   72phy    O01 1935   1.892   1.002   0.825  0.0742  0.1507  0.6467
   72phy    H01 1936   1.926   1.026   0.910 -1.4166  0.9083  1.0595
   72phy    C19 1937   2.027   0.827   0.772 -0.7407  0.2095 -0.0722
   72phy    C13 1938   1.953   0.990   0.589 -0.1502 -0.0420  0.5092
   72phy     H3 1939   2.007   1.081   0.552  1.1413 -1.0555 -0.1993
   72phy    O33 1940   1.991   0.898   0.485 -0.7034 -0.2439 -0.5428
   72phy    H1B 1941   2.081   0.872   0.490 -0.8355 -1.2119 -2.4403
   72phy    C12 1942   1.818   1.056   0.543 -0.4263 -0.7810  0.4150
   72phy    O11 1943   1.772   1.156   0.627  0.1571 -0.3361 -0.5490
   72phy    H1A 1944   1.793   1.135   0.716  0.3618  1.4221 -0.1378
   73phy    C35 1945   2.645   0.912   0.685 -0.8108  0.1517 -0.0655
   73phy    C33 1946   2.622   1.014   0.793 -0.6431  0.6606  0.4435
   73phy    C34 1947   2.547   0.957   0.917  0.2149  0.1449  0.2351
   73phy    C32 1948   2.766   1.063   0.823 -0.1559  0.3838  0.5567
   73phy    C31 1949   2.791   1.215   0.819  0.4978 -0.2275 -0.1592
   73phy    C30 1950   2.940   1.245   0.854  0.0955  0.0441 -0.0725
   73phy    C28 1951   3.015   1.376   0.813  0.6239 -0.4635 -0.0830
   73phy    C29 1952   3.107   1.420   0.931  0.1473 -0.2855 -0.1999
   73phy    C27 1953   3.082   1.353   0.671 -0.5704 -0.5502 -0.4177
   73phy    C26 1954   3.087   1.485   0.588  0.1731  0.5008  0.4125
   73phy    C25 1955   3.117   1.462   0.443 -0.5258 -0.0328  0.6926
   73phy    C23 1956   3.144   1.597   0.368  0.1412 -0.2939 -0.0488
   73phy    C24 1957   3.284   1.654   0.380  0.5888 -0.0301  0.1398
   73phy    C22 1958   3.136   1.589   0.217 -0.0306 -0.6223  0.0662
   73phy    C21 1959   2.998   1.583   0.147  0.8025 -0.6042 -0.0479
   73phy    C20 1960   3.030   1.562   0.004  0.1325  0.2318  0.1731
   73phy    C18 1961   2.916   1.528  -0.095  0.1344  0.8109  0.3215
   73phy    O01 1962   2.846   1.407  -0.052 -0.3746 -0.1093  0.1268
   73phy    H01 1963   2.758   1.420  -0.080 -0.4628 -1.1840 -0.1449
   73phy    C19 1964   2.991   1.473  -0.220 -0.3357  0.9402  0.2652
   73phy    C13 1965   2.821   1.648  -0.129  0.4200  0.1788  0.5574
   73phy     H3 1966   2.791   1.688  -0.029 -1.2982  0.5315 -0.0693
   73phy    O33 1967   2.884   1.768  -0.183 -0.5788 -0.2225  0.3386
   73phy    H1B 1968   2.832   1.794  -0.257 -1.8462 -1.8909  0.5661
   73phy    C12 1969   2.667   1.640  -0.154 -0.2316  0.0930 -0.0065
   73phy    O11 1970   2.608   1.519  -0.125  0.7693  0.1450  0.0804
   73phy    H1A 1971   2.518   1.519  -0.153  0.8493 -0.2639 -0.1929
   74phy    C35 1972   3.452   1.750   1.845 -0.1300 -0.4054 -0.6353
   74phy    C33 1973   3.418   1.652   1.738  0.5513  0.1813 -0.4248
   74phy    C34 1974   3.397   1.512   1.796 -0.2963  0.1096 -0.1052
   74phy    C32 1975   3.293   1.709   1.664 -0.2289 -0.0227  0.1349
   74phy    C31 1976   3.264   1.646   1.530 -0.1433  0.5687 -0.4682
   74phy    C30 1977   3.146   1.713   1.471  0.0859 -0.8730 -0.2112
   74phy    C28 1978   3.075   1.641   1.353 -0.0683 -0.2267 -0.2800
   74phy    C29 1979   2.930   1.602   1.391 -0.4495 -0.4074 -0.5193
   74phy    C27 1980   3.065   1.734   1.230  0.6513 -0.6676  0.4158
   74phy    C26 1981   3.189   1.745   1.137  0.5550 -0.1786 -0.7399
   74phy    C25 1982   3.170   1.847   1.023 -0.3675 -0.3908 -0.3474
   74phy    C23 1983   3.300   1.875   0.945 -0.4315 -0.8374  0.4898
   74phy    C24 1984   3.305   1.807   0.801 -0.1252 -0.2092 -0.0847
   74phy    C22 1985   3.314   2.031   0.923  0.0912 -0.4165  0.1631
   74phy    C21 1986   3.455   2.080   0.932  0.2543 -0.6738  0.3754
   74phy    C20 1987   3.463   2.230   0.904  0.6789 -0.2692  0.8149
   74phy    C18 1988   3.597   2.298   0.859  0.4910  0.0926  0.3629
   74phy    O01 1989   3.704   2.236   0.929 -0.1748  0.0354  0.5258
   74phy    H01 1990   3.672   2.216   1.014 -0.3398  0.3004  0.5266
   74phy    C19 1991   3.582   2.450   0.895 -0.1206 -0.2328 -0.4751
   74phy    C13 1992   3.629   2.273   0.706  0.6328 -0.0261  0.3681
   74phy     H3 1993   3.643   2.163   0.694  0.3492  0.0391 -0.6737
   74phy    O33 1994   3.515   2.279   0.616 -0.4898 -0.2440  0.4078
   74phy    H1B 1995   3.439   2.247   0.661 -0.4288 -1.2959 -0.2046
   74phy    C12 1996   3.776   2.306   0.636  0.3101 -0.0193  0.2977
   74phy    O11 1997   3.878   2.301   0.733 -0.2736  0.0001  0.0733
   74phy    H1A 1998   3.839   2.285   0.817 -1.2802 -0.5012 -0.4612
   75phy    C35 1999   3.543   1.616   1.183 -0.3120  0.7539 -0.1609
   75phy    C33 2000   3.667   1.590   1.266 -0.0774 -0.0182 -0.8351
   75phy    C34 2001   3.625   1.508   1.387 -0.3330 -0.0237 -0.7907
   75phy    C32 2002   3.771   1.518   1.181 -0.0255  0.0993 -0.1180
   75phy    C31 2003   3.913   1.575   1.188  0.8283  0.7912 -0.0632
   75phy    C30 2004   4.017   1.498   1.109 -0.7570 -0.0784  0.2031
   75phy    C28 2005   4.152   1.570   1.110 -0.1532  0.3419  0.0505
   75phy    C29 2006   4.237   1.511   1.219  0.0395 -0.1287 -0.4564
   75phy    C27 2007   4.220   1.566   0.967  0.4225  0.3149  0.0839
   75phy    C26 2008   4.286   1.696   0.926  0.3963  0.0481 -0.4860
   75phy    C25 2009   4.332   1.686   0.784  0.3249 -0.2355 -0.5698
   75phy    C23 2010   4.407   1.817   0.753 -0.6150 -0.4339  0.1301
   75phy    C24 2011   4.559   1.798   0.762 -0.3286  0.1567 -0.0152
   75phy    C22 2012   4.393   1.859   0.606 -0.5940  0.1935 -0.2160
   75phy    C21 2013   4.340   1.999   0.578 -0.1848 -0.1019 -0.4611
   75phy    C20 2014   4.348   2.024   0.423  0.1402  0.5397 -0.5031
   75phy    C18 2015   4.341   2.176   0.378  0.1673 -0.1534 -0.1213
   75phy    O01 2016   4.205   2.222   0.402 -0.0130  0.1788 -0.3870
   75phy    H01 2017   4.188   2.231   0.494  2.3779  0.3663  0.0874
   75phy    C19 2018   4.375   2.157   0.225  0.5464 -0.1036  0.0094
   75phy    C13 2019   4.449   2.273   0.452  0.5364 -0.1113  0.4885
   75phy     H3 2020   4.402   2.295   0.551  1.9790 -0.7351  1.3335
   75phy    O33 2021   4.568   2.217   0.507  0.2115  0.2581  0.4713
   75phy    H1B 2022   4.638   2.236   0.448 -0.5927 -1.0058 -0.9384
   75phy    C12 2023   4.449   2.431   0.450 -0.2422  1.0986 -0.3148
   75phy    O11 2024   4.557   2.483   0.384  0.2823  0.1722 -0.0588
   75phy    H1A 2025   4.631   2.490   0.441 -0.7899  0.3680  1.3746
   76phy    C35 2026   3.894   2.129   2.002  0.1483 -0.2256 -0.0067
   76phy    C33 2027   3.786   2.026   1.977 -0.2016 -0.6969 -0.0991
   76phy    C34 2028   3.742   2.007   1.832  0.2946  0.2884 -0.0889
   76phy    C32 2029   3.827   1.894   2.044 -0.2959 -0.1063  0.6150
   76phy    C31 2030   3.717   1.822   2.119  0.2238 -0.2845 -0.2601
   76phy    C30 2031   3.782   1.703   2.192  0.1156 -0.1112  0.2746
   76phy    C28 2032   3.690   1.606   2.264 -0.0514  0.1497 -0.0037
   76phy    C29 2033   3.741   1.466   2.273  0.2738  0.0468  0.2264
   76phy    C27 2034   3.652   1.645   2.406 -0.2070 -0.0222 -0.0936
   76phy    C26 2035   3.502   1.635   2.434 -0.9769 -0.7977  0.7793
   76phy    C25 2036   3.478   1.676   2.584 -0.3131  0.1593 -0.1525
   76phy    C23 2037   3.344   1.656   2.659  0.0988 -0.1968  0.0868
   76phy    C24 2038   3.301   1.507   2.672 -0.4368  0.1281 -0.4020
   76phy    C22 2039   3.329   1.725   2.797  0.2879  0.2987 -0.1924
   76phy    C21 2040   3.217   1.821   2.823  0.0315 -0.5655  0.1035
   76phy    C20 2041   3.229   1.860   2.967 -0.1592 -0.6031 -0.7032
   76phy    C18 2042   3.147   1.983   3.025 -0.5005  0.3774  0.5131
   76phy    O01 2043   3.014   1.972   2.977 -0.6690 -0.3212 -0.0250
   76phy    H01 2044   2.993   1.881   2.968  0.4630 -0.8185  1.9525
   76phy    C19 2045   3.139   1.950   3.177 -0.2375 -0.3936 -0.3672
   76phy    C13 2046   3.208   2.131   2.998 -0.3983  0.1188  0.1055
   76phy     H3 2047   3.319   2.127   3.007 -0.5165 -0.7752  1.2822
   76phy    O33 2048   3.178   2.231   3.092  0.6704  0.0171  0.0621
   76phy    H1B 2049   3.085   2.228   3.106  0.7427 -1.5063  0.4480
   76phy    C12 2050   3.199   2.190   2.852 -0.3517 -0.5414 -0.2525
   76phy    O11 2051   3.096   2.271   2.811  0.8008 -0.1686 -0.0395
   76phy    H1A 2052   3.104   2.351   2.860 -1.2210  0.6928 -0.9826
   77phy    C35 2053   2.825   1.228   1.507  0.1376 -0.4741 -0.6130
   77phy    C33 2054   2.888   1.149   1.388 -0.3326  0.2383 -0.4719
   77phy    C34 2055   3.033   1.189   1.369  0.7536 -0.5487 -0.1008
   77phy    C32 2056   2.852   1.002   1.391 -0.3528  0.0234 -0.1146
   77phy    C31 2057   2.855   0.916   1.264 -0.0608  0.0642  0.3764
   77phy    C30 2058   2.835   0.767   1.287 -0.3230  0.1695 -0.0440
   77phy    C28 2059   2.846   0.689   1.157  0.0717 -0.2431  0.3570
   77phy    C29 2060   2.951   0.581   1.176  0.1711 -0.2253  0.3366
   77phy    C27 2061   2.714   0.621   1.113  0.2659 -0.0423  0.0602
   77phy    C26 2062   2.702   0.611   0.959  0.4072  0.2532  0.3754
   77phy    C25 2063   2.574   0.535   0.909  0.5092  0.2081  0.5235
   77phy    C23 2064   2.574   0.516   0.758  0.1023 -0.0390  0.5076
   77phy    C24 2065   2.639   0.390   0.699  0.3123 -0.1073  0.8113
   77phy    C22 2066   2.436   0.530   0.705  0.1962 -0.1264  0.0400
   77phy    C21 2067   2.418   0.639   0.596 -0.0894  0.4594  0.3205
   77phy    C20 2068   2.308   0.604   0.505  0.9252  0.1553  0.1305
   77phy    C18 2069   2.289   0.683   0.374 -0.7318 -0.2010  0.1602
   77phy    O01 2070   2.238   0.813   0.414 -0.1131  0.4265 -0.1044
   77phy    H01 2071   2.294   0.885   0.390 -0.1919  0.5796  0.1688
   77phy    C19 2072   2.165   0.610   0.322 -0.3270  0.0600 -0.6836
   77phy    C13 2073   2.414   0.679   0.274  0.7713 -0.3996 -0.0283
   77phy     H3 2074   2.493   0.736   0.329 -0.8372  3.3807 -1.3721
   77phy    O33 2075   2.474   0.554   0.259  0.2690  0.0071 -0.1824
   77phy    H1B 2076   2.477   0.526   0.169 -3.2688 -1.8472  0.1161
   77phy    C12 2077   2.441   0.781   0.164 -0.4429 -0.2756  0.4724
   77phy    O11 2078   2.372   0.760   0.038  0.0367  0.0631  0.1206
   77phy    H1A 2079   2.282   0.749   0.062 -0.4547 -2.0637 -2.3568
   78phy    C35 2080   3.828   0.512   1.647  0.1402  0.2966  0.5558
   78phy    C33 2081   3.773   0.653   1.649  0.1321  0.2442  0.9690
   78phy    C34 2082   3.725   0.677   1.788  0.2082  0.3557 -0.1534
   78phy    C32 2083   3.873   0.752   1.587 -0.8793 -0.5068 -0.0128
   78phy    C31 2084   3.828   0.806   1.454  0.1261  0.1312  0.1082
   78phy    C30 2085   3.917   0.916   1.410 -0.4703  0.3236 -0.3967
   78phy    C28 2086   3.864   1.008   1.293  0.0496  0.3332  0.3865
   78phy    C29 2087   3.759   1.116   1.334  0.0188  0.4690 -0.3454
   78phy    C27 2088   3.981   1.079   1.229 -0.6647  0.3607  0.3195
   78phy    C26 2089   3.983   1.074   1.073  0.0546  0.4982 -0.6210
   78phy    C25 2090   4.113   1.134   1.026 -0.1118 -0.3137 -0.0860
   78phy    C23 2091   4.146   1.121   0.880 -0.4736  0.7022  0.8603
   78phy    C24 2092   4.054   1.209   0.788 -0.2286  0.0515 -0.0604
   78phy    C22 2093   4.300   1.136   0.861  0.2288  0.5720 -0.0683
   78phy    C21 2094   4.352   1.020   0.773  0.1675 -0.9498 -0.4793
   78phy    C20 2095   4.501   1.035   0.758 -0.1145 -0.1721 -0.1519
   78phy    C18 2096   4.586   0.925   0.678 -0.1893 -0.5245 -0.3650
   78phy    O01 2097   4.524   0.797   0.697  0.3059  0.2818 -0.6021
   78phy    H01 2098   4.476   0.789   0.777  1.4097 -1.5936 -0.0604
   78phy    C19 2099   4.723   0.937   0.749 -0.0090 -0.3706  0.6731
   78phy    C13 2100   4.595   0.949   0.523  0.1798  0.0719 -0.0699
   78phy     H3 2101   4.486   0.942   0.497 -0.0121 -0.5591  0.8569
   78phy    O33 2102   4.613   1.080   0.477  0.4369 -0.0007 -0.9712
   78phy    H1B 2103   4.653   1.123   0.551  0.1555 -2.2066  0.5597
   78phy    C12 2104   4.634   0.844   0.411 -0.1526  0.2033 -0.0025
   78phy    O11 2105   4.605   0.711   0.446  0.2772  0.5052 -0.4701
   78phy    H1A 2106   4.553   0.719   0.524 -0.2204 -1.2933 -0.5707
   79phy    C35 2107   3.522   1.458   0.806  0.3612 -0.4515 -0.0030
   79phy    C33 2108   3.556   1.315   0.836  0.3002  0.3332 -0.6088
   79phy    C34 2109   3.698   1.280   0.809 -0.4130 -0.5801 -0.2223
   79phy    C32 2110   3.491   1.260   0.969  0.5557  0.2163 -0.0959
   79phy    C31 2111   3.407   1.128   0.952 -0.3343  0.2228 -0.0027
   79phy    C30 2112   3.333   1.088   1.080  0.2986  0.3955  0.4612
   79phy    C28 2113   3.287   0.943   1.084 -0.1665 -0.1145 -0.9892
   79phy    C29 2114   3.277   0.904   1.230  0.5778  0.0789 -0.0013
   79phy    C27 2115   3.161   0.905   1.000  0.1485  0.1063 -0.2517
   79phy    C26 2116   3.195   0.824   0.878  0.0316  0.2749  0.1820
   79phy    C25 2117   3.064   0.775   0.806 -0.4512 -0.0933  0.1052
   79phy    C23 2118   3.090   0.655   0.714 -0.1864 -0.0309 -0.0369
   79phy    C24 2119   3.078   0.525   0.794  0.1172  0.6998 -0.2031
   79phy    C22 2120   2.984   0.670   0.604 -0.1155 -0.1201  0.1899
   79phy    C21 2121   2.990   0.572   0.487 -0.0990 -0.1441  0.4628
   79phy    C20 2122   2.901   0.631   0.377 -0.4234 -0.0367 -0.3091
   79phy    C18 2123   2.880   0.535   0.248 -0.2575 -0.5430 -0.1661
   79phy    O01 2124   3.013   0.502   0.196  0.0506 -0.3633 -0.1240
   79phy    H01 2125   3.060   0.583   0.183  0.7644 -0.7506  0.0060
   79phy    C19 2126   2.816   0.627   0.142 -0.3137 -0.1742 -0.2574
   79phy    C13 2127   2.795   0.405   0.283 -0.3053 -0.1313 -0.4686
   79phy     H3 2128   2.847   0.347   0.364 -1.2106 -2.2440 -1.3218
   79phy    O33 2129   2.663   0.412   0.348  0.0017  0.0162 -0.4085
   79phy    H1B 2130   2.633   0.500   0.334  0.9284  0.6589  1.3096
   79phy    C12 2131   2.801   0.279   0.185  0.9700  0.4275  0.2470
   79phy    O11 2132   2.761   0.297   0.052 -0.0375 -0.0660 -0.8341
   79phy    H1A 2133   2.673   0.329   0.051 -0.1786 -0.4635 -1.8212
   80phy    C35 2134   3.996   0.302   0.441 -0.0201 -0.4219 -0.4165
   80phy    C33 2135   3.907   0.309   0.564 -0.5113  0.5519  0.6037
   80phy    C34 2136   3.890   0.174   0.636 -0.0262  0.5612 -0.1069
   80phy    C32 2137   3.948   0.425   0.653 -0.1765 -0.6099  0.1375
   80phy    C31 2138   3.832   0.530   0.667  0.1152 -0.5502 -0.4027
   80phy    C30 2139   3.849   0.617   0.795  0.2374  0.0161  0.1412
   80phy    C28 2140   3.737   0.711   0.829  0.5253  0.1597  0.3882
   80phy    C29 2141   3.755   0.744   0.979 -0.4821  0.5930 -0.0192
   80phy    C27 2142   3.706   0.832   0.735 -0.4612 -0.2191 -0.2983
   80phy    C26 2143   3.559   0.851   0.687 -0.5648  0.4225 -0.1787
   80phy    C25 2144   3.532   0.966   0.589 -0.5576  0.0854 -0.1329
   80phy    C23 2145   3.401   0.945   0.515  0.1439  0.1329 -0.2150
   80phy    C24 2146   3.317   1.071   0.555 -0.1048  0.1552 -0.0068
   80phy    C22 2147   3.434   0.963   0.364 -0.2511 -0.1819  0.3874
   80phy    C21 2148   3.435   0.837   0.283 -0.1746  0.9871 -0.1359
   80phy    C20 2149   3.421   0.851   0.123 -0.3664 -0.0542 -0.5202
   80phy    C18 2150   3.392   0.734   0.021 -0.4187 -0.1116  0.2431
   80phy    O01 2151   3.515   0.652   0.002  0.1691  0.0815 -0.1665
   80phy    H01 2152   3.579   0.703  -0.043  1.6932 -1.0125  0.6648
   80phy    C19 2153   3.355   0.821  -0.102  0.0187  0.6103 -0.1424
   80phy    C13 2154   3.273   0.632   0.055 -0.4074 -0.3835 -0.3279
   80phy     H3 2155   3.308   0.577   0.146  0.4680 -0.3515 -0.6372
   80phy    O33 2156   3.146   0.677   0.095  0.3901 -0.3726 -0.1227
   80phy    H1B 2157   3.152   0.769   0.113  2.1946 -0.4350 -0.2941
   80phy    C12 2158   3.249   0.488  -0.022 -0.1854 -0.6784 -0.3226
   80phy    O11 2159   3.207   0.374   0.053 -0.1379  0.1224 -0.0173
   80phy    H1A 2160   3.134   0.399   0.107  0.5622  2.1414  0.0862
   81phy    C35 2161   4.107   0.677   0.306 -0.2587  0.3641  0.0639
   81phy    C33 2162   4.092   0.776   0.420  0.4545 -0.0314 -0.3359
   81phy    C34 2163   4.217   0.765   0.503 -0.0608 -0.3512  0.0041
   81phy    C32 2164   4.066   0.922   0.379  0.0761  0.3709  0.2350
   81phy    C31 2165   3.926   0.975   0.389  0.1191  0.1684  0.3243
   81phy    C30 2166   3.928   1.127   0.356 -0.0797 -0.2839 -0.0224
   81phy    C28 2167   3.800   1.212   0.361  0.7110 -0.5808 -0.2331
   81phy    C29 2168   3.834   1.343   0.428  0.3199 -0.0449 -0.3717
   81phy    C27 2169   3.740   1.238   0.219  0.4657  0.2249 -0.4055
   81phy    C26 2170   3.598   1.299   0.212 -0.0526  0.2298 -0.2331
   81phy    C25 2171   3.553   1.295   0.069 -0.5631  0.6031 -0.7461
   81phy    C23 2172   3.414   1.356   0.041 -0.1938  0.3212  0.2049
   81phy    C24 2173   3.428   1.477  -0.055  0.5843  0.3133  0.5595
   81phy    C22 2174   3.313   1.264  -0.022 -0.2001  0.1075  0.0621
   81phy    C21 2175   3.207   1.226   0.081 -0.1722  0.0357 -0.6552
   81phy    C20 2176   3.103   1.134   0.024  0.4705  0.2849 -0.1573
   81phy    C18 2177   3.007   1.046   0.119 -0.3051  0.7699 -0.8302
   81phy    O01 2178   3.072   0.930   0.178  0.7649 -0.3387 -0.1637
   81phy    H01 2179   3.038   0.927   0.265  0.3995 -0.3624 -0.3059
   81phy    C19 2180   2.911   0.985   0.012  0.0482  0.3598  0.1686
   81phy    C13 2181   2.921   1.122   0.231  0.9157 -0.2942 -0.3226
   81phy     H3 2182   2.996   1.183   0.289  0.2574  0.6114 -0.3896
   81phy    O33 2183   2.844   1.230   0.191 -0.1711 -1.0518  0.1073
   81phy    H1B 2184   2.897   1.290   0.141 -0.0433 -0.1008  1.3294
   81phy    C12 2185   2.873   1.061   0.363  0.3293  0.1080 -0.3953
   81phy    O11 2186   2.946   0.944   0.398 -0.3417  0.2802 -0.2866
   81phy    H1A 2187   2.944   0.921   0.489  1.2459 -1.7788 -0.6749
   82phy    C35 2188   3.493   2.112   0.204  0.0327  0.0651 -0.3131
   82phy    C33 2189   3.425   2.047   0.329 -0.3669  0.3039  0.3608
   82phy    C34 2190   3.546   2.030   0.418  0.3796  0.2858  0.1494
   82phy    C32 2191   3.310   2.126   0.385  0.0463  0.0684  0.4311
   82phy    C31 2192   3.214   2.041   0.467 -0.4234  0.4335 -0.9274
   82phy    C30 2193   3.093   2.130   0.503 -0.0788 -0.0043 -0.3795
   82phy    C28 2194   2.987   2.044   0.574 -0.2794 -0.2083  0.1453
   82phy    C29 2195   2.924   2.130   0.681  0.0645  0.2994 -0.0321
   82phy    C27 2196   2.881   1.990   0.475 -0.4505 -0.4622 -0.0977
   82phy    C26 2197   2.783   1.884   0.516  0.1672 -0.0326  0.1496
   82phy    C25 2198   2.705   1.824   0.396 -0.6580 -0.0128 -0.3886
   82phy    C23 2199   2.600   1.714   0.430  0.0487 -0.2052 -0.0316
   82phy    C24 2200   2.471   1.767   0.490 -0.6626  0.1808 -0.0521
   82phy    C22 2201   2.569   1.638   0.303 -0.4699  0.2145  0.3080
   82phy    C21 2202   2.561   1.485   0.320 -0.9976  0.1786 -0.0266
   82phy    C20 2203   2.539   1.414   0.187 -0.1771 -0.2299  0.5651
   82phy    C18 2204   2.480   1.266   0.201 -0.4884  0.0374  0.5456
   82phy    O01 2205   2.577   1.192   0.276  0.1907  0.1424  0.0912
   82phy    H01 2206   2.660   1.230   0.256  0.5473  0.1610  1.5086
   82phy    C19 2207   2.488   1.214   0.052 -0.0407  0.6906 -0.0383
   82phy    C13 2208   2.330   1.255   0.259 -0.6964  0.1889  0.9760
   82phy     H3 2209   2.336   1.311   0.355  2.1691  1.0427  0.3819
   82phy    O33 2210   2.226   1.335   0.197  0.3124  0.0482  0.5291
   82phy    H1B 2211   2.168   1.371   0.260  1.5054 -0.6384  2.0976
   82phy    C12 2212   2.274   1.127   0.339  0.2091 -0.2917 -0.5217
   82phy    O11 2213   2.371   1.032   0.388 -0.0721 -0.2201 -0.7594
   82phy    H1A 2214   2.453   1.076   0.394 -0.5101  0.5357 -0.0976
   83phy    C35 2215   3.167   0.735   2.207  0.4249  0.0577  0.3150
   83phy    C33 2216   3.296   0.662   2.217 -0.4958 -0.5279 -0.2393
   83phy    C34 2217   3.298   0.520   2.159  0.0011 -0.7978 -0.4261
   83phy    C32 2218   3.404   0.753   2.155  0.1806  0.3898  0.0698
   83phy    C31 2219   3.549   0.737   2.200 -0.2672 -0.2708 -0.6493
   83phy    C30 2220   3.646   0.858   2.170 -0.2424  0.7535  0.2736
   83phy    C28 2221   3.792   0.846   2.224 -0.1208  0.2636  0.0513
   83phy    C29 2222   3.890   0.789   2.123 -0.1141 -0.3231  0.2469
   83phy    C27 2223   3.832   0.986   2.264 -0.5729 -0.8681 -0.2415
   83phy    C26 2224   3.952   1.003   2.363 -0.0338  0.2248  0.1084
   83phy    C25 2225   3.955   1.146   2.409 -0.6457  0.3385 -0.2177
   83phy    C23 2226   4.078   1.187   2.491 -0.1476  0.5286  0.4110
   83phy    C24 2227   4.111   1.315   2.427 -0.2772 -0.5252 -0.0721
   83phy    C22 2228   4.050   1.209   2.645  0.0810 -0.1794  0.6813
   83phy    C21 2229   4.063   1.085   2.738 -0.3965  0.3312  0.2430
   83phy    C20 2230   4.030   1.126   2.884  0.2328  0.3837  0.1408
   83phy    C18 2231   4.029   1.021   2.998  0.2322  0.4019 -0.2669
   83phy    O01 2232   4.158   0.953   3.008  0.2657  0.2674  0.0051
   83phy    H01 2233   4.228   1.014   3.012 -0.5975  1.5592 -2.3471
   83phy    C19 2234   4.026   1.107   3.127  0.6857 -0.4992  0.1034
   83phy    C13 2235   3.916   0.901   2.988 -0.8725  0.2822 -0.8480
   83phy     H3 2236   3.935   0.823   3.066  0.6879 -0.2472 -1.7127
   83phy    O33 2237   3.944   0.826   2.868 -0.0160 -0.0020 -0.2763
   83phy    H1B 2238   4.036   0.826   2.847  0.0865 -0.9139  0.1104
   83phy    C12 2239   3.766   0.917   2.988  0.5614 -0.2196  0.4053
   83phy    O11 2240   3.695   0.790   2.999 -0.2433 -0.2623  0.1485
   83phy    H1A 2241   3.696   0.749   2.914 -2.0018  1.3598 -0.7136
   84phy    C35 2242   3.787   1.465   2.838 -0.5293 -0.0313 -0.0033
   84phy    C33 2243   3.855   1.590   2.883  0.1124  0.0514 -0.8537
   84phy    C34 2244   3.835   1.698   2.778 -0.0772  0.7090 -0.2340
   84phy    C32 2245   3.808   1.625   3.024  0.0084  0.5117  0.5322
   84phy    C31 2246   3.926   1.658   3.118  0.0288  0.3444 -0.1893
   84phy    C30 2247   3.870   1.695   3.257  0.0241  0.4242  0.3978
   84phy    C28 2248   3.981   1.717   3.363 -0.0591 -0.2240  0.5292
   84phy    C29 2249   3.935   1.804   3.476  0.0312  0.2635  0.1693
   84phy    C27 2250   4.037   1.584   3.422  0.2916 -0.2675  0.3257
   84phy    C26 2251   4.190   1.564   3.435  0.5251 -0.1371 -0.1347
   84phy    C25 2252   4.218   1.428   3.503  0.0923  0.1061  0.4552
   84phy    C23 2253   4.365   1.375   3.501  0.4548 -0.2017 -0.0868
   84phy    C24 2254   4.422   1.361   3.644  0.0091  0.1923 -0.2736
   84phy    C22 2255   4.368   1.234   3.453  0.0831 -0.7129  0.4487
   84phy    C21 2256   4.406   1.209   3.305  0.3140 -0.3694  0.2300
   84phy    C20 2257   4.432   1.056   3.284 -0.2287 -0.1472 -0.5959
   84phy    C18 2258   4.477   1.007   3.138  0.7325  0.3619 -0.8273
   84phy    O01 2259   4.395   1.075   3.046 -0.3958 -0.2590 -0.0481
   84phy    H01 2260   4.439   1.096   2.966 -1.6852  0.0784 -0.7009
   84phy    C19 2261   4.452   0.852   3.139 -0.0602  1.0057 -0.3955
   84phy    C13 2262   4.633   1.047   3.116  0.1729  0.1650 -0.1084
   84phy     H3 2263   4.643   1.157   3.136 -0.2323  0.0995  0.4471
   84phy    O33 2264   4.724   1.006   3.221 -0.8690  0.2662 -0.3088
   84phy    H1B 2265   4.739   1.076   3.282 -0.5840  1.6908 -1.9228
   84phy    C12 2266   4.687   1.076   2.968  0.0548 -0.0647  0.0805
   84phy    O11 2267   4.590   1.140   2.883 -0.4734  0.5507  0.2429
   84phy    H1A 2268   4.636   1.185   2.814 -2.4391  1.6433 -0.4409
   85phy    C35 2269   1.964   0.895   2.068  0.2126 -0.2438 -0.2113
   85phy    C33 2270   1.956   0.812   1.942  0.2243 -0.5624  0.2269
   85phy    C34 2271   1.944   0.906   1.819 -0.4978  0.3559 -0.5493
   85phy    C32 2272   2.072   0.710   1.931 -0.2768 -0.2701 -0.3513
   85phy    C31 2273   2.073   0.574   2.000 -0.5714 -0.0187  0.3564
   85phy    C30 2274   2.216   0.520   1.998 -0.2042  0.1318 -0.6018
   85phy    C28 2275   2.225   0.365   2.018  0.1651  0.4425  0.4840
   85phy    C29 2276   2.239   0.293   1.883 -0.6833 -0.2399  0.0471
   85phy    C27 2277   2.336   0.323   2.117  0.5878  0.8548 -0.4302
   85phy    C26 2278   2.307   0.335   2.269 -0.6713  0.4057  0.2922
   85phy    C25 2279   2.430   0.327   2.355  0.0925 -0.6353 -0.0438
   85phy    C23 2280   2.404   0.348   2.507 -0.0672 -0.3592 -0.2598
   85phy    C24 2281   2.406   0.224   2.592 -0.0327 -0.4111  0.5713
   85phy    C22 2282   2.502   0.456   2.565  0.0410  0.0607  0.7634
   85phy    C21 2283   2.444   0.535   2.682  0.2737 -0.3938  0.4795
   85phy    C20 2284   2.518   0.660   2.704  0.1341 -0.7180  0.5669
   85phy    C18 2285   2.470   0.738   2.838  0.1490 -0.7173  0.1616
   85phy    O01 2286   2.456   0.651   2.953 -0.3687 -0.5159  0.1134
   85phy    H01 2287   2.423   0.703   3.024 -2.4291 -0.0381 -1.1109
   85phy    C19 2288   2.594   0.823   2.865  0.0990  0.0850  0.0625
   85phy    C13 2289   2.336   0.833   2.827  0.1875 -0.4052 -0.2990
   85phy     H3 2290   2.338   0.884   2.728  3.2457 -0.6999 -0.4957
   85phy    O33 2291   2.330   0.937   2.928 -0.4200  0.1903  0.0806
   85phy    H1B 2292   2.312   0.886   3.005  3.5633 -1.6379  0.0479
   85phy    C12 2293   2.197   0.759   2.820 -0.2160 -0.5840 -0.6091
   85phy    O11 2294   2.080   0.830   2.806  0.2234  0.4410  0.2476
   85phy    H1A 2295   2.075   0.867   2.720  1.0790  0.0571  0.0262
   86phy    C35 2296   4.761   2.183   2.405  0.6224  0.4198 -0.0282
   86phy    C33 2297   4.638   2.275   2.417 -0.3215  0.2653  0.1116
   86phy    C34 2298   4.648   2.386   2.313 -0.4057 -0.2145  0.1084
   86phy    C32 2299   4.508   2.195   2.394 -0.4373  0.2361  0.1753
   86phy    C31 2300   4.381   2.244   2.461  0.0874 -0.0535 -0.7736
   86phy    C30 2301   4.257   2.161   2.415  0.5511  0.6791 -0.1967
   86phy    C28 2302   4.115   2.220   2.443  0.0555 -0.3055 -0.2988
   86phy    C29 2303   4.067   2.295   2.317 -0.1985  0.0049 -0.6292
   86phy    C27 2304   4.008   2.119   2.484  0.1260 -0.1946  0.3442
   86phy    C26 2305   3.930   2.157   2.608 -0.2256  0.0163  0.0504
   86phy    C25 2306   3.832   2.051   2.650 -0.0550 -0.1850  0.4586
   86phy    C23 2307   3.734   2.097   2.760  0.1254 -0.1883 -0.1212
   86phy    C24 2308   3.598   2.032   2.730  0.1310 -0.0785 -0.3015
   86phy    C22 2309   3.776   2.049   2.903  0.3376 -1.1313 -0.1086
   86phy    C21 2310   3.784   2.158   3.007  0.0619  0.2046 -0.0276
   86phy    C20 2311   3.858   2.114   3.131  0.1087 -0.5594 -0.7870
   86phy    C18 2312   3.903   2.226   3.242  0.0390  0.3215 -0.3297
   86phy    O01 2313   3.793   2.296   3.300 -0.1183  0.2856 -0.8025
   86phy    H01 2314   3.824   2.360   3.362 -0.1617 -0.0842 -0.3956
   86phy    C19 2315   3.945   2.127   3.350  0.4220  0.4103 -0.6509
   86phy    C13 2316   4.019   2.329   3.206 -0.0307  0.5402  0.4377
   86phy     H3 2317   4.093   2.280   3.137  0.3570  2.7903 -0.8722
   86phy    O33 2318   4.103   2.373   3.313 -0.2342 -0.6593 -0.5341
   86phy    H1B 2319   4.115   2.312   3.383  0.6760 -0.2352 -0.3021
   86phy    C12 2320   3.968   2.452   3.119 -0.3223 -0.3011  0.4011
   86phy    O11 2321   4.067   2.517   3.040 -0.2326  0.1511  0.0150
   86phy    H1A 2322   4.135   2.546   3.098 -1.1780 -1.2575  1.9254
   87phy    C35 2323   3.976   3.017   0.999 -0.6700  0.2436 -0.0148
   87phy    C33 2324   3.997   3.111   1.119  0.0813  0.6860  0.3416
   87phy    C34 2325   4.141   3.119   1.168  0.2085 -0.4116  0.1533
   87phy    C32 2326   3.930   3.246   1.093  0.1311 -0.8286 -0.5051
   87phy    C31 2327   3.848   3.294   1.211  0.2382 -0.0730 -0.3362
   87phy    C30 2328   3.767   3.426   1.180 -0.2366  0.0220 -0.0998
   87phy    C28 2329   3.658   3.475   1.273  0.5576  0.4614 -0.0032
   87phy    C29 2330   3.724   3.576   1.377 -0.2046 -0.1728  0.3899
   87phy    C27 2331   3.540   3.550   1.206 -0.0234 -0.1810 -0.0041
   87phy    C26 2332   3.415   3.467   1.172 -0.2710 -0.5610 -0.0957
   87phy    C25 2333   3.302   3.550   1.109  0.2520  0.6614 -0.2020
   87phy    C23 2334   3.186   3.477   1.040  0.0495 -0.1221  0.5595
   87phy    C24 2335   3.066   3.449   1.131 -0.0675 -0.3343  0.0745
   87phy    C22 2336   3.141   3.572   0.932 -0.4187 -0.3381  0.3998
   87phy    C21 2337   3.184   3.534   0.793 -0.0751 -0.1554  0.7720
   87phy    C20 2338   3.106   3.609   0.686  0.1835  0.0463  0.0316
   87phy    C18 2339   3.147   3.591   0.532  0.6348 -0.3314 -0.6596
   87phy    O01 2340   3.290   3.613   0.515 -0.0830 -0.3088 -0.4848
   87phy    H01 2341   3.335   3.537   0.544 -0.2412 -0.9746 -1.9156
   87phy    C19 2342   3.075   3.714   0.469  0.0731 -0.0396  0.0031
   87phy    C13 2343   3.107   3.454   0.454 -0.1179 -0.2703 -0.2310
   87phy     H3 2344   3.165   3.374   0.506 -1.6804 -0.9267  0.5626
   87phy    O33 2345   2.975   3.397   0.478 -0.8890 -0.2566  0.3031
   87phy    H1B 2346   2.952   3.362   0.562 -2.4063  0.9646  0.4376
   87phy    C12 2347   3.166   3.390   0.320 -0.2575  0.1991  0.3245
   87phy    O11 2348   3.132   3.446   0.202  0.5757 -0.0290 -0.1829
   87phy    H1A 2349   3.068   3.392   0.158 -0.6669  1.8178 -0.7790
   88phy    C35 2350   3.141   2.265   1.847 -0.0771  0.4922  0.3407
   88phy    C33 2351   3.260   2.217   1.762  0.2586  0.4038 -0.0660
   88phy    C34 2352   3.201   2.144   1.635 -0.1561 -0.4520  0.4198
   88phy    C32 2353   3.333   2.339   1.704 -0.1084 -0.3988  0.3356
   88phy    C31 2354   3.469   2.366   1.758 -0.2541  0.2053  0.0412
   88phy    C30 2355   3.560   2.482   1.713 -0.6260 -0.0846 -0.1851
   88phy    C28 2356   3.697   2.492   1.788  0.2875  0.4880  0.0056
   88phy    C29 2357   3.808   2.428   1.698 -0.4632 -0.3242 -0.3588
   88phy    C27 2358   3.729   2.638   1.834  0.1543 -0.0916  0.0961
   88phy    C26 2359   3.795   2.645   1.968 -0.1221 -0.2004 -0.3193
   88phy    C25 2360   3.800   2.794   2.014  0.4027  0.3789 -0.0432
   88phy    C23 2361   3.875   2.815   2.147  0.8241 -0.1400  0.1167
   88phy    C24 2362   3.971   2.930   2.132  0.2778  0.1925  0.3525
   88phy    C22 2363   3.779   2.816   2.266 -0.0643 -0.4847 -0.5291
   88phy    C21 2364   3.849   2.766   2.395  0.3766  0.7100 -0.8843
   88phy    C20 2365   3.727   2.738   2.490  0.2132  0.0613  0.2612
   88phy    C18 2366   3.737   2.715   2.645 -0.0433 -0.8264  0.1068
   88phy    O01 2367   3.798   2.834   2.702 -0.0940 -0.7060 -0.2355
   88phy    H01 2368   3.822   2.825   2.792 -2.2732  1.4943  0.6681
   88phy    C19 2369   3.592   2.742   2.689 -0.9327  0.0861  0.2029
   88phy    C13 2370   3.798   2.575   2.706  0.1887 -0.2900 -0.3752
   88phy     H3 2371   3.743   2.486   2.664  1.5820 -2.0868  1.4271
   88phy    O33 2372   3.776   2.562   2.846  0.1102 -0.0968  0.1220
   88phy    H1B 2373   3.820   2.632   2.891 -0.9132  0.1972  0.6928
   88phy    C12 2374   3.950   2.545   2.682 -0.0339  0.2675 -0.4082
   88phy    O11 2375   4.042   2.597   2.772 -0.1108  0.1909 -0.6757
   88phy    H1A 2376   4.041   2.548   2.852  0.6004  1.9375  0.4558
   89phy    C35 2377   2.303   3.401   0.668  0.6201 -0.0525 -0.3298
   89phy    C33 2378   2.214   3.337   0.772  0.1530  0.3961  0.5159
   89phy    C34 2379   2.183   3.435   0.886  0.4059 -0.3123 -0.2894
   89phy    C32 2380   2.085   3.285   0.712  0.8172  0.1980  0.3801
   89phy    C31 2381   2.087   3.141   0.668  0.5599 -0.6807 -0.2278
   89phy    C30 2382   1.957   3.095   0.600 -0.0382 -0.4541 -0.2413
   89phy    C28 2383   1.960   2.952   0.549 -0.5600 -0.5031  0.3347
   89phy    C29 2384   1.878   2.873   0.649  0.2175 -0.1937 -0.8989
   89phy    C27 2385   1.891   2.928   0.415  0.1804  0.2737  0.6295
   89phy    C26 2386   1.948   2.963   0.281 -0.5623  0.7044 -0.2187
   89phy    C25 2387   1.840   2.944   0.180  0.1479 -0.1567  0.0440
   89phy    C23 2388   1.867   3.004   0.039 -0.1670  0.1603 -0.2655
   89phy    C24 2389   1.892   2.903  -0.068 -0.5604 -0.0099  0.2318
   89phy    C22 2390   1.748   3.097   0.006 -0.1660  0.7318  0.4244
   89phy    C21 2391   1.771   3.218  -0.084  0.2119 -0.1108  0.4125
   89phy    C20 2392   1.652   3.317  -0.117 -0.7936 -0.0616  0.5906
   89phy    C18 2393   1.675   3.441  -0.218 -0.1324 -0.2077 -0.0992
   89phy    O01 2394   1.790   3.521  -0.172  0.0897  0.3977 -0.1047
   89phy    H01 2395   1.790   3.527  -0.079 -0.6638  1.3062 -0.1381
   89phy    C19 2396   1.547   3.521  -0.194  0.0976 -0.0985 -0.5560
   89phy    C13 2397   1.689   3.389  -0.371 -0.6131  0.3205  0.4057
   89phy     H3 2398   1.774   3.315  -0.371 -0.9171 -0.0649 -1.3105
   89phy    O33 2399   1.595   3.304  -0.429  0.4653 -0.5754 -0.8150
   89phy    H1B 2400   1.522   3.355  -0.457  0.1604  0.7971  2.1039
   89phy    C12 2401   1.778   3.459  -0.486 -0.2536  0.2561 -0.1257
   89phy    O11 2402   1.830   3.585  -0.451 -0.0208  1.2352 -0.3554
   89phy    H1A 2403   1.818   3.583  -0.358 -2.1522  1.4346 -0.5905
   90phy    C35 2404   3.107   1.953   2.318  0.1962  0.0638  0.2611
   90phy    C33 2405   3.253   1.924   2.295 -0.4858  0.5898  0.2271
   90phy    C34 2406   3.270   1.805   2.202  0.6228 -0.2927 -0.2880
   90phy    C32 2407   3.322   2.044   2.232 -0.4082 -0.2208 -0.3273
   90phy    C31 2408   3.367   2.156   2.331 -0.3437  0.3889  0.5936
   90phy    C30 2409   3.460   2.264   2.273  0.4488  0.4677 -0.2850
   90phy    C28 2410   3.504   2.359   2.379 -0.4128 -0.0509  0.4039
   90phy    C29 2411   3.653   2.362   2.379 -0.8044 -0.1553  0.3969
   90phy    C27 2412   3.445   2.502   2.365 -0.2092  0.4502  0.1775
   90phy    C26 2413   3.336   2.528   2.463  0.4546 -0.0024  0.3774
   90phy    C25 2414   3.280   2.672   2.456  0.3631 -0.3236 -0.3663
   90phy    C23 2415   3.179   2.731   2.556 -0.3279  0.4425  0.0158
   90phy    C24 2416   3.209   2.874   2.564 -0.0806 -0.0467 -0.4524
   90phy    C22 2417   3.032   2.701   2.517 -0.2898  0.1023  0.0094
   90phy    C21 2418   2.945   2.645   2.631 -0.3721  0.6407 -0.5105
   90phy    C20 2419   2.796   2.646   2.603  0.6258 -0.1591  0.0807
   90phy    C18 2420   2.700   2.634   2.730 -0.1503 -0.2622  0.3455
   90phy    O01 2421   2.747   2.743   2.816  0.2376  0.5681 -0.3702
   90phy    H01 2422   2.766   2.820   2.765  2.5778  0.5226  0.3045
   90phy    C19 2423   2.567   2.671   2.662  0.0187  0.2704 -0.2098
   90phy    C13 2424   2.714   2.493   2.811 -0.0760 -0.2148  0.0180
   90phy     H3 2425   2.822   2.469   2.830 -0.2461 -0.3569  0.8411
   90phy    O33 2426   2.676   2.379   2.723 -0.0813  0.2602  0.3505
   90phy    H1B 2427   2.748   2.342   2.676  0.5900  1.0338  0.7254
   90phy    C12 2428   2.644   2.482   2.951 -0.2229 -0.1662 -1.1032
   90phy    O11 2429   2.695   2.380   3.033 -0.3958 -0.5399  0.5754
   90phy    H1A 2430   2.716   2.305   2.982  1.5833 -0.4268  1.1308
   91phy    C35 2431   4.857   2.681   1.777  0.7074  0.6520  0.1001
   91phy    C33 2432   4.727   2.605   1.786  0.2174 -0.0086  0.1600
   91phy    C34 2433   4.698   2.574   1.937  0.5370 -0.1691  0.1533
   91phy    C32 2434   4.618   2.694   1.717  0.1458 -0.3026  0.1476
   91phy    C31 2435   4.569   2.632   1.584 -0.0063 -0.4193 -0.0728
   91phy    C30 2436   4.467   2.715   1.506 -0.3240 -0.2952  0.1668
   91phy    C28 2437   4.426   2.655   1.377 -0.3885 -0.0989  0.6921
   91phy    C29 2438   4.300   2.572   1.404  0.2125 -0.1181 -0.1188
   91phy    C27 2439   4.394   2.763   1.276  0.7133  0.6361  0.1859
   91phy    C26 2440   4.404   2.731   1.124 -0.2356  0.4053 -0.4879
   91phy    C25 2441   4.414   2.854   1.027  0.5076 -0.0395  0.5500
   91phy    C23 2442   4.432   2.828   0.875  0.2438 -0.0207  0.2287
   91phy    C24 2443   4.374   2.941   0.789 -0.1115 -0.0700 -0.0983
   91phy    C22 2444   4.583   2.809   0.841  0.4916 -0.7541  0.1296
   91phy    C21 2445   4.617   2.712   0.727 -0.1756  0.1353  0.0740
   91phy    C20 2446   4.766   2.691   0.704 -0.0567 -0.3661  0.0544
   91phy    C18 2447   4.821   2.624   0.576 -0.4118  0.2559  0.3450
   91phy    O01 2448   4.753   2.494   0.561  0.4273 -0.2876  0.4317
   91phy    H01 2449   4.729   2.454   0.642  0.5832  0.9232  1.1088
   91phy    C19 2450   4.968   2.608   0.617 -0.1979  0.7062 -0.9026
   91phy    C13 2451   4.806   2.703   0.438  0.8489 -0.1560  0.4351
   91phy     H3 2452   4.697   2.686   0.418  0.9770 -1.7719  0.9492
   91phy    O33 2453   4.805   2.850   0.453  0.0610  0.0933 -0.1292
   91phy    H1B 2454   4.877   2.879   0.505 -0.9760  1.5016  0.6094
   91phy    C12 2455   4.841   2.667   0.286 -0.4566 -0.4789 -0.3518
   91phy    O11 2456   4.824   2.531   0.256  0.3405 -0.0855 -0.2489
   91phy    H1A 2457   4.859   2.508   0.172 -2.0359 -2.0734 -0.8259
   92phy    C35 2458   2.890   1.983   1.628  0.4161  0.3392  0.0122
   92phy    C33 2459   2.775   2.034   1.536  0.4879 -0.3004 -0.7607
   92phy    C34 2460   2.727   1.921   1.441  0.1373 -0.0688  0.0545
   92phy    C32 2461   2.648   2.077   1.620  1.2090 -0.0647 -0.3076
   92phy    C31 2462   2.627   2.224   1.654  0.0105  0.1615 -0.3886
   92phy    C30 2463   2.506   2.253   1.738 -0.2834  0.2708  0.0631
   92phy    C28 2464   2.499   2.387   1.807 -0.6865  0.3458 -0.1258
   92phy    C29 2465   2.412   2.478   1.726 -0.3314 -0.3171 -0.2910
   92phy    C27 2466   2.417   2.367   1.936 -0.4391 -0.5222  0.0558
   92phy    C26 2467   2.463   2.435   2.066  0.2381 -0.5096  0.3434
   92phy    C25 2468   2.379   2.381   2.184  0.3561  0.4128 -0.2773
   92phy    C23 2469   2.407   2.437   2.324  0.1796 -0.0562  0.2767
   92phy    C24 2470   2.301   2.544   2.357  0.4468  0.1263  0.4079
   92phy    C22 2471   2.394   2.326   2.434 -0.3308 -0.7563 -0.3527
   92phy    C21 2472   2.527   2.265   2.482 -0.2213 -0.0218  0.3612
   92phy    C20 2473   2.489   2.131   2.543 -0.6177 -0.4461  0.9253
   92phy    C18 2474   2.562   2.078   2.675  0.6210 -0.0017  0.3109
   92phy    O01 2475   2.540   2.174   2.784 -0.9199  0.0870  0.0909
   92phy    H01 2476   2.573   2.259   2.761 -0.2895  0.1913  1.3529
   92phy    C19 2477   2.462   1.965   2.721 -0.1363 -0.2195  0.2556
   92phy    C13 2478   2.707   2.018   2.677 -0.8689 -0.1326  0.0327
   92phy     H3 2479   2.713   1.925   2.614  0.8148 -0.9446  1.3295
   92phy    O33 2480   2.740   1.969   2.806  0.1196  0.1740 -0.2276
   92phy    H1B 2481   2.735   2.037   2.871  0.5198  1.7375 -1.7596
   92phy    C12 2482   2.834   2.095   2.622 -0.5529  0.0311 -0.0359
   92phy    O11 2483   2.875   2.214   2.679  0.2123  0.2135  0.5304
   92phy    H1A 2484   2.952   2.201   2.732  0.2519 -0.4753  0.3109
   93phy    C35 2485   2.481   1.160   2.703  0.0629 -0.3769  0.4680
   93phy    C33 2486   2.597   1.256   2.742 -0.3978 -0.3905  0.8411
   93phy    C34 2487   2.692   1.185   2.829 -0.4786 -0.0339 -0.3344
   93phy    C32 2488   2.663   1.309   2.611  0.1104  0.2055 -0.0470
   93phy    C31 2489   2.722   1.445   2.601 -0.0838 -0.2747  0.3088
   93phy    C30 2490   2.786   1.462   2.465 -0.1621  0.8121 -0.4085
   93phy    C28 2491   2.850   1.601   2.439  0.1196  0.0595  0.0251
   93phy    C29 2492   2.999   1.600   2.440 -0.1614 -0.1453 -0.0586
   93phy    C27 2493   2.800   1.656   2.302  0.3504 -0.3769 -0.2174
   93phy    C26 2494   2.729   1.784   2.325  0.3313 -0.1804  0.2684
   93phy    C25 2495   2.650   1.817   2.201 -0.3699  0.2171 -0.6195
   93phy    C23 2496   2.542   1.925   2.216 -0.3008  0.2333 -0.6683
   93phy    C24 2497   2.540   2.013   2.093 -0.3577 -0.0741 -0.4021
   93phy    C22 2498   2.397   1.865   2.239 -0.7872  0.3094 -0.2735
   93phy    C21 2499   2.346   1.821   2.375 -0.7715 -0.4668 -0.2411
   93phy    C20 2500   2.207   1.770   2.373  0.2956  0.4180  0.1584
   93phy    C18 2501   2.126   1.712   2.502 -0.0881  0.2888  0.6879
   93phy    O01 2502   2.129   1.797   2.619  0.0208 -0.2520 -0.2465
   93phy    H01 2503   2.205   1.772   2.667  0.4251  0.2312 -0.6182
   93phy    C19 2504   1.974   1.723   2.464 -0.0512 -0.4368  0.4659
   93phy    C13 2505   2.160   1.561   2.547  0.7511  0.2699 -0.0324
   93phy     H3 2506   2.167   1.492   2.459 -1.2864 -1.0606  0.7813
   93phy    O33 2507   2.053   1.490   2.620 -0.0303  0.0599 -0.1093
   93phy    H1B 2508   2.038   1.536   2.701  1.2493  1.7126 -0.7479
   93phy    C12 2509   2.284   1.540   2.641 -0.0767  0.0128 -0.4808
   93phy    O11 2510   2.337   1.651   2.708 -0.3992 -0.2137 -0.5604
   93phy    H1A 2511   2.344   1.634   2.800  1.2444 -0.0915 -0.6377
   94phy    C35 2512   3.701   1.785   0.657  0.0851  0.2043  0.1395
   94phy    C33 2513   3.793   1.759   0.769 -0.1467  0.2507 -0.1152
   94phy    C34 2514   3.865   1.627   0.749 -0.2466  0.1535  0.5809
   94phy    C32 2515   3.896   1.873   0.788  0.4687  0.0635  0.2096
   94phy    C31 2516   3.917   1.917   0.937  0.8868 -0.6866  0.6400
   94phy    C30 2517   4.027   2.024   0.941 -0.6645 -0.3563  0.2790
   94phy    C28 2518   4.056   2.077   1.082  0.2679 -0.3474  0.0064
   94phy    C29 2519   4.165   1.993   1.141  0.0558  0.6022  0.1205
   94phy    C27 2520   4.104   2.227   1.097  0.2468  0.0345 -0.2996
   94phy    C26 2521   3.994   2.334   1.102 -0.4576 -0.5652  0.4973
   94phy    C25 2522   4.067   2.462   1.069  0.2723 -0.1673  0.1684
   94phy    C23 2523   3.982   2.581   1.016  0.0454 -0.3627  0.3005
   94phy    C24 2524   3.973   2.679   1.137  0.3596 -0.1262  0.2747
   94phy    C22 2525   4.057   2.650   0.901 -0.5625 -0.1966 -0.9247
   94phy    C21 2526   4.010   2.614   0.762 -0.1855 -1.1435 -0.0100
   94phy    C20 2527   4.091   2.698   0.663 -0.5448 -0.5171  0.6398
   94phy    C18 2528   4.075   2.669   0.509 -0.3367 -0.1184  0.3099
   94phy    O01 2529   4.096   2.526   0.479 -0.0009  0.1345  0.2415
   94phy    H01 2530   4.117   2.473   0.554  0.7481  0.1549  0.0473
   94phy    C19 2531   4.191   2.747   0.440 -0.1859  0.6137  0.1591
   94phy    C13 2532   3.930   2.713   0.448 -0.1854 -0.3144  0.0247
   94phy     H3 2533   3.860   2.663   0.519  2.3936 -1.2836  2.0646
   94phy    O33 2534   3.884   2.843   0.459 -0.3673 -0.8194 -0.4880
   94phy    H1B 2535   3.933   2.895   0.399  1.1250  0.2545  1.5151
   94phy    C12 2536   3.863   2.640   0.327 -0.4499 -0.0054  0.0809
   94phy    O11 2537   3.874   2.507   0.312  0.5366 -0.1223  0.1442
   94phy    H1A 2538   3.960   2.476   0.331  1.2736  1.3250 -0.6620
   95phy    C35 2539   4.388   3.407   1.209  0.7101 -0.1141 -0.1678
   95phy    C33 2540   4.331   3.550   1.199 -0.1677 -0.7098 -0.4212
   95phy    C34 2541   4.303   3.584   1.055  0.1608  0.2050  0.1327
   95phy    C32 2542   4.214   3.568   1.298  0.2393  0.6810  0.7260
   95phy    C31 2543   4.207   3.704   1.359 -0.1371 -0.4025 -0.3794
   95phy    C30 2544   4.076   3.732   1.437  0.4374  0.2175  0.5899
   95phy    C28 2545   4.064   3.880   1.486  0.1511  0.3103  0.6103
   95phy    C29 2546   3.985   3.961   1.383 -0.5922  0.3071  0.4043
   95phy    C27 2547   3.969   3.898   1.611 -0.4204  0.4121 -0.0078
   95phy    C26 2548   4.024   3.954   1.742  0.2685 -0.2811 -0.0956
   95phy    C25 2549   3.902   3.983   1.838 -0.2570  0.8319 -0.8827
   95phy    C23 2550   3.939   4.000   1.990 -0.0363  0.2735  0.1534
   95phy    C24 2551   4.015   4.132   2.022 -0.7205 -0.8937  0.1221
   95phy    C22 2552   3.815   3.987   2.076  0.2118 -0.0918 -0.5915
   95phy    C21 2553   3.848   3.902   2.200 -0.0635 -0.4154 -0.2029
   95phy    C20 2554   3.719   3.882   2.282 -0.4306 -0.0091 -0.4041
   95phy    C18 2555   3.718   3.808   2.422 -0.1686 -0.2604 -0.7051
   95phy    O01 2556   3.806   3.872   2.514 -0.3516 -0.2649 -0.1563
   95phy    H01 2557   3.890   3.861   2.474 -0.3932  0.2317 -0.3901
   95phy    C19 2558   3.585   3.839   2.479  0.2086 -0.6514  0.1516
   95phy    C13 2559   3.750   3.646   2.413 -0.7267  0.3018 -0.6683
   95phy     H3 2560   3.682   3.597   2.339 -1.2881  0.1084 -0.0333
   95phy    O33 2561   3.717   3.573   2.533 -0.0149 -0.0911 -0.2887
   95phy    H1B 2562   3.757   3.606   2.611 -0.6076 -2.7583  1.2765
   95phy    C12 2563   3.897   3.593   2.388  0.4098  0.0503 -0.7318
   95phy    O11 2564   4.003   3.631   2.477 -0.2380  0.1181  0.3944
   95phy    H1A 2565   3.977   3.618   2.566 -0.0243 -1.0441  0.3018
   96phy    C35 2566   3.000   2.344   2.335  0.7372  0.4207  0.4173
   96phy    C33 2567   2.991   2.353   2.183  0.0685 -0.0262  0.3589
   96phy    C34 2568   2.875   2.265   2.145 -0.2957 -0.1631  0.0494
   96phy    C32 2569   2.983   2.500   2.129 -0.1211  0.4643 -0.3516
   96phy    C31 2570   3.120   2.561   2.092  0.1562 -1.0137 -0.0628
   96phy    C30 2571   3.112   2.712   2.077  0.0101  0.3902  0.3991
   96phy    C28 2572   3.229   2.779   2.000  0.2730 -0.7010 -0.0223
   96phy    C29 2573   3.189   2.812   1.862 -0.1877  0.3296  0.0870
   96phy    C27 2574   3.253   2.922   2.056  0.3922 -0.4338 -0.0431
   96phy    C26 2575   3.392   2.944   2.112  0.2582 -0.5227  0.2080
   96phy    C25 2576   3.409   3.098   2.116 -0.0958 -0.0659  0.0856
   96phy    C23 2577   3.545   3.150   2.158 -0.2570  0.3699 -0.1077
   96phy    C24 2578   3.622   3.171   2.030 -0.5326  0.2987 -0.3462
   96phy    C22 2579   3.528   3.281   2.237  0.2348  0.0244 -0.6408
   96phy    C21 2580   3.552   3.249   2.384  0.2762 -0.3758 -0.3419
   96phy    C20 2581   3.458   3.345   2.462 -0.2035  0.2480  0.0633
   96phy    C18 2582   3.470   3.360   2.621 -0.0574 -0.3241  0.9773
   96phy    O01 2583   3.602   3.397   2.661  0.1889  0.1890 -0.2988
   96phy    H01 2584   3.630   3.464   2.602 -0.3625  1.3614  0.7334
   96phy    C19 2585   3.394   3.495   2.634  0.5231  0.3537 -0.2718
   96phy    C13 2586   3.408   3.249   2.716  0.8855  0.9593  0.0046
   96phy     H3 2587   3.298   3.236   2.700  0.9036  0.5016  0.2363
   96phy    O33 2588   3.414   3.299   2.855 -0.0612  0.5030  0.2370
   96phy    H1B 2589   3.498   3.276   2.891  0.2805  2.0508  0.4901
   96phy    C12 2590   3.471   3.106   2.701  0.0124 -0.5568  0.0332
   96phy    O11 2591   3.601   3.097   2.762 -0.0835 -0.2281 -0.1459
   96phy    H1A 2592   3.651   3.167   2.723 -0.4684  0.1718  0.0713
   97phy    C35 2593   2.843   3.237   1.589 -0.0227 -0.1327  0.1068
   97phy    C33 2594   2.869   3.113   1.665  0.2184  0.1823 -0.2208
   97phy    C34 2595   2.851   3.138   1.814  0.5385 -0.3279 -0.0796
   97phy    C32 2596   2.789   2.996   1.618 -0.2333  0.2360  0.3151
   97phy    C31 2597   2.877   2.869   1.613 -0.0826 -0.8488 -0.2614
   97phy    C30 2598   2.810   2.736   1.620  0.4270  0.1196  0.4212
   97phy    C28 2599   2.902   2.611   1.614 -0.4481 -0.0030 -0.0187
   97phy    C29 2600   2.883   2.529   1.744  0.1879  0.3122  0.0185
   97phy    C27 2601   2.885   2.527   1.484  0.1307  0.3561  0.0925
   97phy    C26 2602   3.019   2.471   1.429 -0.1897  0.4277  0.3455
   97phy    C25 2603   2.992   2.385   1.302 -0.2077  0.1841  0.4682
   97phy    C23 2604   3.110   2.333   1.222 -0.4301 -0.1453  0.3566
   97phy    C24 2605   3.164   2.196   1.269 -0.0460 -0.7269 -0.2387
   97phy    C22 2606   3.073   2.324   1.073  0.3068 -0.1836  0.0683
   97phy    C21 2607   3.103   2.450   0.993 -0.3490  0.0040  0.0242
   97phy    C20 2608   3.057   2.446   0.845 -0.3005  0.2332  0.5918
   97phy    C18 2609   3.074   2.571   0.753 -0.7273  0.0323 -0.1577
   97phy    O01 2610   3.022   2.690   0.816  0.1422  0.3082 -0.0415
   97phy    H01 2611   2.966   2.662   0.885  0.3162  0.6161  0.2255
   97phy    C19 2612   3.000   2.521   0.629 -0.4319 -0.8711  0.1117
   97phy    C13 2613   3.233   2.591   0.725 -0.0526 -0.1049  0.1384
   97phy     H3 2614   3.283   2.603   0.824  1.0187 -0.4446 -0.3478
   97phy    O33 2615   3.304   2.478   0.683 -0.2657 -0.0854 -0.0627
   97phy    H1B 2616   3.320   2.473   0.591  3.7047  0.1842  0.4240
   97phy    C12 2617   3.299   2.721   0.675  0.0015 -0.9747 -0.3112
   97phy    O11 2618   3.288   2.775   0.541 -0.5582  0.1217 -0.7183
   97phy    H1A 2619   3.355   2.731   0.492  0.9119  0.5539  0.7956
   98phy    C35 2620   3.741   4.779   1.754 -0.3747 -0.0668 -0.3217
   98phy    C33 2621   3.698   4.647   1.691  0.3177  0.2589 -0.1365
   98phy    C34 2622   3.774   4.621   1.561  0.1749 -0.6295  0.0700
   98phy    C32 2623   3.700   4.544   1.807  0.6364  0.6611 -0.3791
   98phy    C31 2624   3.583   4.442   1.800  0.3824 -0.1167 -0.2763
   98phy    C30 2625   3.600   4.317   1.886 -0.5984  0.2878  0.3718
   98phy    C28 2626   3.478   4.220   1.887  0.0433  0.6796  0.2824
   98phy    C29 2627   3.461   4.126   1.766  0.1209 -0.2918 -0.1446
   98phy    C27 2628   3.477   4.132   2.013 -0.1893  0.4396  0.1322
   98phy    C26 2629   3.331   4.105   2.060 -0.1091  0.0805  0.0950
   98phy    C25 2630   3.315   3.986   2.153  0.0804 -0.1733  0.0532
   98phy    C23 2631   3.174   3.962   2.221  0.6353  0.2128  0.2918
   98phy    C24 2632   3.072   3.889   2.135  0.1141 -0.2137  0.4811
   98phy    C22 2633   3.201   3.876   2.351 -0.4057 -0.0516  0.1143
   98phy    C21 2634   3.094   3.899   2.461  0.0107  0.4822 -0.0132
   98phy    C20 2635   3.151   3.834   2.594 -0.3444  0.8512  0.1661
   98phy    C18 2636   3.064   3.826   2.731 -0.0072 -0.4902  0.3627
   98phy    O01 2637   2.932   3.765   2.717  0.0269  0.1915 -0.4340
   98phy    H01 2638   2.903   3.718   2.794  0.1653  0.0770 -0.4507
   98phy    C19 2639   3.142   3.724   2.817 -0.1551 -0.2006  0.5084
   98phy    C13 2640   3.057   3.966   2.812  0.0376  0.8044 -0.3241
   98phy     H3 2641   3.159   4.010   2.818  0.6620 -0.5456 -0.7421
   98phy    O33 2642   3.027   3.948   2.950  0.4486  0.3727 -0.1230
   98phy    H1B 2643   2.977   3.869   2.961  1.0753  0.1000  0.8182
   98phy    C12 2644   2.960   4.072   2.758  0.6403 -0.3044  0.5556
   98phy    O11 2645   2.951   4.197   2.821 -0.2578  0.1057 -0.2230
   98phy    H1A 2646   2.916   4.181   2.906 -1.3141  0.8645 -0.4925
   99phy    C35 2647   2.652   2.669   0.906  0.2984  0.1730  0.5610
   99phy    C33 2648   2.656   2.676   1.055  0.4829  0.0907  0.0974
   99phy    C34 2649   2.770   2.590   1.084 -0.1143 -0.0324 -0.2759
   99phy    C32 2650   2.683   2.819   1.108 -0.3650 -0.5268  0.0860
   99phy    C31 2651   2.566   2.920   1.126  0.2065 -0.8504 -0.6224
   99phy    C30 2652   2.616   3.056   1.180  0.5443  0.4869  0.1552
   99phy    C28 2653   2.533   3.181   1.137 -0.3357 -0.6347 -0.1387
   99phy    C29 2654   2.404   3.211   1.221 -0.4137  0.5963 -0.0661
   99phy    C27 2655   2.629   3.305   1.139  0.3120  0.2047  0.3053
   99phy    C26 2656   2.596   3.405   1.020  0.4128  0.3453 -0.3125
   99phy    C25 2657   2.681   3.526   1.023 -0.3986 -0.0427  0.0691
   99phy    C23 2658   2.638   3.626   0.911  0.0547 -1.0079 -0.1822
   99phy    C24 2659   2.641   3.771   0.961  0.0007  0.1209  0.3465
   99phy    C22 2660   2.712   3.614   0.776  0.0110  0.3489 -0.5086
   99phy    C21 2661   2.630   3.571   0.655 -0.4882 -0.0191  0.5163
   99phy    C20 2662   2.706   3.590   0.518 -0.2660 -0.5240  0.2195
   99phy    C18 2663   2.623   3.567   0.380 -0.4068 -0.0428  0.6713
   99phy    O01 2664   2.576   3.432   0.380 -0.5194  0.1717 -0.2550
   99phy    H01 2665   2.520   3.416   0.306 -0.9557 -0.9613  0.2874
   99phy    C19 2666   2.726   3.594   0.271  0.1108 -0.2232  0.3494
   99phy    C13 2667   2.499   3.666   0.360 -1.0104 -0.4706  0.3245
   99phy     H3 2668   2.441   3.655   0.456 -0.5018  1.4474  0.8990
   99phy    O33 2669   2.526   3.810   0.381 -0.6082  0.0120  0.0879
   99phy    H1B 2670   2.598   3.843   0.331 -0.2331 -1.8538 -0.6928
   99phy    C12 2671   2.371   3.636   0.276 -0.0359  0.1266  0.2739
   99phy    O11 2672   2.358   3.507   0.216 -0.9403 -0.5426 -0.0562
   99phy    H1A 2673   2.307   3.455   0.275 -3.1119  0.6876 -0.7012
  100phy    C35 2674   3.565   3.763   1.869  0.3174  0.0394 -0.3358
  100phy    C33 2675   3.573   3.617   1.901  0.3713  0.6354  0.0918
  100phy    C34 2676   3.524   3.598   2.046  0.0178 -0.3340  0.0224
  100phy    C32 2677   3.480   3.544   1.802 -0.0263 -0.5474  0.2217
  100phy    C31 2678   3.490   3.396   1.771 -0.1484 -0.0826 -0.3430
  100phy    C30 2679   3.373   3.337   1.685  0.1427  0.1252  0.7418
  100phy    C28 2680   3.397   3.206   1.599  0.4702  0.2992 -0.0545
  100phy    C29 2681   3.410   3.074   1.683 -0.2225  0.1291  0.4736
  100phy    C27 2682   3.276   3.199   1.508 -0.1433 -0.1706 -0.4352
  100phy    C26 2683   3.277   3.113   1.380 -0.1235 -0.3014 -0.2649
  100phy    C25 2684   3.151   3.122   1.291  0.0318  0.0283 -0.2790
  100phy    C23 2685   3.134   3.006   1.188  0.3138  0.3741  0.1250
  100phy    C24 2686   3.098   2.867   1.241 -0.0901 -0.4645 -0.2221
  100phy    C22 2687   3.014   3.050   1.104  0.1674  0.0529  0.0245
  100phy    C21 2688   3.040   3.069   0.952  0.3457  0.1364  0.3561
  100phy    C20 2689   2.906   3.084   0.882  0.3068  0.2132  0.4152
  100phy    C18 2690   2.888   3.111   0.727  0.4415  0.1122  1.2418
  100phy    O01 2691   2.967   3.232   0.695  0.0327 -0.0741 -0.1590
  100phy    H01 2692   3.059   3.214   0.694  0.3142  0.8844  2.1327
  100phy    C19 2693   2.741   3.154   0.715  0.0086 -0.0686  0.1920
  100phy    C13 2694   2.932   2.988   0.629 -0.1922  0.0744 -0.6889
  100phy     H3 2695   3.034   2.962   0.667 -0.2926  1.6806  0.7651
  100phy    O33 2696   2.872   2.861   0.654  0.5076  0.1278  0.2433
  100phy    H1B 2697   2.939   2.805   0.689 -0.7042 -0.5538  1.5251
  100phy    C12 2698   2.994   3.001   0.486  0.2148 -0.1644  0.5285
  100phy    O11 2699   3.085   2.903   0.444  0.2102 -0.1832 -0.1099
  100phy    H1A 2700   3.156   2.912   0.505 -1.4216  2.2535  1.5985
  101phy    C35 2701   3.612   4.098   1.333 -0.2308  0.3710 -0.0341
  101phy    C33 2702   3.515   3.980   1.361  0.2714  0.2758 -0.4526
  101phy    C34 2703   3.578   3.888   1.464  0.1072  0.0074 -0.2763
  101phy    C32 2704   3.367   4.016   1.388 -0.5095 -0.2301 -0.2890
  101phy    C31 2705   3.279   3.954   1.280  0.3114  0.1539  0.1438
  101phy    C30 2706   3.139   4.020   1.273 -0.4766  0.0946  0.1083
  101phy    C28 2707   3.046   3.960   1.164 -0.2122  0.3684  0.4738
  101phy    C29 2708   2.924   3.901   1.234 -0.0556  0.5436  0.0911
  101phy    C27 2709   3.014   4.067   1.062 -0.2278 -0.2635  0.1971
  101phy    C26 2710   2.980   4.011   0.924 -0.0572 -0.5466  0.6234
  101phy    C25 2711   2.940   4.118   0.827  0.4885 -0.1262  0.6473
  101phy    C23 2712   2.909   4.068   0.682 -0.2054  0.0961  0.7463
  101phy    C24 2713   2.756   4.043   0.668 -0.1053 -0.2332 -0.0405
  101phy    C22 2714   2.929   4.180   0.576 -0.2559 -0.5835 -0.5932
  101phy    C21 2715   3.036   4.150   0.474 -0.6746  0.3273  0.6194
  101phy    C20 2716   3.028   4.250   0.355  0.3038  0.0730  0.4797
  101phy    C18 2717   3.137   4.244   0.242  0.0828 -0.4832 -0.3768
  101phy    O01 2718   3.268   4.258   0.307  0.6876  0.1952 -0.0736
  101phy    H01 2719   3.294   4.188   0.364  0.8889  1.7987  1.9041
  101phy    C19 2720   3.105   4.369   0.160  0.2624 -0.1530  0.5017
  101phy    C13 2721   3.141   4.109   0.156  0.3043 -0.2676  0.1303
  101phy     H3 2722   3.167   4.032   0.233  0.0858 -0.3258  0.1435
  101phy    O33 2723   3.021   4.052   0.103 -0.1536  0.2215  0.9193
  101phy    H1B 2724   2.988   4.127   0.059  0.8627 -0.0144 -0.3213
  101phy    C12 2725   3.262   4.063   0.064 -0.2879  0.6381  0.4028
  101phy    O11 2726   3.253   4.117  -0.067 -0.6324 -0.1070  0.0709
  101phy    H1A 2727   3.162   4.126  -0.088  0.2131  2.1032 -3.6078
  102phy    C35 2728   1.567   0.921   2.117 -0.5273 -0.4647 -0.0588
  102phy    C33 2729   1.495   0.789   2.079  0.1819 -0.4355  0.4187
  102phy    C34 2730   1.502   0.754   1.930  0.2642 -0.1294 -0.0641
  102phy    C32 2731   1.536   0.672   2.171 -0.2919  0.1315  0.3863
  102phy    C31 2732   1.437   0.640   2.277 -0.2712  0.4754 -0.3771
  102phy    C30 2733   1.475   0.506   2.344  0.0391 -0.2872 -0.3768
  102phy    C28 2734   1.377   0.448   2.451 -0.7257 -0.5635 -0.1465
  102phy    C29 2735   1.255   0.377   2.388 -0.3002  0.5091  0.1123
  102phy    C27 2736   1.463   0.346   2.523  0.4223  0.1310  0.4204
  102phy    C26 2737   1.516   0.378   2.661  0.5706 -0.2808  0.3167
  102phy    C25 2738   1.571   0.255   2.734  0.0207 -0.1470 -0.1113
  102phy    C23 2739   1.605   0.261   2.882  0.1018 -0.0572  0.7422
  102phy    C24 2740   1.480   0.230   2.971 -0.0397 -0.3760  0.2795
  102phy    C22 2741   1.737   0.175   2.904 -0.0228  0.0044 -0.4458
  102phy    C21 2742   1.818   0.216   3.025  0.2309 -0.0452  0.1591
  102phy    C20 2743   1.947   0.126   3.033  0.3868  0.6224 -0.3416
  102phy    C18 2744   2.058   0.167   3.135 -0.3067  0.2055  0.5332
  102phy    O01 2745   2.013   0.196   3.273  0.0432  0.2437  0.0884
  102phy    H01 2746   1.957   0.126   3.302  1.8716 -0.6251  1.7929
  102phy    C19 2747   2.135   0.038   3.155 -0.5063  0.7838  0.2665
  102phy    C13 2748   2.158   0.289   3.091  0.0928 -0.4113  0.0585
  102phy     H3 2749   2.188   0.278   2.984  0.5191 -0.5299  0.1895
  102phy    O33 2750   2.281   0.290   3.162 -0.6133  0.0325 -0.3542
  102phy    H1B 2751   2.267   0.330   3.246 -0.9888  0.6444 -0.7028
  102phy    C12 2752   2.100   0.440   3.098 -0.3886  0.0094  0.5594
  102phy    O11 2753   2.191   0.550   3.100 -0.5516  0.2197 -0.8347
  102phy    H1A 2754   2.133   0.624   3.112  0.0625  0.4937  0.7450
  103phy    C35 2755   3.041   3.532   1.674  0.2209  0.1736  0.2338
  103phy    C33 2756   3.109   3.649   1.620  0.4238 -0.4989  0.7492
  103phy    C34 2757   3.158   3.610   1.484 -0.0934  0.1428 -0.3320
  103phy    C32 2758   3.010   3.768   1.626  0.1093 -0.2301  0.6843
  103phy    C31 2759   3.069   3.905   1.651 -0.7131  0.0857 -0.3068
  103phy    C30 2760   2.971   4.017   1.623  0.4507  0.0584  0.4636
  103phy    C28 2761   3.015   4.153   1.665  0.0643 -0.3364 -0.7720
  103phy    C29 2762   3.117   4.218   1.567 -0.2191  0.4671 -0.4272
  103phy    C27 2763   2.891   4.243   1.691  0.4098  0.1868  0.7677
  103phy    C26 2764   2.873   4.344   1.795  0.2616 -0.1672 -0.6169
  103phy    C25 2765   2.725   4.389   1.800  0.1821  0.1055  0.0977
  103phy    C23 2766   2.704   4.523   1.879 -0.0401 -0.5212 -0.5771
  103phy    C24 2767   2.702   4.646   1.789 -0.3554  0.4181  0.1879
  103phy    C22 2768   2.584   4.502   1.973  0.1097 -0.6072  0.4701
  103phy    C21 2769   2.620   4.507   2.122  0.1031 -0.3880  0.4816
  103phy    C20 2770   2.500   4.524   2.220 -0.2478  0.2718 -0.8135
  103phy    C18 2771   2.516   4.469   2.371  0.1984  0.1026 -0.1299
  103phy    O01 2772   2.619   4.547   2.437 -0.0117 -0.1296 -0.2336
  103phy    H01 2773   2.688   4.584   2.385  0.6108  0.5149  1.0091
  103phy    C19 2774   2.378   4.523   2.421 -0.3087 -0.1326  0.4357
  103phy    C13 2775   2.556   4.310   2.377 -0.4702  0.2312 -0.2450
  103phy     H3 2776   2.628   4.285   2.295 -0.6831  1.0505 -0.6946
  103phy    O33 2777   2.441   4.228   2.336 -0.2962  0.2163  0.0553
  103phy    H1B 2778   2.358   4.273   2.334 -0.2909  0.2188 -0.3390
  103phy    C12 2779   2.613   4.247   2.516  0.0379  0.2214  0.6765
  103phy    O11 2780   2.714   4.316   2.590  0.1915  0.0377  0.1661
  103phy    H1A 2781   2.735   4.393   2.541 -0.5917  0.1521  0.0002
  104phy    C35 2782   2.058   4.346   1.312 -0.2800 -0.2176 -0.1573
  104phy    C33 2783   2.074   4.485   1.383 -0.0949  0.2126 -0.0764
  104phy    C34 2784   1.986   4.498   1.508  0.6475  0.3242  0.0460
  104phy    C32 2785   2.220   4.514   1.406 -0.5800  0.0785 -0.2735
  104phy    C31 2786   2.262   4.653   1.350  0.1878 -0.6441  0.1168
  104phy    C30 2787   2.406   4.696   1.376  0.3318 -0.6730  0.6724
  104phy    C28 2788   2.447   4.841   1.335 -0.0565 -0.2568 -0.0381
  104phy    C29 2789   2.537   4.914   1.441  0.4757  0.1990  0.0387
  104phy    C27 2790   2.503   4.851   1.194 -0.4517  0.3620 -0.1820
  104phy    C26 2791   2.478   4.978   1.117  0.1511  0.4514 -0.0343
  104phy    C25 2792   2.570   4.985   0.995 -0.0782  0.0300 -0.0707
  104phy    C23 2793   2.560   5.120   0.926  0.2795 -0.1082 -0.3496
  104phy    C24 2794   2.664   5.223   0.974 -0.1414 -0.2635  0.1074
  104phy    C22 2795   2.574   5.101   0.769  0.2006  0.4615 -0.4669
  104phy    C21 2796   2.456   5.117   0.675 -0.4740  0.0365  0.3625
  104phy    C20 2797   2.498   5.101   0.532 -0.1192 -0.0098 -0.0070
  104phy    C18 2798   2.399   5.140   0.408  0.1048  0.1452  0.2097
  104phy    O01 2799   2.296   5.042   0.389 -0.0898  0.2215  0.6544
  104phy    H01 2800   2.328   4.955   0.402  0.9154  0.2765 -1.0797
  104phy    C19 2801   2.489   5.123   0.284  0.4612  0.2298  0.6003
  104phy    C13 2802   2.333   5.289   0.407 -0.0781  0.2110 -0.4429
  104phy     H3 2803   2.397   5.345   0.479 -0.6350 -0.0795  0.2880
  104phy    O33 2804   2.345   5.384   0.296  0.1939 -0.0489 -0.5874
  104phy    H1B 2805   2.395   5.459   0.323 -0.4561  0.7548 -1.5493
  104phy    C12 2806   2.202   5.327   0.496 -0.7034 -0.3693 -0.1140
  104phy    O11 2807   2.083   5.309   0.432  0.2955 -0.1691 -0.1163
  104phy    H1A 2808   2.091   5.329   0.340  1.4971 -0.2528 -0.0421
  105phy    C35 2809   2.221   2.666   0.872  0.2700 -0.1373  0.0872
  105phy    C33 2810   2.090   2.699   0.946  0.5288  0.1529  0.1005
  105phy    C34 2811   2.067   2.584   1.044  0.2140  0.4865 -0.2957
  105phy    C32 2812   2.104   2.832   1.017 -0.0165  0.0460 -0.8884
  105phy    C31 2813   1.978   2.923   1.018 -0.2722 -0.6896  0.5780
  105phy    C30 2814   1.963   3.055   1.104 -0.0975  0.0102  0.7717
  105phy    C28 2815   1.821   3.113   1.105 -0.0054 -0.2910 -0.0983
  105phy    C29 2816   1.742   3.074   1.232 -0.3158 -0.2253 -0.2779
  105phy    C27 2817   1.831   3.266   1.087 -0.1592 -0.4813  0.0138
  105phy    C26 2818   1.724   3.329   0.997  0.4262 -0.7149  0.0575
  105phy    C25 2819   1.717   3.481   0.988  0.3005  0.3567  0.4483
  105phy    C23 2820   1.631   3.530   0.870  0.7849  0.4091 -0.8946
  105phy    C24 2821   1.513   3.617   0.930 -0.3696 -0.1532  0.3933
  105phy    C22 2822   1.719   3.620   0.780 -0.0382 -0.1212 -0.1038
  105phy    C21 2823   1.806   3.560   0.669  0.5575  0.1885 -0.0591
  105phy    C20 2824   1.856   3.657   0.566 -0.0936 -0.0200 -0.3469
  105phy    C18 2825   1.968   3.615   0.466 -0.1582  0.4819  0.0181
  105phy    O01 2826   2.095   3.593   0.536  0.0260  0.0760  0.5986
  105phy    H01 2827   2.110   3.662   0.597 -1.0673  0.0492  0.9201
  105phy    C19 2828   2.007   3.747   0.391 -0.3666  0.4127 -0.1266
  105phy    C13 2829   1.939   3.494   0.365 -0.6118  0.1348 -0.2352
  105phy     H3 2830   1.917   3.410   0.436  0.6892  0.6943  0.8677
  105phy    O33 2831   1.810   3.495   0.300 -0.1702  0.3418 -0.1128
  105phy    H1B 2832   1.741   3.485   0.364  0.2693 -0.2757  0.2679
  105phy    C12 2833   2.049   3.401   0.297  0.0560 -0.1814  0.5508
  105phy    O11 2834   2.163   3.391   0.373 -0.3291  0.0638  0.2265
  105phy    H1A 2835   2.161   3.436   0.455  2.0293 -1.8697  1.4534
  106phy    C35 2836   1.773   4.503   1.918 -0.0394 -0.3704  0.1542
  106phy    C33 2837   1.758   4.655   1.920 -0.4922 -0.1254  0.0425
  106phy    C34 2838   1.713   4.710   1.788 -0.2376 -0.2997 -0.0312
  106phy    C32 2839   1.665   4.701   2.038 -0.6027 -0.0553  0.2288
  106phy    C31 2840   1.720   4.830   2.104  0.2788  0.2732 -0.3047
  106phy    C30 2841   1.612   4.899   2.181  0.4119  0.2678  0.0612
  106phy    C28 2842   1.644   5.040   2.241  0.0021  0.1641  0.4617
  106phy    C29 2843   1.515   5.115   2.234  0.3378 -0.3693 -0.0288
  106phy    C27 2844   1.696   5.033   2.388 -0.2336  0.1005  0.4373
  106phy    C26 2845   1.832   5.092   2.414  0.0952 -0.1154  0.0018
  106phy    C25 2846   1.894   5.055   2.549 -0.1633  0.5472 -0.0353
  106phy    C23 2847   2.034   5.115   2.578 -0.4371 -0.3481  0.2435
  106phy    C24 2848   2.037   5.265   2.615 -0.1445  0.4795 -0.0555
  106phy    C22 2849   2.089   5.040   2.706  0.2842 -0.5363  0.2365
  106phy    C21 2850   2.205   4.939   2.679  0.1769  0.0387 -0.0000
  106phy    C20 2851   2.273   4.916   2.821 -0.0077  0.0686  0.2718
  106phy    C18 2852   2.411   4.841   2.839  0.3321  0.5715 -0.1547
  106phy    O01 2853   2.494   4.919   2.755 -0.1052  0.4689 -0.2394
  106phy    H01 2854   2.541   4.856   2.704  2.0174  0.2966  1.7758
  106phy    C19 2855   2.457   4.883   2.983 -0.0340  0.5337 -0.4365
  106phy    C13 2856   2.411   4.685   2.801 -0.4217  0.5431 -0.1688
  106phy     H3 2857   2.347   4.675   2.710  0.5368  0.7611 -0.8914
  106phy    O33 2858   2.343   4.605   2.897 -0.3912 -0.4876  0.9568
  106phy    H1B 2859   2.283   4.667   2.935  0.2261 -0.0016  1.1495
  106phy    C12 2860   2.549   4.629   2.762 -0.1692  0.1051 -0.2106
  106phy    O11 2861   2.617   4.707   2.670 -0.1617 -0.1240 -0.1659
  106phy    H1A 2862   2.671   4.660   2.609 -1.3640 -3.1634  0.9417
  107phy    C35 2863   2.748   0.993   1.916 -0.1334 -0.3289  0.8470
  107phy    C33 2864   2.884   1.037   1.976  0.1073 -0.1723  0.1974
  107phy    C34 2865   2.980   1.110   1.879  0.0656  0.6492  0.0623
  107phy    C32 2866   2.850   1.116   2.107 -0.1164 -0.1168  0.3656
  107phy    C31 2867   2.941   1.073   2.217  0.1168  0.4064 -0.3245
  107phy    C30 2868   2.909   1.136   2.353  0.0299  0.0691  0.6230
  107phy    C28 2869   2.970   1.059   2.472  0.0397 -0.2648 -0.5030
  107phy    C29 2870   3.022   1.157   2.584  0.1350 -0.5946 -0.1869
  107phy    C27 2871   2.882   0.948   2.534 -0.3127  0.1014 -0.0617
  107phy    C26 2872   2.959   0.813   2.545 -0.1333 -0.0800 -0.5780
  107phy    C25 2873   2.887   0.722   2.644  0.3817 -0.3014 -0.1644
  107phy    C23 2874   2.954   0.597   2.704 -0.5776  0.7458  0.0896
  107phy    C24 2875   3.051   0.631   2.820  0.5475 -0.0119 -0.0143
  107phy    C22 2876   2.838   0.505   2.758  0.4757  0.1170  0.6714
  107phy    C21 2877   2.863   0.355   2.765 -0.3041  0.3992 -0.5010
  107phy    C20 2878   2.737   0.282   2.811  0.1369 -0.1061  0.0581
  107phy    C18 2879   2.745   0.136   2.870 -0.3209  0.3797  0.2076
  107phy    O01 2880   2.851   0.133   2.974 -0.2141  0.1295 -0.1103
  107phy    H01 2881   2.832   0.210   3.024 -0.5343  0.5626 -0.8804
  107phy    C19 2882   2.612   0.133   2.937  0.5669 -0.1085 -0.2009
  107phy    C13 2883   2.788   0.019   2.762  0.3125 -0.2218  0.7716
  107phy     H3 2884   2.873   0.059   2.701  0.1014  0.9838  1.2460
  107phy    O33 2885   2.683   0.007   2.659 -0.0490  0.2398 -0.6680
  107phy    H1B 2886   2.604  -0.029   2.696  1.0450 -0.9669  0.6574
  107phy    C12 2887   2.835  -0.128   2.805  0.1392 -0.4802  0.2929
  107phy    O11 2888   2.938  -0.123   2.903 -0.1835 -0.2522 -0.1246
  107phy    H1A 2889   2.920  -0.041   2.946 -1.7677 -0.6337  0.0125
  108phy    C35 2890   4.161   4.236   1.555 -0.0158 -0.6997  0.2196
  108phy    C33 2891   4.130   4.385   1.554  1.1090 -0.6242  0.3027
  108phy    C34 2892   4.114   4.438   1.696  0.2617  0.2936  0.4010
  108phy    C32 2893   4.236   4.453   1.474  0.2378 -0.6630  0.4655
  108phy    C31 2894   4.187   4.583   1.409  0.9885  0.3402 -0.0263
  108phy    C30 2895   4.300   4.659   1.326 -0.1356 -0.1078 -0.1978
  108phy    C28 2896   4.279   4.795   1.266  0.1362 -0.1501 -0.0268
  108phy    C29 2897   4.277   4.906   1.376  0.4111 -0.0788 -0.0376
  108phy    C27 2898   4.407   4.817   1.188  0.1433  0.6174  0.0712
  108phy    C26 2899   4.408   4.928   1.082 -0.1137  0.0635  0.3719
  108phy    C25 2900   4.545   4.940   1.016  0.1855  0.5078 -0.6669
  108phy    C23 2901   4.544   5.024   0.891  0.3898  0.6102 -0.1650
  108phy    C24 2902   4.627   5.156   0.911  0.1023  0.4654  0.4117
  108phy    C22 2903   4.608   4.936   0.781 -0.1136 -0.1374 -0.0743
  108phy    C21 2904   4.563   4.970   0.635 -0.3584  0.0568  0.0281
  108phy    C20 2905   4.629   4.874   0.533 -0.3182  0.4007  0.6653
  108phy    C18 2906   4.560   4.840   0.396  0.1814 -0.1825  0.7236
  108phy    O01 2907   4.419   4.813   0.423  0.3811 -0.0909  0.0101
  108phy    H01 2908   4.414   4.758   0.498 -0.3967  0.8271  0.6450
  108phy    C19 2909   4.621   4.704   0.356  0.2838  0.8623  0.3065
  108phy    C13 2910   4.584   4.959   0.292 -0.2468  0.2097 -0.2438
  108phy     H3 2911   4.521   5.043   0.332  1.1463  1.4141 -0.5168
  108phy    O33 2912   4.713   5.028   0.292  0.1427 -0.2722 -0.1851
  108phy    H1B 2913   4.699   5.118   0.271  1.2968 -0.2897 -1.1021
  108phy    C12 2914   4.510   4.983   0.153  0.5622 -0.5479  0.1641
  108phy    O11 2915   4.377   4.934   0.140 -0.6022  0.1064  0.3734
  108phy    H1A 2916   4.381   4.841   0.144 -0.4528  0.0741 -0.3678
  109phy    C35 2917   4.365   1.887   2.069  0.0660  0.1530  0.0155
  109phy    C33 2918   4.425   2.007   1.995  0.5293 -0.0517 -0.4907
  109phy    C34 2919   4.539   1.959   1.902  0.1731  0.5438 -0.1660
  109phy    C32 2920   4.307   2.094   1.936  0.5327 -0.4510 -0.2236
  109phy    C31 2921   4.327   2.247   1.937  0.4701 -0.0923 -0.6011
  109phy    C30 2922   4.203   2.329   1.899  0.2272  0.0169 -0.2316
  109phy    C28 2923   4.223   2.483   1.902 -0.7573  0.1710  0.7192
  109phy    C29 2924   4.152   2.553   1.786 -0.4758  0.1085 -0.0805
  109phy    C27 2925   4.192   2.540   2.040 -0.6105 -0.1308 -0.3654
  109phy    C26 2926   4.294   2.627   2.103 -0.1460 -0.0737 -0.0427
  109phy    C25 2927   4.248   2.643   2.245  0.0380  0.0038  0.3264
  109phy    C23 2928   4.357   2.708   2.334  0.3256  0.2552 -0.3025
  109phy    C24 2929   4.327   2.861   2.354  0.2154 -0.0347  0.2004
  109phy    C22 2930   4.352   2.634   2.467  0.3266  0.1734 -0.3450
  109phy    C21 2931   4.472   2.633   2.563  0.5652 -0.2475  0.5665
  109phy    C20 2932   4.455   2.543   2.692 -0.0889 -0.1630  0.4377
  109phy    C18 2933   4.538   2.577   2.819 -0.3594  0.8107 -0.4096
  109phy    O01 2934   4.594   2.708   2.817  0.0450 -0.4286  0.3831
  109phy    H01 2935   4.660   2.715   2.883  0.4680 -0.1951 -0.0630
  109phy    C19 2936   4.425   2.571   2.925  0.4333 -0.2105  0.2090
  109phy    C13 2937   4.661   2.478   2.868 -0.3557  0.0780  0.7153
  109phy     H3 2938   4.621   2.374   2.878 -0.3470 -0.0589 -0.5264
  109phy    O33 2939   4.710   2.502   3.004  0.5084 -0.0012  0.4821
  109phy    H1B 2940   4.635   2.518   3.058  0.3542 -1.3434  0.6963
  109phy    C12 2941   4.786   2.472   2.768 -0.0606  0.3574 -0.4568
  109phy    O11 2942   4.878   2.362   2.795 -0.0876 -0.0247 -0.0102
  109phy    H1A 2943   4.961   2.376   2.752  1.4221 -1.2778  2.2790
  110phy    C35 2944   4.806   1.530   1.775 -0.3756  0.2694 -0.3476
  110phy    C33 2945   4.671   1.578   1.721 -0.5859  0.1182  0.0077
  110phy    C34 2946   4.581   1.610   1.835  0.2786 -0.1429  0.7050
  110phy    C32 2947   4.677   1.703   1.630 -1.2017  0.1198 -0.3738
  110phy    C31 2948   4.695   1.670   1.484 -0.2133  0.0948  0.1073
  110phy    C30 2949   4.660   1.795   1.395 -0.3045 -0.3151  0.1779
  110phy    C28 2950   4.662   1.767   1.243  0.0897 -0.2045 -0.1402
  110phy    C29 2951   4.544   1.837   1.176 -0.1983 -0.3911  0.0869
  110phy    C27 2952   4.791   1.802   1.171 -0.2323  0.1360 -0.3056
  110phy    C26 2953   4.841   1.691   1.078 -0.2922 -0.2652  0.5101
  110phy    C25 2954   4.955   1.747   0.981  0.1420  0.1509 -0.8401
  110phy    C23 2955   4.990   1.651   0.873 -0.5066 -0.0377  0.0863
  110phy    C24 2956   4.922   1.706   0.747 -0.2155  0.4191  0.1557
  110phy    C22 2957   5.144   1.650   0.868 -0.2714 -0.2152 -0.2127
  110phy    C21 2958   5.217   1.534   0.799  0.7892 -0.2255  0.0306
  110phy    C20 2959   5.368   1.541   0.821 -0.4564 -0.3823 -0.0987
  110phy    C18 2960   5.475   1.429   0.773 -0.4426  0.1794 -1.0333
  110phy    O01 2961   5.423   1.302   0.774 -0.2557  0.4240  0.1921
  110phy    H01 2962   5.387   1.279   0.690  1.1874  0.9321 -0.5924
  110phy    C19 2963   5.578   1.439   0.887 -0.6976 -0.5009 -0.2471
  110phy    C13 2964   5.531   1.480   0.629 -0.1353  0.6717  0.5365
  110phy     H3 2965   5.436   1.479   0.569 -0.7476 -4.5616  1.0809
  110phy    O33 2966   5.566   1.614   0.610  0.0187 -0.8379  0.3240
  110phy    H1B 2967   5.656   1.628   0.630 -0.1207 -1.2276  1.2839
  110phy    C12 2968   5.589   1.379   0.520 -0.2218  0.1591  0.1460
  110phy    O11 2969   5.726   1.367   0.520 -0.3202 -0.1060  0.4181
  110phy    H1A 2970   5.760   1.441   0.567 -0.1952  1.6729 -2.2990
  111phy    C35 2971   4.196   1.986   2.982 -0.4264 -0.2773  0.0371
  111phy    C33 2972   4.276   2.069   2.878  0.1853 -0.3868  0.0958
  111phy    C34 2973   4.201   2.203   2.862 -0.6190 -0.1719  0.8372
  111phy    C32 2974   4.425   2.096   2.921 -0.1586  0.1155  0.1100
  111phy    C31 2975   4.525   2.026   2.828 -0.1486 -0.3703 -0.3049
  111phy    C30 2976   4.670   2.053   2.870 -0.1949 -0.2243  0.4505
  111phy    C28 2977   4.787   1.970   2.829  0.1854  0.7802  0.3193
  111phy    C29 2978   4.898   2.051   2.772  0.0121  0.1502 -0.1078
  111phy    C27 2979   4.835   1.881   2.944 -0.4957  0.4036  0.5757
  111phy    C26 2980   4.825   1.732   2.922 -0.0089  0.2502  0.2400
  111phy    C25 2981   4.907   1.639   3.019  0.4439  0.1062  0.0845
  111phy    C23 2982   4.906   1.481   2.992  0.6374 -0.3047  0.4239
  111phy    C24 2983   4.963   1.436   2.858 -0.4473 -0.2615 -0.1992
  111phy    C22 2984   4.979   1.411   3.105  0.2988  0.9367 -0.0676
  111phy    C21 2985   4.899   1.381   3.239 -0.0521 -0.0031  0.1616
  111phy    C20 2986   4.960   1.270   3.310  0.7596 -0.2314 -0.4577
  111phy    C18 2987   4.899   1.224   3.450 -0.2575 -0.1673 -0.0181
  111phy    O01 2988   4.757   1.189   3.425  0.2933  0.0558  0.0669
  111phy    H01 2989   4.724   1.137   3.496  3.1635 -1.0638  0.7059
  111phy    C19 2990   4.981   1.093   3.466 -0.4351 -0.5519  0.0829
  111phy    C13 2991   4.917   1.338   3.560 -0.3727 -0.3879  0.3280
  111phy     H3 2992   4.875   1.433   3.520  0.0891 -0.3708 -0.1203
  111phy    O33 2993   5.051   1.371   3.591 -0.4646 -0.2843 -0.9201
  111phy    H1B 2994   5.067   1.462   3.605 -0.2115 -0.4544  0.0098
  111phy    C12 2995   4.832   1.325   3.691 -0.0532  0.1610 -0.6509
  111phy    O11 2996   4.840   1.198   3.762  0.4183 -0.3201  0.1408
  111phy    H1A 2997   4.930   1.175   3.770  0.4443 -0.3086 -0.1101
  112phy    C35 2998   3.798   3.006   1.472  0.4843  1.1890  0.5443
  112phy    C33 2999   3.900   2.940   1.570 -0.2856  0.3536  0.7303
  112phy    C34 3000   3.927   2.803   1.517  0.1613 -0.0131  0.9209
  112phy    C32 3001   4.030   3.016   1.559 -0.6068 -0.1194  0.2525
  112phy    C31 3002   4.125   3.021   1.680  0.1555 -0.2632  0.5728
  112phy    C30 3003   4.253   3.106   1.640 -0.1970  0.0669 -0.1847
  112phy    C28 3004   4.367   3.113   1.740 -0.0238 -0.5123 -0.2625
  112phy    C29 3005   4.505   3.117   1.670 -0.2735  0.8618 -0.5637
  112phy    C27 3006   4.341   3.227   1.844 -0.1298  0.0128  0.2241
  112phy    C26 3007   4.379   3.174   1.984  0.0558  1.3048 -0.3897
  112phy    C25 3008   4.357   3.284   2.086  0.0644 -0.1771 -0.1650
  112phy    C23 3009   4.408   3.240   2.221 -0.4740  0.0497  0.2710
  112phy    C24 3010   4.561   3.243   2.247 -0.0705  0.6601 -0.1047
  112phy    C22 3011   4.338   3.322   2.338 -0.2955  0.1348  0.2653
  112phy    C21 3012   4.257   3.246   2.445  0.4973 -0.1264  0.1162
  112phy    C20 3013   4.193   3.341   2.544 -0.5372  0.3688  1.0456
  112phy    C18 3014   4.126   3.284   2.674  0.8434  0.5535 -0.0651
  112phy    O01 3015   4.187   3.168   2.725 -0.1151  0.0993 -0.2619
  112phy    H01 3016   4.160   3.093   2.677  1.2678 -1.5460  1.3771
  112phy    C19 3017   4.151   3.397   2.777  0.4140  0.4924 -0.0325
  112phy    C13 3018   3.964   3.261   2.665 -0.4369 -0.6161  0.0186
  112phy     H3 3019   3.917   3.348   2.612 -0.5992 -0.6751  0.0666
  112phy    O33 3020   3.894   3.257   2.790  1.3905 -0.0685 -0.0378
  112phy    H1B 3021   3.920   3.177   2.830 -0.9914 -1.1657 -0.5202
  112phy    C12 3022   3.917   3.139   2.576  0.6499  0.1639 -0.4180
  112phy    O11 3023   3.974   3.012   2.610  0.1097 -0.2134  0.0234
  112phy    H1A 3024   3.899   2.960   2.635  0.8078 -1.7224 -0.8867
  113phy    C35 3025   3.370   0.579   1.332 -0.1704  0.4724 -0.2598
  113phy    C33 3026   3.426   0.496   1.447 -0.3063  0.2081  0.4861
  113phy    C34 3027   3.389   0.561   1.576 -0.8181  0.1346  0.0951
  113phy    C32 3028   3.366   0.357   1.432 -0.2409  0.3542 -0.1140
  113phy    C31 3029   3.464   0.244   1.460  0.0906  0.5042 -0.2343
  113phy    C30 3030   3.411   0.103   1.465  0.2519 -0.4130  0.1181
  113phy    C28 3031   3.514  -0.010   1.473  0.1381  0.1512  0.2328
  113phy    C29 3032   3.501  -0.094   1.601  0.0181  0.0723  0.0956
  113phy    C27 3033   3.510  -0.100   1.354 -0.2640 -0.5308 -0.4684
  113phy    C26 3034   3.624  -0.075   1.256  0.4221  0.0693 -0.0845
  113phy    C25 3035   3.643  -0.189   1.157 -0.1250  0.5871  0.2353
  113phy    C23 3036   3.745  -0.174   1.043  0.6227 -0.2092  0.3061
  113phy    C24 3037   3.880  -0.231   1.073 -0.3611  0.1074  0.4385
  113phy    C22 3038   3.677  -0.240   0.921  0.4663  0.4049 -0.1314
  113phy    C21 3039   3.717  -0.183   0.789  0.5766 -0.3311  0.0049
  113phy    C20 3040   3.622  -0.213   0.671  0.0903  0.1594 -0.3075
  113phy    C18 3041   3.625  -0.141   0.525 -0.4368 -0.6281 -0.0122
  113phy    O01 3042   3.602  -0.001   0.549 -0.0914  0.3449  0.0228
  113phy    H01 3043   3.598  -0.001   0.642 -0.3462 -2.7646  0.1303
  113phy    C19 3044   3.500  -0.204   0.476 -0.1746 -0.2769  0.3050
  113phy    C13 3045   3.757  -0.167   0.430  0.2412 -0.1299  0.2782
  113phy     H3 3046   3.842  -0.126   0.491 -0.0046 -0.0549  0.5741
  113phy    O33 3047   3.806  -0.303   0.421 -0.1307  0.2009 -0.1064
  113phy    H1B 3048   3.748  -0.371   0.448  1.6602 -1.2427  0.2627
  113phy    C12 3049   3.799  -0.072   0.312  0.5790  0.9766  0.7485
  113phy    O11 3050   3.742   0.056   0.308  0.1431  0.0565 -0.0776
  113phy    H1A 3051   3.721   0.075   0.397  0.9263 -0.8444  0.3117
  114phy    C35 3052   0.294   2.829   2.543  0.2347  0.1253  0.1717
  114phy    C33 3053   0.363   2.969   2.517 -0.0687  0.2592 -0.5099
  114phy    C34 3054   0.515   2.955   2.513 -0.0941 -0.2427 -0.9259
  114phy    C32 3055   0.319   3.029   2.381 -0.2305  0.0405 -0.0102
  114phy    C31 3056   0.323   3.185   2.380 -0.1795 -0.0917 -0.0203
  114phy    C30 3057   0.244   3.247   2.264 -0.1908  0.3236 -0.2350
  114phy    C28 3058   0.262   3.393   2.218  0.0697 -0.6198  0.0314
  114phy    C29 3059   0.286   3.408   2.067 -0.1549 -0.3186 -0.1690
  114phy    C27 3060   0.143   3.484   2.265 -0.0993  0.4039 -0.5274
  114phy    C26 3061   0.187   3.602   2.352 -0.1405 -0.0645  0.6523
  114phy    C25 3062   0.076   3.706   2.376 -0.2284 -0.8011 -0.0091
  114phy    C23 3063   0.120   3.844   2.429  0.1768 -0.6836  0.1069
  114phy    C24 3064   0.151   3.943   2.314  0.1085  0.2879 -0.5103
  114phy    C22 3065   0.009   3.915   2.518  0.2360  0.1811 -0.0840
  114phy    C21 3066   0.064   3.996   2.637  0.0510 -0.2193 -0.2597
  114phy    C20 3067  -0.032   4.104   2.658  0.2725  0.3825 -0.4935
  114phy    C18 3068  -0.025   4.218   2.765 -0.6618  0.1551  0.5061
  114phy    O01 3069   0.101   4.284   2.739  0.0450  0.5755  0.1084
  114phy    H01 3070   0.168   4.220   2.721  0.1770  0.1851  1.8267
  114phy    C19 3071  -0.135   4.314   2.724  0.3627 -0.3361  0.8293
  114phy    C13 3072  -0.030   4.156   2.916  0.1385  0.1779 -0.4881
  114phy     H3 3073   0.041   4.070   2.925  0.1393  0.2116 -0.1658
  114phy    O33 3074  -0.156   4.087   2.948 -0.4078 -0.2804  0.1045
  114phy    H1B 3075  -0.230   4.144   2.963 -0.5823 -0.4520 -0.0983
  114phy    C12 3076   0.010   4.262   3.031 -0.6327  0.5606  0.2628
  114phy    O11 3077   0.037   4.201   3.162 -0.2724 -0.1484 -0.0404
  114phy    H1A 3078   0.056   4.110   3.149 -4.1220 -1.1450  0.2919
  115phy    C35 3079   4.174   1.585   1.878 -0.8756 -0.1506 -0.1497
  115phy    C33 3080   4.109   1.631   1.746 -0.4851 -0.4774 -0.1062
  115phy    C34 3081   3.982   1.565   1.715 -0.3773 -0.3387  0.5059
  115phy    C32 3082   4.080   1.783   1.745 -0.7338  0.4304  0.0379
  115phy    C31 3083   4.103   1.859   1.613  0.4030  0.3859 -0.4590
  115phy    C30 3084   4.096   2.016   1.633  0.4186  0.3226  0.4430
  115phy    C28 3085   4.178   2.088   1.524  0.2122  0.3241  0.1963
  115phy    C29 3086   4.098   2.213   1.493 -0.2410 -0.4633  0.1277
  115phy    C27 3087   4.329   2.104   1.559 -0.0966  0.1209 -0.8703
  115phy    C26 3088   4.425   2.184   1.471 -0.0863 -0.2208 -0.4882
  115phy    C25 3089   4.564   2.183   1.527  0.2613  0.1959  0.2654
  115phy    C23 3090   4.671   2.271   1.460  0.3717 -0.1711  0.0458
  115phy    C24 3091   4.789   2.282   1.563  0.5007  0.3991  0.2401
  115phy    C22 3092   4.723   2.222   1.327 -0.2101  0.2452  0.7394
  115phy    C21 3093   4.642   2.253   1.196  0.2598 -0.4018 -0.1241
  115phy    C20 3094   4.720   2.217   1.072  0.2285  0.0328  0.5345
  115phy    C18 3095   4.657   2.196   0.935  0.1342 -0.6236 -0.8032
  115phy    O01 3096   4.562   2.095   0.947  0.2626 -0.1899  0.0911
  115phy    H01 3097   4.557   2.071   1.038 -0.0544  0.0968  0.1529
  115phy    C19 3098   4.765   2.129   0.852 -0.2692 -0.5551  0.4621
  115phy    C13 3099   4.595   2.319   0.854 -0.2168 -0.2213  0.2728
  115phy     H3 3100   4.638   2.408   0.907  1.9838 -1.2244  0.2703
  115phy    O33 3101   4.645   2.354   0.721  0.1253 -0.4554  0.1054
  115phy    H1B 3102   4.616   2.286   0.663  0.2892  0.3851 -0.9904
  115phy    C12 3103   4.447   2.361   0.875 -0.0823  0.3033 -0.6653
  115phy    O11 3104   4.355   2.268   0.817 -0.4352  0.2802  0.0215
  115phy    H1A 3105   4.380   2.184   0.849 -1.1310 -0.2990 -0.9056
  116phy    C35 3106   4.585   4.543   0.775  0.3730  0.7628  0.4429
  116phy    C33 3107   4.649   4.480   0.897  0.0065 -0.6689 -0.2348
  116phy    C34 3108   4.753   4.576   0.952 -0.1315 -0.2444  0.4056
  116phy    C32 3109   4.543   4.442   1.001  0.0931 -0.0291 -0.2542
  116phy    C31 3110   4.521   4.295   1.022  0.2283  0.5000  0.3846
  116phy    C30 3111   4.433   4.247   1.139 -0.1852  0.2535  0.2138
  116phy    C28 3112   4.394   4.095   1.117  0.0055 -0.3014  0.0750
  116phy    C29 3113   4.440   4.018   1.237  0.3356  0.0528  0.2747
  116phy    C27 3114   4.246   4.084   1.080 -0.4242 -0.8490 -0.4060
  116phy    C26 3115   4.203   3.979   0.981  0.2862 -0.6543 -0.4422
  116phy    C25 3116   4.051   3.978   0.964  0.5780 -0.2838 -0.3993
  116phy    C23 3117   3.997   3.876   0.866 -0.3822  0.1042 -0.0682
  116phy    C24 3118   3.940   3.763   0.951  0.2062  0.5177 -0.5537
  116phy    C22 3119   3.900   3.940   0.767  0.0556  0.4320  0.2318
  116phy    C21 3120   3.937   3.905   0.624 -0.4168  0.1579 -0.6087
  116phy    C20 3121   3.826   3.921   0.519  0.1795  0.0078  0.3946
  116phy    C18 3122   3.852   3.858   0.373 -0.3230  0.5257  0.2306
  116phy    O01 3123   3.977   3.908   0.324  0.0285  0.6050 -0.3417
  116phy    H01 3124   3.967   3.996   0.294 -1.3260 -0.1158 -2.1746
  116phy    C19 3125   3.743   3.920   0.287 -0.0052  0.3643 -0.1725
  116phy    C13 3126   3.838   3.700   0.366 -0.6654 -0.0039 -0.2238
  116phy     H3 3127   3.890   3.666   0.459  1.9061  2.4121 -0.6817
  116phy    O33 3128   3.715   3.645   0.400 -0.1023  0.3897  0.1990
  116phy    H1B 3129   3.647   3.710   0.411 -1.9295 -1.0389 -1.6932
  116phy    C12 3130   3.929   3.605   0.291  0.7226  0.0201 -0.2659
  116phy    O11 3131   4.053   3.657   0.256 -0.1194  0.0303 -0.3288
  116phy    H1A 3132   4.053   3.751   0.262  1.1309 -0.0254  1.3060
  117phy    C35 3133   3.107   0.115   1.985 -0.4905 -0.3327 -0.4194
  117phy    C33 3134   3.182   0.058   1.865  0.2621  0.2729  0.1769
  117phy    C34 3135   3.271   0.163   1.827 -0.4149 -0.3109 -0.3878
  117phy    C32 3136   3.268  -0.066   1.891 -0.3289  0.2657 -0.2618
  117phy    C31 3137   3.192  -0.191   1.855  0.3235 -0.0243  0.1490
  117phy    C30 3138   3.265  -0.318   1.876 -0.4440  0.2681  0.0409
  117phy    C28 3139   3.183  -0.452   1.845  0.3006  0.2098 -0.5442
  117phy    C29 3140   3.246  -0.517   1.723 -0.2542  0.2589  0.2355
  117phy    C27 3141   3.205  -0.565   1.948  1.1822 -0.1131 -0.6296
  117phy    C26 3142   3.118  -0.562   2.077 -0.3881  0.2057 -0.4362
  117phy    C25 3143   3.157  -0.669   2.182 -0.0811 -0.2087  0.1011
  117phy    C23 3144   3.073  -0.669   2.314  0.3307 -0.1820  0.4289
  117phy    C24 3145   2.956  -0.767   2.306 -0.0821  0.1544 -0.0522
  117phy    C22 3146   3.166  -0.716   2.423  0.6365  0.5631  0.5091
  117phy    C21 3147   3.165  -0.619   2.542  0.6031  0.5617 -0.0245
  117phy    C20 3148   3.261  -0.670   2.654 -0.1107 -0.2719 -0.1661
  117phy    C18 3149   3.276  -0.578   2.785  0.0927 -0.6346  0.2662
  117phy    O01 3150   3.146  -0.545   2.838 -0.5104 -0.6430  0.0228
  117phy    H01 3151   3.160  -0.478   2.901 -1.6494 -1.5519  1.2869
  117phy    C19 3152   3.313  -0.688   2.880  0.0092 -0.1116  0.8533
  117phy    C13 3153   3.381  -0.449   2.781 -0.2739 -0.9937 -0.2748
  117phy     H3 3154   3.479  -0.480   2.738 -0.3036 -0.8004 -0.4838
  117phy    O33 3155   3.423  -0.405   2.909 -0.5149 -0.2021  0.0563
  117phy    H1B 3156   3.351  -0.360   2.950 -0.2845  0.2514 -0.0347
  117phy    C12 3157   3.327  -0.322   2.701 -0.2305 -0.3777 -0.4661
  117phy    O11 3158   3.225  -0.250   2.762 -0.2414 -0.7234 -0.2010
  117phy    H1A 3159   3.159  -0.233   2.698  0.1058  0.6260 -0.2303
  118phy    C35 3160   4.916   3.466   2.061  0.2544 -0.0265 -0.0818
  118phy    C33 3161   4.976   3.565   1.963  0.3178 -0.0803 -0.1180
  118phy    C34 3162   5.000   3.495   1.837 -0.2500  0.1176 -0.1150
  118phy    C32 3163   4.889   3.697   1.945 -0.6328 -0.1273 -0.0081
  118phy    C31 3164   4.934   3.812   2.036  0.6512  0.4901 -0.1626
  118phy    C30 3165   4.837   3.929   2.048 -0.0175 -0.0497 -0.1898
  118phy    C28 3166   4.857   4.024   2.174 -0.4969  0.8564  0.0840
  118phy    C29 3167   4.889   4.172   2.136  0.0799  0.1930 -0.2846
  118phy    C27 3168   4.729   4.012   2.260 -0.4423  0.1081  0.0137
  118phy    C26 3169   4.742   4.044   2.416 -0.2599  0.1325 -0.1777
  118phy    C25 3170   4.614   4.047   2.499 -0.0072  0.0421 -0.3192
  118phy    C23 3171   4.642   4.065   2.650  0.1138  0.3461 -0.5047
  118phy    C24 3172   4.532   4.148   2.709  0.1054  0.3769  0.0907
  118phy    C22 3173   4.639   3.925   2.721 -0.3641  0.2224 -0.7357
  118phy    C21 3174   4.777   3.884   2.774 -0.3505 -0.1419  1.0787
  118phy    C20 3175   4.770   3.779   2.887  0.5028 -0.3019 -0.2015
  118phy    C18 3176   4.903   3.724   2.945  0.4657 -0.2533 -0.3161
  118phy    O01 3177   4.977   3.837   2.994  0.5223 -0.2637 -0.1297
  118phy    H01 3178   4.928   3.909   2.958  0.6917 -0.4594 -0.7617
  118phy    C19 3179   4.849   3.648   3.074  0.0102  0.2078 -0.1880
  118phy    C13 3180   4.995   3.645   2.842 -0.0764 -0.3015 -0.7781
  118phy     H3 3181   4.992   3.697   2.743 -0.6546 -1.6370 -1.4887
  118phy    O33 3182   4.938   3.527   2.802  0.3848  0.3287  0.2258
  118phy    H1B 3183   4.967   3.496   2.718 -0.3576  2.1451 -0.7691
  118phy    C12 3184   5.148   3.620   2.877  0.2558 -0.4277 -0.4783
  118phy    O11 3185   5.246   3.587   2.783 -0.0804 -0.2715  0.3120
  118phy    H1A 3186   5.284   3.502   2.794  1.9176  0.6615  1.2444
  119phy    C35 3187   3.969   3.302   1.963 -0.2874  0.0415  0.7172
  119phy    C33 3188   4.012   3.429   1.888 -0.0323 -0.0899  0.5956
  119phy    C34 3189   3.912   3.460   1.765 -0.2176 -0.1346 -0.6826
  119phy    C32 3190   4.020   3.553   1.975 -0.0015  0.4391  0.6335
  119phy    C31 3191   4.168   3.597   1.984  0.1444 -0.0445 -0.4966
  119phy    C30 3192   4.188   3.706   2.086  0.1488  0.8647  0.4073
  119phy    C28 3193   4.329   3.762   2.102  0.4531  0.2470 -0.3204
  119phy    C29 3194   4.333   3.906   2.043 -0.2274 -0.0416 -0.1540
  119phy    C27 3195   4.382   3.754   2.242 -0.3089 -0.5680 -0.2710
  119phy    C26 3196   4.499   3.667   2.268  0.1937  0.5117 -0.2060
  119phy    C25 3197   4.534   3.666   2.417 -0.3421 -0.1253  0.2228
  119phy    C23 3198   4.651   3.573   2.467  0.0510 -0.3603  0.0850
  119phy    C24 3199   4.782   3.652   2.484 -0.4485 -0.1218 -0.1022
  119phy    C22 3200   4.611   3.525   2.608  0.3375 -0.4785 -0.3374
  119phy    C21 3201   4.634   3.386   2.656 -0.4817 -0.1021  0.1253
  119phy    C20 3202   4.590   3.376   2.797  0.4486 -0.1048 -0.5674
  119phy    C18 3203   4.602   3.244   2.880  0.4431  0.0521 -0.3785
  119phy    O01 3204   4.738   3.202   2.879 -0.0140 -0.1374  0.0760
  119phy    H01 3205   4.758   3.143   2.809  0.6829  0.5393 -0.3067
  119phy    C19 3206   4.593   3.302   3.022 -0.6212  0.7689 -0.2659
  119phy    C13 3207   4.505   3.122   2.857  0.4257  0.3748 -0.1231
  119phy     H3 3208   4.397   3.152   2.864  0.1627 -0.9439  2.8145
  119phy    O33 3209   4.507   3.026   2.960 -0.8829  0.2078  0.3763
  119phy    H1B 3210   4.587   2.977   2.952 -1.6436 -1.1341  0.6166
  119phy    C12 3211   4.520   3.044   2.722  0.4570 -0.4453 -0.3777
  119phy    O11 3212   4.632   2.963   2.711  0.0642  0.1533  0.2251
  119phy    H1A 3213   4.620   2.882   2.759  2.1501  0.1786  0.8845
  120phy    C35 3214   3.696   2.006   1.306 -0.0592 -0.0726  0.0978
  120phy    C33 3215   3.590   2.109   1.358 -0.7735  0.3332  0.3493
  120phy    C34 3216   3.529   2.065   1.495  0.1876 -0.4592  0.2762
  120phy    C32 3217   3.647   2.252   1.352  0.5060  0.1643 -0.1338
  120phy    C31 3218   3.548   2.366   1.324  0.4233  0.1555 -0.3578
  120phy    C30 3219   3.600   2.513   1.345  0.3418 -0.3281  0.5166
  120phy    C28 3220   3.496   2.620   1.301  0.2874 -0.0831 -0.1183
  120phy    C29 3221   3.380   2.633   1.400  0.5641 -0.0295  0.4721
  120phy    C27 3222   3.567   2.758   1.275  0.1103  0.3292 -0.4533
  120phy    C26 3223   3.519   2.818   1.137 -0.2620 -0.1185 -0.2883
  120phy    C25 3224   3.593   2.943   1.096  0.3792  0.2276  0.6171
  120phy    C23 3225   3.521   3.002   0.975 -0.1835 -0.6149 -0.1822
  120phy    C24 3226   3.485   3.144   1.017  0.3235  0.3743 -0.6458
  120phy    C22 3227   3.619   3.031   0.859  0.3029  0.2290 -0.0476
  120phy    C21 3228   3.592   2.979   0.723  0.3848 -0.3953 -0.0284
  120phy    C20 3229   3.649   3.068   0.608  0.8019  1.0560 -0.3259
  120phy    C18 3230   3.621   3.029   0.464  0.5692 -0.5197 -0.0421
  120phy    O01 3231   3.647   2.890   0.445  0.0606 -0.0906 -0.2952
  120phy    H01 3232   3.740   2.881   0.453 -0.0467 -0.7307  0.3376
  120phy    C19 3233   3.722   3.112   0.377 -0.3483  0.4189 -0.0590
  120phy    C13 3234   3.469   3.071   0.417  0.3086  0.0818 -0.2161
  120phy     H3 3235   3.409   2.994   0.472  0.3237 -0.0212 -0.3447
  120phy    O33 3236   3.399   3.187   0.474 -0.3641 -0.0799 -0.0011
  120phy    H1B 3237   3.443   3.261   0.435 -1.2366  0.0888 -0.6888
  120phy    C12 3238   3.392   3.025   0.291  0.0418  0.3366 -0.2196
  120phy    O11 3239   3.368   3.124   0.195 -0.3436  0.5504 -0.2615
  120phy    H1A 3240   3.276   3.126   0.178 -0.1269  1.3038 -1.4729
  121phy    C35 3241   0.521   1.063   2.233 -0.2015  0.1136 -0.8212
  121phy    C33 3242   0.610   1.188   2.214  0.0946  0.1201  0.0935
  121phy    C34 3243   0.738   1.159   2.142 -0.4172 -0.1452  0.2938
  121phy    C32 3244   0.530   1.309   2.159 -0.3456 -0.0409  0.5480
  121phy    C31 3245   0.558   1.437   2.240 -0.0727  0.7893  0.2482
  121phy    C30 3246   0.476   1.548   2.181  0.1761 -0.5534 -0.2304
  121phy    C28 3247   0.487   1.692   2.235  0.2484 -0.1702 -0.6724
  121phy    C29 3248   0.561   1.779   2.140 -0.4992 -0.2293 -0.2428
  121phy    C27 3249   0.343   1.741   2.245 -0.3736  0.5322 -0.4972
  121phy    C26 3250   0.325   1.841   2.357 -0.3941 -0.8442 -0.3542
  121phy    C25 3251   0.175   1.871   2.386  0.1269 -0.4114  0.7261
  121phy    C23 3252   0.146   1.979   2.491 -0.3799 -0.4381 -0.0461
  121phy    C24 3253   0.033   2.066   2.442  0.3525 -0.7236  0.0559
  121phy    C22 3254   0.111   1.916   2.623 -0.0418 -0.6354 -0.6082
  121phy    C21 3255   0.200   1.962   2.734 -0.4791  0.0057  0.0551
  121phy    C20 3256   0.161   1.886   2.865 -0.3516 -0.2820 -0.6123
  121phy    C18 3257   0.248   1.902   3.004  0.4306 -0.4111  0.3773
  121phy    O01 3258   0.254   2.041   3.042 -0.1159  0.7736  0.4742
  121phy    H01 3259   0.197   2.098   2.995  1.4490  3.4832  1.6004
  121phy    C19 3260   0.141   1.848   3.101  0.1723  0.0882  0.2366
  121phy    C13 3261   0.389   1.823   3.000  0.0037  0.0458 -0.6423
  121phy     H3 3262   0.375   1.727   2.944 -2.9641 -0.9076  1.4517
  121phy    O33 3263   0.430   1.771   3.131  0.3589 -0.1215  0.8119
  121phy    H1B 3264   0.459   1.844   3.182  3.0348  0.2825 -1.0700
  121phy    C12 3265   0.516   1.891   2.930 -0.2890  0.2823 -0.2357
  121phy    O11 3266   0.639   1.817   2.914  0.1483  0.0523 -0.7731
  121phy    H1A 3267   0.689   1.845   2.840  1.8402 -1.4436 -0.2689
  122phy    C35 3268   0.010   2.575   2.377 -0.0485 -0.8237 -0.4831
  122phy    C33 3269   0.085   2.542   2.250 -0.4914 -0.1761  0.0466
  122phy    C34 3270  -0.011   2.475   2.152  0.0403 -0.3537 -0.5991
  122phy    C32 3271   0.166   2.667   2.208 -0.3432  0.0186 -0.2110
  122phy    C31 3272   0.281   2.667   2.108  0.1490  0.0238  0.6123
  122phy    C30 3273   0.330   2.808   2.083  0.1929  0.0092  0.6311
  122phy    C28 3274   0.461   2.828   1.998 -0.6069  0.5253  0.2595
  122phy    C29 3275   0.444   2.801   1.851 -0.1232 -0.1290 -0.2767
  122phy    C27 3276   0.498   2.977   2.013  0.4866 -0.5673 -0.3967
  122phy    C26 3277   0.592   3.021   2.126 -0.1223 -0.0361  0.1306
  122phy    C25 3278   0.633   3.170   2.125 -0.1034 -0.3689  0.2241
  122phy    C23 3279   0.710   3.221   2.251  0.3174 -0.8787  0.0748
  122phy    C24 3280   0.862   3.205   2.233  0.3149  0.3660  0.7240
  122phy    C22 3281   0.673   3.364   2.284  0.5105 -0.5625  0.3861
  122phy    C21 3282   0.659   3.382   2.436  0.6531  0.1463 -0.0111
  122phy    C20 3283   0.614   3.529   2.468  0.0511  0.1686  1.2235
  122phy    C18 3284   0.596   3.583   2.609 -0.5457  0.6865 -0.0132
  122phy    O01 3285   0.704   3.559   2.702  0.3042 -0.1492  0.5512
  122phy    H01 3286   0.772   3.622   2.685 -1.1641  1.0406 -1.4379
  122phy    C19 3287   0.607   3.735   2.577 -0.1024 -0.1859  0.0154
  122phy    C13 3288   0.458   3.545   2.682  0.6000 -0.0135  0.2978
  122phy     H3 3289   0.379   3.540   2.603 -0.4681 -0.6750  1.3830
  122phy    O33 3290   0.398   3.647   2.769  0.3638  0.2153  0.2933
  122phy    H1B 3291   0.305   3.639   2.768  0.3085  0.1795 -2.3679
  122phy    C12 3292   0.443   3.406   2.759 -0.3497 -0.2157 -0.1350
  122phy    O11 3293   0.304   3.371   2.791 -0.1006  0.1644 -0.0505
  122phy    H1A 3294   0.313   3.281   2.815  1.4417  0.2685 -0.1287
  123phy    C35 3295   3.538   4.020   0.964 -0.3642 -0.2645  0.4202
  123phy    C33 3296   3.439   3.940   0.878  0.0061  0.2570  0.6019
  123phy    C34 3297   3.344   4.042   0.824 -0.2566 -0.0423 -0.1175
  123phy    C32 3298   3.509   3.860   0.766  0.4673 -0.0805 -0.0722
  123phy    C31 3299   3.547   3.721   0.821  0.1657 -0.0246 -0.6386
  123phy    C30 3300   3.614   3.631   0.717  0.0082  0.0660 -0.0089
  123phy    C28 3301   3.664   3.492   0.765 -0.1615  0.1600 -0.3264
  123phy    C29 3302   3.538   3.396   0.759 -0.1957  0.4874 -0.3430
  123phy    C27 3303   3.765   3.437   0.665 -0.3195  0.0651  0.0524
  123phy    C26 3304   3.912   3.412   0.708  0.1330  0.1239  0.2196
  123phy    C25 3305   3.988   3.359   0.584 -0.0655 -0.2301 -0.4037
  123phy    C23 3306   4.140   3.346   0.607 -0.2450  0.0574  0.0319
  123phy    C24 3307   4.179   3.199   0.632  0.1824  0.2325 -0.5631
  123phy    C22 3308   4.207   3.392   0.477 -0.0288  0.2290  0.0314
  123phy    C21 3309   4.280   3.526   0.467 -0.6135  0.1898 -0.3443
  123phy    C20 3310   4.346   3.549   0.324  0.5045 -0.4725 -0.0617
  123phy    C18 3311   4.460   3.654   0.287  0.4963  0.6444  0.1080
  123phy    O01 3312   4.418   3.782   0.342  0.1676 -0.1508 -0.2138
  123phy    H01 3313   4.335   3.808   0.306 -0.5734 -1.8343  0.1887
  123phy    C19 3314   4.451   3.657   0.135  0.2740  0.3481  0.0507
  123phy    C13 3315   4.601   3.606   0.350  0.5685 -0.2060 -0.2752
  123phy     H3 3316   4.576   3.591   0.458 -2.7817  1.4236 -0.6766
  123phy    O33 3317   4.655   3.478   0.324 -0.4268  0.6462 -0.2545
  123phy    H1B 3318   4.584   3.417   0.317 -0.9808  1.4006 -1.5440
  123phy    C12 3319   4.718   3.703   0.383  0.4049  0.0349 -0.4333
  123phy    O11 3320   4.793   3.736   0.268 -0.7133  0.0028  0.1836
  123phy    H1A 3321   4.806   3.651   0.230 -0.5025 -0.6957  1.7330
  124phy    C35 3322   4.513   0.018   1.960  0.2903  0.1154  0.0775
  124phy    C33 3323   4.437   0.114   1.872 -0.5893 -0.0481  0.2837
  124phy    C34 3324   4.528   0.184   1.770 -0.9545  0.4943 -0.1347
  124phy    C32 3325   4.321   0.041   1.804  0.5902  0.3835 -0.2620
  124phy    C31 3326   4.207   0.121   1.742 -0.1662  0.1458 -0.1528
  124phy    C30 3327   4.097   0.029   1.689 -0.2341  0.2457 -0.1293
  124phy    C28 3328   3.967   0.100   1.651  0.1292  0.0463  0.0742
  124phy    C29 3329   3.919   0.022   1.529 -0.7833  0.0922 -0.3654
  124phy    C27 3330   3.865   0.074   1.763  0.4605  0.1103  0.0614
  124phy    C26 3331   3.860   0.184   1.869 -0.8215  0.0911  0.1274
  124phy    C25 3332   3.747   0.147   1.962 -0.3372 -0.5362 -0.0338
  124phy    C23 3333   3.710   0.253   2.071 -0.0282 -0.4153 -0.1120
  124phy    C24 3334   3.618   0.369   2.019  0.0981  0.6967  0.0770
  124phy    C22 3335   3.649   0.189   2.201  0.0621 -0.4293 -0.0297
  124phy    C21 3336   3.745   0.144   2.317  0.7533 -0.0001 -0.6951
  124phy    C20 3337   3.683   0.066   2.434 -0.5407  0.5252  0.2267
  124phy    C18 3338   3.787   0.022   2.548 -0.0258  0.1226  0.7809
  124phy    O01 3339   3.862   0.129   2.612  0.1358 -0.4506  0.1972
  124phy    H01 3340   3.802   0.200   2.625  1.8573  1.3362 -1.1544
  124phy    C19 3341   3.681  -0.019   2.653  0.0550  0.1791 -0.0774
  124phy    C13 3342   3.892  -0.098   2.518 -0.3924 -0.0737 -0.4050
  124phy     H3 3343   3.847  -0.167   2.442  0.6635  1.6402 -2.6856
  124phy    O33 3344   3.927  -0.187   2.622  0.5078  0.0408 -0.3881
  124phy    H1B 3345   3.929  -0.146   2.706 -0.2029 -1.2570  0.3001
  124phy    C12 3346   4.031  -0.052   2.450 -0.1516  0.1792 -0.3826
  124phy    O11 3347   4.108   0.043   2.523 -0.2405  0.0215  0.4242
  124phy    H1A 3348   4.057   0.114   2.559  1.0922  1.1068  0.2557
  125phy    C35 3349   3.577   4.227   2.479  0.5426 -0.5035 -0.1818
  125phy    C33 3350   3.638   4.358   2.428 -0.1961 -0.5501  0.4325
  125phy    C34 3351   3.754   4.320   2.334  0.4896  0.1162  0.3641
  125phy    C32 3352   3.538   4.451   2.355  0.1547 -0.4911  0.2638
  125phy    C31 3353   3.547   4.600   2.369  0.0434  0.4997 -0.6319
  125phy    C30 3354   3.442   4.674   2.285 -0.4343  0.1651  0.2731
  125phy    C28 3355   3.459   4.822   2.294 -0.1179 -0.2014  0.0580
  125phy    C29 3356   3.529   4.867   2.161  0.6758  0.0456  0.6638
  125phy    C27 3357   3.332   4.906   2.322  0.7083 -0.7981  0.8225
  125phy    C26 3358   3.351   5.043   2.389 -0.4331 -0.1718  0.2364
  125phy    C25 3359   3.220   5.114   2.423 -0.5217 -0.0547 -0.1630
  125phy    C23 3360   3.228   5.238   2.512 -0.2031 -0.2928  0.1112
  125phy    C24 3361   3.172   5.369   2.458 -0.1157 -0.2181  0.1619
  125phy    C22 3362   3.156   5.211   2.642  0.0236  0.4746  0.4075
  125phy    C21 3363   3.254   5.209   2.763 -0.5031  0.0237  0.5295
  125phy    C20 3364   3.186   5.156   2.887 -0.1706  0.1631 -0.0849
  125phy    C18 3365   3.270   5.144   3.024  0.3824 -0.2085 -0.9805
  125phy    O01 3366   3.352   5.263   3.038 -0.6446  0.1810 -0.0854
  125phy    H01 3367   3.313   5.323   3.098  0.1113  2.0798 -1.3774
  125phy    C19 3368   3.153   5.162   3.129 -0.2001 -0.6991 -0.1485
  125phy    C13 3369   3.361   5.010   3.035  0.2628 -0.2052 -0.0422
  125phy     H3 3370   3.413   4.993   2.937 -1.2338 -0.6292 -0.8017
  125phy    O33 3371   3.278   4.887   3.037 -0.0337 -0.4904 -0.0279
  125phy    H1B 3372   3.224   4.897   2.961 -0.2485  2.7334  0.4028
  125phy    C12 3373   3.468   5.009   3.147 -0.2732 -0.0735 -0.4774
  125phy    O11 3374   3.590   4.934   3.134 -0.5660 -0.2914 -0.3404
  125phy    H1A 3375   3.590   4.859   3.190  0.7921  0.5131  0.7940
  126phy    C35 3376   2.854   0.033   1.335  0.2441 -0.6616 -0.1782
  126phy    C33 3377   2.962   0.138   1.365 -0.1522 -0.4766  0.0709
  126phy    C34 3378   3.044   0.175   1.240  0.5428 -0.0588 -0.0967
  126phy    C32 3379   2.902   0.253   1.451  0.4013 -0.1177  0.1188
  126phy    C31 3380   2.982   0.307   1.567  0.1242 -0.0710 -0.1563
  126phy    C30 3381   2.894   0.423   1.612  0.1690 -0.5375 -0.2609
  126phy    C28 3382   2.948   0.507   1.734 -1.3042 -0.5650  0.3289
  126phy    C29 3383   2.968   0.653   1.697  0.1428  0.5278 -0.0922
  126phy    C27 3384   2.845   0.501   1.846 -0.5192 -0.0897 -0.2178
  126phy    C26 3385   2.911   0.453   1.985 -0.5195  0.1237 -0.3384
  126phy    C25 3386   2.812   0.446   2.106 -0.0389  0.5455  0.1043
  126phy    C23 3387   2.854   0.353   2.217 -0.1109  0.6922 -0.3927
  126phy    C24 3388   2.873   0.439   2.339 -0.1821 -0.1896 -0.0769
  126phy    C22 3389   2.748   0.246   2.250  0.2793  0.2062  0.5910
  126phy    C21 3390   2.805   0.119   2.307  0.0564 -0.1841  0.1537
  126phy    C20 3391   2.693   0.014   2.310 -0.3576  0.1215 -0.1089
  126phy    C18 3392   2.731  -0.129   2.357  0.3168  0.4462  0.1254
  126phy    O01 3393   2.811  -0.132   2.478  0.4609 -0.2206 -0.2298
  126phy    H01 3394   2.776  -0.072   2.542  0.3401  1.3713 -1.7209
  126phy    C19 3395   2.592  -0.175   2.405 -0.2029 -0.0390  0.1077
  126phy    C13 3396   2.797  -0.232   2.245  0.2166 -0.0948  0.5537
  126phy     H3 3397   2.731  -0.238   2.154 -1.1509  0.7583  1.4528
  126phy    O33 3398   2.792  -0.366   2.298  0.3874 -0.6113  0.3747
  126phy    H1B 3399   2.796  -0.363   2.391 -2.0260  2.1729  0.5120
  126phy    C12 3400   2.944  -0.203   2.188 -0.1830  0.2895  1.0400
  126phy    O11 3401   3.044  -0.285   2.242 -0.3479 -0.8924  0.1658
  126phy    H1A 3402   3.023  -0.369   2.207 -3.3950 -0.9531  1.7808
  127phy    C35 3403   2.601   4.126   1.105  0.0452 -0.2877  0.2594
  127phy    C33 3404   2.484   4.200   1.030 -0.1623  0.0648  0.2849
  127phy    C34 3405   2.353   4.156   1.080 -0.1628  0.2191  0.0061
  127phy    C32 3406   2.504   4.352   1.032 -0.4441  0.4554 -0.9753
  127phy    C31 3407   2.563   4.398   0.900 -0.5678  0.5404  0.0087
  127phy    C30 3408   2.582   4.552   0.892  0.0548 -0.1088 -0.7773
  127phy    C28 3409   2.655   4.597   0.768 -0.0844  0.0179  0.3435
  127phy    C29 3410   2.583   4.708   0.687 -0.4015 -0.0231 -0.1946
  127phy    C27 3411   2.810   4.617   0.790 -0.0497 -0.0275 -0.4458
  127phy    C26 3412   2.891   4.569   0.671 -0.6355 -0.1180  0.1975
  127phy    C25 3413   3.036   4.618   0.685  0.2573 -0.1569 -0.3929
  127phy    C23 3414   3.146   4.572   0.582  0.4401  0.0393 -0.3425
  127phy    C24 3415   3.175   4.682   0.477  0.2203 -0.1956 -0.8803
  127phy    C22 3416   3.275   4.523   0.648 -0.2789 -0.1657 -0.1351
  127phy    C21 3417   3.362   4.430   0.562 -0.5792 -0.3991  0.6583
  127phy    C20 3418   3.492   4.385   0.627 -0.1491 -0.0536 -0.6181
  127phy    C18 3419   3.621   4.336   0.559 -0.1384  0.7850  0.1008
  127phy    O01 3420   3.575   4.240   0.466 -0.4498  0.1023  0.0556
  127phy    H01 3421   3.554   4.275   0.381  2.1382 -2.1551 -1.7076
  127phy    C19 3422   3.701   4.270   0.670  0.0848  0.1941 -0.0043
  127phy    C13 3423   3.704   4.455   0.485  0.0951 -0.2333  0.1407
  127phy     H3 3424   3.635   4.499   0.408  1.2063  1.9514  0.3334
  127phy    O33 3425   3.731   4.576   0.546 -0.1663  0.0888 -0.3866
  127phy    H1B 3426   3.815   4.571   0.588 -0.0043  0.1390 -0.6993
  127phy    C12 3427   3.809   4.432   0.361 -0.4057 -0.9744 -0.1061
  127phy    O11 3428   3.923   4.360   0.392 -0.3491  0.1803  0.3402
  127phy    H1A 3429   3.964   4.406   0.463 -3.0855 -2.0952  3.7289
  128SOL     OW 3430   0.274   1.049   0.444 -0.3732  0.1728  0.5116
  128SOL    HW1 3431   0.227   0.972   0.414 -0.9243  0.3316  0.9497
  128SOL    HW2 3432   0.308   1.025   0.530  0.8577  0.9980  0.2815
  128SOL     MW 3433   0.273   1.036   0.451  0.0045  0.0061  0.0166
  129SOL     OW 3434   2.333   3.896   2.869  0.6135  0.2797  0.0815
  129SOL    HW1 3435   2.284   3.822   2.834  0.4220  0.6884 -0.5197
  129SOL    HW2 3436   2.395   3.849   2.925  0.5338  0.3450  0.2256
  129SOL     MW 3437   2.335   3.880   2.872  0.0045  0.0061  0.0166
  130SOL     OW 3438   1.381   1.168   0.084 -0.4378  0.6877  0.4221
  130SOL    HW1 3439   1.343   1.102   0.026  0.0203  0.7953 -0.0117
  130SOL    HW2 3440   1.353   1.246   0.037 -2.4196  0.2094  0.7230
  130SOL     MW 3441   1.372   1.170   0.070  0.0045  0.0061  0.0166
  131SOL     OW 3442   4.004   3.043   2.950 -0.1986 -0.3089  0.3438
  131SOL    HW1 3443   4.096   3.017   2.949 -0.3119 -0.9203  2.1247
  131SOL    HW2 3444   4.006   3.101   3.026 -0.0794 -1.0723  0.9386
  131SOL     MW 3445   4.016   3.047   2.960  0.0045  0.0061  0.0166
  132SOL     OW 3446   0.681   4.184   0.660  0.1262  0.3509 -0.2223
  132SOL    HW1 3447   0.707   4.120   0.593  0.9014 -0.5478  0.9111
  132SOL    HW2 3448   0.742   4.181   0.733 -1.1166 -0.7545  0.8153
  132SOL     MW 3449   0.693   4.175   0.661  0.0045  0.0061  0.0166
  133SOL     OW 3450   1.109   4.426   0.172 -0.0963  0.0027 -0.6180
  133SOL    HW1 3451   1.104   4.516   0.140  1.3582  0.5621  0.5784
  133SOL    HW2 3452   1.018   4.402   0.185  0.3430 -0.2026  3.2235
  133SOL     MW 3453   1.096   4.435   0.169  0.0045  0.0061  0.0166
  134SOL     OW 3454   2.472   3.438   3.124  0.0053 -0.2432  0.3066
  134SOL    HW1 3455   2.406   3.469   3.062  1.0061  0.7522 -0.3005
  134SOL    HW2 3456   2.447   3.475   3.208  1.2737 -0.1954  0.6898
  134SOL     MW 3457   2.460   3.447   3.127  0.0045  0.0061  0.0166
  135SOL     OW 3458   2.793   3.248   0.318  0.1325  0.2257  0.0740
  135SOL    HW1 3459   2.860   3.279   0.380 -0.4714  1.1555  0.2771
  135SOL    HW2 3460   2.721   3.308   0.339 -1.5589 -1.5509 -0.3680
  135SOL     MW 3461   2.792   3.260   0.329  0.0045  0.0061  0.0166
  136SOL     OW 3462   4.995   2.842   3.124  0.4656 -0.0024  0.2990
  136SOL    HW1 3463   4.960   2.753   3.124 -1.1194  0.5745  1.1704
  136SOL    HW2 3464   5.073   2.836   3.069  0.1389 -0.8901 -0.0805
  136SOL     MW 3465   5.001   2.830   3.117  0.0045  0.0061  0.0166
  137SOL     OW 3466   3.503   3.461   0.384  0.0037  0.0245  0.3134
  137SOL    HW1 3467   3.463   3.533   0.334 -1.5508 -0.0337  1.3811
  137SOL    HW2 3468   3.592   3.494   0.394 -1.2599  3.3924  2.1348
  137SOL     MW 3469   3.509   3.475   0.379  0.0045  0.0061  0.0166
  138SOL     OW 3470   2.772   3.931   0.265 -0.4733  0.6404 -0.3408
  138SOL    HW1 3471   2.826   3.886   0.200  0.9052  0.4221  0.8999
  138SOL    HW2 3472   2.762   4.020   0.231 -0.0560  0.6837 -0.3576
  138SOL     MW 3473   2.778   3.937   0.252  0.0045  0.0061  0.0166
  139SOL     OW 3474   1.231   1.373   0.392 -0.2866  0.5356  0.3407
  139SOL    HW1 3475   1.290   1.302   0.365  0.3861  1.1634  0.1406
  139SOL    HW2 3476   1.154   1.352   0.338  0.9731  0.8956 -1.7215
  139SOL     MW 3477   1.229   1.361   0.381  0.0045  0.0061  0.0166
  140SOL     OW 3478   2.204   3.687   2.742  0.2511  0.5205  0.1359
  140SOL    HW1 3479   2.252   3.676   2.659 -0.6247 -0.8059 -0.2353
  140SOL    HW2 3480   2.120   3.725   2.716 -1.3253 -2.3800  0.5546
  140SOL     MW 3481   2.199   3.691   2.727  0.0045  0.0061  0.0166
  141SOL     OW 3482   1.221   3.341   2.870 -0.3814  0.0585 -0.0456
  141SOL    HW1 3483   1.127   3.322   2.874 -0.3530 -0.3942 -1.2197
  141SOL    HW2 3484   1.230   3.396   2.948 -1.4877 -1.8306  1.5226
  141SOL     MW 3485   1.209   3.346   2.881  0.0045  0.0061  0.0166
  142SOL     OW 3486   2.675   4.022   2.983  0.2500 -0.1283  0.0619
  142SOL    HW1 3487   2.605   3.992   3.041  0.6536 -0.9415  0.1486
  142SOL    HW2 3488   2.710   3.933   2.969  0.9460  0.2979 -1.1039
  142SOL     MW 3489   2.670   4.006   2.989  0.0045  0.0061  0.0166
  143SOL     OW 3490   0.910   2.994   2.671 -0.1528 -0.1927  0.5016
  143SOL    HW1 3491   0.933   2.902   2.662 -0.9442 -0.2808 -0.9625
  143SOL    HW2 3492   0.967   3.024   2.600 -1.0768  0.5973  0.0544
  143SOL     MW 3493   0.920   2.986   2.660  0.0045  0.0061  0.0166
  144SOL     OW 3494   1.466   1.571   0.441  0.0622 -0.0729 -0.4894
  144SOL    HW1 3495   1.397   1.509   0.416 -1.6125  0.9931  1.1749
  144SOL    HW2 3496   1.543   1.516   0.455  0.6901  0.7155 -0.7562
  144SOL     MW 3497   1.467   1.555   0.440  0.0045  0.0061  0.0166
  145SOL     OW 3498   1.703   1.400   3.105  0.7223 -0.3935 -0.6083
  145SOL    HW1 3499   1.786   1.410   3.059  0.5038 -0.2704 -0.9827
  145SOL    HW2 3500   1.733   1.396   3.196  0.8395 -0.1562 -0.6357
  145SOL     MW 3501   1.718   1.401   3.111  0.0045  0.0061  0.0166
  146SOL     OW 3502   1.893   4.108   3.111 -0.1570  0.1939 -0.3571
  146SOL    HW1 3503   1.968   4.068   3.153 -0.9912 -0.4504  0.5557
  146SOL    HW2 3504   1.828   4.073   3.171  3.5650 -1.6187  3.0050
  146SOL     MW 3505   1.894   4.098   3.124  0.0045  0.0061  0.0166
  147SOL     OW 3506   2.862   4.601   2.571 -0.1973  0.5882  0.5051
  147SOL    HW1 3507   2.885   4.549   2.647 -1.0641  1.3740  1.3278
  147SOL    HW2 3508   2.926   4.672   2.573  0.4783  0.0163  3.0171
  147SOL     MW 3509   2.873   4.603   2.581  0.0045  0.0061  0.0166
  148SOL     OW 3510   0.706   2.643   2.809 -0.1069 -0.0911 -0.3994
  148SOL    HW1 3511   0.642   2.654   2.739 -2.3302 -0.6056  1.4261
  148SOL    HW2 3512   0.739   2.555   2.795  1.2527  0.2929  0.1838
  148SOL     MW 3513   0.702   2.633   2.798  0.0045  0.0061  0.0166
  149SOL     OW 3514   3.330   2.562   2.996  0.0958 -0.1382  0.1187
  149SOL    HW1 3515   3.327   2.510   3.076  1.3971 -1.0452 -0.3950
  149SOL    HW2 3516   3.384   2.505   2.942 -1.9541 -0.3844 -1.8729
  149SOL     MW 3517   3.336   2.548   2.999  0.0045  0.0061  0.0166
  150SOL     OW 3518   4.236   4.995   0.397 -0.4209 -0.0062 -0.0978
  150SOL    HW1 3519   4.296   4.922   0.411  1.5397  1.1783 -1.7844
  150SOL    HW2 3520   4.166   4.950   0.350  0.7483 -1.5392 -0.4507
  150SOL     MW 3521   4.235   4.979   0.393  0.0045  0.0061  0.0166
  151SOL     OW 3522   2.612   4.272   2.864 -0.1153 -0.4387  0.2637
  151SOL    HW1 3523   2.627   4.182   2.894  0.6844 -1.4278 -2.7793
  151SOL    HW2 3524   2.684   4.279   2.801  1.7003 -2.1226  2.0089
  151SOL     MW 3525   2.623   4.261   2.860  0.0045  0.0061  0.0166
  152SOL     OW 3526   1.262   1.554   0.183  0.0258 -0.4950  0.3640
  152SOL    HW1 3527   1.244   1.470   0.223  0.8574 -0.2094  1.4044
  152SOL    HW2 3528   1.248   1.614   0.256 -0.1384 -0.9453  0.7049
  152SOL     MW 3529   1.258   1.551   0.198  0.0045  0.0061  0.0166
  153SOL     OW 3530   3.583   3.040   3.012 -0.3121  0.0099 -0.0422
  153SOL    HW1 3531   3.506   2.983   3.015 -0.4291  0.0318 -1.6036
  153SOL    HW2 3532   3.596   3.058   2.919  0.9631  1.4545  0.3701
  153SOL     MW 3533   3.574   3.035   3.000  0.0045  0.0061  0.0166
  154SOL     OW 3534   3.706   4.672   0.068  0.1289 -0.3501  0.8625
  154SOL    HW1 3535   3.798   4.655   0.091  0.5162  0.2589 -0.1398
  154SOL    HW2 3536   3.701   4.663  -0.027  0.9281 -0.4052  0.8177
  154SOL     MW 3537   3.718   4.669   0.058  0.0045  0.0061  0.0166
  155SOL     OW 3538   0.511   0.718   3.111 -0.3175 -0.5055 -0.5225
  155SOL    HW1 3539   0.469   0.800   3.083 -0.3482 -0.0892  0.6581
  155SOL    HW2 3540   0.444   0.650   3.107  0.6923 -1.6906  1.3166
  155SOL     MW 3541   0.496   0.720   3.107  0.0045  0.0061  0.0166
  156SOL     OW 3542   2.324   1.600   2.989  0.1227  0.0876 -0.1659
  156SOL    HW1 3543   2.271   1.521   2.998 -0.0205  0.0398 -1.3235
  156SOL    HW2 3544   2.255   1.667   2.983  0.0124 -0.0666 -0.6456
  156SOL     MW 3545   2.308   1.599   2.989  0.0045  0.0061  0.0166
  157SOL     OW 3546   1.531   4.493   0.354 -0.1353  0.4534  0.4515
  157SOL    HW1 3547   1.621   4.473   0.329 -1.0210 -2.3638 -0.8847
  157SOL    HW2 3548   1.528   4.589   0.356 -0.0619  0.4802 -0.5333
  157SOL     MW 3549   1.542   4.503   0.351  0.0045  0.0061  0.0166
  158SOL     OW 3550   4.571   4.059   3.084 -0.0758 -0.1263 -0.1361
  158SOL    HW1 3551   4.623   4.135   3.059  0.5327 -0.8190 -1.0215
  158SOL    HW2 3552   4.621   4.018   3.155  1.1502 -0.2234 -1.0300
  158SOL     MW 3553   4.584   4.064   3.090  0.0045  0.0061  0.0166
  159SOL     OW 3554   3.382   4.071   0.445  0.5326  0.2945 -0.2630
  159SOL    HW1 3555   3.466   4.106   0.476  0.7073 -1.2111  1.0786
  159SOL    HW2 3556   3.400   3.977   0.451  0.7135  0.3467  0.0308
  159SOL     MW 3557   3.396   4.063   0.450  0.0045  0.0061  0.0166
  160SOL     OW 3558   2.958   3.813   0.087 -0.5692  0.1984 -0.2029
  160SOL    HW1 3559   3.037   3.763   0.066 -0.0055  1.0405 -0.1696
  160SOL    HW2 3560   2.988   3.902   0.108  1.2780 -0.3893 -0.1516
  160SOL     MW 3561   2.973   3.818   0.087  0.0045  0.0061  0.0166
  161SOL     OW 3562   4.959   2.578   3.051  0.0082  0.1097 -0.0195
  161SOL    HW1 3563   4.872   2.555   3.017 -1.3004 -0.4317  3.2908
  161SOL    HW2 3564   4.985   2.502   3.103  2.0691  1.2605  0.7459
  161SOL     MW 3565   4.951   2.565   3.054  0.0045  0.0061  0.0166
  162SOL     OW 3566   0.940   2.544   2.982  0.2418 -0.0980  0.0837
  162SOL    HW1 3567   0.965   2.630   3.017  0.2900 -0.8306  1.9631
  162SOL    HW2 3568   1.000   2.531   2.909  1.1288 -3.0289  1.1755
  162SOL     MW 3569   0.951   2.554   2.977  0.0045  0.0061  0.0166
  163SOL     OW 3570   0.942   1.352   3.100 -0.5671 -0.4612 -0.2746
  163SOL    HW1 3571   0.874   1.410   3.134 -1.1050 -1.5959  0.6623
  163SOL    HW2 3572   0.992   1.416   3.049 -1.3015 -0.2788 -0.7876
  163SOL     MW 3573   0.939   1.368   3.098  0.0045  0.0061  0.0166
  164SOL     OW 3574   0.068   2.224   2.944  0.0852 -0.3332 -0.3559
  164SOL    HW1 3575  -0.026   2.208   2.952  0.1448 -1.6995 -1.7791
  164SOL    HW2 3576   0.080   2.261   2.857  0.0691  0.0553 -0.1951
  164SOL     MW 3577   0.057   2.226   2.934  0.0045  0.0061  0.0166
  165SOL     OW 3578   0.624   0.726   0.225  0.1274  0.7297  0.3434
  165SOL    HW1 3579   0.592   0.812   0.253 -1.1654  0.1173  0.8055
  165SOL    HW2 3580   0.587   0.714   0.138  1.7107  2.5159 -0.6386
  165SOL     MW 3581   0.615   0.736   0.217  0.0045  0.0061  0.0166
  166SOL     OW 3582   3.509   4.334   0.239  0.4378 -0.2034  0.2574
  166SOL    HW1 3583   3.542   4.282   0.166  0.8651 -1.4631  1.3067
  166SOL    HW2 3584   3.421   4.297   0.251  0.6859 -0.9786 -0.2229
  166SOL     MW 3585   3.501   4.322   0.231  0.0045  0.0061  0.0166
  167SOL     OW 3586   1.960   3.821   2.692 -0.0438 -0.5312 -0.3358
  167SOL    HW1 3587   1.908   3.744   2.673  0.1247 -0.2966 -1.9187
  167SOL    HW2 3588   1.975   3.862   2.606  0.4338 -1.1148 -0.5412
  167SOL     MW 3589   1.955   3.817   2.678  0.0045  0.0061  0.0166
  168SOL     OW 3590   4.026   5.090   2.825  0.5355  0.7421  0.2958
  168SOL    HW1 3591   4.001   5.159   2.763 -1.3695  0.1595  0.3549
  168SOL    HW2 3592   3.954   5.084   2.887  0.7097 -1.4608  0.3583
  168SOL     MW 3593   4.013   5.099   2.825  0.0045  0.0061  0.0166
  169SOL     OW 3594   2.312   4.106   3.046 -0.1120 -0.1459  0.0536
  169SOL    HW1 3595   2.321   4.043   2.975 -2.4053  1.7474 -2.1085
  169SOL    HW2 3596   2.311   4.192   3.004 -2.4073 -0.8984 -1.6012
  169SOL     MW 3597   2.313   4.109   3.031  0.0045  0.0061  0.0166
  170SOL     OW 3598   0.155   1.251   0.575 -0.3378 -0.1483 -0.0074
  170SOL    HW1 3599   0.197   1.183   0.523 -0.8950 -0.6893  0.2297
  170SOL    HW2 3600   0.077   1.273   0.524  0.2477  0.0869 -0.8188
  170SOL     MW 3601   0.150   1.245   0.562  0.0045  0.0061  0.0166
  171SOL     OW 3602   0.887   3.562   3.069  0.0111  0.4583 -0.2713
  171SOL    HW1 3603   0.853   3.521   3.149  2.8915 -1.2270  0.2290
  171SOL    HW2 3604   0.844   3.647   3.076 -0.7804  0.0687 -0.3284
  171SOL     MW 3605   0.877   3.568   3.080  0.0045  0.0061  0.0166
  172SOL     OW 3606   1.415   1.175   0.352  0.6094  0.8996  0.4082
  172SOL    HW1 3607   1.420   1.167   0.257 -0.2077  1.2876  0.3289
  172SOL    HW2 3608   1.374   1.094   0.381 -2.2365  1.1118 -2.5725
  172SOL     MW 3609   1.411   1.164   0.344  0.0045  0.0061  0.0166
  173SOL     OW 3610   2.966   2.780   2.988  0.1189 -0.1394 -0.3706
  173SOL    HW1 3611   2.988   2.687   2.977 -1.0863 -0.7982  1.9809
  173SOL    HW2 3612   2.884   2.783   2.939 -0.1174 -1.3846 -0.0952
  173SOL     MW 3613   2.958   2.768   2.980  0.0045  0.0061  0.0166
  174SOL     OW 3614   4.541   2.482   0.106  0.4248  0.0270 -0.5490
  174SOL    HW1 3615   4.446   2.493   0.098  0.1453 -1.3133  0.4837
  174SOL    HW2 3616   4.552   2.457   0.198  0.3771 -2.5947 -1.1715
  174SOL     MW 3617   4.530   2.480   0.117  0.0045  0.0061  0.0166
  175SOL     OW 3618   0.443   2.836   2.858 -0.2592 -0.2342 -0.1582
  175SOL    HW1 3619   0.365   2.892   2.854  0.7091  1.1244 -0.6231
  175SOL    HW2 3620   0.507   2.906   2.844 -1.5221  1.1716  0.7514
  175SOL     MW 3621   0.441   2.853   2.855  0.0045  0.0061  0.0166
  176SOL     OW 3622   4.916   3.444   0.241  0.1388 -0.2761  0.3789
  176SOL    HW1 3623   4.989   3.443   0.303  0.8227  1.2618 -0.3367
  176SOL    HW2 3624   4.836   3.445   0.293  0.4734  1.1801  0.9122
  176SOL     MW 3625   4.915   3.444   0.256  0.0045  0.0061  0.0166
  177SOL     OW 3626   2.858   4.212   3.085  0.4363 -0.0264  0.6011
  177SOL    HW1 3627   2.783   4.168   3.045  0.9315  0.1716 -0.5901
  177SOL    HW2 3628   2.835   4.305   3.080 -0.5595 -0.3108 -0.6711
  177SOL     MW 3629   2.845   4.219   3.079  0.0045  0.0061  0.0166
  178SOL     OW 3630   0.540   0.977   0.345  0.1222 -0.0781 -0.5960
  178SOL    HW1 3631   0.449   0.997   0.366 -0.7164 -3.7081 -0.1626
  178SOL    HW2 3632   0.592   1.032   0.404 -0.8036  1.7286 -1.3842
  178SOL     MW 3633   0.535   0.987   0.355  0.0045  0.0061  0.0166
  179SOL     OW 3634   2.492   3.746   3.024 -0.0711  0.2904  0.3823
  179SOL    HW1 3635   2.471   3.809   3.093 -0.3797  2.1847 -1.3427
  179SOL    HW2 3636   2.426   3.679   3.036  0.4828 -0.2114  0.6667
  179SOL     MW 3637   2.481   3.746   3.034  0.0045  0.0061  0.0166
  180SOL     OW 3638   3.453   3.811   0.429  0.6300 -0.1266 -0.1223
  180SOL    HW1 3639   3.447   3.776   0.340 -1.0293 -0.6271  0.1463
  180SOL    HW2 3640   3.381   3.769   0.476 -0.4365  0.6764 -0.9933
  180SOL     MW 3641   3.443   3.801   0.424  0.0045  0.0061  0.0166
  181SOL     OW 3642   0.171   2.343   0.059 -0.6945 -0.1596 -0.1820
  181SOL    HW1 3643   0.120   2.303  -0.012 -0.9352 -0.1633 -0.0092
  181SOL    HW2 3644   0.255   2.362   0.017  0.2706 -1.8918  0.8343
  181SOL     MW 3645   0.175   2.340   0.044  0.0045  0.0061  0.0166
  182SOL     OW 3646   0.237   3.003   0.069 -0.2066 -0.2273 -0.6196
  182SOL    HW1 3647   0.181   3.015   0.146  0.4270  1.1230 -0.3313
  182SOL    HW2 3648   0.231   3.090   0.032 -1.1756 -0.7452 -1.7357
  182SOL     MW 3649   0.229   3.016   0.074  0.0045  0.0061  0.0166
  183SOL     OW 3650   1.078   2.842   2.950  0.1440 -0.2283 -1.0861
  183SOL    HW1 3651   1.131   2.919   2.928  1.7606 -0.8017  0.5548
  183SOL    HW2 3652   1.045   2.870   3.036  1.6970 -2.1376  0.2087
  183SOL     MW 3653   1.080   2.856   2.959  0.0045  0.0061  0.0166
  184SOL     OW 3654   0.285   0.541   3.103 -0.0003  0.0096  0.4104
  184SOL    HW1 3655   0.217   0.531   3.170  0.4658 -3.4488  0.5479
  184SOL    HW2 3656   0.322   0.454   3.117  0.5161  0.2689  0.6927
  184SOL     MW 3657   0.281   0.528   3.114  0.0045  0.0061  0.0166
  185SOL     OW 3658   4.931   4.932   0.178  0.4497  0.1995  0.1558
  185SOL    HW1 3659   4.909   4.985   0.101 -0.5718  1.7078  1.4113
  185SOL    HW2 3660   4.848   4.947   0.224  0.0078 -2.4109  0.3426
  185SOL     MW 3661   4.917   4.941   0.174  0.0045  0.0061  0.0166
  186SOL     OW 3662   1.172   1.762   0.368  0.1723  0.1067 -0.1244
  186SOL    HW1 3663   1.127   1.692   0.416  0.6787  0.5970  1.1158
  186SOL    HW2 3664   1.231   1.790   0.438 -1.4464  1.3247  0.8448
  186SOL     MW 3665   1.173   1.756   0.384  0.0045  0.0061  0.0166
  187SOL     OW 3666   4.956   0.652   0.277 -0.1808  0.0218  0.5712
  187SOL    HW1 3667   4.916   0.697   0.203  0.7443  0.6102  0.4239
  187SOL    HW2 3668   4.884   0.599   0.313  1.4149 -2.1049  0.7920
  187SOL     MW 3669   4.941   0.651   0.272  0.0045  0.0061  0.0166
  188SOL     OW 3670   1.005   4.195   0.496 -0.2566  0.1419 -0.2399
  188SOL    HW1 3671   0.957   4.278   0.495 -1.8906 -0.7550  0.4790
  188SOL    HW2 3672   1.089   4.213   0.539  0.2087  0.3468 -1.2095
  188SOL     MW 3673   1.010   4.208   0.502  0.0045  0.0061  0.0166
  189SOL     OW 3674   2.166   1.833   2.970  0.3201  0.2336 -0.1726
  189SOL    HW1 3675   2.132   1.891   2.902 -1.7186  1.1957  1.5586
  189SOL    HW2 3676   2.193   1.894   3.039  2.0501  1.8535 -2.1609
  189SOL     MW 3677   2.165   1.849   2.970  0.0045  0.0061  0.0166
  190SOL     OW 3678   4.633   0.495   2.850 -0.1062 -0.1516  0.2593
  190SOL    HW1 3679   4.693   0.439   2.899  1.6984  0.2487 -1.4064
  190SOL    HW2 3680   4.550   0.467   2.890  0.7697 -2.5265  0.5549
  190SOL     MW 3681   4.630   0.484   2.862  0.0045  0.0061  0.0166
  191SOL     OW 3682   0.412   3.441   0.004 -0.3481  0.1341  0.3009
  191SOL    HW1 3683   0.427   3.488   0.086 -1.2571 -0.2017  0.6667
  191SOL    HW2 3684   0.456   3.499  -0.057  0.2890  0.4250  1.0168
  191SOL     MW 3685   0.420   3.455   0.007  0.0045  0.0061  0.0166
  192SOL     OW 3686   4.972   3.315   2.944  0.2506 -0.1874 -0.4093
  192SOL    HW1 3687   4.960   3.395   2.892  1.5798 -0.6707 -1.5195
  192SOL    HW2 3688   4.893   3.263   2.924 -0.3173  0.6340 -0.3589
  192SOL     MW 3689   4.960   3.319   2.935  0.0045  0.0061  0.0166
  193SOL     OW 3690   0.036   0.184   2.897 -0.4362 -0.2725 -0.1090
  193SOL    HW1 3691   0.114   0.216   2.852  0.1802 -1.4738  0.0501
  193SOL    HW2 3692   0.005   0.262   2.943  0.4467 -0.5025  0.9420
  193SOL     MW 3693   0.042   0.198   2.897  0.0045  0.0061  0.0166
  194SOL     OW 3694   1.476   4.150   0.153  0.1044 -0.4510 -0.3424
  194SOL    HW1 3695   1.421   4.196   0.217  2.8009  3.6825 -0.6145
  194SOL    HW2 3696   1.419   4.087   0.109  1.6410 -0.6244 -2.1781
  194SOL     MW 3697   1.461   4.148   0.156  0.0045  0.0061  0.0166
  195SOL     OW 3698   0.516   3.697   2.996 -0.0173 -0.0507 -0.5049
  195SOL    HW1 3699   0.472   3.669   2.916  0.5891 -2.0564 -0.2050
  195SOL    HW2 3700   0.456   3.754   3.043  1.9236  0.7710  1.1239
  195SOL     MW 3701   0.502   3.701   2.992  0.0045  0.0061  0.0166
  196SOL     OW 3702   0.078   2.622   2.844  0.4664  0.3665  0.6097
  196SOL    HW1 3703  -0.005   2.604   2.889 -0.6374  2.4867 -0.3956
  196SOL    HW2 3704   0.093   2.708   2.883  0.0165 -0.3052  2.3823
  196SOL     MW 3705   0.069   2.631   2.855  0.0045  0.0061  0.0166
  197SOL     OW 3706   0.265   3.081   2.871 -0.4081  0.0984  0.2486
  197SOL    HW1 3707   0.189   3.098   2.816 -0.3671  0.7997  0.3897
  197SOL    HW2 3708   0.248   3.141   2.944 -2.7647 -0.1317 -0.0366
  197SOL     MW 3709   0.253   3.091   2.873  0.0045  0.0061  0.0166
  198SOL     OW 3710   3.628   4.200   0.034 -0.1634  0.1012  0.3330
  198SOL    HW1 3711   3.608   4.112   0.003  1.2413  0.4024 -1.6480
  198SOL    HW2 3712   3.711   4.187   0.079  0.1506 -1.1726 -0.5508
  198SOL     MW 3713   3.636   4.187   0.036  0.0045  0.0061  0.0166
  199SOL     OW 3714   4.140   3.576   0.013  0.0546  0.4198 -0.1570
  199SOL    HW1 3715   4.149   3.611   0.102 -2.0929 -0.3216  0.4145
  199SOL    HW2 3716   4.184   3.645  -0.035 -0.6554  2.6896  2.2530
  199SOL     MW 3717   4.147   3.589   0.019  0.0045  0.0061  0.0166
  200SOL     OW 3718   2.508   0.460   3.111  0.1530  0.3343  0.2019
  200SOL    HW1 3719   2.478   0.530   3.053  0.7206 -0.3475 -0.9634
  200SOL    HW2 3720   2.430   0.405   3.120  1.5369 -1.3741  3.0686
  200SOL     MW 3721   2.494   0.462   3.105  0.0045  0.0061  0.0166
  201SOL     OW 3722   1.723   4.023   0.182 -0.3221  0.3510 -0.1236
  201SOL    HW1 3723   1.637   4.063   0.191  0.0523  1.0327  0.5273
  201SOL    HW2 3724   1.715   3.932   0.211  0.5417  0.6973  1.2805
  201SOL     MW 3725   1.711   4.016   0.187  0.0045  0.0061  0.0166
  202SOL     OW 3726   4.017   4.836   3.047 -0.6722  0.0802  0.1414
  202SOL    HW1 3727   3.928   4.865   3.025 -0.3026  1.5461  0.4872
  202SOL    HW2 3728   4.049   4.904   3.106  0.3673  0.2646 -0.5964
  202SOL     MW 3729   4.009   4.849   3.052  0.0045  0.0061  0.0166
  203SOL     OW 3730   0.504   3.586   0.210  0.5582 -0.0166 -0.2525
  203SOL    HW1 3731   0.500   3.594   0.306  1.3888 -1.6625 -0.0473
  203SOL    HW2 3732   0.593   3.550   0.208  0.5950  0.0725 -0.2457
  203SOL     MW 3733   0.515   3.583   0.223  0.0045  0.0061  0.0166
  204SOL     OW 3734   0.805   1.795   3.121 -0.0049  0.2243  0.2823
  204SOL    HW1 3735   0.897   1.785   3.094 -0.2449  0.2992 -0.5879
  204SOL    HW2 3736   0.756   1.788   3.040  2.9705 -1.0894 -1.6031
  204SOL     MW 3737   0.811   1.793   3.107  0.0045  0.0061  0.0166
  205SOL     OW 3738   4.114   2.794   0.053 -0.1288  0.1230 -0.1642
  205SOL    HW1 3739   4.035   2.775   0.003 -0.8264  1.0082  0.5843
  205SOL    HW2 3740   4.174   2.823  -0.016 -0.3486  1.6654  0.2593
  205SOL     MW 3741   4.111   2.795   0.037  0.0045  0.0061  0.0166
  206SOL     OW 3742   0.678   3.030   2.805 -0.0045  0.3141 -0.3043
  206SOL    HW1 3743   0.745   3.002   2.742  0.3433 -2.0171  0.9999
  206SOL    HW2 3744   0.713   3.004   2.890  0.3980 -1.2542 -0.9036
  206SOL     MW 3745   0.692   3.023   2.808  0.0045  0.0061  0.0166
  207SOL     OW 3746   3.748   3.320   0.021  0.8546  0.3979  0.5103
  207SOL    HW1 3747   3.661   3.331   0.060 -0.5190 -3.0573 -1.1380
  207SOL    HW2 3748   3.732   3.359  -0.066  0.4778  1.8684  1.2091
  207SOL     MW 3749   3.734   3.326   0.014  0.0045  0.0061  0.0166
  208SOL     OW 3750   3.490   3.350   0.111  0.9313  0.1234 -0.1391
  208SOL    HW1 3751   3.504   3.385   0.199  0.1350  1.0212 -0.3528
  208SOL    HW2 3752   3.443   3.269   0.131  0.0368  0.9312  1.1261
  208SOL     MW 3753   3.486   3.344   0.125  0.0045  0.0061  0.0166
  209SOL     OW 3754   1.621   1.351   0.449  0.0907  0.5364 -0.5237
  209SOL    HW1 3755   1.560   1.285   0.414  1.0886 -0.2072 -0.9114
  209SOL    HW2 3756   1.659   1.297   0.518 -3.2116  1.3078  2.2046
  209SOL     MW 3757   1.618   1.335   0.453  0.0045  0.0061  0.0166
  210SOL     OW 3758   0.970   3.238   2.821 -0.0186 -0.3890 -0.4947
  210SOL    HW1 3759   0.888   3.269   2.859 -0.0603 -1.0167 -0.0751
  210SOL    HW2 3760   0.938   3.163   2.770  0.4611 -1.5942  0.9086
  210SOL     MW 3761   0.955   3.232   2.819  0.0045  0.0061  0.0166
  211SOL     OW 3762   0.198   3.264   3.106  0.0641  0.1102  0.5910
  211SOL    HW1 3763   0.249   3.341   3.128  0.1316  0.4533 -0.7281
  211SOL    HW2 3764   0.113   3.280   3.148 -0.0221  5.8821 -1.0491
  211SOL     MW 3765   0.193   3.276   3.115  0.0045  0.0061  0.0166
  212SOL     OW 3766   1.033   2.379   2.615  0.3471 -0.1358 -0.1373
  212SOL    HW1 3767   1.038   2.283   2.614 -0.2539 -0.1784  0.2224
  212SOL    HW2 3768   0.962   2.402   2.676 -1.5141 -0.5961 -2.0108
  212SOL     MW 3769   1.024   2.369   2.623  0.0045  0.0061  0.0166
  213SOL     OW 3770   2.243   4.332   0.400  0.9946  0.2282  0.5519
  213SOL    HW1 3771   2.172   4.377   0.354 -0.1766 -1.8752  0.1791
  213SOL    HW2 3772   2.227   4.352   0.492  2.5955 -2.4008  1.5132
  213SOL     MW 3773   2.232   4.340   0.406  0.0045  0.0061  0.0166
  214SOL     OW 3774   2.080   4.738   0.537 -0.0981  0.2513  0.5006
  214SOL    HW1 3775   2.027   4.724   0.615 -0.0261  2.3166  0.9833
  214SOL    HW2 3776   2.053   4.824   0.503  1.4444  0.1587 -1.1103
  214SOL     MW 3777   2.070   4.748   0.543  0.0045  0.0061  0.0166
  215SOL     OW 3778   1.289   3.782   2.982 -0.5907  0.2289  0.1571
  215SOL    HW1 3779   1.250   3.856   2.936 -0.5741  1.1943  1.6583
  215SOL    HW2 3780   1.379   3.813   2.979 -1.1091  1.7642 -1.5221
  215SOL     MW 3781   1.295   3.796   2.975  0.0045  0.0061  0.0166
  216SOL     OW 3782   3.238   3.195   0.682  0.2841 -0.1654  0.3357
  216SOL    HW1 3783   3.298   3.174   0.610  1.4449 -0.5997  1.3699
  216SOL    HW2 3784   3.298   3.237   0.744  0.5476  0.7303 -0.4952
  216SOL     MW 3785   3.254   3.198   0.681  0.0045  0.0061  0.0166
  217SOL     OW 3786   1.922   4.174   0.318 -0.3034 -0.2928  0.2266
  217SOL    HW1 3787   1.869   4.105   0.278  1.1896 -0.8132 -0.9558
  217SOL    HW2 3788   2.010   4.137   0.318 -0.3511 -0.6536 -2.4168
  217SOL     MW 3789   1.926   4.160   0.313  0.0045  0.0061  0.0166
  218SOL     OW 3790   1.796   3.610   0.075 -0.3696  0.2622 -0.2073
  218SOL    HW1 3791   1.887   3.635   0.060  0.4057 -1.0330  1.9405
  218SOL    HW2 3792   1.806   3.571   0.162  0.1913  0.2950 -0.2562
  218SOL     MW 3793   1.809   3.608   0.085  0.0045  0.0061  0.0166
  219SOL     OW 3794   0.756   1.529   0.077  0.2428  0.1715 -0.0824
  219SOL    HW1 3795   0.774   1.619   0.049  0.4701  0.2689  0.3753
  219SOL    HW2 3796   0.663   1.517   0.058  0.0495 -0.0547  0.9683
  219SOL     MW 3797   0.746   1.540   0.071  0.0045  0.0061  0.0166
  220SOL     OW 3798   0.273   2.109   0.161 -0.1633 -0.1791 -0.1208
  220SOL    HW1 3799   0.261   2.072   0.073 -0.3952  0.1870 -0.2466
  220SOL    HW2 3800   0.244   2.200   0.153 -1.8341 -0.6165  0.7508
  220SOL     MW 3801   0.268   2.116   0.148  0.0045  0.0061  0.0166
  221SOL     OW 3802   0.828   2.636   0.152  0.0080  0.3117  0.7255
  221SOL    HW1 3803   0.869   2.722   0.144  1.6544 -0.4726  0.0696
  221SOL    HW2 3804   0.748   2.644   0.100 -0.1791  0.7398  1.0824
  221SOL     MW 3805   0.823   2.648   0.144  0.0045  0.0061  0.0166
  222SOL     OW 3806   4.209   4.493   0.080  0.0500 -0.3148 -0.1642
  222SOL    HW1 3807   4.281   4.552   0.057 -0.6753  0.6286 -0.0603
  222SOL    HW2 3808   4.251   4.417   0.121  0.0386 -0.4214 -0.3513
  222SOL     MW 3809   4.224   4.491   0.082  0.0045  0.0061  0.0166
  223SOL     OW 3810   2.337   4.310   2.869  0.2187 -0.8552  0.1078
  223SOL    HW1 3811   2.432   4.319   2.872  0.0782  1.3892 -0.3423
  223SOL    HW2 3812   2.309   4.401   2.862  1.4780 -0.5532 -2.7317
  223SOL     MW 3813   2.346   4.323   2.868  0.0045  0.0061  0.0166
  224SOL     OW 3814   2.263   4.115   2.666  0.6909 -0.4097  0.3621
  224SOL    HW1 3815   2.311   4.192   2.698 -0.9875  1.0415 -0.4614
  224SOL    HW2 3816   2.288   4.048   2.731 -0.5177 -2.3253 -1.0424
  224SOL     MW 3817   2.273   4.116   2.679  0.0045  0.0061  0.0166
  225SOL     OW 3818   0.643   3.265   0.031 -0.5490  0.0021  0.3762
  225SOL    HW1 3819   0.679   3.302  -0.049  0.3930 -1.3106  0.1665
  225SOL    HW2 3820   0.560   3.313   0.036 -0.7332 -0.4014  1.6188
  225SOL     MW 3821   0.636   3.276   0.021  0.0045  0.0061  0.0166
  226SOL     OW 3822   3.731   3.424   2.885  0.2776 -0.0429  0.0014
  226SOL    HW1 3823   3.673   3.407   2.811  0.3857  0.1534 -0.1325
  226SOL    HW2 3824   3.806   3.367   2.865  0.2632  0.3443 -1.2917
  226SOL     MW 3825   3.733   3.414   2.872  0.0045  0.0061  0.0166
  227SOL     OW 3826   3.438   3.672   0.199  0.3721  0.7525 -0.1096
  227SOL    HW1 3827   3.355   3.656   0.156 -0.4185  1.7276  0.9902
  227SOL    HW2 3828   3.496   3.686   0.124 -1.2353  2.0342 -1.1674
  227SOL     MW 3829   3.435   3.672   0.183  0.0045  0.0061  0.0166
  228SOL     OW 3830   2.226   1.179   2.884  0.4871 -0.2649  0.5362
  228SOL    HW1 3831   2.186   1.180   2.797  2.0245 -0.8742 -0.2214
  228SOL    HW2 3832   2.280   1.100   2.875 -0.9257 -1.0982 -1.5621
  228SOL     MW 3833   2.228   1.169   2.871  0.0045  0.0061  0.0166
  229SOL     OW 3834   3.567   2.680   0.102 -0.8711  0.3049  0.4302
  229SOL    HW1 3835   3.500   2.714   0.043 -1.4869 -0.1100  0.8743
  229SOL    HW2 3836   3.520   2.685   0.185 -1.2110  0.3465  0.2377
  229SOL     MW 3837   3.552   2.685   0.105  0.0045  0.0061  0.0166
  230SOL     OW 3838   2.977   2.868   0.125 -0.3288  0.1231  0.1074
  230SOL    HW1 3839   3.019   2.806   0.185 -2.7952  0.6131  2.5769
  230SOL    HW2 3840   2.977   2.824   0.040  1.8562  2.9466 -1.5438
  230SOL     MW 3841   2.983   2.854   0.122  0.0045  0.0061  0.0166
  231SOL     OW 3842   3.674   4.641   2.919  0.0706 -0.3937 -0.5986
  231SOL    HW1 3843   3.579   4.653   2.918  0.2919  1.4485 -1.2931
  231SOL    HW2 3844   3.688   4.546   2.914  0.8873 -0.2550 -1.1383
  231SOL     MW 3845   3.663   4.630   2.918  0.0045  0.0061  0.0166
  232SOL     OW 3846   2.098   0.800   0.070 -0.4180  0.2142 -0.6715
  232SOL    HW1 3847   2.018   0.802   0.121  0.1791  0.4053  0.2840
  232SOL    HW2 3848   2.106   0.892   0.047  0.4648  0.4661  0.5471
  232SOL     MW 3849   2.089   0.812   0.074  0.0045  0.0061  0.0166
  233SOL     OW 3850   3.561   3.754   2.822 -0.1808  0.2405  0.0162
  233SOL    HW1 3851   3.494   3.821   2.834 -0.8979 -0.0968 -1.7881
  233SOL    HW2 3852   3.577   3.736   2.915  1.7956  2.2195  0.1483
  233SOL     MW 3853   3.554   3.761   2.836  0.0045  0.0061  0.0166
  234SOL     OW 3854   1.637   4.974   0.109  0.2418 -0.5067 -0.2996
  234SOL    HW1 3855   1.544   4.954   0.099  0.6891 -2.3011 -1.1901
  234SOL    HW2 3856   1.674   4.896   0.070 -0.1202 -1.0551  0.4227
  234SOL     MW 3857   1.630   4.961   0.103  0.0045  0.0061  0.0166
  235SOL     OW 3858   3.894   3.642   3.026  0.4948 -0.4068  0.2083
  235SOL    HW1 3859   3.974   3.605   3.064  1.0478  1.9379  1.5578
  235SOL    HW2 3860   3.913   3.733   3.049  1.5552 -0.2718 -1.0666
  235SOL     MW 3861   3.907   3.649   3.034  0.0045  0.0061  0.0166
  236SOL     OW 3862   2.687   2.816   0.457  0.2557 -0.0264 -0.3749
  236SOL    HW1 3863   2.664   2.890   0.400  0.9607  1.1189  0.7619
  236SOL    HW2 3864   2.720   2.857   0.538  1.0415 -0.3992 -0.5050
  236SOL     MW 3865   2.689   2.831   0.460  0.0045  0.0061  0.0166
  237SOL     OW 3866   4.419   0.236   0.047  0.4757 -0.0867 -0.0066
  237SOL    HW1 3867   4.401   0.158  -0.006  0.2820  0.9680 -1.5525
  237SOL    HW2 3868   4.387   0.213   0.134  0.6722  1.5996  0.5459
  237SOL     MW 3869   4.412   0.223   0.052  0.0045  0.0061  0.0166
  238SOL     OW 3870   1.063   1.520   2.936  0.4474 -0.0077  0.3477
  238SOL    HW1 3871   1.069   1.611   2.967  0.3625 -0.4477  1.7100
  238SOL    HW2 3872   1.147   1.481   2.958 -0.6132 -1.9001  1.2687
  238SOL     MW 3873   1.075   1.527   2.943  0.0045  0.0061  0.0166
  239SOL     OW 3874   1.573   3.753   0.134 -0.4625  0.2228 -0.1743
  239SOL    HW1 3875   1.652   3.705   0.111 -1.2598 -1.5407  0.5147
  239SOL    HW2 3876   1.565   3.810   0.058 -1.0787 -1.6559 -1.6245
  239SOL     MW 3877   1.582   3.754   0.121  0.0045  0.0061  0.0166
  240SOL     OW 3878   4.092   0.179   0.118 -0.0013 -0.2624 -0.1916
  240SOL    HW1 3879   4.139   0.235   0.056 -0.5328  0.2104 -0.1755
  240SOL    HW2 3880   4.004   0.216   0.127  1.1643  2.3755  1.4966
  240SOL     MW 3881   4.087   0.191   0.111  0.0045  0.0061  0.0166
  241SOL     OW 3882   3.475   4.611   0.218  0.4057 -0.2805  0.3752
  241SOL    HW1 3883   3.560   4.629   0.178  0.2650  2.4417  1.1246
  241SOL    HW2 3884   3.470   4.515   0.209  1.0652 -0.1252 -2.8401
  241SOL     MW 3885   3.485   4.600   0.212  0.0045  0.0061  0.0166
  242SOL     OW 3886   4.981   0.421   3.021 -0.2338 -0.3943  0.3827
  242SOL    HW1 3887   5.044   0.436   3.092 -0.0417  0.0169  0.1248
  242SOL    HW2 3888   4.914   0.362   3.056  0.4979 -1.7274 -0.4026
  242SOL     MW 3889   4.981   0.415   3.035  0.0045  0.0061  0.0166
  243SOL     OW 3890   2.355   4.766   0.403 -0.1982 -0.3817 -0.0490
  243SOL    HW1 3891   2.285   4.759   0.469 -0.2158  1.2474  0.1323
  243SOL    HW2 3892   2.416   4.695   0.426  0.4517  0.5147  1.1226
  243SOL     MW 3893   2.354   4.756   0.415  0.0045  0.0061  0.0166
  244SOL     OW 3894   2.245   4.627   0.171 -0.0353  0.2574  0.3402
  244SOL    HW1 3895   2.327   4.579   0.155 -0.0970  1.1536 -3.6274
  244SOL    HW2 3896   2.273   4.683   0.243  0.3361  0.3749  0.1077
  244SOL     MW 3897   2.260   4.628   0.179  0.0045  0.0061  0.0166
  245SOL     OW 3898   4.131   5.023   0.088 -0.0508 -0.4785  0.2863
  245SOL    HW1 3899   4.210   4.999   0.138 -0.3407  0.2491  1.1314
  245SOL    HW2 3900   4.111   5.110   0.123  1.0383  0.0734 -0.3675
  245SOL     MW 3901   4.139   5.031   0.099  0.0045  0.0061  0.0166
  246SOL     OW 3902   3.725   4.363   2.949  0.0401 -0.2758  0.0842
  246SOL    HW1 3903   3.794   4.388   3.009  0.0377 -0.1944  0.0529
  246SOL    HW2 3904   3.660   4.326   3.009 -0.6355  0.2909 -0.2786
  246SOL     MW 3905   3.726   4.361   2.965  0.0045  0.0061  0.0166
  247SOL     OW 3906   1.151   2.585   0.073 -0.7611 -0.0385 -0.0069
  247SOL    HW1 3907   1.117   2.535  -0.001 -3.1765  2.1202 -0.4844
  247SOL    HW2 3908   1.068   2.601   0.118 -0.5207  1.6160 -0.0619
  247SOL     MW 3909   1.136   2.581   0.069  0.0045  0.0061  0.0166
  248SOL     OW 3910   0.125   0.622   2.889  0.0503 -0.0445  0.1566
  248SOL    HW1 3911   0.181   0.582   2.957  0.6592 -1.4014 -1.0867
  248SOL    HW2 3912   0.037   0.631   2.926 -1.0090 -0.8410 -2.0365
  248SOL     MW 3913   0.121   0.618   2.903  0.0045  0.0061  0.0166
  249SOL     OW 3914   0.003   2.990   0.225 -0.1278 -0.4123  0.2642
  249SOL    HW1 3915  -0.032   3.064   0.175  1.1044  0.2722  0.3485
  249SOL    HW2 3916  -0.031   2.909   0.188  0.8236 -1.1156  0.8589
  249SOL     MW 3917  -0.006   2.989   0.213  0.0045  0.0061  0.0166
  250SOL     OW 3918   2.037   4.973   0.428  0.1511 -0.2292  0.1107
  250SOL    HW1 3919   2.117   5.025   0.414 -0.7970  1.5288  0.9549
  250SOL    HW2 3920   1.965   5.011   0.379 -1.3279 -0.7455  1.8075
  250SOL     MW 3921   2.038   4.985   0.419  0.0045  0.0061  0.0166
  251SOL     OW 3922   3.221   4.731   0.132  0.1633 -0.0184  0.1317
  251SOL    HW1 3923   3.276   4.788   0.079  0.8939  1.0530  1.9798
  251SOL    HW2 3924   3.280   4.705   0.203  1.1802  2.1252  0.1400
  251SOL     MW 3925   3.236   4.735   0.134  0.0045  0.0061  0.0166
  252SOL     OW 3926   1.377   2.124   0.136 -0.3647 -0.1963 -0.3214
  252SOL    HW1 3927   1.454   2.124   0.194 -0.2249  1.7861 -0.4589
  252SOL    HW2 3928   1.326   2.193   0.179 -0.4637  0.1997 -1.0760
  252SOL     MW 3929   1.381   2.133   0.150  0.0045  0.0061  0.0166
  253SOL     OW 3930   3.629   4.142   2.811  0.5703 -0.2619  0.4782
  253SOL    HW1 3931   3.675   4.214   2.854  0.5093  0.3627 -0.4844
  253SOL    HW2 3932   3.698   4.080   2.790 -0.8465 -1.4778 -0.8263
  253SOL     MW 3933   3.644   4.143   2.814  0.0045  0.0061  0.0166
  254SOL     OW 3934   4.309   0.049   3.017 -0.5627  0.0183 -0.5893
  254SOL    HW1 3935   4.313  -0.014   2.945  0.0984 -1.1359  0.4143
  254SOL    HW2 3936   4.245   0.010   3.077  0.5319 -0.1273  0.5132
  254SOL     MW 3937   4.301   0.036   3.015  0.0045  0.0061  0.0166
  255SOL     OW 3938   1.946   1.435   2.966  0.3808 -0.6180 -0.1198
  255SOL    HW1 3939   2.031   1.429   3.010  0.8675  0.3589 -0.8850
  255SOL    HW2 3940   1.949   1.524   2.929  2.5653 -0.2898  0.7492
  255SOL     MW 3941   1.957   1.446   2.967  0.0045  0.0061  0.0166
  256SOL     OW 3942   0.740   1.881   0.241 -0.0532 -0.6360  0.0613
  256SOL    HW1 3943   0.780   1.875   0.154  1.1935  2.2193  0.3281
  256SOL    HW2 3944   0.663   1.935   0.220  0.9551  0.3741 -1.1807
  256SOL     MW 3945   0.735   1.888   0.227  0.0045  0.0061  0.0166
  257SOL     OW 3946   4.714   0.270   3.022 -0.1695 -0.3338 -0.1728
  257SOL    HW1 3947   4.710   0.184   2.982  1.9405 -0.5847  0.0824
  257SOL    HW2 3948   4.714   0.248   3.115  0.2811 -2.5690 -0.6428
  257SOL     MW 3949   4.713   0.256   3.029  0.0045  0.0061  0.0166
  258SOL     OW 3950   3.540   2.404   2.875  0.4319  0.1577  0.1624
  258SOL    HW1 3951   3.560   2.392   2.968  1.6912  2.4289  0.2526
  258SOL    HW2 3952   3.608   2.468   2.855 -1.3092  1.5263 -1.9865
  258SOL     MW 3953   3.551   2.411   2.884  0.0045  0.0061  0.0166
  259SOL     OW 3954   4.146   2.320   0.647  0.3076  0.1554  0.1147
  259SOL    HW1 3955   4.206   2.312   0.720  0.3895  0.0283  0.0331
  259SOL    HW2 3956   4.057   2.319   0.684 -0.8188 -0.2071 -2.3385
  259SOL     MW 3957   4.142   2.319   0.661  0.0045  0.0061  0.0166
  260SOL     OW 3958   1.297   2.390   0.258 -0.3002  0.1860 -0.2611
  260SOL    HW1 3959   1.239   2.431   0.195  0.6905  0.1997 -1.1869
  260SOL    HW2 3960   1.330   2.465   0.308  0.5502 -1.0056  1.0530
  260SOL     MW 3961   1.294   2.405   0.257  0.0045  0.0061  0.0166
  261SOL     OW 3962   4.318   0.134   0.299 -0.0674  0.1546 -0.2348
  261SOL    HW1 3963   4.232   0.146   0.259 -1.7434 -2.1337  2.2785
  261SOL    HW2 3964   4.313   0.042   0.327 -0.2974  0.2198 -0.0555
  261SOL     MW 3965   4.306   0.123   0.298  0.0045  0.0061  0.0166
  262SOL     OW 3966   0.531   2.032   0.134 -0.0631 -0.2557  0.0446
  262SOL    HW1 3967   0.571   2.103   0.084  0.9438 -0.0067  1.1634
  262SOL    HW2 3968   0.446   2.068   0.156  0.1790  0.2211  0.2074
  262SOL     MW 3969   0.525   2.046   0.130  0.0045  0.0061  0.0166
  263SOL     OW 3970   4.171   2.850   2.745  0.3231 -0.2283 -0.3890
  263SOL    HW1 3971   4.153   2.756   2.754 -0.3989 -0.1419 -0.8818
  263SOL    HW2 3972   4.098   2.881   2.691  0.6743 -1.8550 -1.8630
  263SOL     MW 3973   4.159   2.842   2.739  0.0045  0.0061  0.0166
  264SOL     OW 3974   3.900   4.159   0.034 -0.1732 -0.1832  0.3128
  264SOL    HW1 3975   3.973   4.166   0.096 -0.3683  0.3825  0.4858
  264SOL    HW2 3976   3.906   4.241  -0.015 -0.4870 -0.0526  0.4930
  264SOL     MW 3977   3.911   4.171   0.036  0.0045  0.0061  0.0166
  265SOL     OW 3978   2.880   3.311   0.066 -0.4629 -0.2056  0.1095
  265SOL    HW1 3979   2.825   3.374   0.020  0.0654  1.1034  1.1777
  265SOL    HW2 3980   2.831   3.300   0.148  2.8985  1.9355  2.6800
  265SOL     MW 3981   2.866   3.318   0.071  0.0045  0.0061  0.0166
  266SOL     OW 3982   1.800   4.432   0.275 -0.1729 -0.4133  0.5353
  266SOL    HW1 3983   1.883   4.478   0.283 -0.1024 -0.6993  1.6715
  266SOL    HW2 3984   1.830   4.346   0.302  0.5624 -1.0416 -2.0026
  266SOL     MW 3985   1.815   4.427   0.280  0.0045  0.0061  0.0166
  267SOL     OW 3986   0.401   4.159   3.098  0.3537  0.0237  0.5906
  267SOL    HW1 3987   0.413   4.064   3.087 -0.7616 -0.2062  1.1715
  267SOL    HW2 3988   0.478   4.189   3.147 -0.2197 -0.8095  2.0920
  267SOL     MW 3989   0.413   4.150   3.103  0.0045  0.0061  0.0166
  268SOL     OW 3990   0.850   2.377   0.064  0.1929 -0.7102 -0.2826
  268SOL    HW1 3991   0.815   2.432   0.134  0.9540 -2.5917  1.7059
  268SOL    HW2 3992   0.882   2.441   0.001  0.7717 -1.8377 -1.1792
  268SOL     MW 3993   0.849   2.393   0.065  0.0045  0.0061  0.0166
  269SOL     OW 3994   0.701   3.007   0.007 -0.0234  0.1700 -0.2799
  269SOL    HW1 3995   0.675   3.095   0.035  0.8210  0.2151  0.3838
  269SOL    HW2 3996   0.626   2.950   0.028  1.2399 -1.1683  0.7776
  269SOL     MW 3997   0.687   3.011   0.014  0.0045  0.0061  0.0166
  270SOL     OW 3998   1.797   1.375   0.241  0.5460  0.0116 -0.5598
  270SOL    HW1 3999   1.729   1.370   0.309 -1.1983 -0.0529 -2.2396
  270SOL    HW2 4000   1.825   1.284   0.241  0.5857 -0.1966  3.6364
  270SOL     MW 4001   1.792   1.363   0.250  0.0045  0.0061  0.0166
  271SOL     OW 4002   3.141   3.005   2.944 -0.2569 -0.3052  0.4333
  271SOL    HW1 4003   3.088   2.927   2.961 -0.6811  0.3526  2.4505
  271SOL    HW2 4004   3.126   3.052   3.026 -0.2357 -2.9122  2.0528
  271SOL     MW 4005   3.132   3.001   2.957  0.0045  0.0061  0.0166
  272SOL     OW 4006   1.899   1.658   2.830 -0.2875 -0.6820 -0.0892
  272SOL    HW1 4007   1.870   1.748   2.815 -0.8882 -0.8983 -0.2656
  272SOL    HW2 4008   1.825   1.611   2.791  0.2597 -1.7263  0.0940
  272SOL     MW 4009   1.886   1.663   2.823  0.0045  0.0061  0.0166
  273SOL     OW 4010   3.982   4.651   0.104  0.0444  0.1779 -0.4667
  273SOL    HW1 4011   3.991   4.714   0.033 -0.5163 -1.7287 -2.3010
  273SOL    HW2 4012   4.056   4.593   0.088 -0.3552 -0.3223 -0.5501
  273SOL     MW 4013   3.993   4.652   0.093  0.0045  0.0061  0.0166
  274SOL     OW 4014   4.856   0.780   0.062 -0.1612 -0.1848 -0.2908
  274SOL    HW1 4015   4.803   0.860   0.071 -0.1261 -0.1352 -0.4977
  274SOL    HW2 4016   4.836   0.758  -0.029  0.2319  2.5122 -1.1245
  274SOL     MW 4017   4.846   0.788   0.051  0.0045  0.0061  0.0166
  275SOL     OW 4018   4.004   4.388   3.047 -0.4044  0.0133  0.3827
  275SOL    HW1 4019   4.064   4.420   3.115 -2.1453 -0.2254  2.1312
  275SOL    HW2 4020   4.063   4.346   2.985 -0.5375 -0.9893  0.9152
  275SOL     MW 4021   4.020   4.387   3.048  0.0045  0.0061  0.0166
  276SOL     OW 4022   2.259   3.599   2.996  0.5550 -0.2315 -0.7482
  276SOL    HW1 4023   2.176   3.615   3.040  0.2899 -0.6770 -1.0847
  276SOL    HW2 4024   2.238   3.603   2.903 -2.9008  0.4409 -0.0524
  276SOL     MW 4025   2.245   3.601   2.990  0.0045  0.0061  0.0166
  277SOL     OW 4026   4.273   4.779   2.941  0.4397 -0.0097 -0.1873
  277SOL    HW1 4027   4.278   4.847   2.874  0.8804  0.5243  0.3717
  277SOL    HW2 4028   4.179   4.768   2.955  0.1885 -0.1463 -1.8796
  277SOL     MW 4029   4.261   4.787   2.934  0.0045  0.0061  0.0166
  278SOL     OW 4030   2.028   3.728   3.105 -0.4417  0.2320 -0.5274
  278SOL    HW1 4031   1.959   3.767   3.051 -1.3501 -0.8817 -0.2268
  278SOL    HW2 4032   2.082   3.804   3.125 -1.5017  0.5222  1.4573
  278SOL     MW 4033   2.026   3.743   3.100  0.0045  0.0061  0.0166
  279SOL     OW 4034   3.988   2.984   0.224  0.1373  0.0151  0.2412
  279SOL    HW1 4035   4.040   2.928   0.167 -2.3588 -0.0261 -2.2552
  279SOL    HW2 4036   3.904   2.953   0.189 -0.0511 -1.0135  1.5195
  279SOL     MW 4037   3.983   2.973   0.212  0.0045  0.0061  0.0166
  280SOL     OW 4038   3.486   2.694   0.358  0.6148 -0.6120  0.2210
  280SOL    HW1 4039   3.558   2.750   0.388 -0.4196  1.6597 -1.3041
  280SOL    HW2 4040   3.503   2.605   0.391 -0.1382 -1.2288 -0.9683
  280SOL     MW 4041   3.498   2.689   0.366  0.0045  0.0061  0.0166
  281SOL     OW 4042   1.075   1.765   3.069  0.5551  0.0495  0.0555
  281SOL    HW1 4043   1.121   1.775   3.152 -1.9923  1.7295  1.3855
  281SOL    HW2 4044   1.089   1.846   3.020 -0.2505 -0.4563 -1.0498
  281SOL     MW 4045   1.083   1.777   3.073  0.0045  0.0061  0.0166
  282SOL     OW 4046   1.373   2.072   2.971 -0.6580 -0.4161  0.2649
  282SOL    HW1 4047   1.443   2.133   2.947 -1.2483  0.1512 -0.0293
  282SOL    HW2 4048   1.354   2.096   3.061 -0.6379  1.2709 -0.1566
  282SOL     MW 4049   1.380   2.083   2.980  0.0045  0.0061  0.0166
  283SOL     OW 4050   3.242   2.491   0.355  0.0368 -0.0838 -0.0517
  283SOL    HW1 4051   3.195   2.573   0.340  0.0195  0.0009  0.4437
  283SOL    HW2 4052   3.256   2.456   0.267  2.6586 -0.2690  0.3658
  283SOL     MW 4053   3.238   2.497   0.341  0.0045  0.0061  0.0166
  284SOL     OW 4054   4.727   3.974   0.152  0.4821  0.5736 -0.7681
  284SOL    HW1 4055   4.672   4.005   0.223 -0.0834 -1.3402 -0.3291
  284SOL    HW2 4056   4.742   3.884   0.181  0.1279  0.8332  0.2237
  284SOL     MW 4057   4.722   3.966   0.165  0.0045  0.0061  0.0166
  285SOL     OW 4058   3.024   4.821   2.525  0.0718  0.2532 -0.0271
  285SOL    HW1 4059   2.948   4.878   2.510 -0.1239 -0.0193 -0.0784
  285SOL    HW2 4060   3.065   4.814   2.439 -0.2690  0.4523 -0.2134
  285SOL     MW 4061   3.019   4.828   2.512  0.0045  0.0061  0.0166
  286SOL     OW 4062   1.851   3.856   2.934  0.2801  0.0688 -0.1676
  286SOL    HW1 4063   1.861   3.950   2.952  1.3668 -0.0185 -0.2505
  286SOL    HW2 4064   1.880   3.848   2.843 -1.7077 -0.8836 -0.7724
  286SOL     MW 4065   1.857   3.868   2.924  0.0045  0.0061  0.0166
  287SOL     OW 4066   3.951   3.933   3.014  0.3340 -0.5242  0.5824
  287SOL    HW1 4067   3.906   3.947   2.930 -0.8872  0.1926  1.3328
  287SOL    HW2 4068   3.917   4.006   3.065 -0.1223 -0.9700  0.9399
  287SOL     MW 4069   3.941   3.944   3.009  0.0045  0.0061  0.0166
  288SOL     OW 4070   0.476   2.864   0.009  0.1277 -0.1703 -0.7091
  288SOL    HW1 4071   0.406   2.916   0.049 -0.3923  0.3889 -2.2681
  288SOL    HW2 4072   0.452   2.860  -0.083 -0.8406  0.4619 -0.5043
  288SOL     MW 4073   0.463   2.870   0.002  0.0045  0.0061  0.0166
  289SOL     OW 4074   4.829   0.669   2.950 -0.3456  0.3916 -0.2693
  289SOL    HW1 4075   4.866   0.583   2.970  0.8368  1.3303  1.9419
  289SOL    HW2 4076   4.744   0.654   2.909 -0.4914  0.2160  0.0879
  289SOL     MW 4077   4.823   0.656   2.947  0.0045  0.0061  0.0166
  290SOL     OW 4078   1.464   1.761   3.088  0.1739 -0.0403 -0.0888
  290SOL    HW1 4079   1.380   1.791   3.124 -0.4396 -1.4543 -0.2501
  290SOL    HW2 4080   1.496   1.839   3.042 -1.4094  0.2092 -0.8597
  290SOL     MW 4081   1.457   1.775   3.087  0.0045  0.0061  0.0166
  291SOL     OW 4082   1.117   2.002   2.933 -0.0004  0.5032 -0.3840
  291SOL    HW1 4083   1.079   2.040   3.012 -0.2696 -2.1107  0.8156
  291SOL    HW2 4084   1.208   2.031   2.933 -0.1011  0.8471 -0.8450
  291SOL     MW 4085   1.124   2.011   2.943  0.0045  0.0061  0.0166
  292SOL     OW 4086   2.833   4.509   3.049 -0.1283  0.2946 -0.3807
  292SOL    HW1 4087   2.904   4.573   3.052 -0.3208  0.4981  0.0784
  292SOL    HW2 4088   2.835   4.486   2.956  1.8742 -0.7536 -0.1405
  292SOL     MW 4089   2.843   4.515   3.037  0.0045  0.0061  0.0166
  293SOL     OW 4090   2.063   1.058   3.082 -0.3103 -0.4301  0.2292
  293SOL    HW1 4091   2.108   1.107   3.014  0.2575  0.3079  1.1113
  293SOL    HW2 4092   1.994   1.008   3.037  0.0142 -1.5688  0.9380
  293SOL     MW 4093   2.060   1.058   3.067  0.0045  0.0061  0.0166
  294SOL     OW 4094   2.914   4.443   2.794 -0.5881 -0.5919  0.2141
  294SOL    HW1 4095   2.996   4.489   2.812 -0.8960  0.0043  0.1003
  294SOL    HW2 4096   2.938   4.351   2.781  0.4892 -0.4202  0.8703
  294SOL     MW 4097   2.928   4.437   2.795  0.0045  0.0061  0.0166
  295SOL     OW 4098   2.119   3.985   0.075 -0.5688  0.6523  0.2286
  295SOL    HW1 4099   2.176   4.040   0.021  0.5664  2.3908  3.0134
  295SOL    HW2 4100   2.143   4.007   0.165 -0.2464 -1.0807  0.6207
  295SOL     MW 4101   2.130   3.995   0.080  0.0045  0.0061  0.0166
  296SOL     OW 4102   1.560   2.164   0.336  0.2146  0.1814  0.4687
  296SOL    HW1 4103   1.612   2.083   0.335  0.0000  0.0422 -0.3073
  296SOL    HW2 4104   1.521   2.162   0.423  1.7396  0.3903  1.1823
  296SOL     MW 4105   1.562   2.153   0.347  0.0045  0.0061  0.0166
  297SOL     OW 4106   2.205   1.385   3.064 -0.3327  0.1971  0.4326
  297SOL    HW1 4107   2.199   1.353   3.154 -0.0656 -0.1152  0.3421
  297SOL    HW2 4108   2.227   1.308   3.011 -1.5469 -0.2429  0.5342
  297SOL     MW 4109   2.207   1.370   3.069  0.0045  0.0061  0.0166
  298SOL     OW 4110   0.812   1.089   3.034  0.2563  0.1466  0.2274
  298SOL    HW1 4111   0.752   1.104   3.107  0.5843  0.4081  0.4425
  298SOL    HW2 4112   0.858   1.172   3.026 -1.4393  1.0927 -0.1810
  298SOL     MW 4113   0.810   1.102   3.043  0.0045  0.0061  0.0166
  299SOL     OW 4114   4.215   4.276   2.888  0.0369  0.6353 -0.2215
  299SOL    HW1 4115   4.252   4.351   2.842  2.5607 -0.5653 -0.3582
  299SOL    HW2 4116   4.187   4.219   2.816 -0.1856  0.3847  0.0594
  299SOL     MW 4117   4.217   4.278   2.873  0.0045  0.0061  0.0166
  300SOL     OW 4118   1.708   1.934   0.371 -0.2581 -0.5895  0.7628
  300SOL    HW1 4119   1.659   1.858   0.339 -2.0161  0.4051  0.9390
  300SOL    HW2 4120   1.799   1.911   0.351 -0.3398 -0.8820  0.7289
  300SOL     MW 4121   1.714   1.921   0.364  0.0045  0.0061  0.0166
  301SOL     OW 4122   3.619   3.659   3.078  0.0612  0.3201 -0.0945
  301SOL    HW1 4123   3.710   3.639   3.057  0.7923  0.1092  2.8890
  301SOL    HW2 4124   3.575   3.580   3.048 -0.4960  0.1053  1.2356
  301SOL     MW 4125   3.625   3.646   3.071  0.0045  0.0061  0.0166
  302SOL     OW 4126   4.214   3.889   0.217  0.4203  0.0419  0.3357
  302SOL    HW1 4127   4.200   3.905   0.124 -0.5661  0.9257  0.6163
  302SOL    HW2 4128   4.143   3.931   0.264  0.6735  0.1592  0.6162
  302SOL     MW 4129   4.203   3.896   0.211  0.0045  0.0061  0.0166
  303SOL     OW 4130   2.817   2.132   3.018 -0.3146  0.3549  0.1502
  303SOL    HW1 4131   2.754   2.068   3.053  0.9207 -1.2726 -0.5085
  303SOL    HW2 4132   2.888   2.075   2.987  0.4499  0.0506  2.3138
  303SOL     MW 4133   2.818   2.116   3.018  0.0045  0.0061  0.0166
  304SOL     OW 4134   4.266   2.900   2.996 -0.1360 -0.9293  0.0782
  304SOL    HW1 4135   4.259   2.892   2.901  2.2048  0.0966 -0.2358
  304SOL    HW2 4136   4.353   2.938   3.006 -0.0888 -0.9666 -0.1793
  304SOL     MW 4137   4.277   2.904   2.985  0.0045  0.0061  0.0166
  305SOL     OW 4138   1.516   1.523   2.964 -0.1485 -0.2576  0.4264
  305SOL    HW1 4139   1.582   1.479   3.017  0.9243 -0.5202 -1.0754
  305SOL    HW2 4140   1.497   1.599   3.020  1.8424  0.0620  0.7437
  305SOL     MW 4141   1.522   1.527   2.979  0.0045  0.0061  0.0166
  306SOL     OW 4142   1.652   4.380   0.037  0.6882  0.2486  0.1212
  306SOL    HW1 4143   1.593   4.330   0.093  0.0500  0.4573 -0.3519
  306SOL    HW2 4144   1.721   4.411   0.096  1.7638  0.3431 -1.1225
  306SOL     MW 4145   1.653   4.378   0.052  0.0045  0.0061  0.0166
  307SOL     OW 4146   4.406   4.665   0.021  0.1805 -0.0672  0.1304
  307SOL    HW1 4147   4.355   4.709  -0.047 -0.2980  0.5914  0.8849
  307SOL    HW2 4148   4.488   4.644  -0.023  1.3970  3.8820  0.0779
  307SOL     MW 4149   4.410   4.668   0.006  0.0045  0.0061  0.0166
  308SOL     OW 4150   0.999   2.000   0.270 -0.4924  0.3817  0.1440
  308SOL    HW1 4151   1.070   1.936   0.277 -0.0230  0.5198 -2.4056
  308SOL    HW2 4152   0.920   1.947   0.281 -0.1049  0.1037  1.9038
  308SOL     MW 4153   0.998   1.985   0.273  0.0045  0.0061  0.0166
  309SOL     OW 4154   2.508   3.961   0.076 -0.3428  0.2565 -0.0055
  309SOL    HW1 4155   2.563   4.026   0.120  0.2253  0.3333 -0.8102
  309SOL    HW2 4156   2.427   4.008   0.054 -0.7212 -0.1078  0.5803
  309SOL     MW 4157   2.505   3.976   0.079  0.0045  0.0061  0.0166
  310SOL     OW 4158   4.211   3.837   3.039 -0.0126  0.6431 -0.5687
  310SOL    HW1 4159   4.248   3.925   3.049 -1.0071  0.8766  1.9354
  310SOL    HW2 4160   4.121   3.861   3.021  0.3627  2.8590  0.1442
  310SOL     MW 4161   4.204   3.852   3.038  0.0045  0.0061  0.0166
  311SOL     OW 4162   4.948   0.086   2.704 -0.0039 -0.0827 -0.5819
  311SOL    HW1 4163   4.942   0.153   2.637  1.9206 -0.8860 -1.6395
  311SOL    HW2 4164   4.999   0.131   2.772  1.1343 -0.0373 -1.4405
  311SOL     MW 4165   4.954   0.101   2.704  0.0045  0.0061  0.0166
  312SOL     OW 4166   1.282   1.393   3.060  0.3131 -0.1705 -0.3237
  312SOL    HW1 4167   1.363   1.424   3.021  0.3331 -0.7357 -0.7558
  312SOL    HW2 4168   1.267   1.457   3.129 -0.4298 -1.3406  0.6524
  312SOL     MW 4169   1.291   1.405   3.064  0.0045  0.0061  0.0166
  313SOL     OW 4170   0.799   2.168   2.897  0.0341 -0.4491  0.0799
  313SOL    HW1 4171   0.729   2.198   2.955  0.7072 -0.0247  0.6865
  313SOL    HW2 4172   0.879   2.182   2.947  0.1747  1.7562 -0.6540
  313SOL     MW 4173   0.800   2.174   2.911  0.0045  0.0061  0.0166
  314SOL     OW 4174   3.061   2.502   2.963 -0.3827  0.3804 -0.6273
  314SOL    HW1 4175   3.148   2.533   2.990  0.4621 -1.5146 -0.9834
  314SOL    HW2 4176   3.027   2.458   3.041 -1.8832 -1.0126 -2.0191
  314SOL     MW 4177   3.068   2.500   2.977  0.0045  0.0061  0.0166
  315SOL     OW 4178   0.346   2.561   2.859 -0.5439 -0.3446 -0.1162
  315SOL    HW1 4179   0.399   2.641   2.857  0.3064 -0.8881 -0.0599
  315SOL    HW2 4180   0.259   2.600   2.861 -0.2547  0.3777  2.7723
  315SOL     MW 4181   0.342   2.577   2.859  0.0045  0.0061  0.0166
  316SOL     OW 4182   1.279   0.509   0.102  0.6212 -0.4225 -0.2068
  316SOL    HW1 4183   1.185   0.496   0.098  0.7269 -1.3965  0.1325
  316SOL    HW2 4184   1.298   0.581   0.042 -0.1925 -0.5731 -0.6426
  316SOL     MW 4185   1.269   0.517   0.094  0.0045  0.0061  0.0166
  317SOL     OW 4186   0.045   3.916   0.046 -0.1164  0.6249  0.5730
  317SOL    HW1 4187  -0.001   3.883  -0.030  1.5014  1.2085 -0.7242
  317SOL    HW2 4188   0.024   3.846   0.108  0.2295  0.3457  0.3789
  317SOL     MW 4189   0.036   3.903   0.044  0.0045  0.0061  0.0166
  318SOL     OW 4190   0.072   2.377   2.721  0.0168 -0.4229  0.4114
  318SOL    HW1 4191   0.160   2.383   2.683 -0.0971  0.6581  0.2763
  318SOL    HW2 4192   0.069   2.466   2.756 -1.4289 -0.7596  1.2255
  318SOL     MW 4193   0.083   2.390   2.721  0.0045  0.0061  0.0166
  319SOL     OW 4194   3.088   3.115   0.082 -0.4071  0.3322 -0.3672
  319SOL    HW1 4195   3.045   3.033   0.106 -1.2811  0.7709 -0.3839
  319SOL    HW2 4196   3.015   3.176   0.074 -1.0301 -0.6474 -3.6650
  319SOL     MW 4197   3.073   3.112   0.084  0.0045  0.0061  0.0166
  320SOL     OW 4198   3.786   3.904   2.760 -0.2419  0.5009 -0.9245
  320SOL    HW1 4199   3.715   3.840   2.765 -0.1565  0.4657  0.0226
  320SOL    HW2 4200   3.794   3.918   2.666  1.8676 -0.2968 -0.9128
  320SOL     MW 4201   3.778   3.898   2.748  0.0045  0.0061  0.0166
  321SOL     OW 4202   3.607   3.939   3.081  0.4116  0.2387  0.0470
  321SOL    HW1 4203   3.597   3.844   3.085  0.1334 -0.0405 -3.7671
  321SOL    HW2 4204   3.541   3.963   3.016  0.3985  1.1646  0.3976
  321SOL     MW 4205   3.597   3.929   3.073  0.0045  0.0061  0.0166
  322SOL     OW 4206   1.869   0.848   0.231  0.0633 -0.5857 -0.4750
  322SOL    HW1 4207   1.783   0.806   0.230  0.3394 -1.1601 -0.6577
  322SOL    HW2 4208   1.901   0.836   0.320  0.4570  0.7059 -0.4196
  322SOL     MW 4209   1.862   0.841   0.242  0.0045  0.0061  0.0166
  323SOL     OW 4210   0.642   4.276   0.031 -0.2420  0.4352 -0.0311
  323SOL    HW1 4211   0.716   4.286   0.090 -1.0708 -0.6733  1.2426
  323SOL    HW2 4212   0.610   4.366   0.038 -0.3599  0.2710  1.9028
  323SOL     MW 4213   0.647   4.289   0.039  0.0045  0.0061  0.0166
  324SOL     OW 4214   0.977   2.123   0.027  0.3504  0.1452  0.4168
  324SOL    HW1 4215   0.944   2.206   0.061 -0.3452 -0.0860  0.3251
  324SOL    HW2 4216   1.001   2.079   0.108  0.8124 -0.7026 -0.1599
  324SOL     MW 4217   0.976   2.128   0.042  0.0045  0.0061  0.0166
  325SOL     OW 4218   3.894   3.639   2.738 -0.1506  0.0826 -0.0746
  325SOL    HW1 4219   3.886   3.609   2.829  0.0347 -3.2887 -1.0345
  325SOL    HW2 4220   3.882   3.733   2.745  0.7731  0.3253 -1.3583
  325SOL     MW 4221   3.892   3.647   2.751  0.0045  0.0061  0.0166
  326SOL     OW 4222   0.418   2.454   3.095  0.6515 -0.4460 -0.5610
  326SOL    HW1 4223   0.493   2.512   3.105  0.0160  0.0734  1.6834
  326SOL    HW2 4224   0.378   2.491   3.016 -1.2764 -0.3877  0.3778
  326SOL     MW 4225   0.423   2.467   3.086  0.0045  0.0061  0.0166
  327SOL     OW 4226   3.879   2.797   2.998  0.5629 -0.6332  0.0879
  327SOL    HW1 4227   3.820   2.827   3.067  0.1705 -0.9201 -0.1181
  327SOL    HW2 4228   3.928   2.878   2.988 -1.0576  0.1274 -3.2857
  327SOL     MW 4229   3.877   2.811   3.006  0.0045  0.0061  0.0166
  328SOL     OW 4230   1.556   3.874   3.008  0.2347 -0.2357  0.2233
  328SOL    HW1 4231   1.633   3.834   2.968  0.0916 -1.1171  0.7851
  328SOL    HW2 4232   1.569   3.968   2.996 -1.4059 -0.1378 -1.0843
  328SOL     MW 4233   1.568   3.881   3.001  0.0045  0.0061  0.0166
  329SOL     OW 4234   0.951   2.890   0.076  0.0451  0.0627 -0.0250
  329SOL    HW1 4235   0.868   2.927   0.047  0.0109 -0.0308 -0.0465
  329SOL    HW2 4236   0.970   2.942   0.155 -0.6254 -1.3166  1.0921
  329SOL     MW 4237   0.943   2.902   0.083  0.0045  0.0061  0.0166
  330SOL     OW 4238   3.994   3.199   0.049  0.1894 -0.0900 -0.2537
  330SOL    HW1 4239   3.990   3.140   0.125 -0.4465  0.7170  0.3617
  330SOL    HW2 4240   3.904   3.233   0.043  0.5245  0.6282 -1.5671
  330SOL     MW 4241   3.981   3.196   0.058  0.0045  0.0061  0.0166
  331SOL     OW 4242   3.200   3.653   0.047 -0.0892 -0.4598  0.0041
  331SOL    HW1 4243   3.256   3.626  -0.025  1.9478  0.9404  0.9723
  331SOL    HW2 4244   3.181   3.574   0.099  0.4172 -0.8029 -0.3249
  331SOL     MW 4245   3.205   3.639   0.045  0.0045  0.0061  0.0166
  332SOL     OW 4246   4.547   4.446   2.929  0.3151  0.0261  0.1217
  332SOL    HW1 4247   4.567   4.537   2.909  1.4685  0.1810  1.7617
  332SOL    HW2 4248   4.455   4.434   2.904  0.5829 -0.1918 -0.8310
  332SOL     MW 4249   4.538   4.456   2.923  0.0045  0.0061  0.0166
  333SOL     OW 4250   3.767   4.905   2.950  0.6512 -0.2773  0.3975
  333SOL    HW1 4251   3.745   4.813   2.936 -0.0631 -0.1402  0.5936
  333SOL    HW2 4252   3.717   4.926   3.029  0.5526 -2.8764  1.1344
  333SOL     MW 4253   3.758   4.896   2.958  0.0045  0.0061  0.0166
  334SOL     OW 4254   1.262   1.882   0.110 -0.2105  0.2635 -0.0512
  334SOL    HW1 4255   1.247   1.855   0.201 -3.6431  2.0053  0.0257
  334SOL    HW2 4256   1.297   1.970   0.122 -1.2555  0.8478 -1.1269
  334SOL     MW 4257   1.265   1.890   0.124  0.0045  0.0061  0.0166
  335SOL     OW 4258   1.344   0.708   3.052  0.2168  0.8732  0.0290
  335SOL    HW1 4259   1.282   0.696   2.980  1.5743 -0.8321 -0.9571
  335SOL    HW2 4260   1.425   0.705   3.000  0.3017  3.4806 -0.1275
  335SOL     MW 4261   1.347   0.706   3.035  0.0045  0.0061  0.0166
  336SOL     OW 4262   0.109   5.042   3.025  0.5296  0.3908 -0.3644
  336SOL    HW1 4263   0.128   4.970   2.965 -0.7463 -0.5973  0.3772
  336SOL    HW2 4264   0.106   5.118   2.967  0.3860  0.5487 -0.1483
  336SOL     MW 4265   0.111   5.042   3.009  0.0045  0.0061  0.0166
  337SOL     OW 4266   0.796   4.384   0.482 -0.4595  0.6993  0.3348
  337SOL    HW1 4267   0.741   4.462   0.468  0.9783  1.4084 -1.8432
  337SOL    HW2 4268   0.744   4.334   0.545  0.2691 -0.2313  0.2210
  337SOL     MW 4269   0.782   4.388   0.488  0.0045  0.0061  0.0166
  338SOL     OW 4270   3.069   2.691   0.305  0.1583 -0.0742 -0.2754
  338SOL    HW1 4271   2.990   2.647   0.336  1.0344  0.1857  2.6317
  338SOL    HW2 4272   3.068   2.772   0.357 -1.2863  0.6979 -1.4278
  338SOL     MW 4273   3.058   2.696   0.316  0.0045  0.0061  0.0166
  339SOL     OW 4274   1.918   1.126   0.201  0.4454  0.4467  0.0362
  339SOL    HW1 4275   1.954   1.120   0.113 -0.4968  1.0274 -0.4052
  339SOL    HW2 4276   1.921   1.034   0.226  0.2809  0.2016 -0.8231
  339SOL     MW 4277   1.923   1.113   0.193  0.0045  0.0061  0.0166
  340SOL     OW 4278   4.733   4.263   3.017  0.2825  0.2305  0.6015
  340SOL    HW1 4279   4.667   4.316   2.972  1.0864 -0.2407 -1.2211
  340SOL    HW2 4280   4.733   4.302   3.105 -0.9787 -1.3144  1.3368
  340SOL     MW 4281   4.724   4.275   3.023  0.0045  0.0061  0.0166
  341SOL     OW 4282   3.506   2.432   0.406  0.5926  0.6347 -0.0998
  341SOL    HW1 4283   3.412   2.438   0.394  0.1036  0.6156  2.9567
  341SOL    HW2 4284   3.510   2.369   0.477 -0.9325 -0.5356 -0.9941
  341SOL     MW 4285   3.494   2.425   0.414  0.0045  0.0061  0.0166
  342SOL     OW 4286   1.851   0.008   0.255  0.3247  0.4038 -0.6822
  342SOL    HW1 4287   1.810   0.026   0.340  0.8900 -0.2400 -0.2655
  342SOL    HW2 4288   1.785  -0.049   0.215 -0.8063  0.2639  1.2437
  342SOL     MW 4289   1.837   0.003   0.261  0.0045  0.0061  0.0166
  343SOL     OW 4290   1.310   4.312   0.330  0.1377  0.1729  0.2816
  343SOL    HW1 4291   1.254   4.345   0.260  3.4739 -0.9317 -3.3059
  343SOL    HW2 4292   1.383   4.374   0.331  0.7979 -0.5029  3.2309
  343SOL     MW 4293   1.312   4.324   0.321  0.0045  0.0061  0.0166
  344SOL     OW 4294   1.874   0.106   0.540 -0.4371  0.0204  0.0283
  344SOL    HW1 4295   1.824   0.187   0.546  1.4193  1.2683 -0.3914
  344SOL    HW2 4296   1.956   0.138   0.502 -0.5935  0.5343  0.1182
  344SOL     MW 4297   1.879   0.121   0.536  0.0045  0.0061  0.0166
  345SOL     OW 4298   0.752   3.388   2.907  0.3737 -0.2011  0.2272
  345SOL    HW1 4299   0.725   3.425   2.823  1.6946  1.1174  0.3476
  345SOL    HW2 4300   0.793   3.463   2.949  2.2173 -0.8425 -0.3444
  345SOL     MW 4301   0.754   3.403   2.902  0.0045  0.0061  0.0166
  346SOL     OW 4302   3.422   3.974   2.892  0.0306  0.1871 -0.0315
  346SOL    HW1 4303   3.360   4.033   2.935 -0.9957 -1.9506  1.5621
  346SOL    HW2 4304   3.467   4.028   2.827 -1.6482 -0.2346 -1.6526
  346SOL     MW 4305   3.420   3.989   2.889  0.0045  0.0061  0.0166
  347SOL     OW 4306   3.044   4.704   3.036 -0.4967 -0.6393  0.2228
  347SOL    HW1 4307   3.033   4.796   3.015 -0.4115 -0.9385 -1.2153
  347SOL    HW2 4308   3.088   4.704   3.121  0.1606  0.3599 -0.1000
  347SOL     MW 4309   3.048   4.716   3.045  0.0045  0.0061  0.0166
  348SOL     OW 4310   0.974   2.708   2.725 -0.3886 -0.3841 -0.4113
  348SOL    HW1 4311   1.026   2.747   2.795 -0.6751  0.2278 -0.5322
  348SOL    HW2 4312   0.889   2.691   2.766 -0.1432 -0.0699  0.2360
  348SOL     MW 4313   0.969   2.711   2.739  0.0045  0.0061  0.0166
  349SOL     OW 4314   1.369   3.585   0.150 -0.3033  0.1203  0.2618
  349SOL    HW1 4315   1.318   3.594   0.069 -0.2019 -0.3856  0.1391
  349SOL    HW2 4316   1.437   3.652   0.145 -1.8316  1.8249  1.1414
  349SOL     MW 4317   1.371   3.595   0.139  0.0045  0.0061  0.0166
  350SOL     OW 4318   3.376   2.835   3.025 -0.0335 -0.5736 -0.6983
  350SOL    HW1 4319   3.349   2.744   3.025 -2.0319 -0.0381 -0.1543
  350SOL    HW2 4320   3.295   2.882   3.003  0.9654  1.2810 -0.5868
  350SOL     MW 4321   3.362   2.829   3.022  0.0045  0.0061  0.0166
  351SOL     OW 4322   2.052   4.530   0.336 -0.1949 -0.2755  0.3488
  351SOL    HW1 4323   2.055   4.596   0.406 -1.4061  0.9048 -0.6515
  351SOL    HW2 4324   2.103   4.575   0.268 -0.4238 -0.0725  0.3099
  351SOL     MW 4325   2.059   4.545   0.336  0.0045  0.0061  0.0166
  352SOL     OW 4326   0.050   0.490   0.113  0.5813  0.4100  0.0038
  352SOL    HW1 4327   0.084   0.417   0.164  1.0294  1.1532  0.8133
  352SOL    HW2 4328  -0.010   0.541   0.168  0.7938  1.2023 -0.4806
  352SOL     MW 4329   0.047   0.487   0.127  0.0045  0.0061  0.0166
  353SOL     OW 4330   4.266   4.228   0.191 -0.8485 -0.3680  0.4860
  353SOL    HW1 4331   4.286   4.180   0.111 -1.5436  0.6145 -0.3104
  353SOL    HW2 4332   4.347   4.229   0.241  0.4708  0.3203 -1.5150
  353SOL     MW 4333   4.279   4.222   0.187  0.0045  0.0061  0.0166
  354SOL     OW 4334   0.849   4.374   0.198 -0.3244 -0.1539 -0.2073
  354SOL    HW1 4335   0.846   4.349   0.291 -0.8420 -0.6554 -0.3492
  354SOL    HW2 4336   0.803   4.458   0.200 -1.3117 -0.6589  1.7231
  354SOL     MW 4337   0.842   4.382   0.211  0.0045  0.0061  0.0166
  355SOL     OW 4338   1.185   3.543   3.053  0.5037 -0.4106  0.2809
  355SOL    HW1 4339   1.090   3.536   3.065  0.5487  0.8180  1.8367
  355SOL    HW2 4340   1.200   3.633   3.023 -1.3841  0.5138  1.8841
  355SOL     MW 4341   1.175   3.554   3.051  0.0045  0.0061  0.0166
  356SOL     OW 4342   3.594   2.399   0.035  0.2327  0.0337 -0.0630
  356SOL    HW1 4343   3.611   2.485   0.073  0.3284  0.0495 -0.1430
  356SOL    HW2 4344   3.643   2.337   0.089  2.5696  1.6061 -0.2215
  356SOL     MW 4345   3.602   2.402   0.047  0.0045  0.0061  0.0166
  357SOL     OW 4346   0.632   2.647   3.082 -0.6291 -0.1859 -0.0747
  357SOL    HW1 4347   0.662   2.655   2.991 -0.6788 -2.4745 -0.3596
  357SOL    HW2 4348   0.571   2.719   3.096  1.6578  2.4140 -2.2041
  357SOL     MW 4349   0.628   2.658   3.072  0.0045  0.0061  0.0166
  358SOL     OW 4350   4.069   4.752   0.362  0.4545  0.0832  0.2260
  358SOL    HW1 4351   4.060   4.728   0.269  1.1549  1.0721 -0.1156
  358SOL    HW2 4352   3.980   4.775   0.387  0.1087 -0.6175 -0.3342
  358SOL     MW 4353   4.056   4.752   0.353  0.0045  0.0061  0.0166
  359SOL     OW 4354   2.817   3.750   2.992 -0.4234 -0.0122  0.2094
  359SOL    HW1 4355   2.761   3.675   3.010  0.0841 -0.5140 -0.2948
  359SOL    HW2 4356   2.872   3.760   3.070 -0.9955  2.3736  0.3982
  359SOL     MW 4357   2.817   3.742   3.005  0.0045  0.0061  0.0166
  360SOL     OW 4358   4.928   5.067   3.081 -0.1552 -0.0803 -0.0881
  360SOL    HW1 4359   4.902   5.040   2.993 -0.2044 -0.0832 -0.0729
  360SOL    HW2 4360   5.023   5.073   3.078 -0.1740  0.9838  0.8112
  360SOL     MW 4361   4.937   5.064   3.069  0.0045  0.0061  0.0166
  361SOL     OW 4362   4.310   4.082   3.092  0.1700  0.3770  0.1561
  361SOL    HW1 4363   4.279   4.147   3.029  2.4811  0.3384 -1.1191
  361SOL    HW2 4364   4.403   4.075   3.071  0.0947 -0.5885  0.1038
  361SOL     MW 4365   4.318   4.090   3.081  0.0045  0.0061  0.0166
  362SOL     OW 4366   2.193   4.080   0.318 -0.1022  0.1124 -0.3229
  362SOL    HW1 4367   2.214   4.020   0.390 -0.3784 -0.4524 -0.7095
  362SOL    HW2 4368   2.222   4.164   0.352 -1.2448  0.7848 -0.9498
  362SOL     MW 4369   2.200   4.083   0.332  0.0045  0.0061  0.0166
  363SOL     OW 4370   3.374   3.495   3.030  0.0671 -0.0323 -0.2144
  363SOL    HW1 4371   3.353   3.427   2.966  2.0124  0.5488 -1.5599
  363SOL    HW2 4372   3.388   3.443   3.109 -1.7500  0.7426  0.6846
  363SOL     MW 4373   3.373   3.479   3.032  0.0045  0.0061  0.0166
  364SOL     OW 4374   0.772   2.385   2.725 -0.9474  0.5395  0.0022
  364SOL    HW1 4375   0.783   2.332   2.804 -0.2947  1.6150  0.6598
  364SOL    HW2 4376   0.773   2.313   2.663  2.1538 -0.7463  1.3297
  364SOL     MW 4377   0.774   2.369   2.727  0.0045  0.0061  0.0166
  365SOL     OW 4378   4.256   3.327   0.022  0.1762  0.3099  0.4014
  365SOL    HW1 4379   4.216   3.413   0.006 -0.7948  0.2095  2.0367
  365SOL    HW2 4380   4.178   3.272   0.030  1.2823 -1.4087 -0.1942
  365SOL     MW 4381   4.241   3.331   0.021  0.0045  0.0061  0.0166
  366SOL     OW 4382   0.118   4.968   0.166  0.6991  0.5083  0.2654
  366SOL    HW1 4383   0.114   4.982   0.071 -0.2007  1.9853  0.4913
  366SOL    HW2 4384   0.025   4.965   0.188  0.6571  1.2111  0.1850
  366SOL     MW 4385   0.105   4.969   0.156  0.0045  0.0061  0.0166
  367SOL     OW 4386   1.990   2.115   0.099  0.0249  0.3703 -0.6924
  367SOL    HW1 4387   1.950   2.104   0.013 -2.3032 -0.1060  0.3546
  367SOL    HW2 4388   1.929   2.179   0.137  0.6302  0.7556 -0.3611
  367SOL     MW 4389   1.977   2.122   0.093  0.0045  0.0061  0.0166
  368SOL     OW 4390   3.316   2.412   0.080 -0.0165  0.1392 -1.0429
  368SOL    HW1 4391   3.409   2.390   0.087 -0.2388 -0.2517  2.0316
  368SOL    HW2 4392   3.270   2.337   0.041  1.2784 -0.6574 -1.0900
  368SOL     MW 4393   3.322   2.399   0.076  0.0045  0.0061  0.0166
  369SOL     OW 4394   0.778   1.639   0.328  0.2808 -0.1742 -0.3046
  369SOL    HW1 4395   0.759   1.722   0.285 -0.2382 -0.0365  0.1662
  369SOL    HW2 4396   0.776   1.577   0.256  2.5258  0.3822 -0.8982
  369SOL     MW 4397   0.775   1.642   0.313  0.0045  0.0061  0.0166
  370SOL     OW 4398   1.809   1.255   2.823  0.1851 -0.1901  0.3532
  370SOL    HW1 4399   1.862   1.319   2.872  1.7414  1.1040 -2.7180
  370SOL    HW2 4400   1.760   1.209   2.891  1.2127 -1.9233 -0.0030
  370SOL     MW 4401   1.810   1.257   2.838  0.0045  0.0061  0.0166
  371SOL     OW 4402   4.590   2.757   0.077  0.4141 -0.3116  0.1983
  371SOL    HW1 4403   4.517   2.813   0.105 -0.5819 -1.2043 -0.5296
  371SOL    HW2 4404   4.565   2.670   0.107  1.0343 -0.6324 -0.2269
  371SOL     MW 4405   4.577   2.753   0.085  0.0045  0.0061  0.0166
  372SOL     OW 4406   4.028   4.150   0.268 -0.0660 -0.0273  0.1996
  372SOL    HW1 4407   4.119   4.179   0.265  0.1605 -0.5924  1.1425
  372SOL    HW2 4408   3.990   4.217   0.326  2.6302 -0.0496  2.1832
  372SOL     MW 4409   4.035   4.163   0.275  0.0045  0.0061  0.0166
  373SOL     OW 4410   0.900   0.703   0.087  0.1511 -0.2413  0.3441
  373SOL    HW1 4411   0.817   0.732   0.125 -1.0975 -0.5030 -1.9990
  373SOL    HW2 4412   0.939   0.780   0.046  0.4103  1.3529  3.2993
  373SOL     MW 4413   0.894   0.717   0.087  0.0045  0.0061  0.0166
  374SOL     OW 4414   4.743   2.830   2.987  0.1784 -0.2239 -0.2723
  374SOL    HW1 4415   4.689   2.807   3.062 -0.4928  1.4647 -0.2005
  374SOL    HW2 4416   4.815   2.875   3.031  1.5659 -2.3427 -0.2473
  374SOL     MW 4417   4.745   2.833   3.002  0.0045  0.0061  0.0166
  375SOL     OW 4418   0.753   3.469   0.171 -0.0645 -0.0377 -0.0295
  375SOL    HW1 4419   0.835   3.439   0.212 -1.0094 -0.3679  1.7249
  375SOL    HW2 4420   0.721   3.385   0.138  1.1088 -0.8046  0.6724
  375SOL     MW 4421   0.760   3.454   0.172  0.0045  0.0061  0.0166
  376SOL     OW 4422   2.739   3.476   3.011 -0.0351 -0.7464  0.1875
  376SOL    HW1 4423   2.657   3.466   3.060 -0.2492 -1.3136 -0.2759
  376SOL    HW2 4424   2.721   3.412   2.942 -0.2860  0.1364 -0.5823
  376SOL     MW 4425   2.726   3.466   3.008  0.0045  0.0061  0.0166
  377SOL     OW 4426   1.642   2.712   3.001 -0.5049 -0.1488 -0.7120
  377SOL    HW1 4427   1.620   2.726   2.909 -0.2546  1.6239 -0.5295
  377SOL    HW2 4428   1.565   2.748   3.045 -0.3325 -0.2676 -0.3175
  377SOL     MW 4429   1.629   2.719   2.994  0.0045  0.0061  0.0166
  378SOL     OW 4430   4.740   4.433   0.134  0.1023  0.1748 -0.5433
  378SOL    HW1 4431   4.784   4.508   0.175  2.3739  0.1313 -2.6661
  378SOL    HW2 4432   4.799   4.362   0.158  1.5060  1.3425 -0.4318
  378SOL     MW 4433   4.753   4.434   0.143  0.0045  0.0061  0.0166
  379SOL     OW 4434   0.760   3.806   3.072  0.4320 -0.5892  0.1234
  379SOL    HW1 4435   0.770   3.838   2.982  0.2561 -1.0815 -0.0768
  379SOL    HW2 4436   0.675   3.762   3.067 -0.1501  0.6091 -2.5888
  379SOL     MW 4437   0.750   3.805   3.059  0.0045  0.0061  0.0166
  380SOL     OW 4438   1.010   0.908   3.040  0.5343 -0.0006  0.3055
  380SOL    HW1 4439   0.936   0.968   3.051 -0.1710 -0.5111 -1.3871
  380SOL    HW2 4440   1.008   0.886   2.947 -1.1703 -1.3540  0.6068
  380SOL     MW 4441   1.000   0.913   3.030  0.0045  0.0061  0.0166
  381SOL     OW 4442   4.279   5.015   2.774 -0.0914  0.0428  0.1100
  381SOL    HW1 4443   4.186   5.028   2.791  0.1415  0.4863  1.0891
  381SOL    HW2 4444   4.296   5.076   2.702 -1.1948 -1.8396 -1.8842
  381SOL     MW 4445   4.269   5.025   2.767  0.0045  0.0061  0.0166
  382SOL     OW 4446   0.311   4.401   0.054  0.3678  0.2390 -0.0091
  382SOL    HW1 4447   0.324   4.309   0.033 -0.4992 -0.3032  1.6521
  382SOL    HW2 4448   0.287   4.437  -0.032 -1.7968 -2.7381 -0.7833
  382SOL     MW 4449   0.310   4.394   0.040  0.0045  0.0061  0.0166
  383SOL     OW 4450   0.141   2.843   2.995  0.3205 -0.1100  0.3824
  383SOL    HW1 4451   0.184   2.845   3.080 -1.9473  2.3764  1.6154
  383SOL    HW2 4452   0.149   2.934   2.967 -2.1977 -0.1370 -0.7594
  383SOL     MW 4453   0.148   2.855   3.002  0.0045  0.0061  0.0166
  384SOL     OW 4454   5.042   3.246   0.080 -0.5358  0.4489  0.6279
  384SOL    HW1 4455   4.999   3.320   0.123 -0.6738  0.1827  0.9492
  384SOL    HW2 4456   5.026   3.267  -0.012 -1.2880 -1.6355  0.2413
  384SOL     MW 4457   5.034   3.259   0.074  0.0045  0.0061  0.0166
  385SOL     OW 4458   3.754   2.894   0.085  0.4377  0.1616 -0.3595
  385SOL    HW1 4459   3.684   2.828   0.092 -0.4052  1.1872  1.9004
  385SOL    HW2 4460   3.708   2.963   0.037 -0.8251  0.5721  1.3320
  385SOL     MW 4461   3.739   2.894   0.080  0.0045  0.0061  0.0166
  386SOL     OW 4462   0.627   2.252   3.096  0.3326  0.4228  0.4557
  386SOL    HW1 4463   0.571   2.323   3.065  0.2309  0.3832  0.5436
  386SOL    HW2 4464   0.692   2.299   3.148  1.7069 -0.7369 -0.1769
  386SOL     MW 4465   0.628   2.267   3.099  0.0045  0.0061  0.0166
  387SOL     OW 4466   4.880   4.210   0.169  0.0283 -0.1338  0.2353
  387SOL    HW1 4467   4.968   4.192   0.137 -0.0157  0.3694 -0.1854
  387SOL    HW2 4468   4.833   4.127   0.162 -2.4816  1.2371 -1.0866
  387SOL     MW 4469   4.885   4.197   0.164  0.0045  0.0061  0.0166
  388SOL     OW 4470   4.281   2.578   0.109  0.4831 -0.0765 -0.0650
  388SOL    HW1 4471   4.218   2.526   0.160  0.7264  0.1694  0.4949
  388SOL    HW2 4472   4.242   2.665   0.118 -1.0814 -0.8146  0.7478
  388SOL     MW 4473   4.267   2.583   0.117  0.0045  0.0061  0.0166
  389SOL     OW 4474   1.278   0.983   3.050 -0.3922 -0.5169 -0.4701
  389SOL    HW1 4475   1.185   0.970   3.065 -0.0108 -2.9692  0.3250
  389SOL    HW2 4476   1.305   0.898   3.085  1.3266  1.0315  2.3002
  389SOL     MW 4477   1.270   0.970   3.057  0.0045  0.0061  0.0166
  390SOL     OW 4478   0.346   3.879   3.116  0.2324 -0.2691  0.2618
  390SOL    HW1 4479   0.252   3.869   3.133 -0.1219 -1.0190 -1.8817
  390SOL    HW2 4480   0.391   3.872   3.200  0.6708  0.4995  0.0972
  390SOL     MW 4481   0.339   3.877   3.129  0.0045  0.0061  0.0166
  391SOL     OW 4482   1.533   1.775   0.245  0.3076  0.1162 -0.1054
  391SOL    HW1 4483   1.500   1.705   0.301  0.7195  0.0854  0.1066
  391SOL    HW2 4484   1.508   1.751   0.156  2.4020  1.3234 -1.1187
  391SOL     MW 4485   1.526   1.763   0.241  0.0045  0.0061  0.0166
  392SOL     OW 4486   0.545   4.528   0.029 -0.1126 -0.8551  0.0028
  392SOL    HW1 4487   0.456   4.497   0.048 -0.5878 -0.4360 -1.4002
  392SOL    HW2 4488   0.550   4.529  -0.067  0.0539  0.5245  0.0025
  392SOL     MW 4489   0.534   4.524   0.019  0.0045  0.0061  0.0166
   5.09939   5.09939   3.12563
