# Supplementary material for: Resolving liquid-to-glass transitions of water under soft nanoconfinement
Source: Nat Commun. 2026 May 8;17:6224. doi: 10.1038/s41467-026-72955-y (PMC13369869; doi:10.1038/s41467-026-72955-y)
Supplement: Supplementary file 3 — Supplementary Data 1 [file 41467_2026_72955_MOESM3_ESM.zip › 260K/sim1/final.gro]

Lamellar phy in tip4pice water
 4493
    1phy    C35    1   3.737   0.092   1.641 -0.5802  0.4714  0.1574
    1phy    C33    2   3.769   0.186   1.752  0.0963  0.3010  0.3424
    1phy    C34    3   3.906   0.165   1.805 -0.3433  0.3822 -0.2451
    1phy    C32    4   3.739   0.327   1.702  0.0719  0.9217 -0.1134
    1phy    C31    5   3.710   0.430   1.813 -0.0721  0.4837  0.5079
    1phy    C30    6   3.636   0.563   1.758 -0.5120  0.0498 -0.0912
    1phy    C28    7   3.619   0.675   1.865 -0.4701 -0.1690 -0.2002
    1phy    C29    8   3.594   0.812   1.791 -0.2089 -0.7011  0.0144
    1phy    C27    9   3.510   0.643   1.965 -0.0377  0.1881 -0.4027
    1phy    C26   10   3.524   0.695   2.108  0.2997 -0.1242  0.3683
    1phy    C25   11   3.395   0.669   2.178 -0.0856  0.1907  0.2855
    1phy    C23   12   3.365   0.758   2.299 -0.2278  0.6513 -0.1141
    1phy    C24   13   3.241   0.848   2.279 -0.6104 -0.4351 -0.1689
    1phy    C22   14   3.341   0.652   2.412  0.0348 -0.4909 -0.5570
    1phy    C21   15   3.439   0.657   2.528 -0.1003  0.2838 -0.6339
    1phy    C20   16   3.433   0.530   2.618 -0.0256  0.3151 -0.4533
    1phy    C18   17   3.514   0.531   2.762  0.1774 -0.3481  0.6434
    1phy    O01   18   3.462   0.638   2.830  0.1074  0.4111 -0.2053
    1phy    H01   19   3.369   0.622   2.838  0.2177 -0.1712 -0.0208
    1phy    C19   20   3.479   0.397   2.829  0.3810  0.0962  0.2473
    1phy    C13   21   3.670   0.558   2.736  0.1280 -0.2086  0.6831
    1phy     H3   22   3.686   0.644   2.667  1.8337 -0.1111  1.1561
    1phy    O33   23   3.726   0.450   2.655  0.1406  0.0926 -0.2895
    1phy    H1B   24   3.704   0.368   2.695 -0.6617  1.0837  1.4141
    1phy    C12   25   3.768   0.596   2.854  0.8233  0.3655  0.2573
    1phy    O11   26   3.760   0.524   2.968  0.2019  0.0013  0.2751
    1phy    H1A   27   3.836   0.469   2.972 -0.8042 -1.4731  0.0079
    2phy    C35   28   4.853   1.049   1.536  0.4134 -0.3107  0.1569
    2phy    C33   29   4.841   1.200   1.544 -0.5712 -0.1358 -0.2984
    2phy    C34   30   4.849   1.235   1.692  0.2982 -0.4249  0.0478
    2phy    C32   31   4.965   1.262   1.469  0.4241  0.3417  0.2725
    2phy    C31   32   4.939   1.353   1.349 -0.2496  0.1422  1.0609
    2phy    C30   33   5.072   1.427   1.316 -0.3721  0.0761  0.4248
    2phy    C28   34   5.060   1.521   1.189  0.3672 -0.0692 -0.0628
    2phy    C29   35   5.122   1.653   1.221  0.0221  0.2020 -0.4562
    2phy    C27   36   5.144   1.462   1.076 -0.0847  0.2611 -0.0642
    2phy    C26   37   5.077   1.375   0.978  0.1906  0.4571  0.5585
    2phy    C25   38   5.191   1.302   0.905 -0.0673  0.6537  0.5310
    2phy    C23   39   5.161   1.243   0.761 -0.5099 -0.6261 -0.6040
    2phy    C24   40   5.287   1.243   0.683  1.2517 -0.2194 -0.2757
    2phy    C22   41   5.089   1.107   0.774  0.4754 -0.3531  0.3803
    2phy    C21   42   4.985   1.083   0.666 -0.0673 -0.4102  0.1399
    2phy    C20   43   4.951   0.940   0.659  0.5023  0.0240 -0.3961
    2phy    C18   44   4.822   0.893   0.575  0.0850  0.1797  0.7113
    2phy    O01   45   4.713   0.985   0.611 -0.2885  0.3250  0.6643
    2phy    H01   46   4.702   0.964   0.701  1.5280  0.9731  1.0737
    2phy    C19   47   4.783   0.751   0.627  0.0017  0.1063  0.1092
    2phy    C13   48   4.853   0.911   0.414  0.7221  0.7257  0.0786
    2phy     H3   49   4.851   1.022   0.395 -1.4076  0.7973  0.4452
    2phy    O33   50   4.991   0.884   0.377  0.3125  0.3126 -0.1305
    2phy    H1B   51   5.001   0.792   0.366 -1.4832  0.3750 -3.5881
    2phy    C12   52   4.748   0.904   0.292 -0.3315 -0.9669 -0.2380
    2phy    O11   53   4.610   0.924   0.312  0.2190 -0.0615  0.0111
    2phy    H1A   54   4.596   0.993   0.374 -3.3097 -0.3874 -0.2143
    3phy    C35   55   4.947   0.265   1.970  0.1916 -0.0172  0.0811
    3phy    C33   56   5.034   0.140   1.934  0.0380  0.2464 -0.4203
    3phy    C34   57   5.064   0.064   2.062  0.3203  0.2195  0.1841
    3phy    C32   58   4.987   0.062   1.806  0.0491 -0.0702  0.0429
    3phy    C31   59   5.094  -0.010   1.721  0.3966 -0.0398  0.0720
    3phy    C30   60   5.039  -0.136   1.664  0.2939  0.1592  0.6191
    3phy    C28   61   5.136  -0.206   1.567 -0.5682  0.4756  0.7280
    3phy    C29   62   5.235  -0.296   1.651 -0.4184  0.0480  0.1092
    3phy    C27   63   5.062  -0.307   1.476  0.8281  0.4861 -0.0467
    3phy    C26   64   5.093  -0.296   1.327 -0.0443  0.3475 -0.3100
    3phy    C25   65   5.015  -0.400   1.253  0.2901  0.2582  0.0240
    3phy    C23   66   5.050  -0.410   1.107  0.6209 -0.0833 -0.0574
    3phy    C24   67   5.066  -0.552   1.075 -0.7394  0.4203 -0.3037
    3phy    C22   68   4.938  -0.346   1.014  0.0820 -0.2070  0.1597
    3phy    C21   69   4.997  -0.269   0.898 -0.0370 -0.7315 -0.1727
    3phy    C20   70   4.891  -0.218   0.798 -0.1423  0.4686 -0.2477
    3phy    C18   71   4.923  -0.094   0.706  0.3755 -0.2317 -0.1333
    3phy    O01   72   4.966   0.017   0.781  1.0432 -0.4481 -0.1212
    3phy    H01   73   4.914   0.033   0.857  1.1815  0.2789 -0.1722
    3phy    C19   74   4.785  -0.045   0.649 -0.2704 -0.1110  0.4724
    3phy    C13   75   5.029  -0.123   0.584 -0.2739 -0.0917  0.4862
    3phy     H3   76   5.114  -0.174   0.637 -0.2278 -0.8960 -0.3505
    3phy    O33   77   4.997  -0.226   0.488 -0.0695  0.1956  0.1600
    3phy    H1B   78   4.947  -0.187   0.419  0.1934  0.8003  0.3103
    3phy    C12   79   5.140  -0.024   0.532  0.4704 -0.2254 -0.3476
    3phy    O11   80   5.109   0.045   0.409 -0.1230 -0.4120  0.0542
    3phy    H1A   81   5.136  -0.012   0.340  1.8593  2.2940 -1.6190
    4phy    C35   82   1.432   4.402   1.017  0.6120  0.3683 -0.3942
    4phy    C33   83   1.416   4.413   1.159 -0.0753  0.6625 -0.0575
    4phy    C34   84   1.556   4.392   1.212 -0.4912  0.1020 -0.5035
    4phy    C32   85   1.358   4.557   1.185  0.3315 -0.1242  0.1232
    4phy    C31   86   1.304   4.579   1.326  0.1903  0.1011  0.4459
    4phy    C30   87   1.226   4.712   1.327 -0.0777 -0.1269 -0.7164
    4phy    C28   88   1.137   4.744   1.452  0.3605 -0.7556  0.0559
    4phy    C29   89   1.088   4.884   1.460  0.6029 -0.1253 -0.0602
    4phy    C27   90   1.023   4.644   1.462  0.5927 -0.5032 -0.6894
    4phy    C26   91   0.984   4.603   1.603  0.0597  0.1068 -0.1738
    4phy    C25   92   0.867   4.506   1.598  0.4879  0.0055  0.5097
    4phy    C23   93   0.798   4.478   1.733 -0.5844 -0.3827 -0.1469
    4phy    C24   94   0.662   4.424   1.713 -0.2407  0.5588 -0.0063
    4phy    C22   95   0.883   4.394   1.829 -0.0868  0.2093 -0.1295
    4phy    C21   96   0.936   4.478   1.947  0.0803  0.2387  0.0928
    4phy    C20   97   1.021   4.403   2.050 -0.2039 -0.3104 -0.3336
    4phy    C18   98   1.084   4.495   2.171 -0.0545  0.5928  0.3689
    4phy    O01   99   0.978   4.543   2.251  0.4150 -0.3163 -0.1355
    4phy    H01  100   0.911   4.478   2.253 -0.2338  0.3577  0.2381
    4phy    C19  101   1.157   4.386   2.255 -0.0147 -0.2262  0.2984
    4phy    C13  102   1.189   4.608   2.114 -0.2424 -0.3031  0.2951
    4phy     H3  103   1.147   4.653   2.020  0.2150 -1.3971 -0.4617
    4phy    O33  104   1.319   4.567   2.069  0.3476 -0.2287  0.2777
    4phy    H1B  105   1.322   4.476   2.049 -0.4766  0.1757 -2.0234
    4phy    C12  106   1.220   4.735   2.205  0.2312  0.2209 -0.5975
    4phy    O11  107   1.288   4.840   2.142 -0.3751  0.0687 -0.2226
    4phy    H1A  108   1.326   4.799   2.067  0.0230 -1.2215  0.6546
    5phy    C35  109   4.523   0.169   1.165  0.2261 -0.5716  0.0652
    5phy    C33  110   4.668   0.187   1.125 -0.2761  0.9905 -0.9760
    5phy    C34  111   4.663   0.208   0.973  0.4759 -0.3207  0.1002
    5phy    C32  112   4.730   0.311   1.190 -0.0495 -0.2032 -0.0220
    5phy    C31  113   4.789   0.302   1.333 -0.6322 -0.0101  0.4099
    5phy    C30  114   4.853   0.429   1.368 -0.9303 -0.1603  0.3338
    5phy    C28  115   4.941   0.430   1.502 -0.1085  0.1615  0.3183
    5phy    C29  116   5.080   0.382   1.478  0.1237 -0.8168  0.2717
    5phy    C27  117   4.941   0.566   1.578  0.2940 -0.4032  0.0561
    5phy    C26  118   4.938   0.547   1.727  0.1801  0.3144 -0.7506
    5phy    C25  119   4.964   0.679   1.807  0.1077  0.4749  0.5680
    5phy    C23  120   4.957   0.682   1.964  0.3264 -0.0033 -0.2988
    5phy    C24  121   5.075   0.758   2.026 -0.2837  0.2936 -0.3747
    5phy    C22  122   4.814   0.717   2.024 -0.2082 -0.4604  0.4806
    5phy    C21  123   4.766   0.625   2.136 -0.3944 -0.2384  0.2399
    5phy    C20  124   4.635   0.671   2.195  0.1280  0.3996 -0.3454
    5phy    C18  125   4.560   0.583   2.307  0.3094  0.1717 -0.0107
    5phy    O01  126   4.648   0.548   2.408  0.0559  0.2097  0.0813
    5phy    H01  127   4.718   0.494   2.377  0.4201  0.3173  0.6829
    5phy    C19  128   4.466   0.696   2.358  0.0822  0.0464  0.2661
    5phy    C13  129   4.476   0.453   2.254  0.1165  0.0906  0.2664
    5phy     H3  130   4.404   0.487   2.176  1.0410 -0.0090 -0.6511
    5phy    O33  131   4.384   0.396   2.352 -0.4402  0.3664  0.1371
    5phy    H1B  132   4.406   0.416   2.441 -2.5892 -1.3329  1.1473
    5phy    C12  133   4.550   0.329   2.180 -0.3597  0.1670 -0.2291
    5phy    O11  134   4.657   0.278   2.254 -0.3531 -0.6013 -0.1816
    5phy    H1A  135   4.651   0.187   2.235  0.3021 -0.6215 -0.3207
    6phy    C35  136   4.918   2.144   1.281  0.1919 -0.8364 -0.7446
    6phy    C33  137   5.016   2.207   1.382  0.3776  0.4196 -0.2081
    6phy    C34  138   4.931   2.233   1.503 -0.1973  0.1121  0.5967
    6phy    C32  139   5.124   2.108   1.436 -0.5468 -0.0735  0.0165
    6phy    C31  140   5.258   2.100   1.359  0.5823 -0.3929  0.3399
    6phy    C30  141   5.342   1.982   1.401  0.3009 -0.0227 -0.1975
    6phy    C28  142   5.474   1.969   1.321 -0.0131  0.0672  0.3162
    6phy    C29  143   5.596   1.956   1.414 -0.1972  0.1714  0.7024
    6phy    C27  144   5.467   1.853   1.211 -0.5296 -1.3005  0.2185
    6phy    C26  145   5.452   1.884   1.065  0.4723 -0.2517  0.1853
    6phy    C25  146   5.456   1.765   0.966  0.4094  0.2930 -0.3440
    6phy    C23  147   5.467   1.791   0.817  0.2064 -0.3879  0.0006
    6phy    C24  148   5.609   1.810   0.768  0.0851  0.1898 -0.0312
    6phy    C22  149   5.396   1.670   0.750 -0.0797  0.1350 -0.5036
    6phy    C21  150   5.322   1.724   0.628  0.1853  0.0039  0.0433
    6phy    C20  151   5.260   1.618   0.538 -0.5848  0.1487  0.0103
    6phy    C18  152   5.204   1.655   0.402 -0.0866 -0.4719 -0.3889
    6phy    O01  153   5.124   1.771   0.427 -0.3880  0.1499 -0.4353
    6phy    H01  154   5.059   1.739   0.486 -0.6650 -0.7420 -1.2040
    6phy    C19  155   5.101   1.542   0.369  0.2078 -0.2986 -0.7218
    6phy    C13  156   5.309   1.671   0.284 -0.4030  1.3527 -0.1517
    6phy     H3  157   5.390   1.736   0.327  0.9361 -0.3475 -0.0035
    6phy    O33  158   5.394   1.555   0.257 -0.3494 -0.1328 -0.1955
    6phy    H1B  159   5.484   1.580   0.265 -0.2618  0.5443 -2.5720
    6phy    C12  160   5.298   1.770   0.162  0.5513 -0.2172  0.5095
    6phy    O11  161   5.180   1.842   0.143  0.0226  0.0624 -0.0481
    6phy    H1A  162   5.109   1.785   0.165  0.1888  0.1135  0.6476
    7phy    C35  163   0.434   0.673   1.264 -0.0349 -0.0500 -0.6340
    7phy    C33  164   0.346   0.545   1.293  0.6065  0.1297 -0.1979
    7phy    C34  165   0.276   0.494   1.170  0.4532 -0.2191 -0.0434
    7phy    C32  166   0.435   0.437   1.360  0.1256 -0.6314  0.2913
    7phy    C31  167   0.354   0.384   1.480  0.0890  0.0174  0.1197
    7phy    C30  168   0.403   0.246   1.528  0.9753 -0.6559 -0.2615
    7phy    C28  169   0.350   0.189   1.660  0.0011  0.4415 -0.2594
    7phy    C29  170   0.347   0.039   1.629  0.7355 -0.0487  0.3106
    7phy    C27  171   0.427   0.228   1.791 -0.2165 -0.3627 -0.2566
    7phy    C26  172   0.347   0.233   1.915  0.8319  0.6961  0.3104
    7phy    C25  173   0.432   0.277   2.032  0.0414 -0.0503 -0.7812
    7phy    C23  174   0.359   0.271   2.170  0.0310  0.5888  0.3418
    7phy    C24  175   0.470   0.237   2.277  0.2336 -0.1420  0.1649
    7phy    C22  176   0.278   0.395   2.208 -0.1895 -0.2281 -0.2843
    7phy    C21  177   0.157   0.373   2.296  0.1121 -0.5286 -0.5595
    7phy    C20  178   0.067   0.501   2.319 -0.2759  0.1229  0.1716
    7phy    C18  179  -0.038   0.499   2.441 -0.8565  0.1614 -0.0415
    7phy    O01  180   0.025   0.485   2.570  0.1852 -0.0297  0.0471
    7phy    H01  181  -0.036   0.464   2.638 -0.5551  0.0477 -0.5756
    7phy    C19  182  -0.064   0.650   2.429 -0.2666 -0.2900 -0.4097
    7phy    C13  183  -0.170   0.404   2.418 -0.4345 -0.4793  0.0710
    7phy     H3  184  -0.208   0.417   2.314  1.9417 -1.1889 -0.9660
    7phy    O33  185  -0.273   0.454   2.498  0.5139  0.0600  0.0378
    7phy    H1B  186  -0.238   0.461   2.585  1.8973 -0.9805 -0.3954
    7phy    C12  187  -0.165   0.246   2.433 -0.3091 -0.4367 -0.0367
    7phy    O11  188  -0.174   0.186   2.561  0.2828  0.0721  0.2405
    7phy    H1A  189  -0.254   0.139   2.555  0.6122 -0.4617  0.0031
    8phy    C35  190   0.299   4.796   0.651  0.1721 -0.2682  0.4143
    8phy    C33  191   0.262   4.771   0.797 -0.3382 -0.7495 -0.1194
    8phy    C34  192   0.323   4.639   0.830  1.1047 -0.0281  0.2619
    8phy    C32  193   0.314   4.883   0.890  0.3585 -0.2072  0.2668
    8phy    C31  194   0.202   4.980   0.927  0.4744 -0.1659 -0.0262
    8phy    C30  195   0.254   5.076   1.034  0.1076 -1.1188  0.2307
    8phy    C28  196   0.158   5.156   1.121 -0.2504 -0.0787  0.0741
    8phy    C29  197   0.220   5.143   1.260  0.3717  0.0130 -0.1847
    8phy    C27  198   0.148   5.308   1.092  0.0395  1.0257 -0.1942
    8phy    C26  199   0.052   5.344   0.977 -0.2879  0.4348 -0.0745
    8phy    C25  200   0.014   5.492   0.963  0.5161 -0.2213 -0.3261
    8phy    C23  201  -0.066   5.532   0.844  0.0846  0.3962  0.5048
    8phy    C24  202  -0.160   5.639   0.889  0.5872  0.2800 -0.3550
    8phy    C22  203   0.019   5.568   0.723  0.1676  0.4932  0.2089
    8phy    C21  204  -0.048   5.557   0.588 -0.1960 -0.7496  0.8978
    8phy    C20  205   0.049   5.562   0.467  0.0977 -0.0168  0.2951
    8phy    C18  206  -0.018   5.535   0.328 -0.4812 -0.1717  0.1165
    8phy    O01  207  -0.110   5.421   0.341 -0.7692 -0.1602  0.2917
    8phy    H01  208  -0.071   5.347   0.384  0.8816  0.7975  0.5291
    8phy    C19  209   0.097   5.479   0.248 -0.1896 -0.0340  0.0851
    8phy    C13  210  -0.104   5.654   0.261 -0.0743 -0.0285 -0.1757
    8phy     H3  211  -0.197   5.663   0.323  0.1531  0.5689  0.0898
    8phy    O33  212  -0.054   5.787   0.288 -0.2112 -0.0271  0.1197
    8phy    H1B  213   0.027   5.802   0.242  0.0017  0.4630  0.6370
    8phy    C12  214  -0.202   5.640   0.136 -0.8984 -0.6567  0.7003
    8phy    O11  215  -0.280   5.755   0.117  0.2497 -0.1871  0.7456
    8phy    H1A  216  -0.222   5.827   0.132 -0.3707  0.9228 -1.7552
    9phy    C35  217   0.174   0.680   1.677 -0.5016 -1.3484 -0.2243
    9phy    C33  218   0.264   0.804   1.705 -0.3289  0.1883 -0.5008
    9phy    C34  219   0.393   0.814   1.618  0.7103 -0.3134 -0.0819
    9phy    C32  220   0.182   0.936   1.699 -0.5653 -0.1194 -0.5754
    9phy    C31  221   0.192   1.006   1.835 -0.1144 -0.1234 -0.6751
    9phy    C30  222   0.085   1.115   1.854  0.3297 -0.0347  0.6817
    9phy    C28  223   0.089   1.178   1.993  0.1266  0.4456 -0.4178
    9phy    C29  224   0.163   1.315   1.998  0.9421  0.2724 -0.3080
    9phy    C27  225  -0.049   1.170   2.068  0.4347 -0.1904 -0.3016
    9phy    C26  226  -0.038   1.165   2.222 -0.3094  0.1844  0.3946
    9phy    C25  227  -0.179   1.154   2.280  0.4119 -0.7153 -0.1824
    9phy    C23  228  -0.180   1.105   2.428 -0.3151 -0.3563  0.5338
    9phy    C24  229  -0.156   1.227   2.530 -0.2032  0.2010  0.3258
    9phy    C22  230  -0.317   1.036   2.454 -0.1928  0.2911  0.1446
    9phy    C21  231  -0.340   0.935   2.571  0.5431 -0.4623 -0.4934
    9phy    C20  232  -0.488   0.911   2.606  0.4307  0.4027 -0.6104
    9phy    C18  233  -0.526   0.850   2.743  0.1941 -0.1777 -0.1445
    9phy    O01  234  -0.481   0.954   2.836  0.7835  0.1255  0.1261
    9phy    H01  235  -0.486   0.907   2.917 -0.1696 -1.7554 -0.9829
    9phy    C19  236  -0.681   0.865   2.744 -0.7029 -0.5648 -0.3514
    9phy    C13  237  -0.466   0.704   2.778 -0.5448 -0.6560 -0.5736
    9phy     H3  238  -0.357   0.705   2.753 -0.6273  1.1999 -1.0609
    9phy    O33  239  -0.521   0.599   2.694  0.1327  0.1686  0.4383
    9phy    H1B  240  -0.483   0.592   2.609  1.8760  1.9240  1.0044
    9phy    C12  241  -0.466   0.661   2.928 -0.1139  0.2218  0.2797
    9phy    O11  242  -0.428   0.764   3.016 -0.2014  0.7064 -0.2072
    9phy    H1A  243  -0.352   0.746   3.067 -1.3293 -1.1088  0.9489
   10phy    C35  244   4.527   0.707   1.512 -0.2002 -0.1651 -0.1248
   10phy    C33  245   4.477   0.774   1.642 -0.0427  0.1381  0.1622
   10phy    C34  246   4.531   0.704   1.769  0.5413 -0.3719 -0.2297
   10phy    C32  247   4.505   0.924   1.627 -0.9712  0.0500  0.0133
   10phy    C31  248   4.393   1.014   1.574  0.1775  0.6514  0.3881
   10phy    C30  249   4.429   1.157   1.588 -0.0888  0.0933  0.4063
   10phy    C28  250   4.349   1.250   1.494 -0.1386 -0.9041 -0.1887
   10phy    C29  251   4.314   1.390   1.553  0.2892  0.5980 -0.5592
   10phy    C27  252   4.441   1.273   1.372  0.0631 -0.6583 -0.3378
   10phy    C26  253   4.391   1.302   1.233  0.3463  0.4873 -0.0664
   10phy    C25  254   4.511   1.325   1.138  0.3467 -0.3105 -0.4293
   10phy    C23  255   4.470   1.365   0.996 -0.3307  0.6643 -0.0592
   10phy    C24  256   4.437   1.512   0.988  0.7159 -0.4045  0.3058
   10phy    C22  257   4.583   1.350   0.893  0.2822  0.2738  0.3497
   10phy    C21  258   4.540   1.291   0.756 -0.1068 -0.0915 -0.2623
   10phy    C20  259   4.647   1.326   0.651 -0.2432 -0.1270 -0.1589
   10phy    C18  260   4.606   1.296   0.503  0.4590  0.7373  0.0160
   10phy    O01  261   4.573   1.158   0.484  0.0077  0.1836  0.6717
   10phy    H01  262   4.625   1.113   0.548 -1.1840 -2.0808  0.1236
   10phy    C19  263   4.731   1.334   0.425  0.3282  0.4726 -0.0250
   10phy    C13  264   4.483   1.391   0.455  0.3150  0.2528  0.4877
   10phy     H3  265   4.401   1.371   0.529 -1.2920  0.0712 -1.2448
   10phy    O33  266   4.493   1.528   0.475  0.1697  0.5389  0.0419
   10phy    H1B  267   4.458   1.580   0.405 -0.4784 -0.6932 -0.5643
   10phy    C12  268   4.376   1.358   0.339 -0.2072 -0.0048 -0.1824
   10phy    O11  269   4.396   1.412   0.207 -0.2167  0.0309 -0.0051
   10phy    H1A  270   4.324   1.394   0.151 -0.7569  0.7511  0.4375
   11phy    C35  271   0.327   0.714   2.409 -0.5448  0.4245  0.3213
   11phy    C33  272   0.432   0.816   2.362  0.0041  0.3124 -0.1558
   11phy    C34  273   0.503   0.756   2.237  0.3112  0.6171 -0.0137
   11phy    C32  274   0.359   0.946   2.314 -0.5198  1.0735 -0.3606
   11phy    C31  275   0.433   1.074   2.366 -0.0392  0.2355  0.0330
   11phy    C30  276   0.361   1.197   2.313  0.1933 -0.5396 -0.1303
   11phy    C28  277   0.403   1.341   2.352 -0.3904  0.1011 -0.4945
   11phy    C29  278   0.534   1.384   2.286 -0.3755  0.5304 -0.0161
   11phy    C27  279   0.292   1.434   2.310  0.7201  0.2514 -0.5430
   11phy    C26  280   0.250   1.554   2.399  0.1809 -0.0278  0.1516
   11phy    C25  281   0.146   1.651   2.337  0.3051 -0.5507  0.3094
   11phy    C23  282   0.094   1.766   2.420 -0.5358 -0.5710 -0.2860
   11phy    C24  283   0.111   1.900   2.345 -0.4537 -0.0249 -0.2439
   11phy    C22  284  -0.053   1.742   2.456  0.7248  0.8146 -0.4617
   11phy    C21  285  -0.093   1.765   2.600  0.3207 -0.1820  0.0333
   11phy    C20  286  -0.240   1.744   2.641 -0.1230  0.4068 -0.1217
   11phy    C18  287  -0.284   1.770   2.792  0.6494  0.4037  0.8021
   11phy    O01  288  -0.255   1.910   2.819  0.4405 -0.1043 -0.5049
   11phy    H01  289  -0.185   1.936   2.762 -0.1074  0.6567 -0.8516
   11phy    C19  290  -0.439   1.763   2.770 -0.1458  0.5429 -0.2919
   11phy    C13  291  -0.221   1.673   2.906 -0.2884 -0.5570  0.2563
   11phy     H3  292  -0.110   1.668   2.899 -0.2161  0.6023  0.3747
   11phy    O33  293  -0.258   1.532   2.889 -0.0666 -0.2624  0.0158
   11phy    H1B  294  -0.196   1.501   2.826  0.8221  1.4640 -0.0330
   11phy    C12  295  -0.233   1.713   3.053 -0.0270  0.2933  0.0549
   11phy    O11  296  -0.152   1.642   3.143  0.1409 -0.2126  0.3126
   11phy    H1A  297  -0.153   1.552   3.115  0.3143 -0.3909  0.8635
   12phy    C35  298   0.520   1.343   1.850 -0.1846  0.3247  0.2640
   12phy    C33  299   0.569   1.196   1.842  0.7427  0.6989 -0.2166
   12phy    C34  300   0.578   1.154   1.696 -0.2221 -0.0044 -0.1363
   12phy    C32  301   0.702   1.172   1.913 -0.4165 -0.2466  0.2411
   12phy    C31  302   0.701   1.114   2.052 -0.1376  0.1269 -0.4343
   12phy    C30  303   0.835   1.075   2.112 -0.1227  0.3799  0.0947
   12phy    C28  304   0.850   1.021   2.255 -0.3810  0.4434 -0.1499
   12phy    C29  305   0.938   0.902   2.247 -0.0467  0.0895 -0.1554
   12phy    C27  306   0.884   1.123   2.364  0.0298 -0.0619  0.0668
   12phy    C26  307   0.795   1.136   2.489 -0.0137 -0.0463  0.8608
   12phy    C25  308   0.818   1.260   2.578  0.1036  0.1456 -0.6363
   12phy    C23  309   0.734   1.274   2.708 -0.2230 -0.3142  0.2819
   12phy    C24  310   0.813   1.285   2.839  0.3279  0.6495 -0.4669
   12phy    C22  311   0.632   1.394   2.694  0.3409  0.4093 -0.1319
   12phy    C21  312   0.496   1.372   2.765 -0.2625 -0.2970 -0.2402
   12phy    C20  313   0.408   1.499   2.772 -0.3774  0.1128  0.5644
   12phy    C18  314   0.268   1.495   2.847  0.1925 -0.1176 -0.0343
   12phy    O01  315   0.302   1.464   2.984 -0.4138  0.1281  0.0907
   12phy    H01  316   0.387   1.499   3.001  0.5497 -1.4900 -1.0612
   12phy    C19  317   0.232   1.644   2.848  0.0762 -0.3383  0.3957
   12phy    C13  318   0.143   1.406   2.789  0.2440  0.5454  0.3130
   12phy     H3  319   0.130   1.431   2.680  0.5391  0.4740  0.2624
   12phy    O33  320   0.012   1.442   2.837  0.0982  0.2211 -0.2990
   12phy    H1B  321  -0.017   1.388   2.907 -1.3321  0.9465 -0.2927
   12phy    C12  322   0.154   1.244   2.801 -0.1747 -0.1044  0.4010
   12phy    O11  323   0.180   1.183   2.922  0.1856  0.4505 -0.2871
   12phy    H1A  324   0.251   1.227   2.964  1.5938 -1.7744 -0.1400
   13phy    C35  325   0.721   3.270   2.307 -0.5702  0.0856  0.1838
   13phy    C33  326   0.691   3.227   2.167 -0.0706 -0.4322 -0.1487
   13phy    C34  327   0.825   3.238   2.101 -0.2793  0.3804  0.3044
   13phy    C32  328   0.634   3.081   2.158 -0.5513  0.5735 -0.4864
   13phy    C31  329   0.524   3.052   2.058  0.5183 -0.4118  0.0407
   13phy    C30  330   0.483   2.907   2.058 -0.0269  0.1500 -0.2763
   13phy    C28  331   0.351   2.878   1.993  0.3979  0.2370  0.0498
   13phy    C29  332   0.383   2.793   1.872 -0.1101  0.3881  0.0207
   13phy    C27  333   0.248   2.798   2.076  0.0518  0.2542 -0.1725
   13phy    C26  334   0.138   2.883   2.140  0.3367  0.1930  0.0594
   13phy    C25  335   0.056   2.793   2.236 -0.2625 -0.2050  0.1506
   13phy    C23  336  -0.075   2.865   2.291  0.4631  0.0343 -0.7501
   13phy    C24  337  -0.181   2.874   2.181  0.3595  0.5018 -0.4712
   13phy    C22  338  -0.125   2.773   2.408 -0.2638  0.2010  0.3899
   13phy    C21  339  -0.193   2.851   2.522  0.5012 -0.1009 -0.0158
   13phy    C20  340  -0.231   2.746   2.630  0.2722  0.0068  0.5293
   13phy    C18  341  -0.312   2.795   2.760  0.1616 -0.0596  0.1628
   13phy    O01  342  -0.435   2.861   2.722 -0.1407 -0.0493  0.6615
   13phy    H01  343  -0.500   2.796   2.704 -1.0889  0.8564  0.7379
   13phy    C19  344  -0.355   2.665   2.827  0.4441 -0.2200  0.3602
   13phy    C13  345  -0.237   2.906   2.852  0.1601  0.3859  0.8509
   13phy     H3  346  -0.196   2.985   2.784  0.7765 -1.0727 -0.5354
   13phy    O33  347  -0.117   2.851   2.902  0.1739  0.2179 -0.1213
   13phy    H1B  348  -0.059   2.916   2.937 -0.5126 -0.6719  2.9896
   13phy    C12  349  -0.310   2.987   2.964 -0.1283  0.2571 -0.2801
   13phy    O11  350  -0.348   2.913   3.072 -0.2892  0.3311 -0.1855
   13phy    H1A  351  -0.278   2.853   3.085  0.7399  1.3453 -0.8638
   14phy    C35  352   0.253   4.071   1.362 -0.2900  0.4113 -0.0195
   14phy    C33  353   0.362   3.978   1.308  0.0926 -0.0440  0.4086
   14phy    C34  354   0.493   4.011   1.381  0.0460  0.0582 -0.5431
   14phy    C32  355   0.316   3.836   1.324 -0.1654  0.2079  0.6716
   14phy    C31  356   0.394   3.733   1.234  0.2932 -0.4571  0.1232
   14phy    C30  357   0.344   3.588   1.218 -0.2874  0.0886 -0.3043
   14phy    C28  358   0.408   3.510   1.099 -0.3263 -0.5294  0.2097
   14phy    C29  359   0.499   3.395   1.156 -0.1325  0.2226  0.3204
   14phy    C27  360   0.301   3.454   1.005  0.0382 -0.1072  0.1077
   14phy    C26  361   0.344   3.425   0.864  0.0363 -0.1536 -0.3500
   14phy    C25  362   0.232   3.365   0.777  0.4421 -0.1207  0.1448
   14phy    C23  363   0.277   3.330   0.637  0.2897  0.2179  0.3960
   14phy    C24  364   0.334   3.189   0.627  0.4619 -0.1869 -0.8625
   14phy    C22  365   0.169   3.366   0.528  0.1523  0.0743 -0.3784
   14phy    C21  366   0.221   3.411   0.394  0.2086  0.6031 -0.5669
   14phy    C20  367   0.109   3.451   0.291  0.1428 -0.7918  0.3270
   14phy    C18  368   0.134   3.466   0.134  0.0299  0.0647 -0.4315
   14phy    O01  369   0.247   3.555   0.111 -0.2179 -0.1336  0.6640
   14phy    H01  370   0.221   3.595   0.030  0.2942 -0.5111  0.3074
   14phy    C19  371   0.023   3.558   0.086 -0.0115 -0.4449 -0.0143
   14phy    C13  372   0.170   3.335   0.045 -0.4317  0.4975 -0.3247
   14phy     H3  373   0.138   3.250   0.111  0.7022  0.7848  0.6106
   14phy    O33  374   0.090   3.300  -0.069 -0.1156  0.0319 -0.4053
   14phy    H1B  375   0.127   3.355  -0.135 -0.3305  0.1224 -0.4502
   14phy    C12  376   0.307   3.257   0.044  0.1234 -0.5866  0.3762
   14phy    O11  377   0.350   3.211  -0.082 -0.0573 -0.4033  0.3350
   14phy    H1A  378   0.432   3.169  -0.063 -0.0969 -1.3561 -1.3246
   15phy    C35  379   0.333   4.275   1.924 -0.2499  0.0050 -0.0901
   15phy    C33  380   0.259   4.157   1.860 -0.4647  0.1282  0.1254
   15phy    C34  381   0.348   4.110   1.739 -0.5969 -0.1066 -0.1159
   15phy    C32  382   0.255   4.034   1.958  0.6937  0.0573 -0.0791
   15phy    C31  383   0.111   3.979   1.989  0.0739 -0.1195  0.1286
   15phy    C30  384   0.112   3.896   2.121  0.1645  0.3818 -0.4009
   15phy    C28  385  -0.024   3.841   2.176  0.3068  0.3685 -0.4141
   15phy    C29  386  -0.034   3.700   2.118  0.1211  0.3238 -0.1737
   15phy    C27  387  -0.043   3.836   2.328 -0.3410 -0.3139 -0.0129
   15phy    C26  388  -0.128   3.951   2.388  0.3419 -0.0964  0.4767
   15phy    C25  389  -0.179   3.923   2.526 -0.6284 -0.7621 -0.0102
   15phy    C23  390  -0.254   4.036   2.597  0.3472 -0.1408 -0.2515
   15phy    C24  391  -0.354   3.971   2.697 -0.3503 -0.2054  0.1342
   15phy    C22  392  -0.153   4.109   2.683 -0.3908  0.2233 -1.1935
   15phy    C21  393  -0.090   4.239   2.643  0.3022  0.3072 -0.5087
   15phy    C20  394  -0.005   4.292   2.753 -0.4779  0.6535  0.6965
   15phy    C18  395   0.060   4.434   2.752  1.0862  0.4201 -0.0579
   15phy    O01  396  -0.051   4.531   2.751 -0.1852 -0.6963  0.2402
   15phy    H01  397  -0.022   4.620   2.756 -0.9351 -0.4172 -0.1008
   15phy    C19  398   0.119   4.448   2.900 -0.9257 -0.0875 -0.3782
   15phy    C13  399   0.164   4.450   2.634  0.2201  0.3485 -0.1812
   15phy     H3  400   0.117   4.413   2.540  0.0236 -1.1880  0.4957
   15phy    O33  401   0.271   4.348   2.649  0.3093 -0.3823  0.2231
   15phy    H1B  402   0.275   4.321   2.738 -0.0983 -3.0873 -0.4965
   15phy    C12  403   0.214   4.597   2.598  0.0436  0.3837 -0.2316
   15phy    O11  404   0.297   4.603   2.485  0.1224 -0.2307  0.1609
   15phy    H1A  405   0.310   4.513   2.464 -0.6969 -0.4157  0.4008
   16phy    C35  406   5.033   4.454   1.690  0.3651 -0.1292 -0.1187
   16phy    C33  407   4.977   4.316   1.719 -0.6336 -0.1686  0.4165
   16phy    C34  408   5.047   4.205   1.640  0.2458  0.2285  0.2490
   16phy    C32  409   4.980   4.294   1.871 -0.1838  0.0818 -0.0511
   16phy    C31  410   4.843   4.242   1.924 -0.1387 -0.2444  0.5060
   16phy    C30  411   4.814   4.235   2.074 -0.0946  0.0356  0.4531
   16phy    C28  412   4.672   4.193   2.117 -0.0069 -0.0889 -0.7425
   16phy    C29  413   4.670   4.046   2.138 -0.2432 -0.0114  0.3275
   16phy    C27  414   4.629   4.259   2.253  0.4775 -0.0317  0.0102
   16phy    C26  415   4.525   4.370   2.239 -0.5776  0.7726 -0.0994
   16phy    C25  416   4.495   4.454   2.369 -0.3259  0.0553 -0.1736
   16phy    C23  417   4.396   4.563   2.342  0.1150  0.2890  0.3613
   16phy    C24  418   4.253   4.530   2.383 -0.2248 -0.3858  0.1482
   16phy    C22  419   4.448   4.680   2.432  0.0605  0.1193 -0.7040
   16phy    C21  420   4.422   4.825   2.397  0.4351  0.1992 -0.1603
   16phy    C20  421   4.487   4.909   2.509 -0.0915  0.3104 -0.1053
   16phy    C18  422   4.528   5.060   2.490  0.0792 -0.0269 -0.1070
   16phy    O01  423   4.429   5.130   2.413  0.0376  0.0390  0.0836
   16phy    H01  424   4.342   5.129   2.448 -0.1907 -2.0070 -0.3904
   16phy    C19  425   4.506   5.097   2.640  0.2704  0.7639  0.1768
   16phy    C13  426   4.676   5.108   2.433  0.5535 -0.0953  0.8600
   16phy     H3  427   4.757   5.056   2.491  0.5132 -0.2167  0.8066
   16phy    O33  428   4.708   5.235   2.463 -0.3247 -0.3311 -0.0246
   16phy    H1B  429   4.635   5.292   2.450 -0.3540 -0.4686 -0.4511
   16phy    C12  430   4.696   5.090   2.287 -0.1239  0.4271 -0.0146
   16phy    O11  431   4.600   5.149   2.206  0.1306 -1.0051 -0.5680
   16phy    H1A  432   4.515   5.136   2.243 -0.3268  1.9477 -0.3839
   17phy    C35  433   4.337   4.074   1.488  0.7311  0.3371  0.1835
   17phy    C33  434   4.193   4.117   1.523  0.3398  0.6181 -0.4726
   17phy    C34  435   4.154   4.235   1.434  0.4786  0.5841 -0.1238
   17phy    C32  436   4.093   3.997   1.526 -0.1573  0.4624  0.4042
   17phy    C31  437   3.970   4.011   1.617 -0.1040 -0.2984 -0.4157
   17phy    C30  438   3.892   3.884   1.654 -0.5142  0.3907 -0.1862
   17phy    C28  439   3.768   3.919   1.738  0.0321  0.0865 -0.2490
   17phy    C29  440   3.644   3.936   1.663  0.1159  0.3919  0.2151
   17phy    C27  441   3.742   3.813   1.850  0.2818 -0.0964  0.0148
   17phy    C26  442   3.747   3.877   1.987  0.5496 -0.1387  0.0698
   17phy    C25  443   3.713   3.778   2.102  0.2555 -0.0453  0.1200
   17phy    C23  444   3.703   3.850   2.241 -0.6120 -0.1932  0.8074
   17phy    C24  445   3.565   3.919   2.266 -0.3432 -0.1552  0.3006
   17phy    C22  446   3.733   3.751   2.351  0.3379  0.5655 -0.7081
   17phy    C21  447   3.788   3.815   2.481 -0.0389 -0.2394 -0.3620
   17phy    C20  448   3.779   3.703   2.584  0.0827 -0.3710  0.1626
   17phy    C18  449   3.814   3.721   2.738  0.1690 -0.5431 -0.5139
   17phy    O01  450   3.787   3.861   2.771 -0.4716  0.1335 -0.3440
   17phy    H01  451   3.697   3.883   2.755 -1.3330 -2.1840  0.7003
   17phy    C19  452   3.719   3.626   2.817 -0.4277  0.1236  0.3018
   17phy    C13  453   3.974   3.705   2.775 -0.4022  0.3579 -0.9133
   17phy     H3  454   4.040   3.732   2.688  0.6148 -0.3458 -0.3864
   17phy    O33  455   4.008   3.569   2.784  0.0073 -0.6367  0.5330
   17phy    H1B  456   4.041   3.540   2.702 -0.4956  2.9474 -1.1370
   17phy    C12  457   4.039   3.782   2.900 -0.5885 -0.7804  0.1154
   17phy    O11  458   4.013   3.920   2.920  0.0939 -0.2002  0.1525
   17phy    H1A  459   3.920   3.932   2.920  0.0532 -0.4313 -0.8972
   18phy    C35  460   0.597   2.886   0.912 -0.4933 -0.2572  0.2366
   18phy    C33  461   0.519   2.924   1.039 -0.3454  0.3728 -1.0809
   18phy    C34  462   0.607   3.006   1.128  0.6201 -0.1222  0.2499
   18phy    C32  463   0.386   2.995   1.008 -0.9167 -0.1441  0.2321
   18phy    C31  464   0.279   2.897   0.949  0.1829  0.3553 -0.5819
   18phy    C30  465   0.146   2.961   0.907 -0.1505 -0.0291 -0.0617
   18phy    C28  466   0.046   2.865   0.838 -0.4485  0.2595 -0.0850
   18phy    C29  467  -0.068   2.838   0.930  0.4780  0.8136 -0.2699
   18phy    C27  468  -0.016   2.934   0.717  0.2956 -0.8245  0.5110
   18phy    C26  469   0.038   2.874   0.580  0.5704  0.1117  0.3098
   18phy    C25  470   0.003   2.953   0.452  0.2931 -0.0144  0.0713
   18phy    C23  471  -0.004   2.893   0.312 -0.0615 -0.2110  0.0123
   18phy    C24  472  -0.102   2.966   0.225  0.1079 -0.0284  0.1272
   18phy    C22  473   0.139   2.892   0.244  1.2610  0.2599 -0.3758
   18phy    C21  474   0.156   2.785   0.134  0.0046 -0.2079 -0.1899
   18phy    C20  475   0.297   2.789   0.079 -0.3500  0.7305  0.2693
   18phy    C18  476   0.324   2.690  -0.039 -0.1322  0.2841 -0.7024
   18phy    O01  477   0.311   2.556   0.005 -0.4227  0.5500 -0.0854
   18phy    H01  478   0.389   2.526   0.047 -0.7432  1.6049  1.3127
   18phy    C19  479   0.477   2.717  -0.056 -0.1085  0.1676 -0.7751
   18phy    C13  480   0.248   2.716  -0.178 -0.3568 -0.5169 -0.1890
   18phy     H3  481   0.139   2.716  -0.152 -0.0930 -1.1467  0.9754
   18phy    O33  482   0.260   2.855  -0.219 -0.0680  0.1242  0.3913
   18phy    H1B  483   0.207   2.917  -0.172  1.8506  0.3629  2.3876
   18phy    C12  484   0.222   2.609  -0.288 -0.0748  0.4581  0.0231
   18phy    O11  485   0.129   2.640  -0.393  0.2786 -0.1574  0.2927
   18phy    H1A  486   0.092   2.559  -0.420  1.4098 -0.3181 -0.8663
   19phy    C35  487   4.741   4.478   1.283  0.2177  0.1831  0.1529
   19phy    C33  488   4.611   4.414   1.341 -0.6242  0.0977 -0.4329
   19phy    C34  489   4.536   4.516   1.430 -0.2369 -0.0180 -0.1636
   19phy    C32  490   4.517   4.373   1.226 -0.0141  0.3011 -0.2679
   19phy    C31  491   4.514   4.235   1.161  0.0165 -0.4436 -0.2201
   19phy    C30  492   4.411   4.217   1.046  0.1546 -0.0702 -0.1318
   19phy    C28  493   4.400   4.080   0.978  0.5555  0.3159  0.7765
   19phy    C29  494   4.324   3.977   1.056  0.0915 -0.0024 -0.0719
   19phy    C27  495   4.334   4.104   0.841  0.4195  0.2995 -0.2809
   19phy    C26  496   4.431   4.066   0.731  0.1186  0.1642 -0.3791
   19phy    C25  497   4.367   4.096   0.594  0.0278  0.4936 -0.2464
   19phy    C23  498   4.454   4.047   0.476  0.6534  0.4278  0.1235
   19phy    C24  499   4.408   3.907   0.419 -0.0923 -0.0999 -0.1810
   19phy    C22  500   4.440   4.143   0.354 -0.7601  0.2255 -0.0488
   19phy    C21  501   4.549   4.194   0.260 -0.4338  0.9308 -0.0275
   19phy    C20  502   4.470   4.283   0.165  0.0594 -0.5221  0.0776
   19phy    C18  503   4.525   4.354   0.036  0.8695  0.1306  0.1673
   19phy    O01  504   4.636   4.436   0.071  0.6108  0.2483  0.1693
   19phy    H01  505   4.614   4.478   0.152 -1.7286 -0.3955 -0.0698
   19phy    C19  506   4.413   4.444  -0.009 -0.1733 -0.1375 -0.8271
   19phy    C13  507   4.571   4.242  -0.075 -0.3176 -0.0711 -0.0276
   19phy     H3  508   4.649   4.182  -0.022 -0.8149 -1.6425 -1.0190
   19phy    O33  509   4.478   4.129  -0.098 -0.7351 -0.4226  0.5263
   19phy    H1B  510   4.389   4.148  -0.120 -0.1145  1.2649 -0.7752
   19phy    C12  511   4.673   4.276  -0.195 -0.1472  0.4837  0.3983
   19phy    O11  512   4.632   4.324  -0.324  0.0233 -0.4742  0.0027
   19phy    H1A  513   4.708   4.347  -0.373  0.2058  1.4641  1.0914
   20phy    C35  514   4.189   0.543   0.839 -0.4175 -0.0665 -0.2687
   20phy    C33  515   4.173   0.424   0.937  0.2472  0.2740  0.1831
   20phy    C34  516   4.240   0.298   0.886  0.0216 -0.2002  0.2677
   20phy    C32  517   4.213   0.473   1.080  0.2168  0.2181  0.0018
   20phy    C31  518   4.161   0.389   1.200 -0.3273  0.2254 -0.2303
   20phy    C30  519   4.222   0.423   1.345 -0.1315 -0.0574  0.7185
   20phy    C28  520   4.131   0.375   1.457  0.3273 -0.4158  0.2269
   20phy    C29  521   4.144   0.229   1.487 -0.0428 -0.5024  0.2879
   20phy    C27  522   4.192   0.458   1.576 -0.7747  0.1517  0.0289
   20phy    C26  523   4.120   0.472   1.710  0.7862  0.4509  0.1641
   20phy    C25  524   4.180   0.561   1.821  0.1603 -0.0450 -0.1650
   20phy    C23  525   4.108   0.557   1.960 -0.0668 -0.1529  0.5524
   20phy    C24  526   4.115   0.421   2.031 -0.1782 -0.1165  0.4778
   20phy    C22  527   4.168   0.678   2.039 -0.1074  0.0803  0.1020
   20phy    C21  528   4.087   0.744   2.151  1.1487 -0.1842 -0.5171
   20phy    C20  529   4.137   0.874   2.212 -0.3755  0.0122  0.0305
   20phy    C18  530   4.087   0.934   2.351 -0.1439  0.4093 -0.4190
   20phy    O01  531   4.111   0.826   2.443 -0.5609 -0.4322  0.1369
   20phy    H01  532   4.084   0.847   2.530  0.1177 -2.7586  0.9764
   20phy    C19  533   4.186   1.046   2.393  0.1416  0.1039 -0.3013
   20phy    C13  534   3.931   0.986   2.366  0.9630  0.4469  0.0739
   20phy     H3  535   3.903   1.063   2.289  2.2654 -0.6281 -1.5394
   20phy    O33  536   3.912   1.057   2.489  0.0196 -0.1762  0.6256
   20phy    H1B  537   3.909   0.994   2.559  1.5007 -0.2627  0.6510
   20phy    C12  538   3.815   0.878   2.353  0.6267  0.1907  0.1186
   20phy    O11  539   3.817   0.760   2.433  0.2009  0.8222 -0.0312
   20phy    H1A  540   3.780   0.687   2.388 -0.5612  0.7733  0.6559
   21phy    C35  541   0.106   3.790   0.913  0.3136  0.6710  0.4778
   21phy    C33  542  -0.025   3.709   0.880  0.5752 -0.7147  0.0030
   21phy    C34  543  -0.084   3.643   1.005 -0.0623  0.3291 -0.0029
   21phy    C32  544  -0.139   3.792   0.814 -0.2034  0.4209 -0.1428
   21phy    C31  545  -0.157   3.739   0.669  0.2517 -0.0883 -0.3561
   21phy    C30  546  -0.248   3.828   0.581  0.4494 -0.1990  0.4118
   21phy    C28  547  -0.275   3.769   0.439  0.3554 -0.2743  1.0768
   21phy    C29  548  -0.417   3.707   0.428  0.1769  0.1318 -0.2388
   21phy    C27  549  -0.275   3.887   0.337 -0.0064  0.1502  0.0075
   21phy    C26  550  -0.142   3.895   0.263 -0.3171  0.0638 -0.2720
   21phy    C25  551  -0.131   4.032   0.207  0.0601  0.0318  0.2447
   21phy    C23  552  -0.059   4.047   0.071  0.1108 -0.0840 -0.4709
   21phy    C24  553  -0.144   4.149  -0.001 -0.8135  0.5755 -0.2487
   21phy    C22  554   0.084   4.098   0.078 -0.3406 -0.2228 -0.1424
   21phy    C21  555   0.189   4.029  -0.009  0.2606 -0.5772  0.6761
   21phy    C20  556   0.325   4.091   0.024  0.2288  0.2993 -0.1738
   21phy    C18  557   0.444   4.065  -0.072 -1.1305  0.4056 -0.1675
   21phy    O01  558   0.472   3.925  -0.088  0.6009 -0.0572 -0.1019
   21phy    H01  559   0.393   3.874  -0.097  0.9580 -0.4439 -1.1323
   21phy    C19  560   0.567   4.120  -0.001 -0.8905  0.5450 -0.2275
   21phy    C13  561   0.433   4.136  -0.216 -0.3985 -0.0739  0.6419
   21phy     H3  562   0.341   4.087  -0.257  1.4723 -1.2902 -2.4898
   21phy    O33  563   0.377   4.263  -0.216 -0.0517 -0.4409  0.3847
   21phy    H1B  564   0.442   4.325  -0.189  0.3237 -0.0371 -1.3386
   21phy    C12  565   0.501   4.111  -0.358  0.0265 -0.2143  0.2211
   21phy    O11  566   0.574   3.992  -0.375  0.0690 -0.5243 -0.3582
   21phy    H1A  567   0.544   3.926  -0.315 -1.8506  2.3120  2.1044
   22phy    C35  568   2.436   4.142   2.265  0.2504  0.2603  0.0304
   22phy    C33  569   2.392   4.016   2.191  0.0430  0.4356 -0.0400
   22phy    C34  570   2.415   3.908   2.293  0.2797  0.6669 -0.5204
   22phy    C32  571   2.249   4.019   2.131 -0.1328  0.0343 -0.3019
   22phy    C31  572   2.239   3.944   1.993 -0.1397  0.1211  0.3224
   22phy    C30  573   2.111   3.958   1.917 -0.3745 -0.1809 -0.0523
   22phy    C28  574   2.093   3.862   1.798  0.0607  0.0573  0.3405
   22phy    C29  575   2.000   3.743   1.820  0.5776 -0.2025  0.3470
   22phy    C27  576   2.033   3.940   1.679 -0.2999 -0.1548  0.0751
   22phy    C26  577   2.071   3.894   1.534  0.5191 -0.5795 -0.2592
   22phy    C25  578   2.020   4.003   1.434  0.3352 -0.5348 -1.0368
   22phy    C23  579   2.043   3.967   1.290  0.0587 -0.3009  0.4359
   22phy    C24  580   1.912   3.956   1.204  0.1546  0.1184  0.0633
   22phy    C22  581   2.149   4.060   1.221  0.2488  0.7308  0.4856
   22phy    C21  582   2.234   4.000   1.107  0.2574 -0.8533 -0.3971
   22phy    C20  583   2.327   4.102   1.048  0.4975 -0.0514  0.2680
   22phy    C18  584   2.392   4.072   0.909  0.4042 -0.3035  0.7724
   22phy    O01  585   2.437   3.943   0.885  0.0596  0.4676 -0.3874
   22phy    H01  586   2.472   3.906   0.964 -0.8391 -1.4305 -0.8440
   22phy    C19  587   2.516   4.159   0.926  0.1523  0.3617  0.1081
   22phy    C13  588   2.299   4.106   0.782  0.0473  0.4970  0.4230
   22phy     H3  589   2.219   4.170   0.826 -0.5555 -0.0733  0.1848
   22phy    O33  590   2.340   4.200   0.682 -0.3536  0.2081  0.4548
   22phy    H1B  591   2.367   4.165   0.599 -2.0250 -0.1347  0.0224
   22phy    C12  592   2.175   4.016   0.730 -0.7200  0.3648  0.9062
   22phy    O11  593   2.211   3.927   0.624 -0.1288  0.0188  0.4228
   22phy    H1A  594   2.142   3.906   0.564 -0.1788 -0.1778  0.5518
   23phy    C35  595   1.396   3.477   1.204 -0.2223 -0.7060  0.4549
   23phy    C33  596   1.455   3.503   1.342  0.1498  0.6816 -0.2317
   23phy    C34  597   1.603   3.453   1.343 -0.4598  0.0887  0.3943
   23phy    C32  598   1.436   3.651   1.382  0.0311 -0.0440  0.2343
   23phy    C31  599   1.440   3.676   1.535  0.1155 -0.4345  0.3364
   23phy    C30  600   1.422   3.825   1.583 -0.1479 -0.7225  0.0665
   23phy    C28  601   1.478   3.852   1.725  0.4551 -0.4162  0.3092
   23phy    C29  602   1.601   3.953   1.728 -0.5734  0.3764 -0.2255
   23phy    C27  603   1.353   3.902   1.807 -0.3673 -0.0742 -0.1460
   23phy    C26  604   1.373   3.907   1.964  0.4381  0.3660  0.9749
   23phy    C25  605   1.252   3.975   2.039 -1.0588  0.1754  0.0028
   23phy    C23  606   1.261   3.970   2.191  0.1375 -0.1648  0.2857
   23phy    C24  607   1.337   4.076   2.262 -0.4378  0.3576 -0.2810
   23phy    C22  608   1.112   3.991   2.231  0.6210  0.1536 -0.2810
   23phy    C21  609   1.064   3.924   2.362  0.1309  0.4538 -0.3749
   23phy    C20  610   0.916   3.903   2.370 -0.2498  0.8743  0.3647
   23phy    C18  611   0.817   3.865   2.486  0.4219  0.4086 -0.1141
   23phy    O01  612   0.764   3.986   2.542  0.2805  0.2805  1.2360
   23phy    H01  613   0.687   3.971   2.593 -0.9483  1.5045 -0.1489
   23phy    C19  614   0.682   3.816   2.417 -0.1354 -0.1646  0.2705
   23phy    C13  615   0.873   3.770   2.607 -0.7466  0.5630 -0.6793
   23phy     H3  616   0.922   3.677   2.567  2.8296  1.1297  1.8657
   23phy    O33  617   0.768   3.720   2.680 -0.3672 -0.1527  0.1823
   23phy    H1B  618   0.725   3.785   2.733 -2.5253 -0.5083 -0.9859
   23phy    C12  619   0.993   3.836   2.701 -0.0781  0.2451 -0.8165
   23phy    O11  620   0.964   3.958   2.764  0.0075  0.7214  0.6096
   23phy    H1A  621   0.989   4.026   2.704 -0.0952  0.4077  0.2153
   24phy    C35  622   0.219   4.497   1.439  0.1006 -0.1846 -0.2282
   24phy    C33  623   0.319   4.518   1.325  0.4657 -0.0277  0.1698
   24phy    C34  624   0.279   4.441   1.202 -0.3114 -0.1783 -0.3560
   24phy    C32  625   0.366   4.664   1.299 -0.0807 -0.3012 -0.3382
   24phy    C31  626   0.500   4.697   1.354 -0.5279 -0.0071  0.3304
   24phy    C30  627   0.539   4.835   1.302  0.0460  0.0290 -0.5491
   24phy    C28  628   0.679   4.883   1.349 -0.1581  0.7122  0.2543
   24phy    C29  629   0.737   4.959   1.235  0.2218 -0.0310  0.0016
   24phy    C27  630   0.673   4.968   1.475 -0.4640  0.2302 -0.0663
   24phy    C26  631   0.674   4.893   1.613 -0.4074 -0.4068  0.5368
   24phy    C25  632   0.644   4.981   1.735  0.3375  0.2211  0.1913
   24phy    C23  633   0.632   4.897   1.867  0.0242  0.6277 -0.7685
   24phy    C24  634   0.768   4.879   1.940 -0.0015  0.0666 -0.0780
   24phy    C22  635   0.531   4.962   1.965  0.3733 -0.3635  0.3778
   24phy    C21  636   0.457   4.860   2.056  0.3397 -0.3235  0.2381
   24phy    C20  637   0.381   4.921   2.172  0.7786  0.2462 -0.2670
   24phy    C18  638   0.280   4.840   2.261  0.4274 -0.3317  0.2877
   24phy    O01  639   0.369   4.751   2.325  0.4750 -0.5877 -0.1167
   24phy    H01  640   0.318   4.704   2.388 -1.6648  1.1651 -0.4210
   24phy    C19  641   0.251   4.942   2.374 -0.1124 -0.0587 -0.1772
   24phy    C13  642   0.151   4.773   2.192  0.1896  0.3409  0.6934
   24phy     H3  643   0.119   4.840   2.108  0.4684 -0.3991 -0.0164
   24phy    O33  644   0.037   4.778   2.279 -0.1387  0.2605  0.1453
   24phy    H1B  645   0.034   4.690   2.313  1.6225 -0.6693 -1.8163
   24phy    C12  646   0.158   4.638   2.113  0.2328  0.5961 -0.0580
   24phy    O11  647   0.209   4.544   2.209 -0.2434 -0.7642  0.4661
   24phy    H1A  648   0.302   4.536   2.208 -0.1622 -0.9781  2.9917
   25phy    C35  649   1.629   0.275   0.068  0.0155 -0.3406 -0.1475
   25phy    C33  650   1.589   0.239   0.219  0.1902 -0.2888  0.0199
   25phy    C34  651   1.526   0.355   0.290  0.1179 -0.1838 -0.2554
   25phy    C32  652   1.503   0.111   0.223  0.0474 -0.2783  0.0850
   25phy    C31  653   1.485   0.041   0.356  0.0113  0.2438 -0.1648
   25phy    C30  654   1.389  -0.081   0.335 -0.1148 -0.8203  0.4126
   25phy    C28  655   1.370  -0.184   0.451 -0.5624  0.4010 -0.3975
   25phy    C29  656   1.257  -0.154   0.541  0.1377 -0.6257 -0.1291
   25phy    C27  657   1.350  -0.324   0.386 -0.4878  0.5936 -0.0058
   25phy    C26  658   1.476  -0.409   0.409 -0.1483  0.5744  0.3084
   25phy    C25  659   1.453  -0.558   0.383 -0.0487  0.3943 -0.3144
   25phy    C23  660   1.581  -0.643   0.382  0.1060 -0.5185 -0.0736
   25phy    C24  661   1.590  -0.737   0.501  0.0343 -0.7549 -0.6482
   25phy    C22  662   1.561  -0.731   0.253 -0.3639 -0.0036  0.1771
   25phy    C21  663   1.575  -0.685   0.110  0.3290  0.1905  0.2348
   25phy    C20  664   1.610  -0.788   0.007 -0.0534  0.0984 -0.2131
   25phy    C18  665   1.601  -0.744  -0.146  0.1631 -0.3724 -0.2887
   25phy    O01  666   1.499  -0.650  -0.169 -0.3175  0.6834  0.4545
   25phy    H01  667   1.422  -0.678  -0.122 -0.5093 -0.7148 -0.6476
   25phy    C19  668   1.559  -0.875  -0.211  0.3015  0.4770  0.0639
   25phy    C13  669   1.739  -0.680  -0.201 -0.5471  0.1144 -0.7398
   25phy     H3  670   1.752  -0.587  -0.139  1.7197  0.9791 -2.3715
   25phy    O33  671   1.868  -0.741  -0.165  0.0082  0.2305 -0.0520
   25phy    H1B  672   1.892  -0.802  -0.231  0.3793 -0.1788  0.4481
   25phy    C12  673   1.749  -0.584  -0.329  0.6397 -0.1002 -0.3178
   25phy    O11  674   1.717  -0.631  -0.458 -0.0091 -0.4456 -0.6204
   25phy    H1A  675   1.762  -0.576  -0.520  0.2723 -1.4940 -1.3605
   26phy    C35  676   0.845   4.039   1.508  0.0360 -0.3655  0.2334
   26phy    C33  677   0.968   4.038   1.591  0.5501 -0.0343  1.0027
   26phy    C34  678   1.023   3.896   1.592 -0.3038  0.0431 -0.2521
   26phy    C32  679   1.071   4.143   1.541 -0.4822 -0.3381  0.2780
   26phy    C31  680   1.168   4.191   1.651 -0.3138  0.2997  0.3434
   26phy    C30  681   1.281   4.262   1.568  0.5126 -0.0948  0.1466
   26phy    C28  682   1.412   4.299   1.641 -0.0380 -0.6550 -0.3754
   26phy    C29  683   1.535   4.252   1.570  0.3103 -0.0146 -0.6027
   26phy    C27  684   1.423   4.449   1.658  0.2700 -0.7134  0.3760
   26phy    C26  685   1.509   4.511   1.768 -0.2239 -0.4795 -0.0718
   26phy    C25  686   1.544   4.653   1.724  0.2833  0.3303  0.6300
   26phy    C23  687   1.630   4.721   1.832 -0.3352  0.3290  0.2218
   26phy    C24  688   1.774   4.742   1.783 -0.4875 -0.0467 -0.2520
   26phy    C22  689   1.560   4.858   1.871 -0.9195  0.3507  0.3223
   26phy    C21  690   1.606   4.919   2.001  0.5058 -0.0326  0.3577
   26phy    C20  691   1.532   5.054   2.021  0.0225 -0.0627  0.2366
   26phy    C18  692   1.578   5.142   2.141 -0.2744  0.1323  0.5173
   26phy    O01  693   1.721   5.153   2.148  0.0017  0.0958 -0.2002
   26phy    H01  694   1.757   5.067   2.159 -0.7995 -0.4712 -1.8270
   26phy    C19  695   1.523   5.279   2.094  0.1368  0.0555  0.3827
   26phy    C13  696   1.517   5.079   2.279 -1.0200  0.5441 -0.2200
   26phy     H3  697   1.552   4.973   2.287  0.0918  0.8036 -1.3241
   26phy    O33  698   1.377   5.062   2.273  0.1385  0.3730 -0.3863
   26phy    H1B  699   1.360   5.001   2.204  0.2950 -1.2359  0.9244
   26phy    C12  700   1.557   5.136   2.421  0.4857  0.2656  0.2208
   26phy    O11  701   1.691   5.129   2.463 -0.1219  0.0931 -0.0742
   26phy    H1A  702   1.708   5.038   2.480  0.0935 -0.1120 -1.2921
   27phy    C35  703   1.105   4.981   0.097 -0.2831  0.4206  0.5681
   27phy    C33  704   0.997   5.042   0.175 -0.5304  0.1619 -0.0168
   27phy    C34  705   0.980   4.967   0.306 -0.1895  0.1309  0.2301
   27phy    C32  706   1.023   5.191   0.204 -0.0887  0.3318  0.5557
   27phy    C31  707   1.000   5.297   0.103  0.4142 -0.4976  0.0266
   27phy    C30  708   1.037   5.441   0.142 -0.1237 -0.0482  0.1294
   27phy    C28  709   0.996   5.535   0.027  0.2647  0.1907  0.3291
   27phy    C29  710   0.960   5.670   0.091  0.5517  0.4673 -0.0638
   27phy    C27  711   1.121   5.564  -0.063  0.3744  0.2240  0.4586
   27phy    C26  712   1.139   5.476  -0.190  0.2212 -0.1197 -0.7482
   27phy    C25  713   1.287   5.491  -0.235 -0.4811 -0.1345  0.1158
   27phy    C23  714   1.357   5.387  -0.321 -0.1200  1.1267 -0.0227
   27phy    C24  715   1.486   5.454  -0.372  0.7134  0.3526  0.5773
   27phy    C22  716   1.401   5.259  -0.241  0.2121  0.5220  0.3379
   27phy    C21  717   1.311   5.136  -0.246 -0.0168 -0.2096 -0.5769
   27phy    C20  718   1.379   5.008  -0.191 -0.6442  0.1588 -0.0368
   27phy    C18  719   1.328   4.869  -0.241 -0.2025 -0.5219 -0.0778
   27phy    O01  720   1.181   4.861  -0.256 -0.3924 -0.2320  0.0577
   27phy    H01  721   1.159   4.905  -0.336 -1.7551 -0.4386  0.2906
   27phy    C19  722   1.359   4.785  -0.118 -0.5253 -0.5013  0.3283
   27phy    C13  723   1.398   4.808  -0.372 -0.9533 -0.1002  1.0247
   27phy     H3  724   1.363   4.873  -0.456  1.9238 -1.4557 -1.4259
   27phy    O33  725   1.542   4.831  -0.397  0.1868 -0.2032  0.4315
   27phy    H1B  726   1.581   4.880  -0.327  0.6622 -0.6717  0.4936
   27phy    C12  727   1.352   4.677  -0.450  0.3816 -0.4033  0.1966
   27phy    O11  728   1.411   4.552  -0.410  0.5297 -0.4688 -0.0366
   27phy    H1A  729   1.462   4.564  -0.331  0.1524 -0.8894  0.2722
   28phy    C35  730   2.509   1.289   0.322 -0.0579  0.4139 -0.2481
   28phy    C33  731   2.377   1.375   0.336  0.3284 -0.3250  0.2671
   28phy    C34  732   2.316   1.357   0.476 -0.2642 -0.0317 -0.7239
   28phy    C32  733   2.394   1.519   0.297  0.1384 -0.3040  0.5448
   28phy    C31  734   2.267   1.589   0.246 -0.4076 -0.5506 -0.1586
   28phy    C30  735   2.294   1.730   0.199 -0.3354  0.1300 -0.0530
   28phy    C28  736   2.175   1.813   0.145 -0.3859  0.1411  0.2854
   28phy    C29  737   2.192   1.957   0.192 -0.3862 -0.0981  0.2836
   28phy    C27  738   2.171   1.814  -0.008  0.0452 -0.3800  0.3017
   28phy    C26  739   2.068   1.716  -0.053  0.2338  0.4762  0.2849
   28phy    C25  740   2.058   1.694  -0.203 -0.3264  0.0517  0.6507
   28phy    C23  741   1.987   1.560  -0.245  0.5346  0.3699  0.2536
   28phy    C24  742   1.943   1.574  -0.390  0.2906  0.3039 -0.1603
   28phy    C22  743   2.074   1.433  -0.240 -0.0074 -0.3664  0.2271
   28phy    C21  744   2.104   1.362  -0.106 -0.2272  0.4557 -0.1022
   28phy    C20  745   2.241   1.280  -0.098 -0.5233  0.0208 -0.0594
   28phy    C18  746   2.270   1.154  -0.191 -0.3106  0.1468  0.1888
   28phy    O01  747   2.156   1.069  -0.199  0.0074  0.9902 -0.0442
   28phy    H01  748   2.093   1.107  -0.257  0.6435 -0.9331 -2.1531
   28phy    C19  749   2.382   1.082  -0.115 -0.6672  0.4447 -0.4974
   28phy    C13  750   2.316   1.208  -0.339  0.2113  0.4073  0.0786
   28phy     H3  751   2.225   1.260  -0.378  0.1884  0.0781 -0.3136
   28phy    O33  752   2.406   1.319  -0.342  0.3048  0.1277  0.2659
   28phy    H1B  753   2.410   1.375  -0.267  3.0332  0.4699 -0.0475
   28phy    C12  754   2.317   1.120  -0.466 -0.2866  0.2041 -0.1532
   28phy    O11  755   2.235   1.003  -0.461 -0.6249  0.0839  0.1578
   28phy    H1A  756   2.146   1.030  -0.453 -0.0654  1.6961  1.4474
   29phy    C35  757   0.289   3.803   0.313  0.3447 -0.0139  0.0759
   29phy    C33  758   0.351   3.858   0.442  0.3804  0.1623 -0.3006
   29phy    C34  759   0.233   3.914   0.515 -0.0409 -0.0958  0.0089
   29phy    C32  760   0.428   3.755   0.520  0.0116  1.2253 -0.4420
   29phy    C31  761   0.534   3.820   0.610  0.3336 -0.0439  0.0022
   29phy    C30  762   0.625   3.714   0.668 -0.4365  0.1061 -0.2109
   29phy    C28  763   0.740   3.774   0.756  0.4698 -0.4529 -0.3060
   29phy    C29  764   0.724   3.748   0.908 -0.6666 -0.1818 -0.1040
   29phy    C27  765   0.867   3.699   0.716 -0.2845  0.0224 -0.0402
   29phy    C26  766   1.003   3.774   0.704 -0.0127  0.3230  0.4058
   29phy    C25  767   1.118   3.675   0.685  0.3542  0.4588 -0.6237
   29phy    C23  768   1.250   3.715   0.615  0.0775 -0.0521 -0.5162
   29phy    C24  769   1.359   3.629   0.677 -0.4449 -0.4789  0.2604
   29phy    C22  770   1.252   3.680   0.465  0.4292  0.0325  0.5317
   29phy    C21  771   1.238   3.796   0.369 -0.6423 -0.6652 -0.4928
   29phy    C20  772   1.192   3.771   0.221 -0.3024 -0.1709  0.4257
   29phy    C18  773   1.048   3.735   0.180 -0.2602 -0.0124  0.1780
   29phy    O01  774   1.011   3.618   0.256 -0.0313  0.3978  0.2119
   29phy    H01  775   0.917   3.622   0.264  0.0033  1.8182  0.2546
   29phy    C19  776   1.062   3.683   0.035 -0.3936 -0.6003  0.3865
   29phy    C13  777   0.931   3.844   0.208 -0.4241 -0.6793  0.8862
   29phy     H3  778   0.937   3.864   0.318 -1.9188  0.4995  0.7785
   29phy    O33  779   0.958   3.983   0.160  0.1678  0.4567 -0.1036
   29phy    H1B  780   0.950   3.979   0.066  0.1724  0.3634 -0.0999
   29phy    C12  781   0.775   3.808   0.228 -0.5737  0.6691  0.1075
   29phy    O11  782   0.761   3.669   0.270 -0.0356  0.0493  0.6771
   29phy    H1A  783   0.674   3.639   0.258  0.6097 -2.5247  1.7897
   30phy    C35  784   1.020   4.539   1.002  0.5551  0.0711 -0.1687
   30phy    C33  785   0.968   4.399   1.035  0.4984 -0.2845  0.2961
   30phy    C34  786   1.029   4.352   1.165  0.1233 -0.3814  0.5365
   30phy    C32  787   0.814   4.396   1.039 -0.1172 -0.6711 -0.8150
   30phy    C31  788   0.749   4.313   0.929  0.5304  0.1954  0.3569
   30phy    C30  789   0.589   4.326   0.944 -0.4329 -0.1209 -0.0640
   30phy    C28  790   0.517   4.209   0.875  0.7085 -0.6180 -0.2305
   30phy    C29  791   0.479   4.099   0.977 -0.5835 -0.4209 -0.3508
   30phy    C27  792   0.384   4.257   0.811  0.4839  0.8212 -0.4464
   30phy    C26  793   0.378   4.275   0.663  0.0664  0.2051  0.2222
   30phy    C25  794   0.255   4.346   0.601  0.1129 -0.4519  0.2260
   30phy    C23  795   0.258   4.359   0.449 -0.2181  0.0131  0.5988
   30phy    C24  796   0.113   4.351   0.390  0.0949  0.0124 -0.7077
   30phy    C22  797   0.323   4.495   0.405  0.1696  0.2628  0.0323
   30phy    C21  798   0.409   4.482   0.274  0.1710  0.1484 -0.1114
   30phy    C20  799   0.493   4.609   0.251  0.0418 -0.3091 -0.5570
   30phy    C18  800   0.597   4.610   0.133  0.2170  0.2200 -0.2591
   30phy    O01  801   0.673   4.485   0.125 -0.6881  0.2187  0.0899
   30phy    H01  802   0.663   4.443   0.208 -1.9917 -0.2194 -0.2705
   30phy    C19  803   0.693   4.723   0.163  0.0500  0.1867  0.1901
   30phy    C13  804   0.526   4.631  -0.011 -0.3616  0.7660  0.1946
   30phy     H3  805   0.429   4.575  -0.009 -1.3755  2.4844  1.3365
   30phy    O33  806   0.470   4.759  -0.035 -0.7172 -0.5283  0.3635
   30phy    H1B  807   0.541   4.809  -0.068 -0.9484 -0.2193  0.3361
   30phy    C12  808   0.569   4.556  -0.139  0.3106  0.0168 -0.4961
   30phy    O11  809   0.583   4.419  -0.127 -0.0693  0.0094  0.5364
   30phy    H1A  810   0.675   4.399  -0.123 -0.1069 -0.8680 -1.6022
   31phy    C35  811   1.241   0.931   1.764 -1.0719  0.6827 -0.5337
   31phy    C33  812   1.182   0.861   1.884 -0.3194  0.5413  0.5095
   31phy    C34  813   1.039   0.797   1.854 -0.2084  0.0675 -0.3266
   31phy    C32  814   1.288   0.766   1.949  0.4951 -0.1528 -0.3286
   31phy    C31  815   1.284   0.740   2.100  0.6492  0.1132  0.0646
   31phy    C30  816   1.374   0.629   2.162  0.2373 -0.2756 -0.3484
   31phy    C28  817   1.336   0.571   2.299 -0.3705  0.5464 -0.5628
   31phy    C29  818   1.386   0.430   2.303  0.3146  0.0383 -0.0361
   31phy    C27  819   1.405   0.634   2.417 -0.4765 -0.0269  0.5476
   31phy    C26  820   1.306   0.697   2.507  0.7532  0.0320 -0.3133
   31phy    C25  821   1.366   0.757   2.639 -0.1361  0.2259 -0.7021
   31phy    C23  822   1.265   0.827   2.739  0.0699 -0.1839 -0.3652
   31phy    C24  823   1.196   0.726   2.835 -0.5198  0.0167 -0.2760
   31phy    C22  824   1.331   0.928   2.836  0.0876  0.2599  0.4696
   31phy    C21  825   1.343   1.062   2.764  0.1754 -0.6860 -0.4161
   31phy    C20  826   1.416   1.173   2.849 -0.5764 -0.0259  0.2280
   31phy    C18  827   1.574   1.185   2.875 -0.6654  0.0441  0.0479
   31phy    O01  828   1.652   1.114   2.775 -0.0732  0.3204  0.4330
   31phy    H01  829   1.629   1.146   2.690  0.0608  1.7195  0.9021
   31phy    C19  830   1.599   1.335   2.857  0.4644  0.5168  0.2746
   31phy    C13  831   1.608   1.115   3.018 -1.0560  0.3691  0.6983
   31phy     H3  832   1.583   1.005   3.013  2.0602 -0.3843 -1.2788
   31phy    O33  833   1.518   1.159   3.122 -0.1405 -1.0861  0.1547
   31phy    H1B  834   1.558   1.209   3.190 -0.1184  0.8781 -1.2417
   31phy    C12  835   1.758   1.110   3.063 -0.6135 -0.1791  0.3146
   31phy    O11  836   1.810   1.019   3.154  0.0296  0.2979  0.1118
   31phy    H1A  837   1.883   1.060   3.196 -0.8121  1.0183  0.9355
   32phy    C35  838   1.388   1.177   1.543 -0.6549 -0.2605 -0.0943
   32phy    C33  839   1.519   1.162   1.460  0.7814 -0.1113 -0.5320
   32phy    C34  840   1.501   1.205   1.319 -0.0018 -0.2717 -0.4155
   32phy    C32  841   1.634   1.239   1.535  0.8044  0.1783 -0.2711
   32phy    C31  842   1.772   1.183   1.509 -0.0153 -0.4059  0.2167
   32phy    C30  843   1.880   1.271   1.561 -0.6542  0.4204 -0.1382
   32phy    C28  844   2.022   1.207   1.560  0.0421 -0.8649  0.7476
   32phy    C29  845   2.114   1.252   1.450  0.1883 -1.2216 -0.2579
   32phy    C27  846   2.092   1.226   1.697  0.3286 -0.1699  0.8151
   32phy    C26  847   2.164   1.100   1.749 -0.0065 -0.2204  0.3440
   32phy    C25  848   2.241   1.140   1.878 -0.1843 -0.0173  0.6057
   32phy    C23  849   2.286   1.014   1.956  0.6466  0.1192 -0.4434
   32phy    C24  850   2.438   1.014   1.964 -0.2562  0.4134  0.4553
   32phy    C22  851   2.231   0.985   2.099 -0.1526  0.3283  0.1060
   32phy    C21  852   2.103   0.894   2.117 -0.0100 -0.6098 -0.1749
   32phy    C20  853   2.063   0.900   2.268  0.0198  0.5217 -0.2910
   32phy    C18  854   1.920   0.853   2.298  0.8313 -0.2717 -0.3382
   32phy    O01  855   1.884   0.734   2.228 -0.4493  0.9072 -0.0059
   32phy    H01  856   1.804   0.749   2.182 -1.7803 -0.9915  1.5421
   32phy    C19  857   1.922   0.815   2.450  0.0703 -0.4311 -0.0374
   32phy    C13  858   1.808   0.969   2.259 -0.3961 -0.3618  0.4223
   32phy     H3  859   1.837   1.017   2.162 -0.7428 -0.4706  0.2607
   32phy    O33  860   1.800   1.082   2.344  0.3117  0.0894 -0.3039
   32phy    H1B  861   1.886   1.115   2.361  0.4731 -0.8506  0.8997
   32phy    C12  862   1.657   0.929   2.229 -0.2331  0.0403 -0.1108
   32phy    O11  863   1.648   0.808   2.156 -0.2072  0.7870 -0.0270
   32phy    H1A  864   1.562   0.780   2.133  0.5858 -0.9050 -1.1564
   33phy    C35  865   0.972   0.897   1.384  0.6967 -0.3523  0.1262
   33phy    C33  866   0.893   0.805   1.479  0.2918 -0.3429 -0.1903
   33phy    C34  867   0.768   0.875   1.525  0.0483  0.0797  0.0657
   33phy    C32  868   0.879   0.664   1.415 -0.5706  0.3744 -0.6001
   33phy    C31  869   0.831   0.538   1.496 -0.3095 -0.0444  0.1715
   33phy    C30  870   0.838   0.410   1.414  0.1725 -0.0370  0.2179
   33phy    C28  871   0.821   0.276   1.490  0.7318  0.0958  0.7432
   33phy    C29  872   0.754   0.186   1.389 -0.1993 -0.2424 -0.5796
   33phy    C27  873   0.952   0.220   1.543 -0.1799  0.5440 -0.3142
   33phy    C26  874   0.947   0.107   1.655 -0.0304 -0.7946 -0.3554
   33phy    C25  875   1.085   0.071   1.699 -0.2318 -0.5216 -0.1400
   33phy    C23  876   1.115  -0.016   1.819 -0.0646  0.3431  0.3050
   33phy    C24  877   1.221  -0.112   1.765 -0.0622 -1.1516  0.6009
   33phy    C22  878   1.160   0.059   1.943 -0.2944 -0.4201  0.1773
   33phy    C21  879   1.089   0.011   2.060  0.9006 -0.0298 -0.0352
   33phy    C20  880   1.107   0.080   2.192  0.1818  0.6289  0.6650
   33phy    C18  881   1.056   0.016   2.328 -0.1979  0.2446  0.6184
   33phy    O01  882   1.122  -0.106   2.352  0.2841  0.1670  0.6585
   33phy    H01  883   1.194  -0.116   2.292  1.1162 -1.4897  1.8682
   33phy    C19  884   1.142   0.096   2.427 -0.6613  0.2630 -0.5489
   33phy    C13  885   0.898   0.022   2.365 -0.5723  0.1956  0.4451
   33phy     H3  886   0.862   0.127   2.350  2.0969  1.0826 -0.3775
   33phy    O33  887   0.877  -0.002   2.508 -0.6319 -0.3533  0.4336
   33phy    H1B  888   0.935  -0.067   2.542  0.8338  0.0341 -1.1319
   33phy    C12  889   0.810  -0.089   2.284  0.4323 -0.9535 -0.0141
   33phy    O11  890   0.670  -0.098   2.309 -0.0112  0.2857 -0.5009
   33phy    H1A  891   0.642  -0.178   2.269  2.1658  0.1398 -1.9345
   34phy    C35  892   4.326   3.598   0.619 -0.0965  0.1355  0.1652
   34phy    C33  893   4.402   3.614   0.751  0.4226  0.6787 -0.8743
   34phy    C34  894   4.304   3.663   0.855  0.4324 -0.2890  0.4445
   34phy    C32  895   4.483   3.490   0.799 -0.0676 -0.7353  0.3978
   34phy    C31  896   4.627   3.484   0.734 -0.1362 -0.8540 -0.0981
   34phy    C30  897   4.712   3.372   0.795 -0.7552 -0.1180 -0.1399
   34phy    C28  898   4.857   3.347   0.737  0.0091 -0.0214  0.4928
   34phy    C29  899   4.943   3.297   0.852 -0.1788 -0.1659 -0.2240
   34phy    C27  900   4.867   3.253   0.616 -0.0051  0.1650 -0.0533
   34phy    C26  901   4.827   3.313   0.483 -0.4438  0.1257 -0.1963
   34phy    C25  902   4.833   3.228   0.357  0.1149 -0.0670  0.1484
   34phy    C23  903   4.778   3.304   0.231  0.0675  0.5604 -0.1635
   34phy    C24  904   4.889   3.293   0.124  0.0224  0.2283 -0.5147
   34phy    C22  905   4.640   3.259   0.170  0.2132  0.1520 -0.5371
   34phy    C21  906   4.521   3.341   0.223  0.3909 -0.8404 -0.0777
   34phy    C20  907   4.386   3.299   0.168 -0.5144 -0.5112  0.0606
   34phy    C18  908   4.253   3.357   0.225  0.3140  0.3907 -0.1962
   34phy    O01  909   4.256   3.346   0.367 -0.5199 -0.0880  0.1450
   34phy    H01  910   4.282   3.260   0.394 -0.5705 -0.6495 -1.4839
   34phy    C19  911   4.158   3.243   0.165 -0.2245  0.1967 -0.3877
   34phy    C13  912   4.214   3.502   0.174  0.2804 -0.4251 -0.1992
   34phy     H3  913   4.290   3.570   0.222 -0.4705 -0.5397  1.2155
   34phy    O33  914   4.234   3.544   0.042  0.3140  0.1864  0.1736
   34phy    H1B  915   4.166   3.526  -0.019  1.7951 -1.9709 -0.9862
   34phy    C12  916   4.112   3.592   0.247  0.1366 -0.2877 -0.1484
   34phy    O11  917   4.110   3.582   0.388 -0.3162  0.3816 -0.2116
   34phy    H1A  918   4.164   3.509   0.412 -0.0206  1.0655  1.3309
   35phy    C35  919   1.186   0.605   0.449 -0.4980  0.3004 -0.2172
   35phy    C33  920   1.160   0.729   0.532  0.0738 -0.4032  0.6422
   35phy    C34  921   1.014   0.738   0.571  0.1773  0.3705  0.3688
   35phy    C32  922   1.259   0.737   0.643 -0.5879  1.0672  0.1229
   35phy    C31  923   1.265   0.866   0.727 -0.2409 -0.2957  0.1662
   35phy    C30  924   1.361   0.855   0.838 -0.2403 -0.7520 -0.1767
   35phy    C28  925   1.374   0.985   0.923 -0.6063  0.4224 -0.4510
   35phy    C29  926   1.355   0.957   1.070  0.2118 -0.1638 -0.1093
   35phy    C27  927   1.503   1.062   0.881  0.5310  0.2169 -0.2925
   35phy    C26  928   1.475   1.212   0.876  0.1027 -0.4069  0.2913
   35phy    C25  929   1.596   1.289   0.819  0.5459  0.4580  0.2769
   35phy    C23  930   1.557   1.437   0.828 -0.0155  0.2056  0.1905
   35phy    C24  931   1.658   1.512   0.911  0.0071 -0.1447 -0.1927
   35phy    C22  932   1.540   1.508   0.691  0.0323 -0.0725 -0.0301
   35phy    C21  933   1.445   1.635   0.692  0.1148  0.7141  0.0054
   35phy    C20  934   1.413   1.704   0.555 -0.7162 -0.2418 -0.5602
   35phy    C18  935   1.308   1.816   0.536  1.2115  0.1718  0.1430
   35phy    O01  936   1.318   1.909   0.641 -0.0840 -0.0033 -0.0639
   35phy    H01  937   1.379   1.872   0.702  0.3424  1.2347  0.2982
   35phy    C19  938   1.167   1.749   0.538 -0.1973 -0.2809 -0.1724
   35phy    C13  939   1.339   1.896   0.398 -0.0089 -0.0447  0.0449
   35phy     H3  940   1.444   1.932   0.415 -0.1342  0.1496  0.4255
   35phy    O33  941   1.365   1.817   0.277  0.2918 -0.4726  0.2127
   35phy    H1B  942   1.286   1.826   0.227 -0.5737  1.0335  1.7276
   35phy    C12  943   1.298   2.050   0.366  0.3890  0.1365  0.0894
   35phy    O11  944   1.188   2.055   0.275 -0.1725  0.0207  0.0128
   35phy    H1A  945   1.116   2.010   0.314 -0.1038  0.0149  0.1341
   36phy    C35  946   1.818   2.167   1.465 -0.3688  0.0770 -0.6839
   36phy    C33  947   1.679   2.139   1.517  0.2130  0.2591 -0.3995
   36phy    C34  948   1.577   2.233   1.464 -0.3151 -0.3694  0.3181
   36phy    C32  949   1.649   1.994   1.481  0.3613  0.1808 -0.0729
   36phy    C31  950   1.574   1.917   1.592  0.2615  0.1768 -0.3734
   36phy    C30  951   1.567   1.770   1.547 -0.7576  0.5604 -0.6587
   36phy    C28  952   1.517   1.673   1.657  0.7146  0.1064 -0.4320
   36phy    C29  953   1.396   1.589   1.600 -0.2220  0.3730 -0.2293
   36phy    C27  954   1.632   1.586   1.712  0.0626 -0.6000  0.4227
   36phy    C26  955   1.621   1.523   1.848 -0.5445  0.1799 -0.1432
   36phy    C25  956   1.761   1.466   1.897  0.3366 -0.0374  0.8514
   36phy    C23  957   1.757   1.345   1.991  0.1972 -0.0238  0.7007
   36phy    C24  958   1.694   1.213   1.942  0.0909  0.1583 -0.0145
   36phy    C22  959   1.899   1.313   2.040 -0.4673  0.4340  0.4616
   36phy    C21  960   1.961   1.390   2.154  0.1307 -0.3809 -0.1136
   36phy    C20  961   2.109   1.358   2.170  0.1243  0.2463  0.0553
   36phy    C18  962   2.205   1.430   2.267 -0.5149  0.1134  0.4734
   36phy    O01  963   2.157   1.447   2.402  0.3987  0.1604  0.1771
   36phy    H01  964   2.228   1.488   2.448 -0.0956  1.1808  0.0721
   36phy    C19  965   2.321   1.326   2.277  0.2893  0.5030  0.6295
   36phy    C13  966   2.247   1.582   2.213 -0.0476  0.7061 -0.4386
   36phy     H3  967   2.276   1.582   2.105  0.6686  1.5033 -0.2562
   36phy    O33  968   2.375   1.604   2.266  0.0530 -0.2580  0.7880
   36phy    H1B  969   2.364   1.596   2.359 -1.3350  0.2619  0.6879
   36phy    C12  970   2.144   1.703   2.239  0.4125  0.0971 -0.6483
   36phy    O11  971   2.078   1.716   2.367  0.0710 -0.5391  0.2433
   36phy    H1A  972   2.025   1.641   2.389 -1.2726  0.6968  1.4396
   37phy    C35  973   0.272   1.081   1.110  0.0728  0.5885  0.0507
   37phy    C33  974   0.314   1.156   1.239 -0.8099 -0.2377  0.0481
   37phy    C34  975   0.224   1.111   1.352  0.3606 -0.2457 -0.3218
   37phy    C32  976   0.468   1.133   1.270  0.2355 -0.0774 -0.1020
   37phy    C31  977   0.583   1.206   1.197 -0.2189  0.2645 -0.0077
   37phy    C30  978   0.722   1.197   1.258  0.2039 -0.1636 -0.0182
   37phy    C28  979   0.824   1.307   1.208 -0.7953 -0.0443 -0.0093
   37phy    C29  980   0.915   1.346   1.325 -0.0915 -0.3552  0.3699
   37phy    C27  981   0.926   1.251   1.106  0.5108  0.0289  0.2570
   37phy    C26  982   0.895   1.302   0.962  0.0978 -0.0844  0.1471
   37phy    C25  983   0.987   1.234   0.863 -0.7851 -0.8409 -0.0135
   37phy    C23  984   1.004   1.298   0.724  0.1812 -0.0050  0.5137
   37phy    C24  985   1.133   1.377   0.723 -0.1783 -0.2955  0.0170
   37phy    C22  986   1.011   1.181   0.618  0.4207  0.0626 -0.8389
   37phy    C21  987   0.967   1.212   0.478  0.4430 -0.0044  0.1038
   37phy    C20  988   0.933   1.081   0.403  1.1772  0.0075 -0.5161
   37phy    C18  989   0.949   1.066   0.246  0.2252  0.3113 -0.1716
   37phy    O01  990   0.871   1.166   0.179 -0.4557 -0.0560  0.0300
   37phy    H01  991   0.783   1.156   0.211 -1.8099 -0.8417 -3.5302
   37phy    C19  992   0.897   0.923   0.212  0.0031 -0.3975 -0.1359
   37phy    C13  993   1.103   1.091   0.196 -0.3173  0.0595  0.3209
   37phy     H3  994   1.123   1.196   0.227  0.3041  0.2358 -0.6236
   37phy    O33  995   1.209   1.031   0.268  0.0450  0.0685 -0.2736
   37phy    H1B  996   1.225   0.945   0.234 -3.8876 -1.3465  0.9690
   37phy    C12  997   1.132   1.136   0.042 -0.1727 -0.3535  0.0886
   37phy    O11  998   1.250   1.209   0.016 -0.0222  0.0594 -0.2076
   37phy    H1A  999   1.322   1.150   0.025  0.0881  0.3340  0.9019
   38phy    C35 1000   1.087   1.478   1.789 -0.3340  0.3597 -0.2999
   38phy    C33 1001   1.052   1.338   1.841  0.0451 -0.0893  0.6753
   38phy    C34 1002   1.026   1.246   1.716  0.8478  0.1914 -0.4358
   38phy    C32 1003   1.177   1.285   1.916  0.4406 -0.3551  0.6270
   38phy    C31 1004   1.171   1.281   2.068 -0.2119 -0.0815 -0.0206
   38phy    C30 1005   1.294   1.220   2.124  0.1032  0.1647 -0.0783
   38phy    C28 1006   1.293   1.218   2.280  0.5668  0.0594 -0.0579
   38phy    C29 1007   1.312   1.078   2.340  0.4296 -0.9620 -0.3289
   38phy    C27 1008   1.372   1.334   2.345  0.3557  0.3358  0.1055
   38phy    C26 1009   1.337   1.402   2.474  1.0143  0.1160 -0.4438
   38phy    C25 1010   1.412   1.534   2.480  0.6018 -0.4466 -0.2341
   38phy    C23 1011   1.398   1.612   2.612  0.3447  0.7739 -0.2380
   38phy    C24 1012   1.531   1.684   2.629  0.1730 -0.2092  0.1261
   38phy    C22 1013   1.301   1.728   2.614  0.1735  0.8026  0.1348
   38phy    C21 1014   1.198   1.711   2.722  0.6272  0.0176 -0.0164
   38phy    C20 1015   1.096   1.825   2.701 -0.3798 -0.0610 -0.6141
   38phy    C18 1016   1.012   1.884   2.814  0.0750 -0.0135 -0.0485
   38phy    O01 1017   1.095   1.936   2.918  0.5688  0.2774 -0.1974
   38phy    H01 1018   1.153   1.998   2.879  0.4909 -0.1443 -0.9966
   38phy    C19 1019   0.956   2.014   2.751 -0.3572 -0.0161  0.1356
   38phy    C13 1020   0.889   1.795   2.871  0.3752 -0.5065 -0.5404
   38phy     H3 1021   0.822   1.761   2.787  0.3027 -0.6774 -0.4138
   38phy    O33 1022   0.795   1.883   2.939 -0.1256  0.1567  0.0537
   38phy    H1B 1023   0.719   1.837   2.967  0.4969 -0.6852  0.3935
   38phy    C12 1024   0.916   1.669   2.951 -0.3287  0.2126 -0.6348
   38phy    O11 1025   0.798   1.621   3.015 -0.6975 -0.0320  0.0884
   38phy    H1A 1026   0.822   1.545   3.065 -0.6423 -0.3513 -0.4218
   39phy    C35 1027   0.716   2.620   1.812 -0.5971 -0.0855 -0.6486
   39phy    C33 1028   0.748   2.472   1.827  0.3099 -0.2593  0.3080
   39phy    C34 1029   0.836   2.427   1.712 -0.2386  0.3412  0.0128
   39phy    C32 1030   0.825   2.450   1.956  0.1083  0.6050  0.2981
   39phy    C31 1031   0.787   2.324   2.028 -0.6625  0.2639  0.4691
   39phy    C30 1032   0.881   2.301   2.143  0.0638 -0.2519 -0.3097
   39phy    C28 1033   0.846   2.179   2.223 -0.2430  1.1327 -0.2882
   39phy    C29 1034   0.946   2.071   2.176  0.4341  0.8142 -0.0799
   39phy    C27 1035   0.866   2.196   2.374  0.0099 -0.2535 -0.3894
   39phy    C26 1036   0.745   2.256   2.452 -0.3820  0.8225  0.0077
   39phy    C25 1037   0.773   2.282   2.598  0.5330 -0.2239 -0.2728
   39phy    C23 1038   0.688   2.389   2.678  0.0268  0.3608 -0.1155
   39phy    C24 1039   0.723   2.377   2.826  0.5702 -0.3787 -0.5773
   39phy    C22 1040   0.720   2.535   2.641 -0.0340  0.0766 -0.0060
   39phy    C21 1041   0.590   2.623   2.627 -0.5690  0.6214 -0.6922
   39phy    C20 1042   0.643   2.766   2.601  0.1795 -0.1369  0.2670
   39phy    C18 1043   0.547   2.896   2.610 -0.1133  0.5371  0.2923
   39phy    O01 1044   0.483   2.914   2.740  0.0901  0.0041  0.5471
   39phy    H01 1045   0.398   2.874   2.739  0.4509 -0.8144 -1.4670
   39phy    C19 1046   0.653   3.003   2.622 -0.9917 -0.2711 -0.0893
   39phy    C13 1047   0.438   2.927   2.491 -0.1028 -1.1890  0.1902
   39phy     H3 1048   0.477   2.894   2.391  0.5492  1.4697 -0.5386
   39phy    O33 1049   0.416   3.067   2.461  0.0274  0.1797 -1.0869
   39phy    H1B 1050   0.368   3.112   2.528  0.0310  1.4946 -1.9376
   39phy    C12 1051   0.297   2.863   2.496 -0.5970  0.6178  0.0419
   39phy    O11 1052   0.212   2.901   2.595  0.6477  0.1102  0.4936
   39phy    H1A 1053   0.157   2.830   2.622 -0.5629  0.7863 -0.1281
   40phy    C35 1054   2.464   3.886   1.530 -0.0397 -0.3207  0.0551
   40phy    C33 1055   2.522   4.030   1.525  0.5548 -0.0913  0.0079
   40phy    C34 1056   2.548   4.071   1.381 -0.4486 -0.2954  0.4559
   40phy    C32 1057   2.439   4.129   1.612 -0.0312 -0.2202 -0.2749
   40phy    C31 1058   2.500   4.265   1.647  0.1755 -0.4532  0.4734
   40phy    C30 1059   2.407   4.338   1.747 -0.1075  0.8259  0.2698
   40phy    C28 1060   2.433   4.490   1.763  0.0237 -0.0635 -0.1712
   40phy    C29 1061   2.354   4.553   1.648  0.0501  0.1899 -0.3193
   40phy    C27 1062   2.385   4.557   1.891  0.0461 -0.0627  0.1878
   40phy    C26 1063   2.482   4.575   2.012  0.1735  0.1992 -0.9420
   40phy    C25 1064   2.407   4.632   2.134 -0.3605  0.4665  0.0396
   40phy    C23 1065   2.490   4.641   2.266 -0.5363 -0.3936 -0.1528
   40phy    C24 1066   2.607   4.740   2.255 -0.3776  0.0326  0.0783
   40phy    C22 1067   2.401   4.678   2.388  0.2101  0.6380  0.4518
   40phy    C21 1068   2.422   4.594   2.519 -0.0721  0.0755  0.4876
   40phy    C20 1069   2.299   4.597   2.616  0.2439 -0.2412  0.3197
   40phy    C18 1070   2.289   4.496   2.740 -0.2559 -0.0511  0.2007
   40phy    O01 1071   2.415   4.520   2.812 -0.0521  0.3896 -0.0232
   40phy    H01 1072   2.408   4.598   2.863 -0.6587 -0.7194  1.6973
   40phy    C19 1073   2.176   4.556   2.831 -0.2053 -0.2708  0.5136
   40phy    C13 1074   2.273   4.345   2.688  0.0921 -0.2079 -0.2070
   40phy     H3 1075   2.329   4.337   2.591  0.2172 -1.5279 -0.0492
   40phy    O33 1076   2.137   4.313   2.653  0.4051 -0.3056 -0.3047
   40phy    H1B 1077   2.103   4.353   2.575 -3.9880 -0.9710  0.9885
   40phy    C12 1078   2.341   4.229   2.777 -0.3770  0.0523  0.9699
   40phy    O11 1079   2.477   4.251   2.807 -0.3490  0.5750 -0.3690
   40phy    H1A 1080   2.507   4.338   2.790  1.5745  0.2467  0.9425
   41phy    C35 1081   0.732   1.656   1.759 -0.0797 -0.0068 -0.0757
   41phy    C33 1082   0.815   1.737   1.654  0.3771  0.1847  0.0922
   41phy    C34 1083   0.761   1.699   1.514  0.3607 -0.6091 -0.1319
   41phy    C32 1084   0.840   1.884   1.689  0.3862 -0.1051  0.6317
   41phy    C31 1085   0.984   1.920   1.741  0.1467  1.1635  0.2371
   41phy    C30 1086   1.017   2.063   1.761 -0.6446 -0.6686 -0.1222
   41phy    C28 1087   1.167   2.093   1.791 -0.2998  0.6514 -0.7256
   41phy    C29 1088   1.264   2.091   1.671  0.0249 -0.7177  0.2425
   41phy    C27 1089   1.177   2.239   1.834  0.2716  0.3243  0.8087
   41phy    C26 1090   1.256   2.269   1.962  0.4196  0.2950 -0.2036
   41phy    C25 1091   1.221   2.413   2.018 -0.2102 -0.5205  0.1047
   41phy    C23 1092   1.298   2.438   2.151  0.2547 -0.5053 -0.8888
   41phy    C24 1093   1.349   2.578   2.150 -0.4627  0.0726 -0.4395
   41phy    C22 1094   1.213   2.419   2.281  0.5769  0.0650  0.4245
   41phy    C21 1095   1.273   2.344   2.401  0.3343  0.2482 -0.1745
   41phy    C20 1096   1.183   2.347   2.531 -0.6181 -0.2096  0.0124
   41phy    C18 1097   1.240   2.311   2.674  0.1148  0.6664  0.6092
   41phy    O01 1098   1.344   2.404   2.701 -0.6090  0.3778  0.2200
   41phy    H01 1099   1.371   2.403   2.791  0.1587 -1.1962  0.0070
   41phy    C19 1100   1.125   2.349   2.768  0.2093 -0.4796  0.0896
   41phy    C13 1101   1.289   2.156   2.693  0.6213 -0.0152 -0.8766
   41phy     H3 1102   1.219   2.088   2.637 -0.2234  1.1789 -1.3056
   41phy    O33 1103   1.269   2.109   2.831 -0.1865 -0.5303 -0.3985
   41phy    H1B 1104   1.353   2.100   2.871  1.1828  0.9142 -2.6943
   41phy    C12 1105   1.434   2.118   2.644 -0.0842  0.8987  0.0559
   41phy    O11 1106   1.537   2.123   2.743 -0.0669  0.0997  0.0267
   41phy    H1A 1107   1.616   2.091   2.704  0.5945  1.5719  0.0864
   42phy    C35 1108   0.153   0.848   0.525  0.2953  0.2784  0.0118
   42phy    C33 1109   0.267   0.814   0.616  0.1648  0.2285 -0.1338
   42phy    C34 1110   0.230   0.827   0.761  0.2700 -0.0953 -0.7132
   42phy    C32 1111   0.329   0.670   0.591  0.1316 -0.0714  0.4393
   42phy    C31 1112   0.442   0.675   0.484  0.5291  0.7739  0.1291
   42phy    C30 1113   0.488   0.532   0.457  0.5156  0.0701 -0.0900
   42phy    C28 1114   0.588   0.523   0.339 -0.0549  0.4966  0.1964
   42phy    C29 1115   0.719   0.469   0.383  0.0051  0.0133  0.1484
   42phy    C27 1116   0.527   0.434   0.230  0.2530  0.2731  0.2549
   42phy    C26 1117   0.558   0.472   0.085 -0.0809  0.2988  0.1407
   42phy    C25 1118   0.523   0.359  -0.011 -0.4260 -0.1261  0.2739
   42phy    C23 1119   0.537   0.396  -0.159  0.2242 -0.1596  0.9275
   42phy    C24 1120   0.675   0.362  -0.202  0.3517  0.1484  0.0551
   42phy    C22 1121   0.445   0.308  -0.245  0.4642 -0.1641  0.4729
   42phy    C21 1122   0.298   0.343  -0.246 -0.4603 -0.6048  0.2594
   42phy    C20 1123   0.224   0.243  -0.341  0.4137  0.2458 -0.7054
   42phy    C18 1124   0.155   0.105  -0.289 -0.6550  0.2077  0.2131
   42phy    O01 1125   0.254   0.033  -0.214  0.0498  0.3027  0.5475
   42phy    H01 1126   0.329   0.011  -0.265  0.8594  3.5986  0.0954
   42phy    C19 1127   0.128   0.027  -0.422 -0.8314 -0.6053 -0.2711
   42phy    C13 1128   0.018   0.125  -0.201  0.2579  0.2508 -0.1564
   42phy     H3 1129   0.043   0.197  -0.119 -0.7212 -0.5688  0.8956
   42phy    O33 1130  -0.080   0.206  -0.264 -0.0768 -0.1025 -0.0903
   42phy    H1B 1131  -0.121   0.157  -0.333 -0.2621  0.7446 -0.5912
   42phy    C12 1132  -0.034   0.031  -0.091  0.3562  0.2194  0.0585
   42phy    O11 1133  -0.139  -0.046  -0.120  0.2561  0.5064 -0.2531
   42phy    H1A 1134  -0.148  -0.111  -0.053  1.8104 -0.8725 -1.3317
   43phy    C35 1135   0.734   0.531   1.864 -0.1306  0.0376  0.3422
   43phy    C33 1136   0.772   0.438   1.981 -1.0530 -0.4754  0.1793
   43phy    C34 1137   0.876   0.338   1.927 -0.4874 -0.3072 -0.0077
   43phy    C32 1138   0.821   0.510   2.110 -0.5599 -0.6034  0.0479
   43phy    C31 1139   0.796   0.441   2.246 -0.2625 -0.6462 -0.1224
   43phy    C30 1140   0.873   0.513   2.357 -0.4295 -0.1832  0.1416
   43phy    C28 1141   0.826   0.490   2.502 -0.5216  0.2579 -0.2090
   43phy    C29 1142   0.914   0.383   2.570  0.4733 -0.2289  0.1178
   43phy    C27 1143   0.839   0.622   2.585 -0.2948  0.2446  0.2968
   43phy    C26 1144   0.715   0.663   2.655  0.5088  0.7497 -0.4039
   43phy    C25 1145   0.729   0.807   2.712 -0.0485  0.0649  0.2273
   43phy    C23 1146   0.629   0.829   2.825  0.8689 -0.0136 -0.0378
   43phy    C24 1147   0.675   0.900   2.955  0.2693  0.4098 -0.0785
   43phy    C22 1148   0.496   0.897   2.766  0.5240 -0.2253 -0.0335
   43phy    C21 1149   0.372   0.835   2.826  0.3466 -0.4576 -0.4223
   43phy    C20 1150   0.234   0.872   2.764  0.0843  0.1481 -0.1496
   43phy    C18 1151   0.101   0.845   2.855 -0.2468 -1.1604 -0.3627
   43phy    O01 1152   0.090   0.936   2.967 -1.0027  0.4697 -0.2433
   43phy    H01 1153   0.111   1.025   2.947  0.9138  1.3340  4.2936
   43phy    C19 1154  -0.000   0.891   2.747 -0.1894  0.0035  0.0263
   43phy    C13 1155   0.069   0.693   2.903 -0.0040 -0.2337  0.1027
   43phy     H3 1156   0.094   0.623   2.819 -1.9190 -1.1495  0.2245
   43phy    O33 1157  -0.077   0.664   2.919 -0.8120  0.0049  0.0650
   43phy    H1B 1158  -0.122   0.713   2.985 -2.5129 -2.4099  0.8237
   43phy    C12 1159   0.155   0.635   3.020  0.0079 -0.2889 -0.3621
   43phy    O11 1160   0.113   0.681   3.147 -0.3055 -0.3092  0.8350
   43phy    H1A 1161   0.090   0.771   3.138 -1.3483 -0.6265  0.0492
   44phy    C35 1162   1.238   1.457   1.184 -0.5137  0.0311 -0.3333
   44phy    C33 1163   1.211   1.604   1.159 -0.3257 -0.3974 -0.0289
   44phy    C34 1164   1.150   1.668   1.286  0.0206  0.0470 -0.2162
   44phy    C32 1165   1.348   1.679   1.148  0.0331  0.2686  0.2252
   44phy    C31 1166   1.375   1.797   1.045  0.6954 -0.5517  0.0666
   44phy    C30 1167   1.499   1.867   1.087 -0.1672 -0.0134  0.3267
   44phy    C28 1168   1.557   1.967   0.989  0.1412  0.4475  0.1089
   44phy    C29 1169   1.602   2.081   1.071 -0.0101 -0.3477 -0.1305
   44phy    C27 1170   1.659   1.902   0.890  0.0495  0.5987 -0.1881
   44phy    C26 1171   1.683   1.974   0.758  0.3319  0.0969 -0.7808
   44phy    C25 1172   1.800   1.933   0.677 -0.4087 -0.5011  0.1695
   44phy    C23 1173   1.814   2.013   0.547 -0.2447 -0.9661 -0.0172
   44phy    C24 1174   1.919   2.120   0.561 -0.1201 -0.1210 -0.2037
   44phy    C22 1175   1.857   1.910   0.440  0.6847 -0.5254 -0.2310
   44phy    C21 1176   1.739   1.876   0.341 -0.5308 -0.8694 -0.4392
   44phy    C20 1177   1.758   1.749   0.261  0.0116 -0.2725  0.1566
   44phy    C18 1178   1.655   1.704   0.149  0.2564 -0.3709 -0.8414
   44phy    O01 1179   1.533   1.651   0.206  0.5627  0.1737 -0.2729
   44phy    H01 1180   1.469   1.712   0.236 -0.1394 -1.8208  2.7837
   44phy    C19 1181   1.734   1.579   0.105  0.1763 -0.1144  0.0773
   44phy    C13 1182   1.620   1.809   0.029  0.7978 -0.0760  0.1139
   44phy     H3 1183   1.562   1.891   0.079  2.8722 -0.2865  3.1496
   44phy    O33 1184   1.725   1.895  -0.015 -0.3278  0.0532  0.3147
   44phy    H1B 1185   1.703   1.982   0.014 -0.2004 -0.5042  2.2123
   44phy    C12 1186   1.508   1.797  -0.079  0.0663  0.1047  0.2230
   44phy    O11 1187   1.377   1.752  -0.045 -0.2272 -0.2737 -0.2420
   44phy    H1A 1188   1.378   1.658  -0.045 -1.7347 -0.3187  0.9645
   45phy    C35 1189   2.169   1.879   1.773  0.5080 -0.1001  0.6227
   45phy    C33 1190   2.020   1.844   1.754 -0.0952  0.0571 -0.6340
   45phy    C34 1191   2.018   1.700   1.708  0.0496  0.5700  0.1806
   45phy    C32 1192   1.947   1.863   1.889 -0.2953 -0.0643 -0.6180
   45phy    C31 1193   1.857   1.981   1.873  0.2715  0.7009  0.3170
   45phy    C30 1194   1.773   2.001   1.992  0.0416 -0.2101 -0.5126
   45phy    C28 1195   1.705   2.140   2.001  0.1439  0.1270  0.2425
   45phy    C29 1196   1.573   2.153   1.926 -0.5154  0.0564  0.5169
   45phy    C27 1197   1.670   2.178   2.143  0.3330  0.4801  0.0207
   45phy    C26 1198   1.751   2.287   2.211 -0.0173  0.2427  0.4437
   45phy    C25 1199   1.681   2.322   2.341 -0.1584  0.3048 -0.2766
   45phy    C23 1200   1.763   2.404   2.439 -0.0505  0.0887 -0.0833
   45phy    C24 1201   1.667   2.498   2.515 -0.1937 -0.2823 -0.5951
   45phy    C22 1202   1.825   2.309   2.545 -0.4655 -0.3397 -0.9694
   45phy    C21 1203   1.958   2.359   2.616 -0.0694 -0.2589 -0.0799
   45phy    C20 1204   2.022   2.239   2.687 -0.2964 -0.1052  0.3391
   45phy    C18 1205   2.150   2.270   2.780  0.1242  0.1633 -0.2676
   45phy    O01 1206   2.138   2.385   2.863 -0.1992 -0.4272 -0.5183
   45phy    H01 1207   2.047   2.407   2.862 -0.2180 -0.3827 -2.7370
   45phy    C19 1208   2.142   2.148   2.879  0.1789  0.2031 -0.0499
   45phy    C13 1209   2.290   2.266   2.690 -0.4180  0.2404  0.0957
   45phy     H3 1210   2.285   2.183   2.615  1.9649 -0.5706  0.7412
   45phy    O33 1211   2.409   2.221   2.762  0.2456  0.4247 -0.0355
   45phy    H1B 1212   2.436   2.139   2.725  2.1182  0.6061  0.8107
   45phy    C12 1213   2.328   2.390   2.607  0.1143  0.3331 -0.2960
   45phy    O11 1214   2.384   2.500   2.680 -0.1340  0.1511  0.4458
   45phy    H1A 1215   2.313   2.542   2.724  0.8033  1.2476  0.9568
   46phy    C35 1216   1.029   3.609   1.857  0.0070 -0.0655 -0.3518
   46phy    C33 1217   1.052   3.461   1.819  0.7124  0.3649  0.1547
   46phy    C34 1218   0.959   3.435   1.707  0.5633  0.0761  0.3014
   46phy    C32 1219   1.194   3.441   1.765 -0.4008 -0.3348 -0.6778
   46phy    C31 1220   1.315   3.436   1.866  0.4926  0.2465 -0.2082
   46phy    C30 1221   1.444   3.411   1.796 -0.9669  0.0999 -0.1760
   46phy    C28 1222   1.575   3.407   1.879  0.1494 -0.0666 -0.3000
   46phy    C29 1223   1.677   3.325   1.802  0.3926  0.1188 -0.2258
   46phy    C27 1224   1.644   3.545   1.904  0.4173  0.1012 -0.2852
   46phy    C26 1225   1.652   3.576   2.056 -0.0206 -0.5951  0.0648
   46phy    C25 1226   1.718   3.712   2.089  0.5172  0.7969 -0.2257
   46phy    C23 1227   1.761   3.734   2.233  0.5387  0.2827  0.0366
   46phy    C24 1228   1.858   3.850   2.237  0.1442  0.3780  0.0508
   46phy    C22 1229   1.643   3.773   2.320  0.4089  0.4536 -0.1036
   46phy    C21 1230   1.651   3.741   2.470  0.1089 -0.1089 -0.3954
   46phy    C20 1231   1.532   3.822   2.518 -0.0278  0.0974  0.4049
   46phy    C18 1232   1.494   3.859   2.668  0.1728 -0.1783 -0.8798
   46phy    O01 1233   1.617   3.909   2.722 -0.3536 -0.4126  0.5346
   46phy    H01 1234   1.647   3.980   2.668  0.0570  0.9449  2.4318
   46phy    C19 1235   1.391   3.971   2.649 -0.7435  0.1872 -0.6685
   46phy    C13 1236   1.450   3.733   2.764 -0.3522 -0.2833  0.0547
   46phy     H3 1237   1.521   3.648   2.749  0.2463  0.2420 -0.1554
   46phy    O33 1238   1.330   3.667   2.710 -0.8687 -0.1603  0.1098
   46phy    H1B 1239   1.314   3.583   2.748  1.3060  0.2931  2.3028
   46phy    C12 1240   1.443   3.752   2.921 -0.0703 -0.0259  0.2883
   46phy    O11 1241   1.336   3.838   2.955  0.4868 -0.2386  0.2116
   46phy    H1A 1242   1.258   3.811   2.911  0.4151  0.5002 -0.1324
   47phy    C35 1243   5.143   3.404   1.259 -0.2915 -0.1079  0.0213
   47phy    C33 1244   5.170   3.259   1.306  0.9521  0.0295  0.0633
   47phy    C34 1245   5.297   3.263   1.393 -0.3554  0.0312 -0.5845
   47phy    C32 1246   5.045   3.212   1.382  0.4804 -0.3557  0.2898
   47phy    C31 1247   5.013   3.061   1.358 -0.1516  0.2839  0.2560
   47phy    C30 1248   4.874   3.030   1.414 -0.6622  0.8719  0.0515
   47phy    C28 1249   4.840   2.877   1.432  0.3705 -1.1606 -0.0245
   47phy    C29 1250   4.766   2.856   1.562 -0.6819  0.0262  0.2539
   47phy    C27 1251   4.765   2.821   1.307  0.2472  0.0977  0.6135
   47phy    C26 1252   4.791   2.677   1.263 -0.1507  0.1021 -0.1710
   47phy    C25 1253   4.731   2.655   1.124  0.0763  0.0767  0.3842
   47phy    C23 1254   4.731   2.509   1.072  0.1702 -0.3187 -0.2504
   47phy    C24 1255   4.604   2.436   1.114  0.1863 -0.1870 -0.2831
   47phy    C22 1256   4.741   2.519   0.915 -0.9516  0.4267 -0.2252
   47phy    C21 1257   4.815   2.405   0.850 -0.3659 -0.1498  0.1213
   47phy    C20 1258   4.846   2.429   0.699 -0.7631 -0.5548 -0.1622
   47phy    C18 1259   4.892   2.312   0.604  0.3624  0.1820  0.1248
   47phy    O01 1260   4.998   2.240   0.668  0.4213 -0.3449 -0.7019
   47phy    H01 1261   4.976   2.194   0.747  1.0620 -0.5050 -0.6153
   47phy    C19 1262   4.957   2.383   0.480 -0.1309  0.8100 -0.5158
   47phy    C13 1263   4.767   2.211   0.571  0.4408 -0.2044 -0.1982
   47phy     H3 1264   4.728   2.177   0.670 -1.2332  1.2558 -0.3080
   47phy    O33 1265   4.647   2.274   0.523  0.0446  0.5338 -0.1305
   47phy    H1B 1266   4.639   2.365   0.546 -1.6589  0.3979 -0.1223
   47phy    C12 1267   4.780   2.066   0.517  0.2059  0.2999 -0.1932
   47phy    O11 1268   4.884   1.976   0.543 -0.2478 -0.5018 -0.2668
   47phy    H1A 1269   4.962   2.028   0.539  0.4270 -1.3657  0.8988
   48phy    C35 1270   2.345   3.592   1.969 -0.3554  0.2999  0.0539
   48phy    C33 1271   2.382   3.475   1.875  0.2380 -0.0597 -0.1589
   48phy    C34 1272   2.411   3.547   1.746  0.1431  0.5458 -0.5606
   48phy    C32 1273   2.504   3.397   1.925  0.2169  0.4627 -0.3687
   48phy    C31 1274   2.512   3.257   1.866 -0.3164 -0.8592  0.0369
   48phy    C30 1275   2.643   3.174   1.886  0.4582 -0.1385 -0.1534
   48phy    C28 1276   2.640   3.030   1.830 -0.9417  0.2877  0.2211
   48phy    C29 1277   2.733   3.034   1.713 -0.1379  0.6742 -0.0171
   48phy    C27 1278   2.691   2.917   1.924 -0.5115 -0.5670  0.3580
   48phy    C26 1279   2.591   2.878   2.034 -0.1310  0.2820 -0.2031
   48phy    C25 1280   2.624   2.738   2.085  0.1388  0.2863 -0.1492
   48phy    C23 1281   2.537   2.690   2.204 -0.6554 -0.2625 -0.2322
   48phy    C24 1282   2.415   2.607   2.169 -0.3003  0.5982  0.2034
   48phy    C22 1283   2.633   2.614   2.294  0.0813  0.0715  0.8121
   48phy    C21 1284   2.642   2.648   2.440  0.3034  0.0535 -0.1649
   48phy    C20 1285   2.701   2.528   2.520 -0.6559  0.4767  0.4477
   48phy    C18 1286   2.729   2.541   2.676 -0.2931 -0.2516  0.3856
   48phy    O01 1287   2.608   2.581   2.751 -0.1005  0.3665  0.0121
   48phy    H01 1288   2.530   2.535   2.729 -0.9629  1.2036  1.1884
   48phy    C19 1289   2.744   2.393   2.711 -0.0357  0.3177  0.0091
   48phy    C13 1290   2.854   2.635   2.715 -0.7478  0.0856 -0.1709
   48phy     H3 1291   2.932   2.621   2.636  1.0414  1.4152  1.2882
   48phy    O33 1292   2.933   2.601   2.827  0.4364  0.4062  0.0421
   48phy    H1B 1293   2.901   2.650   2.900  1.2027 -0.3622  0.9087
   48phy    C12 1294   2.835   2.789   2.723 -0.6337  0.1944 -0.5709
   48phy    O11 1295   2.775   2.838   2.838  0.2709  0.8241  0.2805
   48phy    H1A 1296   2.684   2.818   2.838  0.5508 -0.7999 -1.3290
   49phy    C35 1297   2.079   2.625   1.181 -0.2641  0.3088 -0.4215
   49phy    C33 1298   2.018   2.655   1.317 -0.0794  0.2513  0.5053
   49phy    C34 1299   1.864   2.678   1.298 -0.4862  0.4398 -0.0242
   49phy    C32 1300   2.051   2.540   1.411  0.3031 -0.1364  0.2309
   49phy    C31 1301   2.120   2.584   1.542 -0.2621  0.7236  0.5268
   49phy    C30 1302   2.116   2.479   1.653  0.0669  0.2132  0.6929
   49phy    C28 1303   2.164   2.508   1.796  0.1938 -0.5367  0.2867
   49phy    C29 1304   2.126   2.647   1.855 -0.3352 -0.0417  0.5945
   49phy    C27 1305   2.112   2.393   1.875  0.3918 -0.7541 -0.1425
   49phy    C26 1306   2.171   2.358   2.007 -0.1674 -0.3192 -0.0581
   49phy    C25 1307   2.110   2.227   2.066 -0.4194 -0.6857 -0.0316
   49phy    C23 1308   2.184   2.164   2.181  0.5527 -0.4530  0.3632
   49phy    C24 1309   2.074   2.098   2.270  0.1491  0.4635 -0.0065
   49phy    C22 1310   2.289   2.064   2.132 -0.4350 -0.4854 -0.3111
   49phy    C21 1311   2.406   2.044   2.232 -0.1338 -0.5121  0.1827
   49phy    C20 1312   2.524   1.965   2.189  0.3568 -0.5428  0.1562
   49phy    C18 1313   2.624   1.901   2.296  0.3351  0.3334 -0.4335
   49phy    O01 1314   2.550   1.798   2.370  0.0309 -0.3398  0.1623
   49phy    H01 1315   2.497   1.744   2.315  0.3273 -0.8146  0.3362
   49phy    C19 1316   2.722   1.828   2.205 -0.5013  0.2861  0.2167
   49phy    C13 1317   2.700   2.004   2.399 -0.2939 -0.5337 -0.0449
   49phy     H3 1318   2.754   2.082   2.340 -3.3629  1.3704 -0.5960
   49phy    O33 1319   2.804   1.935   2.465  0.0123  0.5091  0.0895
   49phy    H1B 1320   2.770   1.854   2.500 -0.4456  1.1985  1.3252
   49phy    C12 1321   2.612   2.078   2.507  0.0036 -0.2306 -0.1029
   49phy    O11 1322   2.558   2.012   2.620 -0.4718  0.3318 -0.2490
   49phy    H1A 1323   2.628   1.989   2.678  0.5441  1.4768 -0.9698
   50phy    C35 1324   0.869   2.810   1.295 -0.5873  0.4928  0.2192
   50phy    C33 1325   0.861   2.660   1.274 -0.7796 -0.1446 -0.4695
   50phy    C34 1326   0.793   2.603   1.399  0.2074  0.4329 -0.0101
   50phy    C32 1327   0.797   2.626   1.141  0.3244  0.2506  0.3902
   50phy    C31 1328   0.788   2.481   1.092  0.7333  0.1785  0.7769
   50phy    C30 1329   0.660   2.452   1.002  0.0118  0.5839  0.6943
   50phy    C28 1330   0.657   2.306   0.959 -0.0670 -0.5850  0.1975
   50phy    C29 1331   0.557   2.237   1.039  0.0791  0.0366  0.2095
   50phy    C27 1332   0.635   2.293   0.802  0.8971  0.0835 -0.0261
   50phy    C26 1333   0.756   2.238   0.741 -0.1768  0.1024  0.4741
   50phy    C25 1334   0.742   2.194   0.597 -0.1594  0.0720  0.1405
   50phy    C23 1335   0.869   2.136   0.531 -0.3268  0.1829 -0.1143
   50phy    C24 1336   0.853   1.987   0.506  0.7076 -0.1324 -0.0470
   50phy    C22 1337   0.909   2.192   0.394 -0.0697 -0.5100 -0.2006
   50phy    C21 1338   0.963   2.335   0.373 -0.3773  0.3554 -0.6516
   50phy    C20 1339   0.922   2.380   0.229 -0.4066 -0.5309 -0.7237
   50phy    C18 1340   0.978   2.519   0.188 -0.0959  0.3265  1.0699
   50phy    O01 1341   0.948   2.620   0.293 -1.0934 -0.1297 -0.3483
   50phy    H01 1342   0.965   2.575   0.373  1.8485 -0.6046 -1.1131
   50phy    C19 1343   0.894   2.558   0.062 -0.1143  0.3612  0.2034
   50phy    C13 1344   1.138   2.508   0.154  0.3241 -0.5406  0.3877
   50phy     H3 1345   1.179   2.453   0.243  1.3604  0.0207  0.2769
   50phy    O33 1346   1.199   2.421   0.052  0.2661 -0.1972 -0.0679
   50phy    H1B 1347   1.147   2.344   0.037 -0.5688  0.3739 -0.2042
   50phy    C12 1348   1.232   2.626   0.186  0.0363 -0.0737  0.5943
   50phy    O11 1349   1.279   2.679   0.065 -0.2144  0.1398 -0.1607
   50phy    H1A 1350   1.208   2.714   0.014  0.8083  0.3565 -1.4843
   51phy    C35 1351   0.829   1.719   0.836  0.6910 -0.0820  0.4263
   51phy    C33 1352   0.838   1.840   0.923  0.4572  0.1495 -0.1931
   51phy    C34 1353   0.751   1.831   1.048  0.8742  0.4531  0.3114
   51phy    C32 1354   0.983   1.889   0.941  0.5470 -0.4414 -0.4110
   51phy    C31 1355   0.997   2.038   0.913 -0.7928 -0.6353 -0.3244
   51phy    C30 1356   1.147   2.072   0.906 -0.1305  0.2526  0.4300
   51phy    C28 1357   1.180   2.219   0.876 -0.0343 -0.2542 -0.3630
   51phy    C29 1358   1.179   2.312   0.993 -0.0783 -0.3057  0.1173
   51phy    C27 1359   1.312   2.235   0.799 -0.2199  0.1086  0.3143
   51phy    C26 1360   1.318   2.318   0.667  0.3529  0.1844  0.7722
   51phy    C25 1361   1.455   2.350   0.617  0.4457 -0.2162  0.3783
   51phy    C23 1362   1.462   2.420   0.475  0.3549  0.0858 -0.3526
   51phy    C24 1363   1.457   2.576   0.484  0.0847  0.3351 -0.1506
   51phy    C22 1364   1.601   2.385   0.422  0.7157 -0.4205 -0.4283
   51phy    C21 1365   1.593   2.339   0.275  0.0215  0.9067  0.2087
   51phy    C20 1366   1.725   2.264   0.241  0.0108 -0.6249  0.2270
   51phy    C18 1367   1.764   2.253   0.089  0.0579 -0.0837 -0.2439
   51phy    O01 1368   1.673   2.156   0.029  0.4181 -0.6406 -0.2883
   51phy    H01 1369   1.586   2.190   0.039  1.1923  0.8558  2.5483
   51phy    C19 1370   1.893   2.176   0.101 -0.0821  0.0930  0.0073
   51phy    C13 1371   1.771   2.394   0.012 -0.1034 -0.0565  0.3616
   51phy     H3 1372   1.664   2.414  -0.011  0.0181  2.2450  1.5185
   51phy    O33 1373   1.784   2.514   0.092 -0.5486 -0.3959  0.3420
   51phy    H1B 1374   1.799   2.493   0.183  1.3373  0.5440  0.3015
   51phy    C12 1375   1.783   2.419  -0.138  0.1257  0.3340  0.2339
   51phy    O11 1376   1.903   2.482  -0.173  0.4494 -0.3586 -0.0408
   51phy    H1A 1377   1.906   2.546  -0.104 -1.5782 -0.4014  0.1522
   52phy    C35 1378   1.792   1.599   1.301  0.3933 -0.7170  0.1213
   52phy    C33 1379   1.879   1.709   1.242  0.5406  0.4189  0.0303
   52phy    C34 1380   1.935   1.792   1.361 -0.1166 -0.5365  0.0217
   52phy    C32 1381   1.999   1.663   1.154 -0.0335 -0.6710 -0.1102
   52phy    C31 1382   1.968   1.651   1.004 -0.0204 -0.5768 -0.1379
   52phy    C30 1383   2.091   1.626   0.912  0.0222 -0.0932 -0.4182
   52phy    C28 1384   2.062   1.632   0.763 -0.1259 -0.2695 -0.0061
   52phy    C29 1385   2.178   1.692   0.681  0.0850 -0.0266 -0.1049
   52phy    C27 1386   2.028   1.490   0.712  0.6080  0.1371  0.1587
   52phy    C26 1387   1.931   1.472   0.593 -0.0594 -0.0881 -0.9013
   52phy    C25 1388   1.926   1.324   0.561  0.2675  0.8767 -0.0758
   52phy    C23 1389   1.841   1.293   0.433 -0.2893  0.6109 -0.5979
   52phy    C24 1390   1.914   1.321   0.300 -0.3865 -0.4255 -0.3355
   52phy    C22 1391   1.821   1.138   0.433 -0.4966  0.4178  0.1817
   52phy    C21 1392   1.683   1.088   0.391 -0.2511 -1.1352  0.1736
   52phy    C20 1393   1.686   0.935   0.407 -0.2121  0.2619  0.5757
   52phy    C18 1394   1.558   0.851   0.372 -0.5420  0.1922  0.4843
   52phy    O01 1395   1.432   0.908   0.412 -0.0120 -0.4344  0.1800
   52phy    H01 1396   1.438   1.001   0.397 -0.6821 -0.5433 -0.8791
   52phy    C19 1397   1.580   0.721   0.451 -0.4729 -0.6135  0.0616
   52phy    C13 1398   1.544   0.814   0.215  0.6189 -0.0026 -0.1192
   52phy     H3 1399   1.520   0.916   0.174  0.2649  0.3025  0.8224
   52phy    O33 1400   1.665   0.787   0.140  0.3528  0.3472 -0.0298
   52phy    H1B 1401   1.723   0.861   0.133  2.1984 -1.0419 -0.5139
   52phy    C12 1402   1.421   0.762   0.131 -0.0244 -0.1549  0.0854
   52phy    O11 1403   1.291   0.768   0.187  0.8865 -0.3834  0.2477
   52phy    H1A 1404   1.298   0.745   0.277  0.8331 -1.5754 -0.0413
   53phy    C35 1405   1.729   2.460   1.817  0.0547  0.5755 -0.1636
   53phy    C33 1406   1.681   2.597   1.837 -0.1382  0.4845 -0.3232
   53phy    C34 1407   1.686   2.642   1.979 -0.6328 -0.2402 -0.4402
   53phy    C32 1408   1.742   2.695   1.738 -0.5042 -0.4687  0.4018
   53phy    C31 1409   1.638   2.784   1.663  0.2998 -0.8663 -0.2630
   53phy    C30 1410   1.696   2.877   1.556 -0.5453 -0.2445 -0.2979
   53phy    C28 1411   1.595   2.943   1.461  0.1461 -0.3873 -0.3404
   53phy    C29 1412   1.518   3.059   1.516 -0.1412 -0.7935  0.1007
   53phy    C27 1413   1.683   3.010   1.348 -0.0814 -0.0839 -0.0391
   53phy    C26 1414   1.629   3.042   1.203 -0.1042  0.0070 -0.2620
   53phy    C25 1415   1.732   3.113   1.118 -0.2673 -0.3983  1.0265
   53phy    C23 1416   1.689   3.146   0.971 -0.0259 -0.6044 -0.4261
   53phy    C24 1417   1.608   3.279   0.967 -0.0616  0.0358 -0.1444
   53phy    C22 1418   1.819   3.158   0.887 -0.7299  0.3701 -0.1999
   53phy    C21 1419   1.805   3.157   0.730 -0.2110 -0.2931 -0.0605
   53phy    C20 1420   1.942   3.190   0.665 -0.0820  0.2992  0.9149
   53phy    C18 1421   1.957   3.210   0.513 -0.7852  0.1471  0.0236
   53phy    O01 1422   1.907   3.091   0.453 -0.1534 -0.4510 -0.5902
   53phy    H01 1423   1.940   3.026   0.511  0.1191  0.2669  0.0847
   53phy    C19 1424   2.108   3.198   0.488  0.4333 -0.0055 -0.3262
   53phy    C13 1425   1.895   3.347   0.442 -0.1649 -0.0056  0.0271
   53phy     H3 1426   1.897   3.427   0.520 -1.3576  0.7620 -0.6904
   53phy    O33 1427   1.968   3.421   0.341 -0.0085  0.3226 -0.7979
   53phy    H1B 1428   1.947   3.380   0.260  2.2292 -0.2188 -1.1845
   53phy    C12 1429   1.738   3.376   0.428 -0.2041 -0.2463 -0.1569
   53phy    O11 1430   1.680   3.386   0.300  0.0889  0.3114 -0.3137
   53phy    H1A 1431   1.587   3.395   0.310  0.2206  1.0502  0.2892
   54phy    C35 1432   3.125   2.529   2.166  0.0509  0.3985 -0.2838
   54phy    C33 1433   3.076   2.401   2.236 -0.5093  0.6738 -0.2921
   54phy    C34 1434   3.081   2.405   2.391 -0.1467 -0.5916 -0.9286
   54phy    C32 1435   2.923   2.371   2.207  0.2544 -0.1800 -0.1012
   54phy    C31 1436   2.907   2.308   2.068 -0.4594 -0.5538  0.0517
   54phy    C30 1437   2.767   2.265   2.022 -0.5789  0.2087  0.2927
   54phy    C28 1438   2.748   2.265   1.865  0.4126 -0.9056 -0.3032
   54phy    C29 1439   2.677   2.136   1.815 -0.1725 -0.4711 -0.5493
   54phy    C27 1440   2.704   2.407   1.819  0.3429  0.1406  0.5677
   54phy    C26 1441   2.718   2.445   1.669 -0.2321  0.0502 -0.1510
   54phy    C25 1442   2.646   2.577   1.630  0.2952  0.2806  0.0961
   54phy    C23 1443   2.640   2.600   1.478 -0.2558 -0.0683  0.1132
   54phy    C24 1444   2.510   2.559   1.420  0.1820  0.1899  0.3153
   54phy    C22 1445   2.665   2.746   1.454 -0.6054 -0.4900 -0.5115
   54phy    C21 1446   2.772   2.783   1.351  0.0325 -0.1511  0.1373
   54phy    C20 1447   2.797   2.930   1.342  0.1023 -0.4581  0.1208
   54phy    C18 1448   2.884   2.996   1.225  0.6022  0.0392 -0.2930
   54phy    O01 1449   3.017   2.943   1.228 -0.0247  0.4301 -0.0634
   54phy    H01 1450   3.053   2.947   1.314 -0.1917  1.6587 -0.0373
   54phy    C19 1451   2.901   3.145   1.269 -0.0413 -0.6096 -0.3167
   54phy    C13 1452   2.829   2.977   1.075  0.0225 -0.3827 -0.2335
   54phy     H3 1453   2.831   2.866   1.062 -2.0231 -0.4878  0.1660
   54phy    O33 1454   2.685   2.993   1.043 -0.3187 -0.4213 -0.4726
   54phy    H1B 1455   2.679   3.070   0.991 -0.7041  0.5736  0.9772
   54phy    C12 1456   2.927   2.985   0.940  0.4425 -0.7737 -0.4230
   54phy    O11 1457   3.060   2.940   0.962 -0.6937 -0.4902 -0.2182
   54phy    H1A 1458   3.079   2.951   1.053  1.1110 -0.0485 -0.6196
   55phy    C35 1459   4.778   3.975   1.350 -0.0657 -0.5373  0.0335
   55phy    C33 1460   4.879   4.051   1.280 -0.2716 -0.4433 -0.2683
   55phy    C34 1461   5.011   3.978   1.302 -0.6266  0.4922 -0.4127
   55phy    C32 1462   4.840   4.071   1.126 -0.4781  0.3227 -0.1568
   55phy    C31 1463   4.910   4.174   1.048 -0.1375  0.7727  0.4114
   55phy    C30 1464   4.871   4.152   0.897  0.3935  0.1496  0.0911
   55phy    C28 1465   4.955   4.239   0.796  0.1882 -0.2220  0.5236
   55phy    C29 1466   5.092   4.175   0.776  0.2610  0.0183  0.0036
   55phy    C27 1467   4.880   4.246   0.661  0.2312 -0.2399  0.1793
   55phy    C26 1468   4.886   4.390   0.599 -0.2427  0.5908  0.6333
   55phy    C25 1469   4.872   4.372   0.447 -0.0151 -0.1443  0.0630
   55phy    C23 1470   4.862   4.499   0.362 -0.6864  0.5840 -0.2428
   55phy    C24 1471   4.925   4.459   0.228 -0.1527 -0.0162 -0.2211
   55phy    C22 1472   4.721   4.562   0.348 -0.4137  0.1242  0.0325
   55phy    C21 1473   4.705   4.711   0.302  0.7701  0.1471  0.1230
   55phy    C20 1474   4.558   4.737   0.276  0.0113  0.4561 -1.1741
   55phy    C18 1475   4.502   4.873   0.208  0.2931  0.3322  0.0921
   55phy    O01 1476   4.544   4.981   0.289 -0.3810 -0.0066 -0.1576
   55phy    H01 1477   4.637   4.986   0.277 -0.1774 -1.7060  0.4935
   55phy    C19 1478   4.345   4.862   0.224 -0.0060 -0.6891 -0.4024
   55phy    C13 1479   4.556   4.902   0.060 -0.0388  0.2219  0.1533
   55phy     H3 1480   4.660   4.939   0.075 -0.8501  2.5324  0.3833
   55phy    O33 1481   4.578   4.776  -0.023 -0.3873 -0.0650  0.4766
   55phy    H1B 1482   4.516   4.749  -0.087  1.6243 -1.5656 -0.9720
   55phy    C12 1483   4.550   5.028  -0.033  0.0003  0.4169  0.0352
   55phy    O11 1484   4.576   5.153   0.028  0.0335 -0.1903  0.1906
   55phy    H1A 1485   4.496   5.173   0.071  0.2667  0.1670  0.4623
   56phy    C35 1486   2.060   3.201   1.863 -0.4694 -0.3681 -0.3208
   56phy    C33 1487   1.989   3.079   1.924  1.0335 -0.0616 -0.1784
   56phy    C34 1488   1.930   3.004   1.801 -0.3228 -0.2107 -0.2314
   56phy    C32 1489   2.085   3.000   2.012  0.6242 -0.4110 -0.0940
   56phy    C31 1490   2.002   2.915   2.110  0.3207 -0.3058  0.0437
   56phy    C30 1491   2.092   2.848   2.213 -0.2836 -0.4387  0.3214
   56phy    C28 1492   2.013   2.752   2.304 -0.3708  0.5471  0.7426
   56phy    C29 1493   2.034   2.602   2.260 -0.0399 -0.4699 -0.0342
   56phy    C27 1494   2.073   2.760   2.448 -0.0883  0.1479 -0.5354
   56phy    C26 1495   1.984   2.840   2.547 -0.2240 -0.3185  0.1564
   56phy    C25 1496   2.033   2.848   2.691 -0.4158 -0.8066 -0.1618
   56phy    C23 1497   1.940   2.932   2.781 -0.2893 -0.3096  0.7120
   56phy    C24 1498   1.824   2.846   2.832  0.7341  0.0906 -0.2407
   56phy    C22 1499   2.017   2.971   2.906  0.1753  0.0077  0.5108
   56phy    C21 1500   2.072   3.115   2.894  0.7205 -0.0793 -0.3978
   56phy    C20 1501   2.141   3.167   3.020  0.1485  0.6719 -0.2170
   56phy    C18 1502   2.187   3.311   3.038  0.1512 -0.3412 -0.0250
   56phy    O01 1503   2.066   3.389   3.003  0.2677  0.0035  0.0358
   56phy    H01 1504   2.000   3.375   3.067  2.5125  1.7388  3.0130
   56phy    C19 1505   2.203   3.329   3.193 -0.2022  0.1788 -0.6847
   56phy    C13 1506   2.308   3.346   2.941  0.3744 -0.1960 -0.4268
   56phy     H3 1507   2.275   3.319   2.837 -1.5583  1.6820 -0.3648
   56phy    O33 1508   2.420   3.260   2.961 -0.1754 -0.0140  0.0525
   56phy    H1B 1509   2.403   3.173   2.931 -0.0546  0.6600 -2.1282
   56phy    C12 1510   2.354   3.499   2.918  0.0179 -0.2565  0.2467
   56phy    O11 1511   2.251   3.598   2.902 -0.2111  0.3227  0.6890
   56phy    H1A 1512   2.191   3.583   2.973 -0.9318  2.2272  0.5542
   57phy    C35 1513   1.195   2.975   1.250 -0.4320  0.3137 -0.4390
   57phy    C33 1514   1.116   3.106   1.271  0.0769  0.0024 -0.0942
   57phy    C34 1515   1.167   3.186   1.389 -0.2592  0.6407 -0.4505
   57phy    C32 1516   1.125   3.201   1.149 -0.0944 -0.1719 -0.1300
   57phy    C31 1517   1.021   3.174   1.038 -0.3512 -0.6589  0.6312
   57phy    C30 1518   1.019   3.280   0.921  0.0423  0.2562  0.3317
   57phy    C28 1519   0.895   3.246   0.831 -0.2062  0.4556  0.4294
   57phy    C29 1520   0.760   3.292   0.887 -0.6971  0.1433 -0.3747
   57phy    C27 1521   0.919   3.308   0.688 -0.5751  0.3952 -0.2448
   57phy    C26 1522   0.850   3.227   0.583  0.1576  0.2384 -0.0057
   57phy    C25 1523   0.816   3.313   0.455 -0.3675 -0.0961 -0.2957
   57phy    C23 1524   0.729   3.260   0.338 -0.1020  0.2173  0.3367
   57phy    C24 1525   0.583   3.235   0.370 -0.4169  0.2193  0.0416
   57phy    C22 1526   0.748   3.356   0.219 -0.0706 -0.4879 -0.0032
   57phy    C21 1527   0.737   3.295   0.078 -0.6580 -0.4151 -0.6837
   57phy    C20 1528   0.819   3.368  -0.035  0.2178 -0.4893  0.3946
   57phy    C18 1529   0.774   3.363  -0.184 -0.0797 -0.2732 -0.1028
   57phy    O01 1530   0.757   3.218  -0.208 -0.1390 -0.2872 -0.0701
   57phy    H01 1531   0.835   3.169  -0.191  0.0113  0.0161  0.1279
   57phy    C19 1532   0.899   3.408  -0.269 -0.0188 -0.1387 -0.2310
   57phy    C13 1533   0.644   3.444  -0.210  0.2188 -0.5179 -0.7757
   57phy     H3 1534   0.564   3.376  -0.172 -0.9617  1.0196 -0.3989
   57phy    O33 1535   0.620   3.556  -0.121  0.3712 -0.0021 -0.0793
   57phy    H1B 1536   0.649   3.641  -0.149  3.1479  0.2919  3.0469
   57phy    C12 1537   0.556   3.442  -0.332 -0.0682 -0.7668  0.1945
   57phy    O11 1538   0.564   3.549  -0.428 -0.1964  0.1491 -0.4324
   57phy    H1A 1539   0.655   3.568  -0.442  0.5070 -2.2522  0.3161
   58phy    C35 1540   1.450   2.992   2.206  0.5658 -0.3083 -0.0523
   58phy    C33 1541   1.479   3.010   2.058 -0.2972  0.1657  0.2768
   58phy    C34 1542   1.627   2.991   2.036  0.4494 -0.0219 -0.0166
   58phy    C32 1543   1.406   2.916   1.968  0.4189 -0.4165  0.2955
   58phy    C31 1544   1.327   2.999   1.870  0.3244  0.0202  0.1608
   58phy    C30 1545   1.233   2.930   1.771  0.2721 -0.2128 -0.0309
   58phy    C28 1546   1.079   2.930   1.781  0.4891  0.2532 -0.0380
   58phy    C29 1547   1.013   2.909   1.647 -0.0762  0.0121 -0.2053
   58phy    C27 1548   1.035   2.811   1.873  0.2405 -0.3305 -0.3843
   58phy    C26 1549   0.985   2.855   2.015 -0.2399 -0.3278  0.4698
   58phy    C25 1550   1.017   2.750   2.122 -0.2451  0.2660 -0.4586
   58phy    C23 1551   0.939   2.767   2.256  0.4783 -0.6265 -0.3571
   58phy    C24 1552   0.809   2.690   2.267  0.0312  0.2994 -0.3229
   58phy    C22 1553   1.029   2.723   2.375 -0.6367  0.2173 -0.1084
   58phy    C21 1554   1.043   2.829   2.484 -0.1225  0.1476  0.3659
   58phy    C20 1555   1.075   2.753   2.610 -0.5391 -0.8691 -0.8069
   58phy    C18 1556   1.144   2.822   2.734 -0.0806  0.7460 -0.7272
   58phy    O01 1557   1.105   2.959   2.748 -0.1371 -0.0945 -0.1542
   58phy    H01 1558   1.153   3.019   2.694 -2.2704  1.1587 -0.8057
   58phy    C19 1559   1.071   2.744   2.846 -0.2708  0.5942  0.2700
   58phy    C13 1560   1.310   2.808   2.733  0.6097  0.0941 -0.2831
   58phy     H3 1561   1.343   2.702   2.718  2.6608  0.5324  0.8029
   58phy    O33 1562   1.369   2.834   2.867 -0.0880 -0.0404  0.5580
   58phy    H1B 1563   1.349   2.922   2.892  0.7979  0.4705 -0.4605
   58phy    C12 1564   1.387   2.896   2.636 -0.6258  0.2712  0.0139
   58phy    O11 1565   1.373   3.038   2.662 -0.0045  0.4194  0.0691
   58phy    H1A 1566   1.413   3.080   2.588  2.1751  0.8312  1.3875
   59phy    C35 1567   0.518   2.696   0.360  0.1393 -0.6210 -0.9294
   59phy    C33 1568   0.556   2.776   0.488  0.4404  0.1614  0.2093
   59phy    C34 1569   0.436   2.817   0.565  0.2561 -0.4176 -0.4096
   59phy    C32 1570   0.663   2.698   0.552 -0.2869  0.1458 -0.3482
   59phy    C31 1571   0.780   2.788   0.600  0.3699 -0.6714  0.1793
   59phy    C30 1572   0.878   2.709   0.677  0.5587  0.1458 -0.2442
   59phy    C28 1573   1.001   2.777   0.728  0.8741 -0.3524 -0.2309
   59phy    C29 1574   1.039   2.709   0.857 -0.1694 -0.1234  0.4146
   59phy    C27 1575   1.119   2.770   0.638  0.2892  0.2318 -0.0604
   59phy    C26 1576   1.150   2.915   0.601  0.7848 -0.3158  0.0214
   59phy    C25 1577   1.278   2.926   0.514  0.1168  0.2366 -0.2221
   59phy    C23 1578   1.337   3.068   0.512  0.0738 -0.0688  0.0349
   59phy    C24 1579   1.440   3.086   0.624  0.8241 -0.7129  0.2177
   59phy    C22 1580   1.421   3.086   0.386 -0.4363 -0.3970  0.2450
   59phy    C21 1581   1.370   3.122   0.241  0.3151  0.2738 -0.1411
   59phy    C20 1582   1.475   3.109   0.132 -0.2041  0.6561  0.6062
   59phy    C18 1583   1.430   3.131  -0.019  0.5991 -0.1215  0.1228
   59phy    O01 1584   1.306   3.061  -0.047 -0.1318 -0.2091 -0.0624
   59phy    H01 1585   1.246   3.084   0.021 -0.4320  1.9495 -0.9695
   59phy    C19 1586   1.547   3.067  -0.103 -0.5527  0.5932 -0.5350
   59phy    C13 1587   1.400   3.286  -0.054 -0.2285  0.2420 -0.0638
   59phy     H3 1588   1.302   3.307  -0.006 -0.1233  1.4589 -0.3409
   59phy    O33 1589   1.472   3.394   0.007 -0.3677 -0.1666 -0.0131
   59phy    H1B 1590   1.535   3.434  -0.049 -0.7927  0.6030  0.0453
   59phy    C12 1591   1.332   3.341  -0.188  0.1808 -0.1894 -0.0913
   59phy    O11 1592   1.418   3.414  -0.274  0.1841  0.6067 -0.7862
   59phy    H1A 1593   1.504   3.381  -0.262 -0.7783 -1.9116 -0.1683
   60phy    C35 1594   0.765   4.252   0.295 -0.8579 -0.1610 -0.3372
   60phy    C33 1595   0.762   4.300   0.442  0.4156 -0.0834  0.2342
   60phy    C34 1596   0.799   4.185   0.535 -0.3047  0.5316 -0.1082
   60phy    C32 1597   0.829   4.434   0.469 -0.0568  0.6965 -0.5070
   60phy    C31 1598   0.737   4.540   0.541  0.7355  0.0652 -0.3270
   60phy    C30 1599   0.801   4.671   0.588 -0.2297  0.5146 -0.3454
   60phy    C28 1600   0.692   4.767   0.642 -0.0548 -0.7821 -0.0535
   60phy    C29 1601   0.692   4.774   0.791  0.4913 -0.4180 -0.4042
   60phy    C27 1602   0.712   4.910   0.576  0.0171 -0.0014 -0.4636
   60phy    C26 1603   0.595   4.954   0.488 -0.3672 -0.3148  0.2899
   60phy    C25 1604   0.628   5.083   0.419  0.4214 -0.9127 -0.1246
   60phy    C23 1605   0.520   5.131   0.322 -0.3050  0.1129  0.1216
   60phy    C24 1606   0.428   5.243   0.374 -0.4168 -0.0976  0.0866
   60phy    C22 1607   0.599   5.172   0.191  0.2910  0.4265  0.2099
   60phy    C21 1608   0.572   5.076   0.071  0.9044  0.0892  0.1432
   60phy    C20 1609   0.660   5.115  -0.056  0.6154  0.0686  0.0678
   60phy    C18 1610   0.671   5.010  -0.175 -0.8083 -0.3539 -0.6821
   60phy    O01 1611   0.703   4.875  -0.123 -0.2060  0.0889 -0.0624
   60phy    H01 1612   0.793   4.859  -0.142  0.0293  1.3589 -0.1442
   60phy    C19 1613   0.801   5.057  -0.248  0.6064  0.1133 -0.3251
   60phy    C13 1614   0.538   5.011  -0.268 -0.1400  0.2393  0.5187
   60phy     H3 1615   0.458   4.979  -0.197 -1.1976  1.5086 -0.0542
   60phy    O33 1616   0.476   5.133  -0.312 -0.0264 -0.8953  0.6554
   60phy    H1B 1617   0.539   5.183  -0.361  1.0706 -0.1987  2.6461
   60phy    C12 1618   0.507   4.902  -0.380  0.1842 -0.0403  0.4165
   60phy    O11 1619   0.564   4.921  -0.503  0.1561 -0.1540  0.5702
   60phy    H1A 1620   0.561   5.014  -0.517 -1.7941 -0.2304  0.1870
   61phy    C35 1621   1.736   5.045   1.306 -0.5450 -0.5236 -0.0362
   61phy    C33 1622   1.680   4.919   1.361  0.3319  0.0284 -0.4462
   61phy    C34 1623   1.530   4.912   1.347  0.2211  0.4427  0.3424
   61phy    C32 1624   1.755   4.797   1.306  0.1952  0.5391 -0.3499
   61phy    C31 1625   1.753   4.659   1.377 -0.2004 -0.1469  0.3552
   61phy    C30 1626   1.883   4.589   1.345  0.1344 -0.4684  0.3570
   61phy    C28 1627   1.905   4.459   1.422  0.4020  1.0272 -0.6397
   61phy    C29 1628   1.984   4.363   1.335 -0.5848 -0.3477  0.1191
   61phy    C27 1629   1.982   4.483   1.550 -0.5351 -0.5617 -0.4847
   61phy    C26 1630   1.970   4.382   1.662  0.2773 -0.0902  0.7947
   61phy    C25 1631   2.008   4.437   1.799  0.4033 -0.4366  0.0367
   61phy    C23 1632   1.986   4.338   1.911  0.3424  0.1491 -0.0578
   61phy    C24 1633   2.102   4.356   2.006 -0.1404  0.0789  0.2021
   61phy    C22 1634   1.853   4.344   1.988  0.1432 -0.3092 -0.4114
   61phy    C21 1635   1.800   4.226   2.065  0.7875  0.0455 -0.0408
   61phy    C20 1636   1.668   4.253   2.143 -0.0118  0.5508  0.5509
   61phy    C18 1637   1.673   4.328   2.283 -0.2151  0.3917  0.6918
   61phy    O01 1638   1.792   4.407   2.296  0.1910  0.1557 -0.0834
   61phy    H01 1639   1.796   4.476   2.233  0.4966  1.3963  1.2231
   61phy    C19 1640   1.566   4.441   2.272 -0.0762 -0.6160  0.1704
   61phy    C13 1641   1.659   4.228   2.413 -0.1999 -0.2778 -0.1856
   61phy     H3 1642   1.585   4.147   2.390  0.7996 -1.3067  0.1367
   61phy    O33 1643   1.604   4.288   2.532 -0.0144 -0.9470 -0.0356
   61phy    H1B 1644   1.658   4.349   2.580  0.6254 -2.1974  0.9194
   61phy    C12 1645   1.789   4.143   2.458  0.4803  0.6387  0.1794
   61phy    O11 1646   1.782   4.075   2.579  0.1430  0.1142 -0.2805
   61phy    H1A 1647   1.815   4.134   2.645 -2.2983  0.2436  0.9311
   62phy    C35 1648   0.868   3.491   1.207  0.3095 -0.6580 -0.5072
   62phy    C33 1649   0.951   3.609   1.261  0.3772 -0.0049 -0.4959
   62phy    C34 1650   1.031   3.561   1.378  0.2482  0.0906 -0.1446
   62phy    C32 1651   1.030   3.671   1.146  0.1439  0.3957 -0.2711
   62phy    C31 1652   1.087   3.808   1.160  0.2068 -0.7131  0.3293
   62phy    C30 1653   1.189   3.848   1.045 -0.1707 -0.0313 -0.3186
   62phy    C28 1654   1.263   3.985   1.057  0.3256 -0.3770  0.0515
   62phy    C29 1655   1.377   3.978   1.157 -0.3285  0.3723 -0.0079
   62phy    C27 1656   1.319   4.021   0.917 -0.6520  0.0574  0.2012
   62phy    C26 1657   1.234   4.130   0.842  0.0308  0.0184 -0.7478
   62phy    C25 1658   1.290   4.154   0.698 -0.0830  0.0185 -0.0119
   62phy    C23 1659   1.207   4.254   0.609  0.0236  0.6378 -0.0509
   62phy    C24 1660   1.213   4.402   0.644  0.9942 -0.4247 -0.0398
   62phy    C22 1661   1.247   4.207   0.467  0.2164  0.3415  0.3863
   62phy    C21 1662   1.157   4.245   0.350 -0.1786 -0.7522  0.0790
   62phy    C20 1663   1.210   4.194   0.224  0.3112 -0.3482 -0.0238
   62phy    C18 1664   1.155   4.246   0.082  0.1751 -0.1500 -0.5940
   62phy    O01 1665   1.014   4.223   0.080  0.3072 -0.2304  0.2526
   62phy    H01 1666   0.989   4.144   0.125 -1.0060 -0.2971 -0.5215
   62phy    C19 1667   1.203   4.133  -0.015 -0.1750  0.2326  0.1975
   62phy    C13 1668   1.194   4.401   0.035 -0.6575  0.2748  0.2819
   62phy     H3 1669   1.282   4.424   0.101  1.8754 -0.9367 -2.4646
   62phy    O33 1670   1.265   4.422  -0.091  0.6362  0.4755 -0.2846
   62phy    H1B 1671   1.207   4.432  -0.164  0.3999 -1.9532 -0.5095
   62phy    C12 1672   1.105   4.520   0.084  0.1026 -0.0747  0.9056
   62phy    O11 1673   1.002   4.553  -0.002 -0.5357  0.2322 -0.0821
   62phy    H1A 1674   0.930   4.494   0.010 -0.8763  0.6816  0.1449
   63phy    C35 1675   1.222   3.567   2.210  0.9539 -0.2708 -0.0161
   63phy    C33 1676   1.205   3.510   2.347 -0.6082  0.2163 -0.0429
   63phy    C34 1677   1.063   3.461   2.364 -0.1585 -0.6647 -0.7669
   63phy    C32 1678   1.302   3.397   2.389 -0.3134 -0.1574  0.6769
   63phy    C31 1679   1.434   3.444   2.430 -0.4054 -0.5224 -0.2901
   63phy    C30 1680   1.502   3.322   2.490  0.1470  0.9045 -0.0298
   63phy    C28 1681   1.649   3.317   2.536 -0.4404  0.0906  0.0838
   63phy    C29 1682   1.668   3.213   2.644  0.3953  0.7482 -0.0007
   63phy    C27 1683   1.747   3.305   2.416 -0.1220 -0.2057 -0.0556
   63phy    C26 1684   1.892   3.334   2.448 -0.4982  0.3907 -0.1778
   63phy    C25 1685   1.996   3.334   2.329  0.1973 -0.1206 -0.5454
   63phy    C23 1686   2.141   3.367   2.365 -0.4194 -0.5001  0.4198
   63phy    C24 1687   2.222   3.295   2.253 -0.3175  0.0163 -0.2458
   63phy    C22 1688   2.184   3.514   2.375  0.5997 -0.0280 -0.0657
   63phy    C21 1689   2.176   3.565   2.520 -0.3693  0.1145 -0.1384
   63phy    C20 1690   2.150   3.714   2.512 -0.1535  0.0013 -0.3152
   63phy    C18 1691   2.111   3.800   2.639 -0.1049  1.1508 -0.0143
   63phy    O01 1692   2.220   3.794   2.741 -0.5988 -0.3482 -0.0241
   63phy    H01 1693   2.232   3.711   2.783  0.1842  0.0172  0.5039
   63phy    C19 1694   2.137   3.940   2.585 -0.5636 -0.5115 -0.4683
   63phy    C13 1695   1.961   3.785   2.705  0.0834 -0.2638 -0.0257
   63phy     H3 1696   1.886   3.790   2.622  1.5924  0.1187 -1.4020
   63phy    O33 1697   1.917   3.896   2.786 -0.5846  0.1442 -0.4828
   63phy    H1B 1698   1.922   3.970   2.729 -1.5580 -0.5540 -1.5073
   63phy    C12 1699   1.935   3.650   2.783  0.0205 -0.0158  0.3615
   63phy    O11 1700   1.806   3.619   2.831  0.1654  0.0587 -0.4514
   63phy    H1A 1701   1.756   3.698   2.821 -1.0755 -0.6585 -0.2657
   64phy    C35 1702   1.421   4.845   0.837  0.2732  0.0397  0.6350
   64phy    C33 1703   1.570   4.890   0.836 -0.1767  0.6323  0.3957
   64phy    C34 1704   1.564   5.028   0.897  1.0782 -0.8553  0.0517
   64phy    C32 1705   1.675   4.804   0.917  0.0907  0.3333 -0.6750
   64phy    C31 1706   1.704   4.658   0.865  0.1550 -0.2994  0.1552
   64phy    C30 1707   1.825   4.595   0.941  0.5528 -0.4076  0.1234
   64phy    C28 1708   1.876   4.464   0.885  0.3206  0.2703 -0.1842
   64phy    C29 1709   2.026   4.450   0.912 -0.1696 -0.4990 -0.1556
   64phy    C27 1710   1.792   4.340   0.923 -0.5198 -0.0771  0.3941
   64phy    C26 1711   1.814   4.218   0.829 -0.1320 -0.0701  0.2235
   64phy    C25 1712   1.704   4.113   0.854  0.1429  0.1817  0.1273
   64phy    C23 1713   1.731   3.984   0.769  0.7022 -0.2996  0.5908
   64phy    C24 1714   1.693   3.863   0.846 -0.1849  0.5637 -0.2724
   64phy    C22 1715   1.668   3.991   0.632 -0.0664 -0.7271 -0.6573
   64phy    C21 1716   1.727   3.918   0.520 -0.0336 -0.0327 -0.5984
   64phy    C20 1717   1.641   3.973   0.406 -0.1798  0.0182  0.6008
   64phy    C18 1718   1.670   3.914   0.262 -0.3357 -0.4401 -0.3858
   64phy    O01 1719   1.804   3.957   0.224 -0.1900  0.1654 -0.0111
   64phy    H01 1720   1.797   4.050   0.235 -2.7523  0.0523 -0.2430
   64phy    C19 1721   1.572   3.993   0.176  0.3581  0.1852 -0.1337
   64phy    C13 1722   1.650   3.754   0.243 -0.2779  0.7351  0.3941
   64phy     H3 1723   1.711   3.702   0.321  0.8373 -1.7040 -1.9524
   64phy    O33 1724   1.520   3.700   0.280  0.2312 -0.4779 -0.1249
   64phy    H1B 1725   1.492   3.758   0.348  1.8797 -0.1165  0.2874
   64phy    C12 1726   1.731   3.663   0.136 -0.4641  0.1093  0.3241
   64phy    O11 1727   1.839   3.721   0.067  0.0084  0.2262 -0.2380
   64phy    H1A 1728   1.830   3.815   0.067  0.4444  0.2853 -1.2104
   65phy    C35 1729   2.973   0.618   2.064  0.0799 -0.4283 -0.0922
   65phy    C33 1730   2.829   0.660   2.037 -0.4726  0.2907  0.1270
   65phy    C34 1731   2.778   0.762   2.140 -0.4126  0.3343 -0.2736
   65phy    C32 1732   2.813   0.711   1.892  0.3207  0.0706  0.0879
   65phy    C31 1733   2.720   0.626   1.809 -0.0939 -0.6743  0.0673
   65phy    C30 1734   2.729   0.678   1.664 -0.0876 -0.2554 -0.2930
   65phy    C28 1735   2.638   0.605   1.561 -0.1485 -0.5174 -0.4835
   65phy    C29 1736   2.509   0.684   1.541 -0.0944  0.3370  0.0275
   65phy    C27 1737   2.718   0.591   1.430  0.1245  0.4362 -0.1275
   65phy    C26 1738   2.719   0.452   1.376 -0.7773  0.4999 -0.0493
   65phy    C25 1739   2.799   0.438   1.245  0.0790 -0.0849  0.5928
   65phy    C23 1740   2.787   0.304   1.172  0.1031  0.0248  0.5510
   65phy    C24 1741   2.681   0.314   1.062 -0.0526  0.0352  0.6766
   65phy    C22 1742   2.925   0.274   1.125 -0.4088 -0.0628 -0.0365
   65phy    C21 1743   2.969   0.129   1.122 -0.4136  0.1100  0.3482
   65phy    C20 1744   3.097   0.119   1.038  0.7478 -0.0091 -0.5145
   65phy    C18 1745   3.144  -0.028   0.987 -0.8656 -0.2725 -0.5011
   65phy    O01 1746   3.158  -0.112   1.101 -0.4907  0.0102  0.3515
   65phy    H01 1747   3.169  -0.057   1.177 -0.1902 -1.2250  1.2364
   65phy    C19 1748   3.291  -0.011   0.933  0.0128  0.1223 -0.3420
   65phy    C13 1749   3.037  -0.105   0.899  0.2935 -0.5874 -0.1256
   65phy     H3 1750   2.953  -0.127   0.969  0.3421  0.1012  0.1618
   65phy    O33 1751   2.966  -0.024   0.812 -0.1020  0.1270 -0.4634
   65phy    H1B 1752   2.874  -0.018   0.833  0.0995  2.1497  0.0877
   65phy    C12 1753   3.025  -0.260   0.859 -0.5044  0.1537  0.0772
   65phy    O11 1754   3.052  -0.354   0.966 -0.0297 -0.7604 -0.3260
   65phy    H1A 1755   3.093  -0.314   1.040 -1.0245 -1.0312  0.3976
   66phy    C35 1756   1.052   0.463   1.027 -0.9007  0.1647 -0.2227
   66phy    C33 1757   1.145   0.574   1.054 -0.2664  0.1557  0.3778
   66phy    C34 1758   1.066   0.706   1.047 -0.1865 -0.0634 -0.2404
   66phy    C32 1759   1.212   0.552   1.191 -0.5648 -0.3529  0.3583
   66phy    C31 1760   1.360   0.588   1.205  0.1846  0.2700 -0.1140
   66phy    C30 1761   1.393   0.655   1.343  0.3813 -0.1389 -0.3134
   66phy    C28 1762   1.540   0.676   1.374 -0.1728  0.6865  0.4074
   66phy    C29 1763   1.604   0.794   1.291  0.5464 -0.1300  0.1453
   66phy    C27 1764   1.553   0.698   1.523  0.5912  0.0310 -0.5725
   66phy    C26 1765   1.662   0.629   1.600  0.1264  0.3059  0.2733
   66phy    C25 1766   1.652   0.632   1.753  0.6138  0.7508  0.2263
   66phy    C23 1767   1.780   0.604   1.827 -0.1935 -0.4344 -0.7523
   66phy    C24 1768   1.860   0.739   1.848  0.0732  0.0484 -0.0959
   66phy    C22 1769   1.750   0.544   1.968  1.0689  0.1858  0.4145
   66phy    C21 1770   1.862   0.451   2.028  0.3793 -0.0416  0.3455
   66phy    C20 1771   1.826   0.400   2.170  0.2345 -0.6955  0.1721
   66phy    C18 1772   1.923   0.376   2.285  0.0599  0.1284 -0.7186
   66phy    O01 1773   2.004   0.499   2.303 -0.0233  0.8540  0.7100
   66phy    H01 1774   1.963   0.579   2.276  0.9805  1.0010 -0.4581
   66phy    C19 1775   1.827   0.373   2.407  0.1734 -0.2083  0.6095
   66phy    C13 1776   2.012   0.244   2.256  0.0108  0.6709 -0.1497
   66phy     H3 1777   2.040   0.243   2.148 -2.0571 -0.1028 -0.7203
   66phy    O33 1778   1.938   0.124   2.261 -0.0596 -0.4823 -0.2042
   66phy    H1B 1779   1.877   0.117   2.190  0.3446 -0.9101 -0.5185
   66phy    C12 1780   2.144   0.223   2.341  0.4188 -0.0586 -0.2603
   66phy    O11 1781   2.127   0.157   2.465 -0.2402 -0.1621 -0.1481
   66phy    H1A 1782   2.061   0.093   2.451  0.5832 -1.8577  2.9428
   67phy    C35 1783   3.066   0.844   0.883  0.0422 -0.5417 -0.2771
   67phy    C33 1784   3.169   0.839   1.000  0.7437  0.2826  0.0603
   67phy    C34 1785   3.106   0.880   1.127 -0.0786  0.1605 -0.1390
   67phy    C32 1786   3.227   0.694   1.006 -0.6530  0.0399  0.0473
   67phy    C31 1787   3.365   0.673   1.070 -0.1201  0.1098 -0.0697
   67phy    C30 1788   3.409   0.530   1.079 -0.3795 -0.3547  0.3499
   67phy    C28 1789   3.562   0.503   1.093 -0.0883  0.1804 -0.0166
   67phy    C29 1790   3.605   0.512   1.243  0.4919 -0.1042  0.1007
   67phy    C27 1791   3.592   0.365   1.040 -0.4590 -0.2881 -0.3273
   67phy    C26 1792   3.657   0.355   0.902 -0.5338 -0.2773 -0.5256
   67phy    C25 1793   3.672   0.203   0.859  0.0561 -0.4155 -0.1399
   67phy    C23 1794   3.730   0.167   0.720  0.1732  0.1817  0.1131
   67phy    C24 1795   3.876   0.149   0.736 -0.1543 -0.4182 -0.7775
   67phy    C22 1796   3.674   0.036   0.664 -0.2590  0.0496  0.6768
   67phy    C21 1797   3.560   0.056   0.562  0.0250 -0.4197  0.1285
   67phy    C20 1798   3.526  -0.073   0.483 -0.0683  0.4039  0.6634
   67phy    C18 1799   3.396  -0.100   0.403  0.6263  0.5158  0.2679
   67phy    O01 1800   3.288  -0.096   0.508  0.3338 -0.2805  0.3594
   67phy    H01 1801   3.314  -0.161   0.570  2.3414  1.2793  1.2820
   67phy    C19 1802   3.421  -0.249   0.377 -0.2034 -0.0497  0.4478
   67phy    C13 1803   3.372  -0.003   0.277  0.4551 -0.6562 -0.1533
   67phy     H3 1804   3.366   0.098   0.325 -0.2393 -0.1021 -1.3650
   67phy    O33 1805   3.479   0.031   0.191  0.1240  0.7192  0.2955
   67phy    H1B 1806   3.529  -0.047   0.177 -0.7388  0.0732  0.7925
   67phy    C12 1807   3.228   0.004   0.203 -0.3054  0.2136 -0.0438
   67phy    O11 1808   3.114  -0.021   0.276 -0.0434 -0.3937 -0.5142
   67phy    H1A 1809   3.061   0.056   0.287 -2.0943 -1.8862  0.7014
   68phy    C35 1810   2.422   0.209   1.276  0.5268 -0.2194  0.0368
   68phy    C33 1811   2.378   0.213   1.421  0.1649  0.1951 -0.2510
   68phy    C34 1812   2.346   0.350   1.456 -0.7114  0.2871 -0.1224
   68phy    C32 1813   2.256   0.118   1.445 -0.2025 -0.3612  0.0601
   68phy    C31 1814   2.289  -0.023   1.487 -0.7179  0.2218  0.0714
   68phy    C30 1815   2.164  -0.114   1.511 -0.2137  0.1057  0.1663
   68phy    C28 1816   2.193  -0.261   1.498  0.4441  0.0071 -0.0116
   68phy    C29 1817   2.094  -0.321   1.592  0.2124  0.2355 -0.0189
   68phy    C27 1818   2.171  -0.321   1.358  0.0750 -0.0952  0.0842
   68phy    C26 1819   2.275  -0.431   1.316 -0.4241 -0.7385 -0.3625
   68phy    C25 1820   2.248  -0.514   1.192  0.2444 -0.4280 -0.0406
   68phy    C23 1821   2.365  -0.612   1.159 -0.4161  0.0581 -0.4388
   68phy    C24 1822   2.342  -0.750   1.227  0.5420 -0.3260 -0.5307
   68phy    C22 1823   2.362  -0.646   1.010 -0.0770 -0.3250  0.0781
   68phy    C21 1824   2.459  -0.561   0.924 -0.0115 -0.2983 -0.2355
   68phy    C20 1825   2.467  -0.600   0.771 -0.4264  0.1888 -0.2598
   68phy    C18 1826   2.350  -0.607   0.661 -0.1972  0.0219  0.1485
   68phy    O01 1827   2.250  -0.703   0.711 -0.3431  0.1414  0.4702
   68phy    H01 1828   2.298  -0.779   0.736 -2.4352 -1.1264  0.8946
   68phy    C19 1829   2.422  -0.666   0.535  0.2914 -0.0405 -0.9015
   68phy    C13 1830   2.275  -0.470   0.632 -0.8794  0.4022 -0.3834
   68phy     H3 1831   2.232  -0.440   0.732  0.6393  1.5634 -0.0376
   68phy    O33 1832   2.356  -0.353   0.624 -0.1652  0.1280 -0.4595
   68phy    H1B 1833   2.405  -0.345   0.545  1.0388  2.5255  0.4109
   68phy    C12 1834   2.127  -0.456   0.577 -0.0395  0.7995 -0.1922
   68phy    O11 1835   2.054  -0.575   0.571  0.0213  0.3169 -0.5801
   68phy    H1A 1836   2.073  -0.616   0.653 -1.1393  0.0633 -0.4189
   69phy    C35 1837   2.962   2.946   2.401  0.4623  0.2016 -0.3302
   69phy    C33 1838   2.997   3.045   2.296 -0.0808 -0.4918  0.3990
   69phy    C34 1839   3.048   2.975   2.170  0.5262  0.2938 -0.2922
   69phy    C32 1840   2.869   3.118   2.259 -0.0543  1.1310 -0.3717
   69phy    C31 1841   2.882   3.265   2.299  0.2467  0.4470 -0.6561
   69phy    C30 1842   2.757   3.353   2.269 -0.0890  0.2081 -0.5452
   69phy    C28 1843   2.801   3.501   2.290  0.6051 -0.3159 -0.1232
   69phy    C29 1844   2.813   3.575   2.159  0.9472  0.2714  0.0590
   69phy    C27 1845   2.703   3.568   2.386  0.0206 -0.8482  0.7715
   69phy    C26 1846   2.759   3.666   2.493  0.0355 -0.3095  0.7162
   69phy    C25 1847   2.642   3.721   2.574  0.2812  0.4362  0.0057
   69phy    C23 1848   2.699   3.805   2.686  0.3993 -0.4156 -0.2891
   69phy    C24 1849   2.711   3.957   2.649  0.5430 -0.1420  0.5094
   69phy    C22 1850   2.590   3.797   2.798 -0.0517 -0.4599 -0.3375
   69phy    C21 1851   2.624   3.839   2.938  0.2491  0.1576 -0.7117
   69phy    C20 1852   2.512   3.830   3.046  0.3030 -0.1084 -0.2110
   69phy    C18 1853   2.538   3.820   3.202  0.1434  0.0974  0.1723
   69phy    O01 1854   2.600   3.947   3.239  0.4968  0.1644 -0.0489
   69phy    H01 1855   2.576   4.016   3.181 -1.1367 -0.0148  0.3624
   69phy    C19 1856   2.394   3.829   3.255 -0.1119 -0.0308  0.1143
   69phy    C13 1857   2.619   3.686   3.252  0.5182  0.0409 -0.2220
   69phy     H3 1858   2.568   3.597   3.208 -0.4370  0.1889  0.5461
   69phy    O33 1859   2.599   3.657   3.396 -0.1626  0.1022 -0.0705
   69phy    H1B 1860   2.651   3.711   3.452  0.7659 -0.0008 -0.8115
   69phy    C12 1861   2.770   3.676   3.219  0.6639  0.2068  0.2646
   69phy    O11 1862   2.826   3.552   3.202 -0.5454 -0.0914  0.1565
   69phy    H1A 1863   2.786   3.490   3.145  0.6653 -0.8265  0.0754
   70phy    C35 1864   0.962   0.126   0.567  0.0260 -0.0566 -0.1685
   70phy    C33 1865   1.042   0.245   0.610  0.2140  0.5915 -0.3183
   70phy    C34 1866   0.951   0.363   0.650 -0.4753 -0.0583 -0.3763
   70phy    C32 1867   1.161   0.197   0.700  0.6749 -0.1806  0.5994
   70phy    C31 1868   1.278   0.288   0.674 -0.2075 -0.0634  0.2068
   70phy    C30 1869   1.405   0.253   0.761  0.0488  0.5355  0.0082
   70phy    C28 1870   1.525   0.351   0.752 -0.2872 -0.1946  0.1617
   70phy    C29 1871   1.510   0.449   0.870  0.2158  0.1470  0.1381
   70phy    C27 1872   1.653   0.271   0.768  0.4046 -0.1434  0.2769
   70phy    C26 1873   1.730   0.238   0.642 -0.8856  0.9719  0.6583
   70phy    C25 1874   1.837   0.132   0.657  0.0299  0.2926  0.8785
   70phy    C23 1875   1.924   0.093   0.535  0.1508 -0.6526 -0.0844
   70phy    C24 1876   2.066   0.077   0.582 -1.0343 -0.2319 -0.0236
   70phy    C22 1877   1.875  -0.037   0.464 -0.4209 -0.9278  0.3672
   70phy    C21 1878   1.897  -0.076   0.318  0.2176  0.7848  0.5227
   70phy    C20 1879   1.812  -0.187   0.269  0.2978  0.1383 -0.1808
   70phy    C18 1880   1.815  -0.226   0.117 -0.9187  0.0508 -0.1859
   70phy    O01 1881   1.792  -0.114   0.029 -0.1864 -0.7591  0.6566
   70phy    H01 1882   1.863  -0.053   0.022 -0.0224 -0.9951  0.2065
   70phy    C19 1883   1.677  -0.290   0.102 -0.2439  0.4021  0.1291
   70phy    C13 1884   1.931  -0.321   0.064  0.4169 -0.3247 -0.7415
   70phy     H3 1885   1.963  -0.383   0.151  0.7676 -1.5471 -1.6965
   70phy    O33 1886   1.894  -0.429  -0.016  0.2865 -0.5953 -0.2704
   70phy    H1B 1887   1.912  -0.409  -0.105 -0.7792 -0.9642 -0.5849
   70phy    C12 1888   2.078  -0.277   0.048 -0.0764  0.1188 -0.6255
   70phy    O11 1889   2.118  -0.234  -0.081  0.4191 -0.0023  0.0915
   70phy    H1A 1890   2.202  -0.194  -0.066  1.1231 -0.6118 -1.8113
   71phy    C35 1891   2.193   1.267   0.938  0.4191 -0.4492 -0.2657
   71phy    C33 1892   2.095   1.168   0.999 -0.2115 -0.0680 -0.9173
   71phy    C34 1893   1.975   1.242   1.060  0.1783  0.4567  0.0673
   71phy    C32 1894   2.062   1.064   0.895 -0.4410  0.5428  0.1124
   71phy    C31 1895   2.021   0.930   0.961  0.2928 -0.5641 -0.3461
   71phy    C30 1896   1.947   0.843   0.863 -0.6609  0.0558 -0.0013
   71phy    C28 1897   1.910   0.707   0.929  0.1604 -0.6612  0.2952
   71phy    C29 1898   1.757   0.699   0.934 -0.0919  0.2118 -0.3054
   71phy    C27 1899   1.955   0.579   0.853 -0.1437  0.9020 -0.2633
   71phy    C26 1900   2.104   0.561   0.831 -0.2127 -0.1136  0.7013
   71phy    C25 1901   2.135   0.434   0.747  0.0812  0.1082  0.0178
   71phy    C23 1902   2.286   0.407   0.732 -0.2393  0.2989 -0.4637
   71phy    C24 1903   2.325   0.297   0.835 -0.3941  0.0708  0.3693
   71phy    C22 1904   2.317   0.343   0.596 -0.4314 -0.4541  0.0540
   71phy    C21 1905   2.362   0.447   0.498 -0.0716 -0.1821  0.0561
   71phy    C20 1906   2.386   0.402   0.346 -0.4880 -0.5683 -0.2493
   71phy    C18 1907   2.266   0.349   0.252 -0.2964  0.3242 -0.0989
   71phy    O01 1908   2.227   0.219   0.297 -0.2469 -0.5868  0.0562
   71phy    H01 1909   2.299   0.183   0.346  1.7183 -1.9854 -3.4368
   71phy    C19 1910   2.342   0.328   0.117  0.5008 -0.1683  0.5779
   71phy    C13 1911   2.136   0.444   0.230 -0.2081 -0.3149  0.2065
   71phy     H3 1912   2.099   0.462   0.334 -0.9618 -1.3887  0.1371
   71phy    O33 1913   2.149   0.579   0.192 -0.0069 -0.0326  0.3028
   71phy    H1B 1914   2.101   0.593   0.113  1.3755 -1.5601 -0.8779
   71phy    C12 1915   1.989   0.395   0.206  0.6509  0.2032  0.0214
   71phy    O11 1916   1.967   0.255   0.221  0.2580  0.4328 -0.1017
   71phy    H1A 1917   2.040   0.217   0.266 -0.2065  0.0185  0.3085
   72phy    C35 1918   2.367   1.526   1.442 -0.4102 -0.2785 -0.6509
   72phy    C33 1919   2.388   1.665   1.382  0.2539 -0.5035 -0.4869
   72phy    C34 1920   2.416   1.771   1.492  0.7649 -0.5421 -0.1570
   72phy    C32 1921   2.504   1.674   1.277 -0.2644  0.4831  0.5154
   72phy    C31 1922   2.459   1.655   1.134  0.6344 -0.2882 -0.1929
   72phy    C30 1923   2.582   1.632   1.049 -0.0988  0.2897  0.9263
   72phy    C28 1924   2.537   1.565   0.917 -0.8092  0.1868 -0.1243
   72phy    C29 1925   2.555   1.673   0.808 -0.4412 -0.0408  0.3090
   72phy    C27 1926   2.635   1.449   0.885 -0.1845  0.1297 -0.0101
   72phy    C26 1927   2.579   1.333   0.801 -0.0403 -0.0371  0.0212
   72phy    C25 1928   2.666   1.208   0.776  0.0349  0.2761  0.2261
   72phy    C23 1929   2.616   1.119   0.658 -0.1004 -0.5151 -0.2867
   72phy    C24 1930   2.742   1.037   0.614  0.0071  0.0764  0.0114
   72phy    C22 1931   2.490   1.037   0.689 -0.4073 -0.0984  0.2679
   72phy    C21 1932   2.418   0.996   0.563 -0.0836  0.3332 -0.3252
   72phy    C20 1933   2.305   0.892   0.582 -0.1821  0.4253 -0.4827
   72phy    C18 1934   2.184   0.906   0.475 -0.4727 -0.1965 -0.4708
   72phy    O01 1935   2.110   1.030   0.495 -0.3716 -0.1052 -0.5905
   72phy    H01 1936   2.101   1.054   0.585 -1.4921  0.1187 -0.7441
   72phy    C19 1937   2.084   0.796   0.517  0.1400  0.5894  0.2684
   72phy    C13 1938   2.232   0.896   0.324  0.4276 -1.0862 -0.7243
   72phy     H3 1939   2.287   0.993   0.311 -0.5624 -0.2387  1.1342
   72phy    O33 1940   2.333   0.802   0.286 -0.1651 -0.1545 -0.0281
   72phy    H1B 1941   2.299   0.714   0.280  0.5379 -0.4774  0.5006
   72phy    C12 1942   2.152   0.934   0.196 -0.1115 -0.2775  0.2392
   72phy    O11 1943   2.056   1.033   0.218  0.4880 -0.2550  0.1976
   72phy    H1A 1944   2.046   1.051   0.310 -0.1992  0.1402  0.0546
   73phy    C35 1945   2.188   2.065   1.378  0.2254  0.1891 -0.7037
   73phy    C33 1946   2.311   2.149   1.397 -0.4617  0.3266 -0.1694
   73phy    C34 1947   2.338   2.181   1.549  0.2336  0.9614  0.3883
   73phy    C32 1948   2.427   2.072   1.336 -0.4196 -0.0170  0.5692
   73phy    C31 1949   2.541   2.146   1.276  0.1752  0.0824 -0.4375
   73phy    C30 1950   2.653   2.058   1.227  0.4649 -0.3074  1.0758
   73phy    C28 1951   2.779   2.120   1.155 -0.1109 -0.5247 -0.4934
   73phy    C29 1952   2.884   2.160   1.263 -0.2764 -0.0448  0.2469
   73phy    C27 1953   2.830   2.006   1.058  0.3270 -0.2530  0.6147
   73phy    C26 1954   2.918   2.053   0.948  0.4336 -0.1321 -0.1338
   73phy    C25 1955   2.919   1.962   0.819 -0.4477 -0.0110 -0.3448
   73phy    C23 1956   3.023   2.009   0.717  0.6139 -0.2811 -0.5121
   73phy    C24 1957   3.103   1.892   0.675  0.4785 -0.2871 -1.0018
   73phy    C22 1958   2.963   2.073   0.589 -0.1096  0.4534 -0.0336
   73phy    C21 1959   2.933   2.225   0.604  0.0559 -0.0106 -0.4290
   73phy    C20 1960   2.958   2.299   0.475  0.2254 -0.0270  0.0613
   73phy    C18 1961   2.919   2.448   0.457  0.1629 -0.1594 -0.1983
   73phy    O01 1962   2.781   2.472   0.491 -0.0311  0.1018 -0.2407
   73phy    H01 1963   2.779   2.546   0.548 -0.0268  0.3364 -0.5414
   73phy    C19 1964   2.949   2.471   0.312  0.0384 -0.6298 -0.1372
   73phy    C13 1965   3.009   2.553   0.544  0.2101  0.0916  0.6489
   73phy     H3 1966   3.003   2.511   0.648 -1.2692  1.1061  1.0027
   73phy    O33 1967   3.151   2.568   0.533 -0.5154  0.4990 -0.6411
   73phy    H1B 1968   3.186   2.594   0.616 -1.4147  1.2058 -0.4549
   73phy    C12 1969   2.952   2.688   0.602  0.2591 -0.2200  0.4411
   73phy    O11 1970   2.809   2.695   0.614  0.1742 -0.0443 -0.3174
   73phy    H1A 1971   2.792   2.786   0.602 -0.0393  0.0556  0.6826
   74phy    C35 1972   3.452   2.410   1.382 -0.0724  0.3143 -0.1494
   74phy    C33 1973   3.500   2.524   1.292 -0.5547 -0.3642 -0.2905
   74phy    C34 1974   3.508   2.652   1.368  0.2849  0.2783 -0.0146
   74phy    C32 1975   3.643   2.497   1.234 -0.7461 -0.7900  0.0398
   74phy    C31 1976   3.645   2.476   1.081 -0.2404  0.0856 -0.6572
   74phy    C30 1977   3.780   2.444   1.012  0.2041  0.1291 -0.0240
   74phy    C28 1978   3.774   2.456   0.860 -0.1947  0.4973  0.2390
   74phy    C29 1979   3.816   2.601   0.817 -0.0764  0.2388  0.4514
   74phy    C27 1980   3.855   2.352   0.784 -0.0761 -0.1004  0.1448
   74phy    C26 1981   3.824   2.312   0.631 -0.4902  0.0119  0.6098
   74phy    C25 1982   3.899   2.192   0.566  0.0783  0.5797  0.0343
   74phy    C23 1983   3.867   2.160   0.416  0.1706  0.2010 -0.2962
   74phy    C24 1984   3.977   2.070   0.365 -0.0446  0.2324  0.1403
   74phy    C22 1985   3.737   2.074   0.410 -0.0532 -0.5841  0.7809
   74phy    C21 1986   3.625   2.147   0.342 -0.1608  0.0366 -0.1095
   74phy    C20 1987   3.501   2.058   0.330 -0.4653  0.2719  0.0902
   74phy    C18 1988   3.396   2.073   0.213 -0.6349 -0.0868  0.3778
   74phy    O01 1989   3.390   2.211   0.172  0.0519  0.1268 -0.2630
   74phy    H01 1990   3.310   2.228   0.127 -0.5066  0.1198  0.6954
   74phy    C19 1991   3.272   2.028   0.279  0.8729  0.5648  0.0369
   74phy    C13 1992   3.452   1.983   0.090  0.1968 -0.0101  0.0618
   74phy     H3 1993   3.544   2.038   0.059 -0.0451 -0.2309 -1.0973
   74phy    O33 1994   3.511   1.854   0.106  0.8093 -0.1004 -0.0045
   74phy    H1B 1995   3.591   1.861   0.154  1.0999 -2.5467 -0.0001
   74phy    C12 1996   3.402   2.013  -0.056 -0.5453 -0.5619 -0.3330
   74phy    O11 1997   3.297   1.932  -0.096 -0.4324  0.4575  0.3982
   74phy    H1A 1998   3.247   1.982  -0.158 -1.3610  0.5109  1.1597
   75phy    C35 1999   4.827   2.031   2.403 -0.3412 -0.2647  0.1770
   75phy    C33 2000   4.706   1.974   2.346  0.3741 -0.3580 -0.1322
   75phy    C34 2001   4.594   1.983   2.449 -0.3753 -1.0560 -0.4119
   75phy    C32 2002   4.659   2.047   2.215 -0.0003 -0.2286 -0.1395
   75phy    C31 2003   4.576   1.975   2.107 -0.3830  0.6873  0.0636
   75phy    C30 2004   4.548   2.058   1.975  0.2314 -0.5271 -0.4412
   75phy    C28 2005   4.454   1.967   1.889  0.1991  0.0665  0.0333
   75phy    C29 2006   4.314   2.026   1.906 -0.0859  0.2638  0.0529
   75phy    C27 2007   4.481   1.970   1.739 -0.1359  0.1367  0.3690
   75phy    C26 2008   4.586   1.874   1.690  0.1156 -0.5238 -0.6182
   75phy    C25 2009   4.569   1.846   1.538  0.1208 -0.1837  0.0833
   75phy    C23 2010   4.664   1.744   1.474 -0.6807 -1.1016  0.3264
   75phy    C24 2011   4.622   1.603   1.504  0.0383 -0.5024 -0.3258
   75phy    C22 2012   4.658   1.738   1.316 -0.4243  0.0133  0.6186
   75phy    C21 2013   4.764   1.825   1.237  0.2136  0.7376 -0.4171
   75phy    C20 2014   4.726   1.813   1.086 -0.0583 -0.3160  0.0363
   75phy    C18 2015   4.798   1.899   0.977  0.4738 -0.2514 -0.3610
   75phy    O01 2016   4.794   2.039   1.013 -0.2015  0.0753  0.5069
   75phy    H01 2017   4.720   2.054   1.069 -2.8893  0.0098 -2.6786
   75phy    C19 2018   4.714   1.885   0.851  0.1381 -0.7739  0.2159
   75phy    C13 2019   4.949   1.855   0.934 -0.3235 -0.2770  0.2597
   75phy     H3 2020   5.007   1.853   1.030 -1.3672 -1.2251  0.8977
   75phy    O33 2021   4.982   1.725   0.884 -0.6252 -0.4069 -0.2771
   75phy    H1B 2022   4.958   1.713   0.795 -0.4182 -0.5851 -0.3095
   75phy    C12 2023   5.050   1.962   0.870  0.3937 -0.1468 -0.6358
   75phy    O11 2024   5.011   2.101   0.889  0.1437  0.0206  0.0401
   75phy    H1A 2025   4.958   2.108   0.966  2.2664 -0.3011  1.6240
   76phy    C35 2026   3.683   1.768   1.682  0.2342 -0.3873  0.4630
   76phy    C33 2027   3.609   1.664   1.776 -0.6803 -0.2589 -0.3789
   76phy    C34 2028   3.549   1.543   1.704 -0.0806  0.1539 -0.8742
   76phy    C32 2029   3.712   1.619   1.881 -0.2995 -0.5337  0.4005
   76phy    C31 2030   3.673   1.621   2.028 -0.5801  0.3977 -0.2308
   76phy    C30 2031   3.778   1.543   2.109  0.3075 -0.0278 -0.4259
   76phy    C28 2032   3.748   1.507   2.260  0.2705 -0.4645  0.3927
   76phy    C29 2033   3.787   1.366   2.289 -0.1304  0.5760 -0.0929
   76phy    C27 2034   3.821   1.609   2.347  0.3950 -0.0192 -0.1899
   76phy    C26 2035   3.726   1.687   2.437  0.0802 -0.0849 -0.2071
   76phy    C25 2036   3.792   1.775   2.542  0.3219  0.0589  0.0894
   76phy    C23 2037   3.707   1.869   2.630 -0.0279 -0.2282  0.4035
   76phy    C24 2038   3.602   1.799   2.720 -0.1440 -0.1004 -0.2682
   76phy    C22 2039   3.812   1.958   2.703 -0.4597 -0.0427  0.4963
   76phy    C21 2040   3.771   2.092   2.759 -0.3512 -0.1164  0.2302
   76phy    C20 2041   3.880   2.156   2.850  0.8549 -0.5513  0.1645
   76phy    C18 2042   3.838   2.264   2.959  0.0135 -0.1483  0.2708
   76phy    O01 2043   3.739   2.206   3.051  0.0086  0.4344 -0.0457
   76phy    H01 2044   3.683   2.273   3.086  0.0699  0.6441 -0.3428
   76phy    C19 2045   3.961   2.278   3.051  0.7450 -0.3668  0.0282
   76phy    C13 2046   3.787   2.407   2.897 -0.2758 -0.0350 -0.5706
   76phy     H3 2047   3.860   2.444   2.820 -1.1881  0.9158 -1.0050
   76phy    O33 2048   3.801   2.514   2.994  0.4803 -0.2641 -0.5917
   76phy    H1B 2049   3.722   2.523   3.045  1.9334 -2.4049  2.3250
   76phy    C12 2050   3.643   2.416   2.828 -0.3262 -0.0523 -0.2095
   76phy    O11 2051   3.523   2.380   2.895 -0.4135  0.5007 -0.4455
   76phy    H1A 2052   3.522   2.444   2.964 -0.6581  1.0168 -0.9178
   77phy    C35 2053   2.614   1.263   1.297  0.4862  0.3611 -0.2644
   77phy    C33 2054   2.566   1.132   1.345  0.3190 -0.4032 -0.6515
   77phy    C34 2055   2.490   1.151   1.472 -0.5774 -0.0201  0.3192
   77phy    C32 2056   2.487   1.070   1.229  0.0955 -0.1303  0.2335
   77phy    C31 2057   2.523   0.923   1.205 -0.0674  0.6304 -0.1491
   77phy    C30 2058   2.434   0.859   1.099  0.4144  0.3948 -0.0591
   77phy    C28 2059   2.484   0.709   1.080 -0.4897  0.2923 -0.2453
   77phy    C29 2060   2.379   0.621   1.139 -0.2815  0.0966 -0.0377
   77phy    C27 2061   2.491   0.668   0.935  0.4176 -0.3079 -0.1484
   77phy    C26 2062   2.642   0.662   0.884 -0.6066 -0.4344 -0.3472
   77phy    C25 2063   2.656   0.556   0.777 -0.4336 -0.0780  0.4101
   77phy    C23 2064   2.802   0.559   0.718  0.0499 -0.1017  0.0686
   77phy    C24 2065   2.893   0.471   0.796 -0.2363 -0.3255  0.4345
   77phy    C22 2066   2.809   0.513   0.566 -0.5476 -0.5001  0.4954
   77phy    C21 2067   2.783   0.616   0.457 -0.1476  0.3209 -0.4118
   77phy    C20 2068   2.766   0.540   0.330  0.1139  0.5940  0.2289
   77phy    C18 2069   2.742   0.607   0.185 -0.4641  0.5977 -0.0731
   77phy    O01 2070   2.724   0.498   0.086 -0.3211  0.2639  0.0030
   77phy    H01 2071   2.794   0.438   0.101  1.2042  1.7534 -0.7799
   77phy    C19 2072   2.864   0.683   0.124  0.1539  0.0708 -0.0503
   77phy    C13 2073   2.610   0.697   0.175  0.1516  0.2438 -0.6522
   77phy     H3 2074   2.534   0.637   0.232  0.2536  0.9275  0.2293
   77phy    O33 2075   2.608   0.812   0.264  0.4519  0.3676  0.0686
   77phy    H1B 2076   2.520   0.821   0.293  0.1259  1.8890 -1.2520
   77phy    C12 2077   2.511   0.714   0.051  0.2603  0.0307  0.5679
   77phy    O11 2078   2.502   0.603  -0.035  0.0052  0.5448  0.2958
   77phy    H1A 2079   2.588   0.566  -0.031 -0.3706 -0.6212 -1.3892
   78phy    C35 2080   0.019   0.819   1.085 -0.0085 -0.6978  0.3779
   78phy    C33 2081  -0.071   0.768   1.196  0.0351 -0.2143 -0.4978
   78phy    C34 2082  -0.002   0.804   1.323  0.0893  0.1572  0.3710
   78phy    C32 2083  -0.202   0.841   1.194  0.1781 -0.3426  0.1736
   78phy    C31 2084  -0.303   0.769   1.103 -0.1283 -0.0697  0.3693
   78phy    C30 2085  -0.445   0.829   1.098  0.3424  0.1364 -0.3865
   78phy    C28 2086  -0.558   0.749   1.040  0.4510 -0.5091 -0.3270
   78phy    C29 2087  -0.675   0.750   1.139  0.5561 -0.2849  0.2407
   78phy    C27 2088  -0.604   0.826   0.907 -0.2435 -0.0451  0.0121
   78phy    C26 2089  -0.718   0.781   0.810  0.4139  0.6438  0.8721
   78phy    C25 2090  -0.746   0.897   0.712 -0.0072  0.1733  0.6067
   78phy    C23 2091  -0.876   0.901   0.633  0.5644 -0.1505  0.4627
   78phy    C24 2092  -0.991   0.983   0.705 -0.4601 -0.4961  0.4545
   78phy    C22 2093  -0.846   0.970   0.499  0.6374 -0.3401 -0.0756
   78phy    C21 2094  -0.892   0.881   0.385  0.1979 -0.0768 -0.1910
   78phy    C20 2095  -0.886   0.947   0.247 -0.9175  0.8603  0.7580
   78phy    C18 2096  -0.824   0.850   0.133 -0.4515 -0.2011  1.0088
   78phy    O01 2097  -0.710   0.777   0.180  0.5799 -0.1184 -0.2131
   78phy    H01 2098  -0.648   0.840   0.212 -1.0512  0.5622  1.8541
   78phy    C19 2099  -0.786   0.953   0.021 -0.1049 -0.3129 -0.6639
   78phy    C13 2100  -0.932   0.748   0.070  0.1252 -0.2983  0.4615
   78phy     H3 2101  -0.974   0.691   0.157  0.5469 -1.4861 -0.0844
   78phy    O33 2102  -1.054   0.805   0.027  0.2078  0.3118  0.0777
   78phy    H1B 2103  -1.127   0.755   0.057  0.0510  0.7155  0.3956
   78phy    C12 2104  -0.901   0.601   0.024 -0.4192  0.0341  0.1866
   78phy    O11 2105  -0.774   0.545   0.066 -0.3755  0.1164  0.0106
   78phy    H1A 2106  -0.736   0.608   0.124  0.9698  0.4091 -1.1595
   79phy    C35 2107   3.315   1.200   1.347 -0.3610 -0.1220 -0.1459
   79phy    C33 2108   3.195   1.249   1.274  0.2611 -0.0027 -0.3149
   79phy    C34 2109   3.095   1.318   1.364 -0.0644  0.4154 -0.0246
   79phy    C32 2110   3.225   1.326   1.146  0.4095 -0.0023 -0.9392
   79phy    C31 2111   3.138   1.302   1.023 -0.3441  0.1890  0.2483
   79phy    C30 2112   3.156   1.397   0.909 -0.2148  0.2351 -0.2038
   79phy    C28 2113   3.083   1.374   0.776 -0.0517 -0.8344  0.4329
   79phy    C29 2114   3.030   1.506   0.716 -0.3887  0.0406 -0.7857
   79phy    C27 2115   3.167   1.297   0.673  0.2308  0.7785 -0.1879
   79phy    C26 2116   3.108   1.169   0.605  0.2086  0.0152  0.3846
   79phy    C25 2117   3.201   1.101   0.504  1.0829  0.1428 -0.2908
   79phy    C23 2118   3.143   0.979   0.435  0.0230  0.4655 -0.2684
   79phy    C24 2119   3.087   1.011   0.300  0.0682  0.1971  0.1429
   79phy    C22 2120   3.253   0.880   0.412  0.3618  0.1172  0.7649
   79phy    C21 2121   3.245   0.746   0.495  0.2777  0.5306  0.4230
   79phy    C20 2122   3.365   0.655   0.473 -0.7142 -0.3655  0.0805
   79phy    C18 2123   3.382   0.535   0.566 -0.2424 -0.1374  1.2506
   79phy    O01 2124   3.405   0.590   0.697  0.0930  0.0643  0.4997
   79phy    H01 2125   3.454   0.669   0.685 -1.1361  0.6628 -1.0227
   79phy    C19 2126   3.508   0.467   0.513 -0.5327  0.7676  0.2624
   79phy    C13 2127   3.255   0.431   0.568  0.2983 -0.6326  0.6146
   79phy     H3 2128   3.175   0.495   0.615 -0.0044 -1.2749  0.9816
   79phy    O33 2129   3.190   0.403   0.437  0.8229  0.2657  0.8380
   79phy    H1B 2130   3.238   0.441   0.366 -0.6965 -0.4289 -0.6422
   79phy    C12 2131   3.215   0.335   0.686  0.6140 -0.2733 -0.3594
   79phy    O11 2132   3.288   0.342   0.806  0.5082 -0.0502 -0.0251
   79phy    H1A 2133   3.305   0.433   0.816 -1.1211  0.3259 -0.4740
   80phy    C35 2134   4.210   1.745   1.463  0.2224 -0.1411  0.3397
   80phy    C33 2135   4.083   1.704   1.533 -0.0521 -0.0343 -0.4066
   80phy    C34 2136   4.046   1.801   1.646  0.3340 -0.2850  0.1026
   80phy    C32 2137   3.971   1.690   1.434  0.2078  0.1625 -0.0099
   80phy    C31 2138   3.922   1.549   1.404 -0.1574 -0.5688  0.5306
   80phy    C30 2139   3.783   1.550   1.333 -0.3042  0.0113 -0.2068
   80phy    C28 2140   3.742   1.415   1.273 -0.5019 -0.1131 -0.3541
   80phy    C29 2141   3.645   1.346   1.370 -0.8933 -0.1411 -0.5135
   80phy    C27 2142   3.674   1.439   1.133  0.4577 -1.0151 -0.2396
   80phy    C26 2143   3.700   1.315   1.045  0.2422  0.1186  0.2293
   80phy    C25 2144   3.604   1.308   0.926  0.3988  0.1541 -0.4639
   80phy    C23 2145   3.594   1.169   0.857  0.3129  0.1763 -0.3958
   80phy    C24 2146   3.493   1.081   0.941 -0.4398  0.0100 -0.4171
   80phy    C22 2147   3.543   1.172   0.719  0.3609 -0.4434  0.0243
   80phy    C21 2148   3.650   1.129   0.624  0.0931  0.4664  0.0854
   80phy    C20 2149   3.596   1.132   0.480 -0.1292 -0.5228 -0.2169
   80phy    C18 2150   3.694   1.086   0.360 -0.3430 -0.2431  0.3908
   80phy    O01 2151   3.809   1.174   0.365 -0.3693 -0.3250  0.3960
   80phy    H01 2152   3.811   1.202   0.455  0.0151 -1.9309  0.9218
   80phy    C19 2153   3.610   1.131   0.241  0.2342  0.2627  0.2975
   80phy    C13 2154   3.733   0.933   0.359  0.2579 -0.2336  0.2000
   80phy     H3 2155   3.796   0.920   0.451 -0.0139  0.5558  0.5038
   80phy    O33 2156   3.629   0.837   0.392  0.5585  0.3638  0.0359
   80phy    H1B 2157   3.573   0.837   0.317 -0.1165 -0.4852  0.5257
   80phy    C12 2158   3.862   0.876   0.285 -0.0286  0.1026  0.1062
   80phy    O11 2159   3.849   0.812   0.157 -0.0874 -0.1001  0.0875
   80phy    H1A 2160   3.780   0.749   0.161 -0.2880  0.0765 -0.5574
   81phy    C35 2161   2.874   1.610   1.388  0.1255 -0.2683 -0.0795
   81phy    C33 2162   2.948   1.741   1.385  0.0060  0.6482 -0.4986
   81phy    C34 2163   2.892   1.828   1.505 -0.6545 -0.1953  0.1561
   81phy    C32 2164   3.099   1.721   1.387 -0.1785 -0.2921 -0.1385
   81phy    C31 2165   3.171   1.789   1.274  0.3389  0.4233  0.4771
   81phy    C30 2166   3.317   1.740   1.249 -0.0502  0.4772 -0.1240
   81phy    C28 2167   3.369   1.824   1.138 -0.5385 -0.1078  0.9337
   81phy    C29 2168   3.487   1.905   1.196 -0.2924 -0.5383  0.4352
   81phy    C27 2169   3.409   1.732   1.016 -0.0177  0.0682 -0.0422
   81phy    C26 2170   3.407   1.774   0.877 -0.2458  0.0570  0.5400
   81phy    C25 2171   3.466   1.672   0.778 -0.1485 -0.2816 -0.0902
   81phy    C23 2172   3.475   1.736   0.636 -0.4129  0.7027 -0.2183
   81phy    C24 2173   3.603   1.821   0.608  0.4159  0.8358 -0.4989
   81phy    C22 2174   3.457   1.629   0.526 -0.0114  0.1722 -0.1057
   81phy    C21 2175   3.328   1.632   0.449  0.0538  0.0048  0.2625
   81phy    C20 2176   3.346   1.535   0.330  0.0247  0.5543 -0.2173
   81phy    C18 2177   3.233   1.511   0.232  0.0412 -0.1741 -0.3801
   81phy    O01 2178   3.114   1.471   0.300  0.3315 -0.1884 -0.2737
   81phy    H01 2179   3.103   1.530   0.372 -0.4487 -1.4666  0.6881
   81phy    C19 2180   3.284   1.383   0.160  0.4492  0.3306  0.1825
   81phy    C13 2181   3.216   1.631   0.126 -0.3408 -0.3513  0.4536
   81phy     H3 2182   3.218   1.725   0.188  0.9097 -0.0227 -0.0504
   81phy    O33 2183   3.335   1.665   0.043 -0.0390 -0.4015  0.0458
   81phy    H1B 2184   3.386   1.734   0.082 -0.3850 -0.8725  1.3988
   81phy    C12 2185   3.083   1.682   0.061 -0.0211  0.2036  0.4016
   81phy    O11 2186   3.086   1.820   0.027 -0.1415  0.0283 -0.0246
   81phy    H1A 2187   3.168   1.833  -0.016 -0.2576 -1.1590 -0.6594
   82phy    C35 2188   1.961   2.083   1.051 -0.1165  0.1997  0.2623
   82phy    C33 2189   2.036   2.163   0.954 -0.5641 -0.1132  0.4459
   82phy    C34 2190   2.049   2.307   0.998  0.2986 -0.1322 -0.2279
   82phy    C32 2191   2.173   2.096   0.919  0.4045  0.3718 -0.2415
   82phy    C31 2192   2.262   2.142   0.804 -0.7044  0.3869 -0.0418
   82phy    C30 2193   2.389   2.052   0.785  0.0815 -0.8536  0.2553
   82phy    C28 2194   2.470   2.098   0.663  0.1321  0.1904 -0.5056
   82phy    C29 2195   2.591   2.183   0.717  0.1006  0.2736  0.1281
   82phy    C27 2196   2.538   1.973   0.606 -0.1006 -0.6019 -0.1694
   82phy    C26 2197   2.552   1.976   0.449  0.2928 -0.1640 -0.8384
   82phy    C25 2198   2.629   1.855   0.396  0.2159  0.0869 -0.3164
   82phy    C23 2199   2.680   1.857   0.254 -0.3950  0.2856 -0.4913
   82phy    C24 2200   2.810   1.932   0.241  0.0998 -0.0937 -0.3189
   82phy    C22 2201   2.715   1.713   0.210  0.3185  0.2302 -0.0733
   82phy    C21 2202   2.652   1.697   0.071 -0.4049  0.0051  0.1403
   82phy    C20 2203   2.684   1.548   0.029 -0.5394 -0.4725  0.7455
   82phy    C18 2204   2.656   1.485  -0.110  0.4674  0.0267  0.0028
   82phy    O01 2205   2.521   1.520  -0.146 -0.3652 -0.2987  0.0166
   82phy    H01 2206   2.512   1.613  -0.145  0.2486 -0.2212  1.3226
   82phy    C19 2207   2.659   1.340  -0.069 -0.1663  0.2191  0.2921
   82phy    C13 2208   2.754   1.529  -0.230  0.0575 -0.1518 -0.2593
   82phy     H3 2209   2.728   1.636  -0.254 -0.3211 -0.5436 -1.7150
   82phy    O33 2210   2.893   1.548  -0.212 -0.4566  0.1905 -0.7420
   82phy    H1B 2211   2.919   1.637  -0.224 -0.9559  0.1796 -1.9412
   82phy    C12 2212   2.732   1.499  -0.387 -0.6527  0.7988 -0.1190
   82phy    O11 2213   2.597   1.482  -0.423  0.4470  0.1556  0.7613
   82phy    H1A 2214   2.570   1.395  -0.401  0.1648  0.1241  0.3155
   83phy    C35 2215   4.007   1.206   1.999  0.0651  0.3719  0.1679
   83phy    C33 2216   3.946   1.165   1.869  0.9361  0.1596  0.5219
   83phy    C34 2217   4.040   1.054   1.829 -0.0898  0.1812 -0.1597
   83phy    C32 2218   3.801   1.113   1.884 -0.4149 -0.3459  0.2208
   83phy    C31 2219   3.685   1.221   1.876 -0.6591 -0.0552  0.2107
   83phy    C30 2220   3.560   1.145   1.923  0.3330  0.2839  0.1106
   83phy    C28 2221   3.428   1.228   1.933 -0.2458  0.0213 -0.4036
   83phy    C29 2222   3.343   1.200   1.809 -0.1101 -0.0484  0.4843
   83phy    C27 2223   3.346   1.191   2.062 -0.4279  0.4114  0.4875
   83phy    C26 2224   3.403   1.229   2.199 -0.3767  0.1275  0.5448
   83phy    C25 2225   3.300   1.211   2.311 -0.0279  0.1176 -0.1365
   83phy    C23 2226   3.317   1.306   2.434 -0.2682  0.4199 -0.6492
   83phy    C24 2227   3.183   1.341   2.508  0.3210  0.1339 -0.3827
   83phy    C22 2228   3.412   1.240   2.533 -0.5617 -0.0256  0.0037
   83phy    C21 2229   3.503   1.332   2.611 -0.3499 -0.4130 -0.0555
   83phy    C20 2230   3.601   1.262   2.706 -0.1329 -0.3025  0.0905
   83phy    C18 2231   3.695   1.344   2.807  0.2216  0.4642 -0.2102
   83phy    O01 2232   3.642   1.471   2.847  0.1157  0.6559 -0.5449
   83phy    H01 2233   3.552   1.465   2.872 -0.4791 -0.4904 -2.6722
   83phy    C19 2234   3.709   1.251   2.936 -0.0929  0.1195  0.0280
   83phy    C13 2235   3.837   1.374   2.728  0.7387 -0.4040  0.7777
   83phy     H3 2236   3.811   1.421   2.630 -1.0806 -0.1780  1.3292
   83phy    O33 2237   3.910   1.259   2.687  0.2838 -0.2150  0.1258
   83phy    H1B 2238   3.878   1.214   2.610  0.8108 -1.1795  0.4522
   83phy    C12 2239   3.942   1.475   2.793  0.0644  0.2247  0.1530
   83phy    O11 2240   3.884   1.580   2.863 -0.1750  0.2905  0.4777
   83phy    H1A 2241   3.792   1.571   2.845  0.1289  0.3854 -1.2872
   84phy    C35 2242   4.465   2.118   1.204  0.1851  0.1843 -0.8466
   84phy    C33 2243   4.329   2.058   1.251 -0.0844 -0.4142 -0.2538
   84phy    C34 2244   4.272   2.122   1.376 -0.1415 -0.3916 -0.0108
   84phy    C32 2245   4.231   2.062   1.131 -0.3966 -0.1032  0.4996
   84phy    C31 2246   4.105   1.973   1.120  0.0581  0.0882  0.0477
   84phy    C30 2247   4.024   1.991   0.990 -0.3875 -0.5749 -0.5240
   84phy    C28 2248   3.888   1.923   0.990 -0.2037 -0.4356 -0.6541
   84phy    C29 2249   3.783   2.025   0.945  0.0676 -0.6731 -0.6619
   84phy    C27 2250   3.873   1.805   0.891  0.8859 -0.2054  0.2071
   84phy    C26 2251   3.954   1.676   0.916  0.1508  0.3524 -0.0123
   84phy    C25 2252   3.918   1.567   0.809  0.0780 -0.4152 -0.0017
   84phy    C23 2253   3.993   1.570   0.677  0.8183 -0.1399  0.4610
   84phy    C24 2254   4.123   1.497   0.683 -0.0346 -0.2985 -0.0546
   84phy    C22 2255   3.909   1.518   0.558  0.5993  0.1074  0.6020
   84phy    C21 2256   3.888   1.611   0.439  0.1293 -0.0841  0.0706
   84phy    C20 2257   3.832   1.544   0.316 -0.0863 -0.0882 -0.0858
   84phy    C18 2258   3.781   1.640   0.203  0.2106 -0.4816  0.5669
   84phy    O01 2259   3.700   1.736   0.277 -0.2040 -0.4675  0.4414
   84phy    H01 2260   3.740   1.761   0.358 -1.3315  0.1727  0.8213
   84phy    C19 2261   3.682   1.556   0.123  0.0754  0.1505  0.1670
   84phy    C13 2262   3.895   1.713   0.115 -0.4587 -0.1819 -0.0580
   84phy     H3 2263   3.948   1.771   0.195 -0.8344 -1.9373  1.5469
   84phy    O33 2264   4.008   1.632   0.070 -0.3768  0.0201 -0.2656
   84phy    H1B 2265   3.986   1.610  -0.018 -0.8453  2.3233 -0.7653
   84phy    C12 2266   3.874   1.839   0.017  0.3416  0.0132  0.0699
   84phy    O11 2267   3.781   1.940   0.064  0.5188  0.1825  0.5255
   84phy    H1A 2268   3.790   2.017   0.011  0.1655 -0.2190 -0.1466
   85phy    C35 2269   2.240   0.397   1.891 -0.7860 -0.1754  0.0802
   85phy    C33 2270   2.312   0.523   1.939 -0.1350  0.4210 -0.7514
   85phy    C34 2271   2.273   0.647   1.854 -0.3705  0.8794  0.0252
   85phy    C32 2272   2.305   0.533   2.094 -0.4113 -0.0550  0.0450
   85phy    C31 2273   2.420   0.585   2.168 -0.0210  0.2429  0.6590
   85phy    C30 2274   2.384   0.615   2.312  0.5794  0.1320 -0.4795
   85phy    C28 2275   2.494   0.676   2.402  0.6189 -0.3462 -0.1969
   85phy    C29 2276   2.509   0.826   2.406 -0.3386 -0.5474 -0.2147
   85phy    C27 2277   2.482   0.629   2.551 -0.2499 -0.3287 -0.1064
   85phy    C26 2278   2.598   0.533   2.596  0.0222 -0.7405  0.1208
   85phy    C25 2279   2.597   0.497   2.746 -0.8321  0.2219  0.3307
   85phy    C23 2280   2.718   0.405   2.787 -0.9930  0.3833  0.0204
   85phy    C24 2281   2.845   0.479   2.826  0.3571 -0.3727 -0.2275
   85phy    C22 2282   2.663   0.330   2.905 -0.0340 -0.1350  0.5023
   85phy    C21 2283   2.729   0.198   2.940  0.1726 -0.0372 -0.2525
   85phy    C20 2284   2.665   0.120   3.056  0.0665 -0.2998  0.4362
   85phy    C18 2285   2.743   0.002   3.123 -0.0912 -0.2527 -0.2516
   85phy    O01 2286   2.883   0.036   3.134  0.2860  0.3614  0.1837
   85phy    H01 2287   2.935  -0.041   3.121  0.3620  0.5117 -0.4111
   85phy    C19 2288   2.676   0.004   3.261  0.1185  0.0210  0.5479
   85phy    C13 2289   2.718  -0.127   3.035 -0.2579 -0.6397 -0.3578
   85phy     H3 2290   2.757  -0.109   2.932  1.2056 -1.6659 -0.0251
   85phy    O33 2291   2.582  -0.160   3.004  0.2538 -0.2913 -0.1380
   85phy    H1B 2292   2.542  -0.088   2.959  0.4634 -0.8791 -1.2905
   85phy    C12 2293   2.786  -0.264   3.066 -0.6561 -0.0193 -0.7736
   85phy    O11 2294   2.928  -0.256   3.089 -0.0602  0.1116 -1.1158
   85phy    H1A 2295   2.966  -0.339   3.112  0.2570  0.1849 -1.3645
   86phy    C35 2296   4.525   1.026   2.180 -0.0133  0.7032 -0.2368
   86phy    C33 2297   4.543   1.125   2.074  0.5666 -0.7304  0.0118
   86phy    C34 2298   4.633   1.064   1.966 -0.0022 -0.4551 -0.0829
   86phy    C32 2299   4.416   1.176   2.012  0.0563  0.5215  0.0960
   86phy    C31 2300   4.394   1.320   2.051 -0.5416  0.1758 -0.0358
   86phy    C30 2301   4.293   1.395   1.964 -0.2901  0.5521  0.1969
   86phy    C28 2302   4.285   1.544   1.991 -0.1050 -0.0228 -0.3549
   86phy    C29 2303   4.231   1.622   1.871 -0.1579  0.2109  0.2475
   86phy    C27 2304   4.216   1.576   2.130  0.2087 -0.1960 -0.2694
   86phy    C26 2305   4.233   1.718   2.183 -0.4207 -0.5863 -1.0853
   86phy    C25 2306   4.164   1.750   2.319 -0.0126  0.0322 -0.0566
   86phy    C23 2307   4.207   1.861   2.417 -0.0497 -0.4023 -0.6901
   86phy    C24 2308   4.135   1.990   2.374 -0.0397 -1.0037 -0.4908
   86phy    C22 2309   4.159   1.838   2.562 -0.0118  0.1681 -0.2549
   86phy    C21 2310   4.255   1.890   2.676  0.1281  0.3027  0.6753
   86phy    C20 2311   4.200   1.896   2.819 -0.2278  0.2812  0.9970
   86phy    C18 2312   4.309   1.893   2.936  0.0955 -0.0767  0.1738
   86phy    O01 2313   4.434   1.949   2.897 -0.3891  0.5079 -0.3355
   86phy    H01 2314   4.425   2.040   2.873 -0.1731  0.5153 -0.3885
   86phy    C19 2315   4.258   1.990   3.042  0.2205  0.0710 -0.3181
   86phy    C13 2316   4.326   1.742   3.006  0.0627 -1.0394  0.2400
   86phy     H3 2317   4.230   1.716   3.056  0.2395  1.8262  2.2885
   86phy    O33 2318   4.407   1.745   3.113  0.4190 -0.3959 -0.7214
   86phy    H1B 2319   4.474   1.809   3.100  0.8585 -0.1212  2.2137
   86phy    C12 2320   4.381   1.625   2.918 -0.4877  0.2795 -0.6253
   86phy    O11 2321   4.413   1.507   2.991 -0.0137 -0.0097 -0.1876
   86phy    H1A 2322   4.449   1.540   3.070  1.6620  1.9769 -1.6738
   87phy    C35 2323   3.267   3.162   1.778  0.5383  0.2967 -0.3121
   87phy    C33 2324   3.185   3.266   1.866 -0.3395  0.5734  0.1456
   87phy    C34 2325   3.274   3.286   1.989  0.5496  0.5051  0.2141
   87phy    C32 2326   3.172   3.398   1.795  0.1852  0.4456  0.2415
   87phy    C31 2327   3.042   3.428   1.713  0.3510  0.3671 -0.5479
   87phy    C30 2328   3.015   3.572   1.658  0.4857  0.2734 -0.2310
   87phy    C28 2329   2.911   3.573   1.546 -0.2054 -0.4278  0.7163
   87phy    C29 2330   2.823   3.690   1.576  0.8343  0.2279 -0.2164
   87phy    C27 2331   2.991   3.614   1.415  0.8636 -0.5608 -0.1048
   87phy    C26 2332   3.030   3.497   1.322 -0.4168 -0.7139  0.4307
   87phy    C25 2333   3.115   3.546   1.204  0.0636 -0.5728  0.6524
   87phy    C23 2334   3.135   3.448   1.091 -0.1994  0.2654  1.0697
   87phy    C24 2335   3.011   3.435   1.000 -0.0297 -0.2561 -0.2460
   87phy    C22 2336   3.253   3.497   1.003 -0.0120  0.4958 -0.9617
   87phy    C21 2337   3.349   3.401   0.930 -0.3263 -0.3804 -0.3939
   87phy    C20 2338   3.467   3.487   0.881 -0.0682  0.3429 -0.0717
   87phy    C18 2339   3.556   3.426   0.763  0.2995  0.6554 -0.0970
   87phy    O01 2340   3.596   3.293   0.805  0.0926 -0.0584  0.3604
   87phy    H01 2341   3.518   3.241   0.803  0.6155 -0.8927  0.9247
   87phy    C19 2342   3.681   3.517   0.767  0.2539 -0.4028  0.1500
   87phy    C13 2343   3.480   3.430   0.616 -0.2565  0.2202 -0.1701
   87phy     H3 2344   3.405   3.347   0.622  0.0564 -0.0731 -0.2578
   87phy    O33 2345   3.388   3.533   0.581  0.0103  0.5218  0.1876
   87phy    H1B 2346   3.439   3.607   0.554 -0.1867  1.2031  1.6139
   87phy    C12 2347   3.531   3.366   0.480  0.0584 -0.2294 -0.3280
   87phy    O11 2348   3.609   3.458   0.402 -0.2148  0.3233  0.1666
   87phy    H1A 2349   3.671   3.411   0.350  0.1189  1.5543 -0.5721
   88phy    C35 2350   3.888   2.383   1.507 -0.1637  0.1912  0.4707
   88phy    C33 2351   3.842   2.241   1.533  0.5673  0.2641  0.9060
   88phy    C34 2352   3.840   2.168   1.393 -0.5864  0.0133 -0.3008
   88phy    C32 2353   3.932   2.165   1.625  0.3975 -0.2102 -0.2715
   88phy    C31 2354   3.867   2.099   1.746 -0.3954  0.3165 -0.0204
   88phy    C30 2355   3.956   2.101   1.866 -0.5355  0.4524 -0.6842
   88phy    C28 2356   3.888   2.040   1.988 -0.2760  0.1932  0.3219
   88phy    C29 2357   3.930   1.899   2.011  0.4844 -0.0590  0.2876
   88phy    C27 2358   3.931   2.110   2.117 -0.1565  0.0061  0.1683
   88phy    C26 2359   3.820   2.191   2.189 -0.7615 -0.6421  0.2611
   88phy    C25 2360   3.856   2.252   2.327  0.2060 -0.4355  0.1692
   88phy    C23 2361   3.761   2.361   2.378  0.7345  0.5839 -0.3365
   88phy    C24 2362   3.632   2.316   2.449 -0.4612  0.5989  0.2214
   88phy    C22 2363   3.826   2.434   2.497  0.0704 -0.2827 -0.1619
   88phy    C21 2364   3.888   2.572   2.474  0.0442 -0.5215 -0.1133
   88phy    C20 2365   3.970   2.609   2.597 -0.3034 -0.2134 -0.7554
   88phy    C18 2366   4.041   2.755   2.600 -0.1708 -0.1582 -0.1499
   88phy    O01 2367   3.937   2.855   2.581  0.6422 -0.2055 -0.1937
   88phy    H01 2368   3.866   2.829   2.637 -0.3695  2.7760  0.1150
   88phy    C19 2369   4.068   2.762   2.753  0.2422  0.2064 -0.5425
   88phy    C13 2370   4.177   2.781   2.509  0.8393 -0.3360  0.4345
   88phy     H3 2371   4.226   2.682   2.492 -1.9416 -2.0588  1.7271
   88phy    O33 2372   4.275   2.855   2.576 -0.2128  0.1207 -0.0067
   88phy    H1B 2373   4.245   2.944   2.585  0.0421  0.1458  0.6324
   88phy    C12 2374   4.140   2.832   2.359 -0.0191  0.1854  0.1142
   88phy    O11 2375   4.094   2.968   2.361  0.9279  0.1931  0.0235
   88phy    H1A 2376   4.013   2.965   2.408  0.6914  0.9464 -0.3299
   89phy    C35 2377   0.931   1.985   1.310  0.0828  0.0085  0.4447
   89phy    C33 2378   0.923   2.135   1.334  0.8182 -0.1467  0.6547
   89phy    C34 2379   0.793   2.163   1.400 -0.5211 -0.4953 -0.0832
   89phy    C32 2380   1.059   2.182   1.390 -0.0893 -0.1343  0.3041
   89phy    C31 2381   1.085   2.334   1.364  0.1990  0.1799  0.2773
   89phy    C30 2382   1.220   2.384   1.419  0.1356  0.4910 -0.1504
   89phy    C28 2383   1.233   2.537   1.407 -0.0597 -0.2983  0.1229
   89phy    C29 2384   1.238   2.605   1.546  0.2970  0.2957  0.0900
   89phy    C27 2385   1.370   2.575   1.338  0.0932 -0.4020 -0.2646
   89phy    C26 2386   1.368   2.601   1.191 -0.1030  0.2676  0.3090
   89phy    C25 2387   1.496   2.663   1.133  0.7002  0.2866 -0.1685
   89phy    C23 2388   1.490   2.713   0.988  0.0409 -0.3329  0.5994
   89phy    C24 2389   1.403   2.839   0.972  0.5972  0.3254 -0.0304
   89phy    C22 2390   1.637   2.742   0.949 -0.3346  0.1153  0.0460
   89phy    C21 2391   1.684   2.693   0.811 -0.1649 -0.4318 -0.3191
   89phy    C20 2392   1.837   2.691   0.806 -0.7031  1.0899 -0.6350
   89phy    C18 2393   1.916   2.638   0.680 -0.0225  0.1759 -0.1720
   89phy    O01 2394   1.871   2.504   0.648 -0.1021 -0.2124  0.5365
   89phy    H01 2395   1.798   2.479   0.702 -0.5647 -0.0117  0.0241
   89phy    C19 2396   2.061   2.620   0.727 -0.2655 -0.1238 -0.4390
   89phy    C13 2397   1.902   2.736   0.553  0.1984  0.3656  0.4594
   89phy     H3 2398   1.792   2.760   0.547  0.7113  2.6259 -1.4307
   89phy    O33 2399   1.948   2.870   0.559 -0.0338 -0.6727 -0.6304
   89phy    H1B 2400   2.041   2.871   0.557 -0.0232 -0.6013 -0.1826
   89phy    C12 2401   1.884   2.688   0.398 -0.3074 -0.1774  0.4213
   89phy    O11 2402   1.855   2.556   0.371 -0.0068  0.2852 -0.4011
   89phy    H1A 2403   1.874   2.509   0.449 -2.5109 -0.2594 -0.0423
   90phy    C35 2404   3.453   2.659   2.299 -0.8424 -0.7484  0.0090
   90phy    C33 2405   3.567   2.762   2.302 -0.3582 -0.1078  0.1304
   90phy    C34 2406   3.640   2.769   2.162 -0.5808  0.4986 -0.0351
   90phy    C32 2407   3.533   2.890   2.374  0.2045 -0.2557  0.2731
   90phy    C31 2408   3.658   2.962   2.440  0.4131  0.0312 -0.4435
   90phy    C30 2409   3.628   3.095   2.503 -0.3426  0.1884  0.2287
   90phy    C28 2410   3.739   3.163   2.586 -0.4669 -0.0761 -0.0805
   90phy    C29 2411   3.828   3.243   2.487  0.2769  0.4770  0.0600
   90phy    C27 2412   3.675   3.264   2.686 -0.2642  0.3021  0.3986
   90phy    C26 2413   3.678   3.216   2.835 -0.5072  0.0548 -0.4128
   90phy    C25 2414   3.574   3.293   2.912  0.2439  0.4516 -0.3328
   90phy    C23 2415   3.550   3.236   3.058 -0.2175 -0.3499 -0.0903
   90phy    C24 2416   3.501   3.354   3.145 -0.2462  0.4982  0.0676
   90phy    C22 2417   3.429   3.142   3.070  0.1223  0.0441 -0.0851
   90phy    C21 2418   3.459   2.992   3.043 -0.1905  0.1046  0.0941
   90phy    C20 2419   3.350   2.882   3.058  0.2680 -0.5450 -0.0092
   90phy    C18 2420   3.350   2.751   2.973 -0.1353 -0.0646 -0.7612
   90phy    O01 2421   3.487   2.701   2.977  0.4445 -0.1763 -0.2435
   90phy    H01 2422   3.532   2.726   3.056  0.5265  0.0172 -0.3531
   90phy    C19 2423   3.259   2.659   3.063 -0.3424 -0.2959 -0.2535
   90phy    C13 2424   3.306   2.777   2.820  0.6812 -0.5467 -0.1003
   90phy     H3 2425   3.367   2.859   2.774 -0.3980  1.1244  1.3386
   90phy    O33 2426   3.179   2.841   2.812 -0.5245  0.3585  0.0019
   90phy    H1B 2427   3.157   2.897   2.884  0.0368  0.2841  0.2365
   90phy    C12 2428   3.326   2.663   2.715 -0.4544 -0.7751 -0.2491
   90phy    O11 2429   3.232   2.559   2.725  0.3367  0.1003  0.0364
   90phy    H1A 2430   3.150   2.595   2.753 -0.0209 -1.5954  1.2960
   91phy    C35 2431   4.285   2.381   1.938  0.5678  0.4144 -0.0919
   91phy    C33 2432   4.199   2.507   1.968  0.3091  0.7565 -0.0703
   91phy    C34 2433   4.125   2.499   2.102 -0.1416 -0.0741 -0.0733
   91phy    C32 2434   4.283   2.635   1.946  0.1415  0.2107  0.1564
   91phy    C31 2435   4.206   2.746   1.875  0.2770 -0.7393 -0.1109
   91phy    C30 2436   4.295   2.855   1.801 -0.2111 -0.1626 -0.3870
   91phy    C28 2437   4.226   2.965   1.714  0.2678 -0.2374 -0.0788
   91phy    C29 2438   4.160   3.081   1.800  0.0314 -0.1247  0.0851
   91phy    C27 2439   4.316   3.019   1.603  0.3657  0.1804  0.1680
   91phy    C26 2440   4.262   3.021   1.465 -0.1158  0.2794  0.2935
   91phy    C25 2441   4.363   3.049   1.353  0.3966  0.3725  0.5583
   91phy    C23 2442   4.308   3.066   1.209  0.1815  0.1991 -0.2798
   91phy    C24 2443   4.257   3.215   1.203 -0.5739  0.2213 -0.2121
   91phy    C22 2444   4.430   3.045   1.112  0.5227 -0.1072 -0.1562
   91phy    C21 2445   4.380   2.995   0.973 -0.1980  0.2111 -0.5932
   91phy    C20 2446   4.500   2.961   0.889 -0.2240  0.2115 -0.6864
   91phy    C18 2447   4.485   2.919   0.734 -0.4570  0.0945  0.0548
   91phy    O01 2448   4.375   2.829   0.720  0.7063  0.1024 -0.0159
   91phy    H01 2449   4.355   2.816   0.629 -0.1907  0.4874  0.1225
   91phy    C19 2450   4.609   2.830   0.714  0.0716 -0.4956  0.2825
   91phy    C13 2451   4.486   3.039   0.630  0.4972  0.0456  0.1765
   91phy     H3 2452   4.572   3.107   0.653  3.2854 -2.2969 -2.3717
   91phy    O33 2453   4.528   3.020   0.494 -0.0743 -0.1243  0.1484
   91phy    H1B 2454   4.448   3.030   0.446  0.1869  1.1232 -0.0488
   91phy    C12 2455   4.374   3.150   0.626  0.2766  0.4592  0.6439
   91phy    O11 2456   4.286   3.133   0.520 -0.0323  0.0122 -0.1120
   91phy    H1A 2457   4.201   3.109   0.552 -0.1392 -0.2204 -0.5605
   92phy    C35 2458   2.489   1.718   1.879 -0.4523  0.6723  0.0625
   92phy    C33 2459   2.591   1.603   1.864  0.4296  0.4945  0.4677
   92phy    C34 2460   2.533   1.508   1.758 -0.5399  0.4989  0.1374
   92phy    C32 2461   2.722   1.676   1.841 -0.0680 -0.0636  0.5208
   92phy    C31 2462   2.844   1.586   1.867 -0.1122 -0.5551 -0.0212
   92phy    C30 2463   2.960   1.678   1.840 -0.8650  0.1177  0.6775
   92phy    C28 2464   3.094   1.624   1.888  0.6140  0.2554  0.4426
   92phy    C29 2465   3.158   1.549   1.765  0.2603 -0.2357  0.3786
   92phy    C27 2466   3.187   1.741   1.926 -0.0643  0.4911 -0.2444
   92phy    C26 2467   3.232   1.744   2.076  0.1608  0.5337 -0.4178
   92phy    C25 2468   3.331   1.858   2.098  0.3867 -0.3648  0.3982
   92phy    C23 2469   3.362   1.908   2.236  0.3701  0.3644 -0.4563
   92phy    C24 2470   3.506   1.962   2.234 -0.7016 -0.1189 -0.5616
   92phy    C22 2471   3.260   2.012   2.295 -0.5338  0.4665  0.1866
   92phy    C21 2472   3.250   1.975   2.443  0.2410  0.0735 -0.7051
   92phy    C20 2473   3.132   2.040   2.518 -0.2601 -0.1063  0.2268
   92phy    C18 2474   3.114   1.993   2.668  0.2194 -0.5709 -0.5520
   92phy    O01 2475   3.228   2.033   2.748  0.0388 -0.3931 -0.5130
   92phy    H01 2476   3.236   2.126   2.744  2.7788 -0.5129  0.2756
   92phy    C19 2477   3.014   2.094   2.724  0.2753  0.2051  0.3152
   92phy    C13 2478   3.071   1.835   2.692 -0.0922 -0.2096  0.2490
   92phy     H3 2479   3.007   1.804   2.605  1.4081  0.8252 -1.3013
   92phy    O33 2480   2.988   1.806   2.809  0.2109  0.0350  0.1744
   92phy    H1B 2481   3.032   1.810   2.891 -0.4417 -0.4285  0.5554
   92phy    C12 2482   3.181   1.722   2.685 -0.5596  0.0043  0.3776
   92phy    O11 2483   3.276   1.704   2.780  0.1327 -0.1205  0.3247
   92phy    H1A 2484   3.308   1.790   2.804 -0.4651  0.2129 -0.0471
   93phy    C35 2485   3.210   0.649   1.700 -0.0787 -0.0358 -0.3600
   93phy    C33 2486   3.220   0.766   1.595  0.0092 -0.5141 -0.4327
   93phy    C34 2487   3.230   0.706   1.453 -0.1564 -0.0208  0.1230
   93phy    C32 2488   3.093   0.851   1.589  0.0607  0.0948  0.3970
   93phy    C31 2489   3.076   0.954   1.699  0.2774  0.2604 -0.3968
   93phy    C30 2490   2.935   1.009   1.717 -0.5172 -0.0502 -0.5664
   93phy    C28 2491   2.922   1.138   1.801 -0.0966 -0.5105 -0.8923
   93phy    C29 2492   2.856   1.250   1.720  0.1750  0.2001  0.1839
   93phy    C27 2493   2.837   1.107   1.926  0.1943 -0.0290  0.1204
   93phy    C26 2494   2.864   1.194   2.044  0.0439  0.0418  0.2699
   93phy    C25 2495   2.766   1.173   2.157  0.1616 -0.2520 -0.4162
   93phy    C23 2496   2.796   1.232   2.295 -0.8706 -0.2759  0.0020
   93phy    C24 2497   2.744   1.379   2.307  0.2504 -0.6676 -0.1486
   93phy    C22 2498   2.735   1.149   2.406 -0.8139 -0.6929  0.3081
   93phy    C21 2499   2.830   1.113   2.518  1.0322  0.0886  0.1765
   93phy    C20 2500   2.763   1.037   2.631  0.6162 -0.0948  0.0781
   93phy    C18 2501   2.835   0.964   2.756 -0.1417 -0.1183  0.5376
   93phy    O01 2502   2.897   1.068   2.829  0.2591 -1.3050  0.8060
   93phy    H01 2503   2.910   1.049   2.920  2.0073  1.4443  1.2714
   93phy    C19 2504   2.718   0.902   2.839  0.2825 -0.3440  0.2644
   93phy    C13 2505   2.953   0.851   2.731  0.1249 -0.1556  0.4552
   93phy     H3 2506   2.912   0.774   2.660  1.0463 -1.7266  1.5732
   93phy    O33 2507   2.984   0.771   2.850  0.5773  0.0427 -0.0786
   93phy    H1B 2508   3.035   0.694   2.833 -1.4362 -1.8500  1.7374
   93phy    C12 2509   3.090   0.897   2.664 -0.0801  1.0730  0.3917
   93phy    O11 2510   3.151   0.998   2.735 -0.3625 -0.3835  0.2637
   93phy    H1A 2511   3.081   1.061   2.728  0.4005  0.3921 -0.5680
   94phy    C35 2512   4.613   2.548   1.703  0.5180  0.5381  0.5740
   94phy    C33 2513   4.549   2.466   1.589  0.0606 -0.3038 -0.7434
   94phy    C34 2514   4.508   2.333   1.655  0.1711 -0.5164 -0.1949
   94phy    C32 2515   4.433   2.564   1.532 -0.1629  0.4648  0.1951
   94phy    C31 2516   4.357   2.500   1.413  0.0333  0.6989 -0.3080
   94phy    C30 2517   4.259   2.591   1.355  0.1643  0.3439 -0.1533
   94phy    C28 2518   4.175   2.541   1.237  0.2372  0.4201 -0.3470
   94phy    C29 2519   4.046   2.621   1.234  0.0575 -0.0226 -0.3921
   94phy    C27 2520   4.246   2.544   1.097  0.6720 -0.2890  0.1860
   94phy    C26 2521   4.214   2.441   0.991  0.3865  0.0727 -0.2445
   94phy    C25 2522   4.284   2.469   0.858 -0.5242 -0.0585 -0.1081
   94phy    C23 2523   4.249   2.391   0.727  0.4860  0.8295  0.3297
   94phy    C24 2524   4.256   2.478   0.605 -0.3468 -0.0371 -0.4585
   94phy    C22 2525   4.339   2.266   0.714  0.3923 -0.4626  0.5078
   94phy    C21 2526   4.274   2.144   0.651 -0.8856  0.3318 -0.1651
   94phy    C20 2527   4.359   2.018   0.677 -0.0661  0.1112 -0.7642
   94phy    C18 2528   4.325   1.883   0.612  0.6549 -0.0342  0.1559
   94phy    O01 2529   4.184   1.855   0.641 -0.3718  0.0675 -0.4744
   94phy    H01 2530   4.155   1.886   0.724 -2.1208 -2.4840 -0.0115
   94phy    C19 2531   4.402   1.768   0.683 -0.6628 -0.4950  0.1240
   94phy    C13 2532   4.337   1.879   0.452  0.7472 -0.9033  0.0043
   94phy     H3 2533   4.261   1.953   0.417  0.2181 -1.2482  0.4370
   94phy    O33 2534   4.453   1.945   0.395 -0.9037 -0.5144  0.4680
   94phy    H1B 2535   4.515   1.880   0.370  1.0816  1.4395 -0.0357
   94phy    C12 2536   4.264   1.774   0.361  0.0231 -1.0452  0.3643
   94phy    O11 2537   4.337   1.686   0.300 -0.0359 -0.1843 -0.0585
   94phy    H1A 2538   4.342   1.707   0.208 -2.6342 -0.3554 -0.3131
   95phy    C35 2539   4.081   3.673   1.189 -0.0767  0.7940 -0.3526
   95phy    C33 2540   3.932   3.673   1.144  0.0162 -0.0507  0.2109
   95phy    C34 2541   3.931   3.636   0.999  0.0052 -0.0807  0.4911
   95phy    C32 2542   3.841   3.576   1.222 -0.0637 -0.0694  0.3815
   95phy    C31 2543   3.750   3.624   1.336 -0.1130  0.1410  0.2362
   95phy    C30 2544   3.678   3.509   1.412  0.4984  0.0597  0.2954
   95phy    C28 2545   3.604   3.548   1.543  0.1210 -0.1459 -0.9662
   95phy    C29 2546   3.466   3.608   1.539  0.1911 -0.2473  0.0493
   95phy    C27 2547   3.610   3.416   1.633  0.4121 -0.2232 -0.3496
   95phy    C26 2548   3.684   3.456   1.764 -0.4881  0.4201  0.4961
   95phy    C25 2549   3.685   3.324   1.842 -0.4835  0.1621 -0.1880
   95phy    C23 2550   3.729   3.348   1.989 -0.2263 -0.0632 -0.1567
   95phy    C24 2551   3.614   3.301   2.081 -0.7976  0.1461  0.3425
   95phy    C22 2552   3.868   3.292   2.016 -0.7543 -0.4415 -0.5691
   95phy    C21 2553   3.945   3.353   2.130 -0.6053  0.4263 -0.4798
   95phy    C20 2554   4.098   3.314   2.134 -0.1073  0.4061  0.3907
   95phy    C18 2555   4.175   3.310   2.269 -0.0051 -0.1820  0.2817
   95phy    O01 2556   4.116   3.221   2.368 -0.3736  0.0067  0.1984
   95phy    H01 2557   4.119   3.133   2.334 -0.0775 -1.5121  3.6380
   95phy    C19 2558   4.297   3.230   2.224 -0.4594  0.5409 -0.3374
   95phy    C13 2559   4.218   3.459   2.332  0.2834  0.3003  0.0321
   95phy     H3 2560   4.257   3.523   2.248  0.0655  0.3583 -0.0267
   95phy    O33 2561   4.331   3.450   2.415 -0.1462  0.1217  0.5644
   95phy    H1B 2562   4.390   3.381   2.395  0.5482  0.4429  1.4600
   95phy    C12 2563   4.107   3.531   2.413 -0.5915 -0.3684 -0.5256
   95phy    O11 2564   4.055   3.456   2.517 -0.1287  0.1338  0.2985
   95phy    H1A 2565   4.072   3.368   2.489  2.9506  1.1291 -1.4409
   96phy    C35 2566   2.328   3.112   2.626 -0.3780  0.3873 -0.1011
   96phy    C33 2567   2.458   3.041   2.605 -0.2285  0.3282 -0.1233
   96phy    C34 2568   2.476   2.983   2.464  0.4258  0.2233 -0.2564
   96phy    C32 2569   2.565   3.148   2.615  0.0802 -0.1380  0.4404
   96phy    C31 2570   2.661   3.141   2.725  0.3369  0.2696  0.0445
   96phy    C30 2571   2.768   3.250   2.717  0.8521 -1.0009  0.3301
   96phy    C28 2572   2.894   3.248   2.807 -0.3098 -0.4340  0.1684
   96phy    C29 2573   3.000   3.152   2.745 -0.2633 -0.2875 -0.3693
   96phy    C27 2574   2.947   3.396   2.817 -0.0254  0.5537 -0.3431
   96phy    C26 2575   3.049   3.421   2.929 -0.1636  0.0331 -1.0763
   96phy    C25 2576   3.094   3.568   2.940 -0.2314 -0.3121 -0.3861
   96phy    C23 2577   3.213   3.605   3.031 -0.0085  0.5431  0.5896
   96phy    C24 2578   3.291   3.723   2.961  0.7021 -0.3414  0.1805
   96phy    C22 2579   3.174   3.645   3.173  0.0546 -0.6018 -0.5019
   96phy    C21 2580   3.174   3.524   3.276 -0.0399  0.1500  0.1123
   96phy    C20 2581   3.127   3.580   3.411  0.0500 -0.5525 -0.5839
   96phy    C18 2582   3.083   3.473   3.524  0.2314  0.3403  0.1940
   96phy    O01 2583   3.195   3.387   3.546  0.5952 -0.1276 -0.0250
   96phy    H01 2584   3.269   3.434   3.579  1.1357 -1.0114  0.0444
   96phy    C19 2585   3.063   3.557   3.652 -0.0549  0.5682 -0.3138
   96phy    C13 2586   2.948   3.389   3.486  0.3693 -0.6054  0.5967
   96phy     H3 2587   2.953   3.356   3.379 -1.4591 -0.5784  0.4652
   96phy    O33 2588   2.833   3.470   3.470  0.1913 -0.3023  0.0504
   96phy    H1B 2589   2.814   3.490   3.380  0.9106 -1.8723 -0.4731
   96phy    C12 2590   2.917   3.255   3.564 -0.4471  0.2515 -0.1390
   96phy    O11 2591   2.804   3.186   3.521 -0.9212 -0.4252  0.2495
   96phy    H1A 2592   2.745   3.244   3.477 -0.3220  0.6158  0.7806
   97phy    C35 2593   3.438   2.399   0.623 -0.3389 -0.1922 -0.3499
   97phy    C33 2594   3.377   2.299   0.732 -1.0035 -0.4927  0.1946
   97phy    C34 2595   3.465   2.184   0.762 -0.0585 -1.0465 -0.6944
   97phy    C32 2596   3.357   2.388   0.853  0.0249  0.3500 -0.3246
   97phy    C31 2597   3.206   2.405   0.884  0.3694  0.0552 -0.1073
   97phy    C30 2598   3.173   2.520   0.981  0.4298 -0.1520 -0.7475
   97phy    C28 2599   3.040   2.512   1.061 -0.2586  0.7742 -0.3373
   97phy    C29 2600   3.051   2.539   1.211 -0.2710 -0.3904  0.5460
   97phy    C27 2601   2.923   2.587   0.987  0.7086  0.0412  0.3530
   97phy    C26 2602   2.775   2.544   1.009  1.0181  0.8605 -0.2559
   97phy    C25 2603   2.686   2.637   0.923  0.1013 -0.3343  0.2347
   97phy    C23 2604   2.543   2.596   0.900  0.1265  0.1789  0.1344
   97phy    C24 2605   2.447   2.680   0.986  0.0963 -0.3385 -0.3677
   97phy    C22 2606   2.510   2.638   0.757  0.7373 -0.0544 -0.4272
   97phy    C21 2607   2.454   2.527   0.674 -0.2610 -0.1574 -0.5143
   97phy    C20 2608   2.472   2.578   0.533  0.4121  0.0891  0.3995
   97phy    C18 2609   2.458   2.487   0.401  0.8082 -0.2625  0.0976
   97phy    O01 2610   2.550   2.378   0.417 -0.8944  0.1896 -0.4381
   97phy    H01 2611   2.630   2.408   0.456 -1.3018 -1.8711  2.2812
   97phy    C19 2612   2.504   2.583   0.288 -0.5958 -0.0033 -0.1856
   97phy    C13 2613   2.301   2.448   0.376  0.4584 -0.6944 -0.4043
   97phy     H3 2614   2.272   2.388   0.466  0.7514 -0.8476 -0.4099
   97phy    O33 2615   2.200   2.552   0.383  0.5360  0.2169  0.0158
   97phy    H1B 2616   2.228   2.620   0.440  0.1238  0.3743  0.0328
   97phy    C12 2617   2.257   2.328   0.287 -0.3225 -0.3004  0.2889
   97phy    O11 2618   2.342   2.219   0.301 -0.7263 -0.1166  0.6976
   97phy    H1A 2619   2.357   2.215   0.393 -0.6185 -1.3825  0.6336
   98phy    C35 2620   3.299   3.329   2.616 -0.1011 -0.1867 -0.3676
   98phy    C33 2621   3.341   3.461   2.559 -0.0109 -0.3563  0.2625
   98phy    C34 2622   3.420   3.430   2.430 -0.2883  0.4865 -0.5417
   98phy    C32 2623   3.228   3.562   2.531  0.6052 -0.7685 -0.8142
   98phy    C31 2624   3.273   3.715   2.529  0.2244  0.3011 -0.0962
   98phy    C30 2625   3.161   3.825   2.537 -0.9084 -0.2958  0.0789
   98phy    C28 2626   3.230   3.964   2.528  0.6285 -0.3757 -0.0846
   98phy    C29 2627   3.166   4.027   2.401 -0.1967  0.5045  0.3385
   98phy    C27 2628   3.182   4.044   2.646 -0.1276  0.0846  0.1790
   98phy    C26 2629   3.298   4.103   2.732  0.1569  0.6851  0.0845
   98phy    C25 2630   3.237   4.168   2.859 -0.2972 -0.4112 -0.2093
   98phy    C23 2631   3.341   4.191   2.977  0.0895  0.0262 -0.4056
   98phy    C24 2632   3.357   4.340   3.003 -0.4616  0.2614 -0.1319
   98phy    C22 2633   3.298   4.113   3.109 -0.2392 -0.6753  0.0790
   98phy    C21 2634   3.406   4.049   3.201  0.0172 -0.1821 -0.4725
   98phy    C20 2635   3.327   3.969   3.312 -0.6970 -0.1706  0.0589
   98phy    C18 2636   3.421   3.907   3.429  0.2061 -0.8768 -0.1705
   98phy    O01 2637   3.523   4.004   3.476  0.3603  0.7017  0.4101
   98phy    H01 2638   3.571   3.976   3.552  0.5000  0.6236  0.2928
   98phy    C19 2639   3.318   3.919   3.542  0.1623 -0.1091  0.3031
   98phy    C13 2640   3.497   3.763   3.421  0.6724  0.2253  0.2905
   98phy     H3 2641   3.421   3.683   3.398  0.8995  0.6069 -2.0975
   98phy    O33 2642   3.536   3.725   3.552  0.1417  0.1609  0.0658
   98phy    H1B 2643   3.607   3.779   3.582 -0.5501  0.7879  0.6021
   98phy    C12 2644   3.616   3.755   3.319 -0.5894 -0.1658  0.1536
   98phy    O11 2645   3.656   3.621   3.279 -0.2318  0.1681  0.2143
   98phy    H1A 2646   3.631   3.563   3.348  2.3234  0.0873  1.1771
   99phy    C35 2647   2.248   2.991   0.862  0.0910  0.0234 -0.4821
   99phy    C33 2648   2.221   3.074   0.990 -0.0602  0.3396  0.2291
   99phy    C34 2649   2.108   3.000   1.057 -0.0753  0.5068 -0.0812
   99phy    C32 2650   2.349   3.091   1.072  0.5417  0.0591  0.3879
   99phy    C31 2651   2.353   3.235   1.125  0.1725  0.0542  0.1805
   99phy    C30 2652   2.497   3.263   1.171 -0.4126  0.0494  0.5209
   99phy    C28 2653   2.528   3.399   1.234 -0.5572  0.4389  0.1418
   99phy    C29 2654   2.548   3.391   1.387  0.5328  0.2386 -0.3004
   99phy    C27 2655   2.655   3.460   1.165  0.4983  0.0046 -0.6234
   99phy    C26 2656   2.650   3.609   1.150  0.5645  0.2374  0.3848
   99phy    C25 2657   2.758   3.671   1.061 -0.1245 -0.4258  0.1106
   99phy    C23 2658   2.755   3.827   1.037  0.0917  0.5312  0.4027
   99phy    C24 2659   2.815   3.905   1.150  0.2266  0.5025 -0.1642
   99phy    C22 2660   2.844   3.855   0.917 -0.0625  0.1049  0.0520
   99phy    C21 2661   2.770   3.886   0.787  0.4054 -0.2579  0.7467
   99phy    C20 2662   2.855   3.928   0.662  0.4191 -0.0249 -0.1063
   99phy    C18 2663   2.784   3.963   0.526  0.5879  0.9558 -0.4671
   99phy    O01 2664   2.684   3.863   0.487  0.1055 -0.4648  0.2325
   99phy    H01 2665   2.623   3.851   0.557  0.2024  3.2071  1.1488
   99phy    C19 2666   2.894   3.942   0.427 -0.0089  0.0182  0.4805
   99phy    C13 2667   2.717   4.109   0.517  0.0097  0.0738  0.6249
   99phy     H3 2668   2.644   4.112   0.602 -0.9637 -2.6958 -0.0144
   99phy    O33 2669   2.804   4.213   0.559 -0.0865 -0.1407 -0.2492
   99phy    H1B 2670   2.861   4.224   0.485  0.4355 -2.2479 -0.2165
   99phy    C12 2671   2.597   4.163   0.433  0.1808 -0.4546 -0.1790
   99phy    O11 2672   2.496   4.069   0.398 -0.1728 -0.6419  0.0921
   99phy    H1A 2673   2.542   4.004   0.348 -0.5061 -0.3622 -0.6026
  100phy    C35 2674   3.193   2.141   1.454 -0.4460 -0.0960 -0.2887
  100phy    C33 2675   3.122   2.188   1.583  0.4712 -0.8572  0.3240
  100phy    C34 2676   3.145   2.077   1.687 -0.4091 -0.2088 -0.0609
  100phy    C32 2677   3.174   2.324   1.634  0.0800 -0.1226  0.3153
  100phy    C31 2678   3.107   2.451   1.589 -0.3824  0.5145  0.4023
  100phy    C30 2679   3.163   2.575   1.653  0.4014 -0.4956  0.3737
  100phy    C28 2680   3.105   2.709   1.608  0.2130 -0.0788  0.3877
  100phy    C29 2681   3.002   2.767   1.698 -0.3693  0.2854 -0.0318
  100phy    C27 2682   3.220   2.807   1.582 -0.4892  0.2841  0.0135
  100phy    C26 2683   3.209   2.904   1.471 -0.0633 -0.2102 -0.1656
  100phy    C25 2684   3.339   2.991   1.455  0.4354  0.2921  0.0959
  100phy    C23 2685   3.349   3.064   1.324 -0.1755 -0.3756 -0.5051
  100phy    C24 2686   3.390   3.213   1.333  0.0750  0.0116  0.3829
  100phy    C22 2687   3.417   2.990   1.212  0.2100 -0.5375 -0.4702
  100phy    C21 2688   3.326   2.950   1.093 -0.4057 -0.2599  0.2268
  100phy    C20 2689   3.407   2.890   0.980  0.2628 -0.1795 -0.4228
  100phy    C18 2690   3.341   2.877   0.837 -0.3465  0.2496 -0.0691
  100phy    O01 2691   3.226   2.797   0.836  0.5675  0.3730  0.3459
  100phy    H01 2692   3.158   2.837   0.887  0.1115  0.4740 -0.3203
  100phy    C19 2693   3.450   2.787   0.771 -0.7765 -0.0562  0.1778
  100phy    C13 2694   3.337   3.015   0.765 -0.4937  0.1768  0.0043
  100phy     H3 2695   3.258   3.077   0.815 -1.5380  2.9271 -4.5344
  100phy    O33 2696   3.446   3.108   0.782  0.1191 -0.6132  0.1814
  100phy    H1B 2697   3.523   3.069   0.746  0.3440  0.7997 -0.9766
  100phy    C12 2698   3.266   3.039   0.635  0.2009  0.0480 -0.0329
  100phy    O11 2699   3.336   3.018   0.517 -0.2244 -0.1304  0.4429
  100phy    H1A 2700   3.365   2.929   0.510  2.4314  0.5179  1.7856
  101phy    C35 2701   3.398   4.156   2.050 -0.0423  0.2292 -0.0445
  101phy    C33 2702   3.368   4.271   2.146 -0.1956 -0.6581 -0.5514
  101phy    C34 2703   3.493   4.317   2.207 -0.0730 -0.1468 -0.4187
  101phy    C32 2704   3.297   4.395   2.085  0.2915 -0.4616  0.7079
  101phy    C31 2705   3.159   4.365   2.015  0.2550  0.0943 -0.3878
  101phy    C30 2706   3.099   4.480   1.929  0.4588 -0.3926 -0.0496
  101phy    C28 2707   2.971   4.442   1.862  0.0349  0.3949  0.0434
  101phy    C29 2708   2.850   4.527   1.911 -0.1500  0.0406 -0.1456
  101phy    C27 2709   2.991   4.463   1.714  0.8035  0.5908  0.1805
  101phy    C26 2710   2.902   4.365   1.624 -0.4937 -1.3246 -0.1975
  101phy    C25 2711   2.928   4.415   1.484  0.5550  1.0732  0.4431
  101phy    C23 2712   2.815   4.394   1.377 -0.5650  0.2940 -0.5370
  101phy    C24 2713   2.700   4.482   1.391 -0.3057 -0.2880 -0.0956
  101phy    C22 2714   2.896   4.402   1.242 -0.0491 -0.0608 -0.0725
  101phy    C21 2715   2.836   4.350   1.110  0.0817 -0.6983  0.3553
  101phy    C20 2716   2.944   4.303   1.011  0.4827 -0.0868 -0.1344
  101phy    C18 2717   2.926   4.327   0.858  0.0541  0.0509  0.4334
  101phy    O01 2718   2.808   4.264   0.807  0.4433  0.3702 -0.4382
  101phy    H01 2719   2.825   4.247   0.717 -1.0909  1.6600 -1.0258
  101phy    C19 2720   3.043   4.246   0.800  0.6928  0.3666  0.3668
  101phy    C13 2721   2.941   4.476   0.803  0.0815 -0.0895 -0.1639
  101phy     H3 2722   2.875   4.530   0.877  0.5842 -1.2022  1.1279
  101phy    O33 2723   3.064   4.546   0.831  0.3256  0.0769 -0.1109
  101phy    H1B 2724   3.047   4.627   0.875 -1.5368 -1.3176  1.9309
  101phy    C12 2725   2.854   4.537   0.684 -0.0796  0.0133  0.0674
  101phy    O11 2726   2.907   4.552   0.551  0.6929  0.2440 -0.4168
  101phy    H1A 2727   2.837   4.568   0.491 -1.2299  1.6302  2.0098
  102phy    C35 2728   1.124   5.107   0.979 -0.7302 -0.0294 -0.2088
  102phy    C33 2729   1.122   5.211   1.088 -0.0765  0.0619  0.0348
  102phy    C34 2730   0.982   5.265   1.093  0.1430  0.0430 -0.2383
  102phy    C32 2731   1.188   5.171   1.221 -0.0757  0.3361 -0.3676
  102phy    C31 2732   1.299   5.266   1.263  0.2053  0.1095 -0.4222
  102phy    C30 2733   1.350   5.265   1.413 -0.0824 -0.2289  0.7840
  102phy    C28 2734   1.429   5.388   1.471 -0.4655 -0.2114 -0.1761
  102phy    C29 2735   1.337   5.504   1.503 -0.1830  0.1107  0.1317
  102phy    C27 2736   1.502   5.354   1.595 -0.8584  0.0893 -0.1484
  102phy    C26 2737   1.643   5.297   1.588  0.0174 -0.1775  0.0790
  102phy    C25 2738   1.721   5.295   1.720 -0.0938 -0.0753  0.0759
  102phy    C23 2739   1.875   5.271   1.715  0.5630 -0.0913 -0.3213
  102phy    C24 2740   1.955   5.389   1.653 -0.4084 -0.5047 -0.2612
  102phy    C22 2741   1.922   5.238   1.861 -0.0656  0.1150  0.2868
  102phy    C21 2742   1.961   5.088   1.889 -0.3742 -0.1572 -0.0343
  102phy    C20 2743   2.048   5.084   2.019 -0.3493 -0.0722  0.4607
  102phy    C18 2744   2.075   4.946   2.091 -0.0580  0.3614 -0.1974
  102phy    O01 2745   2.127   4.865   1.985  0.6766 -0.1178  0.3866
  102phy    H01 2746   2.082   4.880   1.904 -0.6794  0.0970  1.1520
  102phy    C19 2747   2.190   4.982   2.187  0.1016  0.4995  0.1050
  102phy    C13 2748   1.940   4.868   2.148 -0.1613 -0.3215  0.3223
  102phy     H3 2749   1.863   4.864   2.066  0.7518  0.1476 -0.5808
  102phy    O33 2750   1.872   4.941   2.246 -0.2580  0.3310 -0.5418
  102phy    H1B 2751   1.932   4.981   2.306  1.1574 -0.7281 -1.2164
  102phy    C12 2752   1.949   4.713   2.192  0.0763  0.0902  0.5617
  102phy    O11 2753   1.823   4.664   2.208  0.4127  0.6942  0.4778
  102phy    H1A 2754   1.781   4.729   2.261 -2.4615  0.0910 -0.8632
  103phy    C35 2755   3.280   3.632   2.124 -0.3015 -0.0785  0.7932
  103phy    C33 2756   3.261   3.766   2.046  0.2584 -0.2963  0.1290
  103phy    C34 2757   3.350   3.760   1.916  0.2339  0.1509 -0.6179
  103phy    C32 2758   3.114   3.787   2.005 -0.8793 -0.1162  0.0533
  103phy    C31 2759   3.064   3.926   2.020 -0.1119 -0.3699 -0.3688
  103phy    C30 2760   2.916   3.925   1.985  0.2871 -0.0881  0.3289
  103phy    C28 2761   2.834   4.048   1.955  0.1002 -0.2617 -0.0106
  103phy    C29 2762   2.722   4.003   1.865  0.1258  0.2841 -0.4192
  103phy    C27 2763   2.773   4.108   2.089 -0.1880  0.0164  0.9021
  103phy    C26 2764   2.873   4.191   2.174  0.2676 -0.0294  0.5890
  103phy    C25 2765   2.797   4.284   2.271  0.5527  0.1507  0.0613
  103phy    C23 2766   2.883   4.367   2.365 -0.6792 -0.4101 -0.4152
  103phy    C24 2767   2.939   4.499   2.307 -0.6938 -0.1620  0.1221
  103phy    C22 2768   2.799   4.400   2.491 -0.4857 -0.0147 -0.0274
  103phy    C21 2769   2.865   4.376   2.632 -0.2164 -0.3305  0.6007
  103phy    C20 2770   2.770   4.424   2.741 -0.0287  0.4150 -0.7077
  103phy    C18 2771   2.811   4.403   2.892 -0.7855  0.0124 -0.0234
  103phy    O01 2772   2.943   4.459   2.915 -0.2602 -0.6101 -0.5852
  103phy    H01 2773   2.974   4.513   2.845 -0.0922 -0.3777 -0.3375
  103phy    C19 2774   2.708   4.497   2.960  0.2868  0.4080  0.2339
  103phy    C13 2775   2.815   4.240   2.933 -0.5499 -1.1327  0.0749
  103phy     H3 2776   2.867   4.184   2.850 -1.2832 -0.6397 -0.7375
  103phy    O33 2777   2.684   4.185   2.935 -0.3194 -0.5749  0.0008
  103phy    H1B 2778   2.657   4.168   2.847  3.0790  0.2045 -1.3866
  103phy    C12 2779   2.889   4.199   3.069  0.1006  0.2356  0.2648
  103phy    O11 2780   2.831   4.250   3.189  0.2324 -0.4136  0.3355
  103phy    H1A 2781   2.738   4.234   3.191  0.1203  0.1892  0.1021
  104phy    C35 2782   2.170   0.875   1.349  0.0173  0.0933 -0.5101
  104phy    C33 2783   2.113   0.741   1.406  0.3006  0.2072 -0.0414
  104phy    C34 2784   2.059   0.763   1.546 -0.3417  0.7169  0.0466
  104phy    C32 2785   2.005   0.677   1.315 -0.3895 -0.2430 -0.0660
  104phy    C31 2786   2.004   0.520   1.324 -0.2024 -0.4970  0.5153
  104phy    C30 2787   1.900   0.459   1.234  0.0064  0.3036 -0.1463
  104phy    C28 2788   1.899   0.305   1.244  0.2275  0.6797  0.2160
  104phy    C29 2789   1.762   0.253   1.283  0.1743 -0.9388 -0.2196
  104phy    C27 2790   1.941   0.245   1.105 -0.8310 -0.1735 -0.7100
  104phy    C26 2791   2.058   0.138   1.105 -0.4702  0.0827  0.4307
  104phy    C25 2792   2.046   0.054   0.979 -1.1235  0.3518 -0.0722
  104phy    C23 2793   2.116  -0.079   1.002 -0.0566  0.3792  0.0448
  104phy    C24 2794   2.014  -0.189   0.986  0.0929 -0.4116 -0.2973
  104phy    C22 2795   2.228  -0.098   0.898 -0.2618  0.3590  0.0097
  104phy    C21 2796   2.368  -0.074   0.943 -0.0673  0.1164 -0.2223
  104phy    C20 2797   2.486  -0.159   0.874  0.2149  0.0835 -0.8633
  104phy    C18 2798   2.556  -0.107   0.745  0.0075  0.0588  0.0867
  104phy    O01 2799   2.452  -0.109   0.646  0.3559 -0.3275  0.5083
  104phy    H01 2800   2.419  -0.197   0.638  0.3586 -0.2716 -0.2419
  104phy    C19 2801   2.652  -0.227   0.717 -0.4260  0.4168  0.2192
  104phy    C13 2802   2.639   0.031   0.750  0.0842  0.1701  0.1333
  104phy     H3 2803   2.555   0.105   0.752 -0.8916 -0.8053 -2.0633
  104phy    O33 2804   2.698   0.054   0.881  0.0060 -0.8384  0.1007
  104phy    H1B 2805   2.649   0.024   0.955  0.8313 -1.0739  0.5683
  104phy    C12 2806   2.708   0.114   0.638  0.0278  0.7371  0.5461
  104phy    O11 2807   2.663   0.108   0.501 -0.1660  0.1794 -0.4247
  104phy    H1A 2808   2.694   0.182   0.452  0.6816 -0.5850 -1.0642
  105phy    C35 2809   2.340   2.906   1.376  0.4086  0.3188  0.2024
  105phy    C33 2810   2.258   2.959   1.493 -0.1210  0.1769  0.0219
  105phy    C34 2811   2.296   2.896   1.623 -0.4104 -0.0715  0.1711
  105phy    C32 2812   2.254   3.114   1.503 -0.2169 -0.0388 -0.3141
  105phy    C31 2813   2.121   3.181   1.453  0.2937  0.3375  0.0703
  105phy    C30 2814   2.130   3.336   1.475 -0.0188 -0.1167 -0.2168
  105phy    C28 2815   2.013   3.412   1.411  0.0230 -0.1905  0.0601
  105phy    C29 2816   1.940   3.497   1.516 -0.3852  0.5084  0.7019
  105phy    C27 2817   2.070   3.508   1.310 -0.4321 -0.9236 -0.3895
  105phy    C26 2818   2.042   3.477   1.163 -0.0393 -0.2388  0.2499
  105phy    C25 2819   2.084   3.586   1.055  0.3478  0.2903 -0.6195
  105phy    C23 2820   2.077   3.533   0.915 -0.0929 -0.6028 -0.2043
  105phy    C24 2821   1.941   3.550   0.844 -0.1846  0.3557  0.2367
  105phy    C22 2822   2.191   3.582   0.826  0.5210 -0.4939 -0.1464
  105phy    C21 2823   2.299   3.473   0.798  0.5406  0.6509  0.1461
  105phy    C20 2824   2.416   3.511   0.706 -0.2970 -0.1204  0.4246
  105phy    C18 2825   2.561   3.442   0.724 -0.3798 -0.1373 -0.1549
  105phy    O01 2826   2.622   3.460   0.852  0.3985 -0.1289  0.2124
  105phy    H01 2827   2.568   3.511   0.909  2.3679  0.8002  1.3252
  105phy    C19 2828   2.648   3.514   0.622 -0.6411 -0.1135  0.0862
  105phy    C13 2829   2.555   3.287   0.673 -0.2439 -0.5243 -0.2172
  105phy     H3 2830   2.471   3.242   0.730  0.1094 -1.5443 -0.4808
  105phy    O33 2831   2.504   3.255   0.544 -0.1726  0.0490  0.4962
  105phy    H1B 2832   2.494   3.328   0.486  1.0379 -0.7586 -0.7900
  105phy    C12 2833   2.635   3.171   0.738 -0.4286  0.3754 -0.4740
  105phy    O11 2834   2.689   3.205   0.863  0.1279  0.4374 -0.2108
  105phy    H1A 2835   2.718   3.294   0.854  1.1477 -0.0631 -2.2243
  106phy    C35 2836   3.367   0.344   1.526 -0.4533  0.1121 -0.1719
  106phy    C33 2837   3.258   0.279   1.437 -0.2861 -0.0741 -0.0002
  106phy    C34 2838   3.323   0.203   1.326  0.5545  0.1971 -0.3221
  106phy    C32 2839   3.162   0.182   1.508 -0.4619 -0.1569  0.0420
  106phy    C31 2840   3.046   0.265   1.572  0.0360 -0.3262 -0.3529
  106phy    C30 2841   2.951   0.170   1.648  0.2272 -0.2723  0.5798
  106phy    C28 2842   2.825   0.224   1.721  0.3761 -0.5231 -0.4525
  106phy    C29 2843   2.696   0.198   1.643 -0.3840 -0.2570  0.9675
  106phy    C27 2844   2.808   0.147   1.853  0.3218  0.9799 -0.4255
  106phy    C26 2845   2.758   0.236   1.972  0.4681 -0.1915  1.0706
  106phy    C25 2846   2.736   0.143   2.086  0.2063  0.3133 -0.4154
  106phy    C23 2847   2.632   0.178   2.196 -0.5925 -0.3331  0.3515
  106phy    C24 2848   2.485   0.169   2.155  0.1143  0.1555 -0.3683
  106phy    C22 2849   2.671   0.099   2.321 -0.0052 -0.1843 -0.1992
  106phy    C21 2850   2.625   0.143   2.465 -0.4648 -0.5296  0.1925
  106phy    C20 2851   2.655   0.037   2.568 -0.0093  0.0811 -0.1660
  106phy    C18 2852   2.553  -0.080   2.584 -0.1434  0.8829  0.3688
  106phy    O01 2853   2.502  -0.130   2.459  0.0595  0.4815  0.1241
  106phy    H01 2854   2.551  -0.091   2.389  0.6036  1.3114  0.9509
  106phy    C19 2855   2.637  -0.200   2.631 -0.0079 -0.2048 -0.2641
  106phy    C13 2856   2.428  -0.038   2.684  0.2756  0.1206 -0.0407
  106phy     H3 2857   2.380   0.058   2.652 -0.3243  0.1868  1.0103
  106phy    O33 2858   2.482  -0.001   2.815 -0.3593 -0.1582  0.3851
  106phy    H1B 2859   2.441   0.080   2.839 -1.2084  0.3112 -2.3266
  106phy    C12 2860   2.301  -0.138   2.694 -0.7784 -0.6195 -1.1449
  106phy    O11 2861   2.259  -0.173   2.566  0.2096  0.3660  0.1131
  106phy    H1A 2862   2.336  -0.207   2.525  1.2875  0.9760  1.5622
  107phy    C35 2863   3.268   4.807   1.732  0.2965 -0.1939 -0.3467
  107phy    C33 2864   3.266   4.935   1.663  0.1282 -0.3585 -0.4193
  107phy    C34 2865   3.189   4.919   1.533 -0.1888  0.1790  0.1151
  107phy    C32 2866   3.206   5.049   1.742  0.4366 -0.0257 -0.1881
  107phy    C31 2867   3.292   5.114   1.855  0.5061 -0.1851 -0.3126
  107phy    C30 2868   3.203   5.228   1.910  0.1740 -0.5602 -0.2437
  107phy    C28 2869   3.271   5.334   2.004 -0.0790  0.0244  0.0516
  107phy    C29 2870   3.350   5.440   1.925  0.0703  0.1290  0.2916
  107phy    C27 2871   3.159   5.406   2.077  0.7146  0.3086 -0.0127
  107phy    C26 2872   3.190   5.447   2.218  0.3486 -0.4207 -0.0903
  107phy    C25 2873   3.063   5.495   2.294  0.1116  0.1731 -0.1381
  107phy    C23 2874   3.088   5.527   2.437 -1.0066  0.2402 -0.1238
  107phy    C24 2875   2.987   5.641   2.478 -0.3502  0.3760 -0.3153
  107phy    C22 2876   3.050   5.398   2.519  0.7201 -0.5052  0.1775
  107phy    C21 2877   3.134   5.377   2.647 -0.3822 -1.0316  0.2762
  107phy    C20 2878   3.104   5.244   2.715 -0.0354  0.1652  0.3713
  107phy    C18 2879   3.195   5.183   2.828  0.1582  0.0108  0.0417
  107phy    O01 2880   3.193   5.278   2.941  0.5168 -0.2127  0.0425
  107phy    H01 2881   3.281   5.278   2.973  0.1993 -0.4801  0.9480
  107phy    C19 2882   3.104   5.066   2.872 -0.4959  0.7204  0.3864
  107phy    C13 2883   3.350   5.149   2.774  0.2204  0.1153  0.4404
  107phy     H3 2884   3.393   5.231   2.712 -0.7025 -0.6126 -1.2396
  107phy    O33 2885   3.347   5.041   2.678  0.0689 -0.3577 -0.0353
  107phy    H1B 2886   3.435   5.024   2.649  0.4231 -1.0278  1.3160
  107phy    C12 2887   3.460   5.129   2.890  0.2042 -0.0209 -0.0892
  107phy    O11 2888   3.445   5.213   3.000  0.4581  0.3744  0.4440
  107phy    H1A 2889   3.491   5.173   3.072  0.2820  1.5061  1.2261
  108phy    C35 2890   4.112   0.814   1.323  0.1923 -0.7428  0.4131
  108phy    C33 2891   3.984   0.886   1.284  0.3209  0.0411 -0.4732
  108phy    C34 2892   3.971   1.012   1.372 -0.3195 -0.0176 -0.3316
  108phy    C32 2893   3.966   0.913   1.131  0.1258 -0.2781 -0.5984
  108phy    C31 2894   3.863   0.818   1.062  0.1059 -0.3591 -0.6663
  108phy    C30 2895   3.875   0.817   0.911  0.0406 -0.1988 -0.2410
  108phy    C28 2896   3.796   0.720   0.823  0.4136 -0.8308  0.1324
  108phy    C29 2897   3.646   0.750   0.816 -0.4839  0.4629 -0.3488
  108phy    C27 2898   3.860   0.718   0.684  0.4390  0.2028  0.4269
  108phy    C26 2899   3.865   0.568   0.630  0.1713 -0.3239 -0.1296
  108phy    C25 2900   3.937   0.559   0.497 -0.1953 -0.0193 -0.1043
  108phy    C23 2901   3.974   0.417   0.445 -0.1431  0.1214 -0.6001
  108phy    C24 2902   3.879   0.369   0.337 -0.4589  0.5009  0.3082
  108phy    C22 2903   4.108   0.420   0.372 -0.5024 -0.1861  0.1685
  108phy    C21 2904   4.224   0.400   0.464  0.3976 -0.3959  0.2084
  108phy    C20 2905   4.350   0.408   0.373 -0.1652  0.1025 -0.5519
  108phy    C18 2906   4.493   0.444   0.433 -0.0820  0.4779  0.3637
  108phy    O01 2907   4.479   0.556   0.516  0.6025 -0.2883 -0.1812
  108phy    H01 2908   4.432   0.625   0.473 -1.4241 -1.5091 -0.0194
  108phy    C19 2909   4.566   0.485   0.310 -0.1219 -0.1262  0.5340
  108phy    C13 2910   4.561   0.324   0.516  0.1982  0.3512 -0.4803
  108phy     H3 2911   4.477   0.296   0.584 -0.7095  0.1517 -1.6689
  108phy    O33 2912   4.571   0.192   0.456  0.0621 -0.1159  0.1372
  108phy    H1B 2913   4.648   0.188   0.403  0.2147 -1.5124  0.4436
  108phy    C12 2914   4.651   0.328   0.646  0.1735  0.2518 -0.2578
  108phy    O11 2915   4.663   0.453   0.706  0.0432  0.3038  0.0822
  108phy    H1A 2916   4.583   0.498   0.686  0.5467  0.4675 -1.7481
  109phy    C35 2917   0.104   1.599   1.633  0.6414  0.7200 -0.2401
  109phy    C33 2918   0.259   1.599   1.653  0.1130 -0.1099  0.3880
  109phy    C34 2919   0.306   1.526   1.526 -0.1129  0.2512  0.1238
  109phy    C32 2920   0.333   1.728   1.679 -0.4858 -0.4634 -0.1930
  109phy    C31 2921   0.335   1.776   1.826 -0.6816  0.5135  0.8736
  109phy    C30 2922   0.431   1.894   1.853 -0.2014  0.0621  0.4557
  109phy    C28 2923   0.455   1.947   2.000 -0.3802  0.5364  0.0806
  109phy    C29 2924   0.579   1.883   2.069  0.0788  0.2125 -0.2924
  109phy    C27 2925   0.468   2.101   1.999  0.3108 -0.0231 -0.2643
  109phy    C26 2926   0.414   2.163   2.130  0.5074 -0.1180  0.2519
  109phy    C25 2927   0.390   2.310   2.115  0.2045 -0.1880 -0.9667
  109phy    C23 2928   0.369   2.377   2.256 -0.1436 -0.3939  0.1135
  109phy    C24 2929   0.442   2.512   2.267  0.5263 -0.1513  0.7172
  109phy    C22 2930   0.217   2.390   2.289  0.5524 -0.2350 -0.5380
  109phy    C21 2931   0.175   2.382   2.435  0.3956  0.2421  0.0388
  109phy    C20 2932   0.023   2.363   2.450  0.0078 -0.5881  0.0338
  109phy    C18 2933  -0.040   2.321   2.587  0.4049 -0.3940 -0.6027
  109phy    O01 2934  -0.003   2.411   2.691 -0.1304 -0.2991  0.0428
  109phy    H01 2935  -0.038   2.385   2.774  0.8928  0.6270  0.7913
  109phy    C19 2936  -0.180   2.368   2.549  0.3169 -0.0211  0.0534
  109phy    C13 2937  -0.028   2.164   2.636  0.1031 -0.2463 -0.0662
  109phy     H3 2938  -0.052   2.102   2.547  2.3076 -1.0685 -0.1552
  109phy    O33 2939  -0.130   2.122   2.724 -0.6592  0.3697  0.1526
  109phy    H1B 2940  -0.151   2.188   2.787 -2.0080 -1.0547  1.2816
  109phy    C12 2941   0.106   2.126   2.699  0.5856  0.2887 -0.1587
  109phy    O11 2942   0.119   2.190   2.825 -0.1013  0.0742  0.3647
  109phy    H1A 2943   0.055   2.145   2.876  0.2189 -1.4965 -0.5561
  110phy    C35 2944   0.445   0.283   0.764 -0.1847  0.6298  0.0736
  110phy    C33 2945   0.574   0.285   0.846 -0.1334  0.4298  0.4255
  110phy    C34 2946   0.658   0.162   0.798 -0.5745 -0.0033 -0.1808
  110phy    C32 2947   0.646   0.417   0.828 -0.1489  0.5233  0.1625
  110phy    C31 2948   0.600   0.541   0.908 -0.2374 -0.0970  0.1197
  110phy    C30 2949   0.667   0.675   0.857 -0.2496  0.4887 -0.0752
  110phy    C28 2950   0.649   0.809   0.924  1.1279 -0.0482 -0.0867
  110phy    C29 2951   0.719   0.833   1.056  0.4683  0.2461 -0.0473
  110phy    C27 2952   0.690   0.919   0.823  0.3350 -0.3884 -0.0638
  110phy    C26 2953   0.581   1.027   0.801 -0.0010  0.0117  0.6902
  110phy    C25 2954   0.641   1.138   0.718 -0.2236 -0.1158 -1.0175
  110phy    C23 2955   0.542   1.248   0.662 -0.4533  0.2826 -0.2320
  110phy    C24 2956   0.561   1.369   0.751 -0.5801  0.6157 -0.5564
  110phy    C22 2957   0.567   1.272   0.512 -0.2421 -0.2315  0.3550
  110phy    C21 2958   0.449   1.315   0.432  0.1290  0.0766 -0.1323
  110phy    C20 2959   0.477   1.319   0.280  0.0984 -0.3755  0.1108
  110phy    C18 2960   0.492   1.190   0.185 -0.2230 -0.0016  0.3315
  110phy    O01 2961   0.612   1.112   0.215 -0.2200  0.2818  0.8534
  110phy    H01 2962   0.586   1.028   0.180  0.0454  0.6533 -0.2807
  110phy    C19 2963   0.528   1.249   0.041  0.2759 -0.6921 -0.1314
  110phy    C13 2964   0.369   1.087   0.191 -0.0069  0.3603 -0.1320
  110phy     H3 2965   0.374   1.048   0.296 -1.0922 -1.1037 -0.6097
  110phy    O33 2966   0.237   1.126   0.197 -0.0973 -0.4793 -0.5989
  110phy    H1B 2967   0.228   1.219   0.185  0.4708 -0.5546 -1.7177
  110phy    C12 2968   0.372   0.944   0.135 -0.0602  0.1680  0.1086
  110phy    O11 2969   0.508   0.895   0.136 -0.2311 -0.1139 -0.2680
  110phy    H1A 2970   0.489   0.803   0.135 -1.7306  0.1711 -1.2509
  111phy    C35 2971   0.035   2.070   2.000 -0.5912  0.2330 -0.2680
  111phy    C33 2972  -0.086   2.004   1.941  0.1045 -0.5350 -0.1206
  111phy    C34 2973  -0.089   2.011   1.791  0.6855 -0.8193 -0.5960
  111phy    C32 2974  -0.091   1.857   1.987  0.2616 -0.2997 -0.3960
  111phy    C31 2975  -0.232   1.790   2.017 -0.1324  0.3692  0.3290
  111phy    C30 2976  -0.227   1.641   2.053 -0.1911 -0.2385  0.2396
  111phy    C28 2977  -0.370   1.579   2.052 -0.3358 -0.2452  0.1553
  111phy    C29 2978  -0.390   1.500   1.929 -0.4737 -0.0922  1.2097
  111phy    C27 2979  -0.379   1.480   2.174 -0.3979  0.8046  0.2772
  111phy    C26 2980  -0.472   1.519   2.292  0.1694  0.4840 -0.4169
  111phy    C25 2981  -0.512   1.407   2.400  0.4045 -0.6669 -0.3256
  111phy    C23 2982  -0.584   1.466   2.526  0.3502 -0.1292 -0.1230
  111phy    C24 2983  -0.735   1.507   2.505 -0.3778 -0.0903  0.2182
  111phy    C22 2984  -0.578   1.363   2.640  0.0440  0.5298 -0.2530
  111phy    C21 2985  -0.460   1.365   2.738  0.5280  0.6512 -0.4034
  111phy    C20 2986  -0.484   1.259   2.854  0.1650  0.5508  0.5042
  111phy    C18 2987  -0.405   1.265   2.994 -0.2297  0.6551 -0.8130
  111phy    O01 2988  -0.395   1.399   3.040  0.6301  0.0425  0.0764
  111phy    H01 2989  -0.333   1.438   2.981  0.0234 -0.1349 -0.7030
  111phy    C19 2990  -0.509   1.205   3.092  0.3704 -0.1417 -0.1630
  111phy    C13 2991  -0.258   1.200   2.983  0.3167  0.6729  0.0724
  111phy     H3 2992  -0.210   1.244   2.892 -1.1973 -0.3117 -1.2564
  111phy    O33 2993  -0.259   1.065   2.942  0.2030 -0.0090  0.0849
  111phy    H1B 2994  -0.340   1.053   2.896  0.6682  1.5803 -1.2008
  111phy    C12 2995  -0.155   1.229   3.097 -0.7552 -0.3662 -0.4055
  111phy    O11 2996  -0.104   1.364   3.096  0.4797 -0.1784 -0.3126
  111phy    H1A 2997  -0.027   1.371   3.149  1.7571  1.7382 -2.2537
  112phy    C35 2998   0.404   2.227   1.689 -0.0360 -0.0427  0.0693
  112phy    C33 2999   0.326   2.353   1.653 -0.3853  0.3269  1.0426
  112phy    C34 3000   0.352   2.389   1.508 -0.3231 -0.2361 -0.1359
  112phy    C32 3001   0.174   2.327   1.675 -0.4976  0.2374 -0.0751
  112phy    C31 3002   0.128   2.402   1.797  0.1514 -0.3506 -0.4365
  112phy    C30 3003  -0.028   2.406   1.800  0.0215 -0.3958  0.3062
  112phy    C28 3004  -0.090   2.487   1.916 -0.0531  0.2466  0.1804
  112phy    C29 3005  -0.097   2.632   1.865  0.7805  0.1804  0.0781
  112phy    C27 3006  -0.230   2.441   1.955 -0.3814  0.3110 -0.2880
  112phy    C26 3007  -0.278   2.478   2.099 -0.0943 -0.2533 -0.1897
  112phy    C25 3008  -0.429   2.457   2.108  0.3392  0.2778 -0.2396
  112phy    C23 3009  -0.491   2.505   2.238 -0.0255 -0.0120 -0.6329
  112phy    C24 3010  -0.529   2.658   2.230 -0.0861  0.4419 -0.6132
  112phy    C22 3011  -0.604   2.407   2.280  0.2651 -0.2194  0.1048
  112phy    C21 3012  -0.629   2.411   2.431 -0.0606 -0.0822 -0.2237
  112phy    C20 3013  -0.758   2.355   2.478 -0.0412  0.4778 -0.2760
  112phy    C18 3014  -0.780   2.354   2.641 -0.1294  0.0974  0.3706
  112phy    O01 3015  -0.791   2.484   2.688 -0.1804 -0.2488  0.3896
  112phy    H01 3016  -0.813   2.492   2.779  0.2356  0.1384  0.4581
  112phy    C19 3017  -0.921   2.299   2.647  0.0205 -0.1190  0.3456
  112phy    C13 3018  -0.673   2.265   2.731  0.4872  0.0879 -0.3540
  112phy     H3 3019  -0.647   2.171   2.676  3.9661  1.4504 -1.3107
  112phy    O33 3020  -0.732   2.212   2.847 -0.1148 -0.6050 -0.0060
  112phy    H1B 3021  -0.744   2.282   2.908  1.7572  0.8403 -1.1551
  112phy    C12 3022  -0.536   2.328   2.770  0.3388 -0.0530 -0.0278
  112phy    O11 3023  -0.535   2.427   2.866  0.0909 -0.5242 -0.3079
  112phy    H1A 3024  -0.511   2.390   2.949  0.9538 -2.4613 -1.3703
  113phy    C35 3025   4.532   4.470   0.699 -0.1642  0.0314 -0.1038
  113phy    C33 3026   4.546   4.574   0.814  0.0056  0.2658 -0.5750
  113phy    C34 3027   4.683   4.536   0.880  0.1084 -0.2001 -0.1812
  113phy    C32 3028   4.560   4.716   0.755  0.6537  0.1285 -0.1261
  113phy    C31 3029   4.434   4.807   0.777 -0.9323  0.2274  0.1628
  113phy    C30 3030   4.426   4.927   0.675  0.4612  0.0091 -0.8143
  113phy    C28 3031   4.330   5.047   0.711 -0.8090  0.8401 -0.5812
  113phy    C29 3032   4.417   5.154   0.775  0.2163 -0.2146 -0.3257
  113phy    C27 3033   4.255   5.117   0.596 -0.2234  0.7169 -0.4359
  113phy    C26 3034   4.128   5.040   0.541 -0.3381 -0.1136 -0.5982
  113phy    C25 3035   4.058   5.118   0.420 -0.1087 -0.0058 -0.9331
  113phy    C23 3036   3.941   5.052   0.348  0.0779  0.0805  0.6386
  113phy    C24 3037   3.834   5.157   0.308  0.2724 -0.4266 -0.0058
  113phy    C22 3038   3.985   4.956   0.234  0.0953 -0.0881  0.3725
  113phy    C21 3039   3.901   4.841   0.187  0.0763 -0.5509 -0.1362
  113phy    C20 3040   3.990   4.759   0.094 -0.0361  0.1486 -0.0492
  113phy    C18 3041   3.933   4.633   0.018  0.6845  0.4485 -0.5681
  113phy    O01 3042   3.889   4.540   0.124 -0.2346  0.2357 -0.4017
  113phy    H01 3043   3.933   4.459   0.106  0.5307  0.0388  2.0210
  113phy    C19 3044   4.058   4.568  -0.039  0.1654  0.4283 -0.1494
  113phy    C13 3045   3.810   4.661  -0.083  0.2629  0.1891 -0.0050
  113phy     H3 3046   3.729   4.694  -0.013 -0.2362 -2.1008  0.6115
  113phy    O33 3047   3.812   4.778  -0.171  0.2040 -0.1293  0.1457
  113phy    H1B 3048   3.836   4.860  -0.132  0.7278  1.0746 -2.4935
  113phy    C12 3049   3.708   4.548  -0.131 -0.4638  0.5370  0.6776
  113phy    O11 3050   3.737   4.496  -0.264 -0.0658  0.0255  0.1900
  113phy    H1A 3051   3.729   4.570  -0.320  0.4288 -0.7270 -0.8992
  114phy    C35 3052   4.553   3.269   1.851  0.1580  0.7223 -0.0725
  114phy    C33 3053   4.669   3.191   1.908 -0.0156  0.3886  0.1468
  114phy    C34 3054   4.633   3.045   1.898  0.2565  0.8364 -0.1459
  114phy    C32 3055   4.802   3.233   1.848 -0.1095  0.2032  0.2777
  114phy    C31 3056   4.926   3.211   1.936  0.0033  0.1507 -0.0072
  114phy    C30 3057   5.065   3.252   1.865  0.0797  0.9135  0.0821
  114phy    C28 3058   5.201   3.209   1.926 -0.2275 -0.3536  0.2471
  114phy    C29 3059   5.293   3.135   1.818  0.0482 -0.3994 -0.1102
  114phy    C27 3060   5.275   3.336   1.979 -0.0638  0.4179 -0.4547
  114phy    C26 3061   5.370   3.326   2.101  0.6526  0.0324  0.0471
  114phy    C25 3062   5.421   3.466   2.131  0.1827  0.1378  0.5559
  114phy    C23 3063   5.496   3.491   2.256 -0.0903 -0.2395 -0.0657
  114phy    C24 3064   5.610   3.590   2.219  0.9077 -0.1471  0.7552
  114phy    C22 3065   5.416   3.557   2.370 -0.1620 -0.2556 -0.1811
  114phy    C21 3066   5.374   3.460   2.482  0.2399  0.3939 -0.3921
  114phy    C20 3067   5.281   3.527   2.582  0.2719  0.2280 -0.2712
  114phy    C18 3068   5.204   3.447   2.692 -0.0433  0.2296  0.4719
  114phy    O01 3069   5.291   3.377   2.776  0.0617  0.4237  0.1713
  114phy    H01 3070   5.334   3.306   2.732  0.6157 -0.3117  1.7919
  114phy    C19 3071   5.168   3.566   2.779 -0.1018 -0.2051 -0.0556
  114phy    C13 3072   5.078   3.345   2.655 -0.2563 -0.3804 -0.2241
  114phy     H3 3073   5.000   3.403   2.600  0.1124  0.2507 -0.0888
  114phy    O33 3074   5.012   3.313   2.774  0.2663 -0.3853  0.1996
  114phy    H1B 3075   5.078   3.282   2.833  0.6288  0.5932  0.3290
  114phy    C12 3076   5.105   3.216   2.573 -0.0559 -0.3366  0.4877
  114phy    O11 3077   5.160   3.114   2.649  0.0975  0.4694 -0.0627
  114phy    H1A 3078   5.219   3.067   2.593  1.4317  1.6426  0.3089
  115phy    C35 3079   0.644   3.213   1.498 -0.2485  0.1495 -0.1128
  115phy    C33 3080   0.614   3.071   1.529  0.2246  0.3739 -1.1164
  115phy    C34 3081   0.656   3.040   1.677 -0.3402 -0.2564  0.6341
  115phy    C32 3082   0.462   3.047   1.496  0.4296 -0.0245  0.6089
  115phy    C31 3083   0.424   2.897   1.470 -0.5826 -0.0046 -0.3216
  115phy    C30 3084   0.287   2.887   1.405  0.0435 -0.0675  0.1992
  115phy    C28 3085   0.206   2.754   1.421  0.0519 -0.3676  0.4136
  115phy    C29 3086   0.101   2.768   1.531 -0.2461 -0.1972  0.0609
  115phy    C27 3087   0.140   2.717   1.286 -0.4298 -0.4087  0.5188
  115phy    C26 3088   0.183   2.585   1.227 -0.5724 -0.0838 -0.0881
  115phy    C25 3089   0.095   2.547   1.106 -0.4053  0.3260 -0.1694
  115phy    C23 3090   0.136   2.427   1.019 -0.1435  0.1893  0.1359
  115phy    C24 3091   0.058   2.303   1.044  0.3297  0.0864 -0.0819
  115phy    C22 3092   0.105   2.459   0.871 -0.0050 -0.0837 -0.1086
  115phy    C21 3093   0.227   2.448   0.783 -0.1365  0.6707  0.0793
  115phy    C20 3094   0.174   2.464   0.633 -0.4458  0.1045 -0.2009
  115phy    C18 3095   0.245   2.384   0.513  0.8063 -0.4680 -0.1159
  115phy    O01 3096   0.387   2.419   0.524  0.5186  0.1028  0.2821
  115phy    H01 3097   0.381   2.505   0.562  0.7373  1.1863 -1.9693
  115phy    C19 3098   0.185   2.448   0.382  0.1313 -0.4036  0.0486
  115phy    C13 3099   0.229   2.224   0.530  0.9366  0.0489 -0.2022
  115phy     H3 3100   0.272   2.209   0.632 -1.5836  3.7183  1.5883
  115phy    O33 3101   0.097   2.170   0.556  0.2895 -0.0954 -0.1323
  115phy    H1B 3102   0.052   2.221   0.621  0.0705 -0.9607  0.4121
  115phy    C12 3103   0.325   2.120   0.465 -0.0569 -0.5759  0.5290
  115phy    O11 3104   0.461   2.159   0.448  0.2932 -0.1408 -0.3662
  115phy    H1A 3105   0.461   2.252   0.454  2.1798 -0.1554  0.4311
  116phy    C35 3106   3.694   3.991   1.260 -0.2444 -0.2060 -0.0982
  116phy    C33 3107   3.717   4.141   1.288  0.0937 -0.2274  0.2622
  116phy    C34 3108   3.727   4.185   1.433 -0.3896  0.1570  0.2702
  116phy    C32 3109   3.838   4.177   1.200  0.2312 -0.1279 -0.3550
  116phy    C31 3110   3.850   4.327   1.153 -0.2136  0.7456  0.0697
  116phy    C30 3111   3.989   4.358   1.104  0.0161 -0.5704 -0.0246
  116phy    C28 3112   4.016   4.499   1.043 -0.3962  0.5458  0.5200
  116phy    C29 3113   4.065   4.603   1.137 -0.3194 -0.9493 -0.4060
  116phy    C27 3114   4.120   4.484   0.929  0.4676  0.0392 -0.7382
  116phy    C26 3115   4.056   4.487   0.789 -0.0646  0.0001  0.1229
  116phy    C25 3116   4.149   4.470   0.673 -0.0402 -0.1531 -0.5481
  116phy    C23 3117   4.101   4.490   0.527 -0.3628  0.0036 -0.6529
  116phy    C24 3118   4.181   4.603   0.470 -0.1978  0.1127 -0.1586
  116phy    C22 3119   4.132   4.365   0.443  0.5897 -0.0699  0.3260
  116phy    C21 3120   3.999   4.285   0.412 -0.3011 -0.2763 -0.1859
  116phy    C20 3121   4.037   4.161   0.321  0.0060  0.1016  0.8171
  116phy    C18 3122   3.928   4.098   0.230 -0.3148 -0.4496  0.1664
  116phy    O01 3123   3.817   4.057   0.314 -0.3358  0.6722  0.0591
  116phy    H01 3124   3.760   4.130   0.332 -1.7574 -0.3290 -0.2773
  116phy    C19 3125   4.005   3.969   0.191  0.2746 -0.1654  0.3010
  116phy    C13 3126   3.881   4.192   0.106 -0.4332  0.0514  0.6193
  116phy     H3 3127   3.816   4.269   0.155  0.9641  1.1661  0.7779
  116phy    O33 3128   3.968   4.287   0.045 -0.4550  0.2398  0.1655
  116phy    H1B 3129   4.038   4.251  -0.006 -0.8487  1.6470 -1.4746
  116phy    C12 3130   3.762   4.152   0.019 -0.0611 -0.1616  0.6070
  116phy    O11 3131   3.792   4.084  -0.100  0.5291 -0.2767  0.4542
  116phy    H1A 3132   3.826   4.146  -0.161 -1.5888  3.4413  2.6791
  117phy    C35 3133   4.909   4.691   1.964 -0.3354 -0.5840 -0.1371
  117phy    C33 3134   4.770   4.756   1.974 -0.1330 -0.2790 -0.2726
  117phy    C34 3135   4.763   4.901   1.939  0.9066 -0.8749 -0.1774
  117phy    C32 3136   4.677   4.665   1.895  0.2836  0.3591  0.2555
  117phy    C31 3137   4.535   4.647   1.942  0.3859 -0.5558  0.3427
  117phy    C30 3138   4.450   4.589   1.828 -0.0461 -0.2665 -0.1835
  117phy    C28 3139   4.295   4.601   1.825  0.2884  0.2226 -0.2084
  117phy    C29 3140   4.250   4.609   1.680  0.2440  0.2393  0.0800
  117phy    C27 3141   4.245   4.479   1.907 -0.1190 -0.1950 -0.4999
  117phy    C26 3142   4.103   4.481   1.949 -0.2775  0.3039  0.1752
  117phy    C25 3143   4.067   4.347   2.010 -0.2097  0.5943 -0.0610
  117phy    C23 3144   3.928   4.348   2.071  0.5318 -0.1519  0.2827
  117phy    C24 3145   3.830   4.301   1.962 -0.1087  0.2766 -0.1989
  117phy    C22 3146   3.900   4.253   2.194  0.6213  0.2040 -0.3807
  117phy    C21 3147   3.899   4.330   2.327  0.3679 -0.0186  0.6203
  117phy    C20 3148   3.860   4.225   2.431  0.4267 -0.0553 -0.3680
  117phy    C18 3149   3.825   4.264   2.581 -1.0985  0.0660 -0.4552
  117phy    O01 3150   3.776   4.398   2.597  0.2196  0.1496 -0.2553
  117phy    H01 3151   3.790   4.425   2.686 -1.8310 -1.9567  0.8291
  117phy    C19 3152   3.705   4.172   2.606 -0.6073  0.0665  0.3657
  117phy    C13 3153   3.943   4.245   2.692 -0.1157  0.2269  0.6482
  117phy     H3 3154   3.974   4.138   2.707 -2.3913 -0.3508  1.7008
  117phy    O33 3155   3.887   4.273   2.819 -0.3172 -0.5218 -0.1106
  117phy    H1B 3156   3.867   4.364   2.821  4.0033  0.6599  0.6143
  117phy    C12 3157   4.074   4.322   2.668 -0.4853  0.2752 -0.0589
  117phy    O11 3158   4.174   4.302   2.764  0.2707 -0.2842 -0.0670
  117phy    H1A 3159   4.243   4.362   2.743 -0.8123  0.6835 -1.0962
  118phy    C35 3160   4.260   3.414   1.683  0.7192 -0.0706  0.4849
  118phy    C33 3161   4.176   3.543   1.666  0.2076  0.1712 -0.1478
  118phy    C34 3162   4.061   3.500   1.574 -0.1843 -0.0462 -0.6281
  118phy    C32 3163   4.123   3.587   1.807  0.6586 -0.5376  0.0877
  118phy    C31 3164   4.206   3.702   1.858  0.0784  0.2594  0.0669
  118phy    C30 3165   4.143   3.783   1.978 -0.5468 -0.0217  0.2845
  118phy    C28 3166   4.240   3.881   2.050 -0.4517  0.5886 -0.2553
  118phy    C29 3167   4.253   4.018   1.991 -0.0696  0.3194 -0.0149
  118phy    C27 3168   4.187   3.899   2.196 -0.7786 -0.2647 -0.1253
  118phy    C26 3169   4.301   3.890   2.298  0.2559  0.4662 -0.8571
  118phy    C25 3170   4.261   3.892   2.443 -0.1952 -0.1661  0.0124
  118phy    C23 3171   4.375   3.947   2.536 -0.2139  0.1925 -0.5463
  118phy    C24 3172   4.378   4.098   2.536  0.2936  0.5253 -0.0771
  118phy    C22 3173   4.352   3.895   2.683  0.5801 -0.4485  0.3031
  118phy    C21 3174   4.460   3.899   2.789  0.2816  0.0639 -0.4832
  118phy    C20 3175   4.431   3.816   2.910 -0.4816  0.0444 -0.5610
  118phy    C18 3176   4.546   3.794   3.016 -0.1816  0.2782 -1.0131
  118phy    O01 3177   4.614   3.919   3.053 -0.6828  0.4391  0.1416
  118phy    H01 3178   4.560   3.993   3.034 -2.4300 -1.1814 -1.7684
  118phy    C19 3179   4.473   3.776   3.150  0.4165  0.2617  0.2693
  118phy    C13 3180   4.653   3.676   2.974 -0.7980  0.2863 -0.1068
  118phy     H3 3181   4.662   3.673   2.862 -1.5724  3.4149 -0.3534
  118phy    O33 3182   4.614   3.544   3.001 -0.2120 -0.0836  0.4603
  118phy    H1B 3183   4.674   3.482   2.964  0.2861  0.4944  0.2759
  118phy    C12 3184   4.798   3.699   3.027  0.0752 -0.3468 -0.4064
  118phy    O11 3185   4.855   3.827   3.024  0.7371 -0.0974 -0.4806
  118phy    H1A 3186   4.794   3.886   3.064  0.1009 -0.6345 -0.6554
  119phy    C35 3187   4.543   3.465   1.191  0.1211  0.2324 -0.0277
  119phy    C33 3188   4.656   3.503   1.288  0.7895  0.1279  0.3518
  119phy    C34 3189   4.788   3.513   1.207 -0.8122  0.4066  0.3741
  119phy    C32 3190   4.615   3.627   1.362  0.0795  0.0048 -0.4777
  119phy    C31 3191   4.649   3.610   1.513 -0.3677 -1.0023  0.8196
  119phy    C30 3192   4.595   3.728   1.596 -0.0525  0.2979 -0.2587
  119phy    C28 3193   4.673   3.774   1.718 -0.1793  0.3155  0.2958
  119phy    C29 3194   4.669   3.924   1.727  0.4143 -0.5981  0.1648
  119phy    C27 3195   4.610   3.701   1.843 -0.2197  0.3544 -0.5089
  119phy    C26 3196   4.700   3.683   1.969  0.4195  0.1370  0.0808
  119phy    C25 3197   4.619   3.611   2.085  0.2238  0.0634  0.9782
  119phy    C23 3198   4.691   3.589   2.218  0.3970  0.3740 -0.2856
  119phy    C24 3199   4.647   3.676   2.346 -0.5571  0.2532  0.3726
  119phy    C22 3200   4.670   3.440   2.258 -0.1912  0.2745  0.0673
  119phy    C21 3201   4.777   3.371   2.345 -0.2084 -0.3566  0.0896
  119phy    C20 3202   4.728   3.226   2.367  0.1221 -0.4981 -0.5411
  119phy    C18 3203   4.631   3.186   2.480  0.3239  0.9464  0.2811
  119phy    O01 3204   4.501   3.251   2.472  0.2900  0.3560 -0.7029
  119phy    H01 3205   4.481   3.273   2.561 -2.5526  0.2276 -1.2172
  119phy    C19 3206   4.607   3.034   2.438  0.6737 -0.4338  0.3179
  119phy    C13 3207   4.683   3.203   2.633  0.1758  0.7691  0.5036
  119phy     H3 3208   4.787   3.161   2.640  0.7187  1.7607 -1.1369
  119phy    O33 3209   4.612   3.120   2.725  0.7491  0.4441  0.5853
  119phy    H1B 3210   4.637   3.030   2.717 -0.9104 -0.3066  2.9135
  119phy    C12 3211   4.689   3.343   2.700  0.1381 -0.4491  0.5864
  119phy    O11 3212   4.755   3.370   2.817 -0.2495  0.0019  0.2583
  119phy    H1A 3213   4.846   3.349   2.808 -0.5467 -0.4994 -2.1360
  120phy    C35 3214   3.549   2.259   1.823 -0.0927  0.2845  0.2046
  120phy    C33 3215   3.516   2.399   1.862 -0.3144 -0.0473  0.5767
  120phy    C34 3216   3.468   2.384   2.004 -0.1376 -0.4860 -0.7646
  120phy    C32 3217   3.645   2.479   1.862  0.2535 -0.4346 -0.0084
  120phy    C31 3218   3.633   2.600   1.774 -0.1267 -0.4798  0.4691
  120phy    C30 3219   3.756   2.690   1.753  0.0378  0.8458  0.4892
  120phy    C28 3220   3.727   2.828   1.684  0.0414  0.1445  0.2307
  120phy    C29 3221   3.748   2.940   1.790 -0.3397 -0.4931 -0.1122
  120phy    C27 3222   3.826   2.846   1.571  0.2780  0.2984  0.6005
  120phy    C26 3223   3.774   2.934   1.456 -0.5875  0.3684 -0.1548
  120phy    C25 3224   3.870   2.930   1.330  0.5492  0.6296  0.4256
  120phy    C23 3225   3.830   3.028   1.220  0.4771 -0.2100 -0.5566
  120phy    C24 3226   3.889   3.170   1.252  0.6891 -0.0391 -0.6522
  120phy    C22 3227   3.868   2.985   1.077  0.1206  0.0154  0.0492
  120phy    C21 3228   3.792   3.039   0.956  0.6443 -0.4124  0.6762
  120phy    C20 3229   3.822   2.960   0.827  0.0859  0.6424  0.6076
  120phy    C18 3230   3.820   3.032   0.686  0.3291  0.4607 -0.5240
  120phy    O01 3231   3.694   3.108   0.677 -0.4024  0.0697 -0.5634
  120phy    H01 3232   3.686   3.184   0.730 -0.8050 -1.0073  0.9843
  120phy    C19 3233   3.795   2.915   0.586 -0.6401 -0.3914  0.4021
  120phy    C13 3234   3.947   3.123   0.651 -0.5025  0.3111  0.0891
  120phy     H3 3235   3.941   3.212   0.718  0.7295  1.0050 -0.6773
  120phy    O33 3236   4.071   3.076   0.692  0.4761  0.0382  0.9751
  120phy    H1B 3237   4.060   2.991   0.730 -0.5231 -0.2545  0.0851
  120phy    C12 3238   3.945   3.235   0.535  0.7169  0.2940  0.4555
  120phy    O11 3239   3.959   3.190   0.401  0.0723 -0.0186  0.2641
  120phy    H1A 3240   3.964   3.097   0.404 -1.1500 -0.1586 -0.9989
  121phy    C35 3241   1.386   1.943   2.239 -0.0605 -0.1863 -0.4347
  121phy    C33 3242   1.349   1.837   2.135 -0.0206 -0.0071 -0.1606
  121phy    C34 3243   1.483   1.780   2.094 -0.2399  0.1536 -0.3144
  121phy    C32 3244   1.262   1.724   2.192 -0.6086 -0.3135  0.2927
  121phy    C31 3245   1.109   1.739   2.183 -0.0487 -0.5770  0.2084
  121phy    C30 3246   1.041   1.615   2.241 -0.1319  0.0030 -0.3307
  121phy    C28 3247   0.889   1.627   2.241 -0.0437  0.5638  0.2803
  121phy    C29 3248   0.837   1.525   2.151  0.2437  0.6730  0.4004
  121phy    C27 3249   0.821   1.621   2.378  0.4592 -0.8375 -0.1354
  121phy    C26 3250   0.755   1.755   2.417 -0.2834 -0.7125 -0.5987
  121phy    C25 3251   0.658   1.746   2.538 -0.2799 -0.5668  0.1055
  121phy    C23 3252   0.587   1.878   2.570 -0.5462 -0.1357  0.5482
  121phy    C24 3253   0.462   1.913   2.489  0.1017 -0.5210  0.3637
  121phy    C22 3254   0.538   1.870   2.717  0.0451 -0.3243  0.7123
  121phy    C21 3255   0.522   2.008   2.785  0.2548 -0.3766  0.1851
  121phy    C20 3256   0.440   1.995   2.921  0.3204  0.0484  0.2220
  121phy    C18 3257   0.423   2.112   3.023  0.7279  0.0459  0.3527
  121phy    O01 3258   0.373   2.228   2.952 -0.1918 -0.3088  0.5665
  121phy    H01 3259   0.297   2.203   2.902  0.7537  1.2233 -1.8346
  121phy    C19 3260   0.297   2.080   3.115 -0.1005  0.0021 -0.1565
  121phy    C13 3261   0.558   2.151   3.109  0.6400 -0.2821  0.2024
  121phy     H3 3262   0.646   2.152   3.039  0.7434 -1.5362  0.2861
  121phy    O33 3263   0.601   2.047   3.199 -0.2530  0.0566  0.0807
  121phy    H1B 3264   0.694   2.054   3.189 -0.4599 -0.1517 -2.9135
  121phy    C12 3265   0.568   2.291   3.182 -0.2101  0.0308 -0.0565
  121phy    O11 3266   0.517   2.398   3.104  0.6029 -0.2626  0.0624
  121phy    H1A 3267   0.476   2.360   3.029 -1.6234  0.8953  0.5884
  122phy    C35 3268   5.067   3.810   1.637 -0.1136  0.4281  0.1520
  122phy    C33 3269   5.108   3.669   1.670 -0.5739  0.8320  0.2231
  122phy    C34 3270   4.993   3.569   1.620  0.1715  0.0103  0.0339
  122phy    C32 3271   5.245   3.626   1.611 -0.2343  0.2100  0.7459
  122phy    C31 3272   5.350   3.592   1.717 -0.5679 -0.1695 -0.2050
  122phy    C30 3273   5.484   3.545   1.661 -0.1576 -0.2032  0.5590
  122phy    C28 3274   5.589   3.561   1.771 -0.2880 -0.4204  0.1463
  122phy    C29 3275   5.662   3.433   1.797 -0.6342 -0.2774  0.1041
  122phy    C27 3276   5.676   3.684   1.751 -0.6184 -0.5248  0.0816
  122phy    C26 3277   5.710   3.749   1.886  0.6640 -0.1652  0.5515
  122phy    C25 3278   5.806   3.864   1.859  0.4018  0.0746  0.1045
  122phy    C23 3279   5.867   3.932   1.988  0.0736  0.8404 -0.1415
  122phy    C24 3280   6.013   3.932   1.980 -0.2413 -0.0094 -0.6727
  122phy    C22 3281   5.816   4.079   2.008  0.1841 -0.0862 -0.4474
  122phy    C21 3282   5.816   4.138   2.150  0.5487 -0.2758 -0.3443
  122phy    C20 3283   5.774   4.285   2.138 -0.0842 -0.5366 -0.3864
  122phy    C18 3284   5.792   4.384   2.254  0.4444 -0.5007  0.1894
  122phy    O01 3285   5.928   4.390   2.285 -0.3672 -0.1817  0.0672
  122phy    H01 3286   5.963   4.318   2.334  0.1583 -0.5484 -0.8109
  122phy    C19 3287   5.754   4.516   2.182 -0.6210  0.4266  0.1263
  122phy    C13 3288   5.701   4.348   2.382  1.1323  0.2197  0.6774
  122phy     H3 3289   5.717   4.240   2.409  2.1564  0.6436  1.8091
  122phy    O33 3290   5.563   4.350   2.359  0.1252  0.2899  0.2549
  122phy    H1B 3291   5.539   4.259   2.349  2.6117 -0.3461 -0.6514
  122phy    C12 3292   5.730   4.425   2.517 -0.6372  0.3745  0.4999
  122phy    O11 3293   5.855   4.387   2.571 -0.1544 -0.3225 -1.0413
  122phy    H1A 3294   5.885   4.454   2.629  0.2717 -1.1534 -0.2850
  123phy    C35 3295   3.535   4.519   1.558  0.2875  0.2232  0.1011
  123phy    C33 3296   3.498   4.402   1.651  0.3077 -0.0397 -0.4999
  123phy    C34 3297   3.488   4.476   1.785  0.1117 -0.6409  0.5123
  123phy    C32 3298   3.359   4.347   1.613 -0.3628  0.3526 -0.1614
  123phy    C31 3299   3.366   4.213   1.551  0.0702 -0.1343  0.3413
  123phy    C30 3300   3.233   4.177   1.484 -0.4146 -0.0176 -0.3279
  123phy    C28 3301   3.236   4.030   1.450 -0.4584  0.7203  0.0155
  123phy    C29 3302   3.132   3.963   1.541 -0.0539  0.1942  0.2656
  123phy    C27 3303   3.184   4.003   1.306 -0.0248  0.3176  0.1224
  123phy    C26 3304   3.292   3.949   1.223 -0.2139  0.0004  0.0867
  123phy    C25 3305   3.251   3.954   1.071 -0.1361  0.0819  0.5990
  123phy    C23 3306   3.329   3.890   0.959 -0.1151  0.2487  0.1631
  123phy    C24 3307   3.231   3.846   0.851 -0.0618  0.2324 -0.3123
  123phy    C22 3308   3.440   3.979   0.901 -0.3755  0.1233  0.5583
  123phy    C21 3309   3.581   3.917   0.874 -0.2511 -0.2575 -0.2592
  123phy    C20 3310   3.675   4.027   0.821  0.7336  0.0265  0.3770
  123phy    C18 3311   3.816   3.997   0.767 -0.0440  0.2769 -0.1738
  123phy    O01 3312   3.890   3.935   0.874  0.0207  0.5461 -0.0299
  123phy    H01 3313   3.851   3.976   0.949 -0.3467 -0.6170  0.4246
  123phy    C19 3314   3.884   4.132   0.750  0.1211 -0.4885  0.2731
  123phy    C13 3315   3.819   3.903   0.636 -0.1550  0.7172 -0.3918
  123phy     H3 3316   3.775   3.808   0.674  0.9939  0.5926  0.6978
  123phy    O33 3317   3.721   3.933   0.536  0.1676  0.1790  0.4291
  123phy    H1B 3318   3.753   3.947   0.449 -0.3625 -1.2055 -0.0263
  123phy    C12 3319   3.931   3.812   0.581 -0.4031  0.0417 -0.5517
  123phy    O11 3320   3.900   3.692   0.514 -0.7430 -0.1713  0.2008
  123phy    H1A 3321   3.976   3.650   0.479 -0.9367  0.1291 -0.6031
  124phy    C35 3322   4.520   4.868   1.178  0.5175  0.2387  0.0966
  124phy    C33 3323   4.566   4.916   1.315  0.2780 -0.2540 -0.6506
  124phy    C34 3324   4.719   4.922   1.310 -0.0080 -0.3001  0.2429
  124phy    C32 3325   4.512   5.047   1.379 -0.4539 -0.3359  1.2458
  124phy    C31 3326   4.509   5.047   1.532 -0.0612 -0.2349 -0.0919
  124phy    C30 3327   4.480   5.186   1.587  0.6131 -0.2663 -0.3398
  124phy    C28 3328   4.472   5.198   1.744  0.2018 -0.3313  0.3082
  124phy    C29 3329   4.530   5.334   1.791 -0.1099  0.3216 -0.9182
  124phy    C27 3330   4.329   5.164   1.789  0.2015  0.1988  0.5617
  124phy    C26 3331   4.324   5.110   1.931  0.3579  0.3833 -0.2974
  124phy    C25 3332   4.181   5.082   1.977  0.1833 -0.0891  0.3831
  124phy    C23 3333   4.163   5.058   2.127 -0.0464 -0.0945  0.2768
  124phy    C24 3334   4.128   5.191   2.192 -0.2584 -0.6109  0.5150
  124phy    C22 3335   4.043   4.964   2.157  0.1817 -0.5616  0.0789
  124phy    C21 3336   4.049   4.871   2.274 -0.1486 -0.5936  0.0753
  124phy    C20 3337   3.940   4.764   2.285 -0.3908  0.3432 -0.6211
  124phy    C18 3338   3.845   4.760   2.413  0.2282 -0.1330  0.0497
  124phy    O01 3339   3.772   4.884   2.422  0.0100 -0.3969 -0.2477
  124phy    H01 3340   3.833   4.956   2.432 -0.7625  0.1094  1.0378
  124phy    C19 3341   3.738   4.661   2.374 -0.2596  0.3424 -0.2892
  124phy    C13 3342   3.912   4.716   2.555  0.7404 -0.0744 -0.0174
  124phy     H3 3343   3.969   4.620   2.544  1.4575  0.3864 -0.4225
  124phy    O33 3344   3.810   4.680   2.653 -0.5976  0.0428 -0.0509
  124phy    H1B 3345   3.769   4.758   2.683 -1.1687  0.2941 -1.4367
  124phy    C12 3346   4.011   4.815   2.628 -0.1900 -0.3284 -0.2604
  124phy    O11 3347   4.046   4.769   2.756  0.8314 -0.1693 -0.6714
  124phy    H1A 3348   3.968   4.747   2.805 -0.3274  0.9588 -1.9330
  125phy    C35 3349   4.140   0.030   1.122  0.3553  0.0328 -0.3268
  125phy    C33 3350   4.087  -0.109   1.163  0.2249 -0.4752 -0.0614
  125phy    C34 3351   4.158  -0.204   1.069 -0.4020  0.2566 -0.0310
  125phy    C32 3352   4.112  -0.143   1.316  0.0635 -0.3909  0.1590
  125phy    C31 3353   4.000  -0.226   1.373  0.6500 -0.2439  0.4431
  125phy    C30 3354   4.014  -0.263   1.520 -0.9866  0.5599  0.3462
  125phy    C28 3355   3.886  -0.317   1.577 -0.3767 -0.2907  0.1754
  125phy    C29 3356   3.874  -0.465   1.552 -0.0760 -0.0809 -0.0642
  125phy    C27 3357   3.894  -0.292   1.731  0.1826  0.7053  0.1416
  125phy    C26 3358   3.751  -0.284   1.798 -1.2365 -0.0718  0.3020
  125phy    C25 3359   3.748  -0.261   1.951 -0.2501 -0.4258  0.4904
  125phy    C23 3360   3.607  -0.233   2.014 -0.0032  0.3250  0.1821
  125phy    C24 3361   3.520  -0.357   2.056  0.1911  0.1726 -0.1269
  125phy    C22 3362   3.624  -0.156   2.142 -0.5334  0.2398  0.4451
  125phy    C21 3363   3.635  -0.006   2.144 -0.0643 -0.1129 -0.3295
  125phy    C20 3364   3.619   0.046   2.282 -1.3325  0.6867 -0.0611
  125phy    C18 3365   3.624   0.197   2.315  0.6998 -0.0713  0.0736
  125phy    O01 3366   3.542   0.264   2.219  0.0307 -0.2618 -0.1216
  125phy    H01 3367   3.479   0.202   2.188 -1.6547  1.5107 -0.4912
  125phy    C19 3368   3.550   0.212   2.448  0.2371  0.8728  0.0327
  125phy    C13 3369   3.773   0.260   2.307 -0.4472 -1.6491  0.3371
  125phy     H3 3370   3.830   0.223   2.218  2.3553  2.9151 -0.1236
  125phy    O33 3371   3.862   0.223   2.405  0.0803  0.2614 -0.0591
  125phy    H1B 3372   3.944   0.269   2.397 -0.3699  1.0810 -0.0751
  125phy    C12 3373   3.786   0.416   2.286 -0.3401 -0.5316 -0.8175
  125phy    O11 3374   3.813   0.494   2.402 -0.1403 -0.0797  0.5229
  125phy    H1A 3375   3.772   0.452   2.476  1.1037 -1.1375  0.6504
  126phy    C35 3376   2.822   4.898   1.193  0.3023  0.2106  0.5109
  126phy    C33 3377   2.750   4.977   1.303 -0.5112  0.2059  0.6934
  126phy    C34 3378   2.614   5.022   1.245 -0.3273  0.1286  0.1397
  126phy    C32 3379   2.727   4.888   1.422  0.3712  0.2509  0.0453
  126phy    C31 3380   2.761   4.952   1.556  0.2487  0.2083 -0.1539
  126phy    C30 3381   2.744   4.865   1.679 -0.3212  0.0860 -0.0192
  126phy    C28 3382   2.731   4.933   1.816 -0.4513 -0.3119  0.1063
  126phy    C29 3383   2.598   4.937   1.887  0.0309 -0.6174  0.4407
  126phy    C27 3384   2.833   4.871   1.910  0.0077 -0.3915 -0.0411
  126phy    C26 3385   2.893   4.948   2.032 -0.3790  0.1909 -0.0710
  126phy    C25 3386   2.990   4.858   2.117  0.3518 -0.1964  0.0472
  126phy    C23 3387   3.043   4.913   2.249 -0.2903  0.0740 -0.3811
  126phy    C24 3388   2.940   4.946   2.359  0.0712 -0.0545 -0.0280
  126phy    C22 3389   3.146   4.801   2.292 -0.4159 -0.5495 -0.2121
  126phy    C21 3390   3.263   4.847   2.382 -0.3278  0.4838 -0.0491
  126phy    C20 3391   3.353   4.744   2.455 -0.0352 -0.2166 -0.2021
  126phy    C18 3392   3.303   4.644   2.567  1.0230 -0.2282  0.0351
  126phy    O01 3393   3.189   4.571   2.512  0.3843  0.0201 -0.1138
  126phy    H01 3394   3.204   4.542   2.424 -1.0187 -2.2438  0.2976
  126phy    C19 3395   3.424   4.549   2.576  0.2465 -0.1376  0.3461
  126phy    C13 3396   3.272   4.726   2.704 -0.0150  0.3561  0.6840
  126phy     H3 3397   3.218   4.821   2.678 -1.1266 -0.5961 -0.7287
  126phy    O33 3398   3.396   4.766   2.768 -0.0204 -0.7078 -0.4511
  126phy    H1B 3399   3.440   4.828   2.714 -0.5883 -0.0862 -0.2131
  126phy    C12 3400   3.188   4.647   2.813  0.2315  0.2012  0.2495
  126phy    O11 3401   3.065   4.614   2.762 -0.2775  0.6328 -0.3649
  126phy    H1A 3402   3.076   4.584   2.674 -0.0546 -1.8784  0.4572
  127phy    C35 3403   3.426   4.438   0.983 -0.7299 -0.3920  0.3382
  127phy    C33 3404   3.332   4.512   1.060 -0.0788 -0.2505 -0.0471
  127phy    C34 3405   3.255   4.414   1.151  0.4924  0.3511 -0.1824
  127phy    C32 3406   3.410   4.626   1.132  0.3818 -0.1178 -0.3793
  127phy    C31 3407   3.339   4.745   1.210  0.2680  0.9658 -0.0772
  127phy    C30 3408   3.445   4.842   1.281  0.5278  0.2347  0.1190
  127phy    C28 3409   3.528   4.959   1.217 -0.2148  0.8514  0.3342
  127phy    C29 3410   3.586   5.036   1.335 -0.4610  0.5048 -0.0444
  127phy    C27 3411   3.653   4.913   1.149  0.2253 -0.2398 -0.4174
  127phy    C26 3412   3.646   4.914   0.993 -0.5108  0.1528  0.2453
  127phy    C25 3413   3.750   4.828   0.932  0.2551  0.0420  0.0195
  127phy    C23 3414   3.752   4.799   0.779  0.4177  0.6337 -0.1063
  127phy    C24 3415   3.881   4.842   0.721  0.1041 -0.3591 -0.1286
  127phy    C22 3416   3.733   4.645   0.759  0.6015 -0.0239 -0.1030
  127phy    C21 3417   3.632   4.611   0.652 -0.1270 -0.6476 -0.7285
  127phy    C20 3418   3.594   4.462   0.646 -0.6255  0.2800  0.2686
  127phy    C18 3419   3.525   4.392   0.521  0.5012  0.4184 -0.5359
  127phy    O01 3420   3.407   4.471   0.493 -0.1567  0.3088 -0.2371
  127phy    H01 3421   3.394   4.538   0.558 -1.2556  0.7342 -0.8655
  127phy    C19 3422   3.456   4.271   0.593 -0.2958  0.5109 -0.2006
  127phy    C13 3423   3.610   4.358   0.385 -0.3397  0.5162 -0.2667
  127phy     H3 3424   3.714   4.386   0.417 -0.0371 -1.4354  0.5787
  127phy    O33 3425   3.644   4.223   0.357  0.1489 -0.0661 -0.1207
  127phy    H1B 3426   3.564   4.174   0.360  0.1472 -0.1346 -1.0509
  127phy    C12 3427   3.637   4.468   0.273  0.4784 -0.2445  0.1518
  127phy    O11 3428   3.700   4.590   0.294  0.3938  0.6754 -0.1463
  127phy    H1A 3429   3.778   4.596   0.242  1.0552 -0.6076  0.6491
  128SOL     OW 3430   1.506   1.382   0.259  0.0263 -0.0253 -0.3737
  128SOL    HW1 3431   1.526   1.470   0.290  0.6115  0.0820 -1.0387
  128SOL    HW2 3432   1.468   1.330   0.331 -1.6888  0.1563 -1.1063
  128SOL     MW 3433   1.503   1.386   0.273 -0.0049  0.0014 -0.0041
  129SOL     OW 3434   0.288   3.159   2.720 -0.0345  0.7104  0.1090
  129SOL    HW1 3435   0.334   3.154   2.803 -1.2331 -1.2887  0.7201
  129SOL    HW2 3436   0.257   3.070   2.703 -2.6367  0.9242  3.0095
  129SOL     MW 3437   0.290   3.147   2.729 -0.0049  0.0014 -0.0041
  130SOL     OW 3438   1.135   1.490   0.211 -0.1122  0.3546 -0.4721
  130SOL    HW1 3439   1.183   1.430   0.154  1.6086  0.8662  0.3562
  130SOL    HW2 3440   1.174   1.575   0.191  0.4050  0.2340  0.0014
  130SOL     MW 3441   1.146   1.493   0.201 -0.0049  0.0014 -0.0041
  131SOL     OW 3442   4.141   0.321   2.416  0.7305 -0.1242 -0.1366
  131SOL    HW1 3443   4.228   0.341   2.381 -0.1489  0.0807 -2.3421
  131SOL    HW2 3444   4.124   0.412   2.440 -1.0799 -0.2818 -0.6481
  131SOL     MW 3445   4.150   0.335   2.415 -0.0049  0.0014 -0.0041
  132SOL     OW 3446   1.366   1.448   0.034  0.6137 -0.0132  0.1848
  132SOL    HW1 3447   1.409   1.417   0.114  0.9731 -2.6011 -0.9207
  132SOL    HW2 3448   1.313   1.373   0.008  1.3210 -1.0799  1.6903
  132SOL     MW 3449   1.365   1.434   0.041 -0.0049  0.0014 -0.0041
  133SOL     OW 3450   2.287   0.546   2.897  0.0834  0.3178  0.6695
  133SOL    HW1 3451   2.368   0.573   2.940  1.9341 -3.6380  0.0405
  133SOL    HW2 3452   2.285   0.612   2.826  0.6142  0.9440  1.2257
  133SOL     MW 3453   2.297   0.558   2.893 -0.0049  0.0014 -0.0041
  134SOL     OW 3454   2.062   0.544   2.578 -0.2295 -0.0867  0.2202
  134SOL    HW1 3455   1.976   0.555   2.617  0.0068  1.0537  0.4593
  134SOL    HW2 3456   2.049   0.535   2.484  1.1822  0.5877 -0.0698
  134SOL     MW 3457   2.049   0.544   2.571 -0.0049  0.0014 -0.0041
  135SOL     OW 3458   4.173   2.843   0.094  0.4598 -0.0098 -0.5103
  135SOL    HW1 3459   4.127   2.767   0.058  0.3919 -0.6491  0.8482
  135SOL    HW2 3460   4.207   2.883   0.014 -0.8358  0.5457 -0.8113
  135SOL     MW 3461   4.171   2.838   0.079 -0.0049  0.0014 -0.0041
  136SOL     OW 3462   2.046   0.606   3.015  0.1955 -0.5441 -0.1304
  136SOL    HW1 3463   2.033   0.695   2.983 -0.8842 -0.8391 -0.5934
  136SOL    HW2 3464   2.120   0.573   2.965  1.1522  0.8046  0.3512
  136SOL     MW 3465   2.054   0.613   3.004 -0.0049  0.0014 -0.0041
  137SOL     OW 3466   4.909   4.890   2.653 -0.2630  0.2517  0.2676
  137SOL    HW1 3467   4.841   4.827   2.674  0.8710 -0.7400  1.1235
  137SOL    HW2 3468   4.875   4.973   2.686 -0.0463  0.9042 -1.0572
  137SOL     MW 3469   4.896   4.893   2.660 -0.0049  0.0014 -0.0041
  138SOL     OW 3470   0.159   1.361   0.099 -0.2368  0.4430 -0.0873
  138SOL    HW1 3471   0.188   1.391   0.014  2.1210 -0.7681  0.2267
  138SOL    HW2 3472   0.179   1.439   0.152  0.4684  0.2545 -0.0716
  138SOL     MW 3473   0.165   1.375   0.095 -0.0049  0.0014 -0.0041
  139SOL     OW 3474   0.854   4.299   2.992 -0.2027  0.1018  0.4440
  139SOL    HW1 3475   0.902   4.348   2.926 -0.6261  1.1924  0.9270
  139SOL    HW2 3476   0.927   4.273   3.048  0.0740 -1.1997 -0.4759
  139SOL     MW 3477   0.870   4.302   2.990 -0.0049  0.0014 -0.0041
  140SOL     OW 3478   1.806   0.459   2.927 -0.2195 -0.4722  0.1012
  140SOL    HW1 3479   1.885   0.508   2.947 -0.8208  0.5682  0.0030
  140SOL    HW2 3480   1.740   0.527   2.944  1.3149  0.6757  1.8195
  140SOL     MW 3481   1.807   0.474   2.932 -0.0049  0.0014 -0.0041
  141SOL     OW 3482   3.299   2.276   2.755  0.4122 -0.0794  0.3265
  141SOL    HW1 3483   3.371   2.304   2.812 -0.6630  2.2006  0.6940
  141SOL    HW2 3484   3.278   2.355   2.705  1.3618 -0.4080 -0.6319
  141SOL     MW 3485   3.306   2.290   2.756 -0.0049  0.0014 -0.0041
  142SOL     OW 3486   0.886   4.729   2.465 -0.2115  0.5765  0.7103
  142SOL    HW1 3487   0.794   4.737   2.438  0.1087 -1.3444 -1.2163
  142SOL    HW2 3488   0.918   4.668   2.399 -3.7058  0.8360 -1.4736
  142SOL     MW 3489   0.878   4.722   2.452 -0.0049  0.0014 -0.0041
  143SOL     OW 3490   1.867   0.035   2.666 -0.4557 -0.0477  0.0832
  143SOL    HW1 3491   1.808   0.074   2.601  2.9778  1.6314 -2.3431
  143SOL    HW2 3492   1.874   0.103   2.734 -1.5750  3.4269 -2.9239
  143SOL     MW 3493   1.860   0.049   2.667 -0.0049  0.0014 -0.0041
  144SOL     OW 3494   2.472   1.787   2.890 -0.3958  0.1556  0.0808
  144SOL    HW1 3495   2.424   1.862   2.926  0.7946  0.3964  1.2393
  144SOL    HW2 3496   2.557   1.821   2.864 -1.3567  1.7592 -1.1733
  144SOL     MW 3497   2.477   1.801   2.892 -0.0049  0.0014 -0.0041
  145SOL     OW 3498   0.243   4.164   2.443  0.1285 -0.2277  0.1862
  145SOL    HW1 3499   0.244   4.203   2.531 -0.7795 -0.2629  0.2224
  145SOL    HW2 3500   0.181   4.215   2.391 -0.6707 -2.2976 -0.9729
  145SOL     MW 3501   0.235   4.176   2.448 -0.0049  0.0014 -0.0041
  146SOL     OW 3502   0.619   4.766   2.383 -0.4468  0.3250 -0.6562
  146SOL    HW1 3503   0.604   4.826   2.456 -1.4864 -0.1723 -0.4551
  146SOL    HW2 3504   0.528   4.758   2.354 -0.7568  0.8307  0.1614
  146SOL     MW 3505   0.605   4.773   2.389 -0.0049  0.0014 -0.0041
  147SOL     OW 3506   4.561   2.892   0.094  0.4375 -0.4483  0.1666
  147SOL    HW1 3507   4.508   2.827   0.048 -0.3475  0.5185 -0.3286
  147SOL    HW2 3508   4.641   2.902   0.043  0.6391 -0.8630  0.3909
  147SOL     MW 3509   4.565   2.884   0.081 -0.0049  0.0014 -0.0041
  148SOL     OW 3510   2.224   4.096   0.343 -0.3148  0.2445 -0.2306
  148SOL    HW1 3511   2.233   4.135   0.256  0.5390  1.0281  0.1932
  148SOL    HW2 3512   2.313   4.078   0.372 -0.9530  0.5924  2.1318
  148SOL     MW 3513   2.237   4.099   0.335 -0.0049  0.0014 -0.0041
  149SOL     OW 3514   0.876   4.591   2.710  0.0648  0.0558  0.0513
  149SOL    HW1 3515   0.880   4.642   2.630  0.7814 -1.7027 -1.1104
  149SOL    HW2 3516   0.915   4.647   2.778  1.4441 -1.6798  0.7964
  149SOL     MW 3517   0.882   4.605   2.709 -0.0049  0.0014 -0.0041
  150SOL     OW 3518   3.607   2.627   0.441 -0.6425 -0.6304 -0.3537
  150SOL    HW1 3519   3.541   2.564   0.412  0.5597 -1.7345 -0.8098
  150SOL    HW2 3520   3.683   2.600   0.390  0.2387 -0.8732  1.0524
  150SOL     MW 3521   3.608   2.615   0.430 -0.0049  0.0014 -0.0041
  151SOL     OW 3522   0.074   4.970   0.235 -0.2720  0.1939  0.1747
  151SOL    HW1 3523   0.058   4.891   0.286 -1.3400 -1.0927 -2.0043
  151SOL    HW2 3524   0.150   4.945   0.183  1.1429 -0.0101  2.2349
  151SOL     MW 3525   0.082   4.956   0.235 -0.0049  0.0014 -0.0041
  152SOL     OW 3526   4.108   1.129   2.799 -0.2313 -0.0618 -0.3647
  152SOL    HW1 3527   4.171   1.184   2.846 -0.2698 -0.6285  0.3537
  152SOL    HW2 3528   4.041   1.191   2.770 -1.2394 -1.1060 -0.3016
  152SOL     MW 3529   4.108   1.144   2.801 -0.0049  0.0014 -0.0041
  153SOL     OW 3530   2.126   1.916   2.545  0.7926 -0.0403 -0.3978
  153SOL    HW1 3531   2.114   1.860   2.468  3.0705 -0.9948 -0.1422
  153SOL    HW2 3532   2.206   1.878   2.579  0.2275 -0.9276 -0.0209
  153SOL     MW 3533   2.135   1.904   2.539 -0.0049  0.0014 -0.0041
  154SOL     OW 3534   2.318   0.227   2.869 -0.1089 -0.4628 -0.1203
  154SOL    HW1 3535   2.329   0.322   2.873  0.6935 -0.6009  2.3264
  154SOL    HW2 3536   2.244   0.221   2.809  1.3813 -3.7448 -1.8850
  154SOL     MW 3537   2.310   0.239   2.862 -0.0049  0.0014 -0.0041
  155SOL     OW 3538   3.048   0.015   0.572 -0.1792 -0.0331 -0.0978
  155SOL    HW1 3539   3.026   0.009   0.665 -2.0577  2.8944 -0.2274
  155SOL    HW2 3540   3.136  -0.023   0.563  0.1649  0.9809 -1.4107
  155SOL     MW 3541   3.057   0.009   0.583 -0.0049  0.0014 -0.0041
  156SOL     OW 3542   1.062   4.936   2.581 -0.5910 -0.0166  0.4510
  156SOL    HW1 3543   1.027   4.857   2.540  0.0152  1.1678 -2.5908
  156SOL    HW2 3544   1.085   4.989   2.506 -0.2773  0.3615  0.8088
  156SOL     MW 3545   1.060   4.932   2.566 -0.0049  0.0014 -0.0041
  157SOL     OW 3546   1.366   1.172   0.419 -0.0349 -0.2638  0.6632
  157SOL    HW1 3547   1.335   1.153   0.508  0.8117 -1.1929  0.7822
  157SOL    HW2 3548   1.284   1.165   0.369 -0.1812  1.9049  0.5189
  157SOL     MW 3549   1.351   1.168   0.424 -0.0049  0.0014 -0.0041
  158SOL     OW 3550   0.875   2.057   0.044  0.2233  0.4664 -0.2224
  158SOL    HW1 3551   0.853   2.004  -0.033  1.6264 -1.1090  0.3984
  158SOL    HW2 3552   0.869   1.990   0.113 -0.4197  1.5819  0.8506
  158SOL     MW 3553   0.871   2.041   0.043 -0.0049  0.0014 -0.0041
  159SOL     OW 3554   2.014   5.027   2.481 -0.8361  0.4887  0.4162
  159SOL    HW1 3555   1.975   5.080   2.551 -0.0503  1.4303  0.1579
  159SOL    HW2 3556   2.105   5.012   2.509 -1.1230  1.4001  1.9337
  159SOL     MW 3557   2.021   5.032   2.494 -0.0049  0.0014 -0.0041
  160SOL     OW 3558   4.170   4.137   2.996  0.1832  0.2152 -0.3151
  160SOL    HW1 3559   4.179   4.190   2.916  1.6394 -2.2543 -1.9266
  160SOL    HW2 3560   4.129   4.057   2.960  1.6177 -0.2551 -0.9695
  160SOL     MW 3561   4.165   4.133   2.980 -0.0049  0.0014 -0.0041
  161SOL     OW 3562   4.352   2.342   0.033  0.0042  0.2590  0.3919
  161SOL    HW1 3563   4.345   2.420  -0.021  2.1342  0.3938  0.2244
  161SOL    HW2 3564   4.441   2.344   0.069 -0.5714  2.7956  1.8830
  161SOL     MW 3565   4.363   2.352   0.031 -0.0049  0.0014 -0.0041
  162SOL     OW 3566   0.503   1.618   3.068 -0.2303  0.2276  0.1339
  162SOL    HW1 3567   0.494   1.649   3.158 -0.4549 -0.1467  0.2398
  162SOL    HW2 3568   0.599   1.615   3.059 -0.1879  1.1824  0.2167
  162SOL     MW 3569   0.515   1.622   3.079 -0.0049  0.0014 -0.0041
  163SOL     OW 3570   4.985   4.912   0.096 -0.3586 -0.0652  0.1820
  163SOL    HW1 3571   4.991   4.822   0.063 -1.3408  0.6046 -1.9987
  163SOL    HW2 3572   5.070   4.926   0.137 -0.7170 -1.3345  1.4210
  163SOL     MW 3573   4.997   4.902   0.097 -0.0049  0.0014 -0.0041
  164SOL     OW 3574   4.122   2.816   0.753 -0.3587 -0.0286  0.2070
  164SOL    HW1 3575   4.122   2.748   0.820  1.4089  1.1750  1.5507
  164SOL    HW2 3576   4.215   2.839   0.754 -0.2659 -0.2691 -1.0674
  164SOL     MW 3577   4.134   2.810   0.762 -0.0049  0.0014 -0.0041
  165SOL     OW 3578   4.163   0.063   2.550 -0.6554  0.4375 -0.0267
  165SOL    HW1 3579   4.184   0.140   2.497 -0.1633  0.0327 -0.4289
  165SOL    HW2 3580   4.179   0.089   2.641 -0.8040  0.5173 -0.0220
  165SOL     MW 3581   4.168   0.077   2.555 -0.0049  0.0014 -0.0041
  166SOL     OW 3582   2.194   0.763   2.723  0.7084  0.1567 -0.7921
  166SOL    HW1 3583   2.146   0.702   2.667 -1.7369 -0.6183  1.9244
  166SOL    HW2 3584   2.211   0.838   2.666  0.0390  0.2890 -0.8218
  166SOL     MW 3585   2.190   0.765   2.708 -0.0049  0.0014 -0.0041
  167SOL     OW 3586   5.081   4.794   2.826  0.5828  0.1381  0.2237
  167SOL    HW1 3587   5.028   4.836   2.759 -0.5600 -1.3191  0.1591
  167SOL    HW2 3588   5.165   4.841   2.829  1.3598 -1.1313 -0.4047
  167SOL     MW 3589   5.085   4.805   2.817 -0.0049  0.0014 -0.0041
  168SOL     OW 3590   0.792   2.876   3.022  0.2819 -0.2771 -0.2122
  168SOL    HW1 3591   0.706   2.914   3.001  0.2261 -0.0291  0.4395
  168SOL    HW2 3592   0.793   2.873   3.118  0.7502  1.4468 -0.1254
  168SOL     MW 3593   0.781   2.881   3.032 -0.0049  0.0014 -0.0041
  169SOL     OW 3594   2.239   2.835   0.468 -0.3400  0.0233 -0.0872
  169SOL    HW1 3595   2.211   2.864   0.381 -1.8450  1.0203  0.6921
  169SOL    HW2 3596   2.318   2.889   0.473  1.3394 -2.1233 -1.5651
  169SOL     MW 3597   2.246   2.846   0.457 -0.0049  0.0014 -0.0041
  170SOL     OW 3598   1.105   4.201   2.624  0.3233  0.2579  0.1043
  170SOL    HW1 3599   1.185   4.242   2.590 -0.5390  1.7804 -0.2041
  170SOL    HW2 3600   1.040   4.216   2.555 -1.5594  1.9343  2.0823
  170SOL     MW 3601   1.107   4.209   2.611 -0.0049  0.0014 -0.0041
  171SOL     OW 3602   3.857   2.978   2.978  0.3294 -0.4411  0.2045
  171SOL    HW1 3603   3.831   3.014   3.063  2.6867  0.2280  0.7042
  171SOL    HW2 3604   3.921   3.040   2.943  1.0657  0.8078  3.3739
  171SOL     MW 3605   3.862   2.991   2.985 -0.0049  0.0014 -0.0041
  172SOL     OW 3606   1.732   0.866   2.793  0.0351 -0.0877 -0.2611
  172SOL    HW1 3607   1.813   0.880   2.841 -1.0010  2.6991  0.8436
  172SOL    HW2 3608   1.686   0.950   2.791 -0.4799 -0.3276  0.8596
  172SOL     MW 3609   1.736   0.879   2.799 -0.0049  0.0014 -0.0041
  173SOL     OW 3610   1.173   1.806   0.082 -0.6451 -0.5604 -0.1198
  173SOL    HW1 3611   1.127   1.871   0.030 -1.1033  0.6011  1.6379
  173SOL    HW2 3612   1.259   1.802   0.039 -0.6799  1.4119 -0.4617
  173SOL     MW 3613   1.179   1.814   0.070 -0.0049  0.0014 -0.0041
  174SOL     OW 3614   1.735   1.420   2.433  0.0855  0.2758 -0.9630
  174SOL    HW1 3615   1.643   1.435   2.414 -0.0800 -0.7945 -1.0505
  174SOL    HW2 3616   1.778   1.502   2.413 -0.5405  1.1301  0.9009
  174SOL     MW 3617   1.729   1.433   2.428 -0.0049  0.0014 -0.0041
  175SOL     OW 3618   2.475   2.742   2.883 -0.4673  0.1029 -0.4330
  175SOL    HW1 3619   2.409   2.685   2.924  1.2155 -2.7273 -1.3914
  175SOL    HW2 3620   2.534   2.679   2.843  0.5493 -0.9751  2.4924
  175SOL     MW 3621   2.474   2.726   2.883 -0.0049  0.0014 -0.0041
  176SOL     OW 3622   2.557   3.284   0.272  0.4258  0.0406  0.0492
  176SOL    HW1 3623   2.592   3.301   0.185 -0.5641  1.3317 -0.1360
  176SOL    HW2 3624   2.523   3.372   0.289  0.5401  0.3782 -1.3939
  176SOL     MW 3625   2.557   3.298   0.263 -0.0049  0.0014 -0.0041
  177SOL     OW 3626   2.467   2.995   2.972  0.0799  0.5490 -0.0343
  177SOL    HW1 3627   2.558   3.005   2.998 -0.0738  1.7391  0.1036
  177SOL    HW2 3628   2.463   2.905   2.938  0.2526  0.4631  0.1762
  177SOL     MW 3629   2.478   2.984   2.971 -0.0049  0.0014 -0.0041
  178SOL     OW 3630   1.086   3.080   0.124  0.1027  0.7122 -0.6143
  178SOL    HW1 3631   1.056   3.109   0.038 -0.2750  2.2287  0.0018
  178SOL    HW2 3632   1.120   3.159   0.166  1.4928 -0.5633  0.8014
  178SOL     MW 3633   1.086   3.094   0.118 -0.0049  0.0014 -0.0041
  179SOL     OW 3634   3.711   2.804   2.784 -0.7161 -0.3487  0.5733
  179SOL    HW1 3635   3.773   2.836   2.850 -0.7288  0.1242  0.3635
  179SOL    HW2 3636   3.633   2.789   2.838 -0.8304 -0.4393  0.3819
  179SOL     MW 3637   3.709   2.807   2.800 -0.0049  0.0014 -0.0041
  180SOL     OW 3638   2.433   3.010   0.178  0.0337  0.3420  0.1355
  180SOL    HW1 3639   2.447   2.999   0.084 -1.8616  2.9552 -0.5896
  180SOL    HW2 3640   2.445   3.105   0.185  0.8406  0.3865 -1.3522
  180SOL     MW 3641   2.436   3.021   0.166 -0.0049  0.0014 -0.0041
  181SOL     OW 3642   0.832   1.827   0.220 -0.0804 -0.1002  0.5916
  181SOL    HW1 3643   0.809   1.738   0.248 -2.3336  0.3827  0.4285
  181SOL    HW2 3644   0.775   1.883   0.273  1.0785  0.2461  1.5200
  181SOL     MW 3645   0.822   1.822   0.231 -0.0049  0.0014 -0.0041
  182SOL     OW 3646   3.572   2.374   0.094 -0.2624 -0.6415  0.8462
  182SOL    HW1 3647   3.616   2.427   0.160  2.0838 -2.1417  0.5905
  182SOL    HW2 3648   3.532   2.302   0.144  1.1963 -2.5068 -0.5225
  182SOL     MW 3649   3.573   2.372   0.110 -0.0049  0.0014 -0.0041
  183SOL     OW 3650   0.752   1.587   0.321 -0.3478  0.2347  0.0398
  183SOL    HW1 3651   0.727   1.519   0.383 -1.3869  0.2151 -0.3950
  183SOL    HW2 3652   0.800   1.536   0.256 -0.6617  0.3727 -0.3018
  183SOL     MW 3653   0.755   1.571   0.320 -0.0049  0.0014 -0.0041
  184SOL     OW 3654   5.112   2.038   0.381 -0.4620 -0.6723 -0.8491
  184SOL    HW1 3655   5.167   2.083   0.445 -0.7010 -2.4573  0.6876
  184SOL    HW2 3656   5.124   1.946   0.402 -0.9333 -0.4860  0.3418
  184SOL     MW 3657   5.121   2.032   0.393 -0.0049  0.0014 -0.0041
  185SOL     OW 3658   2.656   2.249   0.227  0.1976 -1.1733  0.3044
  185SOL    HW1 3659   2.609   2.289   0.301 -0.6743 -0.2753 -0.6945
  185SOL    HW2 3660   2.585   2.199   0.187 -1.3531  1.3246 -0.3423
  185SOL     MW 3661   2.640   2.248   0.232 -0.0049  0.0014 -0.0041
  186SOL     OW 3662   1.776   2.022   2.836  0.5886  0.4213  0.1981
  186SOL    HW1 3663   1.716   2.087   2.873  0.7546  0.2471  0.7914
  186SOL    HW2 3664   1.776   1.952   2.901  1.7473 -0.3196 -0.5654
  186SOL     MW 3665   1.768   2.021   2.850 -0.0049  0.0014 -0.0041
  187SOL     OW 3666   2.728   1.880   2.826  0.2551 -0.3529 -0.0603
  187SOL    HW1 3667   2.822   1.864   2.833  0.5802  1.7957  1.3334
  187SOL    HW2 3668   2.710   1.941   2.897  0.4269 -0.3552 -0.0139
  187SOL     MW 3669   2.738   1.886   2.836 -0.0049  0.0014 -0.0041
  188SOL     OW 3670   4.058   2.727   0.483 -0.0076  0.3579 -0.2075
  188SOL    HW1 3671   4.051   2.765   0.571  1.0204  1.2820 -0.5013
  188SOL    HW2 3672   4.153   2.730   0.471  0.0985  0.4305  0.5766
  188SOL     MW 3673   4.070   2.732   0.493 -0.0049  0.0014 -0.0041
  189SOL     OW 3674   2.727   3.034   0.013 -0.0298 -0.1505  0.5970
  189SOL    HW1 3675   2.723   2.991   0.099 -0.3017  3.8411  2.8455
  189SOL    HW2 3676   2.813   3.003  -0.014 -0.3952 -1.2694  0.6631
  189SOL     MW 3677   2.738   3.024   0.021 -0.0049  0.0014 -0.0041
  190SOL     OW 3678   0.882   1.429   0.141  0.0979  0.0458  0.3861
  190SOL    HW1 3679   0.976   1.443   0.154  0.4233 -1.0667 -0.5744
  190SOL    HW2 3680   0.874   1.334   0.151 -2.7058  0.2208  0.5262
  190SOL     MW 3681   0.893   1.418   0.144 -0.0049  0.0014 -0.0041
  191SOL     OW 3682   0.513   3.603   0.118 -0.2388 -0.0239 -0.3289
  191SOL    HW1 3683   0.434   3.556   0.144 -1.0430  1.1434 -0.5726
  191SOL    HW2 3684   0.549   3.550   0.047  0.4156 -1.8240  1.2599
  191SOL     MW 3685   0.507   3.590   0.112 -0.0049  0.0014 -0.0041
  192SOL     OW 3686   3.310   2.807   0.330 -0.3069  0.4836 -0.2097
  192SOL    HW1 3687   3.216   2.814   0.317 -0.4347 -1.9341 -1.0681
  192SOL    HW2 3688   3.327   2.713   0.338 -2.1246  0.1805  0.5975
  192SOL     MW 3689   3.300   2.795   0.330 -0.0049  0.0014 -0.0041
  193SOL     OW 3690   1.847   1.881   2.569  1.0298  0.7167  0.5853
  193SOL    HW1 3691   1.809   1.909   2.652  1.3113  1.1156  0.5824
  193SOL    HW2 3692   1.939   1.904   2.575  0.8194  1.6976  0.3075
  193SOL     MW 3693   1.854   1.888   2.580 -0.0049  0.0014 -0.0041
  194SOL     OW 3694   4.847   2.353   0.122 -0.2460 -0.7321 -0.4413
  194SOL    HW1 3695   4.757   2.327   0.145  0.4768 -0.2527  3.6384
  194SOL    HW2 3696   4.841   2.448   0.125  1.1502 -0.6243 -0.8361
  194SOL     MW 3697   4.834   2.362   0.126 -0.0049  0.0014 -0.0041
  195SOL     OW 3698   4.609   2.210   0.132 -0.0638 -0.0026  0.0376
  195SOL    HW1 3699   4.613   2.122   0.095  0.6041 -0.4745  1.1762
  195SOL    HW2 3700   4.558   2.199   0.213 -0.5753  0.6595 -0.1830
  195SOL     MW 3701   4.602   2.197   0.138 -0.0049  0.0014 -0.0041
  196SOL     OW 3702   4.003   2.908   0.296 -0.9935 -0.3930  0.4060
  196SOL    HW1 3703   4.057   2.882   0.221  1.2777 -0.0833  1.8531
  196SOL    HW2 3704   4.029   2.842   0.360 -0.2323 -0.5906 -0.0906
  196SOL     MW 3705   4.014   2.896   0.294 -0.0049  0.0014 -0.0041
  197SOL     OW 3706   0.507   1.687   0.256 -0.3576 -0.2135  0.1784
  197SOL    HW1 3707   0.514   1.779   0.279 -0.2124 -0.7421  2.4765
  197SOL    HW2 3708   0.594   1.645   0.253  0.0180  0.5859 -0.4890
  197SOL     MW 3709   0.520   1.693   0.259 -0.0049  0.0014 -0.0041
  198SOL     OW 3710   1.513   2.673   3.024  0.4386 -0.1115  0.3585
  198SOL    HW1 3711   1.446   2.687   3.091 -0.1907 -0.3033 -0.2155
  198SOL    HW2 3712   1.469   2.712   2.948 -0.9348 -1.7841  0.2387
  198SOL     MW 3713   1.498   2.680   3.023 -0.0049  0.0014 -0.0041
  199SOL     OW 3714   4.268   2.997   2.964  0.3850 -0.1407  0.1729
  199SOL    HW1 3715   4.330   3.070   2.961 -1.3019  1.4745  1.8852
  199SOL    HW2 3716   4.192   3.040   2.926  0.8277 -0.3597 -1.0195
  199SOL     MW 3717   4.266   3.012   2.958 -0.0049  0.0014 -0.0041
  200SOL     OW 3718   4.612   1.542   0.110  0.1999 -0.2363  0.0309
  200SOL    HW1 3719   4.664   1.485   0.053 -0.4992  0.4423 -1.3393
  200SOL    HW2 3720   4.548   1.485   0.152  0.9293  0.3748  2.0863
  200SOL     MW 3721   4.610   1.527   0.108 -0.0049  0.0014 -0.0041
  201SOL     OW 3722   4.948   4.768   2.382  0.2944 -0.3087  0.0382
  201SOL    HW1 3723   5.021   4.807   2.334 -0.0657  1.2686  0.7198
  201SOL    HW2 3724   4.947   4.816   2.465 -0.4472 -0.2832  0.0256
  201SOL     MW 3725   4.957   4.779   2.386 -0.0049  0.0014 -0.0041
  202SOL     OW 3726   0.571   1.928   0.335  0.3864 -0.1520 -0.5397
  202SOL    HW1 3727   0.555   1.987   0.409  0.2275 -0.1124 -0.6046
  202SOL    HW2 3728   0.560   1.980   0.255  1.1148  0.2512 -0.3781
  202SOL     MW 3729   0.567   1.942   0.334 -0.0049  0.0014 -0.0041
  203SOL     OW 3730   2.945   1.096   3.079  0.6524 -0.5840 -0.6295
  203SOL    HW1 3731   2.966   1.190   3.084 -0.9197 -0.2385  0.3430
  203SOL    HW2 3732   2.866   1.083   3.132  0.4844  0.7828 -0.5011
  203SOL     MW 3733   2.938   1.107   3.087 -0.0049  0.0014 -0.0041
  204SOL     OW 3734   2.455   2.156   0.066 -0.5612  0.5191 -0.0005
  204SOL    HW1 3735   2.441   2.234   0.011 -1.0572  1.0472  0.8597
  204SOL    HW2 3736   2.404   2.174   0.145 -0.7629 -2.5202  0.6860
  204SOL     MW 3737   2.446   2.169   0.069 -0.0049  0.0014 -0.0041
  205SOL     OW 3738   4.385   2.568   0.288 -0.2735  0.4892  0.7600
  205SOL    HW1 3739   4.430   2.562   0.203 -2.7016  1.2415 -0.6653
  205SOL    HW2 3740   4.326   2.493   0.279  0.3396  0.1057 -0.3976
  205SOL     MW 3741   4.383   2.557   0.275 -0.0049  0.0014 -0.0041
  206SOL     OW 3742   3.159   2.270   0.074 -0.2734  0.2851 -0.4202
  206SOL    HW1 3743   3.075   2.229   0.093 -0.6473  0.5842 -1.3584
  206SOL    HW2 3744   3.136   2.316  -0.007 -0.9647 -1.1141 -1.0480
  206SOL     MW 3745   3.145   2.270   0.066 -0.0049  0.0014 -0.0041
  207SOL     OW 3746   1.390   2.427   2.957 -0.1769  0.6771 -0.4594
  207SOL    HW1 3747   1.317   2.428   3.019  0.5251 -0.2974  0.4198
  207SOL    HW2 3748   1.435   2.509   2.979 -1.8692  1.4623  0.3153
  207SOL     MW 3749   1.386   2.438   2.968 -0.0049  0.0014 -0.0041
  208SOL     OW 3750   2.484   2.381   2.956 -0.0350  0.2328 -0.1115
  208SOL    HW1 3751   2.417   2.446   2.976  1.4521  1.4578  1.1091
  208SOL    HW2 3752   2.455   2.338   2.875  2.8574 -2.3161  0.0370
  208SOL     MW 3753   2.472   2.384   2.948 -0.0049  0.0014 -0.0041
  209SOL     OW 3754   1.137   3.387   0.232 -0.3315  0.0938  0.2394
  209SOL    HW1 3755   1.081   3.460   0.256 -1.5520 -1.4541  2.4755
  209SOL    HW2 3756   1.223   3.420   0.260 -1.6088  1.8859  2.3490
  209SOL     MW 3757   1.141   3.401   0.239 -0.0049  0.0014 -0.0041
  210SOL     OW 3758   4.442   2.204   0.355  0.5456 -0.9429  0.5143
  210SOL    HW1 3759   4.443   2.111   0.377 -0.2692 -1.0187  0.2664
  210SOL    HW2 3760   4.508   2.243   0.412 -0.3602  1.1910  0.2180
  210SOL     MW 3761   4.451   2.197   0.365 -0.0049  0.0014 -0.0041
  211SOL     OW 3762   4.801   5.031   0.290 -0.6889  0.1855 -0.5589
  211SOL    HW1 3763   4.860   5.030   0.214  0.6008  1.0022  0.4011
  211SOL    HW2 3764   4.769   5.120   0.299  0.3226  0.3841  1.8088
  211SOL     MW 3765   4.805   5.042   0.281 -0.0049  0.0014 -0.0041
  212SOL     OW 3766   2.007   0.049   0.001  0.2896  0.0980  0.3657
  212SOL    HW1 3767   1.982   0.101   0.077 -3.3680 -0.5119 -0.2362
  212SOL    HW2 3768   1.979   0.107  -0.071  0.9131 -0.3093 -0.2254
  212SOL     MW 3769   2.000   0.064   0.001 -0.0049  0.0014 -0.0041
  213SOL     OW 3770   1.826   3.290   0.101  0.8114  0.0891  0.2801
  213SOL    HW1 3771   1.765   3.328   0.165  1.2432 -0.6628  1.1629
  213SOL    HW2 3772   1.829   3.197   0.121  1.9420  0.1659  0.5097
  213SOL     MW 3773   1.818   3.283   0.112 -0.0049  0.0014 -0.0041
  214SOL     OW 3774   1.342   4.330   2.569  0.1149 -0.1244 -0.5948
  214SOL    HW1 3775   1.427   4.287   2.553 -0.9320 -2.5332 -0.1616
  214SOL    HW2 3776   1.365   4.416   2.604 -0.3019 -0.3843  0.3489
  214SOL     MW 3777   1.356   4.335   2.571 -0.0049  0.0014 -0.0041
  215SOL     OW 3778   4.414   2.760   2.979  0.2404 -0.2892 -0.6506
  215SOL    HW1 3779   4.390   2.853   2.977  2.6905  0.4341 -0.0370
  215SOL    HW2 3780   4.435   2.749   2.886 -2.1160 -0.5248 -1.2262
  215SOL     MW 3781   4.414   2.771   2.966 -0.0049  0.0014 -0.0041
  216SOL     OW 3782   1.940   4.448   0.092 -0.3703  0.2244 -0.0503
  216SOL    HW1 3783   1.897   4.533   0.085  1.3064  1.2327  1.0757
  216SOL    HW2 3784   1.940   4.415   0.002  1.5775 -1.0351  0.3526
  216SOL     MW 3785   1.934   4.455   0.079 -0.0049  0.0014 -0.0041
  217SOL     OW 3786   0.301   3.720   3.000  0.4125  0.1022  0.3941
  217SOL    HW1 3787   0.331   3.702   2.910  3.4102  3.0325  0.6080
  217SOL    HW2 3788   0.370   3.688   3.058 -0.3896 -0.5907  0.9940
  217SOL     MW 3789   0.314   3.714   2.995 -0.0049  0.0014 -0.0041
  218SOL     OW 3790   0.688   3.822   2.910  0.0326 -0.2232 -0.2188
  218SOL    HW1 3791   0.752   3.888   2.937 -0.1728  0.5604 -1.5286
  218SOL    HW2 3792   0.607   3.861   2.942  0.0203  0.1221 -0.6627
  218SOL     MW 3793   0.686   3.836   2.917 -0.0049  0.0014 -0.0041
  219SOL     OW 3794   3.552   0.299   0.173 -0.2991 -0.0744 -0.0871
  219SOL    HW1 3795   3.463   0.332   0.178 -0.4384 -0.2761 -1.0223
  219SOL    HW2 3796   3.539   0.205   0.181  3.4951 -0.5761  3.2936
  219SOL     MW 3797   3.539   0.291   0.174 -0.0049  0.0014 -0.0041
  220SOL     OW 3798   1.156   2.148   0.038 -0.0425 -0.2369  0.0625
  220SOL    HW1 3799   1.156   2.130   0.132 -0.3212 -0.0148  0.1053
  220SOL    HW2 3800   1.084   2.097   0.001 -0.5151 -1.4106  2.4306
  220SOL     MW 3801   1.147   2.139   0.045 -0.0049  0.0014 -0.0041
  221SOL     OW 3802   2.467   3.851   0.636  0.5393 -0.0594 -0.6988
  221SOL    HW1 3803   2.475   3.868   0.730 -2.3891 -0.4009 -0.3149
  221SOL    HW2 3804   2.377   3.880   0.623 -0.0207 -1.0903  0.6535
  221SOL     MW 3805   2.456   3.857   0.647 -0.0049  0.0014 -0.0041
  222SOL     OW 3806   4.037   2.609   0.013  0.0428 -0.3095 -0.2398
  222SOL    HW1 3807   4.034   2.571   0.101  1.1395 -1.8219 -0.8063
  222SOL    HW2 3808   3.958   2.578  -0.031  0.6085  0.2136 -1.7119
  222SOL     MW 3809   4.026   2.600   0.019 -0.0049  0.0014 -0.0041
  223SOL     OW 3810   0.857   4.028   2.983  0.1270 -0.2484 -0.2082
  223SOL    HW1 3811   0.907   4.003   2.905  3.0558  0.7801  1.2024
  223SOL    HW2 3812   0.845   4.122   2.974  0.2796 -0.3229 -1.4107
  223SOL     MW 3813   0.862   4.037   2.972 -0.0049  0.0014 -0.0041
  224SOL     OW 3814   1.780   3.952   3.001 -0.4972 -0.5517  0.0058
  224SOL    HW1 3815   1.831   3.925   2.925 -0.3213 -1.2415  0.3658
  224SOL    HW2 3816   1.697   3.981   2.964 -0.2532  2.9791  1.7096
  224SOL     MW 3817   1.776   3.952   2.986 -0.0049  0.0014 -0.0041
  225SOL     OW 3818   1.954   4.853   2.806 -0.4880  0.0650 -0.6438
  225SOL    HW1 3819   2.019   4.901   2.857  1.0373 -0.0120 -2.4033
  225SOL    HW2 3820   1.875   4.901   2.829  1.1518  2.7351 -0.0565
  225SOL     MW 3821   1.952   4.866   2.816 -0.0049  0.0014 -0.0041
  226SOL     OW 3822   4.853   0.000   2.755  0.4360  0.0427 -0.1970
  226SOL    HW1 3823   4.903   0.001   2.836 -1.5793 -0.1359  1.1160
  226SOL    HW2 3824   4.799   0.079   2.765 -0.9355 -0.9177  0.2397
  226SOL     MW 3825   4.853   0.011   2.767 -0.0049  0.0014 -0.0041
  227SOL     OW 3826   2.382   4.648   0.140  0.1456 -0.8418 -0.1599
  227SOL    HW1 3827   2.399   4.710   0.210 -1.9103  0.7038 -0.9392
  227SOL    HW2 3828   2.298   4.611   0.167 -2.1775  3.7594 -0.1728
  227SOL     MW 3829   2.373   4.651   0.153 -0.0049  0.0014 -0.0041
  228SOL     OW 3830   2.103   3.686   0.053 -0.2954  0.1153  0.1832
  228SOL    HW1 3831   2.118   3.648   0.140  1.3002 -1.1689 -0.6111
  228SOL    HW2 3832   2.010   3.668   0.045 -0.2635 -0.4439  0.9839
  228SOL     MW 3833   2.093   3.679   0.064 -0.0049  0.0014 -0.0041
  229SOL     OW 3834   2.191   4.448   0.208 -1.1149 -0.2416 -0.2351
  229SOL    HW1 3835   2.166   4.421   0.296 -0.2760  2.3748  0.8954
  229SOL    HW2 3836   2.106   4.458   0.167 -0.9052 -1.6082 -1.0715
  229SOL     MW 3837   2.177   4.445   0.214 -0.0049  0.0014 -0.0041
  230SOL     OW 3838   2.287   0.012   3.042 -0.1826  0.3519  0.6506
  230SOL    HW1 3839   2.313   0.101   3.018  1.6077 -0.3246 -0.0872
  230SOL    HW2 3840   2.193   0.021   3.054 -0.2481  3.5278 -1.2088
  230SOL     MW 3841   2.278   0.025   3.041 -0.0049  0.0014 -0.0041
  231SOL     OW 3842   4.459   2.726   2.704 -0.3845 -0.5461 -0.3490
  231SOL    HW1 3843   4.391   2.786   2.673  0.3269  0.3506 -0.2268
  231SOL    HW2 3844   4.432   2.639   2.677 -0.6982  0.0411 -2.0736
  231SOL     MW 3845   4.447   2.723   2.696 -0.0049  0.0014 -0.0041
  232SOL     OW 3846   2.862   2.659   0.014 -0.1369  0.0436  0.4984
  232SOL    HW1 3847   2.816   2.709   0.081  0.7829 -1.0612  1.9995
  232SOL    HW2 3848   2.824   2.571   0.021  2.0904 -1.0097  0.0447
  232SOL     MW 3849   2.851   2.654   0.024 -0.0049  0.0014 -0.0041
  233SOL     OW 3850   0.949   4.751   2.921  0.2152 -0.7511 -0.1009
  233SOL    HW1 3851   0.970   4.684   2.987  1.4585 -0.0175  0.2739
  233SOL    HW2 3852   1.034   4.793   2.917  1.1570 -1.5602  4.7656
  233SOL     MW 3853   0.963   4.748   2.929 -0.0049  0.0014 -0.0041
  234SOL     OW 3854   1.986   4.760   2.546  0.1610  0.5512 -0.0293
  234SOL    HW1 3855   2.012   4.840   2.502 -3.2065  1.8738  0.0595
  234SOL    HW2 3856   1.978   4.799   2.633 -0.0456  3.8136 -1.3831
  234SOL     MW 3857   1.988   4.775   2.552 -0.0049  0.0014 -0.0041
  235SOL     OW 3858   1.897   3.035   0.187  0.2593 -0.3100  0.1590
  235SOL    HW1 3859   1.878   3.041   0.281  0.7866  2.1318  0.1940
  235SOL    HW2 3860   1.840   2.965   0.156 -2.4339  1.5394  0.6243
  235SOL     MW 3861   1.887   3.027   0.195 -0.0049  0.0014 -0.0041
  236SOL     OW 3862   2.088   4.341   0.458  0.5321 -0.1466  0.3317
  236SOL    HW1 3863   2.085   4.413   0.522  1.6168  0.2278 -0.0150
  236SOL    HW2 3864   2.160   4.286   0.488 -0.4005 -0.4226  2.2181
  236SOL     MW 3865   2.097   4.343   0.470 -0.0049  0.0014 -0.0041
  237SOL     OW 3866   3.643   4.961   0.093 -0.4913  0.2526 -0.4580
  237SOL    HW1 3867   3.587   4.900   0.045 -0.6646 -0.2129  0.3121
  237SOL    HW2 3868   3.692   4.895   0.144 -1.3898 -0.8845 -1.0103
  237SOL     MW 3869   3.642   4.944   0.094 -0.0049  0.0014 -0.0041
  238SOL     OW 3870   4.122   1.400   0.066  0.2776 -0.5296 -0.1753
  238SOL    HW1 3871   4.063   1.343   0.115 -1.3291  0.3586 -0.9948
  238SOL    HW2 3872   4.090   1.487   0.088 -0.6001 -1.3934  2.4403
  238SOL     MW 3873   4.110   1.404   0.075 -0.0049  0.0014 -0.0041
  239SOL     OW 3874   4.955   0.853   0.016  0.3826 -0.0623 -0.0556
  239SOL    HW1 3875   5.043   0.867   0.050 -0.1580  0.7998  1.0678
  239SOL    HW2 3876   4.945   0.929  -0.041  1.7529 -0.3068 -0.6553
  239SOL     MW 3877   4.965   0.865   0.013 -0.0049  0.0014 -0.0041
  240SOL     OW 3878   3.342   1.052   2.928 -0.3032 -0.2975  0.7684
  240SOL    HW1 3879   3.288   1.055   2.849 -3.6468 -2.3330  2.7556
  240SOL    HW2 3880   3.285   0.997   2.981 -1.2214  1.7512  2.0328
  240SOL     MW 3881   3.328   1.045   2.924 -0.0049  0.0014 -0.0041
  241SOL     OW 3882   2.358   1.559   2.555 -0.0502 -0.2898  0.0347
  241SOL    HW1 3883   2.439   1.511   2.572 -0.8034 -1.9085 -0.6418
  241SOL    HW2 3884   2.380   1.643   2.595  0.3767 -1.3685  2.1568
  241SOL     MW 3885   2.371   1.564   2.562 -0.0049  0.0014 -0.0041
  242SOL     OW 3886   3.840   3.513   0.054  0.4254 -0.2975 -0.1013
  242SOL    HW1 3887   3.812   3.432   0.096  0.4251 -0.1185  0.2463
  242SOL    HW2 3888   3.768   3.573   0.072  1.4947  0.7070  0.9874
  242SOL     MW 3889   3.827   3.510   0.062 -0.0049  0.0014 -0.0041
  243SOL     OW 3890   4.769   0.166   0.272 -0.6209  0.0507  0.1502
  243SOL    HW1 3891   4.771   0.191   0.180  0.0768  0.1550  0.1848
  243SOL    HW2 3892   4.856   0.190   0.304  0.3272 -1.7861 -0.8925
  243SOL     MW 3893   4.781   0.172   0.264 -0.0049  0.0014 -0.0041
  244SOL     OW 3894   3.726   0.171   3.081  0.4146 -0.1978  0.4680
  244SOL    HW1 3895   3.663   0.216   3.137  0.1205 -0.7082  0.5559
  244SOL    HW2 3896   3.811   0.205   3.111  1.2573 -1.0925 -0.7931
  244SOL     MW 3897   3.729   0.182   3.093 -0.0049  0.0014 -0.0041
  245SOL     OW 3898   1.642   0.674   2.972  0.0021 -0.0324 -0.3520
  245SOL    HW1 3899   1.636   0.715   3.058 -0.3722  0.9091 -0.8094
  245SOL    HW2 3900   1.657   0.753   2.920 -3.1122  1.3669  0.6533
  245SOL     MW 3901   1.643   0.690   2.976 -0.0049  0.0014 -0.0041
  246SOL     OW 3902   2.333   5.059   0.237  0.2263  0.2404  0.0369
  246SOL    HW1 3903   2.341   5.109   0.156  1.9522  0.1902  0.1587
  246SOL    HW2 3904   2.360   5.120   0.306  0.8788 -0.5240  0.4735
  246SOL     MW 3905   2.337   5.074   0.236 -0.0049  0.0014 -0.0041
  247SOL     OW 3906   0.250   4.857   0.045 -0.2401  0.0295  0.8289
  247SOL    HW1 3907   0.204   4.776   0.070  2.2035 -1.4860  0.7826
  247SOL    HW2 3908   0.339   4.823   0.034 -0.7680 -1.0664 -0.2401
  247SOL     MW 3909   0.256   4.842   0.047 -0.0049  0.0014 -0.0041
  248SOL     OW 3910   3.544   0.869   2.956 -0.0956 -0.2604  0.1961
  248SOL    HW1 3911   3.517   0.782   2.927  1.4770 -0.6484 -0.2031
  248SOL    HW2 3912   3.494   0.934   2.906  2.2346  0.4146 -1.4449
  248SOL     MW 3913   3.534   0.866   2.946 -0.0049  0.0014 -0.0041
  249SOL     OW 3914   3.449   4.760   3.068  0.1172  0.2477 -0.0482
  249SOL    HW1 3915   3.423   4.687   3.124  1.2499 -1.2213 -1.3441
  249SOL    HW2 3916   3.406   4.742   2.985 -0.9269 -1.7185  0.8710
  249SOL     MW 3917   3.440   4.748   3.064 -0.0049  0.0014 -0.0041
  250SOL     OW 3918   4.071   0.571   2.472 -0.5475 -0.2681  0.1277
  250SOL    HW1 3919   4.080   0.664   2.450 -1.0211 -0.3350 -0.3732
  250SOL    HW2 3920   3.978   0.560   2.453 -0.4551 -0.6872 -0.0724
  250SOL     MW 3921   4.060   0.582   2.467 -0.0049  0.0014 -0.0041
  251SOL     OW 3922   2.921   1.301   0.225 -0.1252 -0.3042 -0.1870
  251SOL    HW1 3923   2.936   1.328   0.135 -2.1160  0.0560 -0.4660
  251SOL    HW2 3924   2.983   1.360   0.267 -0.0002 -0.0027 -0.7905
  251SOL     MW 3925   2.931   1.312   0.219 -0.0049  0.0014 -0.0041
  252SOL     OW 3926   1.904   0.215   2.868  0.4321 -0.4461 -0.9597
  252SOL    HW1 3927   1.852   0.290   2.895  1.6159 -0.9397  3.3184
  252SOL    HW2 3928   1.980   0.256   2.825  0.2993  0.8413 -0.0272
  252SOL     MW 3929   1.907   0.230   2.866 -0.0049  0.0014 -0.0041
  253SOL     OW 3930   3.382   1.484   2.908 -0.5662 -0.5065 -0.3327
  253SOL    HW1 3931   3.373   1.521   2.996 -2.3641  0.2210 -0.7741
  253SOL    HW2 3932   3.349   1.560   2.860  3.3016  1.1438 -0.7668
  253SOL     MW 3933   3.376   1.499   2.914 -0.0049  0.0014 -0.0041
  254SOL     OW 3934   3.673   0.592   0.138  0.3350 -0.1032  0.0364
  254SOL    HW1 3935   3.656   0.510   0.184  0.9017 -0.4569 -0.3695
  254SOL    HW2 3936   3.669   0.569   0.045  0.5518 -1.9539  0.4531
  254SOL     MW 3937   3.670   0.578   0.132 -0.0049  0.0014 -0.0041
  255SOL     OW 3938   4.410   4.466   2.732  0.5067 -0.5063 -0.0325
  255SOL    HW1 3939   4.419   4.558   2.757  0.8819 -0.4753 -0.2898
  255SOL    HW2 3940   4.496   4.426   2.746  0.3814 -0.8145 -0.1170
  255SOL     MW 3941   4.422   4.473   2.737 -0.0049  0.0014 -0.0041
  256SOL     OW 3942   2.977   0.226   0.411  0.3698  0.2668  1.1837
  256SOL    HW1 3943   3.057   0.279   0.415  1.3521 -1.0260 -0.2008
  256SOL    HW2 3944   3.004   0.155   0.469  1.9161 -0.7904 -0.7266
  256SOL     MW 3945   2.991   0.224   0.419 -0.0049  0.0014 -0.0041
  257SOL     OW 3946   1.825   0.602   2.697  0.3190  0.5879  0.7981
  257SOL    HW1 3947   1.802   0.542   2.768  1.7979  1.0285  1.6955
  257SOL    HW2 3948   1.791   0.686   2.727 -2.0504  0.8156 -2.1441
  257SOL     MW 3949   1.818   0.605   2.711 -0.0049  0.0014 -0.0041
  258SOL     OW 3950   1.820   1.673   2.393  0.0847 -0.1402 -0.4914
  258SOL    HW1 3951   1.822   1.725   2.473  2.0979 -0.0623 -0.5681
  258SOL    HW2 3952   1.844   1.743   2.333  1.2413 -0.5777 -0.5627
  258SOL     MW 3953   1.823   1.689   2.396 -0.0049  0.0014 -0.0041
  259SOL     OW 3954   3.782   5.093   2.712  0.2168  0.3303  0.6546
  259SOL    HW1 3955   3.768   5.184   2.741  0.2909  0.6754 -0.3426
  259SOL    HW2 3956   3.861   5.110   2.660  1.3047  3.2910  2.9330
  259SOL     MW 3957   3.790   5.107   2.709 -0.0049  0.0014 -0.0041
  260SOL     OW 3958   2.743   4.820   0.407  0.3151 -0.4002  0.3117
  260SOL    HW1 3959   2.827   4.859   0.386  0.2239 -0.5096 -0.2718
  260SOL    HW2 3960   2.759   4.738   0.361  0.8780  0.3075 -0.8021
  260SOL     MW 3961   2.756   4.814   0.398 -0.0049  0.0014 -0.0041
  261SOL     OW 3962   2.452   3.016   0.460  0.3707  0.1260  0.3650
  261SOL    HW1 3963   2.462   3.022   0.365  0.3167  0.7432  0.3974
  261SOL    HW2 3964   2.467   3.106   0.486 -0.5917  0.3798  0.0934
  261SOL     MW 3965   2.455   3.029   0.451 -0.0049  0.0014 -0.0041
  262SOL     OW 3966   0.625   0.041   2.540  0.4064 -1.0420 -0.1009
  262SOL    HW1 3967   0.721   0.037   2.540  0.5016  0.5059  0.9596
  262SOL    HW2 3968   0.612   0.024   2.447 -0.3655 -1.1818  0.0299
  262SOL     MW 3969   0.636   0.038   2.528 -0.0049  0.0014 -0.0041
  263SOL     OW 3970   2.180   3.899   2.987 -0.9579  0.2146 -0.0249
  263SOL    HW1 3971   2.199   3.866   2.899 -0.2907 -0.7341  0.4587
  263SOL    HW2 3972   2.153   3.819   3.033  1.6743 -2.4477 -2.6664
  263SOL     MW 3973   2.179   3.884   2.982 -0.0049  0.0014 -0.0041
  264SOL     OW 3974   3.246   4.600   0.205  0.0074 -0.5942 -0.4506
  264SOL    HW1 3975   3.219   4.629   0.292 -0.1217 -1.1851 -0.2866
  264SOL    HW2 3976   3.167   4.622   0.156  0.9116 -0.2856 -1.8098
  264SOL     MW 3977   3.232   4.606   0.210 -0.0049  0.0014 -0.0041
  265SOL     OW 3978   1.728   4.988   2.847  0.1506 -0.1286 -0.1063
  265SOL    HW1 3979   1.766   5.063   2.800  0.9339 -0.3366  0.1743
  265SOL    HW2 3980   1.741   5.009   2.939 -1.1704 -0.0395  0.0745
  265SOL     MW 3981   1.735   5.001   2.853 -0.0049  0.0014 -0.0041
  266SOL     OW 3982   5.025   2.322   2.910  0.4870 -0.2295 -0.0617
  266SOL    HW1 3983   5.076   2.375   2.971  1.3134  1.2765 -1.9646
  266SOL    HW2 3984   4.945   2.313   2.961  0.1797  1.1837 -0.2647
  266SOL     MW 3985   5.021   2.328   2.925 -0.0049  0.0014 -0.0041
  267SOL     OW 3986   3.693   2.736   0.062  0.3261 -0.4758 -0.8737
  267SOL    HW1 3987   3.658   2.779   0.140 -0.0068  0.5609 -1.5695
  267SOL    HW2 3988   3.746   2.806   0.024 -0.5015 -0.0855 -1.3482
  267SOL     MW 3989   3.695   2.751   0.067 -0.0049  0.0014 -0.0041
  268SOL     OW 3990   4.152   5.131   3.032 -0.2299 -0.1287  0.3141
  268SOL    HW1 3991   4.175   5.202   3.092 -1.3274  2.1416 -1.7929
  268SOL    HW2 3992   4.061   5.114   3.058 -0.2868 -2.9211 -1.3176
  268SOL     MW 3993   4.143   5.138   3.043 -0.0049  0.0014 -0.0041
  269SOL     OW 3994   3.759   0.214   2.808  0.3950  0.1229 -0.1511
  269SOL    HW1 3995   3.848   0.248   2.818  0.5542 -0.4999  0.6653
  269SOL    HW2 3996   3.738   0.204   2.901 -1.4444  0.0718 -0.5365
  269SOL     MW 3997   3.768   0.217   2.822 -0.0049  0.0014 -0.0041
  270SOL     OW 3998   2.271   2.571   2.976 -0.1369  0.0855 -0.3326
  270SOL    HW1 3999   2.221   2.583   3.058  0.6842 -3.3358  0.8285
  270SOL    HW2 4000   2.215   2.508   2.932 -0.0893  0.4251 -0.8831
  270SOL     MW 4001   2.257   2.564   2.981 -0.0049  0.0014 -0.0041
  271SOL     OW 4002   3.881   5.042   2.987  0.3893 -0.4173 -0.2488
  271SOL    HW1 4003   3.817   5.097   3.031 -1.1238 -0.8555 -1.7953
  271SOL    HW2 4004   3.873   5.081   2.900 -2.1057  0.6052  0.3580
  271SOL     MW 4005   3.872   5.054   2.981 -0.0049  0.0014 -0.0041
  272SOL     OW 4006   2.370   1.816   2.653  0.1525  0.4362  0.1444
  272SOL    HW1 4007   2.407   1.800   2.740 -1.9140 -0.2774  0.9639
  272SOL    HW2 4008   2.430   1.877   2.610 -0.8567  0.9960 -0.5056
  272SOL     MW 4009   2.382   1.822   2.659 -0.0049  0.0014 -0.0041
  273SOL     OW 4010   3.792   3.307   0.239  0.2918  0.1906 -0.0194
  273SOL    HW1 4011   3.875   3.302   0.287  1.4075  0.5622 -1.7820
  273SOL    HW2 4012   3.779   3.216   0.215 -0.2212 -0.0565  1.1419
  273SOL     MW 4013   3.801   3.294   0.242 -0.0049  0.0014 -0.0041
  274SOL     OW 4014   0.858   2.909   0.211 -0.5411  0.4244 -0.6314
  274SOL    HW1 4015   0.924   2.978   0.202 -1.4150  1.3052 -0.5034
  274SOL    HW2 4016   0.900   2.828   0.240 -4.5219 -1.0517  1.9330
  274SOL     MW 4017   0.872   2.907   0.214 -0.0049  0.0014 -0.0041
  275SOL     OW 4018   2.714   2.429   0.009 -0.2731  0.1247  0.9060
  275SOL    HW1 4019   2.657   2.425  -0.068  1.1452 -0.4422 -0.1749
  275SOL    HW2 4020   2.666   2.394   0.083  0.2127 -1.2586  0.6034
  275SOL     MW 4021   2.700   2.424   0.009 -0.0049  0.0014 -0.0041
  276SOL     OW 4022   1.671   1.185   2.538 -0.1995  0.6264 -0.2041
  276SOL    HW1 4023   1.726   1.136   2.477  0.7460  1.2653  0.1156
  276SOL    HW2 4024   1.687   1.276   2.512  0.6086  0.6949  0.5034
  276SOL     MW 4025   1.680   1.191   2.527 -0.0049  0.0014 -0.0041
  277SOL     OW 4026   2.138   2.901   0.241 -0.2139  0.2284  0.2640
  277SOL    HW1 4027   2.061   2.954   0.219 -1.0988 -0.8330  0.6604
  277SOL    HW2 4028   2.206   2.941   0.187 -1.6574  1.5225 -0.6761
  277SOL     MW 4029   2.137   2.913   0.231 -0.0049  0.0014 -0.0041
  278SOL     OW 4030   2.407   3.501   0.380 -0.4211 -0.1462 -0.3382
  278SOL    HW1 4031   2.327   3.553   0.373  0.7310  1.7841  0.2051
  278SOL    HW2 4032   2.471   3.564   0.347 -0.3528 -0.4791 -0.8708
  278SOL     MW 4033   2.405   3.516   0.374 -0.0049  0.0014 -0.0041
  279SOL     OW 4034   2.136   3.617   0.313  0.0850  0.4341 -0.0826
  279SOL    HW1 4035   2.070   3.558   0.350 -0.8079  1.7297  0.4403
  279SOL    HW2 4036   2.098   3.703   0.330 -1.1579 -0.3975  1.6234
  279SOL     MW 4037   2.122   3.620   0.321 -0.0049  0.0014 -0.0041
  280SOL     OW 4038   4.631   1.937   3.074  0.6013  0.2281  0.0168
  280SOL    HW1 4039   4.575   1.929   2.997  0.4257 -1.1962  0.2550
  280SOL    HW2 4040   4.709   1.980   3.039  1.3487 -1.2955 -0.3149
  280SOL     MW 4041   4.634   1.942   3.059 -0.0049  0.0014 -0.0041
  281SOL     OW 4042   1.415   3.466   0.265  0.6985  0.4171  0.4322
  281SOL    HW1 4043   1.436   3.438   0.176 -1.4134  0.0428  0.0237
  281SOL    HW2 4044   1.445   3.557   0.262 -0.6717  0.8572 -1.0033
  281SOL     MW 4045   1.422   3.474   0.253 -0.0049  0.0014 -0.0041
  282SOL     OW 4046   4.683   2.817   0.352 -0.7772  0.2411  0.0091
  282SOL    HW1 4047   4.627   2.880   0.397  0.2772 -0.3116  2.2827
  282SOL    HW2 4048   4.685   2.849   0.262 -2.0138 -1.4000 -0.6690
  282SOL     MW 4049   4.676   2.829   0.346 -0.0049  0.0014 -0.0041
  283SOL     OW 4050   2.007   0.848   2.914  0.2845 -0.4482 -0.6094
  283SOL    HW1 4051   2.063   0.827   2.839 -0.7216 -1.1297 -1.2003
  283SOL    HW2 4052   2.064   0.901   2.969  1.0665 -2.2272  0.3961
  283SOL     MW 4053   2.022   0.852   2.911 -0.0049  0.0014 -0.0041
  284SOL     OW 4054   4.346   3.341   2.682 -0.2353  0.1034 -0.1032
  284SOL    HW1 4055   4.306   3.410   2.630  1.5030  0.2846 -1.2801
  284SOL    HW2 4056   4.356   3.375   2.771 -1.4060 -2.6407  1.2230
  284SOL     MW 4057   4.342   3.354   2.687 -0.0049  0.0014 -0.0041
  285SOL     OW 4058   1.415   2.179   3.080 -0.0191  0.3211 -0.5087
  285SOL    HW1 4059   1.415   2.246   3.012 -1.8221  1.7930  0.8170
  285SOL    HW2 4060   1.321   2.159   3.088  0.2109 -1.1343 -1.1972
  285SOL     MW 4061   1.402   2.186   3.072 -0.0049  0.0014 -0.0041
  286SOL     OW 4062   4.571   2.551   0.087  0.2437 -0.5056  0.4457
  286SOL    HW1 4063   4.572   2.586  -0.002 -0.9598 -0.2123  0.5262
  286SOL    HW2 4064   4.635   2.602   0.136  1.7222 -2.8936  1.1726
  286SOL     MW 4065   4.579   2.563   0.082 -0.0049  0.0014 -0.0041
  287SOL     OW 4066   2.691   2.038   3.032 -0.3334  0.2340  0.1579
  287SOL    HW1 4067   2.763   2.093   3.061 -0.2662  0.0032  0.4292
  287SOL    HW2 4068   2.619   2.068   3.087  0.2960  2.0237  0.0477
  287SOL     MW 4069   2.691   2.049   3.043 -0.0049  0.0014 -0.0041
  288SOL     OW 4070   2.967   2.894   3.036 -0.3152 -0.5540  0.0465
  288SOL    HW1 4071   2.921   2.899   2.952  0.9436  1.4706 -0.5771
  288SOL    HW2 4072   2.942   2.808   3.070 -1.6758  0.1259  0.8680
  288SOL     MW 4073   2.957   2.883   3.029 -0.0049  0.0014 -0.0041
  289SOL     OW 4074   4.260   2.534   2.946  0.7356 -0.0358 -0.6834
  289SOL    HW1 4075   4.308   2.615   2.964 -1.6580  1.4672 -0.6590
  289SOL    HW2 4076   4.190   2.553   3.008  2.6696  2.0665  1.0371
  289SOL     MW 4077   4.257   2.547   2.956 -0.0049  0.0014 -0.0041
  290SOL     OW 4078   4.472   3.172   2.936 -0.0907  0.4696 -0.0576
  290SOL    HW1 4079   4.507   3.160   2.848 -1.2125 -1.2270 -0.3005
  290SOL    HW2 4080   4.451   3.265   2.947 -1.7439 -0.1704  3.8127
  290SOL     MW 4081   4.474   3.183   2.926 -0.0049  0.0014 -0.0041
  291SOL     OW 4082   5.018   2.634   0.008  0.2473  0.1783  0.1904
  291SOL    HW1 4083   5.048   2.698  -0.057 -0.3089 -0.6962 -0.9614
  291SOL    HW2 4084   5.088   2.569  -0.001 -0.1449 -0.4957  1.7305
  291SOL     MW 4085   5.031   2.634  -0.002 -0.0049  0.0014 -0.0041
  292SOL     OW 4086   4.048   0.868   2.706 -0.0749  0.2752 -0.3010
  292SOL    HW1 4087   4.083   0.955   2.727  0.8421 -0.2015  0.1907
  292SOL    HW2 4088   3.964   0.868   2.752  0.9244  0.6052  1.6258
  292SOL     MW 4089   4.042   0.880   2.714 -0.0049  0.0014 -0.0041
  293SOL     OW 4090   3.748   2.530   0.234  0.6127  0.2933 -0.0030
  293SOL    HW1 4091   3.763   2.598   0.168  1.7695 -0.3510 -0.4430
  293SOL    HW2 4092   3.835   2.511   0.271 -0.1489 -0.9814  1.1991
  293SOL     MW 4093   3.762   2.536   0.230 -0.0049  0.0014 -0.0041
  294SOL     OW 4094   3.064   2.388   2.922 -0.3107  0.4339 -0.4142
  294SOL    HW1 4095   3.012   2.453   2.874  0.3917 -0.0953 -1.9744
  294SOL    HW2 4096   3.139   2.366   2.866 -0.6170 -0.4821 -0.4853
  294SOL     MW 4097   3.067   2.394   2.908 -0.0049  0.0014 -0.0041
  295SOL     OW 4098   4.321   2.776   0.459  0.8622  0.3155 -0.0279
  295SOL    HW1 4099   4.346   2.846   0.398 -1.9232  0.6928 -0.8698
  295SOL    HW2 4100   4.372   2.702   0.425  0.7023  0.2881 -0.2091
  295SOL     MW 4101   4.331   2.775   0.447 -0.0049  0.0014 -0.0041
  296SOL     OW 4102   4.196   0.137   2.813 -0.0274 -0.1634  0.5687
  296SOL    HW1 4103   4.285   0.168   2.828 -0.0844 -0.7212  2.2515
  296SOL    HW2 4104   4.188   0.068   2.879 -0.8123  0.0891  0.7480
  296SOL     MW 4105   4.206   0.132   2.823 -0.0049  0.0014 -0.0041
  297SOL     OW 4106   0.071   2.431   0.005  0.2562 -0.3889  0.3919
  297SOL    HW1 4107   0.050   2.368   0.074 -0.3982 -1.0069 -0.3492
  297SOL    HW2 4108   0.165   2.450   0.012 -0.2425  2.1075  1.5319
  297SOL     MW 4109   0.081   2.425   0.015 -0.0049  0.0014 -0.0041
  298SOL     OW 4110   2.891   2.207   0.062 -0.0389 -0.2167  0.5527
  298SOL    HW1 4111   2.836   2.196   0.140  1.3468 -0.9073  1.4925
  298SOL    HW2 4112   2.855   2.287   0.025  1.2717  0.2825  0.3012
  298SOL     MW 4113   2.879   2.216   0.067 -0.0049  0.0014 -0.0041
  299SOL     OW 4114   2.992   1.362   3.033 -0.3155 -0.0263  0.3082
  299SOL    HW1 4115   3.068   1.333   2.982  0.2989  0.8560  0.6903
  299SOL    HW2 4116   2.950   1.421   2.971  1.3521  0.7666 -0.1511
  299SOL     MW 4117   2.997   1.366   3.018 -0.0049  0.0014 -0.0041
  300SOL     OW 4118   2.813   2.839   0.224  0.4996  0.7362 -0.5077
  300SOL    HW1 4119   2.901   2.871   0.244  0.5589  0.1092  0.3040
  300SOL    HW2 4120   2.773   2.851   0.311 -0.8818  1.1416 -1.1669
  300SOL     MW 4121   2.819   2.845   0.238 -0.0049  0.0014 -0.0041
  301SOL     OW 4122   3.080   2.930   0.238  0.6155  0.0211  0.1174
  301SOL    HW1 4123   3.066   2.929   0.143 -0.7320 -0.8690  0.3023
  301SOL    HW2 4124   3.123   3.013   0.258 -0.1606  0.7837 -1.1954
  301SOL     MW 4125   3.084   2.941   0.228 -0.0049  0.0014 -0.0041
  302SOL     OW 4126   5.097   2.223   0.150  0.0886 -0.1294  0.1238
  302SOL    HW1 4127   5.105   2.167   0.228  1.3683  0.1654  0.2160
  302SOL    HW2 4128   5.007   2.254   0.151  0.3925  1.1442 -2.8138
  302SOL     MW 4129   5.086   2.219   0.160 -0.0049  0.0014 -0.0041
  303SOL     OW 4130   2.412   0.060   0.450 -0.4948 -0.2079  0.0333
  303SOL    HW1 4131   2.406  -0.001   0.524 -0.7793 -0.6430 -0.3441
  303SOL    HW2 4132   2.505   0.083   0.457  0.1601 -2.4819 -0.2028
  303SOL     MW 4133   2.424   0.055   0.461 -0.0049  0.0014 -0.0041
  304SOL     OW 4134   1.866   4.222   0.299  0.3597 -0.3136 -0.2576
  304SOL    HW1 4135   1.851   4.289   0.233  0.5309 -0.3760 -0.3599
  304SOL    HW2 4136   1.929   4.269   0.354 -0.1393  0.9377 -0.7099
  304SOL     MW 4137   1.872   4.237   0.298 -0.0049  0.0014 -0.0041
  305SOL     OW 4138   4.151   0.619   2.729  0.1877  0.3755  0.5228
  305SOL    HW1 4139   4.115   0.707   2.742 -0.4833  0.0429  0.9706
  305SOL    HW2 4140   4.127   0.606   2.638 -0.2178  0.4820  0.6141
  305SOL     MW 4141   4.143   0.629   2.719 -0.0049  0.0014 -0.0041
  306SOL     OW 4142   2.041   4.131   3.026  0.2109 -0.0584 -0.4734
  306SOL    HW1 4143   1.961   4.084   3.047  0.8235 -1.0804 -0.3528
  306SOL    HW2 4144   2.098   4.055   3.012 -1.2126 -1.1501 -0.5649
  306SOL     MW 4145   2.038   4.115   3.027 -0.0049  0.0014 -0.0041
  307SOL     OW 4146   0.099   4.629   0.118  0.2742 -0.0138 -0.1956
  307SOL    HW1 4147   0.020   4.627   0.064  0.1687 -3.0672 -0.0731
  307SOL    HW2 4148   0.068   4.630   0.208 -0.4407 -2.8153 -0.3292
  307SOL     MW 4149   0.085   4.629   0.122 -0.0049  0.0014 -0.0041
  308SOL     OW 4150   1.710   3.404   2.927 -0.4898  0.4753  0.0185
  308SOL    HW1 4151   1.770   3.469   2.892 -2.1276  1.3163 -1.3481
  308SOL    HW2 4152   1.757   3.364   3.000  2.1863  2.9661 -0.1613
  308SOL     MW 4153   1.724   3.407   2.932 -0.0049  0.0014 -0.0041
  309SOL     OW 4154   4.438   0.254   2.819 -0.4273  0.3213 -0.0205
  309SOL    HW1 4155   4.426   0.335   2.771 -2.3717 -1.0575 -2.0748
  309SOL    HW2 4156   4.532   0.237   2.816 -0.3659  0.6530  0.0167
  309SOL     MW 4157   4.449   0.262   2.812 -0.0049  0.0014 -0.0041
  310SOL     OW 4158   2.804   4.546   0.288  0.0411  0.0928  0.6926
  310SOL    HW1 4159   2.842   4.465   0.322 -0.0126 -0.0360  0.4413
  310SOL    HW2 4160   2.717   4.526   0.255  0.2368  1.2812 -0.6691
  310SOL     MW 4161   2.798   4.533   0.288 -0.0049  0.0014 -0.0041
  311SOL     OW 4162   4.452   0.300   0.008 -0.6749  0.1647  0.0864
  311SOL    HW1 4163   4.448   0.285  -0.087  0.7051  3.9958 -0.7498
  311SOL    HW2 4164   4.431   0.393   0.005 -0.7143  0.1656  0.4231
  311SOL     MW 4165   4.449   0.311  -0.005 -0.0049  0.0014 -0.0041
  312SOL     OW 4166   3.209   1.289   2.912  0.2975 -0.0463  0.0843
  312SOL    HW1 4167   3.268   1.363   2.900 -0.9283  0.8683 -0.5584
  312SOL    HW2 4168   3.261   1.215   2.944  0.7374  0.5265  0.6968
  312SOL     MW 4169   3.223   1.289   2.915 -0.0049  0.0014 -0.0041
  313SOL     OW 4170   2.443   4.735   2.962  0.1079 -0.4433  0.2736
  313SOL    HW1 4171   2.499   4.812   2.970 -1.1308  0.4146  1.0532
  313SOL    HW2 4172   2.433   4.706   3.053  1.7089  0.1151  0.6468
  313SOL     MW 4173   2.449   4.741   2.975 -0.0049  0.0014 -0.0041
  314SOL     OW 4174   2.054   3.880   0.347 -0.2153 -0.1444  0.4490
  314SOL    HW1 4175   2.109   3.959   0.347  0.8903 -0.8635  1.7054
  314SOL    HW2 4176   1.974   3.906   0.301  0.9015 -0.6065 -1.8829
  314SOL     MW 4177   2.051   3.894   0.341 -0.0049  0.0014 -0.0041
  315SOL     OW 4178   3.010   4.927   0.424  0.1423  0.0986 -0.2288
  315SOL    HW1 4179   2.993   4.991   0.494  2.7937  1.0121 -0.2828
  315SOL    HW2 4180   3.046   4.980   0.354 -0.1553 -0.0530 -0.4961
  315SOL     MW 4181   3.013   4.943   0.424 -0.0049  0.0014 -0.0041
  316SOL     OW 4182   2.118   0.303   2.674  0.5783 -0.1401 -0.2446
  316SOL    HW1 4183   2.132   0.255   2.593  0.5273 -1.2524  0.3970
  316SOL    HW2 4184   2.103   0.394   2.646  0.5174 -0.7904 -2.4989
  316SOL     MW 4185   2.118   0.309   2.660 -0.0049  0.0014 -0.0041
  317SOL     OW 4186   1.713   4.810   2.467 -0.1126 -0.3181  0.1848
  317SOL    HW1 4187   1.656   4.812   2.544 -1.7383 -1.1380 -0.9395
  317SOL    HW2 4188   1.799   4.821   2.508 -0.5067  0.7724  0.7604
  317SOL     MW 4189   1.717   4.812   2.482 -0.0049  0.0014 -0.0041
  318SOL     OW 4190   2.909   0.304   0.145  0.2345  0.0851  0.4923
  318SOL    HW1 4191   2.935   0.291   0.236 -0.2489 -1.1047  0.4780
  318SOL    HW2 4192   2.874   0.219   0.121 -0.3233  0.5347 -0.3460
  318SOL     MW 4193   2.908   0.291   0.154 -0.0049  0.0014 -0.0041
  319SOL     OW 4194   1.744   2.801   0.074 -0.1459 -0.1641  0.1514
  319SOL    HW1 4195   1.677   2.753   0.025  0.5708 -3.2384  1.9148
  319SOL    HW2 4196   1.792   2.723   0.101 -1.3814 -1.1802 -0.4881
  319SOL     MW 4197   1.742   2.785   0.071 -0.0049  0.0014 -0.0041
  320SOL     OW 4198   3.119   4.677   0.444  0.2227  0.6408  0.1156
  320SOL    HW1 4199   3.089   4.767   0.438 -1.8358 -0.0884 -3.4170
  320SOL    HW2 4200   3.042   4.629   0.475  1.4858  0.1126  2.7374
  320SOL     MW 4201   3.105   4.683   0.447 -0.0049  0.0014 -0.0041
  321SOL     OW 4202   4.277   4.961   2.839 -0.3807 -0.2660 -0.0894
  321SOL    HW1 4203   4.229   5.007   2.908  0.9962 -0.1033  0.8000
  321SOL    HW2 4204   4.209   4.910   2.796 -1.7101  1.6683 -0.4229
  321SOL     MW 4205   4.262   4.961   2.843 -0.0049  0.0014 -0.0041
  322SOL     OW 4206   4.832   2.096   2.971 -0.1222 -0.3791  0.2878
  322SOL    HW1 4207   4.848   2.033   2.901 -0.5051 -0.7584  0.5366
  322SOL    HW2 4208   4.907   2.078   3.027  1.3864 -1.4495 -1.9513
  322SOL     MW 4209   4.844   2.085   2.969 -0.0049  0.0014 -0.0041
  323SOL     OW 4210   3.250   4.345   0.296  0.1764 -0.1953  0.1513
  323SOL    HW1 4211   3.235   4.433   0.262  1.7548  0.7059  1.6606
  323SOL    HW2 4212   3.299   4.362   0.377 -1.0980  0.4744  0.8098
  323SOL     MW 4213   3.254   4.358   0.302 -0.0049  0.0014 -0.0041
  324SOL     OW 4214   3.255   4.594   0.663  0.1949 -0.1870  0.4041
  324SOL    HW1 4215   3.203   4.614   0.585 -0.2919  0.4387  0.8762
  324SOL    HW2 4216   3.190   4.567   0.728  2.0010  1.4420  3.0846
  324SOL     MW 4217   3.240   4.593   0.661 -0.0049  0.0014 -0.0041
  325SOL     OW 4218   2.242   4.206   0.102 -0.0392 -0.1473 -0.0739
  325SOL    HW1 4219   2.164   4.192   0.048 -0.7432 -3.5076  1.5274
  325SOL    HW2 4220   2.243   4.298   0.129  1.9486 -0.0860 -0.1782
  325SOL     MW 4221   2.232   4.216   0.098 -0.0049  0.0014 -0.0041
  326SOL     OW 4222   2.715   1.058   0.166  0.2137 -0.2900 -0.1050
  326SOL    HW1 4223   2.688   0.981   0.216  0.7842  0.5719  1.6126
  326SOL    HW2 4224   2.744   1.115   0.238  1.3731 -1.8951  0.7504
  326SOL     MW 4225   2.715   1.055   0.182 -0.0049  0.0014 -0.0041
  327SOL     OW 4226   3.985   0.305   0.014 -0.4943  0.2108  0.1548
  327SOL    HW1 4227   4.061   0.269   0.061 -1.0092 -0.5728  0.4165
  327SOL    HW2 4228   4.010   0.314  -0.078 -0.7385 -1.5952 -0.1426
  327SOL     MW 4229   3.999   0.301   0.008 -0.0049  0.0014 -0.0041
  328SOL     OW 4230   4.007   2.504   0.315  0.9721  0.3622 -0.6039
  328SOL    HW1 4231   4.038   2.572   0.375 -0.0587  0.8173 -0.5684
  328SOL    HW2 4232   4.069   2.431   0.324 -1.8286 -2.1533 -0.2536
  328SOL     MW 4233   4.019   2.503   0.324 -0.0049  0.0014 -0.0041
  329SOL     OW 4234   2.462   4.827   0.356 -0.0093  0.0332 -0.0774
  329SOL    HW1 4235   2.556   4.831   0.375 -0.0080 -3.0793  1.1424
  329SOL    HW2 4236   2.443   4.907   0.308 -0.2882 -0.6470 -1.1189
  329SOL     MW 4237   2.472   4.838   0.352 -0.0049  0.0014 -0.0041
  330SOL     OW 4238   3.330   4.880   0.683  0.1287  0.4189 -0.0003
  330SOL    HW1 4239   3.286   4.797   0.665  0.4275  0.5232 -1.3491
  330SOL    HW2 4240   3.384   4.863   0.760  1.0204  0.7090 -0.5440
  330SOL     MW 4241   3.331   4.867   0.691 -0.0049  0.0014 -0.0041
  331SOL     OW 4242   2.518   4.193   0.057 -0.1935  0.1935 -0.3142
  331SOL    HW1 4243   2.423   4.191   0.045 -0.7436 -2.2095  3.0855
  331SOL    HW2 4244   2.554   4.194  -0.032 -1.3071 -0.8845 -0.8071
  331SOL     MW 4245   2.510   4.193   0.044 -0.0049  0.0014 -0.0041
  332SOL     OW 4246   1.055   4.403   2.804 -0.1882  0.0089 -0.2974
  332SOL    HW1 4247   0.998   4.449   2.744  0.2561 -1.8696 -2.2657
  332SOL    HW2 4248   1.073   4.327   2.749 -3.0489  0.9604 -2.7685
  332SOL     MW 4249   1.050   4.399   2.789 -0.0049  0.0014 -0.0041
  333SOL     OW 4250   4.176   3.127   2.619 -0.2728 -0.6422  0.2977
  333SOL    HW1 4251   4.246   3.191   2.628 -0.4877 -0.4864  0.8899
  333SOL    HW2 4252   4.148   3.144   2.529  0.3721  1.3324  0.4277
  333SOL     MW 4253   4.182   3.137   2.608 -0.0049  0.0014 -0.0041
  334SOL     OW 4254   4.399   0.508   2.675  0.5485  0.0893 -0.1110
  334SOL    HW1 4255   4.484   0.549   2.684  0.8854 -0.1529 -1.7821
  334SOL    HW2 4256   4.337   0.570   2.714 -0.0500 -1.3641  1.3376
  334SOL     MW 4257   4.402   0.522   2.681 -0.0049  0.0014 -0.0041
  335SOL     OW 4258   4.422   4.733   2.826  0.1944  0.5688  0.3730
  335SOL    HW1 4259   4.504   4.755   2.781 -0.0011 -1.0029 -0.8230
  335SOL    HW2 4260   4.372   4.815   2.833 -0.1575  0.4900 -1.0321
  335SOL     MW 4261   4.427   4.747   2.821 -0.0049  0.0014 -0.0041
  336SOL     OW 4262   3.610   4.902   2.632 -0.1062  0.4056  0.2698
  336SOL    HW1 4263   3.666   4.969   2.669  1.9641  0.0295 -1.9362
  336SOL    HW2 4264   3.649   4.883   2.546  1.1816 -0.6308  1.0576
  336SOL     MW 4265   3.622   4.908   2.625 -0.0049  0.0014 -0.0041
  337SOL     OW 4266   2.710   2.912   0.477  0.6540  0.0339  0.7368
  337SOL    HW1 4267   2.747   3.000   0.482  2.5248 -0.6161 -0.7189
  337SOL    HW2 4268   2.618   2.936   0.488  0.4313 -0.0080 -0.8584
  337SOL     MW 4269   2.703   2.927   0.479 -0.0049  0.0014 -0.0041
  338SOL     OW 4270   0.021   0.956   0.181  0.0407  0.3591  0.3341
  338SOL    HW1 4271   0.072   1.037   0.184 -1.6566  1.6261 -1.8800
  338SOL    HW2 4272  -0.024   0.955   0.265 -0.6689  1.1271 -0.0250
  338SOL     MW 4273   0.022   0.967   0.193 -0.0049  0.0014 -0.0041
  339SOL     OW 4274   4.771   4.619   3.000  0.1688  0.1941  0.1855
  339SOL    HW1 4275   4.714   4.552   3.037  0.1780 -1.4849 -2.5657
  339SOL    HW2 4276   4.723   4.699   3.019 -2.3686 -1.1729 -0.0639
  339SOL     MW 4277   4.757   4.621   3.007 -0.0049  0.0014 -0.0041
  340SOL     OW 4278   4.728   0.248   2.830 -0.5227  0.0813  0.1513
  340SOL    HW1 4279   4.760   0.249   2.920  3.0397 -0.2028 -0.9191
  340SOL    HW2 4280   4.780   0.322   2.799  0.5092  0.2933  2.1950
  340SOL     MW 4281   4.739   0.258   2.838 -0.0049  0.0014 -0.0041
  341SOL     OW 4282   3.214   0.602   2.925  0.4993  0.6146 -0.1989
  341SOL    HW1 4283   3.221   0.655   3.004 -1.7243 -0.1735  0.6302
  341SOL    HW2 4284   3.197   0.511   2.953  2.1190  0.0893 -0.8423
  341SOL     MW 4285   3.212   0.597   2.939 -0.0049  0.0014 -0.0041
  342SOL     OW 4286   1.940   4.193   2.771 -0.1383  0.2905 -0.2667
  342SOL    HW1 4287   1.971   4.158   2.854 -0.2238 -0.2993 -0.4830
  342SOL    HW2 4288   2.013   4.242   2.734  0.2312  0.6530  0.8912
  342SOL     MW 4289   1.953   4.195   2.777 -0.0049  0.0014 -0.0041
  343SOL     OW 4290   4.270   1.277   2.969  0.2972 -0.1128  0.5066
  343SOL    HW1 4291   4.320   1.358   2.966 -2.9662  2.0983 -0.9978
  343SOL    HW2 4292   4.200   1.302   3.030  0.2055 -2.6762  1.5995
  343SOL     MW 4293   4.267   1.291   2.977 -0.0049  0.0014 -0.0041
  344SOL     OW 4294   4.734   0.206   0.014  0.0783 -0.8908 -0.1269
  344SOL    HW1 4295   4.658   0.264   0.021  0.8446 -0.0040  0.9437
  344SOL    HW2 4296   4.692   0.119   0.017  0.9517 -1.2854  1.7574
  344SOL     MW 4297   4.718   0.202   0.015 -0.0049  0.0014 -0.0041
  345SOL     OW 4298   0.883   4.219   2.471 -0.3287 -0.2422 -0.1062
  345SOL    HW1 4299   0.832   4.290   2.510 -1.0684 -0.8801  0.1097
  345SOL    HW2 4300   0.823   4.144   2.478  0.6600 -0.9736  1.1056
  345SOL     MW 4301   0.868   4.218   2.477 -0.0049  0.0014 -0.0041
  346SOL     OW 4302   3.774   3.006   0.175 -0.0810  0.3330 -0.7046
  346SOL    HW1 4303   3.852   2.971   0.217 -1.1561 -0.4469  0.7295
  346SOL    HW2 4304   3.703   2.975   0.231  0.5210 -0.5476 -0.4198
  346SOL     MW 4305   3.775   2.998   0.188 -0.0049  0.0014 -0.0041
  347SOL     OW 4306   3.141   0.903   3.044  0.1462  0.0051  0.0077
  347SOL    HW1 4307   3.102   0.866   2.965 -1.3500  0.6424  0.4124
  347SOL    HW2 4308   3.085   0.976   3.071  2.6374  1.8078  0.6655
  347SOL     MW 4309   3.128   0.908   3.037 -0.0049  0.0014 -0.0041
  348SOL     OW 4310   5.026   4.683   3.066  0.3933 -0.2077  0.7700
  348SOL    HW1 4311   5.056   4.725   2.985  0.2771 -0.1966  0.7330
  348SOL    HW2 4312   4.940   4.650   3.041 -0.0808  2.0517 -0.9241
  348SOL     MW 4313   5.019   4.684   3.052 -0.0049  0.0014 -0.0041
  349SOL     OW 4314   3.933   5.126   2.484 -0.0679 -0.5632  0.1135
  349SOL    HW1 4315   3.887   5.202   2.447 -0.0727 -0.3380  0.5661
  349SOL    HW2 4316   4.019   5.161   2.508 -1.7898  2.1358  3.2114
  349SOL     MW 4317   3.938   5.141   2.483 -0.0049  0.0014 -0.0041
  350SOL     OW 4318   4.806   2.644   0.172 -0.1668 -0.7205 -0.7573
  350SOL    HW1 4319   4.814   2.690   0.255 -1.2505  0.4301 -1.2576
  350SOL    HW2 4320   4.891   2.650   0.127  0.2658 -2.0580 -0.1672
  350SOL     MW 4321   4.818   2.651   0.177 -0.0049  0.0014 -0.0041
  351SOL     OW 4322   0.179   4.930   2.893 -0.1629 -0.1062 -0.0229
  351SOL    HW1 4323   0.201   4.895   2.979 -1.1314  0.1047  0.3336
  351SOL    HW2 4324   0.204   5.022   2.901 -0.0130 -0.1337 -0.1807
  351SOL     MW 4325   0.185   4.938   2.906 -0.0049  0.0014 -0.0041
  352SOL     OW 4326   0.031   4.727   0.388 -0.6191 -0.7940 -0.1800
  352SOL    HW1 4327   0.064   4.667   0.455  0.4576  1.1251  1.0926
  352SOL    HW2 4328  -0.038   4.777   0.432  0.7482  1.8057 -0.7783
  352SOL     MW 4329   0.026   4.726   0.402 -0.0049  0.0014 -0.0041
  353SOL     OW 4330   1.944   1.099   2.708  0.6675  0.4438  0.4309
  353SOL    HW1 4331   1.959   1.155   2.632  2.5419 -0.9647 -0.3322
  353SOL    HW2 4332   1.852   1.109   2.731  0.3553 -0.3769 -0.3667
  353SOL     MW 4333   1.934   1.108   2.701 -0.0049  0.0014 -0.0041
  354SOL     OW 4334   3.293   0.446   0.189  0.0699 -0.0894  0.0736
  354SOL    HW1 4335   3.285   0.537   0.159  0.3628  0.3240  1.1984
  354SOL    HW2 4336   3.234   0.401   0.129 -2.6182  1.5934  1.2329
  354SOL     MW 4337   3.284   0.452   0.177 -0.0049  0.0014 -0.0041
  355SOL     OW 4338   3.999   0.350   2.819 -0.2841  0.2249  0.6983
  355SOL    HW1 4339   4.031   0.432   2.781  0.9263 -0.0336  1.0981
  355SOL    HW2 4340   4.062   0.284   2.791 -2.2753 -1.0229 -1.0113
  355SOL     MW 4341   4.012   0.352   2.810 -0.0049  0.0014 -0.0041
  356SOL     OW 4342   3.805   0.949   2.818  0.2606 -0.1754 -0.2760
  356SOL    HW1 4343   3.851   0.985   2.894  1.8572  1.2116 -1.8000
  356SOL    HW2 4344   3.716   0.938   2.852  1.4559 -0.9355  2.8398
  356SOL     MW 4345   3.799   0.953   2.832 -0.0049  0.0014 -0.0041
  357SOL     OW 4346   3.508   0.828   0.145 -0.0569  0.4894  0.3255
  357SOL    HW1 4347   3.518   0.867   0.058  1.7660 -0.4339  0.0697
  357SOL    HW2 4348   3.539   0.739   0.125  1.3862  1.1040 -0.3194
  357SOL     MW 4349   3.514   0.821   0.131 -0.0049  0.0014 -0.0041
  358SOL     OW 4350   3.970   1.038   3.022  0.1785  0.2615  0.2089
  358SOL    HW1 4351   4.020   1.085   2.955  0.2559 -0.8658 -0.5295
  358SOL    HW2 4352   4.023   0.962   3.045  0.7162  0.6985  0.4442
  358SOL     MW 4353   3.984   1.034   3.016 -0.0049  0.0014 -0.0041
  359SOL     OW 4354   0.983   3.084   2.938 -0.0499 -0.2821  0.2281
  359SOL    HW1 4355   1.034   3.056   2.862  1.3199 -0.4553  1.1887
  359SOL    HW2 4356   0.946   3.000   2.966 -0.5334  0.1841  1.0349
  359SOL     MW 4357   0.985   3.069   2.931 -0.0049  0.0014 -0.0041
  360SOL     OW 4358   4.956   0.439   2.786 -0.3527 -0.4519 -0.0808
  360SOL    HW1 4359   4.985   0.509   2.845 -0.6261 -0.5066  0.1220
  360SOL    HW2 4360   5.015   0.364   2.801  0.2447 -0.0891 -0.6050
  360SOL     MW 4361   4.968   0.438   2.796 -0.0049  0.0014 -0.0041
  361SOL     OW 4362   3.274   0.719   0.081 -0.2280 -0.0002  0.0414
  361SOL    HW1 4363   3.346   0.770   0.120 -0.6298  0.1521  0.5942
  361SOL    HW2 4364   3.213   0.786   0.051  0.1825  1.0978  1.4876
  361SOL     MW 4365   3.276   0.735   0.082 -0.0049  0.0014 -0.0041
  362SOL     OW 4366   3.577   2.859   0.302  0.4528  0.0222  0.0710
  362SOL    HW1 4367   3.481   2.861   0.300  0.2305 -3.7162 -0.4855
  362SOL    HW2 4368   3.586   2.784   0.361 -0.5588 -1.0679 -1.1023
  362SOL     MW 4369   3.566   2.849   0.309 -0.0049  0.0014 -0.0041
  363SOL     OW 4370   4.394   3.440   2.949 -0.2569 -0.1688 -0.3682
  363SOL    HW1 4371   4.355   3.452   3.036  0.2134  0.8739 -0.2974
  363SOL    HW2 4372   4.467   3.502   2.952 -1.2538  1.1256 -1.6782
  363SOL     MW 4373   4.399   3.449   2.961 -0.0049  0.0014 -0.0041
  364SOL     OW 4374   4.629   1.786   0.228  0.5607  0.2938 -0.1014
  364SOL    HW1 4375   4.618   1.699   0.188 -1.4154 -1.0991  3.0263
  364SOL    HW2 4376   4.664   1.849   0.166 -0.2928  0.8082 -0.0803
  364SOL     MW 4377   4.632   1.783   0.215 -0.0049  0.0014 -0.0041
  365SOL     OW 4378   5.098   2.031   3.044 -0.0878 -0.3560 -0.0194
  365SOL    HW1 4379   5.112   1.958   3.104 -2.3765  0.9996  2.4425
  365SOL    HW2 4380   5.102   2.099   3.112 -0.2593 -0.5178  0.1554
  365SOL     MW 4381   5.100   2.030   3.061 -0.0049  0.0014 -0.0041
  366SOL     OW 4382   2.086   2.607   0.117  0.3184 -0.1537  0.0663
  366SOL    HW1 4383   2.126   2.553   0.185 -1.5203 -1.3283  0.2949
  366SOL    HW2 4384   2.081   2.694   0.156  0.7706  0.0669 -0.3592
  366SOL     MW 4385   2.091   2.611   0.131 -0.0049  0.0014 -0.0041
  367SOL     OW 4386   4.611   2.563   0.445  0.3666 -0.0864 -0.1699
  367SOL    HW1 4387   4.643   2.654   0.438  0.2215 -0.0666 -0.6108
  367SOL    HW2 4388   4.540   2.562   0.381  1.9262 -1.2496 -2.0064
  367SOL     MW 4389   4.606   2.575   0.436 -0.0049  0.0014 -0.0041
  368SOL     OW 4390   3.222   3.165   0.306 -0.0651  0.1189 -0.0908
  368SOL    HW1 4391   3.262   3.121   0.381  0.8706  0.0265 -0.6349
  368SOL    HW2 4392   3.194   3.250   0.341 -1.3399  0.6168 -2.1716
  368SOL     MW 4393   3.223   3.171   0.321 -0.0049  0.0014 -0.0041
  369SOL     OW 4394   4.365   2.972   0.280 -0.0791 -0.4768  0.5514
  369SOL    HW1 4395   4.290   2.941   0.230  0.1919 -1.2253  0.6005
  369SOL    HW2 4396   4.436   2.972   0.215  0.3372  0.1831  0.9847
  369SOL     MW 4397   4.365   2.968   0.264 -0.0049  0.0014 -0.0041
  370SOL     OW 4398   0.269   3.889   2.522 -0.5457  0.2438 -0.2415
  370SOL    HW1 4399   0.280   3.984   2.523  2.8203 -0.0319  0.7459
  370SOL    HW2 4400   0.197   3.870   2.461 -0.1983  0.2658 -0.6676
  370SOL     MW 4401   0.261   3.899   2.514 -0.0049  0.0014 -0.0041
  371SOL     OW 4402   2.641   3.304   0.011 -0.0104  0.2843  0.7421
  371SOL    HW1 4403   2.693   3.224   0.002  1.2395  0.9780  1.5061
  371SOL    HW2 4404   2.559   3.280  -0.033 -0.3907 -0.0578  1.6132
  371SOL     MW 4405   2.637   3.290   0.004 -0.0049  0.0014 -0.0041
  372SOL     OW 4406   0.068   4.338   2.293  0.4976 -0.0118  0.0463
  372SOL    HW1 4407   0.114   4.408   2.248  1.0254  0.3188  1.0802
  372SOL    HW2 4408  -0.020   4.373   2.308  0.1816 -0.3476 -0.9020
  372SOL     MW 4409   0.062   4.352   2.289 -0.0049  0.0014 -0.0041
  373SOL     OW 4410   2.555   4.443   0.195  0.3731 -0.0479  0.0890
  373SOL    HW1 4411   2.533   4.370   0.137 -0.1856  1.5894 -1.8800
  373SOL    HW2 4412   2.482   4.504   0.189 -0.5775 -1.0066  1.2695
  373SOL     MW 4413   2.542   4.441   0.186 -0.0049  0.0014 -0.0041
  374SOL     OW 4414   4.683   1.705   0.486 -0.5032 -0.7796  0.4832
  374SOL    HW1 4415   4.677   1.725   0.393  2.5352  1.3858  0.5829
  374SOL    HW2 4416   4.614   1.641   0.497  0.1854 -1.4304  1.0877
  374SOL     MW 4417   4.673   1.700   0.475 -0.0049  0.0014 -0.0041
  375SOL     OW 4418   1.973   1.266   2.483  0.3376 -0.8984 -0.1921
  375SOL    HW1 4419   2.042   1.324   2.450 -0.4237 -0.8729 -1.8301
  375SOL    HW2 4420   1.897   1.315   2.451  2.0011  1.7086 -0.5176
  375SOL     MW 4421   1.972   1.280   2.475 -0.0049  0.0014 -0.0041
  376SOL     OW 4422   4.922   1.735   0.594 -0.5467 -0.0027  0.2334
  376SOL    HW1 4423   4.917   1.828   0.571  0.0199  0.2606  1.1268
  376SOL    HW2 4424   4.834   1.709   0.570  0.6462 -3.9547 -0.6193
  376SOL     MW 4425   4.910   1.743   0.587 -0.0049  0.0014 -0.0041
  377SOL     OW 4426   3.352   2.536   0.344  0.5577  0.4410  0.3517
  377SOL    HW1 4427   3.319   2.494   0.265 -0.5549  2.0072 -0.0676
  377SOL    HW2 4428   3.286   2.528   0.412  2.2403 -0.5167  1.9787
  377SOL     MW 4429   3.339   2.529   0.343 -0.0049  0.0014 -0.0041
  378SOL     OW 4430   3.965   1.210   0.162 -0.1833  0.2554 -0.0207
  378SOL    HW1 4431   3.902   1.179   0.227  0.3845 -1.8741 -0.4258
  378SOL    HW2 4432   3.958   1.146   0.092 -1.7572  0.4987 -0.1223
  378SOL     MW 4433   3.956   1.198   0.162 -0.0049  0.0014 -0.0041
  379SOL     OW 4434   2.999   4.606   0.080 -0.2498 -0.3808 -0.0669
  379SOL    HW1 4435   3.003   4.532   0.019 -0.2271 -1.4279  1.1627
  379SOL    HW2 4436   2.938   4.578   0.148 -1.0984  0.5020 -0.4313
  379SOL     MW 4437   2.991   4.593   0.081 -0.0049  0.0014 -0.0041
  380SOL     OW 4438   4.833   4.483   2.645 -0.2973 -0.3279 -0.6157
  380SOL    HW1 4439   4.918   4.483   2.689  0.0347  0.7044 -1.2341
  380SOL    HW2 4440   4.858   4.473   2.553 -1.9172 -1.9402 -0.9388
  380SOL     MW 4441   4.848   4.482   2.638 -0.0049  0.0014 -0.0041
  381SOL     OW 4442   4.711   4.704   2.724  0.0182  0.4437  0.0662
  381SOL    HW1 4443   4.745   4.678   2.810  0.4757 -1.8846 -0.7352
  381SOL    HW2 4444   4.739   4.624   2.679 -0.1214 -0.3073  1.2720
  381SOL     MW 4445   4.719   4.690   2.729 -0.0049  0.0014 -0.0041
  382SOL     OW 4446   2.957   4.290   0.334 -0.4475 -0.1681 -0.1234
  382SOL    HW1 4447   2.941   4.271   0.242 -3.1720 -1.1673  0.4415
  382SOL    HW2 4448   3.052   4.302   0.341  0.0568 -2.4384 -1.9070
  382SOL     MW 4449   2.967   4.289   0.323 -0.0049  0.0014 -0.0041
  383SOL     OW 4450   4.055   3.148   2.882  0.2705 -0.0933  0.3088
  383SOL    HW1 4451   4.079   3.157   2.789 -0.6972  0.9764  0.1411
  383SOL    HW2 4452   4.054   3.241   2.902 -0.0522  0.4922 -2.0444
  383SOL     MW 4453   4.058   3.162   2.872 -0.0049  0.0014 -0.0041
  384SOL     OW 4454   0.059   3.058   2.910 -0.2501 -0.3022 -0.4632
  384SOL    HW1 4455   0.079   3.132   2.967 -0.5173 -0.2515 -0.4316
  384SOL    HW2 4456   0.068   3.096   2.823 -0.4964  0.0416 -0.3391
  384SOL     MW 4457   0.063   3.073   2.906 -0.0049  0.0014 -0.0041
  385SOL     OW 4458   4.235   2.339   0.282  0.0191 -0.3491  0.3984
  385SOL    HW1 4459   4.310   2.289   0.314 -0.2625 -0.0137  1.6220
  385SOL    HW2 4460   4.243   2.336   0.186 -1.5091 -0.5509  0.2476
  385SOL     MW 4461   4.246   2.332   0.273 -0.0049  0.0014 -0.0041
  386SOL     OW 4462   4.043   3.409   2.973 -0.1558  0.2016  0.1816
  386SOL    HW1 4463   3.977   3.447   3.032  0.2821 -0.1700  0.9290
  386SOL    HW2 4464   4.039   3.472   2.901  0.8682  1.5245  1.2182
  386SOL     MW 4465   4.034   3.423   2.971 -0.0049  0.0014 -0.0041
  387SOL     OW 4466   3.143   0.341   3.064  0.0323 -0.0492 -0.7304
  387SOL    HW1 4467   3.149   0.254   3.025  0.1172  0.2134 -1.3053
  387SOL    HW2 4468   3.057   0.342   3.106  1.2342 -0.2669  1.9812
  387SOL     MW 4469   3.133   0.330   3.065 -0.0049  0.0014 -0.0041
  388SOL     OW 4470   2.003   4.474   2.455 -0.2299 -0.1987 -0.3019
  388SOL    HW1 4471   1.998   4.567   2.478 -0.5237 -0.0190 -1.0572
  388SOL    HW2 4472   1.934   4.473   2.389  0.8383  0.2439 -1.4580
  388SOL     MW 4473   1.994   4.486   2.449 -0.0049  0.0014 -0.0041
  389SOL     OW 4474   0.580   3.029   2.944 -0.2566  0.3715 -0.0711
  389SOL    HW1 4475   0.549   2.981   2.867  0.0109 -0.0408  0.0742
  389SOL    HW2 4476   0.634   3.101   2.912  0.3372  0.3294  0.8035
  389SOL     MW 4477   0.583   3.032   2.930 -0.0049  0.0014 -0.0041
  390SOL     OW 4478   4.204   0.193   0.128 -0.5467  0.5069 -0.1571
  390SOL    HW1 4479   4.241   0.148   0.204 -0.5798  0.1985 -0.3208
  390SOL    HW2 4480   4.280   0.245   0.102  0.5688 -0.6789  0.6139
  390SOL     MW 4481   4.219   0.194   0.134 -0.0049  0.0014 -0.0041
  391SOL     OW 4482   0.377   3.740   2.736  0.1460 -0.6270  0.0280
  391SOL    HW1 4483   0.437   3.680   2.692 -1.4511 -0.6338 -2.3062
  391SOL    HW2 4484   0.346   3.799   2.667  2.2589 -1.6156 -1.9219
  391SOL     MW 4485   0.381   3.740   2.721 -0.0049  0.0014 -0.0041
  392SOL     OW 4486   4.941   4.496   2.382  0.1337  0.1652  0.2360
  392SOL    HW1 4487   4.947   4.590   2.366  0.6652  0.3383  1.3338
  392SOL    HW2 4488   4.864   4.464   2.336 -0.4430  0.4168  0.9968
  392SOL     MW 4489   4.932   4.504   2.374 -0.0049  0.0014 -0.0041
  393SOL     OW 4490   4.410   0.060   0.280  0.3996  0.0324 -0.2066
  393SOL    HW1 4491   4.463   0.109   0.343  1.6918 -0.3063 -0.9799
  393SOL    HW2 4492   4.441  -0.027   0.304 -1.9944 -1.4968 -2.1566
  393SOL     MW 4493   4.421   0.055   0.291 -0.0049  0.0014 -0.0041
   5.14515   5.14515   3.08445
