# Supplementary material for: Resolving liquid-to-glass transitions of water under soft nanoconfinement
Source: Nat Commun. 2026 May 8;17:6224. doi: 10.1038/s41467-026-72955-y (PMC13369869; doi:10.1038/s41467-026-72955-y)
Supplement: Supplementary file 3 — Supplementary Data 1 [file 41467_2026_72955_MOESM3_ESM.zip › 260K/sim1/initial.gro]

Lamellar phy in tip4pice water
 4493
    1phy    C35    1   3.640   0.123   1.658 -0.3537 -0.5256 -0.2138
    1phy    C33    2   3.739   0.204   1.740  0.4946  0.1924 -0.5185
    1phy    C34    3   3.883   0.165   1.700  0.7748  0.1566  0.4239
    1phy    C32    4   3.717   0.351   1.713  0.2000 -0.6112  0.2201
    1phy    C31    5   3.712   0.445   1.834  0.1858 -0.3589  0.3115
    1phy    C30    6   3.688   0.592   1.788  0.6375 -0.4341 -0.2150
    1phy    C28    7   3.665   0.694   1.899 -0.2029 -0.7577 -0.0482
    1phy    C29    8   3.746   0.819   1.865  0.2672 -0.7400  0.4716
    1phy    C27    9   3.519   0.733   1.935 -0.1133  0.3371 -0.1621
    1phy    C26   10   3.496   0.737   2.089 -0.3312 -0.0549  0.1028
    1phy    C25   11   3.353   0.758   2.123  0.2073 -0.4231 -0.3780
    1phy    C23   12   3.315   0.795   2.274  0.5665  0.0065  0.4416
    1phy    C24   13   3.172   0.851   2.292 -0.0830  0.1642 -0.3759
    1phy    C22   14   3.331   0.670   2.367  0.0562  0.5494 -0.3385
    1phy    C21   15   3.387   0.694   2.511  0.2176 -0.5743  0.2535
    1phy    C20   16   3.406   0.563   2.588  0.5507  0.1108  0.1284
    1phy    C18   17   3.472   0.540   2.731 -0.3987  0.2679 -0.5085
    1phy    O01   18   3.418   0.644   2.814  0.0993 -0.2631 -0.5487
    1phy    H01   19   3.338   0.612   2.850  0.2483 -1.4428 -1.2002
    1phy    C19   20   3.405   0.411   2.778 -0.4513  0.4079  0.1926
    1phy    C13   21   3.636   0.561   2.722 -0.0727  0.1224 -0.3139
    1phy     H3   22   3.658   0.657   2.669 -0.5338 -0.1142 -0.9505
    1phy    O33   23   3.699   0.467   2.639  0.2237 -0.2092 -1.1067
    1phy    H1B   24   3.701   0.383   2.679  1.3985 -0.0894 -0.8975
    1phy    C12   25   3.724   0.570   2.855  0.4696  0.0110  0.4963
    1phy    O11   26   3.687   0.657   2.961  0.4620  0.1460 -0.0730
    1phy    H1A   27   3.663   0.737   2.918  0.4778  1.5164  2.2949
    2phy    C35   28   5.019   1.015   1.529 -0.1442 -0.2298 -0.0865
    2phy    C33   29   4.960   1.156   1.540 -0.3228  0.5504  0.1383
    2phy    C34   30   4.916   1.182   1.684  0.1364 -0.5146  0.7112
    2phy    C32   31   5.073   1.260   1.517 -0.4786  0.0651  0.0645
    2phy    C31   32   5.056   1.320   1.376  0.2832  0.3832 -0.0970
    2phy    C30   33   5.169   1.394   1.317 -0.3687 -0.1797 -0.0879
    2phy    C28   34   5.129   1.460   1.181  0.4501  0.0090 -0.0353
    2phy    C29   35   5.134   1.606   1.197 -0.1158  0.0941  0.1769
    2phy    C27   36   5.220   1.402   1.073  0.1216  0.6915 -0.1191
    2phy    C26   37   5.142   1.359   0.953  0.0940  0.3789  0.3632
    2phy    C25   38   5.224   1.272   0.849 -0.3735 -0.4042  0.3976
    2phy    C23   39   5.168   1.229   0.711 -0.2957  0.1872  0.6721
    2phy    C24   40   5.287   1.198   0.619  0.2854  0.3007  0.3587
    2phy    C22   41   5.085   1.105   0.726 -0.0333  0.1746  0.0648
    2phy    C21   42   4.964   1.091   0.633 -0.5703 -0.4541  0.5292
    2phy    C20   43   4.916   0.944   0.627  0.0804 -0.4481  0.5673
    2phy    C18   44   4.803   0.895   0.535 -0.9949 -0.5015  0.8031
    2phy    O01   45   4.686   0.963   0.571  0.1151 -0.7653  0.0031
    2phy    H01   46   4.649   0.934   0.652  0.1920  0.7394  0.6204
    2phy    C19   47   4.792   0.744   0.581  0.2248  0.3156 -0.5412
    2phy    C13   48   4.841   0.909   0.378  0.0915  0.1292  0.0284
    2phy     H3   49   4.843   1.020   0.363  1.5833  0.0967 -0.2290
    2phy    O33   50   4.979   0.883   0.338  0.2367 -0.0460  0.5913
    2phy    H1B   51   4.994   0.803   0.291  0.8607  2.2246 -3.5759
    2phy    C12   52   4.741   0.905   0.260  0.4683 -0.2809  0.0508
    2phy    O11   53   4.610   0.959   0.280 -0.2958  0.0564  0.8556
    2phy    H1A   54   4.594   1.016   0.352 -0.5966  2.0728 -0.7231
    3phy    C35   55   4.914   0.134   1.910 -0.5588 -0.0669 -0.4864
    3phy    C33   56   5.048   0.096   1.842 -0.3055  0.4894  0.2291
    3phy    C34   57   5.161   0.138   1.930  0.1955  0.0487 -0.0901
    3phy    C32   58   5.042  -0.055   1.811 -0.4654  0.2867 -0.0005
    3phy    C31   59   5.111  -0.084   1.673 -0.7019 -0.9006 -0.2543
    3phy    C30   60   5.144  -0.229   1.648  0.0626  0.2033  0.7665
    3phy    C28   61   5.200  -0.261   1.507 -0.0950 -0.3771 -0.2871
    3phy    C29   62   5.325  -0.336   1.513 -0.9685  0.3733  0.6403
    3phy    C27   63   5.090  -0.323   1.418  0.4782 -0.5235 -0.3078
    3phy    C26   64   5.115  -0.322   1.264  0.4601  0.2222 -0.3975
    3phy    C25   65   5.010  -0.393   1.185 -0.0931  0.5736  0.0401
    3phy    C23   66   5.066  -0.416   1.045 -0.1148  0.9328  0.3139
    3phy    C24   67   5.088  -0.564   1.018 -0.0768  0.1367  0.8090
    3phy    C22   68   4.976  -0.359   0.942 -0.0164  0.6505  0.9247
    3phy    C21   69   5.041  -0.290   0.824  0.2002 -0.0480 -0.2529
    3phy    C20   70   4.939  -0.203   0.752 -0.0386 -0.5942 -0.3937
    3phy    C18   71   4.981  -0.074   0.669 -0.4592  0.2639 -0.1907
    3phy    O01   72   5.054   0.006   0.765 -0.0207 -0.0622 -0.2075
    3phy    H01   73   5.014  -0.006   0.849 -1.8017  0.2280 -0.9643
    3phy    C19   74   4.853   0.011   0.638  0.0345  0.1060  0.6066
    3phy    C13   75   5.074  -0.102   0.539 -1.0208 -0.1877 -0.1433
    3phy     H3   76   5.150  -0.173   0.579 -0.6031  0.5421  0.3813
    3phy    O33   77   5.022  -0.196   0.439 -0.4881 -0.3860  0.4616
    3phy    H1B   78   4.958  -0.147   0.390 -0.1932  0.4283  0.8731
    3phy    C12   79   5.197  -0.011   0.492  0.3426 -0.2500  0.4193
    3phy    O11   80   5.189   0.058   0.371  0.2594 -0.1682 -0.3560
    3phy    H1A   81   5.205  -0.008   0.307 -1.0373  1.0251 -2.0125
    4phy    C35   82   1.477   4.379   0.996 -0.1482 -0.1928 -0.3519
    4phy    C33   83   1.464   4.415   1.139  0.4762 -0.1374  0.2072
    4phy    C34   84   1.592   4.447   1.210 -0.4537 -0.0847  0.0442
    4phy    C32   85   1.360   4.528   1.147 -0.1469  0.8353  0.2433
    4phy    C31   86   1.302   4.573   1.282 -0.2653 -0.5812 -0.1003
    4phy    C30   87   1.184   4.664   1.282  0.1577  0.2723 -0.7519
    4phy    C28   88   1.109   4.692   1.417 -0.6222  0.1166  0.0084
    4phy    C29   89   1.052   4.834   1.397 -0.1342  0.6992 -0.0850
    4phy    C27   90   1.007   4.574   1.443 -0.2904  0.5662  0.0122
    4phy    C26   91   0.950   4.550   1.578 -0.8144 -0.0007 -0.2940
    4phy    C25   92   0.880   4.418   1.588  0.4988  0.4215 -0.1617
    4phy    C23   93   0.789   4.397   1.714  0.3741 -0.4299 -0.2101
    4phy    C24   94   0.682   4.298   1.670 -0.5145  0.2464  0.2583
    4phy    C22   95   0.861   4.342   1.842  0.3315 -0.7540 -0.0914
    4phy    C21   96   0.941   4.441   1.923 -0.3597  0.1072  0.1708
    4phy    C20   97   1.032   4.386   2.047  0.4929  0.1304  0.3589
    4phy    C18   98   1.074   4.485   2.159 -0.1407 -0.0190  0.6933
    4phy    O01   99   0.945   4.541   2.212  0.4742 -0.0327  0.2431
    4phy    H01  100   0.886   4.467   2.215  0.8801 -0.4019 -0.7176
    4phy    C19  101   1.129   4.394   2.265 -0.0037  0.3899  0.1376
    4phy    C13  102   1.170   4.604   2.101  0.5504 -0.1852 -0.8329
    4phy     H3  103   1.122   4.665   2.021 -1.2074  0.5557  0.6901
    4phy    O33  104   1.289   4.551   2.039  0.3669 -0.4347 -0.0425
    4phy    H1B  105   1.270   4.472   1.991 -0.0714 -0.5585  0.3245
    4phy    C12  106   1.216   4.722   2.196 -0.7966  0.3021  0.9292
    4phy    O11  107   1.300   4.805   2.118  0.3302  0.2197  0.6243
    4phy    H1A  108   1.326   4.750   2.047  1.3464  0.3127  0.9082
    5phy    C35  109   4.569   0.371   0.998 -0.1168  0.2152 -0.7220
    5phy    C33  110   4.671   0.291   1.072  0.1675 -0.0463 -0.6513
    5phy    C34  111   4.739   0.184   0.981  0.2661  0.0336 -0.3512
    5phy    C32  112   4.766   0.381   1.146  0.0186  0.2424 -0.4750
    5phy    C31  113   4.801   0.332   1.289  0.0910 -0.3446  0.1566
    5phy    C30  114   4.887   0.432   1.372  0.0600  0.5699 -0.3716
    5phy    C28  115   4.950   0.405   1.510  0.2132  0.1123  0.2756
    5phy    C29  116   5.087   0.325   1.508  0.7719 -0.3112 -0.5093
    5phy    C27  117   4.973   0.547   1.569  0.1760  0.0026 -0.8268
    5phy    C26  118   4.941   0.548   1.723 -0.1591  0.0612 -0.6472
    5phy    C25  119   4.978   0.672   1.792  0.2089  0.0883 -0.3287
    5phy    C23  120   4.937   0.694   1.936 -0.0037 -0.2841 -0.7055
    5phy    C24  121   5.032   0.791   2.004 -0.5241 -0.1469  0.8389
    5phy    C22  122   4.792   0.716   1.977  0.3627  0.4388 -0.5250
    5phy    C21  123   4.735   0.628   2.087 -0.7216  0.7465  0.0546
    5phy    C20  124   4.591   0.661   2.134  0.0111  0.3976 -0.3822
    5phy    C18  125   4.527   0.575   2.252 -0.7708  0.1028 -0.7651
    5phy    O01  126   4.625   0.569   2.355  0.8174 -0.2095  0.2413
    5phy    H01  127   4.698   0.515   2.333  0.2047 -1.1206  0.3656
    5phy    C19  128   4.418   0.664   2.301 -0.1507  0.0668  0.5322
    5phy    C13  129   4.482   0.418   2.223 -0.3408 -0.1271  0.5808
    5phy     H3  130   4.402   0.416   2.144 -0.7274  0.0319  0.9607
    5phy    O33  131   4.409   0.370   2.333  0.6427 -0.0379 -0.2323
    5phy    H1B  132   4.455   0.391   2.412  0.4568 -2.3509  0.5725
    5phy    C12  133   4.582   0.307   2.171  0.4852  0.2712  0.2329
    5phy    O11  134   4.665   0.231   2.255  0.3952  0.2212  0.2667
    5phy    H1A  135   4.660   0.141   2.230 -0.1035  0.2605  0.2072
    6phy    C35  136   4.976   2.231   1.374  0.3097 -0.2388  0.1790
    6phy    C33  137   5.024   2.150   1.495 -0.9864 -0.4988  0.3735
    6phy    C34  138   4.901   2.092   1.566  0.2596  0.3995  0.3276
    6phy    C32  139   5.109   2.037   1.444  0.0091  0.6031 -0.4524
    6phy    C31  140   5.250   2.063   1.395  0.6984 -0.7834  0.0033
    6phy    C30  141   5.308   1.939   1.318 -0.2706 -0.2155  0.0907
    6phy    C28  142   5.448   1.959   1.256  0.5292 -0.4856  0.1423
    6phy    C29  143   5.567   1.952   1.352  0.3356 -0.1406  0.3673
    6phy    C27  144   5.460   1.847   1.154  0.3842  1.0374  0.5124
    6phy    C26  145   5.493   1.891   1.008 -0.4372 -0.5536 -0.6449
    6phy    C25  146   5.491   1.769   0.926  0.0791 -0.2534 -0.0071
    6phy    C23  147   5.504   1.791   0.771 -0.4708 -0.1875  0.6514
    6phy    C24  148   5.645   1.777   0.709  1.0180  0.2728  0.0300
    6phy    C22  149   5.414   1.685   0.705 -0.4519  0.5050  0.3840
    6phy    C21  150   5.336   1.734   0.583 -0.7892 -0.3631 -0.2057
    6phy    C20  151   5.251   1.634   0.513  0.1809 -0.1485  0.3837
    6phy    C18  152   5.178   1.674   0.378 -0.1555 -0.6666 -0.5613
    6phy    O01  153   5.102   1.797   0.404  0.0339  0.0971  0.4400
    6phy    H01  154   5.042   1.776   0.473  0.8555 -1.7961  0.6430
    6phy    C19  155   5.086   1.559   0.364  0.0863  0.0967 -0.3133
    6phy    C13  156   5.279   1.674   0.249  0.5832 -0.4163  0.1783
    6phy     H3  157   5.350   1.758   0.274 -1.4349  1.3166  0.3477
    6phy    O33  158   5.375   1.564   0.242  0.2012  0.4666 -0.6191
    6phy    H1B  159   5.450   1.590   0.292 -1.9280  0.7233  2.8349
    6phy    C12  160   5.252   1.738   0.107 -0.5544 -0.0454  0.1928
    6phy    O11  161   5.151   1.832   0.102 -0.3259 -0.1620  0.0233
    6phy    H1A  162   5.073   1.788   0.127 -0.3900 -0.3015 -0.4248
    7phy    C35  163   0.392   0.642   1.284  0.5476 -0.1553 -0.8613
    7phy    C33  164   0.332   0.595   1.416  0.6380  0.1836 -0.8912
    7phy    C34  165   0.186   0.642   1.425 -0.3117  0.0341  0.3974
    7phy    C32  166   0.351   0.441   1.427  0.0417  0.0331 -0.7794
    7phy    C31  167   0.314   0.381   1.560 -0.0955 -0.1062  0.1481
    7phy    C30  168   0.381   0.241   1.580 -0.4593  0.0382  0.9352
    7phy    C28  169   0.353   0.171   1.711  0.1463  0.1942  0.2863
    7phy    C29  170   0.373   0.020   1.687  1.1042  0.2450 -0.0465
    7phy    C27  171   0.443   0.214   1.827  0.0688 -0.3497 -0.2687
    7phy    C26  172   0.376   0.211   1.968  0.3526 -0.0247  0.4962
    7phy    C25  173   0.478   0.257   2.072 -0.0799 -0.6981  0.0243
    7phy    C23  174   0.428   0.271   2.218 -0.8074 -0.4527  0.0024
    7phy    C24  175   0.550   0.284   2.310 -0.1642 -0.6932 -0.0639
    7phy    C22  176   0.341   0.399   2.240  0.0915  0.6684 -0.4652
    7phy    C21  177   0.213   0.398   2.321  0.6378  0.5342 -0.3646
    7phy    C20  178   0.117   0.513   2.300 -0.2344  0.1478  0.0380
    7phy    C18  179  -0.008   0.536   2.397 -0.4349 -0.1805  0.5304
    7phy    O01  180   0.036   0.533   2.534 -0.4298  0.0403  0.4226
    7phy    H01  181  -0.032   0.520   2.598 -0.8754 -1.9419 -0.3752
    7phy    C19  182  -0.030   0.690   2.370 -0.0724 -0.2450  0.4873
    7phy    C13  183  -0.138   0.441   2.372 -0.7132  0.1756  0.3347
    7phy     H3  184  -0.168   0.442   2.264  1.4298  0.8593 -0.3046
    7phy    O33  185  -0.258   0.490   2.437 -0.2466 -0.1740  0.2468
    7phy    H1B  186  -0.259   0.480   2.531 -0.2745 -1.1664  0.1575
    7phy    C12  187  -0.143   0.291   2.415 -0.1028  0.2205  0.3799
    7phy    O11  188  -0.150   0.256   2.554  0.6045 -0.2458  0.0038
    7phy    H1A  189  -0.095   0.317   2.600 -0.1381  0.7210 -0.3664
    8phy    C35  190   0.254   4.826   0.662  0.3700 -0.1806  0.0635
    8phy    C33  191   0.277   4.818   0.813 -0.8769  0.3353 -0.0938
    8phy    C34  192   0.390   4.715   0.835  1.4970  0.1343  0.1672
    8phy    C32  193   0.318   4.950   0.880 -0.3713  0.5047  0.4271
    8phy    C31  194   0.211   5.033   0.948 -0.0614 -0.1801  0.0092
    8phy    C30  195   0.273   5.133   1.046  0.5057  0.6156  0.3241
    8phy    C28  196   0.162   5.198   1.132 -0.1375 -0.4867 -0.5182
    8phy    C29  197   0.182   5.191   1.284  0.2232  0.2699  0.1269
    8phy    C27  198   0.143   5.346   1.093  0.0380  0.0147  0.3925
    8phy    C26  199   0.044   5.374   0.978  0.1845  0.0488 -0.0987
    8phy    C25  200   0.021   5.527   0.959 -0.0595  0.3206  0.0705
    8phy    C23  201  -0.077   5.558   0.841 -0.3597  0.8556  0.3454
    8phy    C24  202  -0.160   5.685   0.872  0.0045  0.2278 -0.2262
    8phy    C22  203  -0.002   5.561   0.701 -0.3796 -0.8661  0.7000
    8phy    C21  204  -0.078   5.526   0.574 -0.0209  0.1128 -0.4319
    8phy    C20  205   0.028   5.533   0.459  0.0056  0.0906  0.1352
    8phy    C18  206  -0.018   5.515   0.306 -0.7333  0.0369 -0.6282
    8phy    O01  207  -0.081   5.387   0.284  0.3395  0.2765 -0.7458
    8phy    H01  208  -0.026   5.323   0.325 -0.1530  0.4490  0.1979
    8phy    C19  209   0.118   5.496   0.244 -0.1031 -0.4178  0.1307
    8phy    C13  210  -0.100   5.633   0.243  0.7083  0.6738 -0.4166
    8phy     H3  211  -0.196   5.634   0.301  0.3486  0.9643 -1.0051
    8phy    O33  212  -0.053   5.768   0.286  0.7325  0.1043  0.4454
    8phy    H1B  213   0.014   5.801   0.229  0.4665 -0.3965 -0.1703
    8phy    C12  214  -0.172   5.634   0.104 -0.6793  0.3935 -0.6456
    8phy    O11  215  -0.269   5.730   0.079  0.0602 -0.1658 -0.2536
    8phy    H1A  216  -0.227   5.811   0.056  0.4054  0.4143  2.1940
    9phy    C35  217   0.252   0.646   1.935  0.2494  0.9775 -0.5236
    9phy    C33  218   0.342   0.765   1.925  0.1110 -0.1259  0.4347
    9phy    C34  219   0.459   0.724   1.841  0.5806 -0.5185  0.0553
    9phy    C32  220   0.258   0.874   1.855  0.2383  0.1414 -0.3179
    9phy    C31  221   0.209   0.982   1.951 -0.8583 -0.4445 -0.5034
    9phy    C30  222   0.121   1.088   1.884  0.1737 -0.2553 -0.1390
    9phy    C28  223   0.078   1.206   1.981  0.1455  0.2585  0.5661
    9phy    C29  224   0.058   1.326   1.891  0.5693  0.4884 -0.0207
    9phy    C27  225  -0.053   1.179   2.056  0.0147 -0.4174 -0.2856
    9phy    C26  226  -0.028   1.135   2.202  0.1569 -0.1419 -0.1776
    9phy    C25  227  -0.170   1.116   2.266 -0.1798  0.0616  0.0349
    9phy    C23  228  -0.174   1.079   2.421  0.6027  0.6805  0.0052
    9phy    C24  229  -0.150   1.205   2.509 -0.3104  0.1743  0.1384
    9phy    C22  230  -0.316   1.010   2.442 -0.1236 -0.9294 -0.2752
    9phy    C21  231  -0.334   0.936   2.575 -0.6515  0.5180  0.6064
    9phy    C20  232  -0.478   0.882   2.582  0.1151  0.2302 -0.5966
    9phy    C18  233  -0.531   0.802   2.714  0.1731 -0.3201  0.2116
    9phy    O01  234  -0.484   0.878   2.831 -0.1239 -0.0192  0.1744
    9phy    H01  235  -0.473   0.807   2.891  2.0196  0.3750  0.3279
    9phy    C19  236  -0.685   0.815   2.701  0.0984 -0.2463  0.2094
    9phy    C13  237  -0.470   0.654   2.725 -0.8146  0.2703  0.4959
    9phy     H3  238  -0.360   0.656   2.703 -1.1181 -1.0374 -1.3978
    9phy    O33  239  -0.515   0.569   2.621 -0.1489 -0.4590  0.1070
    9phy    H1B  240  -0.503   0.618   2.541 -1.5152  0.0064  0.1700
    9phy    C12  241  -0.460   0.579   2.864 -0.5335 -0.0613 -0.0897
    9phy    O11  242  -0.459   0.668   2.971 -0.0064 -0.0690 -0.5882
    9phy    H1A  243  -0.435   0.630   3.054  0.6425  3.3800  0.9744
   10phy    C35  244   4.617   0.666   1.423  0.1148  0.4769 -0.0426
   10phy    C33  245   4.529   0.724   1.537 -0.5837  0.2584 -0.1774
   10phy    C34  246   4.523   0.625   1.654 -0.3539  0.0485 -0.2670
   10phy    C32  247   4.574   0.869   1.576 -0.0412  0.6562  0.0246
   10phy    C31  248   4.516   0.975   1.485  0.1541 -0.2170  0.1739
   10phy    C30  249   4.537   1.117   1.538  0.2923  0.2765  0.1714
   10phy    C28  250   4.483   1.227   1.443  0.2103  0.2950 -1.0616
   10phy    C29  251   4.431   1.335   1.531  0.6858  0.1514 -0.2158
   10phy    C27  252   4.586   1.278   1.337 -0.1814  0.0977  0.2706
   10phy    C26  253   4.520   1.300   1.202  0.2409  0.2055 -0.0670
   10phy    C25  254   4.604   1.382   1.103  0.6704  0.2958  0.3207
   10phy    C23  255   4.534   1.415   0.968  0.2779 -0.0163 -0.0092
   10phy    C24  256   4.473   1.557   0.970 -0.4163 -0.7595  0.1111
   10phy    C22  257   4.628   1.405   0.848 -0.1224  0.1529  0.7392
   10phy    C21  258   4.575   1.338   0.725  0.1796  0.3973  0.6698
   10phy    C20  259   4.668   1.344   0.605  0.0209  0.2492  0.1074
   10phy    C18  260   4.622   1.303   0.458 -0.1304  0.5118 -0.6050
   10phy    O01  261   4.575   1.166   0.464 -0.2987  0.4676  0.5697
   10phy    H01  262   4.627   1.114   0.522 -1.1289 -1.5150 -0.3471
   10phy    C19  263   4.755   1.303   0.377 -0.3535  0.2991 -0.4881
   10phy    C13  264   4.500   1.387   0.393  0.1000 -0.3682  0.7235
   10phy     H3  265   4.419   1.374   0.468  1.5408 -2.1003  2.0727
   10phy    O33  266   4.514   1.530   0.412 -0.2788  0.0008  0.1036
   10phy    H1B  267   4.442   1.576   0.374 -0.2720 -0.3395 -0.3223
   10phy    C12  268   4.402   1.343   0.272  0.2530 -0.4480 -0.0041
   10phy    O11  269   4.408   1.404   0.146  0.2835  0.1742 -0.8092
   10phy    H1A  270   4.322   1.391   0.110 -0.2083  0.0902  0.3663
   11phy    C35  271   0.401   0.759   2.409 -0.2030 -0.0551 -0.4300
   11phy    C33  272   0.507   0.858   2.357  0.7684  0.6531  0.4798
   11phy    C34  273   0.584   0.788   2.249  0.1435 -0.7644 -0.4929
   11phy    C32  274   0.438   0.980   2.291 -0.1597  0.0984 -0.9453
   11phy    C31  275   0.438   1.118   2.364  0.1268  0.3791 -0.3236
   11phy    C30  276   0.414   1.231   2.258 -0.3131  0.5683 -0.6594
   11phy    C28  277   0.430   1.375   2.305 -0.0478 -0.2127 -0.2148
   11phy    C29  278   0.572   1.424   2.273  0.3673 -0.0037  0.3822
   11phy    C27  279   0.317   1.468   2.252 -0.0561 -0.3291  0.3872
   11phy    C26  280   0.273   1.574   2.350 -0.3722  0.1559 -0.7574
   11phy    C25  281   0.180   1.669   2.271  0.0831 -0.3762  0.2370
   11phy    C23  282   0.117   1.782   2.365 -0.1059  0.2080  0.1575
   11phy    C24  283   0.128   1.927   2.312  0.0668  0.2939  0.1202
   11phy    C22  284  -0.027   1.759   2.408  0.0254  0.0092  0.3680
   11phy    C21  285  -0.047   1.742   2.552  0.5292  0.3126 -0.5389
   11phy    C20  286  -0.186   1.702   2.581  0.0124 -0.4792 -0.7824
   11phy    C18  287  -0.255   1.738   2.713 -0.0618  0.5304  1.0303
   11phy    O01  288  -0.245   1.879   2.737 -0.0322  0.1220  0.2533
   11phy    H01  289  -0.180   1.922   2.684 -0.0875  1.0190  0.8879
   11phy    C19  290  -0.398   1.705   2.669 -0.6769 -0.5216 -0.1978
   11phy    C13  291  -0.204   1.652   2.848 -0.8733 -0.3187 -0.3806
   11phy     H3  292  -0.092   1.649   2.854 -0.9721 -0.4562  2.6027
   11phy    O33  293  -0.232   1.514   2.836 -0.1705 -0.2936 -0.0512
   11phy    H1B  294  -0.158   1.461   2.816  2.4163  2.7749  0.7173
   11phy    C12  295  -0.248   1.700   2.988 -0.1059 -0.7288  0.0659
   11phy    O11  296  -0.203   1.632   3.102  0.5622  0.3032 -0.2088
   11phy    H1A  297  -0.277   1.614   3.156  0.6140  0.4720 -0.0810
   12phy    C35  298   0.544   1.304   1.886 -0.1928  0.1460 -0.3253
   12phy    C33  299   0.664   1.213   1.865 -0.4558 -0.6100  0.8263
   12phy    C34  300   0.731   1.244   1.731  0.0677  0.5414 -0.2038
   12phy    C32  301   0.766   1.239   1.978  0.0052 -0.8398  0.7808
   12phy    C31  302   0.767   1.139   2.100 -0.0917  0.0244  0.0986
   12phy    C30  303   0.884   1.157   2.197 -0.4686  0.4618  0.2150
   12phy    C28  304   0.873   1.079   2.328  0.3594 -0.4514 -0.1194
   12phy    C29  305   0.946   0.944   2.326  0.7493 -0.2550  0.1360
   12phy    C27  306   0.925   1.166   2.446 -0.3636 -0.2334 -0.2739
   12phy    C26  307   0.824   1.192   2.552 -0.0638 -0.2277 -0.0576
   12phy    C25  308   0.876   1.286   2.660  0.2187  0.0620  0.1388
   12phy    C23  309   0.780   1.330   2.774  0.6205  0.2735  0.4362
   12phy    C24  310   0.858   1.335   2.910  0.3290  0.0676  0.5296
   12phy    C22  311   0.682   1.442   2.750  0.4456 -0.5354 -0.0179
   12phy    C21  312   0.539   1.416   2.805 -0.0175 -0.1483 -0.2371
   12phy    C20  313   0.434   1.521   2.780 -0.1322 -0.3422 -0.1544
   12phy    C18  314   0.286   1.501   2.840  0.3555  0.3000  0.1988
   12phy    O01  315   0.298   1.471   2.984  0.1059  0.3884 -0.2273
   12phy    H01  316   0.367   1.521   3.021  2.9254 -1.2876 -2.7534
   12phy    C19  317   0.232   1.647   2.839  0.0042 -0.1275  0.5321
   12phy    C13  318   0.193   1.390   2.770 -0.6761  0.6525  0.3932
   12phy     H3  319   0.183   1.413   2.661 -2.3711  0.4887  0.4828
   12phy    O33  320   0.053   1.393   2.804 -0.0483  0.1815 -0.2266
   12phy    H1B  321   0.040   1.357   2.890 -1.4544  0.4048 -0.3229
   12phy    C12  322   0.233   1.232   2.784 -0.3994 -0.0083  0.4360
   12phy    O11  323   0.213   1.164   2.898  0.6107 -0.3738 -0.1135
   12phy    H1A  324   0.245   1.211   2.972 -0.8708 -0.6154  0.7137
   13phy    C35  325   0.723   3.360   2.387  0.6054 -0.1119 -0.0285
   13phy    C33  326   0.738   3.322   2.230  0.4773 -0.4363 -0.0976
   13phy    C34  327   0.882   3.309   2.195  0.3065  0.0976 -0.1147
   13phy    C32  328   0.682   3.181   2.196 -0.2811 -0.1106 -0.1264
   13phy    C31  329   0.548   3.165   2.130 -0.6770 -0.0560 -0.0249
   13phy    C30  330   0.518   3.015   2.101  0.2670 -0.1342  0.6045
   13phy    C28  331   0.376   2.998   2.043 -0.4473  0.3259 -0.2229
   13phy    C29  332   0.384   2.945   1.902 -0.1415  0.3429 -0.0406
   13phy    C27  333   0.292   2.893   2.121  0.2638 -0.0033 -1.0316
   13phy    C26  334   0.151   2.950   2.152 -0.0783 -0.5777  0.3610
   13phy    C25  335   0.059   2.844   2.214 -0.4253 -0.4960  0.0647
   13phy    C23  336  -0.073   2.896   2.277  0.5475  0.4593 -0.1695
   13phy    C24  337  -0.179   2.934   2.162  0.0793  0.1425 -0.1324
   13phy    C22  338  -0.127   2.796   2.383 -0.1086  0.3675 -0.1404
   13phy    C21  339  -0.180   2.863   2.509 -0.3564  0.4512 -0.1814
   13phy    C20  340  -0.236   2.746   2.596 -0.3213  0.2691 -0.5063
   13phy    C18  341  -0.314   2.791   2.732 -0.7638 -0.2764 -0.0635
   13phy    O01  342  -0.434   2.860   2.689  0.1950 -0.3339 -0.2938
   13phy    H01  343  -0.497   2.792   2.670 -0.8773 -0.1442  2.2436
   13phy    C19  344  -0.345   2.650   2.779  0.1696  0.4088  0.2656
   13phy    C13  345  -0.236   2.881   2.838  0.1054 -0.4201  0.4684
   13phy     H3  346  -0.189   2.963   2.778 -1.0710  1.9260  2.5419
   13phy    O33  347  -0.124   2.820   2.897  0.1824  0.0472  0.1066
   13phy    H1B  348  -0.065   2.780   2.836 -0.2389  0.3212 -0.4839
   13phy    C12  349  -0.305   2.960   2.956  0.2454  0.3829  0.3966
   13phy    O11  350  -0.404   2.892   3.030 -0.0069  0.9953  0.0686
   13phy    H1A  351  -0.476   2.870   2.975  0.7433 -1.6178  0.0335
   14phy    C35  352   0.590   4.122   1.274 -0.5810  0.4023  0.5700
   14phy    C33  353   0.508   4.017   1.353  0.2497  0.1621 -0.1593
   14phy    C34  354   0.420   4.092   1.447  0.0962 -0.0587  0.0616
   14phy    C32  355   0.411   3.932   1.265  0.8116 -0.0994 -0.8592
   14phy    C31  356   0.455   3.788   1.240 -0.3603 -0.1417  0.1927
   14phy    C30  357   0.359   3.697   1.163 -0.2922 -0.2911 -0.7771
   14phy    C28  358   0.399   3.556   1.132 -0.3226 -0.1005  0.0890
   14phy    C29  359   0.372   3.462   1.253 -0.0774 -0.2484 -0.1229
   14phy    C27  360   0.317   3.515   1.007  0.4405 -0.6010 -0.2870
   14phy    C26  361   0.380   3.449   0.877 -0.1557 -0.5750  0.0337
   14phy    C25  362   0.267   3.410   0.782 -0.0072 -0.3228 -0.1649
   14phy    C23  363   0.314   3.334   0.654  0.4126  0.1002 -0.9064
   14phy    C24  364   0.323   3.183   0.690  0.2361 -0.2004  0.3732
   14phy    C22  365   0.211   3.346   0.544  0.3260  0.0501 -0.2266
   14phy    C21  366   0.262   3.376   0.407  0.4056 -0.0604 -0.1115
   14phy    C20  367   0.148   3.417   0.312 -0.5611  0.6179 -0.2324
   14phy    C18  368   0.164   3.449   0.156  0.6770  0.0537 -0.5279
   14phy    O01  369   0.270   3.535   0.127 -0.2992 -0.0977  0.1200
   14phy    H01  370   0.272   3.560   0.037 -1.4261 -0.3529  0.0228
   14phy    C19  371   0.038   3.532   0.128  0.3414 -0.3515  0.5108
   14phy    C13  372   0.177   3.326   0.049  0.1126  0.7833 -0.6029
   14phy     H3  373   0.124   3.239   0.094  2.0792 -0.7654 -1.1211
   14phy    O33  374   0.103   3.322  -0.077 -0.3643  0.6819  0.1908
   14phy    H1B  375   0.142   3.385  -0.136 -0.7652 -0.9562 -1.9576
   14phy    C12  376   0.296   3.224   0.060 -0.0513 -0.2985 -0.3408
   14phy    O11  377   0.378   3.233  -0.049  0.1327  0.1048  0.1287
   14phy    H1A  378   0.335   3.247  -0.131  1.3897  1.2610 -0.3717
   15phy    C35  379   0.139   4.497   1.787  0.7431  0.2385  0.4174
   15phy    C33  380   0.249   4.389   1.792  0.5584  0.0072  0.1918
   15phy    C34  381   0.383   4.455   1.791 -0.2117  0.5432  0.1303
   15phy    C32  382   0.228   4.298   1.914 -0.4911  0.0693  0.1211
   15phy    C31  383   0.114   4.188   1.909  0.6717  0.0632 -0.7435
   15phy    C30  384   0.111   4.091   2.035  0.4856  0.2205  0.2551
   15phy    C28  385  -0.007   3.999   2.059 -0.1767 -0.0840  0.9933
   15phy    C29  386  -0.010   3.872   1.973 -0.0243 -0.2505 -0.2878
   15phy    C27  387  -0.017   3.946   2.201  0.1164  0.6209  0.4803
   15phy    C26  388  -0.078   4.030   2.312 -0.5018 -0.5243  0.3108
   15phy    C25  389  -0.093   3.938   2.432  0.0921  0.2752  0.0602
   15phy    C23  390  -0.162   3.999   2.561  0.0936  0.2228 -0.4547
   15phy    C24  391  -0.213   3.881   2.641  0.3783 -0.5670 -0.4526
   15phy    C22  392  -0.060   4.067   2.659 -0.1120 -0.4445  0.0010
   15phy    C21  393  -0.040   4.215   2.633 -0.1819  0.2436  0.1560
   15phy    C20  394   0.035   4.290   2.748  0.1938 -0.5951  0.0537
   15phy    C18  395   0.062   4.446   2.738  0.4966 -0.5368  0.2549
   15phy    O01  396  -0.061   4.525   2.733  0.4786 -0.3306 -0.2214
   15phy    H01  397  -0.044   4.608   2.773  0.0648 -0.0548 -0.6102
   15phy    C19  398   0.135   4.472   2.878 -0.4694 -0.1021  0.8906
   15phy    C13  399   0.154   4.475   2.607  0.2807 -0.0910 -0.0980
   15phy     H3  400   0.094   4.445   2.517 -0.7303 -1.1201  0.8950
   15phy    O33  401   0.262   4.378   2.584  0.0599 -0.3070 -0.0766
   15phy    H1B  402   0.304   4.353   2.664 -1.1079 -0.6005  0.4764
   15phy    C12  403   0.208   4.618   2.574 -0.0949  0.0462  0.1748
   15phy    O11  404   0.226   4.640   2.434  0.3190  0.1375  0.3663
   15phy    H1A  405   0.255   4.560   2.394 -0.2171  0.5289 -0.8771
   16phy    C35  406   4.842   4.586   1.678 -0.0853  0.2108 -0.0550
   16phy    C33  407   4.868   4.440   1.652 -0.0452 -0.5272 -0.0630
   16phy    C34  408   4.992   4.429   1.566  0.1787  0.2447  0.1033
   16phy    C32  409   4.896   4.364   1.779 -0.5099 -0.4220  0.0558
   16phy    C31  410   4.774   4.297   1.843 -0.3180 -0.4743  0.0039
   16phy    C30  411   4.806   4.235   1.981 -0.1434 -0.4982 -0.6617
   16phy    C28  412   4.683   4.185   2.058 -0.6831 -0.1810  0.4958
   16phy    C29  413   4.709   4.043   2.113 -0.0224  0.1867 -0.2541
   16phy    C27  414   4.644   4.267   2.183  0.1837 -0.2748 -0.0691
   16phy    C26  415   4.524   4.363   2.161 -0.4635  0.3874  0.2762
   16phy    C25  416   4.506   4.436   2.291 -0.0771  0.0017  0.1574
   16phy    C23  417   4.396   4.544   2.294 -0.1677  0.1211  0.1876
   16phy    C24  418   4.257   4.486   2.319  0.1232  0.1114  0.8986
   16phy    C22  419   4.427   4.633   2.415  0.2873 -0.2517 -0.1063
   16phy    C21  420   4.456   4.776   2.381 -0.0709  0.2082  0.6001
   16phy    C20  421   4.508   4.847   2.502 -0.2973 -0.7696  0.6668
   16phy    C18  422   4.520   5.008   2.499 -0.1241 -0.1931 -0.1161
   16phy    O01  423   4.425   5.062   2.403 -0.7841  0.3069 -0.4580
   16phy    H01  424   4.344   5.098   2.433  0.0064  3.2400 -1.5334
   16phy    C19  425   4.471   5.036   2.643  0.1300 -0.0954  0.1347
   16phy    C13  426   4.661   5.074   2.460  0.5247 -0.4540 -0.3664
   16phy     H3  427   4.739   5.038   2.532 -0.4230 -0.7105  0.5597
   16phy    O33  428   4.665   5.211   2.482  0.2260 -0.6503 -0.1601
   16phy    H1B  429   4.607   5.250   2.420 -0.3007  0.0410  0.7550
   16phy    C12  430   4.718   5.055   2.311  0.4555 -0.1611 -0.6114
   16phy    O11  431   4.627   5.115   2.218 -0.4052 -0.1678 -0.0151
   16phy    H1A  432   4.540   5.103   2.252 -0.5425 -0.2070 -0.3805
   17phy    C35  433   4.436   4.033   1.537  0.3488 -0.7485  0.6425
   17phy    C33  434   4.290   4.074   1.522  0.1963 -0.0711  0.2244
   17phy    C34  435   4.268   4.113   1.380  0.0832 -0.0290 -0.0134
   17phy    C32  436   4.197   3.969   1.574 -0.2434 -0.3825 -0.1496
   17phy    C31  437   4.075   4.026   1.641  0.6004  0.1735  0.0525
   17phy    C30  438   3.976   3.917   1.675  0.0747  0.1038 -0.1805
   17phy    C28  439   3.855   3.957   1.765 -0.2616  0.0828 -0.2093
   17phy    C29  440   3.723   3.925   1.687  0.0499 -0.5268  0.2626
   17phy    C27  441   3.864   3.879   1.898  0.0933 -0.4769 -0.3089
   17phy    C26  442   3.807   3.935   2.031  0.2793  0.0551  0.2420
   17phy    C25  443   3.768   3.835   2.127  0.3921  0.4403  0.0960
   17phy    C23  444   3.710   3.886   2.266 -0.1514 -0.0093  0.1476
   17phy    C24  445   3.558   3.927   2.256 -0.8550  0.2337  0.8832
   17phy    C22  446   3.721   3.770   2.370 -0.4523 -0.5348  0.3812
   17phy    C21  447   3.792   3.831   2.494  0.3416  0.1831  0.7259
   17phy    C20  448   3.768   3.749   2.623  0.2546  0.2670 -0.1610
   17phy    C18  449   3.825   3.782   2.768  0.0999 -0.2473 -0.4515
   17phy    O01  450   3.828   3.925   2.778  0.1676 -0.1776  0.2032
   17phy    H01  451   3.780   3.949   2.855 -1.0310 -0.0243 -0.5621
   17phy    C19  452   3.719   3.730   2.870  0.3096  0.5516  0.3085
   17phy    C13  453   3.971   3.728   2.788 -0.4818  0.6667 -0.2059
   17phy     H3  454   4.040   3.771   2.711  1.3910 -1.6169  0.1052
   17phy    O33  455   3.983   3.583   2.757 -0.2549  0.1579  1.3440
   17phy    H1B  456   4.004   3.572   2.667 -0.7515  1.0031  1.1136
   17phy    C12  457   4.061   3.765   2.916  0.1348 -0.0605 -0.2159
   17phy    O11  458   4.019   3.863   3.004 -0.0881 -0.4120 -0.5002
   17phy    H1A  459   4.068   3.940   2.982  1.9670 -1.1408  1.1450
   18phy    C35  460   0.494   3.134   1.128 -0.0967 -0.4753  0.4765
   18phy    C33  461   0.475   3.020   1.030  0.1857  0.1588 -0.5050
   18phy    C34  462   0.580   2.900   1.065  0.2051 -0.1600  0.0632
   18phy    C32  463   0.325   2.979   1.042  0.0510  0.3388  0.2071
   18phy    C31  464   0.241   2.907   0.939  0.1503 -0.2877  0.3761
   18phy    C30  465   0.098   2.951   0.957  0.3340  0.4916  0.2227
   18phy    C28  466  -0.012   2.890   0.870 -0.2457 -0.2864  0.6015
   18phy    C29  467  -0.139   2.891   0.946 -0.5609 -0.0295  0.0102
   18phy    C27  468  -0.017   2.965   0.734  0.2189  0.0708  0.1780
   18phy    C26  469  -0.033   2.869   0.609 -0.2648 -0.2465 -0.5878
   18phy    C25  470  -0.031   2.949   0.482 -0.2040 -0.6886  0.0090
   18phy    C23  471  -0.051   2.866   0.352  0.2042  0.4188  0.3488
   18phy    C24  472  -0.190   2.886   0.277 -0.6093 -0.4687 -0.1465
   18phy    C22  473   0.068   2.897   0.257 -0.1135 -0.0074 -0.6297
   18phy    C21  474   0.127   2.767   0.198 -0.5266 -0.1496 -0.1696
   18phy    C20  475   0.253   2.801   0.115  0.5226 -0.1339 -0.1475
   18phy    C18  476   0.303   2.706  -0.000  0.3291  0.3643 -0.1243
   18phy    O01  477   0.295   2.571   0.050 -0.5911  0.7759  0.0800
   18phy    H01  478   0.374   2.542   0.092 -0.8011 -2.2761 -1.3648
   18phy    C19  479   0.451   2.736  -0.024  0.4563 -0.3138 -0.1523
   18phy    C13  480   0.214   2.727  -0.132  0.1740  0.2977  0.5984
   18phy     H3  481   0.107   2.729  -0.101 -0.8438 -0.4084 -2.5432
   18phy    O33  482   0.217   2.863  -0.185 -0.4039  0.1622 -0.5228
   18phy    H1B  483   0.258   2.874  -0.269  1.4339  4.3531  0.6939
   18phy    C12  484   0.174   2.617  -0.240 -0.3637 -0.3906  0.1950
   18phy    O11  485   0.072   2.646  -0.325 -0.1536  0.2358 -0.2907
   18phy    H1A  486   0.056   2.567  -0.373 -0.5756  0.3767 -0.3834
   19phy    C35  487   4.730   4.530   1.187  0.1214  0.3762  0.6962
   19phy    C33  488   4.618   4.437   1.240 -0.0361  0.1468  0.0888
   19phy    C34  489   4.554   4.486   1.366  0.1620  0.0014  0.0786
   19phy    C32  490   4.528   4.390   1.128  0.3909 -0.4163 -0.4956
   19phy    C31  491   4.512   4.238   1.103 -0.4276  0.3265  0.1719
   19phy    C30  492   4.410   4.215   0.991  0.1811 -0.5601  0.2924
   19phy    C28  493   4.406   4.071   0.933  0.6143 -0.3311  0.0590
   19phy    C29  494   4.314   3.990   1.018  0.2920  0.0156 -0.0079
   19phy    C27  495   4.349   4.065   0.791 -0.0746 -0.0849 -0.3101
   19phy    C26  496   4.462   4.029   0.697 -0.0442  0.2909  0.7796
   19phy    C25  497   4.415   4.015   0.553  0.2721  0.6283  0.0775
   19phy    C23  498   4.521   3.972   0.447  0.5320 -0.2366  0.2751
   19phy    C24  499   4.549   3.821   0.449  0.2388 -0.6174  0.5903
   19phy    C22  500   4.463   4.011   0.311  0.1817  0.0716 -0.0231
   19phy    C21  501   4.545   4.101   0.226 -0.4691 -0.1917  0.8883
   19phy    C20  502   4.458   4.187   0.127 -0.8793  0.2609 -0.5622
   19phy    C18  503   4.527   4.288   0.029  0.1422 -0.8542 -0.2120
   19phy    O01  504   4.637   4.355   0.093  0.1690  0.1210  0.5634
   19phy    H01  505   4.667   4.302   0.164 -2.1278 -2.4115 -0.2022
   19phy    C19  506   4.424   4.398  -0.006 -0.1781  0.5062 -0.2342
   19phy    C13  507   4.588   4.214  -0.102  0.4866 -0.3806  0.6718
   19phy     H3  508   4.676   4.156  -0.064  1.1187  0.1010 -0.0259
   19phy    O33  509   4.509   4.097  -0.152  0.3142  0.2302  0.0621
   19phy    H1B  510   4.417   4.103  -0.169  0.6627 -0.5030 -2.4191
   19phy    C12  511   4.685   4.268  -0.218 -0.3984 -0.1254  0.0230
   19phy    O11  512   4.624   4.343  -0.322 -0.4472  0.2436 -0.3725
   19phy    H1A  513   4.692   4.370  -0.380  1.5073  0.3701  1.8590
   20phy    C35  514   4.226   0.575   0.842 -0.2050 -0.3492  0.1865
   20phy    C33  515   4.129   0.545   0.952  0.0454  0.1214  0.4088
   20phy    C34  516   4.076   0.410   0.915  0.3713  0.6530  0.2773
   20phy    C32  517   4.212   0.538   1.084  0.1934  0.0376  0.1314
   20phy    C31  518   4.129   0.535   1.217 -0.0909  0.1477  0.9399
   20phy    C30  519   4.215   0.489   1.338 -0.2970  0.2729  0.1092
   20phy    C28  520   4.129   0.452   1.459  0.1118  0.0323  0.1529
   20phy    C29  521   4.155   0.301   1.488 -0.0949 -0.5631  0.5982
   20phy    C27  522   4.181   0.536   1.576  0.1558 -0.1826  0.3412
   20phy    C26  523   4.089   0.565   1.687  0.6017 -0.3812 -0.5915
   20phy    C25  524   4.167   0.622   1.807 -0.4745  0.2483  0.0620
   20phy    C23  525   4.099   0.625   1.946  0.4673  0.4380  0.3086
   20phy    C24  526   4.139   0.505   2.024 -0.0790  0.4060  0.0953
   20phy    C22  527   4.139   0.753   2.020  0.6806 -0.3645 -0.3720
   20phy    C21  528   4.038   0.805   2.132  0.3610  0.2845  0.8579
   20phy    C20  529   4.110   0.907   2.221  0.3763 -0.6855  0.1321
   20phy    C18  530   4.050   0.931   2.366  0.0780 -0.0261 -0.7120
   20phy    O01  531   4.083   0.814   2.440  0.3003  0.0384 -0.2205
   20phy    H01  532   4.062   0.822   2.531  0.4492 -0.4186 -0.1385
   20phy    C19  533   4.148   1.032   2.417 -0.1882  0.2323  0.3376
   20phy    C13  534   3.901   0.985   2.395  0.4806 -0.4849  0.1621
   20phy     H3  535   3.883   1.070   2.324  0.2181  2.4416  3.4538
   20phy    O33  536   3.879   1.054   2.519 -0.0519  0.4894 -0.0390
   20phy    H1B  537   3.855   0.991   2.584 -3.1095  0.3230 -1.1656
   20phy    C12  538   3.782   0.880   2.383 -0.1906  1.0404  0.2041
   20phy    O11  539   3.770   0.794   2.496 -0.1822  0.1943  0.0856
   20phy    H1A  540   3.730   0.712   2.475 -2.8638  0.4104  3.5073
   21phy    C35  541   0.023   3.858   1.000  0.1268 -0.2109 -0.1018
   21phy    C33  542  -0.046   3.739   0.944  0.2733  0.4769  0.1311
   21phy    C34  543  -0.114   3.658   1.052 -0.1077 -0.8503 -0.5624
   21phy    C32  544  -0.152   3.766   0.836 -0.5461  0.4242 -0.2137
   21phy    C31  545  -0.099   3.747   0.690 -0.9715 -0.2300 -0.6589
   21phy    C30  546  -0.211   3.787   0.591 -0.6846  0.2021  0.1167
   21phy    C28  547  -0.160   3.766   0.451 -0.0764 -0.2117 -0.1192
   21phy    C29  548  -0.262   3.683   0.368 -1.2446  0.4202 -0.2437
   21phy    C27  549  -0.137   3.903   0.383 -0.1392  0.2111 -0.2507
   21phy    C26  550  -0.063   3.913   0.246 -0.0647  0.1233 -0.4649
   21phy    C25  551  -0.079   4.051   0.189 -0.1697 -0.0003 -0.5594
   21phy    C23  552  -0.049   4.072   0.043  0.5918  0.3436 -0.4073
   21phy    C24  553  -0.156   4.171  -0.001  0.5090 -0.3106  0.0877
   21phy    C22  554   0.088   4.130   0.007 -0.1052  0.1316 -0.0015
   21phy    C21  555   0.180   4.035  -0.067 -0.5278 -0.2363 -0.5912
   21phy    C20  556   0.313   4.114  -0.067  0.5828  0.2343  0.3122
   21phy    C18  557   0.450   4.071  -0.133  0.1308  0.2040  0.0709
   21phy    O01  558   0.453   3.925  -0.130 -0.0322 -0.2073 -0.2478
   21phy    H01  559   0.392   3.905  -0.198  0.0679 -0.8706 -0.1544
   21phy    C19  560   0.559   4.126  -0.033 -0.1310 -0.1318  0.1035
   21phy    C13  561   0.458   4.126  -0.281 -0.3606 -0.2866  0.5419
   21phy     H3  562   0.380   4.068  -0.337  0.7962 -0.0363 -1.4498
   21phy    O33  563   0.403   4.255  -0.308  0.2649  0.2403  0.2007
   21phy    H1B  564   0.462   4.326  -0.287 -1.2435  1.1186  1.6559
   21phy    C12  565   0.555   4.081  -0.398  0.4991  0.0721 -0.0968
   21phy    O11  566   0.613   3.952  -0.400 -0.2133  0.1378  0.1264
   21phy    H1A  567   0.541   3.898  -0.373  0.1867 -0.0520  0.8296
   22phy    C35  568   2.345   4.099   2.281 -0.3046  0.1728 -0.6776
   22phy    C33  569   2.370   4.000   2.176  0.7753  0.3941 -0.2871
   22phy    C34  570   2.473   3.899   2.226 -0.0480  0.0300  0.3513
   22phy    C32  571   2.239   3.929   2.132 -0.2486 -0.3667  0.1692
   22phy    C31  572   2.228   3.885   1.988 -0.7504 -0.6108 -0.1423
   22phy    C30  573   2.093   3.832   1.947 -0.1512 -0.1064  0.5790
   22phy    C28  574   2.113   3.771   1.801 -0.2382  0.1557 -0.2993
   22phy    C29  575   2.078   3.623   1.802  0.2766 -0.2062 -0.1377
   22phy    C27  576   2.034   3.848   1.689 -0.1077  0.3625  0.3958
   22phy    C26  577   2.077   3.841   1.540  0.5699  0.6918 -0.0283
   22phy    C25  578   2.006   3.940   1.452 -0.3357  0.2435  0.6197
   22phy    C23  579   2.026   3.941   1.299 -0.0291  0.6337 -0.1902
   22phy    C24  580   1.902   4.010   1.240  0.0134  0.0579 -0.2815
   22phy    C22  581   2.151   3.999   1.244 -0.7807 -0.1531  0.6634
   22phy    C21  582   2.210   3.958   1.112  0.1795  0.7097  0.2212
   22phy    C20  583   2.322   4.047   1.074  0.0865  0.3025 -0.2810
   22phy    C18  584   2.385   4.033   0.933 -0.0678  0.5370  0.2141
   22phy    O01  585   2.419   3.895   0.913  0.4220 -0.0177  0.2220
   22phy    H01  586   2.431   3.851   0.995 -0.9189  0.6953  0.8410
   22phy    C19  587   2.522   4.109   0.941  0.4771  0.4377  0.1691
   22phy    C13  588   2.294   4.088   0.809 -0.0509 -0.4083  0.2347
   22phy     H3  589   2.216   4.147   0.864 -0.1389 -0.1427 -0.1756
   22phy    O33  590   2.341   4.200   0.730 -0.8325 -0.0765 -0.2405
   22phy    H1B  591   2.352   4.176   0.639  1.6664 -1.7114  0.3860
   22phy    C12  592   2.181   4.004   0.740 -0.0640  0.4371  0.1568
   22phy    O11  593   2.231   3.947   0.621  0.2750  0.4682 -0.1870
   22phy    H1A  594   2.183   3.982   0.548  1.1849  2.4003  0.0831
   23phy    C35  595   1.421   3.588   1.205  0.0411  0.0279 -0.1743
   23phy    C33  596   1.547   3.628   1.280  0.6656  0.0183  0.3521
   23phy    C34  597   1.656   3.643   1.177 -0.3499 -0.1929 -0.4056
   23phy    C32  598   1.524   3.743   1.382  0.1170  0.0148 -0.0367
   23phy    C31  599   1.557   3.716   1.526 -0.1762  0.3292  0.3939
   23phy    C30  600   1.572   3.850   1.603 -0.6312  0.4625 -0.0653
   23phy    C28  601   1.571   3.854   1.755  0.2238 -0.8377 -0.5238
   23phy    C29  602   1.691   3.944   1.802 -0.2630 -0.1569  0.5709
   23phy    C27  603   1.443   3.911   1.814  0.9817 -0.1058  0.4492
   23phy    C26  604   1.403   3.872   1.956 -0.2956 -0.1150 -0.3136
   23phy    C25  605   1.267   3.926   2.010 -0.2985  0.1940  0.3303
   23phy    C23  606   1.237   3.909   2.162 -0.2428  0.6323 -0.5703
   23phy    C24  607   1.319   4.009   2.245  0.0050 -0.5577  0.0551
   23phy    C22  608   1.087   3.916   2.190 -0.2270 -0.1002 -0.4208
   23phy    C21  609   1.031   3.859   2.327 -0.0893 -0.7486  0.6270
   23phy    C20  610   0.890   3.804   2.325 -0.0329  0.1901 -0.5732
   23phy    C18  611   0.800   3.806   2.450  0.2607 -0.2821 -0.2808
   23phy    O01  612   0.782   3.946   2.486 -0.4672  0.2471 -0.1950
   23phy    H01  613   0.732   3.951   2.566 -0.1077  0.0738  0.0403
   23phy    C19  614   0.659   3.764   2.391  0.2802 -0.9869 -0.3396
   23phy    C13  615   0.842   3.724   2.584 -0.2228  0.0773  0.1892
   23phy     H3  616   0.882   3.624   2.553  1.2521  1.1245 -1.3862
   23phy    O33  617   0.731   3.681   2.669  0.2384 -0.0475  0.7361
   23phy    H1B  618   0.697   3.753   2.719  0.4317  0.8584 -0.3798
   23phy    C12  619   0.954   3.779   2.678  0.2146  0.1750 -0.5789
   23phy    O11  620   0.941   3.917   2.713 -0.3195 -0.1163 -0.2290
   23phy    H1A  621   0.985   3.962   2.644 -1.3010 -0.1674 -0.9099
   24phy    C35  622   0.143   4.381   1.359  0.1385 -0.5515  0.2279
   24phy    C33  623   0.251   4.396   1.255  0.0723  0.9089 -0.1054
   24phy    C34  624   0.186   4.351   1.125  0.1446 -0.2858  0.2549
   24phy    C32  625   0.297   4.542   1.237  0.5287 -0.5083 -0.0120
   24phy    C31  626   0.442   4.580   1.274 -0.2855 -0.1862  0.3618
   24phy    C30  627   0.458   4.730   1.265 -0.2678  0.1117 -0.2908
   24phy    C28  628   0.603   4.777   1.290  0.6075 -0.0876 -0.4278
   24phy    C29  629   0.635   4.881   1.189 -0.2004  0.1296  0.5631
   24phy    C27  630   0.628   4.841   1.428 -0.1373 -0.5030  0.4290
   24phy    C26  631   0.617   4.768   1.560 -0.5660  0.2360 -0.2105
   24phy    C25  632   0.630   4.871   1.669 -0.0382  0.2829 -0.1501
   24phy    C23  633   0.640   4.818   1.810 -0.6530 -0.2169 -0.3243
   24phy    C24  634   0.788   4.807   1.868  0.2584  0.2113 -0.3049
   24phy    C22  635   0.569   4.915   1.907 -0.3583 -0.4342 -0.2756
   24phy    C21  636   0.476   4.843   2.006 -0.1381  0.5461 -0.0949
   24phy    C20  637   0.414   4.945   2.104  0.6678 -0.3426 -0.0560
   24phy    C18  638   0.315   4.899   2.218  0.3559 -0.0151  0.0072
   24phy    O01  639   0.368   4.791   2.296  0.1945 -0.4820 -0.0799
   24phy    H01  640   0.301   4.748   2.346 -1.1208  1.1484 -0.3501
   24phy    C19  641   0.298   5.015   2.320  0.0176  0.4661 -0.2114
   24phy    C13  642   0.166   4.846   2.167 -0.0983 -0.2700  0.1879
   24phy     H3  643   0.120   4.927   2.104  1.1668  0.6804  0.4391
   24phy    O33  644   0.071   4.829   2.274  0.8785  0.2245 -0.4897
   24phy    H1B  645   0.107   4.764   2.331  0.1581  0.0334 -0.2410
   24phy    C12  646   0.155   4.709   2.077 -0.3023 -0.5828  0.0450
   24phy    O11  647   0.189   4.588   2.142 -0.0253  0.0109  0.1870
   24phy    H1A  648   0.273   4.561   2.110  0.9145  1.5002  1.2592
   25phy    C35  649   1.647   0.208   0.037 -0.0368 -0.5956  1.0791
   25phy    C33  650   1.580   0.200   0.172  0.1642 -0.1396  0.2621
   25phy    C34  651   1.481   0.320   0.191  0.1270 -0.0449 -0.3254
   25phy    C32  652   1.507   0.061   0.187 -0.9391 -0.1012  0.1235
   25phy    C31  653   1.485   0.008   0.329 -0.5086  0.3265 -0.6315
   25phy    C30  654   1.399  -0.120   0.338  0.3828 -0.4418  0.0057
   25phy    C28  655   1.412  -0.199   0.473  0.0040 -0.0178  0.3885
   25phy    C29  656   1.290  -0.166   0.554 -0.0070  0.2087  0.0333
   25phy    C27  657   1.395  -0.351   0.451 -0.3237 -0.7201 -0.1676
   25phy    C26  658   1.523  -0.430   0.426  0.0110 -0.3612 -0.0564
   25phy    C25  659   1.482  -0.569   0.382 -0.0677 -0.2505 -0.0440
   25phy    C23  660   1.593  -0.675   0.370  0.0038 -0.1194 -0.2072
   25phy    C24  661   1.598  -0.764   0.493 -0.3555  0.3394 -0.6864
   25phy    C22  662   1.568  -0.765   0.243 -0.3572  0.1353 -0.1879
   25phy    C21  663   1.601  -0.709   0.107 -0.1384 -0.2568  0.1279
   25phy    C20  664   1.540  -0.803  -0.007  0.0372 -0.1677  0.4007
   25phy    C18  665   1.557  -0.771  -0.164 -0.2094 -0.1731 -0.1883
   25phy    O01  666   1.455  -0.669  -0.202  0.0081  0.0904 -0.0416
   25phy    H01  667   1.383  -0.690  -0.145 -0.6454 -0.3974 -1.0339
   25phy    C19  668   1.527  -0.898  -0.240  0.2471  1.1043 -0.0195
   25phy    C13  669   1.701  -0.712  -0.205 -0.1291 -0.1618 -0.3275
   25phy     H3  670   1.714  -0.622  -0.140 -0.4822 -0.1788 -0.2318
   25phy    O33  671   1.819  -0.785  -0.167 -0.2332  0.0364 -0.7746
   25phy    H1B  672   1.835  -0.858  -0.223 -0.8925 -1.7851  1.2918
   25phy    C12  673   1.735  -0.619  -0.326 -0.2700 -0.5039 -0.3304
   25phy    O11  674   1.733  -0.685  -0.450 -0.6126  0.1015  0.4764
   25phy    H1A  675   1.821  -0.710  -0.468 -1.1863 -1.5310 -0.2859
   26phy    C35  676   0.878   4.015   1.530  0.3702 -0.4394  0.0469
   26phy    C33  677   1.018   3.998   1.590 -0.5609  0.2870 -0.1005
   26phy    C34  678   1.055   3.856   1.635  0.3715  0.4012  0.1736
   26phy    C32  679   1.124   4.073   1.507 -0.2812 -0.9850  0.3919
   26phy    C31  680   1.241   4.137   1.583  0.0015 -0.2671 -0.2948
   26phy    C30  681   1.331   4.229   1.499  0.3862  0.1433 -0.3331
   26phy    C28  682   1.449   4.284   1.578 -0.3453  0.0847  0.2827
   26phy    C29  683   1.581   4.230   1.515  0.3137  0.6577 -0.8133
   26phy    C27  684   1.462   4.437   1.581  0.1895  1.0050 -0.4220
   26phy    C26  685   1.503   4.499   1.715 -0.1232  0.2370  0.5541
   26phy    C25  686   1.530   4.654   1.704  0.3719 -0.1395 -0.0645
   26phy    C23  687   1.608   4.709   1.823  0.3203  0.7014 -0.4365
   26phy    C24  688   1.764   4.697   1.804 -0.3469  0.4774  0.6223
   26phy    C22  689   1.561   4.851   1.837  0.3597  0.5767 -0.2674
   26phy    C21  690   1.573   4.906   1.976  0.1832  0.3085 -0.2090
   26phy    C20  691   1.530   5.054   1.983 -0.5882 -0.2331 -0.8670
   26phy    C18  692   1.559   5.130   2.124 -0.1345  0.0653  0.2833
   26phy    O01  693   1.699   5.153   2.140 -0.0959 -0.5677  0.0835
   26phy    H01  694   1.749   5.078   2.166 -0.3185 -0.3299  1.2458
   26phy    C19  695   1.511   5.273   2.082  0.2704 -0.3138 -0.1966
   26phy    C13  696   1.500   5.068   2.261 -0.5053  0.2316  0.2562
   26phy     H3  697   1.551   4.970   2.276  0.4006  0.6970  0.3097
   26phy    O33  698   1.363   5.034   2.247  0.3277  0.2295 -0.3948
   26phy    H1B  699   1.352   4.951   2.204  1.3029  0.0695 -0.3636
   26phy    C12  700   1.527   5.140   2.396  0.3757  0.1230 -0.2320
   26phy    O11  701   1.662   5.167   2.436  0.2789  0.1686  0.5594
   26phy    H1A  702   1.722   5.173   2.363 -0.5264  1.5469 -0.0291
   27phy    C35  703   1.073   5.078   0.094 -1.0135  0.2192  0.0055
   27phy    C33  704   1.003   5.160   0.202  0.1264 -0.3365 -0.0439
   27phy    C34  705   1.006   5.073   0.333  0.0076 -0.3989 -0.2378
   27phy    C32  706   1.064   5.307   0.221  0.1212  0.5632  0.7220
   27phy    C31  707   0.994   5.409   0.138  0.4180 -0.1485 -0.5725
   27phy    C30  708   1.072   5.539   0.136 -0.0135  0.3437 -0.5625
   27phy    C28  709   1.066   5.607  -0.003 -0.3689 -0.5518 -0.3046
   27phy    C29  710   1.026   5.752   0.031  0.0134 -0.1453  0.1712
   27phy    C27  711   1.212   5.615  -0.058 -0.4395 -0.6855  0.4070
   27phy    C26  712   1.223   5.516  -0.180 -0.2596 -0.9636  0.0476
   27phy    C25  713   1.367   5.493  -0.209 -0.3381  0.7556  1.1244
   27phy    C23  714   1.398   5.377  -0.309 -0.1145 -0.3627 -0.4946
   27phy    C24  715   1.515   5.407  -0.394 -0.2501  0.1097  0.3966
   27phy    C22  716   1.415   5.236  -0.249  0.2633 -0.4376 -0.1514
   27phy    C21  717   1.354   5.112  -0.317 -0.1815 -0.4338  0.8600
   27phy    C20  718   1.378   4.991  -0.228 -0.1285 -0.1547 -0.2189
   27phy    C18  719   1.325   4.845  -0.258  0.6379 -0.0228 -0.0266
   27phy    O01  720   1.184   4.855  -0.288  0.1959 -0.0433  0.2245
   27phy    H01  721   1.174   4.885  -0.376  0.8717 -0.0780  0.1300
   27phy    C19  722   1.337   4.777  -0.119 -0.4092 -0.2220  0.6308
   27phy    C13  723   1.392   4.766  -0.386  0.7414 -0.2637 -0.2399
   27phy     H3  724   1.359   4.824  -0.476 -0.1264  0.0227  0.2493
   27phy    O33  725   1.530   4.793  -0.403  0.4761 -0.7391  0.0650
   27phy    H1B  726   1.571   4.856  -0.347  0.6994 -1.0503  0.2558
   27phy    C12  727   1.324   4.658  -0.468  0.0107 -0.4020  0.7117
   27phy    O11  728   1.377   4.529  -0.459 -0.6706 -0.3354 -0.1265
   27phy    H1A  729   1.397   4.514  -0.368 -1.6905 -2.3535 -0.1796
   28phy    C35  730   2.593   1.320   0.315  0.2411 -0.6284  0.0954
   28phy    C33  731   2.449   1.340   0.270  0.1894 -0.1051 -0.0877
   28phy    C34  732   2.361   1.228   0.312 -0.0069  0.0610  0.2185
   28phy    C32  733   2.408   1.476   0.334 -0.6242  0.7960  0.0676
   28phy    C31  734   2.299   1.547   0.248 -0.2129  0.0539  0.0750
   28phy    C30  735   2.303   1.704   0.271  0.3851 -0.3335 -0.3112
   28phy    C28  736   2.191   1.796   0.229  0.3887 -0.5807  0.5165
   28phy    C29  737   2.229   1.930   0.291  0.2692 -0.5933 -0.0814
   28phy    C27  738   2.166   1.811   0.082  0.5023  0.2797  0.0816
   28phy    C26  739   2.082   1.699   0.013  0.3135 -0.2596  0.2891
   28phy    C25  740   2.082   1.712  -0.141 -0.2475  0.1019  0.5416
   28phy    C23  741   2.051   1.578  -0.219  0.0101  0.0313 -0.8489
   28phy    C24  742   2.018   1.621  -0.365 -0.0141 -0.5126 -0.0180
   28phy    C22  743   2.171   1.475  -0.226 -0.2895  0.0280 -0.3111
   28phy    C21  744   2.153   1.368  -0.115  0.2867 -0.5632 -0.0105
   28phy    C20  745   2.269   1.267  -0.105  0.2685 -0.2146  0.1055
   28phy    C18  746   2.283   1.134  -0.194  0.3090 -0.1474  0.2917
   28phy    O01  747   2.151   1.076  -0.194  0.4501 -0.4574  0.1686
   28phy    H01  748   2.082   1.116  -0.243 -0.0368 -1.4052  0.0537
   28phy    C19  749   2.369   1.044  -0.111 -0.4392  0.1852 -0.2693
   28phy    C13  750   2.341   1.168  -0.342  0.8999 -0.1351 -0.4114
   28phy     H3  751   2.254   1.218  -0.391  1.1058 -0.0493 -0.6922
   28phy    O33  752   2.429   1.279  -0.353 -0.0300  0.5387 -0.1541
   28phy    H1B  753   2.408   1.335  -0.281 -0.1016  0.0879  0.1785
   28phy    C12  754   2.339   1.072  -0.467  0.3955  0.1198 -0.0278
   28phy    O11  755   2.245   0.968  -0.449  0.3332  0.4545 -0.4530
   28phy    H1A  756   2.157   0.994  -0.428  0.1372 -0.3522 -0.2599
   29phy    C35  757   0.368   3.865   0.254  0.5493  0.3639 -0.1294
   29phy    C33  758   0.371   3.872   0.405 -0.5734  0.0739  0.0621
   29phy    C34  759   0.240   3.824   0.457  0.5308  0.2871 -0.2949
   29phy    C32  760   0.480   3.778   0.471  0.3752  0.0118 -0.0206
   29phy    C31  761   0.588   3.849   0.549 -0.6315 -0.0316  0.4670
   29phy    C30  762   0.636   3.764   0.663 -0.8955 -0.0365  0.0620
   29phy    C28  763   0.768   3.819   0.729  0.1631  0.5430  0.0334
   29phy    C29  764   0.744   3.869   0.867  0.1410 -0.2275  0.1780
   29phy    C27  765   0.885   3.713   0.738  1.3187 -0.5192  0.4430
   29phy    C26  766   1.013   3.766   0.676  0.4037 -0.0399  0.1318
   29phy    C25  767   1.111   3.657   0.647  0.6092 -0.4061  0.2798
   29phy    C23  768   1.230   3.726   0.578  0.1324 -0.2215 -0.2718
   29phy    C24  769   1.360   3.673   0.632 -0.7528  0.4096 -0.5127
   29phy    C22  770   1.239   3.695   0.427 -0.2930  0.1387 -0.5732
   29phy    C21  771   1.230   3.812   0.337 -0.0252  0.1943  0.2399
   29phy    C20  772   1.212   3.780   0.191  0.8070 -0.4840 -0.2037
   29phy    C18  773   1.075   3.736   0.137 -0.1530 -0.0646 -0.0609
   29phy    O01  774   1.040   3.609   0.190 -0.0718  0.6012  0.1020
   29phy    H01  775   0.950   3.626   0.209 -0.0474  0.3360  0.4669
   29phy    C19  776   1.092   3.720  -0.017  0.3114 -0.0632  0.1048
   29phy    C13  777   0.950   3.838   0.158  0.0458 -0.3616 -0.6195
   29phy     H3  778   0.954   3.863   0.267  0.2656  0.5948 -0.8339
   29phy    O33  779   0.958   3.968   0.105 -0.1651 -0.3166 -0.2475
   29phy    H1B  780   0.929   3.975   0.017 -1.2989  0.8399  0.1890
   29phy    C12  781   0.796   3.792   0.185 -0.4892 -0.1105 -0.4498
   29phy    O11  782   0.798   3.662   0.233 -0.4408 -0.2076 -0.1841
   29phy    H1A  783   0.710   3.632   0.248 -0.2377 -0.5089  0.4207
   30phy    C35  784   0.934   4.532   1.008 -0.2123 -0.1721  0.6262
   30phy    C33  785   0.884   4.389   1.035  0.4136  0.3841 -0.3986
   30phy    C34  786   0.950   4.344   1.165 -0.0970 -0.8016 -0.4442
   30phy    C32  787   0.731   4.385   1.027  0.0144  0.2028 -0.0448
   30phy    C31  788   0.665   4.304   0.917  0.1643  0.1251 -0.3014
   30phy    C30  789   0.511   4.322   0.922  0.0736  0.2520  0.1210
   30phy    C28  790   0.445   4.224   0.827  0.0576  0.0280 -0.0122
   30phy    C29  791   0.369   4.107   0.898 -0.3159  0.4083  0.4281
   30phy    C27  792   0.336   4.307   0.753 -0.2523 -0.1724  0.4313
   30phy    C26  793   0.322   4.272   0.606  0.1885  0.6508  0.3740
   30phy    C25  794   0.234   4.367   0.526 -0.0212  0.0123  0.2017
   30phy    C23  795   0.247   4.365   0.370  0.3133  0.2232 -0.0130
   30phy    C24  796   0.115   4.364   0.310 -0.1229 -0.5369 -0.1168
   30phy    C22  797   0.340   4.485   0.327  0.2260  0.3058 -0.1081
   30phy    C21  798   0.435   4.463   0.210  0.0856  0.0884 -0.2532
   30phy    C20  799   0.521   4.591   0.197 -0.3568  0.4840  0.0703
   30phy    C18  800   0.621   4.607   0.080 -0.1735 -0.3138  0.3756
   30phy    O01  801   0.707   4.490   0.087 -0.0766  0.1185 -0.1090
   30phy    H01  802   0.684   4.458   0.173 -1.1614  0.7302 -0.1580
   30phy    C19  803   0.711   4.723   0.127 -0.4112 -0.3365  0.4024
   30phy    C13  804   0.545   4.626  -0.064  0.1238  0.4030 -1.0003
   30phy     H3  805   0.452   4.564  -0.058  0.1305  0.3937 -0.9874
   30phy    O33  806   0.482   4.755  -0.090 -0.2351  0.8154 -0.1340
   30phy    H1B  807   0.543   4.798  -0.147  0.1541  0.5823  0.1040
   30phy    C12  808   0.574   4.548  -0.188 -0.3304 -0.6906 -0.3673
   30phy    O11  809   0.598   4.412  -0.172  0.0732 -0.0874  0.0216
   30phy    H1A  810   0.684   4.395  -0.139  0.3597 -1.5873 -1.3520
   31phy    C35  811   1.394   0.939   1.869  0.3204 -0.3681  0.0713
   31phy    C33  812   1.293   0.871   1.965 -0.5709  0.5175  0.1173
   31phy    C34  813   1.155   0.831   1.903  0.2255 -0.2943 -0.2384
   31phy    C32  814   1.358   0.742   2.021 -0.1695 -0.2358  0.1710
   31phy    C31  815   1.323   0.708   2.167  0.2683 -0.2942  0.3582
   31phy    C30  816   1.404   0.590   2.219 -0.2255  0.2806  0.3576
   31phy    C28  817   1.381   0.529   2.356  0.4751  0.3107 -0.6657
   31phy    C29  818   1.444   0.389   2.370 -0.2603 -0.2098  0.4646
   31phy    C27  819   1.442   0.615   2.470  0.1950  0.2652  0.1771
   31phy    C26  820   1.343   0.686   2.556  0.1283 -0.0951  0.1312
   31phy    C25  821   1.420   0.762   2.659  0.4694  0.0354  0.2102
   31phy    C23  822   1.352   0.873   2.746 -0.2638  0.0297  0.3379
   31phy    C24  823   1.276   0.822   2.863 -0.4496  0.2245  0.8406
   31phy    C22  824   1.458   0.967   2.804  0.3973 -0.6498 -0.1254
   31phy    C21  825   1.445   1.110   2.749 -0.7669 -0.0606 -0.0697
   31phy    C20  826   1.515   1.218   2.829  0.2299  0.3028  0.4640
   31phy    C18  827   1.668   1.214   2.858 -0.8488  0.2802  0.0931
   31phy    O01  828   1.732   1.128   2.766  0.4151  0.0937  0.0295
   31phy    H01  829   1.708   1.161   2.681 -1.6809  1.2450  0.9792
   31phy    C19  830   1.714   1.360   2.826  0.0513 -0.0322 -0.4146
   31phy    C13  831   1.697   1.155   3.008 -0.2301  0.3737 -0.5747
   31phy     H3  832   1.645   1.056   3.014 -0.0812  0.2913 -0.6393
   31phy    O33  833   1.617   1.226   3.109  0.0189 -0.2485 -0.4652
   31phy    H1B  834   1.633   1.191   3.194  2.6923  1.2416 -0.2239
   31phy    C12  835   1.841   1.138   3.062 -0.5611  0.4536 -0.1368
   31phy    O11  836   1.852   1.060   3.179 -0.5984  0.1979  0.1676
   31phy    H1A  837   1.942   1.043   3.198 -0.5374  0.9285  0.6073
   32phy    C35  838   1.468   1.240   1.449 -0.0332 -0.0827  0.2700
   32phy    C33  839   1.605   1.246   1.379 -0.0068  0.0596  0.5823
   32phy    C34  840   1.610   1.350   1.267  0.2662  0.3459 -0.1817
   32phy    C32  841   1.723   1.267   1.478  0.2821 -0.5171  0.2218
   32phy    C31  842   1.835   1.161   1.463  0.1380 -1.0184  0.1357
   32phy    C30  843   1.973   1.219   1.502 -0.5163 -0.4803  0.3313
   32phy    C28  844   2.092   1.128   1.510  0.4198  0.6818 -0.1999
   32phy    C29  845   2.177   1.133   1.381 -0.2135  0.3088 -0.2893
   32phy    C27  846   2.183   1.163   1.632 -0.1200 -1.1006 -0.0467
   32phy    C26  847   2.238   1.048   1.718  0.2149  0.7431 -0.1160
   32phy    C25  848   2.282   1.077   1.861 -0.0672  0.1524  0.7121
   32phy    C23  849   2.327   0.950   1.943  0.4426  0.1265 -0.1081
   32phy    C24  850   2.473   0.966   1.963  0.2857  0.7095 -0.3446
   32phy    C22  851   2.266   0.961   2.087  0.2975  0.1805  0.5146
   32phy    C21  852   2.125   0.910   2.119 -0.2139 -0.3005 -0.0030
   32phy    C20  853   2.103   0.917   2.266  0.0966  0.6483 -0.4054
   32phy    C18  854   1.957   0.871   2.331 -0.2409 -0.1533  0.2244
   32phy    O01  855   1.932   0.743   2.271  0.3374 -0.4242 -0.0418
   32phy    H01  856   1.842   0.737   2.246  0.2732  2.8503 -1.0468
   32phy    C19  857   1.981   0.854   2.481  0.7998  0.1474  0.1192
   32phy    C13  858   1.836   0.967   2.285  0.0239  0.4003 -0.4790
   32phy     H3  859   1.853   1.000   2.180  2.3963  1.1014  0.0550
   32phy    O33  860   1.835   1.093   2.346  0.2223 -0.4317 -0.0123
   32phy    H1B  861   1.924   1.122   2.347  0.4011 -0.9686  0.9554
   32phy    C12  862   1.689   0.913   2.270 -0.3367  0.5014  0.0355
   32phy    O11  863   1.683   0.781   2.228  0.0383  0.1411  0.6754
   32phy    H1A  864   1.604   0.768   2.178  0.5296  0.7023 -0.2756
   33phy    C35  865   0.784   0.812   1.684  0.0226  0.0180  0.0588
   33phy    C33  866   0.805   0.748   1.552  0.0179 -0.7584 -0.0372
   33phy    C34  867   0.884   0.834   1.456  0.3457 -0.6712 -0.2704
   33phy    C32  868   0.880   0.619   1.578  0.1251  0.4093  0.4446
   33phy    C31  869   0.796   0.501   1.550 -0.1149  0.4450 -0.3807
   33phy    C30  870   0.874   0.370   1.515  0.4146  0.0109  0.2812
   33phy    C28  871   0.789   0.236   1.517 -0.6744 -0.2213 -0.4179
   33phy    C29  872   0.715   0.225   1.389  0.0687  0.1230 -0.0618
   33phy    C27  873   0.886   0.114   1.517 -0.1745 -0.0291 -0.0755
   33phy    C26  874   0.911   0.064   1.660  0.3856  0.3568  0.0133
   33phy    C25  875   1.038  -0.019   1.666 -0.1773  0.1070 -0.4408
   33phy    C23  876   1.080  -0.088   1.796  0.4643  0.6068 -0.1973
   33phy    C24  877   1.185  -0.194   1.757 -0.3845 -0.0314  0.1374
   33phy    C22  878   1.139   0.010   1.897 -0.0657  0.1135  0.0112
   33phy    C21  879   1.103  -0.044   2.038  0.3291 -0.2886  0.0848
   33phy    C20  880   1.105   0.057   2.155 -0.0636  0.1695 -0.5329
   33phy    C18  881   1.071   0.025   2.304  0.1959  0.1776 -0.5756
   33phy    O01  882   1.143  -0.090   2.342 -0.7639 -0.1250 -0.3284
   33phy    H01  883   1.227  -0.083   2.300 -1.8503  1.6195 -2.4489
   33phy    C19  884   1.144   0.143   2.366 -0.3371 -0.5845 -0.1959
   33phy    C13  885   0.917   0.008   2.353 -0.0320  0.2774 -0.1051
   33phy     H3  886   0.866   0.107   2.342 -2.7168 -1.0126 -0.1052
   33phy    O33  887   0.903  -0.014   2.494 -1.0554  0.5411  0.5274
   33phy    H1B  888   0.961  -0.079   2.528 -1.3386  0.6958  1.3347
   33phy    C12  889   0.825  -0.094   2.276 -0.6176  0.5492  0.6228
   33phy    O11  890   0.690  -0.077   2.295 -0.2948 -0.2155 -0.0351
   33phy    H1A  891   0.659  -0.162   2.271  1.1811 -0.7209 -0.2664
   34phy    C35  892   4.207   3.462   0.725 -0.8761 -0.1115 -0.1182
   34phy    C33  893   4.334   3.538   0.756 -0.0685  0.0073  0.0050
   34phy    C34  894   4.300   3.647   0.846 -0.1144  0.0930  0.0251
   34phy    C32  895   4.432   3.439   0.816 -0.4402 -0.3890 -0.4091
   34phy    C31  896   4.576   3.460   0.772 -0.3958 -0.1441  0.2531
   34phy    C30  897   4.676   3.362   0.828  0.4026 -0.9554 -0.2453
   34phy    C28  898   4.815   3.359   0.753  0.2642 -0.0194  0.5104
   34phy    C29  899   4.930   3.324   0.845 -0.5589  0.9356 -0.7224
   34phy    C27  900   4.843   3.271   0.624  0.2079 -0.1278 -0.2837
   34phy    C26  901   4.780   3.323   0.498 -0.1767 -0.3649  0.0074
   34phy    C25  902   4.825   3.230   0.382 -0.0817 -0.4259 -0.0592
   34phy    C23  903   4.776   3.262   0.239 -0.1028 -0.4125  0.5532
   34phy    C24  904   4.880   3.196   0.150  0.2720  0.4298 -0.3860
   34phy    C22  905   4.633   3.213   0.197  0.8941  0.0629 -0.7866
   34phy    C21  906   4.525   3.320   0.226  0.1563  0.1255  0.3299
   34phy    C20  907   4.391   3.260   0.184  0.3963  0.4569  0.0953
   34phy    C18  908   4.256   3.317   0.222  0.1609 -0.6383 -0.2671
   34phy    O01  909   4.234   3.308   0.366 -0.2361 -0.6324  0.5850
   34phy    H01  910   4.260   3.228   0.407 -2.8117  0.0165  3.9401
   34phy    C19  911   4.144   3.224   0.166 -0.3174 -0.2046  0.2012
   34phy    C13  912   4.228   3.471   0.178  0.5399  0.0835 -0.0527
   34phy     H3  913   4.325   3.522   0.204  0.8868 -0.8881  0.6059
   34phy    O33  914   4.234   3.504   0.035  0.4798  0.0360  0.4468
   34phy    H1B  915   4.152   3.475  -0.001  0.6816  0.1629 -0.1133
   34phy    C12  916   4.162   3.590   0.265  0.2275  0.8431 -0.0396
   34phy    O11  917   4.163   3.563   0.405  0.7546 -0.7106  0.3964
   34phy    H1A  918   4.201   3.479   0.422 -1.4414 -1.8601  0.0281
   35phy    C35  919   1.213   0.567   0.502  0.0018 -0.1593 -0.2163
   35phy    C33  920   1.186   0.702   0.561 -0.0407  0.5610  0.0694
   35phy    C34  921   1.038   0.729   0.572 -0.0309 -0.0182  0.0793
   35phy    C32  922   1.258   0.710   0.698  0.6793 -0.0377 -0.3971
   35phy    C31  923   1.311   0.851   0.735 -0.1317  0.6458  0.4002
   35phy    C30  924   1.431   0.855   0.830  0.1461  0.1998  0.0796
   35phy    C28  925   1.480   0.978   0.905  0.5851 -0.0931  0.1529
   35phy    C29  926   1.547   0.941   1.037  0.4485  0.0786  0.6217
   35phy    C27  927   1.538   1.080   0.810  0.2175 -0.4607 -0.4105
   35phy    C26  928   1.535   1.225   0.848 -0.3789 -0.0646 -0.3024
   35phy    C25  929   1.607   1.310   0.747  0.3871  0.1407 -0.2467
   35phy    C23  930   1.589   1.459   0.769  0.2989 -0.6205  0.6941
   35phy    C24  931   1.704   1.535   0.847  0.0669  0.0399  0.3420
   35phy    C22  932   1.542   1.528   0.634  0.7390 -0.6353 -0.0256
   35phy    C21  933   1.446   1.646   0.658  0.4999 -0.5311  0.3323
   35phy    C20  934   1.353   1.665   0.535 -0.2138  0.2944  0.3417
   35phy    C18  935   1.235   1.765   0.530  0.2233 -0.3158 -0.2832
   35phy    O01  936   1.194   1.800   0.667  0.2306  0.7845 -0.0261
   35phy    H01  937   1.268   1.809   0.724 -0.1970 -0.6658  0.8110
   35phy    C19  938   1.120   1.688   0.463  0.4750 -0.0752  0.2217
   35phy    C13  939   1.273   1.896   0.448 -0.3352 -0.1757  0.6003
   35phy     H3  940   1.354   1.942   0.509  1.1899 -0.6398 -1.0065
   35phy    O33  941   1.350   1.882   0.326  0.0218 -0.5308  0.0679
   35phy    H1B  942   1.287   1.899   0.259 -0.2787 -2.8004 -0.3058
   35phy    C12  943   1.201   2.034   0.465  0.0230  0.3977  0.3823
   35phy    O11  944   1.126   2.077   0.356  0.5147 -0.6189 -0.2527
   35phy    H1A  945   1.050   2.025   0.336  0.1826  0.5027 -2.1707
   36phy    C35  946   1.909   2.141   1.422 -0.1778  0.4956 -0.2734
   36phy    C33  947   1.815   2.102   1.537 -0.0991 -0.1024 -0.3772
   36phy    C34  948   1.740   2.228   1.582  0.0284  0.5786 -0.4607
   36phy    C32  949   1.722   1.991   1.497  0.0204  0.1760  0.2387
   36phy    C31  950   1.680   1.909   1.622 -0.5126  0.1939 -0.1415
   36phy    C30  951   1.596   1.789   1.585 -1.0995  0.0774  0.2229
   36phy    C28  952   1.569   1.687   1.694  0.0637 -0.5774 -0.1384
   36phy    C29  953   1.421   1.645   1.679 -0.0761  0.5787 -0.5792
   36phy    C27  954   1.665   1.563   1.708 -0.1879 -0.0403  0.1381
   36phy    C26  955   1.665   1.480   1.840 -0.2401 -0.5875 -0.3416
   36phy    C25  956   1.791   1.395   1.853  0.0273  0.0612  1.2404
   36phy    C23  957   1.806   1.329   1.996 -0.1469 -0.6784 -0.1005
   36phy    C24  958   1.742   1.193   1.987 -0.1553  0.1144  0.4743
   36phy    C22  959   1.954   1.297   2.017 -0.6756 -0.2817  0.4198
   36phy    C21  960   2.017   1.373   2.131  0.6520 -0.4461 -0.2146
   36phy    C20  961   2.164   1.359   2.155 -0.2319  0.1927 -0.2030
   36phy    C18  962   2.241   1.448   2.257 -0.1140 -0.0607  0.2508
   36phy    O01  963   2.197   1.416   2.393 -0.3990 -0.0218  0.0730
   36phy    H01  964   2.247   1.465   2.456 -0.3144 -0.4731  0.3675
   36phy    C19  965   2.382   1.382   2.240  0.5412 -0.1194 -0.6619
   36phy    C13  966   2.246   1.609   2.230 -0.4341 -1.2401 -0.3087
   36phy     H3  967   2.279   1.625   2.124 -1.0783 -0.3218 -0.3844
   36phy    O33  968   2.353   1.673   2.303 -0.0656  0.4327  0.3466
   36phy    H1B  969   2.354   1.647   2.393  2.4077 -0.5747  0.0955
   36phy    C12  970   2.119   1.694   2.261  0.0329  0.2509  0.8420
   36phy    O11  971   2.085   1.694   2.396 -0.5536 -0.1691  0.8069
   36phy    H1A  972   2.019   1.761   2.395  0.2179  0.6520 -1.5303
   37phy    C35  973   0.384   1.045   1.245  0.0185  0.0700 -0.1427
   37phy    C33  974   0.445   1.122   1.365 -0.3384 -0.1439  0.1096
   37phy    C34  975   0.370   1.097   1.498  0.1703 -0.7366  0.6392
   37phy    C32  976   0.599   1.100   1.364  0.9780  0.0753 -0.4483
   37phy    C31  977   0.682   1.211   1.288  0.2485 -0.0542 -0.1646
   37phy    C30  978   0.831   1.178   1.283  0.4336  0.1189 -0.0772
   37phy    C28  979   0.907   1.304   1.222 -0.5120  0.3193 -0.5788
   37phy    C29  980   0.966   1.394   1.332  0.4712 -0.6616 -0.0859
   37phy    C27  981   1.011   1.247   1.126 -0.5174 -0.4760 -0.0733
   37phy    C26  982   1.029   1.318   0.996 -0.4706  0.4592  0.1413
   37phy    C25  983   1.115   1.250   0.889  0.1321 -0.4918 -0.6304
   37phy    C23  984   1.087   1.299   0.747 -0.4488  0.0219  0.0126
   37phy    C24  985   1.213   1.367   0.700  0.3303 -0.4027  0.4563
   37phy    C22  986   1.054   1.182   0.653  0.3115 -0.6219  0.0803
   37phy    C21  987   0.974   1.208   0.521  0.5026  0.2175  0.4486
   37phy    C20  988   0.961   1.088   0.429 -0.6564  0.4753 -0.3240
   37phy    C18  989   0.956   1.098   0.276  0.4254 -0.4394  0.7774
   37phy    O01  990   0.847   1.183   0.227 -0.2613 -0.0899 -0.3454
   37phy    H01  991   0.761   1.151   0.246 -1.1114  2.7729  1.1908
   37phy    C19  992   0.922   0.953   0.250 -0.2594  0.2094 -0.1066
   37phy    C13  993   1.095   1.142   0.209 -0.4767  0.3878 -0.2771
   37phy     H3  994   1.100   1.251   0.236 -1.1368 -0.3880  3.6763
   37phy    O33  995   1.215   1.104   0.276 -0.1140  0.8749 -0.8845
   37phy    H1B  996   1.251   1.031   0.229 -1.2421  0.1385 -0.6503
   37phy    C12  997   1.117   1.172   0.057 -0.1340  0.0792 -0.4764
   37phy    O11  998   1.186   1.285   0.014  0.0900  0.0567 -0.3937
   37phy    H1A  999   1.124   1.355   0.020 -1.1877 -1.0921  0.3228
   38phy    C35 1000   1.170   1.355   1.595 -0.0219  0.2164 -0.3373
   38phy    C33 1001   1.153   1.290   1.737 -0.2946  0.5266  0.1563
   38phy    C34 1002   1.124   1.139   1.726 -0.2680 -0.1277 -0.2600
   38phy    C32 1003   1.269   1.335   1.827  0.2654  0.0722 -0.0056
   38phy    C31 1004   1.230   1.354   1.976 -0.5152  0.1222  0.1237
   38phy    C30 1005   1.345   1.335   2.084  0.0043  0.3340 -0.0312
   38phy    C28 1006   1.299   1.323   2.228 -0.5630  0.0013 -0.0867
   38phy    C29 1007   1.310   1.178   2.281 -0.2009  0.1038  0.0030
   38phy    C27 1008   1.393   1.404   2.322  0.1910  0.4433 -0.2504
   38phy    C26 1009   1.334   1.450   2.463  0.6109  0.3007 -0.0748
   38phy    C25 1010   1.415   1.546   2.540 -0.1297 -0.0488 -0.5810
   38phy    C23 1011   1.364   1.593   2.679  0.4480  0.0291  0.3972
   38phy    C24 1012   1.481   1.652   2.754  0.1290 -0.1994  0.2541
   38phy    C22 1013   1.242   1.694   2.675 -0.4089  0.2718  0.4925
   38phy    C21 1014   1.143   1.694   2.794 -0.0499 -0.6486  0.0290
   38phy    C20 1015   1.043   1.802   2.771  0.5721 -0.1079  0.1383
   38phy    C18 1016   0.962   1.888   2.883 -0.0225  0.6838 -0.0172
   38phy    O01 1017   1.061   1.931   2.981  0.2826  0.3192 -0.2531
   38phy    H01 1018   1.124   1.987   2.941  1.3281 -0.0538  0.8354
   38phy    C19 1019   0.918   2.012   2.804  0.5001  0.1450  0.0177
   38phy    C13 1020   0.840   1.804   2.953  0.0863  0.0549  0.5920
   38phy     H3 1021   0.774   1.757   2.875  1.2369 -1.2528  0.3612
   38phy    O33 1022   0.752   1.893   3.026  0.0451 -0.0231 -0.4533
   38phy    H1B 1023   0.677   1.842   3.051  0.9652 -1.4151 -0.4333
   38phy    C12 1024   0.875   1.686   3.046  0.0308  0.2919 -0.1359
   38phy    O11 1025   0.768   1.615   3.097 -0.1171 -0.1755  0.5418
   38phy    H1A 1026   0.794   1.557   3.166 -1.7266 -1.1832  0.3557
   39phy    C35 1027   0.629   2.545   1.831 -0.5902  0.0738 -0.4507
   39phy    C33 1028   0.770   2.485   1.817  0.4487 -0.3517  0.5939
   39phy    C34 1029   0.859   2.589   1.753 -0.0594 -0.0816  0.1565
   39phy    C32 1030   0.823   2.458   1.958  0.8005  0.2046 -0.7676
   39phy    C31 1031   0.812   2.320   2.024 -0.2256 -0.6225 -0.3719
   39phy    C30 1032   0.867   2.314   2.167 -0.1186  0.0950  0.6190
   39phy    C28 1033   0.842   2.200   2.264 -0.5039  0.7675 -0.6277
   39phy    C29 1034   0.929   2.086   2.220 -0.0003  0.3113  0.5618
   39phy    C27 1035   0.852   2.228   2.416  0.4522 -0.2265 -0.0963
   39phy    C26 1036   0.736   2.289   2.493 -0.1620 -0.1111 -0.6910
   39phy    C25 1037   0.782   2.345   2.626  0.3934  0.2798  0.0309
   39phy    C23 1038   0.678   2.429   2.701 -0.0641 -0.3177 -0.7588
   39phy    C24 1039   0.692   2.410   2.848 -0.1647  0.2189  0.0221
   39phy    C22 1040   0.695   2.578   2.673  0.0593  0.4187  1.2101
   39phy    C21 1041   0.580   2.674   2.679 -0.3954 -0.5186  0.6078
   39phy    C20 1042   0.630   2.816   2.640 -0.1657  0.1129  0.3661
   39phy    C18 1043   0.521   2.942   2.631 -0.1034  0.0895 -0.2116
   39phy    O01 1044   0.452   2.954   2.757  0.2182  0.5603 -0.2379
   39phy    H01 1045   0.516   2.980   2.821 -1.5774  1.3496  1.3162
   39phy    C19 1046   0.619   3.062   2.621  0.4205 -0.7516 -0.3272
   39phy    C13 1047   0.403   2.946   2.515 -0.5739  0.2072  0.2271
   39phy     H3 1048   0.446   2.914   2.416 -0.9243 -0.9674  0.4396
   39phy    O33 1049   0.353   3.076   2.482 -0.2174 -0.2078 -0.1557
   39phy    H1B 1050   0.295   3.109   2.548  0.1752  0.0593  0.0573
   39phy    C12 1051   0.286   2.838   2.530  0.1377  0.2232 -0.0689
   39phy    O11 1052   0.195   2.869   2.630 -0.3818 -0.0850  0.5023
   39phy    H1A 1053   0.141   2.795   2.650  2.1610 -2.4993 -0.8714
   40phy    C35 1054   2.491   3.785   1.559 -0.1024 -0.2672  0.0634
   40phy    C33 1055   2.558   3.918   1.558 -0.7256 -0.6471  0.0476
   40phy    C34 1056   2.603   3.958   1.419  0.0955 -0.2067 -0.5592
   40phy    C32 1057   2.466   4.018   1.625 -0.3176 -1.0374 -0.7752
   40phy    C31 1058   2.548   4.120   1.708  0.4608 -0.2034 -0.2621
   40phy    C30 1059   2.455   4.230   1.762 -0.2802 -0.0349 -0.1556
   40phy    C28 1060   2.525   4.361   1.811  0.3802 -0.6515  0.1737
   40phy    C29 1061   2.547   4.467   1.702 -0.1887 -0.1456  0.3995
   40phy    C27 1062   2.428   4.426   1.913 -0.4240 -0.4641  0.0503
   40phy    C26 1063   2.502   4.468   2.043  0.5823 -0.2988 -0.5214
   40phy    C25 1064   2.416   4.516   2.151  0.0407 -0.1047 -0.3359
   40phy    C23 1065   2.468   4.593   2.275 -0.1516  0.4804  0.0113
   40phy    C24 1066   2.509   4.741   2.266  0.5667 -0.0948 -0.4650
   40phy    C22 1067   2.357   4.595   2.378 -0.2669 -0.1794  0.3776
   40phy    C21 1068   2.391   4.547   2.518  0.2209  0.1118 -0.4156
   40phy    C20 1069   2.282   4.556   2.621  0.3141 -0.4386 -0.1808
   40phy    C18 1070   2.288   4.471   2.751  0.8819  0.1683  0.1669
   40phy    O01 1071   2.411   4.508   2.824  0.3180  0.0039  0.7067
   40phy    H01 1072   2.420   4.600   2.835 -0.6272  0.1524  0.2911
   40phy    C19 1073   2.172   4.531   2.829  0.0189 -0.2701 -0.0625
   40phy    C13 1074   2.275   4.309   2.736 -0.3672 -1.1276 -0.2549
   40phy     H3 1075   2.342   4.279   2.652  2.4815  1.9551  0.6945
   40phy    O33 1076   2.147   4.273   2.683 -0.1121  0.5276 -0.5502
   40phy    H1B 1077   2.123   4.320   2.606 -1.4495 -2.0417 -1.8548
   40phy    C12 1078   2.330   4.213   2.861  0.1480 -0.4428  0.8182
   40phy    O11 1079   2.449   4.252   2.914 -0.6739 -0.1803 -0.1232
   40phy    H1A 1080   2.455   4.341   2.886  2.5424 -0.8891 -2.1621
   41phy    C35 1081   0.784   1.631   1.855  0.7597  0.8139  0.1329
   41phy    C33 1082   0.897   1.668   1.763  0.4857  0.4457 -0.7390
   41phy    C34 1083   0.863   1.626   1.620 -0.1807 -0.3004  0.2185
   41phy    C32 1084   0.941   1.816   1.766 -0.0030 -0.0518  0.5049
   41phy    C31 1085   1.074   1.859   1.827  0.5268  0.2149 -0.6015
   41phy    C30 1086   1.101   2.007   1.810 -0.4786  0.3009 -0.3670
   41phy    C28 1087   1.234   2.051   1.874  0.1947  0.4707  0.5094
   41phy    C29 1088   1.355   2.057   1.774  0.5944 -0.6599 -0.4908
   41phy    C27 1089   1.215   2.200   1.906  0.0562  0.1242 -0.4106
   41phy    C26 1090   1.286   2.250   2.041 -0.2302 -0.8043  0.3003
   41phy    C25 1091   1.234   2.387   2.092  0.3091 -0.6450  0.2111
   41phy    C23 1092   1.303   2.437   2.223  0.0707 -0.0925  0.4290
   41phy    C24 1093   1.341   2.582   2.201 -0.3091  0.1482  0.0411
   41phy    C22 1094   1.217   2.400   2.347  0.2757 -0.2268 -0.5923
   41phy    C21 1095   1.293   2.343   2.465 -0.0874 -0.2822  0.0042
   41phy    C20 1096   1.210   2.351   2.594 -0.0941 -0.1349 -0.1085
   41phy    C18 1097   1.269   2.309   2.735 -0.7945 -0.2193  0.3538
   41phy    O01 1098   1.373   2.393   2.779 -0.0190 -0.4508 -0.3241
   41phy    H01 1099   1.394   2.413   2.868  3.8036 -2.0812 -0.6335
   41phy    C19 1100   1.156   2.343   2.830 -0.4396 -0.7113  0.0711
   41phy    C13 1101   1.310   2.150   2.747 -1.1973  0.6759  0.2269
   41phy     H3 1102   1.245   2.090   2.678  0.5514  1.2150 -2.0142
   41phy    O33 1103   1.286   2.085   2.873 -0.6498 -0.1658  0.3618
   41phy    H1B 1104   1.355   2.105   2.933  0.7608 -2.1728 -0.4759
   41phy    C12 1105   1.454   2.110   2.703 -0.1385  0.4462  0.2771
   41phy    O11 1106   1.562   2.167   2.771 -0.3901 -0.0238  0.0855
   41phy    H1A 1107   1.569   2.252   2.732  0.3878 -0.1975 -0.1569
   42phy    C35 1108   0.169   0.859   0.503 -0.5817 -0.1662  0.3974
   42phy    C33 1109   0.261   0.781   0.599  0.3241 -0.0592  0.5311
   42phy    C34 1110   0.196   0.751   0.737 -0.3227  0.1766  0.2437
   42phy    C32 1111   0.304   0.645   0.542 -0.0371 -0.4284 -0.2124
   42phy    C31 1112   0.433   0.651   0.456  0.3968 -0.0698  0.8057
   42phy    C30 1113   0.502   0.518   0.427  0.1890  0.2866  0.7316
   42phy    C28 1114   0.602   0.518   0.307  0.0297  0.1653 -0.2743
   42phy    C29 1115   0.751   0.511   0.347 -0.1530  0.6799 -0.1475
   42phy    C27 1116   0.563   0.410   0.208  0.0470  0.0435 -0.6857
   42phy    C26 1117   0.584   0.453   0.060 -0.0964 -0.0503  0.4539
   42phy    C25 1118   0.545   0.351  -0.042  0.1551  0.3741 -0.4482
   42phy    C23 1119   0.542   0.399  -0.188  0.0537 -0.2645  0.2541
   42phy    C24 1120   0.684   0.370  -0.240 -0.0357 -1.5199  0.8529
   42phy    C22 1121   0.455   0.315  -0.281  0.1398  0.2613 -0.3344
   42phy    C21 1122   0.309   0.339  -0.271  0.0908  0.0323  0.0911
   42phy    C20 1123   0.214   0.252  -0.354 -0.0652 -0.0954 -0.0359
   42phy    C18 1124   0.148   0.114  -0.294 -0.1735 -0.1218  1.1526
   42phy    O01 1125   0.249   0.034  -0.232  0.7239  0.4485  0.4968
   42phy    H01 1126   0.330   0.041  -0.278 -0.6115  2.7995 -1.7739
   42phy    C19 1127   0.091   0.050  -0.422 -0.4675  0.2175 -0.1304
   42phy    C13 1128   0.029   0.154  -0.196 -0.5048  0.4269 -0.2761
   42phy     H3 1129   0.081   0.213  -0.116 -0.8310  1.2727 -0.6859
   42phy    O33 1130  -0.064   0.258  -0.233 -0.3717  0.1003  0.0585
   42phy    H1B 1131  -0.147   0.230  -0.198  0.2616 -0.8431  0.8463
   42phy    C12 1132  -0.023   0.065  -0.071  0.4468  0.4784  0.2081
   42phy    O11 1133  -0.157   0.030  -0.091  0.2822 -0.1892  0.1085
   42phy    H1A 1134  -0.178  -0.052  -0.051 -1.5933 -0.9550 -2.2040
   43phy    C35 1135   0.780   0.485   1.930 -0.0964  0.8224  0.1278
   43phy    C33 1136   0.882   0.419   2.017 -0.2316  0.0179  0.4948
   43phy    C34 1137   1.005   0.400   1.925 -0.1529 -0.2302  0.5132
   43phy    C32 1138   0.929   0.511   2.135  0.6791 -0.3938 -0.2040
   43phy    C31 1139   0.877   0.485   2.275 -0.2153  0.2853 -0.6728
   43phy    C30 1140   0.969   0.533   2.390 -0.2194  0.1669 -0.5333
   43phy    C28 1141   0.930   0.512   2.538  0.3657  0.8443  0.0698
   43phy    C29 1142   1.004   0.398   2.606 -0.0917 -0.4993 -0.1286
   43phy    C27 1143   0.926   0.653   2.601  0.0317 -0.5346  0.1411
   43phy    C26 1144   0.799   0.679   2.683 -0.1679 -0.7735 -0.1530
   43phy    C25 1145   0.782   0.828   2.710  0.1123 -0.4759  0.1859
   43phy    C23 1146   0.689   0.869   2.827  0.6955  0.5992  0.1289
   43phy    C24 1147   0.740   0.988   2.906 -0.0354 -0.1221 -0.4230
   43phy    C22 1148   0.552   0.890   2.766  0.3658 -0.4310  0.0415
   43phy    C21 1149   0.430   0.890   2.852 -0.2480  0.9417  0.1486
   43phy    C20 1150   0.306   0.856   2.767 -0.2829 -0.0794  0.5782
   43phy    C18 1151   0.160   0.837   2.830  0.3063  0.7427  0.7233
   43phy    O01 1152   0.142   0.929   2.933  0.2479 -0.6341 -0.2361
   43phy    H01 1153   0.151   1.017   2.901  0.9267 -0.5897  0.0655
   43phy    C19 1154   0.081   0.885   2.709  0.1460 -0.2908  0.0647
   43phy    C13 1155   0.119   0.688   2.874 -0.3926  0.8175 -0.5985
   43phy     H3 1156   0.156   0.615   2.797 -0.0386  0.4884 -0.1240
   43phy    O33 1157  -0.026   0.664   2.878  0.1301 -0.4269 -0.2572
   43phy    H1B 1158  -0.062   0.711   2.950 -0.6132  0.3688 -1.1207
   43phy    C12 1159   0.172   0.632   3.020 -0.4553  0.0190  0.2644
   43phy    O11 1160   0.141   0.700   3.133  0.6450 -0.2280 -0.0186
   43phy    H1A 1161   0.103   0.779   3.099  0.9410  0.2866  0.8104
   44phy    C35 1162   1.325   1.621   1.290 -0.0353 -0.3078 -0.1344
   44phy    C33 1163   1.283   1.747   1.218 -0.2497 -0.0018  0.1642
   44phy    C34 1164   1.149   1.797   1.281 -0.0963  0.2700 -0.0077
   44phy    C32 1165   1.393   1.850   1.220  0.0537  0.4426 -0.5463
   44phy    C31 1166   1.421   1.935   1.095  0.2140 -0.1316  0.5469
   44phy    C30 1167   1.546   2.027   1.118  0.1854  0.2306 -0.1155
   44phy    C28 1168   1.600   2.109   1.008  0.5717 -0.5951 -0.2511
   44phy    C29 1169   1.640   2.246   1.051 -0.2490 -0.2082 -0.5889
   44phy    C27 1170   1.708   2.038   0.923 -0.4890  0.8339 -0.3035
   44phy    C26 1171   1.720   2.084   0.776 -0.3806  0.3078  0.0835
   44phy    C25 1172   1.851   2.039   0.706 -0.2899  0.3830  0.0149
   44phy    C23 1173   1.845   2.067   0.555 -0.2270  0.0389  0.5600
   44phy    C24 1174   1.970   2.149   0.524 -0.2120  0.1812  1.0188
   44phy    C22 1175   1.848   1.943   0.467  0.0577 -0.3488  0.3296
   44phy    C21 1176   1.723   1.885   0.411 -0.4539 -0.1687  0.0297
   44phy    C20 1177   1.757   1.775   0.305  0.9098 -0.3685  0.4504
   44phy    C18 1178   1.640   1.730   0.207  0.3177 -0.5505  0.9447
   44phy    O01 1179   1.519   1.689   0.277 -0.7470 -0.4284  0.6552
   44phy    H01 1180   1.484   1.771   0.305  0.4632  0.4410 -0.2192
   44phy    C19 1181   1.708   1.612   0.132 -0.5670 -0.1642 -0.2077
   44phy    C13 1182   1.602   1.842   0.095 -0.1901 -0.0084 -0.1264
   44phy     H3 1183   1.549   1.921   0.153 -1.7336 -0.3213 -1.0354
   44phy    O33 1184   1.708   1.925   0.041  0.1321  0.4750  0.0774
   44phy    H1B 1185   1.680   2.009   0.073 -1.4509 -1.0362  3.0703
   44phy    C12 1186   1.482   1.839  -0.001  0.1224  0.9468 -0.2636
   44phy    O11 1187   1.388   1.737   0.014  0.2322  0.5620  0.1749
   44phy    H1A 1188   1.426   1.652   0.009 -1.0458  0.0483 -1.3169
   45phy    C35 1189   2.216   1.713   1.852  0.0658 -0.3601 -0.0476
   45phy    C33 1190   2.088   1.767   1.793  0.3521 -0.5048  0.0137
   45phy    C34 1191   2.044   1.675   1.680  0.7662  0.2206 -0.0578
   45phy    C32 1192   1.972   1.786   1.897  0.2911 -0.6069 -0.0824
   45phy    C31 1193   1.945   1.930   1.933  0.3696 -0.1739 -0.1692
   45phy    C30 1194   1.804   1.955   1.994 -0.0302  0.4181 -0.5693
   45phy    C28 1195   1.778   2.101   2.025  0.1356  0.4150  0.7606
   45phy    C29 1196   1.656   2.147   1.943 -0.4925  0.1157 -0.0984
   45phy    C27 1197   1.761   2.121   2.177 -0.1217 -0.4129  0.3323
   45phy    C26 1198   1.789   2.261   2.233  0.2875  0.1690 -0.2010
   45phy    C25 1199   1.757   2.260   2.385  0.2095 -0.2701 -0.6586
   45phy    C23 1200   1.795   2.386   2.472 -0.2786 -0.1629  0.2977
   45phy    C24 1201   1.674   2.479   2.471 -0.2109 -0.0436  0.2681
   45phy    C22 1202   1.823   2.351   2.618  0.3614 -0.4777  0.4362
   45phy    C21 1203   1.975   2.356   2.637  0.0366 -0.2381 -0.1098
   45phy    C20 1204   2.024   2.262   2.754  0.5186  0.1456 -0.6739
   45phy    C18 1205   2.162   2.276   2.828  0.0085 -0.4254  0.1159
   45phy    O01 1206   2.164   2.404   2.897 -0.7157  0.3521  0.1993
   45phy    H01 1207   2.075   2.428   2.915 -1.4614 -0.3271 -2.1669
   45phy    C19 1208   2.139   2.175   2.940  0.2114  0.0509  0.2823
   45phy    C13 1209   2.299   2.257   2.746 -0.0335  0.9190  0.2143
   45phy     H3 1210   2.281   2.176   2.670 -1.4015 -1.5172  2.9247
   45phy    O33 1211   2.409   2.204   2.818  0.2308 -0.4765 -0.4153
   45phy    H1B 1212   2.447   2.281   2.856 -1.1209 -0.5660  1.2255
   45phy    C12 1213   2.349   2.373   2.659  0.2985  0.8355  0.0519
   45phy    O11 1214   2.424   2.472   2.723  0.2527  0.0367 -0.1562
   45phy    H1A 1215   2.377   2.498   2.800  0.0646  0.5940 -0.4597
   46phy    C35 1216   1.039   3.614   1.919  0.1378 -0.4668  0.1518
   46phy    C33 1217   1.052   3.494   1.826 -0.7454  0.5424  0.0374
   46phy    C34 1218   0.959   3.509   1.713  0.6249 -0.6657  0.5765
   46phy    C32 1219   1.194   3.475   1.766 -0.0113  0.1322  0.1943
   46phy    C31 1220   1.287   3.398   1.856  0.2765  0.5534  0.3277
   46phy    C30 1221   1.433   3.420   1.803  0.5831  0.4868  0.2083
   46phy    C28 1222   1.543   3.358   1.883 -0.0700 -0.2163  0.5521
   46phy    C29 1223   1.607   3.241   1.805 -0.1323 -0.4558 -0.3255
   46phy    C27 1224   1.643   3.464   1.932  0.9769 -0.3933  0.0927
   46phy    C26 1225   1.697   3.465   2.074  0.6116  0.5008 -0.0211
   46phy    C25 1226   1.744   3.601   2.106 -0.1883  0.5536 -0.1374
   46phy    C23 1227   1.773   3.618   2.260 -0.6875 -0.3097  0.3984
   46phy    C24 1228   1.922   3.660   2.280 -0.0694  0.7392 -0.2233
   46phy    C22 1229   1.667   3.714   2.307  0.7376  0.2008 -0.0863
   46phy    C21 1230   1.645   3.713   2.463  0.6112  0.3471 -0.9736
   46phy    C20 1231   1.521   3.795   2.508 -0.4594  0.2075 -0.0336
   46phy    C18 1232   1.494   3.835   2.659  0.0796 -0.0513  0.2212
   46phy    O01 1233   1.603   3.927   2.688 -0.0143 -0.0907  0.1123
   46phy    H01 1234   1.680   3.893   2.648  1.4732  2.5373  0.5083
   46phy    C19 1235   1.358   3.912   2.647 -0.4101 -0.5735  0.0938
   46phy    C13 1236   1.484   3.705   2.762  0.0935  0.0400 -0.3088
   46phy     H3 1237   1.568   3.636   2.735  0.9566  0.5812  0.8835
   46phy    O33 1238   1.369   3.622   2.742  0.0071  0.4893  0.2448
   46phy    H1B 1239   1.399   3.535   2.728 -0.3455  0.5624 -1.1303
   46phy    C12 1240   1.517   3.734   2.915 -0.0967  0.2429  0.3476
   46phy    O11 1241   1.633   3.812   2.942 -0.3094  0.1662 -0.3993
   46phy    H1A 1242   1.646   3.882   2.880  0.0797  1.3800  0.9981
   47phy    C35 1243   5.130   3.340   1.255  0.2185  0.6911  0.4169
   47phy    C33 1244   5.155   3.207   1.324  0.3814 -0.7128 -0.3912
   47phy    C34 1245   5.279   3.234   1.413 -0.1076  0.7233  0.0790
   47phy    C32 1246   5.028   3.167   1.403  0.0459  0.3909  0.4667
   47phy    C31 1247   5.007   3.016   1.418 -0.1414  0.2591 -0.1285
   47phy    C30 1248   4.870   2.971   1.479  0.1467 -0.1597 -0.4336
   47phy    C28 1249   4.847   2.822   1.455 -0.5095 -0.1773 -0.2600
   47phy    C29 1250   4.764   2.770   1.574 -0.1384  0.2660 -0.0786
   47phy    C27 1251   4.775   2.802   1.319 -0.2388  0.3381  0.2748
   47phy    C26 1252   4.840   2.685   1.242  0.1852  0.0774  0.0758
   47phy    C25 1253   4.768   2.647   1.116  0.4368  0.0962  0.4834
   47phy    C23 1254   4.805   2.513   1.055  0.0453  0.1325 -0.5248
   47phy    C24 1255   4.717   2.395   1.104  0.4365  0.0028 -0.2275
   47phy    C22 1256   4.796   2.525   0.905  0.2758  0.2887  0.2786
   47phy    C21 1257   4.883   2.426   0.823 -0.2510  0.1136 -0.1864
   47phy    C20 1258   4.896   2.472   0.675 -0.1685  0.4040 -0.2672
   47phy    C18 1259   4.920   2.362   0.568  0.0121 -0.4017 -0.0946
   47phy    O01 1260   5.031   2.277   0.610  0.2931  0.4531 -0.0838
   47phy    H01 1261   5.020   2.253   0.700  0.7189  2.5267  0.5716
   47phy    C19 1262   4.974   2.447   0.447  0.3960 -0.2233 -0.3867
   47phy    C13 1263   4.793   2.273   0.523  0.3216 -0.6754 -0.5190
   47phy     H3 1264   4.749   2.235   0.619  0.5813  0.9713  0.3053
   47phy    O33 1265   4.676   2.338   0.475 -0.2847  0.3433 -0.0899
   47phy    H1B 1266   4.704   2.415   0.428 -0.3564  0.7564  0.5254
   47phy    C12 1267   4.789   2.134   0.458 -0.0387  0.4837  0.1643
   47phy    O11 1268   4.898   2.058   0.499  0.3824  0.1605 -0.0214
   47phy    H1A 1269   4.971   2.092   0.451  1.3901  0.6714  1.7650
   48phy    C35 1270   2.442   3.484   1.912  0.0147  0.5567  0.0216
   48phy    C33 1271   2.588   3.494   1.880  0.0149  0.0752  0.6530
   48phy    C34 1272   2.634   3.627   1.938 -0.5900 -0.3172 -0.4973
   48phy    C32 1273   2.669   3.376   1.938  0.4682  0.5837  0.3051
   48phy    C31 1274   2.690   3.252   1.848  0.4648 -0.1601  0.0738
   48phy    C30 1275   2.773   3.146   1.917 -0.3719  0.0588 -0.5199
   48phy    C28 1276   2.771   3.001   1.861 -0.6989 -0.8630 -0.2921
   48phy    C29 1277   2.867   2.990   1.743  0.2401 -0.5246 -0.3013
   48phy    C27 1278   2.818   2.902   1.974 -0.0467  0.0009 -0.2638
   48phy    C26 1279   2.699   2.828   2.033  0.2955 -0.4119  0.4383
   48phy    C25 1280   2.739   2.722   2.126 -0.1041  0.2386  0.5159
   48phy    C23 1281   2.641   2.635   2.206 -0.6290 -0.3089 -0.2545
   48phy    C24 1282   2.537   2.562   2.129  0.3509  0.5748 -0.2250
   48phy    C22 1283   2.732   2.539   2.287 -0.1174 -0.1090  0.0832
   48phy    C21 1284   2.715   2.560   2.436 -0.3690  0.1895 -0.5100
   48phy    C20 1285   2.740   2.437   2.514 -0.9808  0.2908 -0.3727
   48phy    C18 1286   2.770   2.455   2.671  0.0835  0.1422 -0.0591
   48phy    O01 1287   2.667   2.521   2.745  0.4154  0.5908  0.0372
   48phy    H01 1288   2.583   2.487   2.721  1.2646 -0.8382 -1.0456
   48phy    C19 1289   2.749   2.307   2.726  0.2519  0.0870  0.0906
   48phy    C13 1290   2.915   2.509   2.710  0.3824  0.0103  0.9744
   48phy     H3 1291   2.990   2.478   2.633  0.8751 -1.8592  2.1535
   48phy    O33 1292   2.979   2.458   2.829  0.1297 -0.2976  0.3550
   48phy    H1B 1293   2.917   2.443   2.898  0.6191 -0.5270  0.7539
   48phy    C12 1294   2.928   2.662   2.710  0.6969 -0.0097  0.3275
   48phy    O11 1295   2.879   2.739   2.811  0.1133 -0.9486  0.0375
   48phy    H1A 1296   2.788   2.722   2.796  0.2642 -1.3522 -0.4572
   49phy    C35 1297   1.850   2.550   1.304 -0.3059 -0.3142  0.0560
   49phy    C33 1298   1.994   2.586   1.342  0.2561  0.3537 -0.5821
   49phy    C34 1299   2.053   2.691   1.252  0.0308  1.1167 -0.4118
   49phy    C32 1300   2.008   2.612   1.492  0.7729  0.3416 -0.0125
   49phy    C31 1301   2.136   2.549   1.548  0.0534  0.2002  0.3390
   49phy    C30 1302   2.136   2.591   1.700  0.0903  0.0988  0.2710
   49phy    C28 1303   2.244   2.534   1.800  0.1925 -0.0202  0.7814
   49phy    C29 1304   2.284   2.643   1.893  0.2942  0.6277  0.6377
   49phy    C27 1305   2.197   2.399   1.866  0.5550 -0.3355  0.2441
   49phy    C26 1306   2.315   2.320   1.927  0.4668  0.5537 -0.2873
   49phy    C25 1307   2.262   2.194   1.990 -0.1489  0.7083  0.0168
   49phy    C23 1308   2.341   2.154   2.117 -0.3593 -0.2868 -0.1893
   49phy    C24 1309   2.237   2.119   2.219  0.3377 -0.1268  0.1225
   49phy    C22 1310   2.406   2.017   2.096  0.1461 -0.1279 -0.3174
   49phy    C21 1311   2.561   2.011   2.090 -0.3151  0.1298  0.0559
   49phy    C20 1312   2.623   1.871   2.114 -0.0727  0.7747 -0.3122
   49phy    C18 1313   2.646   1.821   2.262 -0.6751  0.6855 -0.5958
   49phy    O01 1314   2.531   1.829   2.343  0.5202  0.1694 -0.6080
   49phy    H01 1315   2.459   1.779   2.310  0.5854  1.7454 -3.4769
   49phy    C19 1316   2.669   1.679   2.222 -0.0730 -0.0341 -0.0570
   49phy    C13 1317   2.778   1.890   2.334  0.2635  0.0373 -0.1054
   49phy     H3 1318   2.865   1.888   2.264 -0.0270  0.3542 -0.4789
   49phy    O33 1319   2.825   1.809   2.439  0.7354 -0.0104 -0.2642
   49phy    H1B 1320   2.748   1.777   2.482  1.6005 -1.1082  0.5280
   49phy    C12 1321   2.771   2.032   2.397 -0.5547  0.2526 -0.2162
   49phy    O11 1322   2.697   2.031   2.516 -0.6914  0.3741 -0.0468
   49phy    H1A 1323   2.732   1.971   2.579 -0.9250  1.0036  0.7062
   50phy    C35 1324   1.008   2.843   1.214 -0.1690  0.5389  0.0738
   50phy    C33 1325   0.976   2.714   1.291  0.1749  0.5416  0.5010
   50phy    C34 1326   1.004   2.722   1.440  0.0132 -0.0165 -0.3561
   50phy    C32 1327   0.834   2.670   1.246 -0.0258  0.1437 -0.2995
   50phy    C31 1328   0.832   2.552   1.145 -0.4418 -0.3213 -0.6333
   50phy    C30 1329   0.696   2.553   1.074 -0.3254 -0.0563 -0.6154
   50phy    C28 1330   0.665   2.416   1.009  0.7481 -0.3374 -0.6122
   50phy    C29 1331   0.540   2.352   1.067  0.6757  0.2330 -0.2465
   50phy    C27 1332   0.637   2.424   0.859  0.3463 -0.4269  0.0483
   50phy    C26 1333   0.730   2.329   0.786 -0.6436  0.3807  0.3096
   50phy    C25 1334   0.728   2.328   0.630 -0.1424  0.1749  0.1115
   50phy    C23 1335   0.844   2.262   0.556 -0.3222 -0.0762 -0.4932
   50phy    C24 1336   0.834   2.107   0.559 -0.3601  0.6756 -0.5573
   50phy    C22 1337   0.842   2.306   0.409  0.2128 -0.1129  0.0737
   50phy    C21 1338   0.937   2.418   0.374  0.4003  0.0741  0.7254
   50phy    C20 1339   0.915   2.462   0.230 -0.1048  0.1926  0.5749
   50phy    C18 1340   0.973   2.593   0.176 -0.3936  0.0358 -0.6722
   50phy    O01 1341   0.927   2.693   0.266 -0.4050 -0.6227  0.5037
   50phy    H01 1342   0.922   2.775   0.221  2.9473 -0.4606  0.1931
   50phy    C19 1343   0.906   2.617   0.038  0.1932  0.0980 -0.0813
   50phy    C13 1344   1.135   2.594   0.168  0.6318  0.5751 -0.9462
   50phy     H3 1345   1.161   2.554   0.270 -1.1441  0.4044 -0.5194
   50phy    O33 1346   1.196   2.489   0.091  0.0092  0.3395 -0.1795
   50phy    H1B 1347   1.157   2.407   0.115 -1.6406 -0.1267 -3.7071
   50phy    C12 1348   1.219   2.724   0.197  0.0486  0.2262 -0.0080
   50phy    O11 1349   1.264   2.801   0.092  0.0046  0.1487  0.1656
   50phy    H1A 1350   1.239   2.888   0.118  2.1381  0.8037  0.1758
   51phy    C35 1351   0.877   1.658   0.814  0.3520  0.2874  0.5553
   51phy    C33 1352   0.848   1.767   0.920 -0.5786  0.0162  0.0106
   51phy    C34 1353   0.778   1.723   1.046 -0.2774  0.2574 -0.3239
   51phy    C32 1354   0.978   1.851   0.934  0.4433 -0.3413 -0.4219
   51phy    C31 1355   0.967   2.003   0.950 -0.1807  0.0751  0.6551
   51phy    C30 1356   1.099   2.066   0.922  0.2381  0.1238  0.2701
   51phy    C28 1357   1.109   2.223   0.917  0.3239 -0.0541  0.0354
   51phy    C29 1358   1.090   2.290   1.051  0.1244 -0.3117  0.0548
   51phy    C27 1359   1.248   2.270   0.864 -0.1323  0.2480  0.3007
   51phy    C26 1360   1.242   2.331   0.727 -0.4654  0.0102  0.2803
   51phy    C25 1361   1.385   2.341   0.664  0.1994 -0.3301  0.5954
   51phy    C23 1362   1.410   2.401   0.525  0.0525 -0.5041  0.0864
   51phy    C24 1363   1.409   2.556   0.513 -0.0271 -0.2067 -0.3350
   51phy    C22 1364   1.547   2.355   0.472  0.3485  0.1721 -0.2287
   51phy    C21 1365   1.568   2.343   0.324  0.2766  0.4833  0.3386
   51phy    C20 1366   1.706   2.296   0.287  0.1890 -0.0609  1.0830
   51phy    C18 1367   1.770   2.303   0.140  0.8645 -0.3517  0.0181
   51phy    O01 1368   1.680   2.219   0.055  0.0630 -0.4764 -0.2689
   51phy    H01 1369   1.594   2.212   0.092 -0.5414  1.6409 -1.1468
   51phy    C19 1370   1.906   2.225   0.162  0.6911  0.0040 -0.0530
   51phy    C13 1371   1.778   2.450   0.086  1.0029  0.5783  0.2674
   51phy     H3 1372   1.671   2.478   0.069  0.7001 -1.0193 -0.6519
   51phy    O33 1373   1.802   2.552   0.183  0.5063 -0.1312  0.6666
   51phy    H1B 1374   1.841   2.516   0.260  2.7563  0.3139 -0.1733
   51phy    C12 1375   1.827   2.496  -0.055 -0.3762  0.1332 -0.3526
   51phy    O11 1376   1.962   2.530  -0.061  0.3612 -0.2495 -0.0157
   51phy    H1A 1377   1.976   2.594   0.006  2.3986  0.9947 -1.4862
   52phy    C35 1378   1.824   1.654   1.258 -0.1400 -0.4237 -0.3460
   52phy    C33 1379   1.929   1.743   1.206  0.6172 -0.4413 -0.3620
   52phy    C34 1380   2.009   1.800   1.320 -0.5646  0.5674 -0.2396
   52phy    C32 1381   2.029   1.677   1.113  0.0748  0.4470  0.2048
   52phy    C31 1382   1.997   1.709   0.966 -0.5126 -0.3061 -0.1061
   52phy    C30 1383   2.095   1.628   0.882 -0.2223  0.3467 -0.1211
   52phy    C28 1384   2.095   1.660   0.728 -0.1445 -0.3904 -0.1100
   52phy    C29 1385   2.207   1.762   0.683  0.3270 -0.0068 -0.0801
   52phy    C27 1386   2.127   1.536   0.636  0.5117 -0.7027  0.0789
   52phy    C26 1387   2.003   1.493   0.556 -0.0039  0.0471 -0.2104
   52phy    C25 1388   2.024   1.360   0.502  0.0441 -0.5733 -0.4068
   52phy    C23 1389   1.904   1.314   0.415  0.2278  0.2421 -0.7923
   52phy    C24 1390   1.946   1.329   0.273  0.2267  0.2229 -0.1294
   52phy    C22 1391   1.879   1.165   0.436  0.4054  0.2659 -0.4383
   52phy    C21 1392   1.743   1.110   0.393 -0.2168  0.0027 -0.1483
   52phy    C20 1393   1.728   0.961   0.420 -0.3914  0.4287 -0.2652
   52phy    C18 1394   1.595   0.885   0.388  0.9320 -0.4347  0.6058
   52phy    O01 1395   1.480   0.939   0.457  0.5801  0.4740  0.7705
   52phy    H01 1396   1.480   1.033   0.449 -1.1986  0.7950  3.2622
   52phy    C19 1397   1.638   0.747   0.449 -0.3382 -0.3951 -0.1059
   52phy    C13 1398   1.572   0.869   0.231 -1.0364  0.1627  0.4078
   52phy     H3 1399   1.542   0.971   0.196 -1.9627 -0.1656  0.2277
   52phy    O33 1400   1.689   0.857   0.145  0.2516 -0.3955  0.0987
   52phy    H1B 1401   1.749   0.925   0.168  0.1540 -0.1801 -0.2754
   52phy    C12 1402   1.439   0.807   0.172 -0.4014  0.1443 -0.3954
   52phy    O11 1403   1.324   0.864   0.243 -0.9336  0.0051  0.2528
   52phy    H1A 1404   1.340   0.851   0.334 -1.1600  1.0330  0.4555
   53phy    C35 1405   1.843   2.571   1.927 -0.2418 -0.1583 -0.2827
   53phy    C33 1406   1.725   2.574   1.840  0.6386 -0.4034  0.0154
   53phy    C34 1407   1.593   2.522   1.908 -0.6070 -0.7101  0.1238
   53phy    C32 1408   1.709   2.709   1.765 -0.9451  0.0781  0.3258
   53phy    C31 1409   1.662   2.710   1.620  0.0996  0.4661  0.4121
   53phy    C30 1410   1.631   2.854   1.563  0.3312  0.3194  0.5635
   53phy    C28 1411   1.561   2.862   1.430 -0.0435 -0.5250 -0.2333
   53phy    C29 1412   1.407   2.868   1.446  0.0853 -0.0009 -0.1807
   53phy    C27 1413   1.615   2.984   1.352 -0.2738  0.6399 -0.0182
   53phy    C26 1414   1.621   2.989   1.203 -0.4591  0.4413 -0.3110
   53phy    C25 1415   1.679   3.113   1.132 -0.1061 -0.1445 -0.0720
   53phy    C23 1416   1.666   3.115   0.981 -0.1665  0.0535  0.2800
   53phy    C24 1417   1.533   3.182   0.945 -0.2794  0.3857 -0.0051
   53phy    C22 1418   1.786   3.176   0.908 -0.2549 -0.0001 -0.0955
   53phy    C21 1419   1.808   3.116   0.766  0.6483  0.1333 -0.6963
   53phy    C20 1420   1.934   3.167   0.698  0.9754 -0.1315  1.0349
   53phy    C18 1421   1.955   3.175   0.543 -1.1396 -0.6284  0.0835
   53phy    O01 1422   1.908   3.052   0.487 -0.3944 -0.1010  0.3828
   53phy    H01 1423   1.916   2.985   0.553 -1.3281  1.5163  2.2603
   53phy    C19 1424   2.112   3.157   0.535 -0.0214  0.2046  0.3382
   53phy    C13 1425   1.905   3.304   0.460  0.1786 -0.2399  0.2025
   53phy     H3 1426   1.904   3.381   0.541 -1.5007  0.6426 -0.6224
   53phy    O33 1427   1.984   3.374   0.369 -0.5737  0.3509 -0.0112
   53phy    H1B 1428   1.956   3.352   0.283  2.0240 -3.2418 -0.1822
   53phy    C12 1429   1.752   3.330   0.434 -0.1739  0.7467 -0.1806
   53phy    O11 1430   1.701   3.320   0.300 -0.6958  0.2358  0.1595
   53phy    H1A 1431   1.611   3.292   0.307 -0.1508 -1.3878  1.3496
   54phy    C35 1432   3.168   2.596   2.358  0.3970  0.0722  0.3727
   54phy    C33 1433   3.210   2.455   2.319 -0.5840 -0.2644 -0.5448
   54phy    C34 1434   3.277   2.380   2.436 -0.3817 -0.2898 -0.6072
   54phy    C32 1435   3.090   2.370   2.276 -0.3121  0.4626 -0.1825
   54phy    C31 1436   3.086   2.329   2.127 -0.1579 -0.9717  0.2662
   54phy    C30 1437   2.947   2.279   2.082  0.1016 -0.4235 -0.1476
   54phy    C28 1438   2.929   2.267   1.930  0.1380  0.4684  0.2651
   54phy    C29 1439   2.890   2.120   1.895  0.2131 -0.0866 -0.1041
   54phy    C27 1440   2.823   2.369   1.878 -0.0084 -0.0163  0.0920
   54phy    C26 1441   2.841   2.405   1.735 -0.5134  0.2584  0.6829
   54phy    C25 1442   2.725   2.486   1.675 -0.5058 -0.3881 -0.6551
   54phy    C23 1443   2.735   2.529   1.530  0.1016  0.2286 -0.4441
   54phy    C24 1444   2.613   2.468   1.453 -0.6691 -0.2902  0.3381
   54phy    C22 1445   2.735   2.684   1.527 -0.1060 -0.2039 -0.1210
   54phy    C21 1446   2.815   2.748   1.412  0.2700 -0.1124 -0.2845
   54phy    C20 1447   2.814   2.901   1.410  0.0546 -0.0790  0.7735
   54phy    C18 1448   2.880   2.974   1.294  0.5646 -0.3066 -0.2126
   54phy    O01 1449   3.017   2.922   1.285  0.6373 -0.0864 -0.1113
   54phy    H01 1450   3.040   2.893   1.371  0.1486  1.5507  0.6042
   54phy    C19 1451   2.889   3.121   1.337  0.0465 -0.6700 -0.3482
   54phy    C13 1452   2.818   2.955   1.145 -0.0163  0.2373  0.0246
   54phy     H3 1453   2.821   2.844   1.127 -0.6254  0.2042  0.1067
   54phy    O33 1454   2.680   2.972   1.124 -0.0509  0.2017  0.1469
   54phy    H1B 1455   2.628   2.929   1.189  0.2967 -1.8651 -0.8410
   54phy    C12 1456   2.905   2.983   1.008 -0.9341 -0.8175 -0.2649
   54phy    O11 1457   3.045   2.959   1.028 -0.7281 -0.5111  0.1947
   54phy    H1A 1458   3.055   2.933   1.117 -2.3425  0.7718  0.8024
   55phy    C35 1459   4.826   4.100   1.415 -0.1886  0.3380 -0.2524
   55phy    C33 1460   4.945   4.119   1.311  0.9126 -0.0530 -0.5446
   55phy    C34 1461   5.067   4.042   1.356  0.1122 -0.1566  0.2247
   55phy    C32 1462   4.881   4.084   1.176 -0.4383  0.1756 -0.2551
   55phy    C31 1463   4.931   4.182   1.071  0.7606  0.9775 -0.0024
   55phy    C30 1464   4.878   4.150   0.930  0.2871  0.5101  0.4769
   55phy    C28 1465   4.957   4.223   0.817  0.6917  0.0374  0.0662
   55phy    C29 1466   5.101   4.168   0.799  0.2845  0.4930  0.4481
   55phy    C27 1467   4.879   4.217   0.685  0.3329 -0.2032 -0.2211
   55phy    C26 1468   4.869   4.360   0.626 -0.1885  0.4151 -0.1744
   55phy    C25 1469   4.765   4.372   0.512 -0.0718 -0.8127  0.0209
   55phy    C23 1470   4.798   4.506   0.429  0.1966  0.6369  0.0703
   55phy    C24 1471   4.886   4.484   0.310 -0.1026  0.5430  0.3860
   55phy    C22 1472   4.664   4.564   0.382 -0.7952 -0.6062  0.2483
   55phy    C21 1473   4.653   4.711   0.322  0.1621  0.4399 -0.3863
   55phy    C20 1474   4.510   4.751   0.281  0.2028  0.2711  0.1006
   55phy    C18 1475   4.482   4.895   0.214 -0.6842 -0.2737  0.2227
   55phy    O01 1476   4.520   5.005   0.301  0.1505 -0.3455 -0.3152
   55phy    H01 1477   4.613   5.015   0.303  0.1794 -0.6281  0.8023
   55phy    C19 1478   4.329   4.907   0.224 -0.5219 -1.0791 -0.0105
   55phy    C13 1479   4.546   4.903   0.067 -0.2891  0.2287  0.4606
   55phy     H3 1480   4.656   4.887   0.085 -0.6389 -1.7573  1.0341
   55phy    O33 1481   4.528   4.786  -0.019  0.2795  0.2932  0.5495
   55phy    H1B 1482   4.466   4.815  -0.084  0.3197  0.1774  0.4579
   55phy    C12 1483   4.588   5.031  -0.014  0.5889 -0.4209 -0.6911
   55phy    O11 1484   4.629   5.142   0.062  0.2050  0.1393 -0.0209
   55phy    H1A 1485   4.557   5.153   0.121  0.6752  0.9227  0.4243
   56phy    C35 1486   2.124   3.240   2.003  0.0620  0.3144  0.1480
   56phy    C33 1487   2.056   3.100   2.000 -0.6384  0.7313 -0.4532
   56phy    C34 1488   1.994   3.059   1.863 -0.2580  0.1336  0.2894
   56phy    C32 1489   2.145   2.986   2.055 -0.7615  0.1771  0.0408
   56phy    C31 1490   2.078   2.881   2.140 -0.2769 -0.1393 -0.0349
   56phy    C30 1491   2.171   2.775   2.212 -0.0445  0.1843 -0.0934
   56phy    C28 1492   2.088   2.680   2.304  0.5715  0.4752  0.6912
   56phy    C29 1493   2.116   2.538   2.270 -0.4673  0.2723  0.3965
   56phy    C27 1494   2.127   2.699   2.450 -0.3578 -0.3135 -0.0896
   56phy    C26 1495   2.031   2.792   2.533  0.4398  0.8921  0.0614
   56phy    C25 1496   2.060   2.785   2.678 -0.1515 -0.2687  0.2827
   56phy    C23 1497   1.970   2.867   2.764 -0.5793 -0.7795  0.4415
   56phy    C24 1498   1.845   2.787   2.814 -0.3772  0.5626  0.1588
   56phy    C22 1499   2.042   2.914   2.894 -0.3082 -0.5012  0.6360
   56phy    C21 1500   2.106   3.057   2.888  0.2348  0.3552 -0.1644
   56phy    C20 1501   2.145   3.105   3.025  0.4959 -0.5593 -0.5708
   56phy    C18 1502   2.193   3.253   3.043  0.1706  0.6013  0.3795
   56phy    O01 1503   2.078   3.335   3.022 -0.3976 -0.2963  0.0943
   56phy    H01 1504   2.026   3.338   3.101 -0.4605 -0.3228  0.0544
   56phy    C19 1505   2.228   3.257   3.192  0.2960  0.0037 -0.2971
   56phy    C13 1506   2.320   3.299   2.949  0.6389  0.6860 -0.0630
   56phy     H3 1507   2.296   3.265   2.845 -1.7443 -0.7160  0.8540
   56phy    O33 1508   2.442   3.224   2.982  0.1898  0.1157  0.0387
   56phy    H1B 1509   2.426   3.133   2.999  0.9248  0.1744  1.1501
   56phy    C12 1510   2.349   3.452   2.926  0.0914  0.3053  0.3130
   56phy    O11 1511   2.243   3.532   2.889 -0.3706 -0.1081  0.1138
   56phy    H1A 1512   2.169   3.506   2.941 -0.9264 -0.3710 -0.7827
   57phy    C35 1513   1.290   3.227   1.352 -0.0274 -0.6922 -0.4017
   57phy    C33 1514   1.155   3.213   1.281  0.0005 -0.2849  0.6598
   57phy    C34 1515   1.038   3.231   1.370  0.2147  0.5919  0.0238
   57phy    C32 1516   1.145   3.274   1.142 -0.5200 -0.0903  0.0958
   57phy    C31 1517   1.039   3.213   1.044  0.1340  0.6800 -0.6711
   57phy    C30 1518   1.053   3.285   0.914  0.0171 -0.3930  0.7057
   57phy    C28 1519   0.959   3.242   0.797  0.1622 -0.3764  0.1717
   57phy    C29 1520   0.824   3.320   0.814 -0.5130  0.1050  0.0012
   57phy    C27 1521   1.017   3.280   0.656 -0.1245  0.4123  0.1336
   57phy    C26 1522   0.956   3.197   0.539 -0.5387 -0.1481  0.3208
   57phy    C25 1523   0.929   3.292   0.425  0.2527  0.9798  0.5045
   57phy    C23 1524   0.810   3.263   0.331 -0.4317  0.5533 -0.0115
   57phy    C24 1525   0.677   3.321   0.381 -0.1092 -0.1181 -0.1969
   57phy    C22 1526   0.834   3.329   0.193 -0.6396  0.2524 -0.3969
   57phy    C21 1527   0.776   3.277   0.067  0.8689 -0.1862 -0.0933
   57phy    C20 1528   0.816   3.383  -0.038  0.7959 -0.5397 -0.1202
   57phy    C18 1529   0.762   3.365  -0.175  0.2606 -0.6139  0.7703
   57phy    O01 1530   0.779   3.234  -0.222  0.8896  0.0197  0.6486
   57phy    H01 1531   0.871   3.220  -0.230  0.8245 -0.9819  1.4608
   57phy    C19 1532   0.869   3.439  -0.257  0.0719 -0.2108 -0.3273
   57phy    C13 1533   0.618   3.434  -0.194  0.0934 -0.3687  0.2709
   57phy     H3 1534   0.553   3.353  -0.151 -0.2430 -0.9886 -1.3431
   57phy    O33 1535   0.571   3.537  -0.110 -0.4207 -0.6633 -0.0361
   57phy    H1B 1536   0.640   3.601  -0.112 -0.0528 -1.0685 -1.2221
   57phy    C12 1537   0.523   3.426  -0.325 -0.1185  0.0075 -0.4969
   57phy    O11 1538   0.505   3.540  -0.400 -0.3204 -0.1600  0.3713
   57phy    H1A 1539   0.588   3.574  -0.427 -0.3797  0.9517  1.5108
   58phy    C35 1540   1.657   2.767   2.269  0.1045 -0.0776 -0.2164
   58phy    C33 1541   1.621   2.893   2.192 -0.3485 -0.6831 -0.2616
   58phy    C34 1542   1.745   2.985   2.167  0.1087 -0.3376 -0.3178
   58phy    C32 1543   1.535   2.855   2.081 -0.0915  0.4520  0.1512
   58phy    C31 1544   1.411   2.936   2.055  0.4484  0.3627 -0.4705
   58phy    C30 1545   1.350   2.871   1.926 -0.3271 -0.7852 -0.2481
   58phy    C28 1546   1.204   2.916   1.896 -0.9989  0.2338 -0.0348
   58phy    C29 1547   1.179   2.910   1.753 -0.4561 -0.1394  0.6428
   58phy    C27 1548   1.114   2.805   1.962 -0.1433  0.4292 -0.1475
   58phy    C26 1549   1.014   2.848   2.070  0.3886 -0.3214  0.0631
   58phy    C25 1550   0.979   2.731   2.162  0.4716 -0.1374  0.2035
   58phy    C23 1551   0.896   2.766   2.287  0.4176 -0.2769 -0.8843
   58phy    C24 1552   0.756   2.700   2.286 -0.6299  0.1961 -0.0082
   58phy    C22 1553   0.973   2.715   2.410  0.1682 -0.1884 -0.0198
   58phy    C21 1554   1.040   2.826   2.486 -0.3741  0.0191 -0.0284
   58phy    C20 1555   1.096   2.757   2.614  0.3091 -0.2146 -0.3439
   58phy    C18 1556   1.181   2.835   2.721  0.0422  0.1373  0.1385
   58phy    O01 1557   1.146   2.975   2.712  0.2522 -0.3232 -0.1081
   58phy    H01 1558   1.198   3.015   2.645 -1.9289  0.0771 -1.6706
   58phy    C19 1559   1.133   2.780   2.854 -0.0876  0.4745  0.0825
   58phy    C13 1560   1.343   2.824   2.702  0.8234  0.6729  0.3994
   58phy     H3 1561   1.374   2.718   2.681 -1.9818  0.0008 -0.7926
   58phy    O33 1562   1.409   2.856   2.830  0.5029 -0.2513 -0.5534
   58phy    H1B 1563   1.394   2.944   2.858  1.6516 -0.3035  0.2876
   58phy    C12 1564   1.414   2.911   2.587  0.3942 -0.3802 -0.0505
   58phy    O11 1565   1.370   3.040   2.584 -0.3780 -0.5982 -0.1479
   58phy    H1A 1566   1.432   3.093   2.538  0.3143 -1.4684 -0.2435
   59phy    C35 1567   0.522   2.947   0.406 -0.4151 -0.0265  0.2421
   59phy    C33 1568   0.547   2.842   0.509 -0.3071 -0.3279  0.5303
   59phy    C34 1569   0.431   2.743   0.505 -0.0793 -0.3429 -0.1856
   59phy    C32 1570   0.686   2.785   0.485 -0.2297  0.5587 -0.1406
   59phy    C31 1571   0.775   2.820   0.605 -0.5103 -0.1883  0.3495
   59phy    C30 1572   0.906   2.738   0.593 -0.0219 -0.1639  0.0499
   59phy    C28 1573   1.016   2.769   0.700  0.6041  0.7054  0.0483
   59phy    C29 1574   1.020   2.655   0.803 -0.1894 -0.1271  0.1567
   59phy    C27 1575   1.161   2.783   0.643  0.3481  0.3211 -0.1987
   59phy    C26 1576   1.190   2.924   0.591 -0.6550 -0.1083 -0.1358
   59phy    C25 1577   1.341   2.934   0.557 -0.5546 -0.0111 -0.4538
   59phy    C23 1578   1.370   3.065   0.481 -0.1697 -0.2255 -0.7897
   59phy    C24 1579   1.404   3.182   0.573  0.3911 -0.1840  0.0460
   59phy    C22 1580   1.476   3.035   0.372 -0.0305 -0.5942  0.4854
   59phy    C21 1581   1.436   3.099   0.238  0.1177 -0.4789 -0.0740
   59phy    C20 1582   1.544   3.087   0.128  0.0705  0.2040 -0.1913
   59phy    C18 1583   1.512   3.124  -0.020  0.1714 -0.0730 -0.5233
   59phy    O01 1584   1.398   3.038  -0.059  0.1404  0.0452 -0.1124
   59phy    H01 1585   1.329   3.065  -0.001 -1.0076 -1.3665 -0.7822
   59phy    C19 1586   1.635   3.067  -0.095  0.2870 -0.6891 -0.1925
   59phy    C13 1587   1.483   3.279  -0.044 -0.3223  0.5544  0.0193
   59phy     H3 1588   1.382   3.291   0.002 -0.6073 -2.7450  0.5069
   59phy    O33 1589   1.551   3.374   0.037  0.3761 -0.2585  0.3064
   59phy    H1B 1590   1.629   3.391  -0.013  0.3006  1.2108  0.6338
   59phy    C12 1591   1.423   3.339  -0.178 -0.1852 -0.4459  0.4212
   59phy    O11 1592   1.504   3.397  -0.274 -0.1323  0.5790  0.0404
   59phy    H1A 1593   1.590   3.422  -0.245 -0.1626  0.1690  0.4908
   60phy    C35 1594   0.686   4.215   0.352  0.1169 -0.5152  0.1838
   60phy    C33 1595   0.740   4.278   0.478 -0.1606  0.2806  0.4182
   60phy    C34 1596   0.837   4.180   0.543  0.3273  0.1589 -0.6057
   60phy    C32 1597   0.797   4.413   0.459  0.1239  0.0449 -0.2364
   60phy    C31 1598   0.745   4.522   0.551 -0.2992  0.1028 -0.0506
   60phy    C30 1599   0.807   4.664   0.537 -0.0340 -0.2039 -0.5611
   60phy    C28 1600   0.740   4.771   0.627 -0.1025  0.4022  0.3533
   60phy    C29 1601   0.835   4.818   0.734  0.4218  0.4048  0.0359
   60phy    C27 1602   0.706   4.903   0.564  0.3059 -0.5214 -0.1691
   60phy    C26 1603   0.585   4.911   0.467  0.5039 -0.3863  0.2278
   60phy    C25 1604   0.583   5.056   0.401 -0.5529  0.6797  0.3536
   60phy    C23 1605   0.504   5.082   0.275  0.3518  0.2190 -0.1615
   60phy    C24 1606   0.388   5.187   0.293 -0.3928  0.1557 -0.1020
   60phy    C22 1607   0.600   5.121   0.153  1.0906  0.3756 -0.0964
   60phy    C21 1608   0.545   5.081   0.012 -0.4831  0.4103 -0.4140
   60phy    C20 1609   0.655   5.112  -0.090 -0.0819 -0.3128 -0.5753
   60phy    C18 1610   0.661   5.031  -0.221 -0.4456  0.2896  0.6199
   60phy    O01 1611   0.687   4.891  -0.197  0.3771  0.2153  0.0482
   60phy    H01 1612   0.780   4.879  -0.193  0.4711 -0.4694 -2.5611
   60phy    C19 1613   0.793   5.071  -0.288 -0.2922  0.3191  0.0405
   60phy    C13 1614   0.536   5.034  -0.324 -0.2650  0.9731  0.0038
   60phy     H3 1615   0.456   4.984  -0.265  1.6758  2.4125  4.2146
   60phy    O33 1616   0.469   5.161  -0.343 -0.2422  0.1313 -0.2430
   60phy    H1B 1617   0.535   5.223  -0.365  1.1750 -1.4883 -0.7983
   60phy    C12 1618   0.511   4.932  -0.441  0.4271 -0.1120 -0.4847
   60phy    O11 1619   0.574   4.970  -0.560 -0.3881 -0.0963  0.0190
   60phy    H1A 1620   0.604   5.058  -0.544  3.1594 -1.1372  0.0953
   61phy    C35 1621   1.810   4.939   1.492  0.0270 -0.6540 -0.0196
   61phy    C33 1622   1.756   4.821   1.413 -0.2975  0.3175 -0.4324
   61phy    C34 1623   1.657   4.858   1.306  0.1411  0.0679  0.2069
   61phy    C32 1624   1.867   4.734   1.361 -0.3695 -0.6226 -0.4385
   61phy    C31 1625   1.877   4.601   1.440  0.1549 -0.0641  0.2429
   61phy    C30 1626   1.997   4.509   1.405  0.0977  0.8178 -0.3460
   61phy    C28 1627   2.018   4.381   1.491  0.0788 -0.6446  0.2652
   61phy    C29 1628   2.122   4.300   1.410 -0.5436  0.1551 -0.1763
   61phy    C27 1629   2.077   4.399   1.631 -0.5943  0.1887 -0.7201
   61phy    C26 1630   2.014   4.311   1.743 -0.2903 -1.0253 -0.2545
   61phy    C25 1631   2.069   4.334   1.882  0.2342  0.2703  0.5852
   61phy    C23 1632   1.999   4.283   2.007  0.2170  0.1409 -0.1846
   61phy    C24 1633   2.091   4.279   2.125 -0.1858  0.5480  0.2155
   61phy    C22 1634   1.870   4.361   2.040  1.0090 -0.0222 -0.2998
   61phy    C21 1635   1.751   4.264   2.076  0.1873  0.1069  0.1678
   61phy    C20 1636   1.634   4.322   2.165 -0.7314 -0.9176  0.3271
   61phy    C18 1637   1.660   4.359   2.322 -0.3758 -0.2454  0.8639
   61phy    O01 1638   1.783   4.430   2.338 -0.1672  0.4128 -0.6829
   61phy    H01 1639   1.775   4.511   2.291  0.4046  0.5334 -0.5837
   61phy    C19 1640   1.551   4.465   2.346 -0.2509 -0.1634 -0.5631
   61phy    C13 1641   1.651   4.226   2.413 -0.1795 -0.7755 -0.5626
   61phy     H3 1642   1.578   4.154   2.368 -0.1160 -1.6619  0.6842
   61phy    O33 1643   1.587   4.252   2.540 -0.1864 -0.7210 -0.4033
   61phy    H1B 1644   1.635   4.317   2.587  1.2335 -2.1894  0.2757
   61phy    C12 1645   1.779   4.137   2.438 -0.1741 -0.5659  0.7104
   61phy    O11 1646   1.766   4.024   2.523 -0.2966  0.3318  0.1539
   61phy    H1A 1647   1.698   4.050   2.581  0.7023  0.5603  1.2692
   62phy    C35 1648   0.792   3.560   1.131  0.0071  0.1055 -0.0641
   62phy    C33 1649   0.891   3.650   1.212 -0.2584  0.4665 -0.2663
   62phy    C34 1650   0.938   3.580   1.336 -0.3711 -0.2662 -0.5271
   62phy    C32 1651   1.013   3.690   1.124 -0.2571  0.5680  0.2711
   62phy    C31 1652   1.054   3.841   1.131 -0.2786 -0.1121  0.4489
   62phy    C30 1653   1.185   3.865   1.052  0.8233  0.0700  0.4746
   62phy    C28 1654   1.240   4.011   1.047 -0.0911  0.2994 -0.0318
   62phy    C29 1655   1.356   4.014   1.144  0.1048 -0.2998  0.3153
   62phy    C27 1656   1.300   4.041   0.902  0.1087  0.0315 -0.0520
   62phy    C26 1657   1.202   4.132   0.828  0.0543  0.6393 -0.3470
   62phy    C25 1658   1.268   4.189   0.701 -0.0899  0.4395  0.6096
   62phy    C23 1659   1.184   4.277   0.611  0.0354  0.4950  0.3073
   62phy    C24 1660   1.207   4.416   0.658 -0.1517  0.2829  0.1515
   62phy    C22 1661   1.234   4.262   0.463  0.2485  0.2233  0.4173
   62phy    C21 1662   1.142   4.288   0.343  0.2226 -0.5513 -0.5725
   62phy    C20 1663   1.197   4.231   0.212 -0.7416  0.8023 -0.4139
   62phy    C18 1664   1.133   4.250   0.071 -0.2599  0.3372 -0.7571
   62phy    O01 1665   0.989   4.219   0.072 -0.0500  0.0179 -0.2046
   62phy    H01 1666   0.974   4.134   0.110 -0.2492 -0.1336 -0.6139
   62phy    C19 1667   1.204   4.143  -0.015  0.8777  0.7408  0.3575
   62phy    C13 1668   1.153   4.393   0.003 -0.2167 -0.6181 -0.1688
   62phy     H3 1669   1.244   4.435   0.053 -0.5876  0.1983 -0.1606
   62phy    O33 1670   1.201   4.413  -0.133  0.4084 -0.2544 -0.1233
   62phy    H1B 1671   1.130   4.427  -0.193 -0.1233 -3.6692 -0.5023
   62phy    C12 1672   1.076   4.519   0.046  0.3639  0.1819 -0.1510
   62phy    O11 1673   0.962   4.550  -0.026 -0.2250  0.1052  0.3179
   62phy    H1A 1674   0.897   4.486  -0.006 -0.2651  0.3061  0.8469
   63phy    C35 1675   1.229   3.510   2.289 -0.5589 -0.2534  0.3983
   63phy    C33 1676   1.271   3.431   2.415  0.5212  0.0738  0.3898
   63phy    C34 1677   1.157   3.359   2.480 -0.1809 -0.0526 -0.1243
   63phy    C32 1678   1.384   3.330   2.395 -0.0040 -0.3883 -0.1250
   63phy    C31 1679   1.502   3.344   2.489 -0.0020  0.4553  0.4572
   63phy    C30 1680   1.612   3.260   2.431 -0.0051 -0.4520 -0.0470
   63phy    C28 1681   1.740   3.279   2.516  0.2002  0.2806  0.0458
   63phy    C29 1682   1.736   3.189   2.645 -0.6285  0.6926 -0.1217
   63phy    C27 1683   1.855   3.244   2.420 -0.7877 -0.1493 -0.5959
   63phy    C26 1684   1.989   3.303   2.472  0.0179 -0.5112  0.6752
   63phy    C25 1685   2.102   3.284   2.370 -0.0406  0.1824  0.2439
   63phy    C23 1686   2.245   3.331   2.412  0.0358  0.3668 -0.1900
   63phy    C24 1687   2.342   3.262   2.319 -0.6040  0.0720 -0.1160
   63phy    C22 1688   2.268   3.482   2.406  0.6695 -0.1313 -0.6233
   63phy    C21 1689   2.247   3.564   2.529 -0.7059  0.4617  0.1735
   63phy    C20 1690   2.221   3.712   2.510  0.0992 -0.1842 -0.1911
   63phy    C18 1691   2.150   3.792   2.630  0.4968  0.1286  0.1099
   63phy    O01 1692   2.216   3.770   2.755 -0.4066  0.0944  0.5006
   63phy    H01 1693   2.232   3.679   2.767 -1.2400 -0.0841  0.3684
   63phy    C19 1694   2.182   3.935   2.578 -0.3338  0.0046 -0.7626
   63phy    C13 1695   1.990   3.762   2.646  0.3512  0.7668  0.6700
   63phy     H3 1696   1.945   3.761   2.543  1.0857 -0.8368  0.3414
   63phy    O33 1697   1.911   3.864   2.710  0.1476 -0.0533  0.1215
   63phy    H1B 1698   1.922   3.940   2.656  0.0492 -1.3541 -1.8414
   63phy    C12 1699   1.950   3.626   2.717 -0.1594  0.2078 -0.1003
   63phy    O11 1700   1.944   3.638   2.858 -0.2992  0.4982  0.6499
   63phy    H1A 1701   1.968   3.728   2.871 -2.4495  1.1706  0.4277
   64phy    C35 1702   1.537   4.760   0.809  0.7699 -0.1174 -0.1864
   64phy    C33 1703   1.676   4.806   0.827 -0.6296  0.2690 -0.2904
   64phy    C34 1704   1.673   4.947   0.889  0.3547 -0.2848 -0.0979
   64phy    C32 1705   1.733   4.720   0.935  0.3794 -0.2834 -0.4604
   64phy    C31 1706   1.798   4.592   0.879  0.6300  0.0544 -0.3202
   64phy    C30 1707   1.881   4.530   0.981  0.3748  0.8476  0.2184
   64phy    C28 1708   1.940   4.390   0.944 -1.0071  0.2666 -0.1067
   64phy    C29 1709   2.080   4.372   1.010  0.2534  0.1254 -0.5069
   64phy    C27 1710   1.851   4.268   0.980  0.1202 -0.0112  0.1772
   64phy    C26 1711   1.833   4.169   0.862 -0.3980  0.4972  0.1547
   64phy    C25 1712   1.723   4.065   0.876  0.1099  0.2717  0.7542
   64phy    C23 1713   1.713   3.957   0.764  0.4120 -0.3268  0.0733
   64phy    C24 1714   1.664   3.830   0.827 -0.3535  0.5140 -0.3020
   64phy    C22 1715   1.639   4.001   0.635  0.3075  0.3851 -0.3707
   64phy    C21 1716   1.702   3.955   0.506  0.1145  0.3653  0.1244
   64phy    C20 1717   1.617   3.972   0.379  0.8193 -1.1016 -0.2137
   64phy    C18 1718   1.658   3.900   0.245  0.0562 -0.1734  0.0523
   64phy    O01 1719   1.792   3.936   0.204 -0.0442 -0.5600  0.0314
   64phy    H01 1720   1.807   4.028   0.191 -0.4473 -0.3847  0.7398
   64phy    C19 1721   1.560   3.951   0.141  0.0467  0.1617 -0.1048
   64phy    C13 1722   1.669   3.737   0.250 -0.0318  0.0028 -0.8602
   64phy     H3 1723   1.745   3.722   0.330 -1.6376  0.7635  0.8905
   64phy    O33 1724   1.562   3.667   0.322 -0.3312  0.2941 -0.4911
   64phy    H1B 1725   1.521   3.732   0.375  0.2674  0.3706 -0.1011
   64phy    C12 1726   1.753   3.642   0.164  0.5832  0.1929  0.3200
   64phy    O11 1727   1.834   3.695   0.074 -0.6995 -0.1386 -0.2350
   64phy    H1A 1728   1.790   3.745   0.009 -1.6503 -0.1708  0.3722
   65phy    C35 1729   3.005   0.603   1.977  0.2084  0.7835 -0.6832
   65phy    C33 1730   2.863   0.637   2.018  0.3943 -0.1524 -0.5908
   65phy    C34 1731   2.874   0.698   2.159  0.0494 -0.2383 -0.2134
   65phy    C32 1732   2.792   0.725   1.918  0.0104 -0.0611  0.2021
   65phy    C31 1733   2.712   0.654   1.808 -0.4063  0.4046  0.1619
   65phy    C30 1734   2.663   0.747   1.692  0.4490  0.5734  0.2775
   65phy    C28 1735   2.598   0.669   1.573 -0.2085 -0.1905 -0.0069
   65phy    C29 1736   2.477   0.750   1.532  0.3285  0.3872  0.1966
   65phy    C27 1737   2.698   0.632   1.459  0.2582  0.0201  0.4221
   65phy    C26 1738   2.689   0.490   1.402 -0.3813  0.0883  0.5725
   65phy    C25 1739   2.786   0.479   1.284  0.2219  0.2991 -0.0514
   65phy    C23 1740   2.793   0.344   1.210 -0.0707  0.5109  0.4198
   65phy    C24 1741   2.683   0.339   1.104  0.2560  0.4836  0.0319
   65phy    C22 1742   2.930   0.313   1.147 -0.1307 -0.0762  0.0520
   65phy    C21 1743   2.978   0.170   1.147  0.6436 -0.3823  0.5883
   65phy    C20 1744   3.085   0.141   1.041  0.1555  0.2432  0.0642
   65phy    C18 1745   3.150   0.002   1.033 -0.1649  0.0003  0.2408
   65phy    O01 1746   3.175  -0.052   1.163  0.1985  0.0480 -0.0260
   65phy    H01 1747   3.159   0.008   1.233 -1.4655  0.6933 -0.8892
   65phy    C19 1748   3.285   0.033   0.972  0.7235  0.1050 -0.5958
   65phy    C13 1749   3.046  -0.094   0.950 -0.4461 -0.1283  0.2320
   65phy     H3 1750   2.956  -0.096   1.017  0.7332 -0.5218  1.8630
   65phy    O33 1751   2.985  -0.051   0.831  0.0138 -0.0908  0.3735
   65phy    H1B 1752   2.906  -0.005   0.856 -0.2717  0.5642 -1.5775
   65phy    C12 1753   3.056  -0.250   0.951  0.4890  0.2004 -0.6074
   65phy    O11 1754   3.130  -0.310   1.063 -0.3711  0.0155  0.0548
   65phy    H1A 1755   3.176  -0.244   1.111  3.7004 -2.0084 -0.6509
   66phy    C35 1756   1.039   0.301   1.108  0.6034  0.2093 -0.0748
   66phy    C33 1757   1.151   0.402   1.094  0.7020  0.3324 -0.4436
   66phy    C34 1758   1.115   0.501   0.992  0.0819  0.0030  0.7062
   66phy    C32 1759   1.176   0.473   1.230 -0.3833 -0.8362  0.0668
   66phy    C31 1760   1.318   0.535   1.262  0.0973 -0.1348  0.1106
   66phy    C30 1761   1.325   0.614   1.396  0.1509  0.3358 -0.3508
   66phy    C28 1762   1.464   0.648   1.440 -0.0117  0.0453 -0.5914
   66phy    C29 1763   1.490   0.792   1.394 -0.2976  0.2496  0.3197
   66phy    C27 1764   1.482   0.635   1.595  0.6498 -0.0282  0.0194
   66phy    C26 1765   1.619   0.605   1.651  0.0731 -0.3673 -0.4582
   66phy    C25 1766   1.620   0.617   1.805 -0.0464 -0.3629 -0.1956
   66phy    C23 1767   1.763   0.617   1.866 -0.0549 -0.1018  0.1822
   66phy    C24 1768   1.826   0.757   1.881  0.6583  0.9129 -0.0229
   66phy    C22 1769   1.748   0.550   2.003 -0.0611 -0.4562 -0.2238
   66phy    C21 1770   1.864   0.489   2.083 -0.2478 -0.5265  0.0341
   66phy    C20 1771   1.809   0.419   2.205  0.0013  0.3662  0.6608
   66phy    C18 1772   1.892   0.371   2.324  0.2366  0.9012 -0.6755
   66phy    O01 1773   1.992   0.469   2.362 -0.2546  0.3373 -0.1565
   66phy    H01 1774   1.976   0.548   2.314 -0.2232  0.5251  0.1384
   66phy    C19 1775   1.795   0.358   2.448  0.0572 -0.1737  0.0045
   66phy    C13 1776   1.974   0.234   2.279  0.5694  0.1062 -0.7627
   66phy     H3 1777   2.022   0.245   2.179  0.8444  0.6560 -0.5730
   66phy    O33 1778   1.879   0.126   2.259 -0.1116 -0.2275 -0.0330
   66phy    H1B 1779   1.825   0.135   2.183 -0.2236 -1.3573 -0.1125
   66phy    C12 1780   2.090   0.173   2.371  0.4550 -0.2529 -0.5734
   66phy    O11 1781   2.051   0.104   2.488  0.4725  0.3429 -0.0426
   66phy    H1A 1782   2.008   0.026   2.459 -1.4965  1.9867 -1.9244
   67phy    C35 1783   3.057   0.873   0.891 -0.5665  0.4654  0.2757
   67phy    C33 1784   3.071   0.823   1.035  0.2582  0.0942  0.0361
   67phy    C34 1785   2.935   0.844   1.105 -0.3789 -0.0963 -0.0674
   67phy    C32 1786   3.126   0.682   1.049  0.2118  0.0902 -0.4607
   67phy    C31 1787   3.278   0.669   1.073  0.0496  0.0613  0.5055
   67phy    C30 1788   3.319   0.523   1.070 -0.3409 -0.2839 -0.6706
   67phy    C28 1789   3.466   0.497   1.089 -0.3850  0.2226  0.0598
   67phy    C29 1790   3.521   0.514   1.232 -0.0569  0.1745 -0.0348
   67phy    C27 1791   3.503   0.361   1.040 -0.2083  0.3540 -0.2653
   67phy    C26 1792   3.579   0.362   0.910 -0.6970  0.8288 -0.0568
   67phy    C25 1793   3.609   0.220   0.865 -0.2810  0.1409 -0.1765
   67phy    C23 1794   3.686   0.208   0.734 -0.3910 -0.6485  0.0121
   67phy    C24 1795   3.829   0.187   0.764 -0.0546 -0.5668  0.3145
   67phy    C22 1796   3.654   0.079   0.652 -0.4928  0.2983 -0.5215
   67phy    C21 1797   3.526   0.067   0.568  0.5404 -0.6734  0.3576
   67phy    C20 1798   3.510  -0.066   0.497  0.1721 -0.0064  0.2012
   67phy    C18 1799   3.381  -0.109   0.423  0.5108 -0.0404  0.8236
   67phy    O01 1800   3.276  -0.131   0.514 -0.2278 -0.7353 -0.1342
   67phy    H01 1801   3.310  -0.178   0.588  3.0749  1.2088 -0.2262
   67phy    C19 1802   3.420  -0.249   0.368  0.5743 -0.1164  0.1364
   67phy    C13 1803   3.341  -0.015   0.299  0.0915 -0.1716 -0.2100
   67phy     H3 1804   3.333   0.088   0.343 -1.0315  0.4003 -1.6785
   67phy    O33 1805   3.443   0.023   0.202  0.2538  0.6980  0.2659
   67phy    H1B 1806   3.451  -0.049   0.143  1.0261  1.4501 -0.5666
   67phy    C12 1807   3.190   0.003   0.247 -0.3876  0.0162  0.2237
   67phy    O11 1808   3.135  -0.085   0.162 -0.1427  0.4167 -0.0091
   67phy    H1A 1809   3.194  -0.101   0.091  1.8277  1.0913  1.4054
   68phy    C35 1810   2.386   0.186   1.241  0.0906 -0.2308 -0.0459
   68phy    C33 1811   2.379   0.172   1.395  0.5610  0.3689 -0.3019
   68phy    C34 1812   2.330   0.307   1.458 -0.0285  0.1497  0.0748
   68phy    C32 1813   2.280   0.062   1.433 -0.3598  0.1218  0.0254
   68phy    C31 1814   2.356  -0.071   1.451 -0.2112  0.0875 -0.3915
   68phy    C30 1815   2.270  -0.186   1.506 -0.2422  0.0219  0.3466
   68phy    C28 1816   2.344  -0.313   1.551 -0.0008  0.1995  0.0919
   68phy    C29 1817   2.317  -0.344   1.699  0.0463 -0.7736 -0.1397
   68phy    C27 1818   2.298  -0.420   1.445 -0.3431  0.3779 -0.1432
   68phy    C26 1819   2.409  -0.497   1.372 -0.3209 -0.5065  0.4790
   68phy    C25 1820   2.364  -0.593   1.258  0.4810  0.7737  0.0442
   68phy    C23 1821   2.485  -0.637   1.174  0.0773 -0.2011  0.5175
   68phy    C24 1822   2.539  -0.771   1.233 -0.0850 -0.0940 -0.0736
   68phy    C22 1823   2.458  -0.658   1.025  0.3604  0.0696  0.2982
   68phy    C21 1824   2.529  -0.562   0.925  0.6994  0.0186 -0.2726
   68phy    C20 1825   2.506  -0.600   0.779 -1.3135 -0.2198 -0.2798
   68phy    C18 1826   2.380  -0.596   0.687  0.8044  0.1613 -0.4152
   68phy    O01 1827   2.288  -0.693   0.743 -0.5053  0.5057 -0.1332
   68phy    H01 1828   2.337  -0.772   0.753  0.8341  1.2100 -0.8816
   68phy    C19 1829   2.432  -0.668   0.564  0.1833  0.2398  0.1221
   68phy    C13 1830   2.312  -0.449   0.666 -0.6883 -0.0512 -0.5647
   68phy     H3 1831   2.300  -0.406   0.769 -1.1892 -0.9716 -0.2228
   68phy    O33 1832   2.393  -0.347   0.608  0.6295  0.0647  0.0747
   68phy    H1B 1833   2.386  -0.354   0.515 -0.8878  0.0622  0.1594
   68phy    C12 1834   2.158  -0.419   0.664  0.1829  0.2594 -0.0092
   68phy    O11 1835   2.080  -0.534   0.691  0.3484 -0.1991 -0.0660
   68phy    H1A 1836   2.138  -0.589   0.740  2.3936  1.0812 -0.9410
   69phy    C35 1837   2.895   2.919   2.472  0.5073 -0.0468  0.1854
   69phy    C33 1838   2.945   3.038   2.396 -0.9283  0.1003 -0.1274
   69phy    C34 1839   3.036   2.987   2.285  0.1591 -0.6440  0.9396
   69phy    C32 1840   2.839   3.143   2.354  0.2828  0.0144  0.0033
   69phy    C31 1841   2.896   3.286   2.354 -0.5301 -0.6318 -0.1964
   69phy    C30 1842   2.792   3.394   2.323 -0.7832  0.0539 -0.1496
   69phy    C28 1843   2.830   3.533   2.370 -0.5638 -0.4563 -0.3608
   69phy    C29 1844   2.918   3.614   2.273 -0.4537 -0.5537 -0.4910
   69phy    C27 1845   2.704   3.615   2.420  0.2675  0.7148  0.1034
   69phy    C26 1846   2.714   3.685   2.551  0.4365 -0.7190 -1.1899
   69phy    C25 1847   2.606   3.794   2.580  0.0266  0.1041 -0.3000
   69phy    C23 1848   2.645   3.874   2.706  0.5045 -0.3879  0.2327
   69phy    C24 1849   2.658   4.015   2.659 -0.2975  0.5062 -0.0038
   69phy    C22 1850   2.539   3.883   2.820 -0.0981 -0.6669  0.0542
   69phy    C21 1851   2.569   3.785   2.938  0.0271  0.1072 -0.5329
   69phy    C20 1852   2.462   3.800   3.051 -0.4692  0.4184  0.3945
   69phy    C18 1853   2.503   3.794   3.206  0.0333  0.4645 -0.6959
   69phy    O01 1854   2.588   3.909   3.234 -0.1230  0.2721 -0.1214
   69phy    H01 1855   2.549   3.991   3.210 -0.4648  0.6997  1.7635
   69phy    C19 1856   2.368   3.824   3.276  0.4107 -0.7136 -0.3478
   69phy    C13 1857   2.575   3.663   3.265  0.2169  0.3244 -0.0152
   69phy     H3 1858   2.531   3.572   3.217  0.0074  0.6710 -0.4805
   69phy    O33 1859   2.544   3.641   3.406  0.1804 -0.4621  0.1789
   69phy    H1B 1860   2.607   3.690   3.455  0.5738  0.4618 -1.1984
   69phy    C12 1861   2.729   3.647   3.237 -0.0987 -0.4128  0.6366
   69phy    O11 1862   2.781   3.519   3.251 -0.1902 -0.4242  0.0914
   69phy    H1A 1863   2.758   3.465   3.178 -0.3013 -0.4201  0.1231
   70phy    C35 1864   0.934   0.072   0.688  0.3741 -0.0013  0.0318
   70phy    C33 1865   1.007   0.200   0.659 -0.0688  0.2565  0.5829
   70phy    C34 1866   0.928   0.312   0.724  0.0791  0.1727 -0.4221
   70phy    C32 1867   1.148   0.194   0.722  0.5544 -0.2337 -0.4240
   70phy    C31 1868   1.259   0.257   0.634 -0.1337  0.0417 -0.1278
   70phy    C30 1869   1.390   0.268   0.713 -0.3128 -0.1352 -0.1617
   70phy    C28 1870   1.517   0.329   0.653  0.0687 -0.0905  1.3038
   70phy    C29 1871   1.541   0.476   0.686 -0.5709 -0.3240 -0.2565
   70phy    C27 1872   1.627   0.228   0.694  0.5823 -0.9963  0.6322
   70phy    C26 1873   1.746   0.210   0.600 -0.2481 -0.1196  0.1074
   70phy    C25 1874   1.833   0.092   0.636 -0.2139 -0.0629 -0.1382
   70phy    C23 1875   1.919   0.042   0.527 -0.8249  0.1505  0.5450
   70phy    C24 1876   2.055   0.004   0.588 -0.2958  1.0073 -0.5137
   70phy    C22 1877   1.871  -0.093   0.463  0.2593  0.5259 -0.0774
   70phy    C21 1878   1.900  -0.115   0.315  0.0642 -0.1913  0.3107
   70phy    C20 1879   1.814  -0.223   0.252  0.4154 -0.5239  0.2333
   70phy    C18 1880   1.825  -0.261   0.105  0.6132  0.1661  0.0366
   70phy    O01 1881   1.807  -0.141   0.021  0.6068 -0.3775  0.3282
   70phy    H01 1882   1.872  -0.077   0.043 -0.2379 -0.1147  2.2888
   70phy    C19 1883   1.694  -0.341   0.087  0.0083  0.3241 -0.2795
   70phy    C13 1884   1.952  -0.347   0.057 -0.3105  0.2457  0.0295
   70phy     H3 1885   1.981  -0.407   0.147  0.7943 -0.0792 -0.5324
   70phy    O33 1886   1.944  -0.455  -0.034 -0.2961  0.3399 -0.5516
   70phy    H1B 1887   1.957  -0.423  -0.122  2.8550  0.3468 -0.1906
   70phy    C12 1888   2.093  -0.286   0.049 -0.1433  0.0762  0.1371
   70phy    O11 1889   2.132  -0.252  -0.085  0.4679  0.0194 -0.1510
   70phy    H1A 1890   2.220  -0.221  -0.077  0.8493 -1.4842  2.5392
   71phy    C35 1891   2.198   1.186   0.931  0.1873  0.3570  0.6373
   71phy    C33 1892   2.060   1.149   0.968  0.1271  0.3423 -0.1479
   71phy    C34 1893   1.985   1.270   0.933  0.5999  0.1497  0.2564
   71phy    C32 1894   2.012   1.028   0.883 -0.0398 -0.3028  0.2351
   71phy    C31 1895   1.963   0.918   0.977 -0.1704 -0.2492 -0.8828
   71phy    C30 1896   1.870   0.818   0.909 -0.1997  0.2129  0.1108
   71phy    C28 1897   1.875   0.680   0.981  0.2330  0.3584 -0.0808
   71phy    C29 1898   1.737   0.652   1.043  0.0522 -0.5345 -0.0495
   71phy    C27 1899   1.905   0.573   0.871 -0.7383  0.1980 -0.6031
   71phy    C26 1900   2.048   0.524   0.876 -0.1663 -0.5344 -0.2190
   71phy    C25 1901   2.089   0.399   0.793 -0.1419 -0.8239  0.4062
   71phy    C23 1902   2.237   0.377   0.799  0.2087  0.6276  0.5522
   71phy    C24 1903   2.255   0.252   0.892  0.4765 -0.2823 -0.4033
   71phy    C22 1904   2.296   0.339   0.666 -0.0906 -0.2207 -0.1635
   71phy    C21 1905   2.321   0.457   0.572  0.4284  0.3707 -0.0091
   71phy    C20 1906   2.362   0.421   0.428  0.3339 -0.3178 -0.4167
   71phy    C18 1907   2.250   0.347   0.328  0.4557  0.0799  0.0330
   71phy    O01 1908   2.189   0.241   0.407 -0.6049  0.0731  0.4026
   71phy    H01 1909   2.254   0.183   0.441  0.0163  0.9722  0.7824
   71phy    C19 1910   2.339   0.302   0.209 -0.4440 -0.1045  0.6203
   71phy    C13 1911   2.125   0.431   0.282 -0.2896 -0.0708  0.6036
   71phy     H3 1912   2.076   0.460   0.378  0.3378  3.0048  0.1349
   71phy    O33 1913   2.157   0.565   0.244 -0.9257  0.6204 -0.1039
   71phy    H1B 1914   2.137   0.573   0.153 -0.4546 -1.7263 -0.4648
   71phy    C12 1915   1.989   0.373   0.233  0.4363  0.1248  0.4708
   71phy    O11 1916   1.981   0.232   0.220  0.1537  0.4022  0.6812
   71phy    H1A 1917   2.035   0.193   0.287  1.7445  0.6783 -0.3743
   72phy    C35 1918   2.298   1.463   1.427 -0.6921  0.2543 -0.2628
   72phy    C33 1919   2.354   1.605   1.400  0.2617 -0.6468  0.4275
   72phy    C34 1920   2.422   1.648   1.519  0.3889  0.2288  0.4751
   72phy    C32 1921   2.449   1.621   1.280  0.0433  0.4298  0.2386
   72phy    C31 1922   2.403   1.597   1.135 -0.1201  0.6713  0.0019
   72phy    C30 1923   2.523   1.642   1.044  0.0269 -0.1914 -0.6762
   72phy    C28 1924   2.520   1.608   0.893  0.1128  0.0629  0.1578
   72phy    C29 1925   2.575   1.710   0.793 -0.2561  0.1359 -0.1799
   72phy    C27 1926   2.593   1.470   0.880 -0.0985 -0.1124  0.1459
   72phy    C26 1927   2.583   1.374   0.763  0.4799 -0.6729  0.4348
   72phy    C25 1928   2.605   1.230   0.810  0.0781 -0.1840 -0.2013
   72phy    C23 1929   2.593   1.116   0.705  0.0079  0.1399  0.6805
   72phy    C24 1930   2.721   1.040   0.707 -0.0884  0.5343  0.5788
   72phy    C22 1931   2.477   1.012   0.741  0.3745  0.3539  0.0314
   72phy    C21 1932   2.393   0.989   0.615  0.5928 -0.4203  0.2428
   72phy    C20 1933   2.306   0.868   0.608  0.4861 -0.1314 -0.0079
   72phy    C18 1934   2.191   0.878   0.494  0.2895 -0.3548  0.0850
   72phy    O01 1935   2.115   1.001   0.497 -0.2509 -0.3357  0.2266
   72phy    H01 1936   2.076   1.012   0.582 -1.7645 -0.4759 -0.4205
   72phy    C19 1937   2.087   0.771   0.537 -0.2117 -0.0285  0.1383
   72phy    C13 1938   2.252   0.855   0.345 -0.5453  0.5676  0.0183
   72phy     H3 1939   2.327   0.937   0.332 -1.8185  1.4992 -1.9883
   72phy    O33 1940   2.342   0.740   0.317  0.7394  0.4142  0.6587
   72phy    H1B 1941   2.289   0.671   0.281 -1.1341  2.0351  0.1862
   72phy    C12 1942   2.174   0.897   0.211 -0.0610 -0.0233 -0.3067
   72phy    O11 1943   2.079   1.000   0.225 -0.7126  0.4307 -0.3404
   72phy    H1A 1944   2.071   1.028   0.314 -0.7689  0.5913 -0.3947
   73phy    C35 1945   2.267   2.110   1.504 -0.5164 -0.3251  0.3505
   73phy    C33 1946   2.403   2.143   1.456 -0.5724  0.2657 -0.1787
   73phy    C34 1947   2.502   2.115   1.568  0.2974 -0.4044  0.2291
   73phy    C32 1948   2.436   2.067   1.321  0.2860 -0.0579  0.3129
   73phy    C31 1949   2.532   2.147   1.234  0.5067  0.6842 -0.0101
   73phy    C30 1950   2.616   2.052   1.143 -0.1767 -0.0235 -0.2456
   73phy    C28 1951   2.739   2.111   1.074 -0.3322  0.2566 -0.4731
   73phy    C29 1952   2.861   2.104   1.168  0.1414 -0.2351  0.3096
   73phy    C27 1953   2.760   2.029   0.945 -0.5884  0.2561 -0.3301
   73phy    C26 1954   2.868   2.067   0.849 -0.2196  0.2050 -0.2831
   73phy    C25 1955   2.889   1.968   0.735  0.1027  0.2534 -0.3662
   73phy    C23 1956   3.010   1.999   0.639  0.0965 -0.0569  0.2834
   73phy    C24 1957   3.038   1.869   0.570 -0.1546  0.0151  0.4678
   73phy    C22 1958   2.991   2.097   0.521  0.1072  0.1171 -0.0748
   73phy    C21 1959   2.990   2.244   0.552 -0.0685 -0.1444  0.3809
   73phy    C20 1960   2.995   2.330   0.426  0.3263  0.4194 -0.5266
   73phy    C18 1961   2.949   2.478   0.434  0.2855  0.8623  0.2593
   73phy    O01 1962   2.810   2.485   0.470 -0.4868 -0.1777  0.3162
   73phy    H01 1963   2.809   2.540   0.546  0.3556  2.1140 -1.2175
   73phy    C19 1964   2.960   2.525   0.286  0.2803 -0.6522  0.0104
   73phy    C13 1965   3.038   2.566   0.534  0.5039 -0.1064  0.2084
   73phy     H3 1966   3.037   2.505   0.629  2.4907  0.0699  0.3863
   73phy    O33 1967   3.176   2.569   0.515  0.0341 -0.0068  0.3310
   73phy    H1B 1968   3.205   2.500   0.459  2.3290  0.6950  0.5294
   73phy    C12 1969   2.980   2.693   0.613 -0.1370 -0.6067  0.7048
   73phy    O11 1970   2.843   2.689   0.636  0.6645 -0.2751 -0.2276
   73phy    H1A 1971   2.800   2.770   0.615 -1.8203 -0.9640  1.7610
   74phy    C35 1972   3.621   2.491   1.480 -0.2311  0.0047 -0.0192
   74phy    C33 1973   3.581   2.505   1.337  0.6626  0.7169 -0.4487
   74phy    C34 1974   3.478   2.614   1.308 -0.1134 -0.5287  0.5373
   74phy    C32 1975   3.716   2.515   1.262  0.6332  1.0645  0.3711
   74phy    C31 1976   3.724   2.439   1.130  0.6138  0.3527 -0.5109
   74phy    C30 1977   3.846   2.473   1.053  0.1258 -0.2159 -0.5384
   74phy    C28 1978   3.825   2.461   0.897 -1.1167  0.4966  0.2063
   74phy    C29 1979   3.879   2.595   0.840 -0.0101  0.0614  0.3879
   74phy    C27 1980   3.893   2.340   0.830 -0.0915 -0.6241  0.2184
   74phy    C26 1981   3.834   2.301   0.694  0.1616 -0.6579  0.0198
   74phy    C25 1982   3.910   2.197   0.613  0.4816 -0.0926  0.3219
   74phy    C23 1983   3.852   2.157   0.474 -0.0629  0.5255  0.1198
   74phy    C24 1984   3.955   2.073   0.398 -0.4310 -0.4428 -0.4855
   74phy    C22 1985   3.715   2.081   0.470 -0.1885 -0.0478 -0.0676
   74phy    C21 1986   3.642   2.118   0.338 -0.2357 -0.2816  0.0689
   74phy    C20 1987   3.513   2.043   0.332  0.4611 -0.1804  0.0549
   74phy    C18 1988   3.414   2.066   0.205 -0.7343  0.2757 -0.1903
   74phy    O01 1989   3.417   2.207   0.176 -0.1723 -0.1812  0.7111
   74phy    H01 1990   3.357   2.253   0.231  0.6077  0.6327  0.9050
   74phy    C19 1991   3.273   2.031   0.259 -0.2652 -0.1244 -0.1760
   74phy    C13 1992   3.452   1.982   0.076 -0.1028 -0.1482  0.3153
   74phy     H3 1993   3.552   2.016   0.038 -0.5764 -0.8440 -1.6676
   74phy    O33 1994   3.489   1.848   0.111 -0.2811 -0.5545  0.4507
   74phy    H1B 1995   3.581   1.844   0.129 -0.6706  0.5547  3.1651
   74phy    C12 1996   3.406   2.000  -0.072 -0.3283 -0.2656  0.3090
   74phy    O11 1997   3.359   2.130  -0.108  0.1959  0.0622  0.2306
   74phy    H1A 1998   3.390   2.159  -0.192 -0.0212  2.7134  1.0021
   75phy    C35 1999   4.927   2.013   2.291  0.7682  0.6016 -0.2517
   75phy    C33 2000   4.777   1.996   2.283  0.3542 -0.1896 -0.7950
   75phy    C34 2001   4.705   2.052   2.413 -0.0480 -0.5369  0.9256
   75phy    C32 2002   4.722   2.056   2.147  0.0181 -0.5909 -0.5438
   75phy    C31 2003   4.646   1.966   2.046 -0.2017  0.0125 -0.3135
   75phy    C30 2004   4.620   2.032   1.912  0.1394 -0.3407 -0.0286
   75phy    C28 2005   4.504   1.961   1.841 -0.1908  0.4379 -0.2783
   75phy    C29 2006   4.380   2.045   1.827 -0.1856  0.2885 -0.2374
   75phy    C27 2007   4.546   1.923   1.696  0.1164 -0.2527  0.0179
   75phy    C26 2008   4.648   1.822   1.659 -0.0489  0.1593  0.7905
   75phy    C25 2009   4.636   1.782   1.507  0.2234 -0.0492 -0.4022
   75phy    C23 2010   4.770   1.718   1.452 -0.0090 -0.4713  0.3324
   75phy    C24 2011   4.777   1.568   1.491  0.7317 -0.5524 -0.3048
   75phy    C22 2012   4.774   1.723   1.297  0.6104 -0.0229 -0.0930
   75phy    C21 2013   4.837   1.848   1.221 -0.4041 -0.0863  0.1477
   75phy    C20 2014   4.815   1.846   1.066 -0.7942  0.6529 -0.0707
   75phy    C18 2015   4.868   1.957   0.977  0.3660 -0.1908  0.1476
   75phy    O01 2016   4.893   2.074   1.057  0.2589  0.1984 -0.0294
   75phy    H01 2017   4.876   2.057   1.148 -3.2711  2.7682 -0.0070
   75phy    C19 2018   4.745   1.980   0.890  0.4132 -0.2470  0.1262
   75phy    C13 2019   5.006   1.911   0.901  0.2073 -0.3905 -0.3008
   75phy     H3 2020   5.083   1.905   0.983  1.4920  0.4715 -1.3994
   75phy    O33 2021   5.020   1.771   0.856 -0.4521 -0.1551  0.0484
   75phy    H1B 2022   4.995   1.762   0.766  2.3015 -1.0007 -0.7403
   75phy    C12 2023   5.104   2.021   0.845  0.1801  0.1555  0.1352
   75phy    O11 2024   5.063   2.151   0.854 -0.0067 -0.4306  0.6962
   75phy    H1A 2025   5.019   2.173   0.934 -0.2529  0.1741  0.3972
   76phy    C35 2026   3.623   1.880   1.707 -0.0137 -0.1846 -0.1845
   76phy    C33 2027   3.564   1.751   1.763  0.1434  0.2731 -0.0464
   76phy    C34 2028   3.507   1.674   1.643 -0.7469  0.3768 -0.1741
   76phy    C32 2029   3.666   1.665   1.840  0.9809 -0.7857 -0.1521
   76phy    C31 2030   3.631   1.637   1.989 -0.2794 -0.0966  0.0537
   76phy    C30 2031   3.735   1.545   2.063 -0.6786 -0.0276 -0.6357
   76phy    C28 2032   3.713   1.521   2.213 -0.5097  0.1449 -0.0493
   76phy    C29 2033   3.783   1.390   2.255  0.5798 -0.2789  0.1075
   76phy    C27 2034   3.781   1.636   2.299 -0.0729  0.2211  0.0977
   76phy    C26 2035   3.689   1.702   2.407 -0.6383  0.8140  0.1958
   76phy    C25 2036   3.753   1.807   2.493  0.3233 -0.5756 -0.6097
   76phy    C23 2037   3.683   1.876   2.613 -0.1544  0.2266 -0.2223
   76phy    C24 2038   3.633   1.781   2.719 -0.0300 -0.1151 -0.3813
   76phy    C22 2039   3.782   1.974   2.674  0.1089 -0.3375  0.5156
   76phy    C21 2040   3.727   2.099   2.743  0.4248 -0.3499 -0.0426
   76phy    C20 2041   3.840   2.180   2.805 -0.3330  0.5188  0.2769
   76phy    C18 2042   3.812   2.272   2.929 -0.5582 -0.6409 -0.3622
   76phy    O01 2043   3.724   2.203   3.034 -0.7046  0.1439  0.3894
   76phy    H01 2044   3.663   2.257   3.081 -0.5969  0.0857  0.5961
   76phy    C19 2045   3.952   2.276   3.000 -0.2691  0.5980  0.2334
   76phy    C13 2046   3.757   2.419   2.893 -0.1529  0.0060  0.7917
   76phy     H3 2047   3.820   2.459   2.809 -0.3024 -1.1334  0.1230
   76phy    O33 2048   3.780   2.520   2.989  0.4418  0.1249  0.1606
   76phy    H1B 2049   3.736   2.492   3.066 -2.5209 -1.1014 -1.7837
   76phy    C12 2050   3.609   2.439   2.849 -0.1278 -0.0355 -0.4531
   76phy    O11 2051   3.584   2.557   2.774 -0.0067 -0.0200 -0.0435
   76phy    H1A 2052   3.614   2.628   2.826  1.3461 -1.5224  1.3256
   77phy    C35 2053   2.614   1.287   1.287  0.0472  0.1896  0.8494
   77phy    C33 2054   2.629   1.137   1.304 -0.3267 -0.0770  0.0323
   77phy    C34 2055   2.609   1.099   1.450  0.3667  0.4401 -0.1848
   77phy    C32 2056   2.525   1.059   1.219  0.6277  0.3424  0.1450
   77phy    C31 2057   2.541   0.912   1.179 -0.3457 -0.1534  0.2807
   77phy    C30 2058   2.422   0.844   1.108  0.4180  0.3074 -0.5647
   77phy    C28 2059   2.445   0.695   1.090  0.4224  0.3996 -0.4982
   77phy    C29 2060   2.321   0.622   1.149 -0.0447 -0.5228  0.8404
   77phy    C27 2061   2.477   0.634   0.952  0.4135 -0.4739  0.7083
   77phy    C26 2062   2.606   0.663   0.874 -0.4247 -0.0858  0.0572
   77phy    C25 2063   2.654   0.559   0.765  0.0156  0.1699 -0.8235
   77phy    C23 2064   2.796   0.564   0.713  0.5523 -0.1489  0.3319
   77phy    C24 2065   2.886   0.488   0.814 -0.2972 -0.3723 -0.2107
   77phy    C22 2066   2.811   0.508   0.572 -0.0555  0.3889  0.0598
   77phy    C21 2067   2.771   0.594   0.452 -0.1721 -0.1249  0.7136
   77phy    C20 2068   2.777   0.513   0.320 -0.2264  0.0659  0.2911
   77phy    C18 2069   2.753   0.581   0.174  0.8158  0.2458 -0.4698
   77phy    O01 2070   2.737   0.457   0.103 -0.3762 -0.3552  0.4386
   77phy    H01 2071   2.812   0.401   0.114  1.0875  1.3990 -0.1631
   77phy    C19 2072   2.875   0.649   0.112 -0.2876  0.1571  0.5709
   77phy    C13 2073   2.611   0.663   0.164  0.1973 -0.3499 -0.1440
   77phy     H3 2074   2.539   0.600   0.222  0.8432  1.1271  2.4204
   77phy    O33 2075   2.593   0.782   0.241  0.0294 -0.6663  0.1749
   77phy    H1B 2076   2.520   0.779   0.299 -0.6366 -0.1915 -0.6201
   77phy    C12 2077   2.517   0.675   0.039  0.2389 -0.6378 -0.4496
   77phy    O11 2078   2.517   0.580  -0.053  0.1131  0.2065  0.2172
   77phy    H1A 2079   2.600   0.538  -0.040  0.3782  0.2327 -1.2260
   78phy    C35 2080   0.029   0.903   1.052  0.1162  0.4724 -0.2051
   78phy    C33 2081  -0.106   0.852   1.094  0.3634 -0.0312  0.0034
   78phy    C34 2082  -0.119   0.830   1.247  0.4200 -0.0171 -0.3807
   78phy    C32 2083  -0.221   0.944   1.042  0.2949  0.2425 -0.2318
   78phy    C31 2084  -0.347   0.874   0.990  0.3481 -0.0695  0.2414
   78phy    C30 2085  -0.472   0.961   0.989  0.1601 -0.1211  0.4372
   78phy    C28 2086  -0.591   0.883   0.936 -0.1666 -0.0801 -0.8446
   78phy    C29 2087  -0.667   0.822   1.049  0.3868  0.0568 -0.4492
   78phy    C27 2088  -0.678   0.981   0.859  0.2208 -0.1189 -0.4103
   78phy    C26 2089  -0.752   0.925   0.741 -0.0666  0.2972 -0.0522
   78phy    C25 2090  -0.872   1.005   0.708 -0.3711 -0.1230 -0.2898
   78phy    C23 2091  -0.964   0.950   0.598  0.2858 -0.3337  0.3341
   78phy    C24 2092  -1.098   1.003   0.635 -0.1218 -0.3819 -0.3630
   78phy    C22 2093  -0.949   0.999   0.452 -0.7423 -0.3060 -0.2967
   78phy    C21 2094  -0.874   0.909   0.356 -0.1721 -0.1604  0.3820
   78phy    C20 2095  -0.880   0.961   0.205  0.0025  0.3824  0.1400
   78phy    C18 2096  -0.822   0.867   0.092  0.2705 -0.1158 -0.9238
   78phy    O01 2097  -0.694   0.815   0.129 -0.1584 -0.0418 -0.5214
   78phy    H01 2098  -0.649   0.877   0.183  1.8951  0.0224 -2.1715
   78phy    C19 2099  -0.791   0.966  -0.026 -0.4316 -0.0006 -0.6248
   78phy    C13 2100  -0.927   0.754   0.046  0.0444 -0.6874  0.3378
   78phy     H3 2101  -0.937   0.688   0.136  1.9542 -0.2911  0.8934
   78phy    O33 2102  -1.059   0.799   0.032  0.3617  0.6125 -0.3577
   78phy    H1B 2103  -1.112   0.722   0.037  0.5787  0.5297  1.1563
   78phy    C12 2104  -0.892   0.624  -0.043 -0.5459  0.5927 -0.2096
   78phy    O11 2105  -0.762   0.581  -0.019  0.4463 -0.2277 -0.3580
   78phy    H1A 2106  -0.703   0.650   0.005 -1.1361  1.0153  0.2627
   79phy    C35 2107   3.027   1.206   1.384 -0.1440 -0.0223  0.1099
   79phy    C33 2108   3.092   1.343   1.352  0.1054 -0.0626 -0.1672
   79phy    C34 2109   3.209   1.359   1.449 -0.1640 -0.0016  0.1494
   79phy    C32 2110   3.145   1.348   1.207 -0.5273 -0.3250  0.6453
   79phy    C31 2111   3.047   1.368   1.087  0.4188 -0.2266  0.0363
   79phy    C30 2112   3.128   1.407   0.968 -0.8653  0.2771  0.3539
   79phy    C28 2113   3.050   1.405   0.834 -0.0389  0.0305 -0.5718
   79phy    C29 2114   3.022   1.543   0.786 -0.0526 -0.5205  0.3572
   79phy    C27 2115   3.130   1.337   0.717  0.3132 -0.4496 -0.5119
   79phy    C26 2116   3.077   1.205   0.673 -0.5130 -0.2952  0.2673
   79phy    C25 2117   3.157   1.137   0.557  0.4375 -0.2106  0.0648
   79phy    C23 2118   3.105   1.001   0.519 -0.1181 -0.3917  0.2620
   79phy    C24 2119   2.998   1.018   0.413 -0.2171 -0.0572  0.4696
   79phy    C22 2120   3.226   0.903   0.477  0.1780  0.2336 -0.5584
   79phy    C21 2121   3.197   0.761   0.480 -0.0562  0.3515 -0.1209
   79phy    C20 2122   3.314   0.671   0.435 -0.1781 -0.0344 -0.3994
   79phy    C18 2123   3.346   0.542   0.530 -0.4294  0.8180  0.3203
   79phy    O01 2124   3.365   0.580   0.666  0.2494  0.8986  0.3621
   79phy    H01 2125   3.387   0.671   0.665 -0.3871  1.0713  0.9960
   79phy    C19 2126   3.482   0.493   0.473  0.8881 -0.2117 -0.0829
   79phy    C13 2127   3.233   0.427   0.531 -0.3739  0.3341 -0.5721
   79phy     H3 2128   3.148   0.485   0.576  1.1878  3.0378 -0.8875
   79phy    O33 2129   3.171   0.387   0.413 -0.6512 -0.4962  0.3460
   79phy    H1B 2130   3.228   0.400   0.340  1.2117  0.0929  1.8232
   79phy    C12 2131   3.212   0.316   0.640 -0.1047 -0.7123  0.8481
   79phy    O11 2132   3.246   0.356   0.770 -0.0745 -0.0897  0.3008
   79phy    H1A 2133   3.319   0.415   0.761  0.1686 -0.4541 -0.0962
   80phy    C35 2134   4.169   1.675   1.451  0.2482 -0.2478  0.2226
   80phy    C33 2135   4.028   1.727   1.489 -0.1854  0.5719  0.3849
   80phy    C34 2136   4.025   1.876   1.503 -0.3520  0.3793  0.1285
   80phy    C32 2137   3.928   1.673   1.384  0.4834 -0.0941 -0.5873
   80phy    C31 2138   3.870   1.528   1.394 -0.2999  0.1691 -0.5115
   80phy    C30 2139   3.745   1.508   1.300 -0.2948 -0.7091 -0.3111
   80phy    C28 2140   3.691   1.370   1.289  1.0368 -0.0963 -0.0480
   80phy    C29 2141   3.608   1.323   1.411 -0.6877 -0.3264  0.1234
   80phy    C27 2142   3.609   1.383   1.157  0.1812  0.2626  0.0465
   80phy    C26 2143   3.616   1.254   1.083  0.2722 -0.1451  0.7616
   80phy    C25 2144   3.530   1.272   0.953 -0.2484 -0.3339 -0.0536
   80phy    C23 2145   3.519   1.150   0.857 -0.2229  0.0177  0.1572
   80phy    C24 2146   3.391   1.078   0.879  0.2543  0.1836  0.4750
   80phy    C22 2147   3.524   1.209   0.715  0.3774 -0.0006  0.3747
   80phy    C21 2148   3.618   1.141   0.617  0.3593  0.4548 -0.1363
   80phy    C20 2149   3.597   1.175   0.471 -0.7793 -0.4362 -0.8609
   80phy    C18 2150   3.690   1.125   0.353 -0.2546 -0.0711  0.1653
   80phy    O01 2151   3.820   1.191   0.361 -0.1295 -0.2706 -0.2087
   80phy    H01 2152   3.838   1.243   0.437  2.9855  0.4870 -1.2921
   80phy    C19 2153   3.631   1.180   0.226 -0.1665 -0.2826 -0.8520
   80phy    C13 2154   3.704   0.961   0.343 -0.3620 -0.2475  0.0999
   80phy     H3 2155   3.752   0.935   0.441 -0.8679 -1.3305  0.0778
   80phy    O33 2156   3.585   0.877   0.358  0.1267 -1.0096 -0.2300
   80phy    H1B 2157   3.535   0.878   0.279 -1.1142  2.1273  0.4396
   80phy    C12 2158   3.832   0.888   0.275 -0.5676 -0.4524 -0.3665
   80phy    O11 2159   3.807   0.846   0.143  0.8664 -0.2911 -0.3329
   80phy    H1A 2160   3.847   0.761   0.134  1.4803  0.0003 -0.4175
   81phy    C35 2161   2.805   1.600   1.434  0.0676 -0.4921 -0.0178
   81phy    C33 2162   2.858   1.733   1.378  0.1349  0.1553  0.1514
   81phy    C34 2163   2.808   1.846   1.471 -0.3012  0.5269  0.0188
   81phy    C32 2164   3.004   1.736   1.370 -0.4912 -0.6237 -0.3974
   81phy    C31 2165   3.067   1.793   1.239 -0.3646  0.1434 -0.5200
   81phy    C30 2166   3.214   1.769   1.233 -0.4324  0.0373 -0.9931
   81phy    C28 2167   3.278   1.843   1.115  0.1229  0.0985  0.4712
   81phy    C29 2168   3.347   1.968   1.154  0.1573 -0.0116  0.0183
   81phy    C27 2169   3.372   1.751   1.032 -0.2484 -0.2273 -0.4104
   81phy    C26 2170   3.372   1.786   0.880 -0.2856 -0.1890 -0.7533
   81phy    C25 2171   3.443   1.679   0.806  0.0464 -0.1739  0.2923
   81phy    C23 2172   3.456   1.696   0.651  0.2427  0.5433 -0.3197
   81phy    C24 2173   3.598   1.734   0.601 -0.0222 -0.0873 -0.0448
   81phy    C22 2174   3.411   1.568   0.576  0.1718 -0.0304  0.0636
   81phy    C21 2175   3.332   1.610   0.454  0.3142 -0.4859  0.1887
   81phy    C20 2176   3.340   1.502   0.347 -0.0663 -0.7580  0.4385
   81phy    C18 2177   3.229   1.478   0.236  0.1021  0.2477  0.3225
   81phy    O01 2178   3.102   1.461   0.298  0.5412  0.1633  0.2409
   81phy    H01 2179   3.107   1.472   0.391  0.6594  0.8170  0.1619
   81phy    C19 2180   3.275   1.346   0.165  0.3862  0.1382 -0.3228
   81phy    C13 2181   3.226   1.590   0.117 -0.2269  0.7484 -0.0067
   81phy     H3 2182   3.221   1.689   0.169  0.3152  1.0697 -0.5509
   81phy    O33 2183   3.357   1.607   0.049  0.5289 -0.7196 -0.2868
   81phy    H1B 2184   3.394   1.693   0.063 -0.0978 -0.5399  0.3605
   81phy    C12 2185   3.108   1.627   0.020 -0.1865 -0.7245  0.2993
   81phy    O11 2186   3.099   1.572  -0.106  0.1906  0.3912  0.2038
   81phy    H1A 2187   3.124   1.483  -0.095  0.0627  0.4101  0.6598
   82phy    C35 2188   2.068   2.099   1.059  0.4115 -0.0020  0.0874
   82phy    C33 2189   2.146   2.189   0.967 -1.0312  0.4435  0.1566
   82phy    C34 2190   2.197   2.306   1.053  0.1166 -0.2583 -0.1706
   82phy    C32 2191   2.266   2.125   0.887  0.3643 -0.6802  0.5158
   82phy    C31 2192   2.298   2.172   0.739  0.0885  0.5729 -0.0182
   82phy    C30 2193   2.414   2.079   0.694 -0.2153  0.0785  0.2791
   82phy    C28 2194   2.488   2.108   0.566 -0.5483 -0.5587 -0.0040
   82phy    C29 2195   2.605   2.205   0.599  0.0970 -0.8004 -0.4826
   82phy    C27 2196   2.549   1.976   0.513  0.1976  0.2923  0.5014
   82phy    C26 2197   2.599   1.977   0.365  0.3635 -0.3044  0.0423
   82phy    C25 2198   2.688   1.858   0.330  0.1149  0.3091 -0.6510
   82phy    C23 2199   2.741   1.843   0.189  0.3272 -0.0339  0.7022
   82phy    C24 2200   2.889   1.887   0.181 -0.3459 -0.1640  0.1190
   82phy    C22 2201   2.719   1.691   0.156 -0.0241 -0.1806  0.0346
   82phy    C21 2202   2.703   1.656   0.006 -0.2149  0.5237  0.2598
   82phy    C20 2203   2.706   1.499  -0.011  0.7421 -0.9072 -0.3546
   82phy    C18 2204   2.659   1.440  -0.158 -0.1343 -0.5573 -0.2797
   82phy    O01 2205   2.521   1.486  -0.181  0.1489 -0.0426  0.0277
   82phy    H01 2206   2.524   1.578  -0.201 -1.6695 -0.0144 -0.2219
   82phy    C19 2207   2.659   1.284  -0.142 -0.5975 -0.5629  0.1012
   82phy    C13 2208   2.764   1.479  -0.275 -0.2687 -0.9058 -0.2902
   82phy     H3 2209   2.759   1.591  -0.278  0.2895 -0.8919 -1.8836
   82phy    O33 2210   2.905   1.472  -0.251 -0.0191 -0.0469  0.5124
   82phy    H1B 2211   2.955   1.550  -0.265  0.1182 -0.5478 -2.2534
   82phy    C12 2212   2.738   1.478  -0.434 -0.2010 -0.2353 -0.8384
   82phy    O11 2213   2.605   1.459  -0.469 -0.2494 -0.0697  0.3751
   82phy    H1A 2214   2.572   1.377  -0.439 -1.7338  0.2378 -0.2913
   83phy    C35 2215   4.076   1.092   1.669 -0.1131  0.0782  0.7697
   83phy    C33 2216   3.985   1.187   1.733  0.9132 -0.3497  0.8839
   83phy    C34 2217   4.007   1.330   1.669 -0.5691 -0.1378 -0.0069
   83phy    C32 2218   3.835   1.150   1.719  0.0071 -0.2453  0.1811
   83phy    C31 2219   3.736   1.201   1.823  0.0558  0.1702 -0.5662
   83phy    C30 2220   3.591   1.155   1.797 -0.4883 -0.3661  0.1635
   83phy    C28 2221   3.503   1.236   1.895  0.0578  0.4103 -0.1837
   83phy    C29 2222   3.380   1.301   1.829 -0.5303 -0.1628 -0.7515
   83phy    C27 2223   3.466   1.163   2.027  0.1443 -0.0591 -0.1796
   83phy    C26 2224   3.437   1.250   2.155  0.1217  0.1652 -0.7292
   83phy    C25 2225   3.368   1.174   2.268 -0.5104  0.0492  0.1549
   83phy    C23 2226   3.377   1.254   2.405 -0.2735 -0.0241 -0.1044
   83phy    C24 2227   3.239   1.259   2.477  0.1128 -0.4772  0.0938
   83phy    C22 2228   3.490   1.197   2.498  0.0619 -0.4926 -0.0275
   83phy    C21 2229   3.569   1.302   2.584  0.2322 -0.0373 -0.3293
   83phy    C20 2230   3.661   1.243   2.697 -0.2346 -0.2204  0.6721
   83phy    C18 2231   3.750   1.338   2.786 -0.7373 -0.3998 -0.1033
   83phy    O01 2232   3.675   1.457   2.814 -0.2132  0.1498  0.3118
   83phy    H01 2233   3.591   1.435   2.848  0.1790  0.6549  1.6803
   83phy    C19 2234   3.764   1.264   2.927 -0.3431 -0.2262  0.3879
   83phy    C13 2235   3.890   1.382   2.707  0.2658  0.0005 -0.3184
   83phy     H3 2236   3.858   1.436   2.615  0.6133  0.4935 -0.1598
   83phy    O33 2237   3.969   1.273   2.657 -0.2300 -0.0974 -0.4057
   83phy    H1B 2238   3.916   1.209   2.614 -0.6752  0.9973 -1.5570
   83phy    C12 2239   3.984   1.491   2.783 -0.3115  0.3817  0.7184
   83phy    O11 2240   3.907   1.584   2.858 -0.2694 -0.1274 -0.0429
   83phy    H1A 2241   3.816   1.559   2.864 -0.2320 -0.3073 -0.1985
   84phy    C35 2242   4.370   1.901   1.172  0.1924 -0.1367 -0.1396
   84phy    C33 2243   4.277   2.020   1.193 -0.3904  0.8139 -0.0359
   84phy    C34 2244   4.354   2.147   1.208  0.1008  0.4214  0.4850
   84phy    C32 2245   4.169   2.033   1.082  0.1274 -0.2963  0.2985
   84phy    C31 2246   4.053   1.941   1.101 -0.0060 -0.1304  0.5361
   84phy    C30 2247   3.946   1.941   0.988  0.5017 -0.2851 -0.0687
   84phy    C28 2248   3.823   1.847   1.005 -0.1482 -0.8335  0.3013
   84phy    C29 2249   3.693   1.929   1.014 -0.0083 -0.2839  0.3240
   84phy    C27 2250   3.810   1.756   0.881 -0.4513  0.2396  0.2613
   84phy    C26 2251   3.873   1.617   0.894 -0.0422 -0.1714  0.0727
   84phy    C25 2252   3.885   1.532   0.763  0.4058 -0.3340  0.2940
   84phy    C23 2253   4.005   1.547   0.667 -0.0123 -0.1047  0.0200
   84phy    C24 2254   4.107   1.434   0.700 -0.0980 -0.1671  0.1206
   84phy    C22 2255   3.964   1.516   0.525  0.1402  0.2564 -0.1802
   84phy    C21 2256   3.901   1.632   0.442 -0.9347  0.2906 -0.2320
   84phy    C20 2257   3.848   1.576   0.313 -0.1179 -0.6662  0.7269
   84phy    C18 2258   3.786   1.674   0.207 -0.6438  0.2391  0.3213
   84phy    O01 2259   3.696   1.771   0.260  0.1778 -0.1085 -0.1919
   84phy    H01 2260   3.734   1.851   0.292 -0.8240 -0.0415  0.8944
   84phy    C19 2261   3.701   1.571   0.129 -0.4828 -0.3455 -0.4602
   84phy    C13 2262   3.888   1.744   0.107  0.2582  0.6947  0.4593
   84phy     H3 2263   3.960   1.794   0.177  0.9151  0.0976  0.2267
   84phy    O33 2264   3.984   1.664   0.032 -0.4296  0.1952 -0.2511
   84phy    H1B 2265   3.956   1.643  -0.054  0.6153  2.8980 -1.3766
   84phy    C12 2266   3.873   1.888   0.046  0.9579  0.2888  0.3107
   84phy    O11 2267   3.798   1.986   0.118 -0.0265 -0.3785 -0.5405
   84phy    H1A 2268   3.805   2.062   0.064 -1.1812  1.5989  1.8850
   85phy    C35 2269   2.283   0.340   1.894 -0.9067 -0.1496 -0.5074
   85phy    C33 2270   2.301   0.488   1.940  0.0158  0.1636 -0.3244
   85phy    C34 2271   2.190   0.578   1.877 -0.9908  0.7807 -0.3504
   85phy    C32 2272   2.301   0.485   2.094 -0.6599 -0.0994 -0.6257
   85phy    C31 2273   2.421   0.561   2.151 -0.0587 -0.6256  0.1004
   85phy    C30 2274   2.415   0.588   2.303 -0.0127 -0.2593 -0.1066
   85phy    C28 2275   2.529   0.672   2.378  0.6393  0.4206  0.0610
   85phy    C29 2276   2.487   0.819   2.385 -0.3618  0.2551 -0.4644
   85phy    C27 2277   2.544   0.630   2.524 -0.4340 -0.4021 -0.6070
   85phy    C26 2278   2.641   0.517   2.558 -0.0871 -0.4787 -0.2187
   85phy    C25 2279   2.640   0.488   2.705  0.1693 -0.3465 -0.2522
   85phy    C23 2280   2.739   0.380   2.752 -0.0835 -0.4986 -0.7203
   85phy    C24 2281   2.868   0.442   2.798 -0.3192  0.2155 -0.2275
   85phy    C22 2282   2.670   0.311   2.873  0.3898 -0.0356 -0.1890
   85phy    C21 2283   2.709   0.170   2.917 -0.0766  0.5032 -0.1321
   85phy    C20 2284   2.651   0.120   3.051  0.1328 -0.0610 -0.3454
   85phy    C18 2285   2.711  -0.010   3.114 -0.0534  0.4062  0.0549
   85phy    O01 2286   2.847   0.019   3.144  0.1437 -0.2921  0.1714
   85phy    H01 2287   2.890  -0.064   3.138 -1.6265 -1.2227 -0.3838
   85phy    C19 2288   2.643  -0.004   3.254 -0.0729  0.2208  0.2939
   85phy    C13 2289   2.699  -0.149   3.031 -0.0337 -0.3082  0.1617
   85phy     H3 2290   2.738  -0.136   2.927 -1.6445 -2.0461 -0.7308
   85phy    O33 2291   2.559  -0.178   3.006 -0.3206 -0.3590  0.1655
   85phy    H1B 2292   2.528  -0.125   2.936  2.5935 -0.7055 -1.5829
   85phy    C12 2293   2.783  -0.277   3.076 -0.4299 -0.0117  0.0902
   85phy    O11 2294   2.918  -0.253   3.110  1.0528 -0.3460 -0.1928
   85phy    H1A 2295   2.956  -0.322   3.160  0.4167  0.6396  1.7408
   86phy    C35 2296   4.487   1.049   2.152  0.5811 -0.1796 -0.2691
   86phy    C33 2297   4.489   1.091   2.009 -0.7268  1.0464 -0.4529
   86phy    C34 2298   4.454   0.969   1.921  0.5747  0.0826 -0.1525
   86phy    C32 2299   4.374   1.181   1.976  0.4086  0.2861  0.1800
   86phy    C31 2300   4.394   1.332   1.970 -0.0598  0.3425 -0.3626
   86phy    C30 2301   4.270   1.404   2.020 -0.0338 -0.0278 -0.1880
   86phy    C28 2302   4.269   1.554   1.999  0.5514 -0.2836  0.7862
   86phy    C29 2303   4.218   1.595   1.859 -0.4636 -0.3604  0.5291
   86phy    C27 2304   4.171   1.628   2.095 -0.0859 -0.4119  0.4961
   86phy    C26 2305   4.250   1.723   2.189  0.2235 -0.3355  0.4103
   86phy    C25 2306   4.154   1.794   2.283  0.0004  0.0549 -0.1187
   86phy    C23 2307   4.228   1.880   2.384 -0.2861  0.2759  0.3264
   86phy    C24 2308   4.242   2.029   2.344  0.2490  0.6279 -0.0646
   86phy    C22 2309   4.154   1.892   2.522  0.0811  0.1872 -0.0455
   86phy    C21 2310   4.251   1.853   2.633 -0.1681 -0.7422  0.0529
   86phy    C20 2311   4.194   1.876   2.771 -0.3819  0.4369 -1.2937
   86phy    C18 2312   4.290   1.866   2.900 -0.5213  0.1025  0.5173
   86phy    O01 2313   4.414   1.933   2.864 -0.7044  0.1522 -0.1611
   86phy    H01 2314   4.396   2.019   2.830 -0.8812 -0.4030 -1.5394
   86phy    C19 2315   4.226   1.960   3.009 -0.1184  0.1697  0.4098
   86phy    C13 2316   4.320   1.715   2.953 -0.1839 -0.1085  0.8186
   86phy     H3 2317   4.220   1.668   2.970 -0.7334 -0.0272 -1.7315
   86phy    O33 2318   4.370   1.713   3.084  0.0195  0.0647 -0.0355
   86phy    H1B 2319   4.453   1.756   3.090 -0.2700  0.4666  1.3582
   86phy    C12 2320   4.403   1.610   2.864 -0.0432  0.6654  0.6395
   86phy    O11 2321   4.411   1.499   2.941 -0.4172  0.1135 -0.2329
   86phy    H1A 2322   4.424   1.521   3.031  0.0953 -0.6221 -0.1176
   87phy    C35 2323   3.395   3.118   1.867  0.2038 -0.0815  0.2804
   87phy    C33 2324   3.267   3.172   1.929 -0.0061  0.3593 -0.2949
   87phy    C34 2325   3.305   3.186   2.071  0.5044 -0.0819  0.0359
   87phy    C32 2326   3.233   3.308   1.867 -0.4045  0.4291  0.2620
   87phy    C31 2327   3.126   3.309   1.757 -0.3628  0.2065  0.0072
   87phy    C30 2328   3.123   3.448   1.685  0.3465  0.4560 -0.2855
   87phy    C28 2329   3.024   3.459   1.573  0.0070  0.0396  0.5653
   87phy    C29 2330   2.917   3.560   1.603  0.5328  0.2459 -0.7075
   87phy    C27 2331   3.101   3.514   1.451 -0.2040  0.8570 -0.0245
   87phy    C26 2332   3.094   3.429   1.322  0.2814 -0.4019 -0.3688
   87phy    C25 2333   3.116   3.509   1.193 -0.6184  0.4157  0.2440
   87phy    C23 2334   3.129   3.419   1.072  0.5249  0.1314 -0.0600
   87phy    C24 2335   2.993   3.389   1.017 -0.3999  0.2675 -0.7464
   87phy    C22 2336   3.201   3.504   0.964 -0.0041  0.0463 -0.1646
   87phy    C21 2337   3.308   3.416   0.879  0.0318 -0.6216  0.3073
   87phy    C20 2338   3.436   3.495   0.840 -0.2143 -0.9254 -0.0716
   87phy    C18 2339   3.546   3.427   0.744 -0.1166 -0.2957  0.4856
   87phy    O01 2340   3.575   3.288   0.787 -0.2288  0.2596  0.0890
   87phy    H01 2341   3.500   3.236   0.807  0.0324 -1.1649 -2.2249
   87phy    C19 2342   3.672   3.518   0.770  0.4141 -0.5311 -0.3559
   87phy    C13 2343   3.503   3.423   0.586  0.2346 -0.0756 -0.2938
   87phy     H3 2344   3.425   3.343   0.580 -1.2262  1.2514  0.2127
   87phy    O33 2345   3.415   3.531   0.544 -0.3483 -0.2769  0.6737
   87phy    H1B 2346   3.475   3.594   0.508  0.1442 -0.7856  0.5846
   87phy    C12 2347   3.566   3.349   0.470  0.4941  0.1710  0.2752
   87phy    O11 2348   3.674   3.420   0.409 -0.2219 -0.7131  0.3712
   87phy    H1A 2349   3.721   3.363   0.352 -1.0857  0.6960 -1.8756
   88phy    C35 2350   4.001   2.490   1.519  0.2511  0.2880  0.3213
   88phy    C33 2351   3.985   2.340   1.518  0.0041  0.5234  0.1049
   88phy    C34 2352   4.021   2.275   1.384 -0.1228 -0.5540 -0.4577
   88phy    C32 2353   4.055   2.273   1.631  0.1563  0.2278  0.4121
   88phy    C31 2354   3.960   2.196   1.718  0.2668  0.4353  0.5223
   88phy    C30 2355   4.022   2.143   1.854  0.5536 -0.4722  0.4882
   88phy    C28 2356   3.929   2.064   1.950 -0.0442  0.8331  0.4071
   88phy    C29 2357   3.975   1.919   1.958  0.0773  0.0236 -0.0005
   88phy    C27 2358   3.940   2.127   2.090 -0.3899  0.1282 -0.6615
   88phy    C26 2359   3.834   2.238   2.125  0.6190  0.4154 -0.0031
   88phy    C25 2360   3.842   2.270   2.276  0.4140  1.0627  0.2361
   88phy    C23 2361   3.782   2.395   2.332  0.4162  0.0241 -0.1098
   88phy    C24 2362   3.660   2.357   2.411  0.2718 -0.0753  0.5744
   88phy    C22 2363   3.875   2.459   2.436 -0.2996 -0.6174  0.2961
   88phy    C21 2364   3.886   2.607   2.442 -0.3486  0.2819  0.1054
   88phy    C20 2365   3.977   2.645   2.563 -0.6344 -0.2046 -0.6673
   88phy    C18 2366   4.050   2.787   2.564  0.0761 -0.6884  0.2637
   88phy    O01 2367   3.946   2.889   2.546  0.5665 -0.4563 -0.2781
   88phy    H01 2368   3.880   2.881   2.613 -0.5027 -1.0081 -1.3494
   88phy    C19 2369   4.089   2.798   2.710  0.0174  0.6418 -0.0885
   88phy    C13 2370   4.170   2.809   2.463  0.3808  0.2204 -0.1888
   88phy     H3 2371   4.225   2.713   2.451  0.5754 -0.4567  4.3719
   88phy    O33 2372   4.276   2.888   2.519  0.0959  0.1240 -0.0937
   88phy    H1B 2373   4.245   2.976   2.525  1.5295  0.5746  1.4871
   88phy    C12 2374   4.135   2.851   2.316 -0.1277 -0.2653 -0.5395
   88phy    O11 2375   4.089   2.983   2.310  0.2308  0.0981  0.0557
   88phy    H1A 2376   4.021   2.984   2.374 -0.1136 -3.0342 -0.1058
   89phy    C35 2377   0.713   2.209   1.427 -0.6204  0.2228 -0.2061
   89phy    C33 2378   0.833   2.134   1.479 -0.9621 -0.2734 -0.4516
   89phy    C34 2379   0.805   1.984   1.481 -0.4612 -0.0690  0.7337
   89phy    C32 2380   0.970   2.172   1.412 -0.3546 -0.2071 -0.1292
   89phy    C31 2381   1.036   2.297   1.478  0.5885 -0.0168 -0.1918
   89phy    C30 2382   1.185   2.309   1.436 -0.2485 -0.1864 -0.0660
   89phy    C28 2383   1.259   2.437   1.473 -0.4132 -0.0919  0.1065
   89phy    C29 2384   1.334   2.414   1.607  0.2394  0.6190 -0.0531
   89phy    C27 2385   1.378   2.457   1.380 -0.6233  0.3995  0.1381
   89phy    C26 2386   1.344   2.516   1.242 -0.8322  0.5182 -0.6540
   89phy    C25 2387   1.479   2.568   1.181  0.3727  0.5384 -0.3281
   89phy    C23 2388   1.480   2.612   1.035  0.0913  0.4738  0.5696
   89phy    C24 2389   1.393   2.737   1.006 -0.7081 -0.2069  0.1185
   89phy    C22 2390   1.630   2.651   1.012  0.2515  0.3290  0.2286
   89phy    C21 2391   1.691   2.638   0.875  0.3420  0.0587  0.4662
   89phy    C20 2392   1.843   2.654   0.869 -0.5422  0.0623  0.0987
   89phy    C18 2393   1.929   2.607   0.745  0.3878 -0.0616  0.2197
   89phy    O01 2394   1.889   2.469   0.714 -0.0210  0.2223  0.2174
   89phy    H01 2395   1.872   2.434   0.800  0.6759  2.2875  1.2616
   89phy    C19 2396   2.078   2.590   0.796 -0.2778 -0.0533  0.3202
   89phy    C13 2397   1.918   2.706   0.618  0.1417 -0.1576  0.4240
   89phy     H3 2398   1.809   2.734   0.616 -0.1713 -1.2414 -2.5216
   89phy    O33 2399   1.969   2.841   0.639  0.6074 -0.5195 -0.3265
   89phy    H1B 2400   2.062   2.844   0.625  0.5322  1.6878 -0.6436
   89phy    C12 2401   1.901   2.660   0.471  0.0163  0.3720 -0.1445
   89phy    O11 2402   1.873   2.527   0.440  0.5512 -0.1332  0.3388
   89phy    H1A 2403   1.838   2.487   0.518  0.4508  0.3226  0.5302
   90phy    C35 2404   3.426   2.843   2.221  0.1934 -0.5464 -0.1249
   90phy    C33 2405   3.570   2.857   2.275  0.0215 -0.3458 -0.1407
   90phy    C34 2406   3.665   2.795   2.174  0.3217 -0.2423 -0.2034
   90phy    C32 2407   3.609   3.002   2.297  0.2193  0.5057 -0.0388
   90phy    C31 2408   3.679   3.029   2.434  0.2249 -0.3560 -0.1457
   90phy    C30 2409   3.690   3.182   2.454 -0.7174 -0.3964  0.3644
   90phy    C28 2410   3.759   3.223   2.587  0.2390  0.2300 -0.4231
   90phy    C29 2411   3.894   3.297   2.559  0.0591 -0.2446  0.6688
   90phy    C27 2412   3.664   3.309   2.674  0.0545 -0.0290 -0.1790
   90phy    C26 2413   3.658   3.260   2.819 -0.6513  0.3632  0.5516
   90phy    C25 2414   3.551   3.318   2.905 -0.2547 -0.1203 -0.2089
   90phy    C23 2415   3.519   3.271   3.049 -0.2912 -0.1954 -0.1747
   90phy    C24 2416   3.476   3.377   3.150  0.4579 -0.1542 -0.1937
   90phy    C22 2417   3.431   3.149   3.044 -0.2921  0.7336  0.4328
   90phy    C21 2418   3.460   3.034   3.136  0.3069  0.2447 -0.2491
   90phy    C20 2419   3.374   2.905   3.111 -0.6398 -0.2320 -0.1869
   90phy    C18 2420   3.394   2.804   2.988 -0.3893 -0.0321  0.5516
   90phy    O01 2421   3.538   2.780   2.972  0.2925  0.2275  0.1473
   90phy    H01 2422   3.581   2.760   3.053  1.4849  2.5287  0.1808
   90phy    C19 2423   3.333   2.677   3.050  0.4139  0.3769  0.9869
   90phy    C13 2424   3.324   2.867   2.855 -0.0806  0.3244  0.1817
   90phy     H3 2425   3.347   2.976   2.855 -0.3992  0.3965 -0.2818
   90phy    O33 2426   3.182   2.866   2.871  0.0306  0.0757 -0.5430
   90phy    H1B 2427   3.139   2.833   2.795 -2.9875 -1.7843  1.7117
   90phy    C12 2428   3.364   2.807   2.719  0.0132  0.6114 -0.1202
   90phy    O11 2429   3.332   2.670   2.711 -0.3338  0.1722  0.3175
   90phy    H1A 2430   3.402   2.623   2.669 -0.4939  0.1293  0.0993
   91phy    C35 2431   4.293   2.442   1.990 -0.5166  0.0697  0.8290
   91phy    C33 2432   4.197   2.552   1.954 -0.3259  0.0147 -0.0274
   91phy    C34 2433   4.087   2.568   2.056  0.1657 -0.1796 -0.1555
   91phy    C32 2434   4.279   2.674   1.901  0.3136  0.3481  0.6851
   91phy    C31 2435   4.219   2.767   1.797 -0.1478  0.2486  0.5335
   91phy    C30 2436   4.318   2.875   1.741  0.1346  0.5747 -0.4780
   91phy    C28 2437   4.271   2.952   1.619 -0.0776 -0.0932  0.1647
   91phy    C29 2438   4.203   3.079   1.666 -0.2403 -0.3877  0.0202
   91phy    C27 2439   4.393   3.000   1.539 -0.1546 -0.2000  1.0516
   91phy    C26 2440   4.364   3.001   1.387 -0.5265  0.4115 -0.8206
   91phy    C25 2441   4.476   3.059   1.307  0.0121 -0.6911 -0.0228
   91phy    C23 2442   4.453   3.056   1.156  0.3081 -0.5704 -0.6422
   91phy    C24 2443   4.404   3.197   1.112  0.0902 -0.3578  0.6188
   91phy    C22 2444   4.566   2.984   1.076  0.5191  0.0254  0.2011
   91phy    C21 2445   4.520   2.965   0.931 -0.2665  0.3094  0.1780
   91phy    C20 2446   4.614   2.918   0.821  0.4606  0.1614 -0.4601
   91phy    C18 2447   4.556   2.879   0.676 -0.4000  0.2981 -0.7015
   91phy    O01 2448   4.428   2.803   0.676  0.0108  0.0436 -0.4099
   91phy    H01 2449   4.391   2.806   0.590 -1.3596  3.1305  0.1281
   91phy    C19 2450   4.673   2.783   0.628  0.3914  0.0588 -0.5375
   91phy    C13 2451   4.519   3.000   0.574 -0.0294  0.1289  0.2587
   91phy     H3 2452   4.578   3.087   0.613 -0.8541  1.0454 -0.4915
   91phy    O33 2453   4.573   3.004   0.447 -0.3493  0.1629  0.4969
   91phy    H1B 2454   4.510   2.985   0.381  1.5498  1.0464 -1.7487
   91phy    C12 2455   4.401   3.103   0.572  0.0978  0.2474  0.4258
   91phy    O11 2456   4.291   3.095   0.485  0.2229 -0.1183 -0.1891
   91phy    H1A 2457   4.211   3.076   0.529 -0.5667 -0.6863 -1.7743
   92phy    C35 2458   2.460   1.437   1.871 -0.3788  0.1954 -0.2403
   92phy    C33 2459   2.604   1.390   1.833  0.5685  0.3966  0.0306
   92phy    C34 2460   2.607   1.305   1.706 -0.1652  0.1809  0.0086
   92phy    C32 2461   2.699   1.515   1.844  0.4887 -0.1345 -0.2787
   92phy    C31 2462   2.848   1.507   1.834 -0.1677 -0.3220  0.3180
   92phy    C30 2463   2.914   1.647   1.837 -0.5950 -0.0626 -0.1169
   92phy    C28 2464   3.068   1.649   1.830  0.4385 -0.0804 -0.5984
   92phy    C29 2465   3.133   1.631   1.691 -0.1572  0.3405  0.5350
   92phy    C27 2466   3.105   1.785   1.892 -0.1394 -0.6462 -0.3118
   92phy    C26 2467   3.219   1.791   1.996  0.0092 -0.8577 -0.1144
   92phy    C25 2468   3.261   1.933   2.034  0.1049 -0.1112 -0.2265
   92phy    C23 2469   3.346   1.945   2.160 -0.4982 -0.2640 -0.2404
   92phy    C24 2470   3.453   2.054   2.136  0.5198  0.0911  0.1708
   92phy    C22 2471   3.256   1.995   2.277  0.1716  0.3414 -0.2941
   92phy    C21 2472   3.261   1.929   2.410  0.1315 -0.5151 -0.1665
   92phy    C20 2473   3.164   1.983   2.509 -0.0686  0.3033  0.1093
   92phy    C18 2474   3.146   1.933   2.665 -0.2694  0.4164 -0.8535
   92phy    O01 2475   3.277   1.950   2.724 -0.2268 -0.5274 -0.0992
   92phy    H01 2476   3.320   2.031   2.704 -1.2832  0.3952  1.2644
   92phy    C19 2477   3.065   2.039   2.739  0.1528  0.3995 -0.2233
   92phy    C13 2478   3.083   1.784   2.686  0.4493 -0.3234 -0.2599
   92phy     H3 2479   2.999   1.774   2.613  0.2827 -0.0188 -0.1159
   92phy    O33 2480   3.011   1.761   2.810  0.2748 -0.5290 -0.1144
   92phy    H1B 2481   3.054   1.709   2.875  1.5864  1.5695  0.7885
   92phy    C12 2482   3.176   1.663   2.665  0.1347 -0.2506  0.0132
   92phy    O11 2483   3.281   1.655   2.758 -0.2856 -0.3245  0.1248
   92phy    H1A 2484   3.319   1.740   2.769 -0.2051 -0.3167 -0.2246
   93phy    C35 2485   3.593   0.853   1.449  0.0126  0.7028 -0.1853
   93phy    C33 2486   3.475   0.937   1.433 -0.3928 -0.3530 -0.2924
   93phy    C34 2487   3.420   0.936   1.289  0.0579  0.0151 -0.2942
   93phy    C32 2488   3.360   0.896   1.537  0.2597  0.3040  0.2628
   93phy    C31 2489   3.270   1.003   1.595  0.0779 -0.0736 -0.4228
   93phy    C30 2490   3.185   0.948   1.711 -0.6023  0.0081  0.2622
   93phy    C28 2491   3.072   1.035   1.772 -0.2160 -0.3216 -0.3521
   93phy    C29 2492   2.943   1.018   1.691 -0.2770 -0.2087  0.0479
   93phy    C27 2493   3.043   1.003   1.920 -1.0727 -0.2650 -0.5701
   93phy    C26 2494   3.023   1.123   2.012  0.2896  0.2850  0.0449
   93phy    C25 2495   2.916   1.104   2.118  0.0272 -0.5795  0.3247
   93phy    C23 2496   2.894   1.197   2.241  0.0107 -0.0516 -0.3654
   93phy    C24 2497   2.821   1.323   2.202 -0.0352 -0.0535  0.0541
   93phy    C22 2498   2.802   1.129   2.348 -0.7367 -0.9295  0.5660
   93phy    C21 2499   2.869   1.067   2.466 -0.6111  0.0950 -0.5340
   93phy    C20 2500   2.774   1.004   2.567 -0.0073 -0.2575 -0.1225
   93phy    C18 2501   2.828   0.961   2.707 -0.7923 -0.3003  0.1984
   93phy    O01 2502   2.871   1.081   2.775 -0.0030 -0.3949 -0.0294
   93phy    H01 2503   2.865   1.071   2.868  2.3296 -0.5076  0.1648
   93phy    C19 2504   2.693   0.919   2.775 -0.1816 -0.1618  0.1717
   93phy    C13 2505   2.939   0.846   2.722  0.2780 -0.2473  0.0933
   93phy     H3 2506   2.918   0.764   2.648  0.6930  0.5609 -0.9393
   93phy    O33 2507   2.952   0.779   2.849 -0.3513  0.2561 -0.6804
   93phy    H1B 2508   2.951   0.849   2.912 -0.5048 -0.4714  0.1464
   93phy    C12 2509   3.089   0.878   2.677 -0.0174 -0.2152  0.7977
   93phy    O11 2510   3.145   0.993   2.732 -0.5094  0.2435  0.0443
   93phy    H1A 2511   3.077   1.057   2.742 -0.1068  0.7026 -0.0675
   94phy    C35 2512   4.620   2.292   1.468 -0.2417  1.1953  0.0719
   94phy    C33 2513   4.530   2.373   1.562  0.3642  0.5015  0.1485
   94phy    C34 2514   4.612   2.418   1.681  0.0537 -0.4416 -0.4137
   94phy    C32 2515   4.475   2.497   1.488 -0.0298  0.5006 -0.4542
   94phy    C31 2516   4.354   2.482   1.395  0.3294 -0.6867  0.0708
   94phy    C30 2517   4.330   2.607   1.308 -0.2251  0.0838 -0.6352
   94phy    C28 2518   4.232   2.594   1.188  0.3599  0.1904  0.3715
   94phy    C29 2519   4.133   2.707   1.192  0.1606  0.0979 -0.3476
   94phy    C27 2520   4.301   2.591   1.051 -0.1380 -0.1355 -0.8172
   94phy    C26 2521   4.242   2.489   0.951  1.2930  0.2176 -0.2720
   94phy    C25 2522   4.326   2.483   0.823 -0.0221 -0.2895  0.3820
   94phy    C23 2523   4.291   2.378   0.715 -0.0672  0.3138 -0.2607
   94phy    C24 2524   4.290   2.439   0.582 -0.3421  0.3565 -0.1171
   94phy    C22 2525   4.367   2.244   0.723 -0.0606 -0.4930 -0.1601
   94phy    C21 2526   4.294   2.120   0.676 -0.1872  1.2608  0.5343
   94phy    C20 2527   4.374   1.989   0.681 -0.3218 -0.0013 -0.0758
   94phy    C18 2528   4.313   1.867   0.601 -0.5992 -0.4981  0.1651
   94phy    O01 2529   4.168   1.856   0.613 -0.0037 -0.2741 -0.0083
   94phy    H01 2530   4.148   1.888   0.700  1.5457  0.0419  0.2618
   94phy    C19 2531   4.400   1.748   0.665 -0.0893 -0.1746  0.0249
   94phy    C13 2532   4.347   1.881   0.443 -0.4098 -0.0161  0.0483
   94phy     H3 2533   4.286   1.971   0.415 -2.6697 -1.2462  0.7780
   94phy    O33 2534   4.475   1.928   0.402 -0.1754 -0.1122 -0.5154
   94phy    H1B 2535   4.514   1.856   0.356 -0.7155 -1.1403  0.5550
   94phy    C12 2536   4.274   1.807   0.332  0.4808 -0.1755 -0.1718
   94phy    O11 2537   4.331   1.690   0.281 -0.3281 -0.4782  0.0028
   94phy    H1A 2538   4.294   1.680   0.196  0.2366 -1.1344 -0.1765
   95phy    C35 2539   4.152   3.472   1.155 -0.2867 -0.1605 -0.1255
   95phy    C33 2540   4.074   3.584   1.230 -0.5273  0.3164 -0.4433
   95phy    C34 2541   4.120   3.718   1.184  0.2277  0.2371  0.5682
   95phy    C32 2542   3.921   3.563   1.219 -0.2578 -0.3428 -0.0810
   95phy    C31 2543   3.846   3.599   1.352 -0.0593 -0.0383  0.1488
   95phy    C30 2544   3.704   3.547   1.358 -0.1029  0.2646  0.9634
   95phy    C28 2545   3.622   3.553   1.492  0.3782 -0.2587  0.3027
   95phy    C29 2546   3.474   3.577   1.474 -0.3970 -0.1358 -0.1558
   95phy    C27 2547   3.660   3.443   1.594 -0.1509  0.4893  0.0410
   95phy    C26 2548   3.665   3.481   1.746 -0.0316  0.2385  0.7785
   95phy    C25 2549   3.727   3.371   1.825 -0.0220  0.4249  0.1633
   95phy    C23 2550   3.773   3.395   1.969  0.1469 -0.0734 -0.9105
   95phy    C24 2551   3.658   3.365   2.064 -0.4975 -0.3914 -0.2281
   95phy    C22 2552   3.889   3.300   2.001  0.0439 -0.7667 -0.0471
   95phy    C21 2553   3.987   3.363   2.105  0.2091 -0.1607 -0.2278
   95phy    C20 2554   4.116   3.280   2.120 -0.1253  0.4896  0.0218
   95phy    C18 2555   4.215   3.310   2.239  0.5057  0.2446 -0.5389
   95phy    O01 2556   4.186   3.217   2.345 -0.0308  0.3274  0.6359
   95phy    H01 2557   4.154   3.139   2.304  0.8225 -1.4746  3.1415
   95phy    C19 2558   4.338   3.247   2.181 -0.2396  0.1480  0.2036
   95phy    C13 2559   4.238   3.464   2.296  0.4783  0.4462  0.3497
   95phy     H3 2560   4.264   3.531   2.211  0.0435 -0.0814 -0.2053
   95phy    O33 2561   4.359   3.474   2.373  0.2354  0.0494  0.1248
   95phy    H1B 2562   4.406   3.394   2.388 -0.7745 -0.6426 -0.2778
   95phy    C12 2563   4.125   3.542   2.370  0.0940 -0.2428  0.0635
   95phy    O11 2564   4.112   3.510   2.505 -0.0269 -0.7638 -0.8831
   95phy    H1A 2565   4.183   3.453   2.531  2.1757  2.0353 -0.2787
   96phy    C35 2566   2.386   2.976   2.597  0.1366  0.5394  0.4276
   96phy    C33 2567   2.500   2.967   2.701 -0.4306  0.2961  0.0825
   96phy    C34 2568   2.567   2.834   2.668  0.3034 -0.0517 -0.4910
   96phy    C32 2569   2.588   3.092   2.682  0.1092  0.3438  0.3391
   96phy    C31 2570   2.694   3.119   2.791  0.3156  0.4124 -0.2305
   96phy    C30 2571   2.788   3.230   2.755 -0.7803 -0.0463  0.4063
   96phy    C28 2572   2.917   3.245   2.830 -0.1789 -0.2042 -0.2924
   96phy    C29 2573   3.026   3.157   2.771  0.1498  0.5424  0.6123
   96phy    C27 2574   2.943   3.400   2.840 -0.7195  0.0687  0.5270
   96phy    C26 2575   3.035   3.443   2.959 -0.6903 -0.3673 -0.0722
   96phy    C25 2576   3.065   3.601   2.944  0.2172  0.2147 -0.1564
   96phy    C23 2577   3.170   3.659   3.033 -0.2699  0.0840 -0.4286
   96phy    C24 2578   3.216   3.791   2.974 -0.8789 -0.0575 -0.3732
   96phy    C22 2579   3.123   3.694   3.176  0.1333  0.1301  0.0419
   96phy    C21 2580   3.127   3.581   3.286 -0.3205  0.1302 -0.1752
   96phy    C20 2581   3.096   3.617   3.438  0.8994 -0.0617 -0.0595
   96phy    C18 2582   3.091   3.506   3.550 -0.1947 -0.0468 -0.6374
   96phy    O01 2583   3.211   3.428   3.535 -0.1396 -0.1500  0.0681
   96phy    H01 2584   3.285   3.476   3.570  0.4024  1.4128 -2.9083
   96phy    C19 2585   3.109   3.600   3.672  0.4924  0.0790  1.2110
   96phy    C13 2586   2.965   3.412   3.535  0.4557  0.5107 -0.0103
   96phy     H3 2587   2.964   3.365   3.433 -0.0309  1.0816 -0.2706
   96phy    O33 2588   2.843   3.479   3.533  0.4475 -0.2947 -0.5837
   96phy    H1B 2589   2.813   3.497   3.446  1.4155  1.1537 -0.6376
   96phy    C12 2590   2.939   3.279   3.627 -0.3915 -0.1653 -0.0770
   96phy    O11 2591   2.836   3.199   3.576 -0.9965 -0.4990 -0.0997
   96phy    H1A 2592   2.766   3.259   3.561 -0.4727  0.2792  0.5275
   97phy    C35 2593   3.449   2.279   0.621  0.1372 -0.1201 -0.1111
   97phy    C33 2594   3.382   2.240   0.750 -0.1149  0.2530 -0.6662
   97phy    C34 2595   3.489   2.176   0.847  0.3299  0.4578  0.4137
   97phy    C32 2596   3.314   2.366   0.808  0.6182 -0.3046  0.4290
   97phy    C31 2597   3.186   2.336   0.893 -0.2403 -0.0440 -0.4069
   97phy    C30 2598   3.122   2.468   0.952  0.2177 -0.2121 -0.3379
   97phy    C28 2599   3.023   2.463   1.069  0.0062  0.1787  0.4336
   97phy    C29 2600   3.103   2.513   1.190  0.6347 -0.1333 -0.5183
   97phy    C27 2601   2.903   2.557   1.047 -0.4239  0.5638  0.3309
   97phy    C26 2602   2.772   2.497   0.992  0.1532 -0.1103  0.2575
   97phy    C25 2603   2.669   2.603   0.944 -0.0837  1.1672 -0.5201
   97phy    C23 2604   2.553   2.550   0.861 -0.2925 -0.5481 -0.0225
   97phy    C24 2605   2.425   2.556   0.944 -0.6502  0.0409 -0.1822
   97phy    C22 2606   2.540   2.641   0.734  0.4792  0.4251 -0.1236
   97phy    C21 2607   2.511   2.560   0.603 -0.2743  0.1037  0.4428
   97phy    C20 2608   2.519   2.622   0.463 -0.2581  0.0262 -0.2976
   97phy    C18 2609   2.504   2.532   0.333 -0.0629 -0.4790  0.4606
   97phy    O01 2610   2.606   2.429   0.344 -0.4135 -0.2231 -0.1395
   97phy    H01 2611   2.688   2.451   0.384  0.3421 -0.3894 -1.5442
   97phy    C19 2612   2.540   2.625   0.218 -0.3246  0.3325 -0.0862
   97phy    C13 2613   2.357   2.467   0.324 -0.1685  0.3837  0.0818
   97phy     H3 2614   2.358   2.395   0.410  1.2460 -1.0945 -1.1302
   97phy    O33 2615   2.240   2.540   0.368  0.0698  0.4905 -0.0688
   97phy    H1B 2616   2.259   2.621   0.411  0.7322  1.5360 -2.1481
   97phy    C12 2617   2.326   2.335   0.242 -0.0460 -0.0633  0.0038
   97phy    O11 2618   2.450   2.264   0.217  0.1254 -0.1270  0.0593
   97phy    H1A 2619   2.531   2.296   0.254  0.7540  0.2558 -1.5524
   98phy    C35 2620   3.289   3.428   2.638 -0.2428  0.5520 -0.2833
   98phy    C33 2621   3.332   3.534   2.535 -0.5222 -0.0489 -0.6088
   98phy    C34 2622   3.367   3.468   2.402  0.4566  0.0629  0.3719
   98phy    C32 2623   3.239   3.654   2.530  0.1440  0.4372  0.6010
   98phy    C31 2624   3.309   3.785   2.506  0.3645 -0.1645 -0.2790
   98phy    C30 2625   3.211   3.905   2.529  0.2034  0.4107 -0.1478
   98phy    C28 2626   3.291   4.031   2.532 -0.2938 -0.0874  0.2606
   98phy    C29 2627   3.267   4.104   2.401  0.2724  0.1725 -0.3809
   98phy    C27 2628   3.254   4.122   2.650  0.4381  0.0991 -0.2821
   98phy    C26 2629   3.336   4.128   2.775 -0.2422 -0.0087 -0.1779
   98phy    C25 2630   3.284   4.231   2.875  0.4403 -0.2264  0.0926
   98phy    C23 2631   3.362   4.230   3.010  0.4055  0.3560  0.5179
   98phy    C24 2632   3.368   4.374   3.058  0.1450  0.7867 -0.5036
   98phy    C22 2633   3.318   4.130   3.117  0.0503 -0.1685 -0.3223
   98phy    C21 2634   3.422   4.100   3.225  0.2316  0.3690 -0.3210
   98phy    C20 2635   3.369   3.999   3.334 -0.4467 -0.3817  0.3201
   98phy    C18 2636   3.460   3.941   3.454  0.2945 -0.6520  0.4290
   98phy    O01 2637   3.569   4.032   3.481  0.1638  0.1206  0.0319
   98phy    H01 2638   3.620   3.993   3.549  0.6819  0.9714  0.1513
   98phy    C19 2639   3.363   3.965   3.576 -0.0453  0.1521  0.1539
   98phy    C13 2640   3.525   3.795   3.444  0.0919 -0.6721 -0.0769
   98phy     H3 2641   3.445   3.720   3.422 -0.3206 -1.0804  2.5649
   98phy    O33 2642   3.578   3.741   3.563  0.2603 -0.2418 -0.2204
   98phy    H1B 2643   3.668   3.765   3.573  0.1717  0.1341 -0.3279
   98phy    C12 2644   3.639   3.781   3.331  0.5371 -0.2451 -0.0116
   98phy    O11 2645   3.707   3.659   3.305 -0.2486 -0.2878 -0.9159
   98phy    H1A 2646   3.703   3.607   3.383  1.0205 -0.6497 -1.0611
   99phy    C35 2647   2.247   2.900   1.026  0.1406 -0.2498  0.0224
   99phy    C33 2648   2.212   3.042   1.062  0.2917  0.1068  0.7087
   99phy    C34 2649   2.095   3.025   1.148  0.0713  0.2208  0.3629
   99phy    C32 2650   2.330   3.103   1.149 -0.1419  0.3031  0.8863
   99phy    C31 2651   2.350   3.248   1.142 -0.2536  0.3851 -0.0333
   99phy    C30 2652   2.478   3.274   1.209  0.1486 -0.0535 -0.0218
   99phy    C28 2653   2.486   3.422   1.263 -0.6119  0.6417 -0.6685
   99phy    C29 2654   2.447   3.444   1.406 -0.2953 -0.1616 -1.0325
   99phy    C27 2655   2.625   3.472   1.226  0.1464  0.3355  0.0438
   99phy    C26 2656   2.626   3.606   1.164 -0.2741 -0.2186 -0.0503
   99phy    C25 2657   2.756   3.653   1.095  0.1372 -0.2855 -0.2203
   99phy    C23 2658   2.756   3.799   1.053 -0.5169 -0.4054  0.1000
   99phy    C24 2659   2.847   3.861   1.159  0.1963 -0.2177  0.2049
   99phy    C22 2660   2.831   3.818   0.922 -0.4815  0.3032  0.3698
   99phy    C21 2661   2.746   3.825   0.801 -0.1500 -0.2475  0.2257
   99phy    C20 2662   2.834   3.866   0.685 -0.2950  0.0341  0.2017
   99phy    C18 2663   2.764   3.903   0.546  0.0977 -0.8263 -0.1598
   99phy    O01 2664   2.679   3.788   0.510 -0.2927 -0.1494 -0.3385
   99phy    H01 2665   2.611   3.794   0.575  0.2295  0.7078  0.1390
   99phy    C19 2666   2.876   3.884   0.441  0.1848  0.1438 -0.1222
   99phy    C13 2667   2.691   4.049   0.542 -0.4835 -0.4525 -0.6803
   99phy     H3 2668   2.619   4.042   0.628 -0.9475  0.0800 -1.0178
   99phy    O33 2669   2.766   4.159   0.589 -0.3691 -0.0087  0.3956
   99phy    H1B 2670   2.813   4.182   0.511 -1.1610 -0.6636 -0.2984
   99phy    C12 2671   2.576   4.098   0.444 -0.1644  0.4524 -0.2672
   99phy    O11 2672   2.476   4.002   0.418 -0.5498  0.3499  0.1385
   99phy    H1A 2673   2.515   3.920   0.396 -1.3923 -0.3893  1.2704
  100phy    C35 2674   3.363   2.115   1.551  0.1354 -0.0062 -0.5177
  100phy    C33 2675   3.219   2.168   1.535 -0.3037  0.3387 -0.0719
  100phy    C34 2676   3.119   2.054   1.562  0.5863  0.3364 -0.4400
  100phy    C32 2677   3.185   2.272   1.644 -0.1131 -0.2754 -0.6414
  100phy    C31 2678   3.200   2.417   1.593  0.6665 -0.2638  0.2478
  100phy    C30 2679   3.212   2.512   1.711  0.2329  0.4168 -0.1611
  100phy    C28 2680   3.165   2.659   1.700 -0.5771 -0.1456 -0.3575
  100phy    C29 2681   3.110   2.702   1.834 -0.1467 -0.1793  0.1293
  100phy    C27 2682   3.284   2.743   1.654 -0.0122  0.0645 -0.1333
  100phy    C26 2683   3.245   2.848   1.547 -0.1248 -0.1026 -0.2113
  100phy    C25 2684   3.350   2.963   1.536  0.4040  0.0818  0.2590
  100phy    C23 2685   3.345   3.050   1.410  0.1209 -0.2067  0.0122
  100phy    C24 2686   3.398   3.187   1.446 -0.0900  0.0783 -0.0652
  100phy    C22 2687   3.412   2.989   1.288 -0.4689 -0.0592 -0.3766
  100phy    C21 2688   3.357   3.025   1.148  0.5736 -0.1815  0.2559
  100phy    C20 2689   3.418   2.928   1.047 -0.0160  0.5926  0.0646
  100phy    C18 2690   3.348   2.889   0.911  0.0300 -0.0866 -0.3665
  100phy    O01 2691   3.231   2.824   0.951  0.3456  0.0325 -0.3825
  100phy    H01 2692   3.162   2.883   0.976 -0.8976 -0.7002 -1.9033
  100phy    C19 2693   3.457   2.790   0.863 -0.3691  0.5801  0.1429
  100phy    C13 2694   3.311   3.014   0.816  0.1938  0.4484 -0.6542
  100phy     H3 2695   3.247   3.085   0.874  0.7608  1.1688 -0.8973
  100phy    O33 2696   3.416   3.103   0.789  0.0686 -0.0899 -0.1269
  100phy    H1B 2697   3.482   3.068   0.733  2.2318  0.0090  2.1892
  100phy    C12 2698   3.206   3.019   0.702 -0.6220 -0.0000  0.2674
  100phy    O11 2699   3.234   3.013   0.565  0.4880 -0.0332 -0.2787
  100phy    H1A 2700   3.261   2.925   0.547  0.3272 -0.0512 -0.4356
  101phy    C35 2701   3.504   4.303   2.172  0.6825 -0.4815 -0.1151
  101phy    C33 2702   3.399   4.408   2.209 -0.1151 -0.0950 -0.0860
  101phy    C34 2703   3.463   4.527   2.283 -0.2566  0.3172 -0.2202
  101phy    C32 2704   3.325   4.457   2.088 -0.0495  0.0590  0.2843
  101phy    C31 2705   3.195   4.385   2.045  0.2623 -0.4265 -0.2021
  101phy    C30 2706   3.130   4.457   1.920 -0.9190 -0.0206 -0.1268
  101phy    C28 2707   3.004   4.415   1.851 -0.0969  0.2063  0.1133
  101phy    C29 2708   2.877   4.460   1.921  0.8069  0.1680  0.2407
  101phy    C27 2709   3.009   4.461   1.705 -0.3031  0.3878  0.3727
  101phy    C26 2710   2.915   4.436   1.587 -0.1745 -0.2028 -0.1231
  101phy    C25 2711   2.991   4.459   1.457  0.2390  0.4296  0.1292
  101phy    C23 2712   2.914   4.479   1.325 -0.6452 -0.5357  0.0630
  101phy    C24 2713   2.879   4.625   1.311 -0.2716  0.5592 -0.5653
  101phy    C22 2714   2.996   4.415   1.218  0.1441 -0.4235  0.4445
  101phy    C21 2715   2.922   4.360   1.098 -0.3570  0.2173  0.2946
  101phy    C20 2716   3.012   4.308   0.983  0.1132 -0.0087 -0.4483
  101phy    C18 2717   2.969   4.309   0.833 -0.3808 -0.0070 -0.0812
  101phy    O01 2718   2.852   4.225   0.819 -0.1649 -0.0368  0.4686
  101phy    H01 2719   2.826   4.218   0.729  0.3704 -0.7701  0.3618
  101phy    C19 2720   3.084   4.230   0.762  0.5739  0.2852 -0.2527
  101phy    C13 2721   2.951   4.460   0.784  0.2379 -0.4558  0.1393
  101phy     H3 2722   2.868   4.497   0.849 -0.0110  0.8082 -0.8657
  101phy    O33 2723   3.042   4.559   0.829 -0.3476  0.8057  0.0059
  101phy    H1B 2724   3.053   4.545   0.921 -0.3967  1.4268  0.1146
  101phy    C12 2725   2.875   4.512   0.650 -0.2912 -0.6847  0.4463
  101phy    O11 2726   2.943   4.508   0.525  0.1136 -0.1296 -0.0811
  101phy    H1A 2727   2.977   4.421   0.523  0.0569 -0.1809 -2.5574
  102phy    C35 2728   1.276   4.905   1.004  0.2272 -0.4454  0.7700
  102phy    C33 2729   1.256   5.044   1.063 -0.9538 -0.1549  0.2924
  102phy    C34 2730   1.118   5.100   1.058 -0.2296  0.0217 -0.1998
  102phy    C32 2731   1.315   5.050   1.207  0.7698 -0.3038  0.1828
  102phy    C31 2732   1.385   5.182   1.251 -0.2950 -0.3660 -0.2406
  102phy    C30 2733   1.393   5.179   1.405 -0.0245  0.3005  0.1437
  102phy    C28 2734   1.436   5.307   1.478 -0.0945 -0.0413  0.9002
  102phy    C29 2735   1.318   5.395   1.515  0.9785  0.1855  0.4804
  102phy    C27 2736   1.515   5.269   1.604 -0.0022 -0.3022  0.4149
  102phy    C26 2737   1.664   5.291   1.595 -0.2567 -0.8942 -0.0404
  102phy    C25 2738   1.735   5.292   1.730 -0.4606 -0.4234  0.5182
  102phy    C23 2739   1.890   5.305   1.739  0.9742 -0.0682 -0.0567
  102phy    C24 2740   1.932   5.450   1.725  0.1586 -0.1373 -0.8146
  102phy    C22 2741   1.939   5.259   1.878 -0.4210  0.2207  0.3651
  102phy    C21 2742   1.975   5.106   1.901  0.2909  0.4068  0.5352
  102phy    C20 2743   2.045   5.087   2.029 -0.1994  0.0893 -0.3452
  102phy    C18 2744   2.060   4.949   2.100  0.2531  0.0329 -0.2493
  102phy    O01 2745   2.120   4.857   2.009  0.0344  0.1129 -0.2226
  102phy    H01 2746   2.080   4.861   1.924  0.3891  1.6194 -0.3525
  102phy    C19 2747   2.173   4.976   2.207  0.2719 -0.6199  0.0407
  102phy    C13 2748   1.918   4.880   2.151  0.1992  0.4119 -0.5168
  102phy     H3 2749   1.852   4.871   2.061  1.2478 -2.3834 -1.1154
  102phy    O33 2750   1.843   4.967   2.234  0.3603  0.2360 -0.2539
  102phy    H1B 2751   1.872   4.977   2.323 -2.2160  2.3489  0.4634
  102phy    C12 2752   1.912   4.732   2.205 -0.5613  0.3701 -0.1569
  102phy    O11 2753   1.789   4.677   2.233  0.3517  0.5292 -0.3732
  102phy    H1A 2754   1.739   4.736   2.286  1.1687  1.0783 -0.1986
  103phy    C35 2755   3.413   3.645   2.026  0.4070 -0.6894 -0.0192
  103phy    C33 2756   3.340   3.758   1.952 -0.6089 -0.1486 -0.1175
  103phy    C34 2757   3.342   3.736   1.800 -0.4291  0.3158 -0.1382
  103phy    C32 2758   3.195   3.778   2.009 -0.0550 -0.2458  0.4760
  103phy    C31 2759   3.110   3.902   1.971  0.7202 -0.0984  0.1659
  103phy    C30 2760   2.989   3.910   2.069  0.0756 -0.2197  0.2688
  103phy    C28 2761   2.881   4.017   2.025  0.0709  0.0252 -0.1389
  103phy    C29 2762   2.768   3.954   1.944 -0.0682 -0.1209 -0.1965
  103phy    C27 2763   2.807   4.090   2.139 -0.4878 -0.2307 -0.0579
  103phy    C26 2764   2.880   4.177   2.247  0.3077 -0.1008 -0.3393
  103phy    C25 2765   2.773   4.253   2.331  0.1054  0.4275  0.0955
  103phy    C23 2766   2.837   4.349   2.435  0.6603 -0.3991  0.0775
  103phy    C24 2767   2.878   4.479   2.362  0.3959 -0.4297 -0.0702
  103phy    C22 2768   2.746   4.388   2.552 -0.0680 -0.1578  0.2290
  103phy    C21 2769   2.798   4.345   2.690  0.0234  0.3807  1.0594
  103phy    C20 2770   2.735   4.404   2.814  0.2995  0.3771 -0.2496
  103phy    C18 2771   2.799   4.368   2.958 -0.1904  0.1158  0.1977
  103phy    O01 2772   2.925   4.441   2.959 -0.0235  0.0562  0.8132
  103phy    H01 2773   2.945   4.463   2.870  1.9625  0.5479  1.3359
  103phy    C19 2774   2.705   4.438   3.057 -0.3167  0.1953  0.5210
  103phy    C13 2775   2.817   4.205   2.978 -0.7020  0.1111  0.1209
  103phy     H3 2776   2.858   4.160   2.885  3.1690  0.4867  1.4732
  103phy    O33 2777   2.684   4.153   2.978 -0.1492 -0.0197  0.0381
  103phy    H1B 2778   2.626   4.197   2.919  1.5751  0.8767 -1.1120
  103phy    C12 2779   2.918   4.158   3.091 -0.0577 -0.1148 -0.1541
  103phy    O11 2780   2.864   4.163   3.223  0.1227 -0.1738 -0.1024
  103phy    H1A 2781   2.778   4.124   3.222  0.0492 -0.0764  0.9954
  104phy    C35 2782   2.096   0.698   1.515 -0.1972 -0.0047 -0.6742
  104phy    C33 2783   1.968   0.652   1.447  0.2645 -0.3891 -0.0493
  104phy    C34 2784   1.905   0.772   1.379  0.5768 -0.4285 -0.4944
  104phy    C32 2785   1.999   0.533   1.358  0.2124 -0.1018 -0.0609
  104phy    C31 2786   1.893   0.423   1.349  0.1464 -0.9168  0.1594
  104phy    C30 2787   1.918   0.342   1.215  0.2960 -0.2404  0.4277
  104phy    C28 2788   1.835   0.212   1.184 -0.3237 -0.0890  0.2738
  104phy    C29 2789   1.697   0.241   1.129 -0.3840 -0.7883  0.1468
  104phy    C27 2790   1.908   0.126   1.083 -0.0809  0.4271  0.0855
  104phy    C26 2791   2.013   0.026   1.136 -0.1978  0.3104 -0.3572
  104phy    C25 2792   2.069  -0.053   1.022 -0.9487  0.0891  0.9172
  104phy    C23 2793   2.186  -0.148   1.065 -0.1261  0.1755 -0.7358
  104phy    C24 2794   2.131  -0.288   1.095  0.3004 -0.3290  0.0766
  104phy    C22 2795   2.294  -0.179   0.961  0.4134  0.0082 -0.6184
  104phy    C21 2796   2.423  -0.099   0.977 -0.3766  0.1805 -0.0064
  104phy    C20 2797   2.552  -0.157   0.907  0.0048 -0.0452 -0.2785
  104phy    C18 2798   2.601  -0.114   0.767  0.0676  0.8694  0.2367
  104phy    O01 2799   2.495  -0.126   0.674  0.0158 -0.8149  0.3850
  104phy    H01 2800   2.478  -0.216   0.651 -0.3750 -0.0801 -2.6194
  104phy    C19 2801   2.710  -0.226   0.735  0.2298  0.2108 -0.5044
  104phy    C13 2802   2.671   0.029   0.777 -0.1889 -0.2617  0.7244
  104phy     H3 2803   2.582   0.095   0.793 -0.3302 -0.1825 -0.3332
  104phy    O33 2804   2.741   0.065   0.895  0.4142 -0.2336  0.3648
  104phy    H1B 2805   2.697   0.136   0.937 -0.5026 -0.9578  0.6593
  104phy    C12 2806   2.719   0.121   0.652  0.4559 -0.5171  0.2154
  104phy    O11 2807   2.682   0.090   0.516  0.2528 -0.1891 -0.4037
  104phy    H1A 2808   2.740   0.136   0.459 -0.6591  0.2642 -0.9744
  105phy    C35 2809   2.427   3.021   1.499 -0.0761  0.0144  0.0466
  105phy    C33 2810   2.319   3.050   1.605 -0.2626  0.4495  0.7659
  105phy    C34 2811   2.377   3.019   1.739  0.2373  0.1089 -0.3666
  105phy    C32 2812   2.252   3.189   1.605 -0.1181 -0.0280 -0.2193
  105phy    C31 2813   2.146   3.211   1.498  0.3502 -0.5100 -0.3814
  105phy    C30 2814   2.079   3.346   1.534  0.5795 -0.0908 -0.3114
  105phy    C28 2815   1.973   3.405   1.432 -0.1864  0.7685 -0.0828
  105phy    C29 2816   1.870   3.488   1.507  0.1574  0.5421  0.1187
  105phy    C27 2817   2.044   3.496   1.333 -0.1919 -0.1094  0.0972
  105phy    C26 2818   1.998   3.471   1.185 -0.3682 -0.1681 -0.6116
  105phy    C25 2819   2.073   3.567   1.092  0.1228 -0.4952 -0.3460
  105phy    C23 2820   2.059   3.525   0.943  0.2149  0.7475  0.3594
  105phy    C24 2821   1.957   3.614   0.884 -0.1966 -0.5695 -0.2992
  105phy    C22 2822   2.201   3.546   0.880  0.3467 -0.3964 -0.0552
  105phy    C21 2823   2.230   3.463   0.753 -0.0777 -0.6956 -0.2626
  105phy    C20 2824   2.373   3.489   0.711 -0.8742 -0.2709  0.3610
  105phy    C18 2825   2.501   3.408   0.757 -0.4404 -0.0430 -0.6711
  105phy    O01 2826   2.518   3.418   0.903  0.1394 -0.0769  0.0176
  105phy    H01 2827   2.536   3.331   0.931  0.8617  0.3491  0.9335
  105phy    C19 2828   2.619   3.486   0.695 -0.1010 -0.0654 -0.6308
  105phy    C13 2829   2.497   3.248   0.718 -0.2228 -0.8009  0.4028
  105phy     H3 2830   2.400   3.208   0.755  0.4964 -4.7890 -1.4491
  105phy    O33 2831   2.481   3.224   0.576 -0.1879  0.4143  0.0026
  105phy    H1B 2832   2.460   3.303   0.530 -0.1743 -0.3817 -1.4343
  105phy    C12 2833   2.562   3.130   0.798  0.7730  0.1470  0.1781
  105phy    O11 2834   2.587   3.154   0.938 -0.1104  0.3011  0.0830
  105phy    H1A 2835   2.621   3.078   0.980  0.5875 -0.1682 -1.2773
  106phy    C35 2836   3.327   0.486   1.562 -0.5283 -0.1140 -0.6616
  106phy    C33 2837   3.177   0.513   1.554 -0.1650  0.0171 -0.0560
  106phy    C34 2838   3.148   0.607   1.437  0.5896  0.1435  0.0298
  106phy    C32 2839   3.097   0.382   1.550  0.3434  0.3580  0.1075
  106phy    C31 2840   2.979   0.375   1.648  0.7316 -0.2548 -0.1445
  106phy    C30 2841   2.900   0.239   1.650 -0.0662 -0.1165 -0.4537
  106phy    C28 2842   2.771   0.259   1.730 -0.0185  0.1612 -0.0317
  106phy    C29 2843   2.645   0.199   1.662  0.2278  0.4201 -0.4405
  106phy    C27 2844   2.783   0.192   1.867  0.1909 -0.2370 -0.0727
  106phy    C26 2845   2.690   0.235   1.981 -0.1069 -0.5078 -0.0145
  106phy    C25 2846   2.663   0.126   2.088  0.0321 -0.2023  0.5227
  106phy    C23 2847   2.558   0.139   2.197 -0.5979  0.7933 -0.2362
  106phy    C24 2848   2.414   0.102   2.162 -0.7174 -0.1482 -0.3717
  106phy    C22 2849   2.585   0.028   2.300 -0.3464  0.0352 -0.4117
  106phy    C21 2850   2.617   0.061   2.450  0.0252 -0.5049  0.0019
  106phy    C20 2851   2.609  -0.050   2.557 -0.0762 -0.4247  0.2568
  106phy    C18 2852   2.486  -0.133   2.595  0.0433 -0.1386  0.4037
  106phy    O01 2853   2.426  -0.179   2.476  0.6771 -0.2810 -0.0830
  106phy    H01 2854   2.502  -0.194   2.422  0.4760 -2.6643  0.1489
  106phy    C19 2855   2.558  -0.257   2.657 -0.5204 -0.7219  0.0247
  106phy    C13 2856   2.367  -0.054   2.677  0.3039 -0.4941 -0.4184
  106phy     H3 2857   2.358   0.053   2.646 -2.2555 -0.5025  0.1485
  106phy    O33 2858   2.421  -0.041   2.813  0.1788 -0.1297 -0.7601
  106phy    H1B 2859   2.377   0.036   2.842  1.3160  0.8595 -1.5253
  106phy    C12 2860   2.221  -0.108   2.682  0.2541  0.8472  0.6045
  106phy    O11 2861   2.174  -0.144   2.554  0.4657 -0.0839  0.5383
  106phy    H1A 2862   2.245  -0.181   2.505 -0.1435  0.6900 -0.9852
  107phy    C35 2863   3.183   4.799   1.525 -0.6050  0.3170 -0.4344
  107phy    C33 2864   3.211   4.848   1.669 -0.1963 -0.1114  0.9341
  107phy    C34 2865   3.327   4.759   1.710  0.3063  0.2581 -0.0561
  107phy    C32 2866   3.251   4.995   1.672 -0.0309 -0.0759  0.2508
  107phy    C31 2867   3.250   5.055   1.820 -0.5827 -0.6479  0.1891
  107phy    C30 2868   3.230   5.206   1.814 -0.0191 -0.8144  0.7188
  107phy    C28 2869   3.276   5.280   1.944 -0.0929  0.2288  0.1739
  107phy    C29 2870   3.359   5.396   1.894  0.5903 -0.0695  0.7758
  107phy    C27 2871   3.155   5.315   2.030  0.0339  0.0638 -0.1967
  107phy    C26 2872   3.185   5.360   2.171  0.0737  0.2374 -0.0080
  107phy    C25 2873   3.056   5.400   2.246  0.5404  0.0340 -0.0076
  107phy    C23 2874   3.081   5.462   2.384 -0.1686 -0.8804  0.3489
  107phy    C24 2875   3.014   5.600   2.400 -0.2009  0.4220 -0.0778
  107phy    C22 2876   3.046   5.361   2.490  0.1016  0.0156  0.0504
  107phy    C21 2877   3.135   5.360   2.611 -0.2383  0.2607 -0.4139
  107phy    C20 2878   3.122   5.231   2.695 -0.5118  0.1301 -0.8471
  107phy    C18 2879   3.206   5.209   2.828 -1.2885  0.4314 -0.0065
  107phy    O01 2880   3.198   5.319   2.926 -0.2991  0.2317 -0.1695
  107phy    H01 2881   3.280   5.318   2.971 -0.9205  1.8725  1.1112
  107phy    C19 2882   3.120   5.105   2.900  0.3133 -0.3941 -0.3248
  107phy    C13 2883   3.359   5.170   2.796  0.1934 -0.2445  0.0390
  107phy     H3 2884   3.393   5.235   2.712 -0.1853 -1.1448 -0.8369
  107phy    O33 2885   3.374   5.043   2.733 -0.5679  0.1751 -0.4016
  107phy    H1B 2886   3.451   5.050   2.680 -0.4503 -0.7444 -0.3598
  107phy    C12 2887   3.462   5.183   2.920  0.5537 -0.1071  0.3950
  107phy    O11 2888   3.441   5.292   3.005 -0.4988 -0.5114  0.0223
  107phy    H1A 2889   3.524   5.303   3.047 -0.2511 -2.1476  0.0429
  108phy    C35 2890   4.165   0.992   1.169 -0.3872 -0.2467  0.2000
  108phy    C33 2891   4.020   0.996   1.199 -0.2987 -0.3920 -0.0941
  108phy    C34 2892   4.013   1.124   1.277  0.3698  0.1575 -0.7319
  108phy    C32 2893   3.928   1.000   1.072  0.1789 -0.0687 -0.0294
  108phy    C31 2894   3.911   0.873   0.992  0.1478  0.3207  0.3561
  108phy    C30 2895   3.794   0.880   0.889 -0.2044 -0.1214  0.0499
  108phy    C28 2896   3.755   0.745   0.827  0.2904  0.2724 -0.9067
  108phy    C29 2897   3.603   0.741   0.832  0.0800 -0.2407 -0.0069
  108phy    C27 2898   3.818   0.727   0.687 -0.2593 -0.3812 -0.3930
  108phy    C26 2899   3.838   0.579   0.637  0.0407 -0.0045  0.3945
  108phy    C25 2900   3.893   0.592   0.493 -0.6909  0.4146 -0.7025
  108phy    C23 2901   3.949   0.455   0.444 -0.0845 -0.2993 -0.1873
  108phy    C24 2902   3.841   0.393   0.355 -0.6734  0.5481  0.0418
  108phy    C22 2903   4.072   0.458   0.346 -0.0561  0.3369 -0.0747
  108phy    C21 2904   4.207   0.490   0.415  0.1214 -0.4898 -0.1713
  108phy    C20 2905   4.325   0.443   0.324 -0.2790 -0.4467  0.2386
  108phy    C18 2906   4.471   0.477   0.375 -0.3016  0.6359 -0.1707
  108phy    O01 2907   4.480   0.612   0.427 -0.1816  0.3389  0.0192
  108phy    H01 2908   4.463   0.611   0.519 -0.5862 -1.2119 -0.0385
  108phy    C19 2909   4.573   0.491   0.260 -0.6154  0.2333  0.2496
  108phy    C13 2910   4.530   0.368   0.476 -0.1458 -0.5489 -0.0019
  108phy     H3 2911   4.443   0.335   0.538 -0.8385 -2.0029 -1.6624
  108phy    O33 2912   4.567   0.238   0.424 -0.0002  0.5047 -0.1038
  108phy    H1B 2913   4.652   0.234   0.385  0.2415 -0.4594  0.5178
  108phy    C12 2914   4.596   0.405   0.620 -0.0968  0.0127 -0.2769
  108phy    O11 2915   4.535   0.526   0.672 -0.8537 -0.2559  0.0418
  108phy    H1A 2916   4.478   0.501   0.743  0.9684  0.2834  1.7914
  109phy    C35 2917   0.272   1.602   1.536  0.2635 -0.1653  0.0023
  109phy    C33 2918   0.399   1.584   1.608 -0.1344  0.1495  0.4814
  109phy    C34 2919   0.490   1.516   1.510  0.3806  0.1104 -0.0153
  109phy    C32 2920   0.463   1.716   1.663 -0.1771 -0.1659 -0.1226
  109phy    C31 2921   0.411   1.746   1.803 -0.2317  0.1788 -0.3697
  109phy    C30 2922   0.469   1.876   1.863  0.0211  0.3876  0.2143
  109phy    C28 2923   0.431   1.914   2.009  0.5507  0.3709  0.6632
  109phy    C29 2924   0.526   1.839   2.106 -0.4765 -0.1122  0.0018
  109phy    C27 2925   0.447   2.067   2.025  0.2435  0.6663 -0.3380
  109phy    C26 2926   0.377   2.130   2.144 -0.3717  0.1785  0.1162
  109phy    C25 2927   0.384   2.287   2.136 -0.5119  0.3877 -0.3954
  109phy    C23 2928   0.347   2.385   2.252  0.2443  0.3512  0.6877
  109phy    C24 2929   0.398   2.525   2.223 -0.1934  0.7897  0.3550
  109phy    C22 2930   0.197   2.391   2.278 -0.6589 -0.2438 -0.1439
  109phy    C21 2931   0.146   2.376   2.426  0.4357  0.6477  0.2981
  109phy    C20 2932  -0.009   2.343   2.422 -0.3585  0.5096 -0.2948
  109phy    C18 2933  -0.075   2.311   2.564 -0.0224 -0.6634 -0.4172
  109phy    O01 2934  -0.049   2.413   2.667 -0.5949 -0.1222  0.7383
  109phy    H01 2935  -0.085   2.380   2.747 -1.0514 -0.2407  0.4858
  109phy    C19 2936  -0.225   2.327   2.531  0.3102  0.5834  0.2282
  109phy    C13 2937  -0.026   2.164   2.620  0.2368  0.5719  0.2093
  109phy     H3 2938  -0.019   2.089   2.538 -0.3971  0.2085  0.4738
  109phy    O33 2939  -0.116   2.096   2.709 -0.1468 -0.2874 -0.2065
  109phy    H1B 2940  -0.135   2.154   2.781 -0.3557  2.2245 -2.1510
  109phy    C12 2941   0.112   2.148   2.692  0.5076  1.1042 -0.1252
  109phy    O11 2942   0.123   2.200   2.825  0.2384  0.5698  0.3123
  109phy    H1A 2943   0.078   2.134   2.874  0.6865 -0.6636 -0.8726
  110phy    C35 2944   0.390   0.343   0.751 -0.4252  0.1049 -0.1638
  110phy    C33 2945   0.493   0.376   0.854  0.1817  0.1365  0.7995
  110phy    C34 2946   0.590   0.254   0.880  0.2956  0.0998  0.7885
  110phy    C32 2947   0.577   0.498   0.812  0.4221  0.2263 -0.3857
  110phy    C31 2948   0.596   0.610   0.916  0.7605 -0.4012 -0.1197
  110phy    C30 2949   0.696   0.714   0.866 -0.4409 -0.6215  0.5553
  110phy    C28 2950   0.729   0.840   0.955  0.7669 -0.1458  0.6724
  110phy    C29 2951   0.841   0.822   1.058 -0.3461 -0.1290  0.4607
  110phy    C27 2952   0.756   0.965   0.865 -0.4403 -0.6128 -0.0151
  110phy    C26 2953   0.631   1.040   0.822 -0.1907 -0.4941  0.6974
  110phy    C25 2954   0.668   1.175   0.754 -0.1007 -0.3986  0.3973
  110phy    C23 2955   0.549   1.245   0.694  0.0816  0.1526  0.6252
  110phy    C24 2956   0.518   1.378   0.763 -0.1227  0.1297  0.5969
  110phy    C22 2957   0.572   1.261   0.536  0.3345  0.5709 -0.4729
  110phy    C21 2958   0.443   1.240   0.450  0.4864 -0.0009  0.4369
  110phy    C20 2959   0.449   1.276   0.302  0.1278  0.5974 -0.4746
  110phy    C18 2960   0.490   1.167   0.197 -0.3889  0.3764 -0.4589
  110phy    O01 2961   0.602   1.097   0.256 -0.0027 -0.1224 -0.0808
  110phy    H01 2962   0.589   1.004   0.255 -0.3253 -0.1426  1.8890
  110phy    C19 2963   0.538   1.244   0.074  0.1927 -0.2164  0.0179
  110phy    C13 2964   0.380   1.052   0.174  0.1436 -0.4900  0.1883
  110phy     H3 2965   0.341   1.031   0.277  0.4661 -0.5562  0.2987
  110phy    O33 2966   0.256   1.093   0.114  0.1527  0.4078  0.3491
  110phy    H1B 2967   0.225   1.182   0.112 -1.6111 -0.1739 -1.4505
  110phy    C12 2968   0.411   0.897   0.154  0.2683 -0.3232 -0.4047
  110phy    O11 2969   0.539   0.861   0.201  0.4230  0.2311 -0.2111
  110phy    H1A 2970   0.549   0.770   0.184 -1.3462 -0.0951  0.3349
  111phy    C35 2971   0.041   1.896   1.807  0.5821  0.7639 -0.2699
  111phy    C33 2972  -0.060   1.783   1.802  0.1619 -0.0341 -0.4796
  111phy    C34 2973  -0.036   1.710   1.673 -0.6794  0.8764 -0.1291
  111phy    C32 2974  -0.066   1.690   1.923 -0.6086  0.1446 -0.3399
  111phy    C31 2975  -0.199   1.688   1.998 -0.7380  1.0192 -0.1193
  111phy    C30 2976  -0.206   1.556   2.067 -0.1696  0.1078  0.1199
  111phy    C28 2977  -0.353   1.511   2.090  0.6420  0.0468 -0.4982
  111phy    C29 2978  -0.410   1.417   1.979 -0.7926 -0.0907 -0.2045
  111phy    C27 2979  -0.365   1.430   2.222 -0.3536  0.0694 -0.5279
  111phy    C26 2980  -0.494   1.460   2.290  0.3369  0.1897 -0.0089
  111phy    C25 2981  -0.525   1.352   2.403 -0.1154 -0.1361 -0.2047
  111phy    C23 2982  -0.608   1.405   2.529 -0.6994 -0.1536  0.4549
  111phy    C24 2983  -0.761   1.403   2.485  0.0004 -0.8475 -0.1715
  111phy    C22 2984  -0.614   1.306   2.643  0.1743  0.1347 -0.2529
  111phy    C21 2985  -0.491   1.318   2.732 -0.5401  0.1614  0.3904
  111phy    C20 2986  -0.522   1.258   2.866 -0.1841  0.0436 -0.3913
  111phy    C18 2987  -0.407   1.255   2.977  0.2726 -0.2850 -0.0474
  111phy    O01 2988  -0.385   1.399   3.010 -0.0356  0.5740  0.0551
  111phy    H01 2989  -0.332   1.440   2.943  0.3073  0.6103  0.3463
  111phy    C19 2990  -0.487   1.203   3.099 -0.2640 -0.2803  0.4303
  111phy    C13 2991  -0.272   1.171   2.937 -0.5453  0.2413  0.3522
  111phy     H3 2992  -0.247   1.190   2.830  0.7968  1.2076  0.7968
  111phy    O33 2993  -0.284   1.024   2.938  0.7426  0.3376 -0.0786
  111phy    H1B 2994  -0.348   1.003   2.872 -1.0471  1.1047  1.3050
  111phy    C12 2995  -0.141   1.212   3.016  0.4121  0.2287  0.1062
  111phy    O11 2996  -0.111   1.343   3.013  0.3899 -0.1848  0.0816
  111phy    H1A 2997  -0.048   1.359   3.080 -0.7568  2.1609  0.7439
  112phy    C35 2998   0.435   2.186   1.674  0.5697 -0.5664  0.2586
  112phy    C33 2999   0.353   2.316   1.683  0.0398 -0.2726  0.4152
  112phy    C34 3000   0.340   2.378   1.545 -0.0232 -0.2377  0.1808
  112phy    C32 3001   0.222   2.290   1.751  0.4543  0.2126 -0.4988
  112phy    C31 3002   0.165   2.411   1.822 -0.3425  0.1554  0.1424
  112phy    C30 3003   0.010   2.403   1.843 -0.0093 -0.2170 -0.3739
  112phy    C28 3004  -0.060   2.518   1.915 -0.0876 -0.7339  0.0531
  112phy    C29 3005  -0.082   2.635   1.817 -0.0665  0.4285 -0.1589
  112phy    C27 3006  -0.201   2.466   1.948  0.1568 -0.0607  0.7388
  112phy    C26 3007  -0.273   2.525   2.067  0.2839 -0.4758  0.0699
  112phy    C25 3008  -0.423   2.497   2.077  0.2869  0.4863 -0.5378
  112phy    C23 3009  -0.475   2.543   2.214  0.5598  0.0958 -0.2262
  112phy    C24 3010  -0.538   2.682   2.196 -0.0514 -0.1691 -0.1443
  112phy    C22 3011  -0.568   2.445   2.284 -0.1310  0.8932 -0.0252
  112phy    C21 3012  -0.590   2.453   2.436  0.1505  0.1365 -0.4620
  112phy    C20 3013  -0.726   2.397   2.477 -0.7370  0.2997 -0.1521
  112phy    C18 3014  -0.769   2.380   2.624 -0.1230  0.2765 -0.1223
  112phy    O01 3015  -0.758   2.507   2.697 -0.3579  0.2104 -0.1330
  112phy    H01 3016  -0.821   2.506   2.767 -0.1175  1.4385  0.1224
  112phy    C19 3017  -0.921   2.357   2.605 -0.0786 -0.7456  0.2196
  112phy    C13 3018  -0.689   2.267   2.705  0.3852  0.1890  0.2084
  112phy     H3 3019  -0.645   2.192   2.636  0.2623 -0.8687  1.2504
  112phy    O33 3020  -0.771   2.182   2.788  0.6194  0.9308 -0.3685
  112phy    H1B 3021  -0.803   2.228   2.864 -0.6836 -2.7270  1.5225
  112phy    C12 3022  -0.565   2.306   2.788  0.0589 -0.1059 -0.3707
  112phy    O11 3023  -0.590   2.355   2.922 -0.5844 -0.3956  0.6017
  112phy    H1A 3024  -0.511   2.395   2.954  0.0010 -0.5336 -0.6395
  113phy    C35 3025   4.550   4.662   0.764  0.4291 -0.0739 -0.0729
  113phy    C33 3026   4.511   4.790   0.838 -0.1480 -0.2933  0.0133
  113phy    C34 3027   4.627   4.825   0.929 -0.1595  0.3332  0.5309
  113phy    C32 3028   4.504   4.905   0.743 -0.2866 -0.4988  0.2615
  113phy    C31 3029   4.363   4.952   0.718 -0.3076  0.6390  0.3246
  113phy    C30 3030   4.356   5.090   0.658 -0.1441  0.0576  0.0637
  113phy    C28 3031   4.211   5.152   0.645 -0.3287  0.8140  0.2156
  113phy    C29 3032   4.208   5.278   0.742 -0.6329  0.6826  0.3707
  113phy    C27 3033   4.172   5.187   0.501  0.9014 -0.0241 -0.1342
  113phy    C26 3034   4.071   5.086   0.449  0.2628  0.4547  0.6216
  113phy    C25 3035   4.013   5.132   0.312 -0.2546  0.1628 -0.3160
  113phy    C23 3036   3.902   5.049   0.250 -0.8329  0.0200  0.2404
  113phy    C24 3037   3.789   5.134   0.188  0.7495 -0.4190  0.5739
  113phy    C22 3038   3.962   4.971   0.127 -0.7849  0.1589 -0.1717
  113phy    C21 3039   3.941   4.819   0.137 -0.2091  0.4769 -0.0689
  113phy    C20 3040   4.016   4.742   0.027  0.4415  0.8454  0.1352
  113phy    C18 3041   3.972   4.594  -0.029 -0.2629  0.1102 -0.8629
  113phy    O01 3042   3.945   4.506   0.086 -0.0192 -0.2032  0.2890
  113phy    H01 3043   3.882   4.546   0.142  0.1814 -0.2876  0.5740
  113phy    C19 3044   4.097   4.542  -0.099  0.0793  0.0985  0.6056
  113phy    C13 3045   3.840   4.613  -0.117 -0.8632 -0.4165 -0.4446
  113phy     H3 3046   3.775   4.676  -0.051  3.2090  2.8592  0.9326
  113phy    O33 3047   3.846   4.711  -0.223 -1.1073 -0.5390 -0.0062
  113phy    H1B 3048   3.861   4.656  -0.298 -0.8245 -0.5871  0.0874
  113phy    C12 3049   3.744   4.504  -0.143 -0.0191  0.2811  0.1640
  113phy    O11 3050   3.774   4.440  -0.264  0.2262  0.1233 -0.5566
  113phy    H1A 3051   3.803   4.353  -0.244 -1.4053 -0.2575  0.2946
  114phy    C35 3052   4.569   3.331   1.894  1.3941 -0.1420  0.2955
  114phy    C33 3053   4.662   3.213   1.888 -0.1384  0.3158  0.1171
  114phy    C34 3054   4.579   3.093   1.856 -0.7047 -0.2042  0.4725
  114phy    C32 3055   4.787   3.227   1.797 -0.1581 -0.4355  0.1637
  114phy    C31 3056   4.904   3.325   1.840 -0.6071 -0.3458 -0.1016
  114phy    C30 3057   5.037   3.280   1.782  0.0938  0.0696 -0.1457
  114phy    C28 3058   5.157   3.259   1.885 -0.1758 -0.1977 -0.2520
  114phy    C29 3059   5.268   3.174   1.825  0.1313 -0.0254  0.3750
  114phy    C27 3060   5.210   3.392   1.952 -0.3845 -0.1772  0.6674
  114phy    C26 3061   5.300   3.392   2.075  0.1341  0.5868  0.0566
  114phy    C25 3062   5.320   3.536   2.107  0.1531 -0.5474 -0.3083
  114phy    C23 3063   5.432   3.571   2.210 -0.4462 -0.1377 -0.9290
  114phy    C24 3064   5.503   3.692   2.149  0.2808  0.0022 -0.0960
  114phy    C22 3065   5.381   3.610   2.349  0.2054 -0.9896  0.5387
  114phy    C21 3066   5.369   3.506   2.456  0.4242 -0.1613 -1.1258
  114phy    C20 3067   5.284   3.552   2.580 -0.1261  0.2367 -0.2021
  114phy    C18 3068   5.223   3.446   2.670  0.0286  0.6142  0.1142
  114phy    O01 3069   5.316   3.372   2.750  0.3827 -0.2616 -0.0959
  114phy    H01 3070   5.337   3.289   2.712 -2.6805 -1.3683  0.3177
  114phy    C19 3071   5.163   3.542   2.777 -0.4036  0.4123 -0.3682
  114phy    C13 3072   5.115   3.341   2.608 -0.9102 -0.0930 -0.4155
  114phy     H3 3073   5.038   3.395   2.546  0.4481 -0.8313 -2.8860
  114phy    O33 3074   5.033   3.280   2.710  0.0174  0.2489 -0.1584
  114phy    H1B 3075   5.083   3.216   2.755  1.8617  1.3799 -0.4698
  114phy    C12 3076   5.171   3.218   2.528  0.6757 -0.3182  0.2876
  114phy    O11 3077   5.272   3.135   2.574  0.3481  0.2188  0.1621
  114phy    H1A 3078   5.251   3.047   2.548  0.0415  0.2220  0.3922
  115phy    C35 3079   0.769   3.081   1.562 -0.0690 -0.0993 -0.0619
  115phy    C33 3080   0.684   2.966   1.601 -0.4287  0.2043 -0.2055
  115phy    C34 3081   0.694   2.947   1.748 -0.1521 -0.0905 -0.2825
  115phy    C32 3082   0.554   2.975   1.518 -0.1328 -0.2294 -0.6042
  115phy    C31 3083   0.480   2.846   1.498  0.7762  0.6383 -0.5483
  115phy    C30 3084   0.343   2.871   1.433  0.5384  0.0658 -0.1525
  115phy    C28 3085   0.233   2.764   1.448 -0.2805 -0.0263 -0.1040
  115phy    C29 3086   0.143   2.816   1.562 -0.6229  0.7112  0.2296
  115phy    C27 3087   0.154   2.734   1.326  0.0121  0.0851  0.0869
  115phy    C26 3088   0.179   2.589   1.273 -0.0168 -0.2213  0.1863
  115phy    C25 3089   0.096   2.565   1.149 -0.6982 -0.3099  0.3504
  115phy    C23 3090   0.139   2.447   1.061 -0.8555 -0.6132  0.1972
  115phy    C24 3091   0.067   2.320   1.100 -0.0332  0.0878 -0.3816
  115phy    C22 3092   0.112   2.481   0.908  0.2133 -0.5862 -0.5518
  115phy    C21 3093   0.233   2.456   0.817 -0.1787 -0.4403  0.5381
  115phy    C20 3094   0.189   2.455   0.667  0.0649  0.0629 -0.2455
  115phy    C18 3095   0.276   2.380   0.557 -0.1932  0.2163 -0.5126
  115phy    O01 3096   0.414   2.409   0.582 -0.2115  0.1296 -0.6822
  115phy    H01 3097   0.414   2.472   0.652 -1.2083 -0.1777 -0.3899
  115phy    C19 3098   0.233   2.428   0.419  0.3688 -0.6985 -0.5274
  115phy    C13 3099   0.258   2.219   0.566  0.1085  0.3233  0.1604
  115phy     H3 3100   0.275   2.198   0.675 -0.8006 -0.6424  0.1381
  115phy    O33 3101   0.128   2.157   0.553 -0.1523 -0.8898  0.4712
  115phy    H1B 3102   0.074   2.210   0.608  2.2344  1.0810  1.0598
  115phy    C12 3103   0.361   2.108   0.539  0.0022 -0.4091  0.0114
  115phy    O11 3104   0.473   2.154   0.468  0.0997 -0.7225 -0.3661
  115phy    H1A 3105   0.495   2.238   0.505 -0.2262 -0.6496 -0.3389
  116phy    C35 3106   3.918   3.966   1.281  0.3691  0.0510  0.4353
  116phy    C33 3107   3.834   4.090   1.253 -0.1461  0.6190 -0.7003
  116phy    C34 3108   3.705   4.087   1.336  0.0901  0.6368 -0.1039
  116phy    C32 3109   3.911   4.221   1.270 -0.0928  0.0942  0.1589
  116phy    C31 3110   3.923   4.315   1.153  0.0133  0.4101 -0.2072
  116phy    C30 3111   3.968   4.459   1.173  0.9271 -0.0451 -0.0710
  116phy    C28 3112   3.985   4.556   1.056  0.5943  0.6896  0.9023
  116phy    C29 3113   4.009   4.694   1.113  0.0601 -0.0548  0.0522
  116phy    C27 3114   4.087   4.520   0.945  0.2398 -0.2266 -0.0971
  116phy    C26 3115   4.041   4.548   0.800 -0.3700  0.0358 -0.0521
  116phy    C25 3116   4.137   4.505   0.687  0.4491 -0.1268  0.5034
  116phy    C23 3117   4.092   4.564   0.547  0.1345 -0.9970 -0.3110
  116phy    C24 3118   4.193   4.670   0.511  0.0919  0.0948 -0.3853
  116phy    C22 3119   4.106   4.455   0.441 -0.0959 -0.5675  0.9275
  116phy    C21 3120   3.994   4.356   0.411 -0.7007  0.1389 -0.2088
  116phy    C20 3121   4.054   4.230   0.337 -0.0293 -0.0822  0.0106
  116phy    C18 3122   3.958   4.124   0.269 -0.4715 -0.6651  1.1031
  116phy    O01 3123   3.844   4.099   0.353 -0.5589 -0.1325  0.3839
  116phy    H01 3124   3.786   4.172   0.343  0.5472  0.4913 -3.2501
  116phy    C19 3125   4.050   4.003   0.257  0.3921 -0.4056  0.5624
  116phy    C13 3126   3.907   4.165   0.119  1.1367 -0.2051 -0.4897
  116phy     H3 3127   3.832   4.245   0.143  1.7561  0.5170 -0.8924
  116phy    O33 3128   3.997   4.251   0.045  0.2277  0.1074 -0.2024
  116phy    H1B 3129   3.995   4.336   0.085 -5.0703  0.2535 -0.0608
  116phy    C12 3130   3.785   4.109   0.033 -0.2825  0.1195  0.0875
  116phy    O11 3131   3.817   4.020  -0.066  0.3637 -0.1529  0.4406
  116phy    H1A 3132   3.891   3.968  -0.039  2.3818  2.3391  0.0384
  117phy    C35 3133   4.775   4.724   2.104  0.2657 -0.2084 -0.3104
  117phy    C33 3134   4.679   4.786   1.999 -0.1275 -0.5046 -0.9328
  117phy    C34 3135   4.751   4.887   1.913  0.1531 -0.1223 -0.1749
  117phy    C32 3136   4.610   4.675   1.923  0.1777  0.3974 -0.4878
  117phy    C31 3137   4.484   4.693   1.849  0.6502 -0.1389 -0.2233
  117phy    C30 3138   4.424   4.560   1.790 -0.4287 -0.7855  0.2511
  117phy    C28 3139   4.287   4.574   1.717 -0.1512  0.4345 -0.5802
  117phy    C29 3140   4.302   4.551   1.566  0.6168 -0.2506 -0.2055
  117phy    C27 3141   4.185   4.473   1.765 -0.0434  0.3718  0.4289
  117phy    C26 3142   4.104   4.518   1.887  0.3409  0.1036  0.5585
  117phy    C25 3143   4.012   4.411   1.939 -0.2702 -0.0580 -0.4903
  117phy    C23 3144   3.913   4.466   2.042 -0.0832 -0.0284  0.3384
  117phy    C24 3145   3.786   4.516   1.970  0.0009  0.2159 -0.2414
  117phy    C22 3146   3.880   4.344   2.133  0.3310  0.5872  0.3670
  117phy    C21 3147   3.895   4.374   2.284 -0.4853 -0.0068  0.4189
  117phy    C20 3148   3.852   4.253   2.371 -0.1546 -0.5134 -0.0386
  117phy    C18 3149   3.812   4.277   2.527  0.1987 -0.2071 -0.1510
  117phy    O01 3150   3.795   4.416   2.555  0.0810  0.2482  0.4363
  117phy    H01 3151   3.795   4.426   2.648 -0.7093  1.4987  0.3322
  117phy    C19 3152   3.668   4.230   2.551  0.2426 -0.2888  0.4294
  117phy    C13 3153   3.920   4.219   2.632 -0.1589 -0.4766  0.0906
  117phy     H3 3154   3.940   4.112   2.602 -0.1801 -0.0246 -1.6309
  117phy    O33 3155   3.860   4.202   2.763  0.4226  0.5326 -0.0161
  117phy    H1B 3156   3.877   4.113   2.787  1.1653 -0.0122 -2.3324
  117phy    C12 3157   4.060   4.293   2.642 -0.4734  0.1195 -0.2060
  117phy    O11 3158   4.154   4.228   2.725  0.0611 -0.2853 -0.4431
  117phy    H1A 3159   4.239   4.252   2.695  0.2709 -2.2492 -1.6001
  118phy    C35 3160   4.113   3.391   1.652  0.0610 -1.2507 -0.2771
  118phy    C33 3161   4.235   3.477   1.691 -0.6839 -0.5604 -0.3744
  118phy    C34 3162   4.328   3.496   1.562 -0.0482  0.5779  0.5763
  118phy    C32 3163   4.190   3.610   1.758 -0.0848 -0.7048  0.2176
  118phy    C31 3164   4.286   3.658   1.865 -0.5097  0.7254  0.0799
  118phy    C30 3165   4.220   3.780   1.925 -0.0173 -0.2504  0.3955
  118phy    C28 3166   4.304   3.868   2.013 -0.8242  0.1114  0.4239
  118phy    C29 3167   4.302   4.010   1.949 -0.1909 -0.3597 -0.2492
  118phy    C27 3168   4.256   3.874   2.156 -0.1589 -0.1248  0.2288
  118phy    C26 3169   4.365   3.923   2.249 -0.4997  0.3569  0.4267
  118phy    C25 3170   4.320   3.928   2.396  0.1866  0.2256  0.3383
  118phy    C23 3171   4.432   3.972   2.496 -0.0390  0.0384 -0.1124
  118phy    C24 3172   4.415   4.123   2.523 -0.4851  0.0105 -0.4423
  118phy    C22 3173   4.419   3.884   2.622  0.3308 -0.7351  0.1889
  118phy    C21 3174   4.549   3.843   2.690  0.5213 -0.3360  0.4787
  118phy    C20 3175   4.508   3.790   2.829 -0.5666  0.2485  0.0117
  118phy    C18 3176   4.606   3.785   2.950 -0.1136  0.3000  0.0779
  118phy    O01 3177   4.680   3.907   2.960  0.1097  0.1761 -0.0204
  118phy    H01 3178   4.621   3.979   2.968 -0.7605 -0.3920 -0.9649
  118phy    C19 3179   4.503   3.783   3.069  0.2913 -0.0143  0.3215
  118phy    C13 3180   4.704   3.655   2.927 -0.3955  0.1002 -0.4896
  118phy     H3 3181   4.726   3.641   2.818 -0.4028 -0.5937 -0.4052
  118phy    O33 3182   4.629   3.530   2.958 -0.5378 -0.3236  0.0889
  118phy    H1B 3183   4.679   3.451   2.946  0.6345  0.4179 -0.0799
  118phy    C12 3184   4.843   3.658   3.006 -0.3688  0.0307  0.2968
  118phy    O11 3185   4.912   3.776   2.998 -0.0265 -0.2398 -0.1324
  118phy    H1A 3186   4.845   3.840   2.982  1.1900  0.9462 -0.7369
  119phy    C35 3187   4.649   3.411   1.228 -0.0718 -0.5159  0.0562
  119phy    C33 3188   4.696   3.545   1.283 -0.4091  0.0424 -0.0671
  119phy    C34 3189   4.638   3.653   1.188 -0.4100  0.7449  0.4564
  119phy    C32 3190   4.648   3.569   1.422  0.4137 -0.3399  0.0765
  119phy    C31 3191   4.751   3.614   1.527 -0.4426 -0.5861  0.7101
  119phy    C30 3192   4.690   3.671   1.662 -0.3036  0.1808 -0.4068
  119phy    C28 3193   4.779   3.733   1.771 -0.0520 -0.0671  0.1652
  119phy    C29 3194   4.833   3.869   1.738  0.0349  0.1151 -0.1000
  119phy    C27 3195   4.698   3.742   1.905 -0.1981  0.0376 -0.0155
  119phy    C26 3196   4.772   3.679   2.021 -0.6965  0.1960 -0.1927
  119phy    C25 3197   4.676   3.668   2.141  0.0708 -0.3063 -0.0413
  119phy    C23 3198   4.717   3.574   2.259  0.1373 -0.0059  0.5877
  119phy    C24 3199   4.643   3.625   2.387  0.1704 -0.4204  0.0049
  119phy    C22 3200   4.700   3.424   2.227  0.1970  0.3231  0.2320
  119phy    C21 3201   4.786   3.321   2.305  0.1242 -0.2778 -0.1087
  119phy    C20 3202   4.711   3.190   2.344 -0.0554 -0.3777 -0.4144
  119phy    C18 3203   4.620   3.171   2.472 -0.4718  0.1897 -0.2454
  119phy    O01 3204   4.504   3.251   2.464  0.0778  0.0583 -0.3857
  119phy    H01 3205   4.451   3.241   2.541  1.0826 -0.2745  0.2884
  119phy    C19 3206   4.568   3.028   2.447  0.1250 -0.4918 -0.0661
  119phy    C13 3207   4.686   3.180   2.618  0.6168  0.3201  0.0450
  119phy     H3 3208   4.775   3.113   2.623 -0.4938 -1.1832  0.3067
  119phy    O33 3209   4.602   3.124   2.725  0.6251 -0.1651  0.4129
  119phy    H1B 3210   4.610   3.031   2.717 -1.1201 -0.1826 -2.6616
  119phy    C12 3211   4.722   3.326   2.671  0.3630  0.3110 -0.4506
  119phy    O11 3212   4.780   3.346   2.797 -0.3067  0.0751  0.2165
  119phy    H1A 3213   4.873   3.340   2.785 -0.3909 -0.4618 -0.2547
  120phy    C35 3214   3.598   2.297   1.831 -0.5545  0.0836  0.3245
  120phy    C33 3215   3.553   2.430   1.877 -0.7146  0.0308  0.3572
  120phy    C34 3216   3.491   2.427   2.018 -0.2667  0.1708 -0.6248
  120phy    C32 3217   3.668   2.534   1.862  0.4691 -0.3269  0.1787
  120phy    C31 3218   3.635   2.677   1.822  0.1203  0.2505 -0.6248
  120phy    C30 3219   3.769   2.753   1.803  0.0500 -0.1994 -0.0190
  120phy    C28 3220   3.766   2.892   1.737  0.4904 -0.3873  0.2116
  120phy    C29 3221   3.861   2.988   1.809  0.2813  0.0937 -0.2500
  120phy    C27 3222   3.815   2.889   1.588 -0.3474 -0.4729 -0.2171
  120phy    C26 3223   3.798   2.996   1.478  0.0875 -0.2582 -0.4323
  120phy    C25 3224   3.864   2.951   1.349 -0.3620  0.1569  0.4819
  120phy    C23 3225   3.869   3.054   1.231 -0.8506 -0.3470 -0.7279
  120phy    C24 3226   4.008   3.122   1.233 -0.1328  0.2577  0.5734
  120phy    C22 3227   3.857   2.974   1.102  0.1747  0.5212  0.2771
  120phy    C21 3228   3.813   3.051   0.975 -0.0031  0.2645 -0.3886
  120phy    C20 3229   3.829   2.974   0.842 -0.0437  0.3855  0.3909
  120phy    C18 3230   3.812   3.035   0.701 -0.6888 -0.0735 -0.1940
  120phy    O01 3231   3.679   3.085   0.696  0.0286  0.3443 -0.1873
  120phy    H01 3232   3.666   3.169   0.735 -2.5346 -0.0144 -0.0664
  120phy    C19 3233   3.804   2.909   0.617 -0.8798 -0.4076 -0.0945
  120phy    C13 3234   3.936   3.128   0.659 -0.1876  0.2069  0.3726
  120phy     H3 3235   3.946   3.199   0.744  0.0919  0.4815  0.1150
  120phy    O33 3236   4.077   3.077   0.662  0.3467 -0.2843  0.1916
  120phy    H1B 3237   4.099   3.027   0.737  1.0162 -0.8380 -0.3578
  120phy    C12 3238   3.936   3.256   0.570 -0.5344  0.2671 -0.1575
  120phy    O11 3239   3.979   3.251   0.438  0.2315  0.6003  0.0340
  120phy    H1A 3240   4.066   3.217   0.433  0.1065  0.3016 -0.1457
  121phy    C35 3241   1.449   1.965   2.283  0.0062 -0.5957 -0.2016
  121phy    C33 3242   1.375   1.863   2.197  0.3993  0.5154 -0.3869
  121phy    C34 3243   1.470   1.765   2.135 -0.3142  0.0951 -0.1139
  121phy    C32 3244   1.267   1.821   2.294 -0.4407 -0.6096  0.0438
  121phy    C31 3245   1.144   1.765   2.221 -0.0686  0.0422 -0.3186
  121phy    C30 3246   1.055   1.688   2.320 -0.1310 -0.1826  0.1571
  121phy    C28 3247   0.911   1.659   2.277  0.2008  0.2357 -0.6133
  121phy    C29 3248   0.910   1.520   2.212  0.2128 -0.0221 -0.2556
  121phy    C27 3249   0.815   1.650   2.408  0.1934 -0.3426 -0.0534
  121phy    C26 3250   0.761   1.791   2.445  0.0594  0.3639 -0.2319
  121phy    C25 3251   0.638   1.788   2.538  0.8354 -0.1804 -0.2388
  121phy    C23 3252   0.575   1.926   2.571  0.1550 -0.2860 -0.4889
  121phy    C24 3253   0.456   1.957   2.475 -0.8358  0.1657  0.0399
  121phy    C22 3254   0.510   1.908   2.715  0.2445 -0.0283 -0.5177
  121phy    C21 3255   0.520   2.035   2.811 -0.0717 -0.8641  0.0623
  121phy    C20 3256   0.428   2.023   2.932  0.3791 -0.0423 -0.7173
  121phy    C18 3257   0.395   2.143   3.032 -0.6073  0.2349  0.9850
  121phy    O01 3258   0.340   2.249   2.946 -0.6060  0.2776  0.0565
  121phy    H01 3259   0.267   2.224   2.892 -1.0997  1.4076  0.1821
  121phy    C19 3260   0.278   2.096   3.121 -0.1895  0.0681  0.2027
  121phy    C13 3261   0.530   2.184   3.112 -0.4412 -0.4582 -0.1209
  121phy     H3 3262   0.610   2.205   3.037 -0.0066  2.0583  0.9721
  121phy    O33 3263   0.590   2.079   3.182  0.1898 -0.3008  0.0247
  121phy    H1B 3264   0.677   2.067   3.149  0.7104  2.4167  0.1712
  121phy    C12 3265   0.538   2.314   3.191 -0.3461 -0.2153 -0.8311
  121phy    O11 3266   0.482   2.423   3.126  0.2504 -0.3413  0.6754
  121phy    H1A 3267   0.417   2.385   3.070  1.2612  0.2135 -0.9403
  122phy    C35 3268   0.022   3.713   1.403 -0.3159  0.0105 -0.6596
  122phy    C33 3269   0.124   3.714   1.519  0.0755  0.9054  0.0436
  122phy    C34 3270   0.105   3.838   1.605  0.1930  0.0133 -0.6564
  122phy    C32 3271   0.120   3.577   1.584 -0.6932 -0.3788 -0.8574
  122phy    C31 3272   0.230   3.540   1.693 -0.3315 -0.3160  0.5217
  122phy    C30 3273   0.359   3.475   1.635  0.3410  0.3936  0.6843
  122phy    C28 3274   0.492   3.500   1.715  0.4957  0.0460  0.0126
  122phy    C29 3275   0.610   3.412   1.670  0.3920 -0.2950  0.9457
  122phy    C27 3276   0.541   3.648   1.710  0.8614  0.0370 -0.5436
  122phy    C26 3277   0.576   3.717   1.842 -0.1235  0.1400  0.2473
  122phy    C25 3278   0.601   3.868   1.835 -0.3986  0.0039  0.4292
  122phy    C23 3279   0.676   3.932   1.959  0.7956 -0.5026  0.1205
  122phy    C24 3280   0.825   3.960   1.935  0.2427 -0.6790 -0.4662
  122phy    C22 3281   0.600   4.064   1.986  0.2967  0.2659  0.1645
  122phy    C21 3282   0.623   4.143   2.111  0.9493  0.1526  0.2084
  122phy    C20 3283   0.578   4.287   2.103  0.3082  0.1255 -0.6380
  122phy    C18 3284   0.628   4.389   2.213  0.2720  0.5548  0.1979
  122phy    O01 3285   0.769   4.375   2.239 -0.2729 -0.6066 -0.3847
  122phy    H01 3286   0.786   4.293   2.281  0.2385 -0.2576  0.0973
  122phy    C19 3287   0.617   4.515   2.137 -0.3379 -0.8584  0.3409
  122phy    C13 3288   0.540   4.383   2.352  0.6592  0.4173  0.0022
  122phy     H3 3289   0.519   4.275   2.370  0.1155 -0.2110 -3.7823
  122phy    O33 3290   0.405   4.434   2.331 -0.0411 -0.5207 -0.1556
  122phy    H1B 3291   0.342   4.366   2.317 -0.0386 -0.7919  1.1129
  122phy    C12 3292   0.594   4.435   2.484 -0.0135  0.0281  0.4092
  122phy    O11 3293   0.716   4.373   2.525 -0.0832 -0.2118  0.3789
  122phy    H1A 3294   0.767   4.433   2.575  0.5185  0.0939 -0.5711
  123phy    C35 3295   3.577   4.454   1.558 -0.3705 -0.3260 -0.2783
  123phy    C33 3296   3.554   4.321   1.610  0.9081  0.3991  0.3273
  123phy    C34 3297   3.610   4.299   1.755 -0.6192 -0.1648  0.6027
  123phy    C32 3298   3.405   4.290   1.596 -0.3993  0.0824 -0.1692
  123phy    C31 3299   3.365   4.145   1.555 -0.1583 -0.4968 -0.2413
  123phy    C30 3300   3.216   4.121   1.520 -0.3664  0.0959  0.1414
  123phy    C28 3301   3.197   3.976   1.470  0.3417  0.8546 -0.2661
  123phy    C29 3302   3.072   3.918   1.528  0.2478  0.6431  0.4732
  123phy    C27 3303   3.181   3.967   1.317  0.0487 -0.2928 -0.6590
  123phy    C26 3304   3.302   3.944   1.225 -0.2507  0.2096 -0.6841
  123phy    C25 3305   3.245   3.941   1.081  0.5291  0.3109  0.2906
  123phy    C23 3306   3.331   3.882   0.967  0.2467 -0.2686  0.2192
  123phy    C24 3307   3.244   3.838   0.850 -0.0212 -0.4926  0.9975
  123phy    C22 3308   3.441   3.973   0.916  0.1872 -0.4908 -0.6228
  123phy    C21 3309   3.564   3.895   0.871 -0.0911 -0.5692  0.0976
  123phy    C20 3310   3.679   4.000   0.842 -0.2276  0.0324  0.0214
  123phy    C18 3311   3.827   3.954   0.808  0.2747 -0.6734 -0.2447
  123phy    O01 3312   3.891   3.881   0.910  0.1177 -0.1389  0.1615
  123phy    H01 3313   3.837   3.809   0.937 -0.6488 -0.3279 -1.6803
  123phy    C19 3314   3.896   4.095   0.800 -0.8140 -0.4320  0.5061
  123phy    C13 3315   3.844   3.872   0.668 -0.1291  0.0785  0.5598
  123phy     H3 3316   3.793   3.774   0.686  0.2369 -0.1801  0.2008
  123phy    O33 3317   3.764   3.916   0.555  0.3609  0.1123 -0.2623
  123phy    H1B 3318   3.821   3.943   0.486 -0.4125  1.1119 -0.5334
  123phy    C12 3319   3.974   3.803   0.611  0.0475 -0.4434 -0.3361
  123phy    O11 3320   3.936   3.704   0.518 -0.2476  0.3979  0.0770
  123phy    H1A 3321   4.012   3.660   0.485  0.3440 -0.8709  2.8548
  124phy    C35 3322   4.666   4.875   1.406  0.1916  0.0896 -0.2995
  124phy    C33 3323   4.735   5.008   1.385 -0.2285 -0.2092 -0.2888
  124phy    C34 3324   4.772   5.033   1.236  0.0427 -0.5409 -0.1870
  124phy    C32 3325   4.643   5.129   1.418  0.2763  0.1522 -0.7549
  124phy    C31 3326   4.617   5.156   1.570  1.0426  0.0133 -0.1658
  124phy    C30 3327   4.535   5.285   1.602  0.5277 -0.1638  0.0365
  124phy    C28 3328   4.490   5.303   1.748 -0.1959  0.0238 -0.0900
  124phy    C29 3329   4.470   5.452   1.773 -0.7412 -0.0922 -0.8954
  124phy    C27 3330   4.369   5.214   1.782  0.4382  0.0250 -0.1856
  124phy    C26 3331   4.382   5.160   1.928 -0.2322  0.2731 -0.0312
  124phy    C25 3332   4.269   5.067   1.966 -0.1223  0.2900  0.1344
  124phy    C23 3333   4.195   5.100   2.102  0.7001 -0.0905  0.7640
  124phy    C24 3334   4.107   5.232   2.096  0.4139  0.4688 -0.2778
  124phy    C22 3335   4.102   4.980   2.124 -0.1265 -0.6070 -0.3448
  124phy    C21 3336   4.073   4.940   2.272  0.3339 -0.7506 -0.1129
  124phy    C20 3337   3.954   4.849   2.300  0.1929  0.1923  0.3601
  124phy    C18 3338   3.898   4.820   2.447 -0.0147  0.3685 -0.0228
  124phy    O01 3339   3.857   4.939   2.509 -0.3841 -0.5560  0.1235
  124phy    H01 3340   3.921   5.006   2.495 -0.8156 -0.4058 -1.2597
  124phy    C19 3341   3.764   4.744   2.418 -0.4535  0.0254  0.0655
  124phy    C13 3342   4.001   4.737   2.540  0.1370  1.0078 -0.1105
  124phy     H3 3343   4.062   4.676   2.469 -0.6460  2.4906 -2.1480
  124phy    O33 3344   3.940   4.634   2.622  0.2900  0.2889  0.0243
  124phy    H1B 3345   3.886   4.582   2.566  0.4502  0.0225  0.1107
  124phy    C12 3346   4.105   4.821   2.631 -0.0622 -0.8225  0.3058
  124phy    O11 3347   4.049   4.894   2.736  0.1423 -0.7733 -0.1754
  124phy    H1A 3348   3.990   4.828   2.767  2.1196 -2.8435 -0.5325
  125phy    C35 3349   4.264   0.105   1.220 -0.0564 -0.1906  0.0350
  125phy    C33 3350   4.214  -0.035   1.199 -0.3166  0.3402 -0.0248
  125phy    C34 3351   4.297  -0.123   1.114 -0.0008 -0.2602 -0.0136
  125phy    C32 3352   4.195  -0.105   1.333  0.0856 -0.0846 -0.3691
  125phy    C31 3353   4.055  -0.125   1.385  0.2633 -0.7400  0.3588
  125phy    C30 3354   4.044  -0.180   1.528 -0.4435  0.4979  0.0531
  125phy    C28 3355   3.920  -0.261   1.569 -0.4197 -0.4708  0.3520
  125phy    C29 3356   3.945  -0.407   1.517 -0.6319  0.0404  0.1073
  125phy    C27 3357   3.900  -0.265   1.723 -0.1631 -0.3655  0.1627
  125phy    C26 3358   3.763  -0.215   1.771  0.2743  0.0429 -0.5213
  125phy    C25 3359   3.750  -0.244   1.923 -0.1688 -0.1518  0.3020
  125phy    C23 3360   3.623  -0.198   1.986  0.3675 -0.0952  0.0152
  125phy    C24 3361   3.523  -0.309   2.006 -0.1373 -0.3211 -0.1834
  125phy    C22 3362   3.651  -0.144   2.127 -0.0368  0.0528 -0.0616
  125phy    C21 3363   3.647   0.007   2.137 -0.6830  0.1022  0.5677
  125phy    C20 3364   3.658   0.048   2.288 -0.0344 -0.1447  0.0824
  125phy    C18 3365   3.626   0.192   2.330 -0.5604 -0.3589 -0.5993
  125phy    O01 3366   3.509   0.239   2.257  0.2987  0.1567  0.2511
  125phy    H01 3367   3.489   0.174   2.192 -0.9192  0.2933  0.4621
  125phy    C19 3368   3.599   0.185   2.478  0.7987  0.2064  0.7069
  125phy    C13 3369   3.761   0.280   2.290 -0.0702  0.0788 -0.2522
  125phy     H3 3370   3.791   0.254   2.185 -0.5827  1.4264 -0.7538
  125phy    O33 3371   3.882   0.247   2.360 -0.4381  0.1902  0.1882
  125phy    H1B 3372   3.961   0.278   2.319 -0.6807  0.3735 -0.1448
  125phy    C12 3373   3.739   0.437   2.282  0.7930 -0.1773  0.1889
  125phy    O11 3374   3.779   0.511   2.394 -0.6059 -0.7570 -0.5952
  125phy    H1A 3375   3.741   0.477   2.472  0.6956  1.7916  1.3142
  126phy    C35 3376   2.924   5.009   1.313 -0.1024  0.0443  0.0642
  126phy    C33 3377   2.792   5.032   1.384  1.1508 -0.1887  0.0532
  126phy    C34 3378   2.677   5.034   1.271 -0.2743  0.3174 -0.0429
  126phy    C32 3379   2.769   4.923   1.496  0.9517  0.3046  0.1330
  126phy    C31 3380   2.797   4.972   1.635 -0.4764  0.3812  0.3008
  126phy    C30 3381   2.794   4.850   1.734  0.3538  0.7308  0.7476
  126phy    C28 3382   2.772   4.902   1.877  0.2737  0.1777  0.0130
  126phy    C29 3383   2.626   4.878   1.932  0.1097 -0.1419 -0.1569
  126phy    C27 3384   2.885   4.854   1.974 -0.1086 -0.3054  0.2464
  126phy    C26 3385   2.914   4.944   2.090 -0.0498  0.5737 -0.1939
  126phy    C25 3386   3.008   4.861   2.179 -0.0208  0.0445 -0.3350
  126phy    C23 3387   3.039   4.908   2.324  0.4272 -0.3094  0.0770
  126phy    C24 3388   2.922   4.864   2.421  0.5130 -0.8683  0.3601
  126phy    C22 3389   3.166   4.828   2.352 -0.1884 -0.1284 -0.4509
  126phy    C21 3390   3.259   4.896   2.455  0.0068  0.2241 -0.3933
  126phy    C20 3391   3.342   4.784   2.529  0.5009 -0.1854 -0.1165
  126phy    C18 3392   3.287   4.675   2.626  0.1764 -0.2396  0.3228
  126phy    O01 3393   3.199   4.597   2.537  0.5269 -0.2117  0.5657
  126phy    H01 3394   3.243   4.528   2.491  1.1630 -0.0712  0.9525
  126phy    C19 3395   3.415   4.588   2.640 -0.2233  0.4059 -0.5534
  126phy    C13 3396   3.217   4.739   2.756  0.1790 -0.2157 -0.1429
  126phy     H3 3397   3.141   4.817   2.728 -0.3034 -1.1360 -1.5042
  126phy    O33 3398   3.297   4.813   2.845 -0.2542  0.2168 -0.5983
  126phy    H1B 3399   3.352   4.871   2.795  2.3249 -0.6624  1.0537
  126phy    C12 3400   3.132   4.637   2.837  0.3254 -0.6997  0.3569
  126phy    O11 3401   3.041   4.558   2.762 -0.0261 -0.3296  0.1272
  126phy    H1A 3402   3.082   4.537   2.680 -0.5807  1.0746 -0.5316
  127phy    C35 3403   3.435   4.429   0.960  0.3754 -0.3968 -0.2918
  127phy    C33 3404   3.407   4.414   1.109  0.3843 -0.3517 -0.4637
  127phy    C34 3405   3.486   4.289   1.141 -0.2454  0.1111 -0.5814
  127phy    C32 3406   3.466   4.527   1.199  0.0974 -0.3105 -0.1923
  127phy    C31 3407   3.383   4.660   1.204  0.1189  0.1806  0.1773
  127phy    C30 3408   3.470   4.768   1.267 -0.1880 -0.1298 -0.6948
  127phy    C28 3409   3.476   4.914   1.206  0.2120 -0.3536  0.2463
  127phy    C29 3410   3.454   5.009   1.322  0.1229  0.3879  0.2399
  127phy    C27 3411   3.608   4.937   1.132 -0.5830  0.1212 -0.4603
  127phy    C26 3412   3.600   4.925   0.982 -0.5008  0.4802  0.1974
  127phy    C25 3413   3.732   4.893   0.920 -0.2877  0.2151 -0.5767
  127phy    C23 3414   3.727   4.863   0.765 -0.2272 -0.3936  0.2330
  127phy    C24 3415   3.852   4.920   0.701  0.1170  0.4547  0.0100
  127phy    C22 3416   3.713   4.714   0.739 -0.3650 -0.3055  0.1846
  127phy    C21 3417   3.639   4.674   0.609 -0.3658  0.4416  0.0318
  127phy    C20 3418   3.608   4.525   0.626  0.2948  0.4131  0.0476
  127phy    C18 3419   3.532   4.426   0.527  0.4730  0.4481  0.0186
  127phy    O01 3420   3.390   4.455   0.513  0.1774 -0.3002 -0.0550
  127phy    H01 3421   3.368   4.526   0.570 -2.3547  0.3322 -1.6648
  127phy    C19 3422   3.536   4.294   0.610  0.3962 -0.0401  0.1483
  127phy    C13 3423   3.595   4.407   0.377 -0.4352  0.5045  0.3157
  127phy     H3 3424   3.700   4.444   0.385  0.8336 -2.4062 -1.2979
  127phy    O33 3425   3.633   4.283   0.322  0.2705  0.6551 -0.2311
  127phy    H1B 3426   3.576   4.211   0.343  0.6537  0.4440  0.0969
  127phy    C12 3427   3.561   4.512   0.257  0.0931  0.1877  0.2842
  127phy    O11 3428   3.669   4.583   0.201  0.2799 -0.0640  0.2957
  127phy    H1A 3429   3.632   4.658   0.159 -0.2706 -1.3843 -1.6697
  128SOL     OW 3430   1.359   1.497   0.239 -0.5036 -0.1033 -0.2220
  128SOL    HW1 3431   1.404   1.478   0.157  0.2698  1.2942 -0.1577
  128SOL    HW2 3432   1.410   1.570   0.275 -0.0083 -0.5483  0.0040
  128SOL     MW 3433   1.372   1.504   0.233 -0.0046 -0.0107 -0.0072
  129SOL     OW 3434   0.297   3.161   2.787 -0.0801  0.5826  0.2470
  129SOL    HW1 3435   0.207   3.133   2.796  0.1550  0.1804  1.5325
  129SOL    HW2 3436   0.340   3.082   2.753 -0.4319  0.3656  0.3080
  129SOL     MW 3437   0.291   3.147   2.783 -0.0046 -0.0107 -0.0072
  130SOL     OW 3438   1.092   1.521   0.133 -0.1479  0.3813  0.1235
  130SOL    HW1 3439   1.173   1.506   0.182 -0.8575 -0.4079  1.0922
  130SOL    HW2 3440   1.098   1.615   0.117 -2.6624  0.9401  1.7792
  130SOL     MW 3441   1.104   1.532   0.138 -0.0046 -0.0107 -0.0072
  131SOL     OW 3442   4.156   0.326   2.339 -0.5168 -0.4080  0.0662
  131SOL    HW1 3443   4.248   0.348   2.323 -0.7703  1.9486  1.3437
  131SOL    HW2 3444   4.131   0.408   2.382 -0.2043 -0.1913 -0.1491
  131SOL     MW 3445   4.165   0.340   2.343 -0.0046 -0.0107 -0.0072
  132SOL     OW 3446   1.458   1.446   3.084 -0.1203  0.0311  0.3833
  132SOL    HW1 3447   1.383   1.396   3.053 -0.0562 -0.6923  1.3490
  132SOL    HW2 3448   1.521   1.374   3.084 -0.6294 -0.4753 -1.4382
  132SOL     MW 3449   1.456   1.430   3.080 -0.0046 -0.0107 -0.0072
  133SOL     OW 3450   2.318   0.498   2.881  0.2480 -0.2240  0.8766
  133SOL    HW1 3451   2.390   0.525   2.939  1.1620 -2.6842  0.9962
  133SOL    HW2 3452   2.325   0.568   2.816  0.2857 -0.4370  0.6532
  133SOL     MW 3453   2.329   0.511   2.880 -0.0046 -0.0107 -0.0072
  134SOL     OW 3454   2.070   0.532   2.596 -0.0201 -0.3415 -0.7262
  134SOL    HW1 3455   1.986   0.557   2.635  0.7625 -0.3583  1.0826
  134SOL    HW2 3456   2.044   0.505   2.509 -1.7465 -0.5212 -0.1885
  134SOL     MW 3457   2.056   0.532   2.590 -0.0046 -0.0107 -0.0072
  135SOL     OW 3458   4.061   2.479   0.325  0.2524 -0.3183 -0.0693
  135SOL    HW1 3459   4.112   2.398   0.326  2.4306  0.9453  1.4289
  135SOL    HW2 3460   4.115   2.539   0.273  0.8195  0.2421  1.1273
  135SOL     MW 3461   4.075   2.476   0.318 -0.0046 -0.0107 -0.0072
  136SOL     OW 3462   2.102   0.599   3.037 -0.0077  0.1533  0.0502
  136SOL    HW1 3463   2.077   0.673   2.981 -0.5247 -0.1108 -0.0796
  136SOL    HW2 3464   2.170   0.564   2.980 -0.5519 -0.6822 -0.1066
  136SOL     MW 3465   2.108   0.605   3.022 -0.0046 -0.0107 -0.0072
  137SOL     OW 3466   4.861   4.853   2.668  0.4578  0.5550  0.4252
  137SOL    HW1 3467   4.784   4.811   2.706  0.0592 -1.0580 -1.9526
  137SOL    HW2 3468   4.864   4.943   2.701  1.0838  0.6551  0.1174
  137SOL     MW 3469   4.851   4.860   2.677 -0.0046 -0.0107 -0.0072
  138SOL     OW 3470   0.181   1.351   0.085  0.4940 -0.3083 -0.0555
  138SOL    HW1 3471   0.209   1.385   0.000 -1.5126 -0.5704 -0.8916
  138SOL    HW2 3472   0.208   1.416   0.150  0.3226 -0.9041  0.6272
  138SOL     MW 3473   0.188   1.364   0.083 -0.0046 -0.0107 -0.0072
  139SOL     OW 3474   0.852   4.292   2.955  0.1682  0.1398 -0.3819
  139SOL    HW1 3475   0.908   4.329   2.887 -0.6064  0.5827 -0.8002
  139SOL    HW2 3476   0.905   4.272   3.032 -1.1168 -0.6948  0.3110
  139SOL     MW 3477   0.866   4.295   2.957 -0.0046 -0.0107 -0.0072
  140SOL     OW 3478   1.869   0.464   2.943 -0.3197 -0.4041 -0.2827
  140SOL    HW1 3479   1.797   0.522   2.970 -0.6471 -0.1938 -1.5545
  140SOL    HW2 3480   1.944   0.491   2.997  0.2936 -1.7829 -0.4306
  140SOL     MW 3481   1.869   0.475   2.954 -0.0046 -0.0107 -0.0072
  141SOL     OW 3482   3.390   2.214   2.704 -0.0363 -0.2817  0.0079
  141SOL    HW1 3483   3.449   2.259   2.643  2.5278 -0.3665  2.2240
  141SOL    HW2 3484   3.326   2.277   2.736  0.0677 -1.5168  2.9357
  141SOL     MW 3485   3.390   2.228   2.700 -0.0046 -0.0107 -0.0072
  142SOL     OW 3486   0.921   4.729   2.396  0.0296  0.1478 -0.0350
  142SOL    HW1 3487   0.827   4.748   2.389 -0.3520 -1.3914  0.5463
  142SOL    HW2 3488   0.931   4.658   2.333 -0.2248  1.0836 -1.1716
  142SOL     MW 3489   0.910   4.722   2.387 -0.0046 -0.0107 -0.0072
  143SOL     OW 3490   1.741   5.140   2.687 -0.4131  0.2325  0.0396
  143SOL    HW1 3491   1.709   5.164   2.601  0.8565  2.5308  0.1154
  143SOL    HW2 3492   1.769   5.225   2.723 -2.3266  2.0843 -2.5050
  143SOL     MW 3493   1.740   5.155   2.681 -0.0046 -0.0107 -0.0072
  144SOL     OW 3494   2.500   1.748   2.799  0.0791  0.1465  0.0855
  144SOL    HW1 3495   2.579   1.788   2.763  0.3927 -1.6632 -1.4351
  144SOL    HW2 3496   2.460   1.817   2.852 -0.6699  0.0247 -0.3115
  144SOL     MW 3497   2.505   1.762   2.801 -0.0046 -0.0107 -0.0072
  145SOL     OW 3498   0.232   4.208   2.393 -0.3055  0.4027 -0.5613
  145SOL    HW1 3499   0.247   4.268   2.466 -2.0193  1.2216 -0.8465
  145SOL    HW2 3500   0.160   4.245   2.342 -0.2409  0.2099 -0.7957
  145SOL     MW 3501   0.225   4.221   2.396 -0.0046 -0.0107 -0.0072
  146SOL     OW 3502   0.625   4.781   2.349  0.4739  0.0514 -0.0245
  146SOL    HW1 3503   0.610   4.835   2.427  0.4289 -0.6152  0.4425
  146SOL    HW2 3504   0.538   4.782   2.309  0.8698 -1.1020 -0.9568
  146SOL     MW 3505   0.611   4.788   2.354 -0.0046 -0.0107 -0.0072
  147SOL     OW 3506   4.663   2.845   0.199  0.1717  0.5692  0.0663
  147SOL    HW1 3507   4.699   2.864   0.112 -0.8049 -0.1208 -0.5114
  147SOL    HW2 3508   4.711   2.905   0.257 -0.8554  0.5771  0.9335
  147SOL     MW 3509   4.674   2.855   0.195 -0.0046 -0.0107 -0.0072
  148SOL     OW 3510   1.983   4.270   0.438 -0.1692 -0.0421 -0.0569
  148SOL    HW1 3511   2.067   4.223   0.431  0.8533  0.5623  4.8078
  148SOL    HW2 3512   2.010   4.361   0.425 -0.8721  0.4233  1.5625
  148SOL     MW 3513   1.998   4.276   0.435 -0.0046 -0.0107 -0.0072
  149SOL     OW 3514   0.921   4.577   2.622  0.4774 -0.1985  0.1098
  149SOL    HW1 3515   0.920   4.640   2.550 -0.0725  1.9575  1.8775
  149SOL    HW2 3516   0.930   4.632   2.700 -0.0209 -0.8944  0.6780
  149SOL     MW 3517   0.922   4.592   2.623 -0.0046 -0.0107 -0.0072
  150SOL     OW 3518   3.588   2.364   0.093 -0.2280 -0.4840  0.1922
  150SOL    HW1 3519   3.636   2.384   0.173 -0.5179 -0.1557  0.2877
  150SOL    HW2 3520   3.524   2.296   0.115 -0.6860  0.5045  2.1201
  150SOL     MW 3521   3.585   2.358   0.106 -0.0046 -0.0107 -0.0072
  151SOL     OW 3522   0.065   4.967   0.196 -0.2951  0.3811  0.1721
  151SOL    HW1 3523   0.067   4.889   0.250  1.0082  0.6113  0.4862
  151SOL    HW2 3524   0.117   4.948   0.119 -0.1199 -0.4448  0.4881
  151SOL     MW 3525   0.072   4.954   0.193 -0.0046 -0.0107 -0.0072
  152SOL     OW 3526   4.151   1.078   2.768  0.2776  0.2286 -0.3684
  152SOL    HW1 3527   4.220   1.126   2.814  3.3017 -1.2711 -2.9523
  152SOL    HW2 3528   4.104   1.153   2.731 -0.0282 -0.1212 -0.6934
  152SOL     MW 3529   4.154   1.094   2.769 -0.0046 -0.0107 -0.0072
  153SOL     OW 3530   1.916   1.959   2.599 -0.4030  0.6374 -0.3927
  153SOL    HW1 3531   1.863   1.948   2.677  0.2443 -1.0428 -0.1440
  153SOL    HW2 3532   2.003   1.961   2.640 -0.4024  2.1921 -0.4037
  153SOL     MW 3533   1.921   1.958   2.615 -0.0046 -0.0107 -0.0072
  154SOL     OW 3534   2.297   0.217   2.897 -0.2127  0.1356  0.5003
  154SOL    HW1 3535   2.296   0.311   2.910  0.4074  0.1831  0.2391
  154SOL    HW2 3536   2.228   0.206   2.831  1.1999 -3.9080 -0.6448
  154SOL     MW 3537   2.288   0.228   2.890 -0.0046 -0.0107 -0.0072
  155SOL     OW 3538   3.040   5.123   0.557  0.1778  0.3810  0.2107
  155SOL    HW1 3539   3.022   5.111   0.650 -0.0926  0.9729  0.2439
  155SOL    HW2 3540   3.128   5.088   0.546  0.6824  1.5924  0.1641
  155SOL     MW 3541   3.049   5.117   0.568 -0.0046 -0.0107 -0.0072
  156SOL     OW 3542   1.097   4.896   2.536  0.4122 -0.1681 -0.2272
  156SOL    HW1 3543   1.053   4.830   2.482  0.5516 -1.7218  1.4771
  156SOL    HW2 3544   1.140   4.956   2.474  3.0755  0.1352  1.7093
  156SOL     MW 3545   1.097   4.896   2.521 -0.0046 -0.0107 -0.0072
  157SOL     OW 3546   1.415   1.244   0.333  0.3871 -0.2652  0.3496
  157SOL    HW1 3547   1.326   1.210   0.339  0.6653 -0.8521  1.2132
  157SOL    HW2 3548   1.402   1.336   0.309 -0.6459 -0.7483 -1.0663
  157SOL     MW 3549   1.402   1.252   0.331 -0.0046 -0.0107 -0.0072
  158SOL     OW 3550   0.910   2.054   0.123 -0.2107  0.0984  0.0064
  158SOL    HW1 3551   0.928   2.003   0.044  0.0234 -0.2105  0.2540
  158SOL    HW2 3552   0.846   2.006   0.175 -1.6624 -0.4202 -2.1315
  158SOL     MW 3553   0.904   2.041   0.120 -0.0046 -0.0107 -0.0072
  159SOL     OW 3554   1.911   4.992   2.518 -0.2788 -0.1856 -0.0386
  159SOL    HW1 3555   1.890   5.035   2.601 -0.6295  0.0353 -0.2382
  159SOL    HW2 3556   2.001   4.961   2.528 -0.6502 -0.7076  2.1361
  159SOL     MW 3557   1.920   4.994   2.530 -0.0046 -0.0107 -0.0072
  160SOL     OW 3558   4.171   4.125   2.970 -0.2861  0.1993 -0.0189
  160SOL    HW1 3559   4.160   4.171   2.886 -1.5917  0.4660  0.2845
  160SOL    HW2 3560   4.119   4.173   3.035  1.2066 -0.3140  1.6277
  160SOL     MW 3561   4.163   4.138   2.967 -0.0046 -0.0107 -0.0072
  161SOL     OW 3562   4.333   2.295   3.050 -0.1467  0.1263 -0.4734
  161SOL    HW1 3563   4.287   2.368   3.009  0.5632  0.3452 -0.9043
  161SOL    HW2 3564   4.419   2.306   3.008 -0.2497  0.1053 -0.6918
  161SOL     MW 3565   4.338   2.306   3.039 -0.0046 -0.0107 -0.0072
  162SOL     OW 3566   0.508   1.664   0.013  0.1229  0.5658  0.3227
  162SOL    HW1 3567   0.511   1.659   0.109  0.3407 -0.1562  0.2826
  162SOL    HW2 3568   0.597   1.643  -0.013 -0.5235 -0.2318 -1.4006
  162SOL     MW 3569   0.520   1.661   0.023 -0.0046 -0.0107 -0.0072
  163SOL     OW 3570   4.960   4.935   0.101  0.3084 -0.2042 -0.2439
  163SOL    HW1 3571   4.962   4.842   0.080 -0.0863 -0.3123  0.1726
  163SOL    HW2 3572   5.049   4.946   0.135  0.1041  1.7550 -0.2078
  163SOL     MW 3573   4.972   4.924   0.103 -0.0046 -0.0107 -0.0072
  164SOL     OW 3574   4.218   2.854   0.808 -0.0923 -0.2514 -0.4267
  164SOL    HW1 3575   4.219   2.832   0.901  0.4860 -0.8528 -0.5644
  164SOL    HW2 3576   4.310   2.859   0.783 -0.0074 -0.7935 -0.2476
  164SOL     MW 3577   4.231   2.852   0.817 -0.0046 -0.0107 -0.0072
  165SOL     OW 3578   4.224   0.084   2.481 -0.2314  0.3006 -0.4622
  165SOL    HW1 3579   4.193   0.161   2.433 -0.0098 -0.4452 -1.8604
  165SOL    HW2 3580   4.255   0.117   2.565  0.3476 -0.9676 -0.1548
  165SOL     MW 3581   4.224   0.098   2.486 -0.0046 -0.0107 -0.0072
  166SOL     OW 3582   2.251   0.706   2.696  0.2099  0.0481  0.5344
  166SOL    HW1 3583   2.190   0.651   2.648 -0.8767  2.3380 -0.8769
  166SOL    HW2 3584   2.262   0.787   2.646  0.1664 -1.1236 -1.4719
  166SOL     MW 3585   2.245   0.710   2.683 -0.0046 -0.0107 -0.0072
  167SOL     OW 3586   5.064   4.765   2.838 -0.2149  0.2005  0.0624
  167SOL    HW1 3587   4.991   4.777   2.776  0.6302  0.5340 -0.9020
  167SOL    HW2 3588   5.118   4.842   2.821  0.9536 -0.5625  0.2346
  167SOL     MW 3589   5.061   4.777   2.827 -0.0046 -0.0107 -0.0072
  168SOL     OW 3590   0.834   2.960   2.971 -0.3269 -0.4460  0.7175
  168SOL    HW1 3591   0.898   3.026   2.944 -0.7204 -0.7739 -1.1069
  168SOL    HW2 3592   0.751   3.007   2.962 -0.7676 -1.4535 -0.8035
  168SOL     MW 3593   0.831   2.975   2.966 -0.0046 -0.0107 -0.0072
  169SOL     OW 3594   2.226   2.818   0.518  0.4040 -0.2297  0.2336
  169SOL    HW1 3595   2.197   2.831   0.427 -2.0813 -1.6869  0.7313
  169SOL    HW2 3596   2.315   2.849   0.529  1.0372 -1.9433  0.2074
  169SOL     MW 3597   2.234   2.824   0.507 -0.0046 -0.0107 -0.0072
  170SOL     OW 3598   1.063   4.139   2.566  0.5148 -0.3297 -0.0495
  170SOL    HW1 3599   1.138   4.194   2.545 -0.5306  0.9155 -0.7113
  170SOL    HW2 3600   1.011   4.135   2.485 -2.1968  0.3785  1.5187
  170SOL     MW 3601   1.066   4.146   2.552 -0.0046 -0.0107 -0.0072
  171SOL     OW 3602   3.880   2.948   2.950  0.1921  0.2248 -0.5064
  171SOL    HW1 3603   3.943   3.014   2.923  0.1913  1.3138  1.8534
  171SOL    HW2 3604   3.881   2.953   3.046  1.8968 -0.0403 -0.4758
  171SOL     MW 3605   3.889   2.957   2.959 -0.0046 -0.0107 -0.0072
  172SOL     OW 3606   1.813   0.855   2.811 -0.0198  0.7062 -0.0827
  172SOL    HW1 3607   1.907   0.854   2.830 -0.2975 -0.3131  1.3743
  172SOL    HW2 3608   1.787   0.947   2.809  1.4306  1.1730  0.5952
  172SOL     MW 3609   1.822   0.867   2.813 -0.0046 -0.0107 -0.0072
  173SOL     OW 3610   1.157   1.808   0.120  0.1155 -0.4455 -0.1431
  173SOL    HW1 3611   1.117   1.857   0.048 -0.2844  0.6516  0.7834
  173SOL    HW2 3612   1.245   1.789   0.089 -0.0463 -0.7947 -0.4026
  173SOL     MW 3613   1.163   1.812   0.106 -0.0046 -0.0107 -0.0072
  174SOL     OW 3614   1.851   1.498   2.437 -0.0104 -0.0197  0.9732
  174SOL    HW1 3615   1.800   1.578   2.444 -0.5154 -0.0229 -1.6857
  174SOL    HW2 3616   1.938   1.537   2.428  0.0889 -0.4320  0.0295
  174SOL     MW 3617   1.856   1.514   2.437 -0.0046 -0.0107 -0.0072
  175SOL     OW 3618   2.581   2.680   2.942  0.4121 -0.6179 -0.4936
  175SOL    HW1 3619   2.612   2.605   2.892 -1.7952 -0.7901 -1.7350
  175SOL    HW2 3620   2.501   2.642   2.978  0.5016  0.6375  1.2095
  175SOL     MW 3621   2.575   2.665   2.940 -0.0046 -0.0107 -0.0072
  176SOL     OW 3622   2.584   3.249   0.290  0.2959  0.5096 -0.5549
  176SOL    HW1 3623   2.617   3.275   0.204  1.7206 -0.9292 -0.4962
  176SOL    HW2 3624   2.524   3.315   0.324 -3.2435 -2.1331 -1.1112
  176SOL     MW 3625   2.581   3.261   0.283 -0.0046 -0.0107 -0.0072
  177SOL     OW 3626   2.552   2.946   3.071  0.5126 -0.1472 -0.3640
  177SOL    HW1 3627   2.642   2.978   3.067 -0.1827  2.2789  1.0946
  177SOL    HW2 3628   2.548   2.867   3.017 -0.8161  0.5660 -1.3863
  177SOL     MW 3629   2.563   2.940   3.063 -0.0046 -0.0107 -0.0072
  178SOL     OW 3630   1.161   3.113   0.070  0.7619 -0.1559  0.3124
  178SOL    HW1 3631   1.080   3.078   0.109  0.8962 -0.8663 -0.0293
  178SOL    HW2 3632   1.169   3.198   0.113 -0.4587 -1.0560  2.5200
  178SOL     MW 3633   1.151   3.119   0.081 -0.0046 -0.0107 -0.0072
  179SOL     OW 3634   3.746   2.795   2.782  0.2386  0.1393  0.3132
  179SOL    HW1 3635   3.663   2.821   2.822 -0.7487 -1.3913 -0.6330
  179SOL    HW2 3636   3.812   2.838   2.836 -0.3280  1.4093  0.0157
  179SOL     MW 3637   3.744   2.804   2.795 -0.0046 -0.0107 -0.0072
  180SOL     OW 3638   2.422   3.002   0.240 -0.0109  0.1550 -0.4519
  180SOL    HW1 3639   2.476   2.967   0.169 -1.3429  1.0918 -1.9943
  180SOL    HW2 3640   2.461   3.089   0.254 -1.4844  0.7405  0.2112
  180SOL     MW 3641   2.434   3.009   0.232 -0.0046 -0.0107 -0.0072
  181SOL     OW 3642   0.780   1.859   0.308 -0.2505  0.3505 -0.2217
  181SOL    HW1 3643   0.776   1.784   0.368  1.5725  0.9715  0.7491
  181SOL    HW2 3644   0.701   1.910   0.329  2.0786  3.7950  1.0084
  181SOL     MW 3645   0.769   1.856   0.319 -0.0046 -0.0107 -0.0072
  182SOL     OW 3646   3.286   2.426   0.250 -0.0120 -0.0994 -0.2348
  182SOL    HW1 3647   3.362   2.484   0.251  0.8884 -1.0994 -2.5430
  182SOL    HW2 3648   3.274   2.408   0.157  0.6112 -1.8342 -0.0168
  182SOL     MW 3649   3.294   2.431   0.238 -0.0046 -0.0107 -0.0072
  183SOL     OW 3650   0.706   1.594   0.449 -0.7972 -0.3269  0.1107
  183SOL    HW1 3651   0.763   1.574   0.523  0.6453  2.4701 -0.0936
  183SOL    HW2 3652   0.743   1.535   0.383 -0.6234 -0.0691 -0.0274
  183SOL     MW 3653   0.718   1.584   0.450 -0.0046 -0.0107 -0.0072
  184SOL     OW 3654   5.143   2.047   0.350  0.2796  0.2053  0.0228
  184SOL    HW1 3655   5.194   2.083   0.423  0.6722 -0.6774  0.2012
  184SOL    HW2 3656   5.134   1.952   0.362 -0.9984  0.1905 -0.9101
  184SOL     MW 3657   5.149   2.039   0.362 -0.0046 -0.0107 -0.0072
  185SOL     OW 3658   2.963   2.240   0.002  0.2452  0.2680 -0.3067
  185SOL    HW1 3659   2.912   2.319   0.020 -0.0499 -0.2956  1.4682
  185SOL    HW2 3660   3.053   2.274   0.006  0.9488 -1.5367  0.1280
  185SOL     MW 3661   2.968   2.255   0.005 -0.0046 -0.0107 -0.0072
  186SOL     OW 3662   1.768   1.972   2.835  0.0224  0.2394 -0.4597
  186SOL    HW1 3663   1.717   2.043   2.874 -0.8539 -0.3181 -0.5621
  186SOL    HW2 3664   1.779   1.910   2.908  0.3694  1.4017  0.5043
  186SOL     MW 3665   1.763   1.973   2.850 -0.0046 -0.0107 -0.0072
  187SOL     OW 3666   2.761   1.868   2.762  0.6222 -0.0064  1.0891
  187SOL    HW1 3667   2.847   1.830   2.780  1.2605  1.5603  1.5671
  187SOL    HW2 3668   2.770   1.944   2.821  1.2636  0.5098  0.3423
  187SOL     MW 3669   2.774   1.873   2.772 -0.0046 -0.0107 -0.0072
  188SOL     OW 3670   4.107   2.798   0.557 -0.4506  0.9382  0.5566
  188SOL    HW1 3671   4.127   2.811   0.650  1.5197  0.5863  0.2415
  188SOL    HW2 3672   4.189   2.775   0.512 -1.1314 -1.3995  0.3468
  188SOL     MW 3673   4.121   2.796   0.564 -0.0046 -0.0107 -0.0072
  189SOL     OW 3674   2.788   3.047   0.029 -0.0471  0.4975 -0.2478
  189SOL    HW1 3675   2.861   3.000  -0.012 -0.3781 -0.0667 -0.1851
  189SOL    HW2 3676   2.795   3.025   0.121 -1.6833  1.5439  0.1606
  189SOL     MW 3677   2.799   3.038   0.036 -0.0046 -0.0107 -0.0072
  190SOL     OW 3678   0.845   1.440   0.253  0.0712 -0.0734  0.1827
  190SOL    HW1 3679   0.932   1.480   0.244 -0.4827  0.8817 -1.3741
  190SOL    HW2 3680   0.857   1.346   0.247 -1.0221 -0.3731  2.0059
  190SOL     MW 3681   0.858   1.433   0.251 -0.0046 -0.0107 -0.0072
  191SOL     OW 3682   0.543   3.539   0.156 -0.0641  0.4682  0.1783
  191SOL    HW1 3683   0.448   3.535   0.172 -0.4623 -0.1206 -2.0042
  191SOL    HW2 3684   0.551   3.532   0.061  0.2357 -1.6444  0.2991
  191SOL     MW 3685   0.531   3.537   0.146 -0.0046 -0.0107 -0.0072
  192SOL     OW 3686   3.303   2.786   0.427  0.2654 -0.3283 -0.1013
  192SOL    HW1 3687   3.239   2.828   0.370  0.1295 -1.3624 -0.7482
  192SOL    HW2 3688   3.255   2.714   0.469  1.5943 -0.3196  1.5329
  192SOL     MW 3689   3.288   2.782   0.425 -0.0046 -0.0107 -0.0072
  193SOL     OW 3690   2.208   1.902   2.697 -0.1799  0.3182 -0.2371
  193SOL    HW1 3691   2.257   1.943   2.626 -0.0131 -1.2542 -1.0969
  193SOL    HW2 3692   2.215   1.809   2.674 -0.6355  0.1418  0.3058
  193SOL     MW 3693   2.215   1.895   2.685 -0.0046 -0.0107 -0.0072
  194SOL     OW 3694   4.872   2.304   0.066 -0.3513 -0.2766 -0.5006
  194SOL    HW1 3695   4.802   2.239   0.061 -0.8101  0.2491 -1.3733
  194SOL    HW2 3696   4.820   2.384   0.053 -0.2499 -0.0602  0.4096
  194SOL     MW 3697   4.856   2.306   0.063 -0.0046 -0.0107 -0.0072
  195SOL     OW 3698   4.631   2.194   0.074  0.1043  0.0069 -0.3203
  195SOL    HW1 3699   4.593   2.120   0.026  0.8553 -0.3749 -0.3456
  195SOL    HW2 3700   4.583   2.190   0.157 -0.9765  2.4511 -0.7354
  195SOL     MW 3701   4.620   2.184   0.079 -0.0046 -0.0107 -0.0072
  196SOL     OW 3702   4.035   2.935   0.317  0.3076 -0.0530 -0.1059
  196SOL    HW1 3703   4.075   2.867   0.263 -0.8644 -1.1614  0.3594
  196SOL    HW2 3704   4.040   2.891   0.402  0.3972  0.2681  0.0575
  196SOL     MW 3705   4.041   2.920   0.321 -0.0046 -0.0107 -0.0072
  197SOL     OW 3706   0.485   1.670   0.296  0.0384 -0.2897  0.3251
  197SOL    HW1 3707   0.494   1.765   0.311  0.0832 -0.6497  3.2466
  197SOL    HW2 3708   0.557   1.642   0.352  1.3126  1.4532 -0.3298
  197SOL     MW 3709   0.496   1.679   0.306 -0.0046 -0.0107 -0.0072
  198SOL     OW 3710   1.486   2.729   3.063 -0.0011  0.1161 -0.1790
  198SOL    HW1 3711   1.410   2.749   3.118  1.2688  0.6472  1.4446
  198SOL    HW2 3712   1.476   2.785   2.986  2.3122  1.8841  0.6966
  198SOL     MW 3713   1.474   2.739   3.060 -0.0046 -0.0107 -0.0072
  199SOL     OW 3714   4.270   3.036   2.980  0.5494  0.3525  0.6965
  199SOL    HW1 3715   4.198   3.071   2.926  2.0636 -0.2653 -1.8839
  199SOL    HW2 3716   4.338   3.100   2.960 -0.7897  1.4516 -0.6707
  199SOL     MW 3717   4.269   3.049   2.970 -0.0046 -0.0107 -0.0072
  200SOL     OW 3718   4.645   1.545   0.101  0.2160 -0.2405  0.1009
  200SOL    HW1 3719   4.680   1.486   0.034  2.9227  0.8840  0.4012
  200SOL    HW2 3720   4.591   1.486   0.154  0.2655 -0.8705 -0.5372
  200SOL     MW 3721   4.642   1.529   0.099 -0.0046 -0.0107 -0.0072
  201SOL     OW 3722   5.024   4.758   2.436  0.5403  0.1562  0.0538
  201SOL    HW1 3723   5.084   4.810   2.383 -0.1027  2.0453  1.0968
  201SOL    HW2 3724   4.984   4.823   2.494  1.8225  1.4471 -0.4362
  201SOL     MW 3725   5.027   4.773   2.437 -0.0046 -0.0107 -0.0072
  202SOL     OW 3726   0.520   1.942   0.311 -0.6621 -0.0950 -0.0026
  202SOL    HW1 3727   0.499   2.007   0.378 -1.0638  0.6837 -0.8553
  202SOL    HW2 3728   0.514   1.996   0.232 -0.7562 -2.4210 -1.6669
  202SOL     MW 3729   0.516   1.958   0.309 -0.0046 -0.0107 -0.0072
  203SOL     OW 3730   2.923   1.012   3.024  0.4065  0.1619  0.6308
  203SOL    HW1 3731   2.958   1.100   3.036  0.7359  0.0410  0.5646
  203SOL    HW2 3732   2.843   1.013   3.077  0.1110  0.0513  0.1900
  203SOL     MW 3733   2.917   1.023   3.033 -0.0046 -0.0107 -0.0072
  204SOL     OW 3734   2.384   1.962   2.903  0.0177  0.2182  0.2525
  204SOL    HW1 3735   2.317   1.933   2.841  0.8008 -1.6177  0.1877
  204SOL    HW2 3736   2.400   2.052   2.877  1.1398 -0.0354 -0.0017
  204SOL     MW 3737   2.377   1.970   2.891 -0.0046 -0.0107 -0.0072
  205SOL     OW 3738   4.405   2.512   0.257  0.2069 -0.0675 -0.3286
  205SOL    HW1 3739   4.401   2.500   0.163 -0.3902 -0.0902 -0.3001
  205SOL    HW2 3740   4.356   2.438   0.294 -0.2366  0.1172 -0.5464
  205SOL     MW 3741   4.398   2.501   0.250 -0.0046 -0.0107 -0.0072
  206SOL     OW 3742   3.223   2.337   3.070 -0.0958 -0.1000  0.0385
  206SOL    HW1 3743   3.264   2.261   3.029  0.3890  1.1645 -2.0029
  206SOL    HW2 3744   3.220   2.395   2.994  0.9358 -0.1937 -0.0831
  206SOL     MW 3745   3.228   2.335   3.054 -0.0046 -0.0107 -0.0072
  207SOL     OW 3746   1.420   2.462   3.031  0.0216  0.2170  0.2383
  207SOL    HW1 3747   1.334   2.478   3.069 -0.3427  0.4630 -0.6504
  207SOL    HW2 3748   1.463   2.547   3.029  1.3516 -0.4025  0.9379
  207SOL     MW 3749   1.415   2.475   3.035 -0.0046 -0.0107 -0.0072
  208SOL     OW 3750   2.570   2.104   0.024  0.2189  0.0634  0.1074
  208SOL    HW1 3751   2.577   2.120   0.118  1.0968  0.3858 -0.0025
  208SOL    HW2 3752   2.497   2.043   0.014 -0.5826  1.2457 -1.6539
  208SOL     MW 3753   2.562   2.098   0.035 -0.0046 -0.0107 -0.0072
  209SOL     OW 3754   1.189   3.367   0.182  0.2837  0.0030  0.3122
  209SOL    HW1 3755   1.131   3.443   0.192  1.0028  0.5245  0.5808
  209SOL    HW2 3756   1.261   3.390   0.241  0.1055  1.1694  0.1186
  209SOL     MW 3757   1.191   3.380   0.191 -0.0046 -0.0107 -0.0072
  210SOL     OW 3758   4.501   2.189   0.319  0.1831  0.4460  0.0335
  210SOL    HW1 3759   4.494   2.100   0.354  0.3269 -0.6337 -2.4740
  210SOL    HW2 3760   4.555   2.227   0.388  2.9236  0.2217 -1.8564
  210SOL     MW 3761   4.507   2.182   0.332 -0.0046 -0.0107 -0.0072
  211SOL     OW 3762   4.794   5.057   0.310 -0.0009  0.5961  0.4557
  211SOL    HW1 3763   4.837   5.022   0.232 -0.5638 -0.0187  0.4052
  211SOL    HW2 3764   4.810   5.151   0.302  0.6691  0.3641 -1.8854
  211SOL     MW 3765   4.801   5.065   0.298 -0.0046 -0.0107 -0.0072
  212SOL     OW 3766   1.960   0.066   0.017 -0.8838 -0.1868 -0.2237
  212SOL    HW1 3767   1.955   0.137   0.081  1.2701  1.6015 -1.8366
  212SOL    HW2 3768   1.918   0.101  -0.062 -0.4078 -1.9204 -1.3143
  212SOL     MW 3769   1.954   0.080   0.015 -0.0046 -0.0107 -0.0072
  213SOL     OW 3770   1.878   3.303   0.104  0.5577  0.7236 -0.3506
  213SOL    HW1 3771   1.798   3.318   0.155  0.2150 -0.5462 -0.4803
  213SOL    HW2 3772   1.890   3.209   0.115  0.0226  0.3494 -2.4842
  213SOL     MW 3773   1.869   3.293   0.112 -0.0046 -0.0107 -0.0072
  214SOL     OW 3774   1.301   4.294   2.551  0.3604  0.0200  0.6353
  214SOL    HW1 3775   1.385   4.247   2.541 -0.0501 -0.5023 -0.5893
  214SOL    HW2 3776   1.329   4.379   2.584  0.0849 -1.3280  4.9317
  214SOL     MW 3777   1.316   4.299   2.554 -0.0046 -0.0107 -0.0072
  215SOL     OW 3778   4.464   2.853   2.913  0.0965  0.1595 -0.4417
  215SOL    HW1 3779   4.438   2.811   2.831  1.4012 -1.8183  0.0596
  215SOL    HW2 3780   4.397   2.916   2.937  0.3289 -0.0018  0.6598
  215SOL     MW 3781   4.452   2.856   2.905 -0.0046 -0.0107 -0.0072
  216SOL     OW 3782   1.961   4.441   0.027  0.3799 -0.8086  0.0912
  216SOL    HW1 3783   1.944   4.534   0.012 -0.7974 -0.8858  0.8568
  216SOL    HW2 3784   1.924   4.403  -0.053 -1.3507 -2.0413  1.4122
  216SOL     MW 3785   1.954   4.448   0.014 -0.0046 -0.0107 -0.0072
  217SOL     OW 3786   0.313   3.617   2.964 -0.2658 -0.0139 -0.0964
  217SOL    HW1 3787   0.318   3.689   2.902 -1.1870  0.4024  0.2878
  217SOL    HW2 3788   0.403   3.586   2.965 -0.1567  0.3141  0.3902
  217SOL     MW 3789   0.325   3.622   2.956 -0.0046 -0.0107 -0.0072
  218SOL     OW 3790   0.679   3.790   2.910 -0.1590  0.0095 -0.1790
  218SOL    HW1 3791   0.744   3.860   2.917 -0.5636  0.4190 -0.4327
  218SOL    HW2 3792   0.601   3.844   2.928  0.1412  0.6668 -0.8004
  218SOL     MW 3793   0.677   3.807   2.914 -0.0046 -0.0107 -0.0072
  219SOL     OW 3794   3.543   0.274   0.170 -0.9828 -0.0591  0.0397
  219SOL    HW1 3795   3.468   0.335   0.167 -0.1721  0.9660 -0.0059
  219SOL    HW2 3796   3.506   0.187   0.179  0.3325 -0.6008  0.3494
  219SOL     MW 3797   3.528   0.271   0.171 -0.0046 -0.0107 -0.0072
  220SOL     OW 3798   1.153   2.203   0.126 -0.6776 -0.6979  0.2522
  220SOL    HW1 3799   1.166   2.185   0.219  1.3807 -0.4928  0.0386
  220SOL    HW2 3800   1.073   2.156   0.103  0.8773 -2.9062 -1.0608
  220SOL     MW 3801   1.144   2.194   0.135 -0.0046 -0.0107 -0.0072
  221SOL     OW 3802   2.456   3.814   0.656  0.2998 -0.2270  0.2763
  221SOL    HW1 3803   2.368   3.850   0.647  0.5424  0.5220  0.8062
  221SOL    HW2 3804   2.465   3.822   0.751 -0.4446  2.1693  0.2071
  221SOL     MW 3805   2.446   3.820   0.667 -0.0046 -0.0107 -0.0072
  222SOL     OW 3806   3.786   2.504   0.229  0.2800 -0.0771 -0.5010
  222SOL    HW1 3807   3.879   2.483   0.242  0.4309 -0.1452 -1.6300
  222SOL    HW2 3808   3.749   2.506   0.318 -0.6827 -1.9814 -0.8070
  222SOL     MW 3809   3.793   2.501   0.243 -0.0046 -0.0107 -0.0072
  223SOL     OW 3810   0.871   4.019   2.925 -0.2094  0.2133 -0.4003
  223SOL    HW1 3811   0.911   3.990   2.843  2.7868  0.0719  0.9426
  223SOL    HW2 3812   0.871   4.114   2.914 -1.6572 -0.0205 -2.9472
  223SOL     MW 3813   0.876   4.028   2.913 -0.0046 -0.0107 -0.0072
  224SOL     OW 3814   2.061   4.113   3.076  0.5562  0.4669 -0.0305
  224SOL    HW1 3815   2.077   4.020   3.060  0.1668  0.2315  0.8928
  224SOL    HW2 3816   1.987   4.113   3.136 -0.9124  0.9329 -1.7278
  224SOL     MW 3817   2.053   4.101   3.082 -0.0046 -0.0107 -0.0072
  225SOL     OW 3818   1.965   4.834   2.799  0.5379  0.1096 -0.6618
  225SOL    HW1 3819   2.028   4.858   2.867 -0.4032 -2.3155  1.2486
  225SOL    HW2 3820   1.884   4.880   2.819  0.0041 -0.2230 -1.9915
  225SOL     MW 3821   1.963   4.843   2.811 -0.0046 -0.0107 -0.0072
  226SOL     OW 3822   4.913   5.102   2.764  0.4192 -0.4193 -0.1316
  226SOL    HW1 3823   4.933   5.134   2.852 -1.0624  0.6386 -0.1445
  226SOL    HW2 3824   4.863   5.180   2.739  0.6241 -0.5308 -0.8989
  226SOL     MW 3825   4.909   5.117   2.772 -0.0046 -0.0107 -0.0072
  227SOL     OW 3826   2.381   4.596   0.151 -0.0403 -0.4320 -0.4398
  227SOL    HW1 3827   2.392   4.668   0.213  0.6055 -0.9061  0.0078
  227SOL    HW2 3828   2.297   4.559   0.180  0.1464 -1.0202 -0.6363
  227SOL     MW 3829   2.371   4.600   0.163 -0.0046 -0.0107 -0.0072
  228SOL     OW 3830   2.085   3.620   0.034 -0.3574  0.4465 -0.0814
  228SOL    HW1 3831   2.132   3.601   0.115 -1.0762 -0.0266  0.2367
  228SOL    HW2 3832   1.993   3.620   0.061 -0.5159 -2.4951 -0.2893
  228SOL     MW 3833   2.079   3.617   0.048 -0.0046 -0.0107 -0.0072
  229SOL     OW 3834   2.139   4.499   0.234  0.0893  0.2074 -0.2015
  229SOL    HW1 3835   2.083   4.549   0.292 -0.6132  1.8978 -2.1979
  229SOL    HW2 3836   2.081   4.478   0.161  0.4849  2.0760 -1.1001
  229SOL     MW 3837   2.124   4.503   0.232 -0.0046 -0.0107 -0.0072
  230SOL     OW 3838   2.231   0.028   3.078  0.3518 -0.0447 -0.4979
  230SOL    HW1 3839   2.260   0.103   3.025 -1.8300  0.1755 -1.4867
  230SOL    HW2 3840   2.138   0.047   3.089  0.3887 -0.2006  0.1089
  230SOL     MW 3841   2.223   0.040   3.072 -0.0046 -0.0107 -0.0072
  231SOL     OW 3842   4.462   2.752   2.650  0.2199  0.3693 -0.3454
  231SOL    HW1 3843   4.402   2.795   2.590  0.7368  1.3892 -0.1564
  231SOL    HW2 3844   4.429   2.664   2.668  1.1446  0.0931  0.0926
  231SOL     MW 3845   4.450   2.746   2.645 -0.0046 -0.0107 -0.0072
  232SOL     OW 3846   2.831   2.725   3.081  0.1127  0.3203  0.3244
  232SOL    HW1 3847   2.800   2.736   3.170 -1.1962  1.2693 -0.2200
  232SOL    HW2 3848   2.749   2.733   3.032  0.3746 -0.4427 -0.2564
  232SOL     MW 3849   2.816   2.728   3.086 -0.0046 -0.0107 -0.0072
  233SOL     OW 3850   0.939   4.742   2.866  0.8628  0.3749 -0.3243
  233SOL    HW1 3851   0.962   4.671   2.925  0.4220  0.1721 -0.3890
  233SOL    HW2 3852   1.018   4.794   2.852  1.3102 -0.4244 -0.7850
  233SOL     MW 3853   0.952   4.740   2.872 -0.0046 -0.0107 -0.0072
  234SOL     OW 3854   1.956   4.683   2.552  0.1931  0.2462 -0.1138
  234SOL    HW1 3855   1.864   4.696   2.529  0.0294 -0.5347  0.0809
  234SOL    HW2 3856   1.966   4.724   2.638  1.7240 -1.7300  0.7219
  234SOL     MW 3857   1.945   4.690   2.561 -0.0046 -0.0107 -0.0072
  235SOL     OW 3858   1.932   3.029   0.190 -0.4239 -0.1755  0.3081
  235SOL    HW1 3859   1.926   3.034   0.286  0.2475  0.9670  0.3186
  235SOL    HW2 3860   1.868   2.964   0.164  1.5477 -2.0282 -0.2063
  235SOL     MW 3861   1.923   3.021   0.200 -0.0046 -0.0107 -0.0072
  236SOL     OW 3862   1.950   4.564   0.448 -0.1917  0.1910 -0.0627
  236SOL    HW1 3863   1.986   4.600   0.530  2.1146 -1.7321 -0.0998
  236SOL    HW2 3864   1.869   4.521   0.475  0.1549 -0.3358  0.1565
  236SOL     MW 3865   1.944   4.563   0.463 -0.0046 -0.0107 -0.0072
  237SOL     OW 3866   3.577   4.821   0.053  0.0873 -0.0416 -0.2089
  237SOL    HW1 3867   3.486   4.850   0.049  0.5082  1.4806  0.4641
  237SOL    HW2 3868   3.620   4.872  -0.017  0.8499 -1.0916 -0.5349
  237SOL     MW 3869   3.571   4.832   0.043 -0.0046 -0.0107 -0.0072
  238SOL     OW 3870   4.133   1.431   0.030 -0.2113  0.2862  0.3032
  238SOL    HW1 3871   4.081   1.376   0.089 -1.3159  1.4259  0.4539
  238SOL    HW2 3872   4.082   1.512   0.024 -2.4968 -1.1385 -1.3029
  238SOL     MW 3873   4.119   1.434   0.037 -0.0046 -0.0107 -0.0072
  239SOL     OW 3874   4.994   0.834   0.001  0.0157 -0.2389 -0.1374
  239SOL    HW1 3875   5.059   0.888   0.047  0.9490  0.0399 -1.7109
  239SOL    HW2 3876   4.956   0.896  -0.062  0.2285 -0.0145 -0.0475
  239SOL     MW 3877   4.998   0.849  -0.001 -0.0046 -0.0107 -0.0072
  240SOL     OW 3878   3.325   1.063   2.890 -0.2001 -0.5937 -0.3025
  240SOL    HW1 3879   3.254   1.029   2.835 -1.9713 -0.0427  1.5588
  240SOL    HW2 3880   3.291   1.045   2.977 -0.3661  1.7292  0.1720
  240SOL     MW 3881   3.311   1.056   2.894 -0.0046 -0.0107 -0.0072
  241SOL     OW 3882   2.388   1.594   2.577 -0.1700 -0.0254  0.3568
  241SOL    HW1 3883   2.470   1.544   2.572 -1.5899 -2.4122 -0.7922
  241SOL    HW2 3884   2.411   1.664   2.639  0.6602 -0.2070  0.2667
  241SOL     MW 3885   2.402   1.597   2.585 -0.0046 -0.0107 -0.0072
  242SOL     OW 3886   3.861   3.491   0.076  0.2242 -0.0567 -0.3947
  242SOL    HW1 3887   3.842   3.413   0.128 -2.0739  0.8477  0.2559
  242SOL    HW2 3888   3.806   3.554   0.122  1.1426  0.6478 -0.2263
  242SOL     MW 3889   3.851   3.489   0.089 -0.0046 -0.0107 -0.0072
  243SOL     OW 3890   4.804   0.194   0.272  0.0735  0.1608  0.3749
  243SOL    HW1 3891   4.794   0.221   0.181 -0.7916 -0.0380  0.4000
  243SOL    HW2 3892   4.895   0.210   0.297 -0.1407  1.0447  0.6635
  243SOL     MW 3893   4.815   0.200   0.264 -0.0046 -0.0107 -0.0072
  244SOL     OW 3894   3.730   0.241   3.038 -0.3171  0.1212 -0.2105
  244SOL    HW1 3895   3.679   0.282   3.108 -0.4806 -1.0367  0.3681
  244SOL    HW2 3896   3.819   0.245   3.073 -0.5793  0.6264  0.4199
  244SOL     MW 3897   3.735   0.247   3.052 -0.0046 -0.0107 -0.0072
  245SOL     OW 3898   1.707   0.672   3.032 -0.2332  0.3361  0.3136
  245SOL    HW1 3899   1.696   0.728   3.109  2.0755  1.0221  0.2261
  245SOL    HW2 3900   1.696   0.738   2.963  1.1722 -0.5695 -0.8421
  245SOL     MW 3901   1.704   0.688   3.033 -0.0046 -0.0107 -0.0072
  246SOL     OW 3902   2.310   5.030   0.246 -0.1723 -0.2517  0.2255
  246SOL    HW1 3903   2.302   5.086   0.168  1.1508 -0.4931 -0.1061
  246SOL    HW2 3904   2.330   5.093   0.315  0.4287  0.4900 -0.5946
  246SOL     MW 3905   2.312   5.046   0.245 -0.0046 -0.0107 -0.0072
  247SOL     OW 3906   0.239   4.841   3.076 -0.6036  0.2785  0.3049
  247SOL    HW1 3907   0.187   4.763   3.097 -0.8412 -0.2070 -1.8344
  247SOL    HW2 3908   0.326   4.801   3.070 -0.8235 -0.0844 -0.9020
  247SOL     MW 3909   0.244   4.825   3.078 -0.0046 -0.0107 -0.0072
  248SOL     OW 3910   3.537   0.869   2.864  0.3229 -0.2057 -0.1106
  248SOL    HW1 3911   3.463   0.929   2.875 -0.0286 -0.9679  2.2631
  248SOL    HW2 3912   3.496   0.786   2.838 -0.3058  0.3396 -0.9249
  248SOL     MW 3913   3.522   0.866   2.862 -0.0046 -0.0107 -0.0072
  249SOL     OW 3914   3.308   4.877   0.028 -0.1596  0.1947  0.8148
  249SOL    HW1 3915   3.259   4.812   0.078  2.5024 -2.7643 -0.0585
  249SOL    HW2 3916   3.286   4.849  -0.061 -1.3945  0.8216  0.9039
  249SOL     MW 3917   3.299   4.865   0.023 -0.0046 -0.0107 -0.0072
  250SOL     OW 3918   4.029   0.540   2.448 -0.2498 -0.6687 -0.0266
  250SOL    HW1 3919   4.047   0.632   2.427 -0.8459 -1.2412 -3.6746
  250SOL    HW2 3920   3.936   0.536   2.428 -0.4333  2.3736 -0.3529
  250SOL     MW 3921   4.019   0.552   2.443 -0.0046 -0.0107 -0.0072
  251SOL     OW 3922   2.913   1.262   0.198  0.1708  0.2811  0.0448
  251SOL    HW1 3923   2.939   1.333   0.257 -0.0222  1.2548 -1.0073
  251SOL    HW2 3924   2.908   1.305   0.113 -1.0260 -1.3554 -0.7579
  251SOL     MW 3925   2.916   1.277   0.195 -0.0046 -0.0107 -0.0072
  252SOL     OW 3926   1.875   0.206   2.867 -0.1116  0.3822 -0.3877
  252SOL    HW1 3927   1.857   0.286   2.916  0.6296 -0.1956  0.8667
  252SOL    HW2 3928   1.956   0.229   2.822  0.2186  0.9896  0.4967
  252SOL     MW 3929   1.883   0.220   2.867 -0.0046 -0.0107 -0.0072
  253SOL     OW 3930   3.433   1.494   2.912  0.6117 -0.8297 -0.1408
  253SOL    HW1 3931   3.419   1.537   2.997 -2.1165  0.9127 -1.3421
  253SOL    HW2 3932   3.386   1.560   2.861  0.0734 -1.2360 -0.1807
  253SOL     MW 3933   3.425   1.508   2.917 -0.0046 -0.0107 -0.0072
  254SOL     OW 3934   3.905   0.580   0.064 -0.5453 -0.0078 -0.6316
  254SOL    HW1 3935   3.922   0.489   0.089 -1.4369  0.0929  0.4234
  254SOL    HW2 3936   3.823   0.568   0.015 -0.7855 -0.0419 -0.2303
  254SOL     MW 3937   3.896   0.566   0.061 -0.0046 -0.0107 -0.0072
  255SOL     OW 3938   4.368   4.411   2.728 -0.0481  0.6344 -0.0633
  255SOL    HW1 3939   4.390   4.504   2.718  2.2191  0.3757  1.8569
  255SOL    HW2 3940   4.448   4.376   2.766 -1.1326 -0.6498  1.1270
  255SOL     MW 3941   4.382   4.419   2.732 -0.0046 -0.0107 -0.0072
  256SOL     OW 3942   2.962   0.232   0.416 -0.0571  0.2315 -0.0021
  256SOL    HW1 3943   3.038   0.288   0.432 -0.0884 -0.5394  3.8984
  256SOL    HW2 3944   2.989   0.148   0.452  3.9820  0.1767 -2.4671
  256SOL     MW 3945   2.976   0.228   0.423 -0.0046 -0.0107 -0.0072
  257SOL     OW 3946   1.831   0.570   2.708  0.4784  0.3569  0.1516
  257SOL    HW1 3947   1.826   0.512   2.783 -2.2884 -0.4704 -0.5671
  257SOL    HW2 3948   1.789   0.649   2.741 -0.9950 -0.6451  0.7446
  257SOL     MW 3949   1.825   0.573   2.722 -0.0046 -0.0107 -0.0072
  258SOL     OW 3950   1.774   1.779   2.422 -0.4683 -0.3264 -0.2616
  258SOL    HW1 3951   1.707   1.825   2.372  0.9582  1.1884 -0.8721
  258SOL    HW2 3952   1.805   1.848   2.481  0.6049  0.0420 -1.2244
  258SOL     MW 3953   1.769   1.794   2.423 -0.0046 -0.0107 -0.0072
  259SOL     OW 3954   3.933   5.131   2.821  0.0403 -0.1082  0.0512
  259SOL    HW1 3955   3.881   5.208   2.800 -1.2847 -1.0458 -0.2540
  259SOL    HW2 3956   3.958   5.105   2.732  0.1370  0.3189 -0.0467
  259SOL     MW 3957   3.929   5.138   2.807 -0.0046 -0.0107 -0.0072
  260SOL     OW 3958   2.701   4.783   0.372 -0.3061 -0.1527  0.1423
  260SOL    HW1 3959   2.767   4.850   0.390 -1.1573  0.9791 -0.8516
  260SOL    HW2 3960   2.752   4.707   0.340 -0.7907 -0.4109 -0.0228
  260SOL     MW 3961   2.717   4.782   0.370 -0.0046 -0.0107 -0.0072
  261SOL     OW 3962   2.471   2.972   0.500 -0.9129  0.5782 -0.4254
  261SOL    HW1 3963   2.463   2.984   0.406  0.6978  0.7091 -0.5621
  261SOL    HW2 3964   2.479   3.064   0.527  1.2331  0.1651  0.5181
  261SOL     MW 3965   2.471   2.986   0.491 -0.0046 -0.0107 -0.0072
  262SOL     OW 3966   0.656   0.123   2.561 -0.5592  0.0749  0.0211
  262SOL    HW1 3967   0.745   0.088   2.567  0.1184  1.7727  0.5945
  262SOL    HW2 3968   0.664   0.166   2.476  1.2205  0.8512  0.5256
  262SOL     MW 3969   0.669   0.124   2.551 -0.0046 -0.0107 -0.0072
  263SOL     OW 3970   2.109   3.862   2.981  0.2671  0.4404 -0.3171
  263SOL    HW1 3971   2.150   3.836   2.898  2.0835 -0.1257  0.7062
  263SOL    HW2 3972   2.136   3.786   3.033 -0.0044  1.6395  1.6696
  263SOL     MW 3973   2.118   3.848   2.977 -0.0046 -0.0107 -0.0072
  264SOL     OW 3974   3.110   4.727   0.158 -0.0607 -0.4755  0.0908
  264SOL    HW1 3975   3.101   4.726   0.253  0.1659 -1.2206  0.1142
  264SOL    HW2 3976   3.090   4.636   0.134  1.4538 -1.0270  0.7902
  264SOL     MW 3977   3.106   4.715   0.168 -0.0046 -0.0107 -0.0072
  265SOL     OW 3978   1.725   4.941   2.868  0.4915  0.1147  1.3381
  265SOL    HW1 3979   1.733   5.015   2.808 -1.0394 -1.3320 -0.8067
  265SOL    HW2 3980   1.744   4.971   2.957 -2.6233  0.3399  2.0586
  265SOL     MW 3981   1.728   4.955   2.872 -0.0046 -0.0107 -0.0072
  266SOL     OW 3982   4.987   2.342   2.895  0.5316 -0.0897 -0.1081
  266SOL    HW1 3983   4.934   2.296   2.960  0.8223 -0.9518 -0.4573
  266SOL    HW2 3984   5.057   2.370   2.954 -0.2097 -1.2641  1.3958
  266SOL     MW 3985   4.989   2.339   2.911 -0.0046 -0.0107 -0.0072
  267SOL     OW 3986   4.009   2.655   3.023 -0.1729 -0.0919 -0.1647
  267SOL    HW1 3987   3.929   2.603   3.016  0.0234 -0.2947 -1.0042
  267SOL    HW2 3988   3.977   2.742   2.999  0.3375 -0.3324 -1.8252
  267SOL     MW 3989   3.994   2.660   3.019 -0.0046 -0.0107 -0.0072
  268SOL     OW 3990   4.185   0.012   2.940  0.0071 -0.9251 -0.1432
  268SOL    HW1 3991   4.183   0.070   3.016  2.4084  1.4126 -1.7102
  268SOL    HW2 3992   4.093   0.000   2.914  0.4928 -4.8756 -0.6366
  268SOL     MW 3993   4.172   0.018   2.947 -0.0046 -0.0107 -0.0072
  269SOL     OW 3994   3.815   0.229   2.764 -0.3611 -0.3388 -0.2777
  269SOL    HW1 3995   3.904   0.264   2.763 -0.1669 -0.7846 -1.7582
  269SOL    HW2 3996   3.781   0.243   2.852 -2.0701 -0.8716 -0.8010
  269SOL     MW 3997   3.822   0.236   2.775 -0.0046 -0.0107 -0.0072
  270SOL     OW 3998   2.312   2.566   3.002  0.6462  0.2770 -0.5168
  270SOL    HW1 3999   2.269   2.598   3.082 -0.4632 -2.2497  0.0026
  270SOL    HW2 4000   2.251   2.503   2.964  1.3285 -0.8171  0.1265
  270SOL     MW 4001   2.298   2.562   3.008 -0.0046 -0.0107 -0.0072
  271SOL     OW 4002   3.737   4.943   2.911  0.4345  0.1122  0.2364
  271SOL    HW1 4003   3.806   5.004   2.884 -1.0650  0.0630 -4.7021
  271SOL    HW2 4004   3.778   4.857   2.905 -1.7953 -1.0052 -0.3122
  271SOL     MW 4005   3.751   4.940   2.907 -0.0046 -0.0107 -0.0072
  272SOL     OW 4006   2.394   1.994   2.509  0.2776 -0.4224  0.1075
  272SOL    HW1 4007   2.481   2.034   2.519  0.2521 -0.4913  0.6394
  272SOL    HW2 4008   2.418   1.913   2.463  2.0590 -0.2100  0.5866
  272SOL     MW 4009   2.409   1.989   2.504 -0.0046 -0.0107 -0.0072
  273SOL     OW 4010   3.819   3.247   0.218  0.2148  0.0372  0.1699
  273SOL    HW1 4011   3.872   3.232   0.296 -0.4400 -2.1859  0.2478
  273SOL    HW2 4012   3.798   3.159   0.185 -2.6991  0.5796  0.3412
  273SOL     MW 4013   3.824   3.233   0.224 -0.0046 -0.0107 -0.0072
  274SOL     OW 4014   0.922   2.941   0.151 -0.0059  0.2865 -0.2426
  274SOL    HW1 4015   0.849   2.959   0.211 -0.6928 -0.1391 -0.9289
  274SOL    HW2 4016   0.869   2.940   0.071 -1.4433  0.8844  0.6512
  274SOL     MW 4017   0.905   2.944   0.149 -0.0046 -0.0107 -0.0072
  275SOL     OW 4018   2.553   2.363   3.002 -0.5535  0.4382 -0.1636
  275SOL    HW1 4019   2.482   2.399   3.056  0.8081  0.7304  1.5092
  275SOL    HW2 4020   2.556   2.272   3.031 -2.7624  0.0999 -0.7529
  275SOL     MW 4021   2.544   2.356   3.013 -0.0046 -0.0107 -0.0072
  276SOL     OW 4022   1.694   1.225   2.521  0.0393  0.5103  0.3094
  276SOL    HW1 4023   1.705   1.302   2.464  0.9228  0.7580  0.7828
  276SOL    HW2 4024   1.731   1.161   2.461  1.1785  1.1113  0.3365
  276SOL     MW 4025   1.701   1.227   2.506 -0.0046 -0.0107 -0.0072
  277SOL     OW 4026   2.162   2.902   0.243  0.0231  0.0190 -0.1511
  277SOL    HW1 4027   2.081   2.948   0.219 -1.0445 -1.4609  0.4821
  277SOL    HW2 4028   2.233   2.963   0.223 -1.6666  2.3588  0.5299
  277SOL     MW 4029   2.161   2.916   0.237 -0.0046 -0.0107 -0.0072
  278SOL     OW 4030   2.401   3.443   0.374 -0.2321 -0.4183 -0.5590
  278SOL    HW1 4031   2.310   3.470   0.364  0.0060  1.4811  1.6266
  278SOL    HW2 4032   2.451   3.521   0.353  0.0812 -0.3221  0.4886
  278SOL     MW 4033   2.395   3.457   0.370 -0.0046 -0.0107 -0.0072
  279SOL     OW 4034   2.145   3.577   0.320 -0.1042 -0.2797 -0.1551
  279SOL    HW1 4035   2.097   3.500   0.350  2.3245 -2.1622 -0.8061
  279SOL    HW2 4036   2.095   3.655   0.347 -0.4780 -0.5348 -0.0951
  279SOL     MW 4037   2.132   3.577   0.327 -0.0046 -0.0107 -0.0072
  280SOL     OW 4038   4.598   1.953   3.046  0.5043 -0.3531 -0.7022
  280SOL    HW1 4039   4.539   1.946   2.972  0.3639  2.2729 -0.9369
  280SOL    HW2 4040   4.675   1.997   3.010  0.8635  0.4460  0.9162
  280SOL     MW 4041   4.601   1.958   3.032 -0.0046 -0.0107 -0.0072
  281SOL     OW 4042   1.444   3.452   0.271 -0.1188  0.2556  0.7768
  281SOL    HW1 4043   1.481   3.441   0.184  0.9481 -0.0785  1.2559
  281SOL    HW2 4044   1.501   3.526   0.290 -0.3015  1.2287 -2.0076
  281SOL     MW 4045   1.456   3.461   0.262 -0.0046 -0.0107 -0.0072
  282SOL     OW 4046   4.663   2.577   0.286  0.6688 -0.1987 -0.4994
  282SOL    HW1 4047   4.569   2.557   0.287  0.9016 -1.6500 -2.3053
  282SOL    HW2 4048   4.664   2.672   0.286  0.0914 -0.1860 -0.1895
  282SOL     MW 4049   4.651   2.587   0.286 -0.0046 -0.0107 -0.0072
  283SOL     OW 4050   2.080   0.830   2.877  0.3095  0.4017 -0.1196
  283SOL    HW1 4051   2.158   0.792   2.836  0.9068  1.0327  0.3914
  283SOL    HW2 4052   2.104   0.922   2.888  0.2073  0.4007  0.1131
  283SOL     MW 4053   2.094   0.837   2.873 -0.0046 -0.0107 -0.0072
  284SOL     OW 4054   4.359   3.397   2.638  0.5229 -0.6894 -0.4876
  284SOL    HW1 4055   4.385   3.472   2.584 -0.0737 -0.9331 -1.1439
  284SOL    HW2 4056   4.353   3.435   2.725 -0.4906  0.3844 -0.9958
  284SOL     MW 4057   4.361   3.412   2.642 -0.0046 -0.0107 -0.0072
  285SOL     OW 4058   1.414   2.180   0.038 -0.1626 -0.2352  0.0473
  285SOL    HW1 4059   1.428   2.269   0.006  1.6531  0.0685  1.5179
  285SOL    HW2 4060   1.334   2.185   0.089  1.0052 -0.3952  2.0044
  285SOL     MW 4061   1.406   2.192   0.040 -0.0046 -0.0107 -0.0072
  286SOL     OW 4062   4.435   2.630   3.061 -0.5297 -0.1484 -0.3054
  286SOL    HW1 4063   4.444   2.719   3.028 -1.1908 -0.2906 -0.8845
  286SOL    HW2 4064   4.524   2.596   3.063 -0.9002 -1.0971  1.0582
  286SOL     MW 4065   4.448   2.637   3.057 -0.0046 -0.0107 -0.0072
  287SOL     OW 4066   2.794   2.056   2.960  0.4449 -0.4554 -0.4290
  287SOL    HW1 4067   2.849   2.127   2.992 -2.2307  1.6820 -0.1932
  287SOL    HW2 4068   2.720   2.074   3.017  1.6053 -0.7199  1.2344
  287SOL     MW 4069   2.792   2.067   2.971 -0.0046 -0.0107 -0.0072
  288SOL     OW 4070   3.050   2.899   3.082  0.1448 -0.4188 -0.1791
  288SOL    HW1 4071   3.107   2.883   3.007  0.6811  0.2389  0.0743
  288SOL    HW2 4072   2.993   2.822   3.083 -0.0868 -0.2941 -1.5436
  288SOL     MW 4073   3.050   2.886   3.072 -0.0046 -0.0107 -0.0072
  289SOL     OW 4074   4.234   2.531   2.919  0.3274  0.6625  0.6501
  289SOL    HW1 4075   4.158   2.579   2.950 -0.5947 -0.8870  0.8843
  289SOL    HW2 4076   4.311   2.573   2.958 -0.8741  1.8282  1.8793
  289SOL     MW 4077   4.234   2.543   2.928 -0.0046 -0.0107 -0.0072
  290SOL     OW 4078   4.474   3.216   2.934 -0.4714  0.4131  0.3041
  290SOL    HW1 4079   4.530   3.193   2.860  0.1055 -0.6251  1.0305
  290SOL    HW2 4080   4.462   3.310   2.921  2.6678  0.9674  0.5759
  290SOL     MW 4081   4.480   3.225   2.923 -0.0046 -0.0107 -0.0072
  291SOL     OW 4082   4.954   2.666   0.016 -0.0982  0.1645  0.1128
  291SOL    HW1 4083   4.985   2.725  -0.052  0.5223 -0.3436 -0.0501
  291SOL    HW2 4084   5.025   2.605   0.033  0.1135 -0.0288 -1.3878
  291SOL     MW 4085   4.968   2.666   0.010 -0.0046 -0.0107 -0.0072
  292SOL     OW 4086   4.039   0.843   2.687 -0.1437  0.1173 -0.0523
  292SOL    HW1 4087   4.073   0.929   2.710  0.3764 -0.6628  2.4243
  292SOL    HW2 4088   3.950   0.843   2.724  0.4483 -0.6978  1.4353
  292SOL     MW 4089   4.031   0.854   2.695 -0.0046 -0.0107 -0.0072
  293SOL     OW 4090   3.669   2.730   0.125 -0.2649 -0.1008 -0.1219
  293SOL    HW1 4091   3.593   2.730   0.182  0.2743 -0.2517  0.6084
  293SOL    HW2 4092   3.716   2.652   0.155 -2.3125 -1.4029 -0.1319
  293SOL     MW 4093   3.665   2.720   0.136 -0.0046 -0.0107 -0.0072
  294SOL     OW 4094   3.236   2.450   2.801 -0.3948  0.0908 -0.0860
  294SOL    HW1 4095   3.142   2.469   2.810 -0.0080  2.0286  0.1870
  294SOL    HW2 4096   3.273   2.535   2.777 -0.3214 -0.0105 -0.3385
  294SOL     MW 4097   3.228   2.463   2.799 -0.0046 -0.0107 -0.0072
  295SOL     OW 4098   4.361   2.914   0.165 -0.4360  0.0666  0.0305
  295SOL    HW1 4099   4.332   2.960   0.087  0.4073 -0.1349 -0.4223
  295SOL    HW2 4100   4.456   2.931   0.166 -0.4507  0.1378  0.1412
  295SOL     MW 4101   4.370   2.922   0.155 -0.0046 -0.0107 -0.0072
  296SOL     OW 4102   4.262   0.166   2.734  0.6971 -0.3686 -0.2299
  296SOL    HW1 4103   4.354   0.155   2.757  1.1662  1.6233 -0.9246
  296SOL    HW2 4104   4.219   0.103   2.792  0.1905 -0.1801 -0.3987
  296SOL     MW 4105   4.269   0.156   2.745 -0.0046 -0.0107 -0.0072
  297SOL     OW 4106   0.018   2.494   0.051  0.1179  0.0392 -0.2151
  297SOL    HW1 4107   0.030   2.408   0.091 -0.3934 -0.3277 -0.8249
  297SOL    HW2 4108   0.102   2.539   0.056  0.5386 -0.7531 -0.0409
  297SOL     MW 4109   0.030   2.489   0.057 -0.0046 -0.0107 -0.0072
  298SOL     OW 4110   2.806   2.463   3.057 -0.2406  0.1537 -0.6013
  298SOL    HW1 4111   2.818   2.558   3.064 -0.3562  0.1029  0.3990
  298SOL    HW2 4112   2.711   2.450   3.050  0.0740 -1.7257 -2.1774
  298SOL     MW 4113   2.795   2.474   3.057 -0.0046 -0.0107 -0.0072
  299SOL     OW 4114   2.999   1.286   2.986  0.1173 -0.0422 -0.1568
  299SOL    HW1 4115   3.077   1.290   2.930 -0.0597  3.5788 -0.3823
  299SOL    HW2 4116   2.944   1.343   2.932 -3.0904 -3.4525 -0.8773
  299SOL     MW 4117   3.002   1.294   2.972 -0.0046 -0.0107 -0.0072
  300SOL     OW 4118   2.839   2.874   0.250  0.4210 -0.2627  0.4402
  300SOL    HW1 4119   2.925   2.896   0.285 -0.4401  0.2472  2.3771
  300SOL    HW2 4120   2.781   2.882   0.326  0.1426  2.7177 -0.0013
  300SOL     MW 4121   2.842   2.878   0.265 -0.0046 -0.0107 -0.0072
  301SOL     OW 4122   3.112   2.952   0.292  0.2335  0.2195 -0.1235
  301SOL    HW1 4123   3.110   2.947   0.197 -0.9120 -0.2549 -0.0913
  301SOL    HW2 4124   3.161   3.032   0.310  1.3189 -0.5537  0.4753
  301SOL     MW 4125   3.118   2.962   0.282 -0.0046 -0.0107 -0.0072
  302SOL     OW 4126   5.126   2.231   0.151 -0.3735  0.4769  0.1182
  302SOL    HW1 4127   5.109   2.166   0.220 -1.1776  0.3275 -0.1971
  302SOL    HW2 4128   5.035   2.252   0.130 -1.0876 -1.6335  0.7918
  302SOL     MW 4129   5.111   2.225   0.157 -0.0046 -0.0107 -0.0072
  303SOL     OW 4130   2.395   0.052   0.497 -0.2902 -0.1216  0.3522
  303SOL    HW1 4131   2.392  -0.012   0.569 -0.1221 -0.0022  0.4666
  303SOL    HW2 4132   2.487   0.078   0.503 -0.4708  0.6756 -0.2134
  303SOL     MW 4133   2.407   0.047   0.507 -0.0046 -0.0107 -0.0072
  304SOL     OW 4134   2.222   4.121   0.405  0.3572 -0.0860 -0.4668
  304SOL    HW1 4135   2.308   4.082   0.424  0.2043 -0.4401 -0.4939
  304SOL    HW2 4136   2.239   4.154   0.317  4.5025 -0.6679 -0.1098
  304SOL     MW 4137   2.236   4.120   0.396 -0.0046 -0.0107 -0.0072
  305SOL     OW 4138   4.152   0.578   2.698 -0.1845 -0.1016  0.1738
  305SOL    HW1 4139   4.113   0.665   2.708 -1.3704 -0.4792 -0.9430
  305SOL    HW2 4140   4.106   0.549   2.619  0.0113  1.2679 -0.4702
  305SOL     MW 4141   4.141   0.586   2.689 -0.0046 -0.0107 -0.0072
  306SOL     OW 4142   1.889   4.196   0.193 -0.2714  0.4042  0.1819
  306SOL    HW1 4143   1.902   4.227   0.283 -0.3525  1.8509 -0.2877
  306SOL    HW2 4144   1.895   4.275   0.140 -0.7884  0.7173  0.5686
  306SOL     MW 4145   1.891   4.210   0.198 -0.0046 -0.0107 -0.0072
  307SOL     OW 4146   0.086   4.642   0.108 -0.1051 -0.3796 -0.1772
  307SOL    HW1 4147  -0.001   4.627   0.070  0.4956 -2.0087 -0.9837
  307SOL    HW2 4148   0.081   4.646   0.203  0.8791  3.8332 -0.1222
  307SOL     MW 4149   0.074   4.641   0.115 -0.0046 -0.0107 -0.0072
  308SOL     OW 4150   1.775   3.435   2.964 -0.0720 -0.0839  0.4079
  308SOL    HW1 4151   1.831   3.507   2.935  0.1594 -0.6646 -0.6327
  308SOL    HW2 4152   1.832   3.379   3.017  0.5847  0.5918  0.4171
  308SOL     MW 4153   1.790   3.437   2.967 -0.0046 -0.0107 -0.0072
  309SOL     OW 4154   4.526   0.232   2.792 -0.4922 -0.1855 -0.0697
  309SOL    HW1 4155   4.495   0.299   2.731 -1.0658 -1.7130 -1.5312
  309SOL    HW2 4156   4.619   0.227   2.772 -0.6566 -0.9689 -0.6822
  309SOL     MW 4157   4.534   0.240   2.782 -0.0046 -0.0107 -0.0072
  310SOL     OW 4158   2.805   4.534   0.293  0.3140  0.1861 -0.1893
  310SOL    HW1 4159   2.837   4.494   0.375  0.2661 -0.0621 -0.2895
  310SOL    HW2 4160   2.720   4.497   0.271  0.6953  0.5879 -2.6969
  310SOL     MW 4161   2.798   4.524   0.301 -0.0046 -0.0107 -0.0072
  311SOL     OW 4162   4.487   0.344   3.056 -0.1222 -0.1452  0.7259
  311SOL    HW1 4163   4.477   0.303   2.970  0.5498  0.1051  0.5240
  311SOL    HW2 4164   4.460   0.435   3.043 -0.5499 -0.2259  1.0039
  311SOL     MW 4165   4.482   0.351   3.043 -0.0046 -0.0107 -0.0072
  312SOL     OW 4166   3.245   1.312   2.853  0.0616 -0.5369 -0.3004
  312SOL    HW1 4167   3.320   1.370   2.868  0.6528 -1.5791  1.1565
  312SOL    HW2 4168   3.292   1.230   2.870  1.0531  0.3553  1.5415
  312SOL     MW 4169   3.261   1.309   2.858 -0.0046 -0.0107 -0.0072
  313SOL     OW 4170   2.432   4.734   2.977 -0.0438  0.0333  0.2159
  313SOL    HW1 4171   2.481   4.814   3.000  1.5837 -1.3741  2.0553
  313SOL    HW2 4172   2.416   4.697   3.064  0.0966  0.3588  0.3847
  313SOL     MW 4173   2.437   4.740   2.992 -0.0046 -0.0107 -0.0072
  314SOL     OW 4174   2.032   3.836   0.324  0.1162 -0.8331 -0.0795
  314SOL    HW1 4175   2.054   3.928   0.335 -0.3622 -0.8981  1.8978
  314SOL    HW2 4176   1.963   3.834   0.258 -0.1715 -0.7194  0.2177
  314SOL     MW 4177   2.026   3.848   0.317 -0.0046 -0.0107 -0.0072
  315SOL     OW 4178   2.911   4.960   0.367 -0.1713  0.2385  0.0753
  315SOL    HW1 4179   2.932   5.005   0.449 -0.1256 -0.5590  0.5163
  315SOL    HW2 4180   2.970   4.996   0.301 -1.0430 -0.2121 -0.9868
  315SOL     MW 4181   2.922   4.971   0.369 -0.0046 -0.0107 -0.0072
  316SOL     OW 4182   2.089   0.270   2.720 -0.4278  0.5274  0.1382
  316SOL    HW1 4183   2.071   0.228   2.636  2.0036  0.8395 -0.6217
  316SOL    HW2 4184   2.090   0.363   2.698  1.6205  0.5418  0.0137
  316SOL     MW 4185   2.087   0.277   2.706 -0.0046 -0.0107 -0.0072
  317SOL     OW 4186   1.706   4.785   2.489  0.2522  0.1196 -0.9557
  317SOL    HW1 4187   1.752   4.865   2.514 -0.2859 -0.1895  1.2177
  317SOL    HW2 4188   1.640   4.781   2.559  0.6768  0.3088 -0.5428
  317SOL     MW 4189   1.703   4.795   2.501 -0.0046 -0.0107 -0.0072
  318SOL     OW 4190   2.927   0.265   0.139 -0.1556  0.1119 -0.1857
  318SOL    HW1 4191   2.941   0.250   0.233  1.9508 -1.3513 -0.6441
  318SOL    HW2 4192   2.894   0.179   0.115 -1.4297  0.1968  1.0904
  318SOL     MW 4193   2.925   0.252   0.148 -0.0046 -0.0107 -0.0072
  319SOL     OW 4194   1.762   2.804   0.115  0.1896 -0.3116 -0.2123
  319SOL    HW1 4195   1.690   2.808   0.053 -0.3980  0.4000  0.4908
  319SOL    HW2 4196   1.767   2.713   0.145  0.6328 -0.7366 -1.5126
  319SOL     MW 4197   1.753   2.793   0.111 -0.0046 -0.0107 -0.0072
  320SOL     OW 4198   3.097   4.743   0.439  0.3671 -0.0266 -0.3879
  320SOL    HW1 4199   3.050   4.826   0.431 -1.2758 -1.0067 -1.7269
  320SOL    HW2 4200   3.020   4.689   0.460 -0.1431  0.9213  0.2481
  320SOL     MW 4201   3.080   4.747   0.441 -0.0046 -0.0107 -0.0072
  321SOL     OW 4202   4.289   4.897   2.912 -0.2849  0.0293 -0.1525
  321SOL    HW1 4203   4.209   4.870   2.866 -0.3180 -1.3459  0.6584
  321SOL    HW2 4204   4.277   4.989   2.933  0.9015  0.4362 -1.1254
  321SOL     MW 4205   4.277   4.906   2.909 -0.0046 -0.0107 -0.0072
  322SOL     OW 4206   4.824   2.049   2.943 -0.2517  0.0885 -0.0299
  322SOL    HW1 4207   4.836   1.994   2.866 -0.7633  1.4958 -1.1591
  322SOL    HW2 4208   4.911   2.060   2.982 -0.9010 -1.4734  2.0293
  322SOL     MW 4209   4.837   2.044   2.938 -0.0046 -0.0107 -0.0072
  323SOL     OW 4210   3.185   4.369   0.366 -0.1758 -0.4205 -0.7721
  323SOL    HW1 4211   3.257   4.416   0.408 -0.2390 -0.2303 -0.8791
  323SOL    HW2 4212   3.180   4.404   0.277  1.7261 -1.0772 -1.1830
  323SOL     MW 4213   3.194   4.380   0.360 -0.0046 -0.0107 -0.0072
  324SOL     OW 4214   3.236   4.640   0.659  0.2717  0.2580 -0.4550
  324SOL    HW1 4215   3.180   4.679   0.592 -3.6463 -1.9792  1.1451
  324SOL    HW2 4216   3.173   4.602   0.721 -0.2255 -0.7037 -1.5219
  324SOL     MW 4217   3.220   4.640   0.659 -0.0046 -0.0107 -0.0072
  325SOL     OW 4218   2.257   4.248   0.152 -0.1369 -0.1441  0.3298
  325SOL    HW1 4219   2.232   4.331   0.192  1.1996 -0.0429  1.0329
  325SOL    HW2 4220   2.186   4.235   0.089 -0.8312  0.4138  0.9861
  325SOL     MW 4221   2.244   4.257   0.149 -0.0046 -0.0107 -0.0072
  326SOL     OW 4222   2.725   1.001   0.144 -0.0200 -0.6824  0.0780
  326SOL    HW1 4223   2.691   0.933   0.202 -0.0592  0.6183  1.6373
  326SOL    HW2 4224   2.750   1.065   0.210 -2.0047  0.6812 -0.4084
  326SOL     MW 4225   2.724   1.000   0.160 -0.0046 -0.0107 -0.0072
  327SOL     OW 4226   3.986   0.313   0.013 -0.0236  0.7396 -0.8054
  327SOL    HW1 4227   4.019   0.327  -0.076  2.3699  1.1397  0.0437
  327SOL    HW2 4228   4.068   0.295   0.060 -1.3330  1.9652  2.1520
  327SOL     MW 4229   4.001   0.313   0.007 -0.0046 -0.0107 -0.0072
  328SOL     OW 4230   3.923   2.594   0.518 -0.3584 -0.1359  0.0166
  328SOL    HW1 4231   3.981   2.669   0.530 -1.0982  0.3178  0.8916
  328SOL    HW2 4232   3.970   2.539   0.455  0.3662 -0.5673  0.9117
  328SOL     MW 4233   3.937   2.596   0.511 -0.0046 -0.0107 -0.0072
  329SOL     OW 4234   2.413   4.795   0.322  0.1616 -0.0109  0.0791
  329SOL    HW1 4235   2.509   4.799   0.325  0.1113  1.0343  2.1004
  329SOL    HW2 4236   2.386   4.881   0.288  1.6302 -0.3810 -2.2716
  329SOL     MW 4237   2.422   4.807   0.318 -0.0046 -0.0107 -0.0072
  330SOL     OW 4238   3.356   4.884   0.740  0.5289  0.6433 -0.3907
  330SOL    HW1 4239   3.306   4.803   0.727 -0.7455  1.4474 -0.6912
  330SOL    HW2 4240   3.424   4.862   0.804 -0.0770 -1.6769 -0.4613
  330SOL     MW 4241   3.358   4.870   0.747 -0.0046 -0.0107 -0.0072
  331SOL     OW 4242   2.516   4.165   0.112 -0.1494 -0.0578  0.8493
  331SOL    HW1 4243   2.537   4.195   0.023  0.0812 -0.6994  0.6869
  331SOL    HW2 4244   2.422   4.184   0.118 -0.5991 -1.9199  0.3739
  331SOL     MW 4245   2.506   4.172   0.101 -0.0046 -0.0107 -0.0072
  332SOL     OW 4246   1.016   4.350   2.741 -0.4021 -0.4341 -0.2913
  332SOL    HW1 4247   0.985   4.428   2.695 -1.0644 -1.1069 -1.0045
  332SOL    HW2 4248   1.046   4.287   2.676  0.7797 -1.2609  0.9875
  332SOL     MW 4249   1.016   4.352   2.727 -0.0046 -0.0107 -0.0072
  333SOL     OW 4250   4.202   3.165   2.600  0.5029 -0.2917 -0.2560
  333SOL    HW1 4251   4.266   3.223   2.642  2.0275  0.6086 -3.5320
  333SOL    HW2 4252   4.194   3.205   2.514  0.1856  0.0232 -0.0855
  333SOL     MW 4253   4.209   3.178   2.594 -0.0046 -0.0107 -0.0072
  334SOL     OW 4254   4.421   0.412   2.614 -0.1301 -0.7029 -0.1451
  334SOL    HW1 4255   4.493   0.474   2.620  0.3991 -1.3307  0.0906
  334SOL    HW2 4256   4.345   0.461   2.646  0.8088  0.4005  0.4734
  334SOL     MW 4257   4.420   0.427   2.619 -0.0046 -0.0107 -0.0072
  335SOL     OW 4258   4.422   4.685   2.765 -0.6016  0.6068  0.5123
  335SOL    HW1 4259   4.512   4.699   2.796  0.3298 -0.6170 -1.4302
  335SOL    HW2 4260   4.374   4.752   2.814  0.2659  1.7256 -0.0993
  335SOL     MW 4261   4.428   4.696   2.776 -0.0046 -0.0107 -0.0072
  336SOL     OW 4262   3.635   5.009   2.647  0.3038  0.4533  0.3437
  336SOL    HW1 4263   3.672   4.978   2.729  3.3229 -1.2427 -1.4545
  336SOL    HW2 4264   3.701   4.989   2.581  1.9532  0.8511  1.8091
  336SOL     MW 4265   3.648   5.002   2.649 -0.0046 -0.0107 -0.0072
  337SOL     OW 4266   2.756   2.954   0.501  0.1362 -0.0616 -0.3058
  337SOL    HW1 4267   2.786   3.045   0.503  2.6038 -0.7740 -0.6682
  337SOL    HW2 4268   2.663   2.957   0.519  0.4060 -0.7429  1.3375
  337SOL     MW 4269   2.748   2.966   0.503 -0.0046 -0.0107 -0.0072
  338SOL     OW 4270   0.024   0.966   0.168 -0.2076 -0.3563  0.3296
  338SOL    HW1 4271   0.106   1.003   0.133 -1.7392  1.8209 -1.2246
  338SOL    HW2 4272   0.016   0.992   0.260  1.5636 -1.2031  0.7811
  338SOL     MW 4273   0.034   0.975   0.176 -0.0046 -0.0107 -0.0072
  339SOL     OW 4274   4.701   4.596   0.005 -0.1527 -0.1968  0.2717
  339SOL    HW1 4275   4.665   4.512   0.034  0.4666 -0.2835  0.8081
  339SOL    HW2 4276   4.631   4.662   0.002  0.2711  0.2292 -1.0091
  339SOL     MW 4277   4.687   4.593   0.008 -0.0046 -0.0107 -0.0072
  340SOL     OW 4278   4.791   0.196   2.673 -0.4601 -0.1702 -0.1398
  340SOL    HW1 4279   4.868   0.221   2.621  0.2098 -1.3081  0.2635
  340SOL    HW2 4280   4.745   0.149   2.603 -1.2268  1.4684 -0.7946
  340SOL     MW 4281   4.795   0.194   2.657 -0.0046 -0.0107 -0.0072
  341SOL     OW 4282   3.165   0.631   2.941 -0.2375  0.4746 -0.5517
  341SOL    HW1 4283   3.130   0.548   2.971  0.1915  1.0427  1.6790
  341SOL    HW2 4284   3.093   0.672   2.894 -0.3508 -2.8173 -3.6936
  341SOL     MW 4285   3.151   0.625   2.939 -0.0046 -0.0107 -0.0072
  342SOL     OW 4286   1.936   4.132   2.813  0.0235  0.0473  0.2344
  342SOL    HW1 4287   2.011   4.161   2.761 -1.7670  2.4002 -1.2573
  342SOL    HW2 4288   1.977   4.121   2.898  0.8834 -0.5820 -0.2410
  342SOL     MW 4289   1.952   4.135   2.817 -0.0046 -0.0107 -0.0072
  343SOL     OW 4290   4.282   1.258   2.946 -0.6258  0.0891  0.0032
  343SOL    HW1 4291   4.335   1.332   2.917  0.7133  0.0385  2.0489
  343SOL    HW2 4292   4.220   1.301   3.004  0.2572 -1.9590  2.6816
  343SOL     MW 4293   4.281   1.273   2.950 -0.0046 -0.0107 -0.0072
  344SOL     OW 4294   4.743   0.240   0.004 -0.4216 -0.0758 -0.1225
  344SOL    HW1 4295   4.667   0.296   0.013  0.3894  1.4941 -2.2672
  344SOL    HW2 4296   4.711   0.150   0.001  0.0876 -0.2605 -0.2635
  344SOL     MW 4297   4.729   0.235   0.005 -0.0046 -0.0107 -0.0072
  345SOL     OW 4298   0.853   4.173   2.387  0.2194  0.0400  0.1093
  345SOL    HW1 4299   0.795   4.213   2.452 -0.2036  0.9281 -0.7893
  345SOL    HW2 4300   0.848   4.080   2.409  1.3994  0.1894  1.1540
  345SOL     MW 4301   0.845   4.166   2.399 -0.0046 -0.0107 -0.0072
  346SOL     OW 4302   3.827   2.955   0.157 -0.0652 -0.2874 -0.1908
  346SOL    HW1 4303   3.895   2.950   0.223  0.5656  1.8053 -0.6180
  346SOL    HW2 4304   3.770   2.878   0.154 -2.7561  1.3847  2.4314
  346SOL     MW 4305   3.828   2.944   0.165 -0.0046 -0.0107 -0.0072
  347SOL     OW 4306   3.190   0.991   0.030  0.1808  0.2871  0.1918
  347SOL    HW1 4307   3.208   0.916   0.087 -1.9109  0.8996  1.8198
  347SOL    HW2 4308   3.104   0.963  -0.002  0.5744  0.2111 -0.8309
  347SOL     MW 4309   3.181   0.977   0.033 -0.0046 -0.0107 -0.0072
  348SOL     OW 4310   4.971   4.664   0.007 -0.1558 -0.3556 -0.3492
  348SOL    HW1 4311   5.005   4.695  -0.077 -1.2360 -1.5578 -1.2674
  348SOL    HW2 4312   4.881   4.635  -0.008 -0.5523 -0.5462  1.9627
  348SOL     MW 4313   4.964   4.664  -0.006 -0.0046 -0.0107 -0.0072
  349SOL     OW 4314   3.972   0.032   2.531  0.6291  0.1329 -0.7669
  349SOL    HW1 4315   3.918   0.110   2.514 -1.1328 -0.5468  1.1804
  349SOL    HW2 4316   4.062   0.063   2.520  0.4038  1.6388  1.0638
  349SOL     MW 4317   3.976   0.047   2.528 -0.0046 -0.0107 -0.0072
  350SOL     OW 4318   4.697   2.532   0.015 -0.5025 -0.0437  0.3755
  350SOL    HW1 4319   4.677   2.523   0.108  0.2258 -3.3709  0.3705
  350SOL    HW2 4320   4.772   2.591   0.009  0.0472 -0.5786  1.5656
  350SOL     MW 4321   4.704   2.538   0.026 -0.0046 -0.0107 -0.0072
  351SOL     OW 4322   0.168   4.911   2.817  0.6519  0.5191 -0.3414
  351SOL    HW1 4323   0.213   4.890   2.899  1.0148  0.2743 -0.5950
  351SOL    HW2 4324   0.188   5.005   2.815  0.1012  0.6550  0.2211
  351SOL     MW 4325   0.177   4.921   2.827 -0.0046 -0.0107 -0.0072
  352SOL     OW 4326   0.027   4.746   0.396  0.3711  0.3735 -0.2511
  352SOL    HW1 4327  -0.050   4.802   0.407  1.4397  1.5691  1.8131
  352SOL    HW2 4328   0.048   4.722   0.486  1.0488  1.3289 -0.1431
  352SOL     MW 4329   0.020   4.751   0.410 -0.0046 -0.0107 -0.0072
  353SOL     OW 4330   1.987   1.132   2.699  0.4261  0.1599  0.1399
  353SOL    HW1 4331   1.999   1.164   2.610  0.7847  0.1593  0.1834
  353SOL    HW2 4332   1.896   1.154   2.715 -0.0763 -1.0426 -0.9566
  353SOL     MW 4333   1.977   1.139   2.689 -0.0046 -0.0107 -0.0072
  354SOL     OW 4334   3.300   0.447   0.176  0.1103  0.2858  0.2426
  354SOL    HW1 4335   3.304   0.541   0.156 -0.7314  0.1884 -0.4255
  354SOL    HW2 4336   3.232   0.424   0.112 -0.3116 -0.2454  0.8692
  354SOL     MW 4337   3.292   0.457   0.165 -0.0046 -0.0107 -0.0072
  355SOL     OW 4338   4.065   0.348   2.838  0.2979 -0.6159  0.1232
  355SOL    HW1 4339   4.094   0.431   2.802  1.5652 -1.3890 -0.7137
  355SOL    HW2 4340   4.148   0.301   2.823  1.2164  1.2139 -0.8130
  355SOL     MW 4341   4.080   0.352   2.832 -0.0046 -0.0107 -0.0072
  356SOL     OW 4342   3.796   0.901   2.801  0.0990 -0.1029 -0.6152
  356SOL    HW1 4343   3.830   0.936   2.883 -0.9770 -1.7407  0.5913
  356SOL    HW2 4344   3.701   0.908   2.813  0.4448  1.4757  1.7672
  356SOL     MW 4345   3.788   0.906   2.813 -0.0046 -0.0107 -0.0072
  357SOL     OW 4346   3.541   0.861   0.055 -0.0588 -0.2667 -0.3336
  357SOL    HW1 4347   3.558   0.871  -0.039  2.6219 -0.2864  0.0673
  357SOL    HW2 4348   3.631   0.855   0.088 -0.0343 -0.4822 -0.4354
  357SOL     MW 4349   3.555   0.861   0.047 -0.0046 -0.0107 -0.0072
  358SOL     OW 4350   3.972   1.015   3.021  0.0789 -0.0869 -0.4208
  358SOL    HW1 4351   4.050   1.053   2.981 -0.5893  0.5656 -1.1482
  358SOL    HW2 4352   4.002   0.931   3.056  0.9787  0.0268 -0.9008
  358SOL     MW 4353   3.986   1.009   3.020 -0.0046 -0.0107 -0.0072
  359SOL     OW 4354   1.048   3.137   2.895  0.5045 -0.2739  0.0162
  359SOL    HW1 4355   1.091   3.072   2.838 -0.1156 -0.5567 -0.1414
  359SOL    HW2 4356   1.097   3.138   2.977  1.1739  0.5083 -0.3824
  359SOL     MW 4357   1.060   3.128   2.898 -0.0046 -0.0107 -0.0072
  360SOL     OW 4358   5.015   0.482   2.729  0.2030 -0.7161 -0.2110
  360SOL    HW1 4359   5.046   0.561   2.774 -0.4136 -0.4339 -0.2611
  360SOL    HW2 4360   5.041   0.408   2.784  0.7095 -1.8979 -1.9803
  360SOL     MW 4361   5.022   0.483   2.742 -0.0046 -0.0107 -0.0072
  361SOL     OW 4362   3.292   0.721   0.092  0.1358  0.0829 -0.5333
  361SOL    HW1 4363   3.380   0.756   0.097 -0.1652  1.1697 -2.1750
  361SOL    HW2 4364   3.275   0.715  -0.002 -1.1283 -0.0802 -0.3123
  361SOL     MW 4365   3.301   0.725   0.080 -0.0046 -0.0107 -0.0072
  362SOL     OW 4366   3.480   2.636   0.301  0.2084  0.2192  0.5078
  362SOL    HW1 4367   3.537   2.608   0.373 -0.7998 -0.6055  1.0052
  362SOL    HW2 4368   3.430   2.706   0.344 -0.7503 -0.2966  0.2346
  362SOL     MW 4369   3.481   2.642   0.316 -0.0046 -0.0107 -0.0072
  363SOL     OW 4370   4.388   3.483   2.903 -0.2055 -0.1907  0.1745
  363SOL    HW1 4371   4.341   3.493   2.985  0.1401 -0.4359  0.4037
  363SOL    HW2 4372   4.473   3.515   2.934 -0.1766 -1.0951  1.0857
  363SOL     MW 4373   4.393   3.488   2.918 -0.0046 -0.0107 -0.0072
  364SOL     OW 4374   4.635   1.796   0.200 -0.1087  0.1368  0.6569
  364SOL    HW1 4375   4.634   1.718   0.144  1.1283  0.6681 -0.1784
  364SOL    HW2 4376   4.620   1.867   0.137  0.7168 -0.0539  0.2243
  364SOL     MW 4377   4.633   1.795   0.184 -0.0046 -0.0107 -0.0072
  365SOL     OW 4378   5.108   2.057   3.029  0.6763 -0.3532 -0.4240
  365SOL    HW1 4379   5.130   1.975   3.074 -1.1303 -0.5372  0.2030
  365SOL    HW2 4380   5.104   2.119   3.101 -3.0768 -0.1297 -0.6406
  365SOL     MW 4381   5.111   2.054   3.044 -0.0046 -0.0107 -0.0072
  366SOL     OW 4382   2.149   2.646   0.136  0.3355 -0.0219  0.5106
  366SOL    HW1 4383   2.177   2.611   0.221  0.1735 -0.1362  0.5174
  366SOL    HW2 4384   2.132   2.738   0.157  0.5017 -0.1555  1.2709
  366SOL     MW 4385   2.151   2.653   0.150 -0.0046 -0.0107 -0.0072
  367SOL     OW 4386   4.350   2.776   0.425  0.0175 -0.3467  0.0876
  367SOL    HW1 4387   4.367   2.686   0.397 -0.3020 -0.2020 -0.5939
  367SOL    HW2 4388   4.337   2.816   0.338 -1.9603  1.4702  1.1111
  367SOL     MW 4389   4.350   2.769   0.410 -0.0046 -0.0107 -0.0072
  368SOL     OW 4390   3.258   3.179   0.360 -0.4742  0.4973 -0.0543
  368SOL    HW1 4391   3.242   3.125   0.437 -1.9766 -1.3598 -1.5802
  368SOL    HW2 4392   3.241   3.267   0.395  2.4629  0.1767  2.7059
  368SOL     MW 4393   3.254   3.184   0.374 -0.0046 -0.0107 -0.0072
  369SOL     OW 4394   4.149   2.728   0.183  0.4034  0.7258  0.0854
  369SOL    HW1 4395   4.233   2.761   0.152 -0.0040  1.3889 -0.3309
  369SOL    HW2 4396   4.103   2.712   0.101 -0.9443 -1.9686  1.2424
  369SOL     MW 4397   4.154   2.730   0.168 -0.0046 -0.0107 -0.0072
  370SOL     OW 4398   0.319   3.943   2.484 -0.1072 -0.0623  0.2084
  370SOL    HW1 4399   0.327   3.888   2.406 -1.4051 -0.8792  0.6337
  370SOL    HW2 4400   0.289   4.027   2.450  2.3597  0.8682  0.0747
  370SOL     MW 4401   0.316   3.947   2.469 -0.0046 -0.0107 -0.0072
  371SOL     OW 4402   2.673   3.303   0.018  0.5160 -0.5138 -0.2810
  371SOL    HW1 4403   2.729   3.227   0.001  1.4068  0.4039 -1.6081
  371SOL    HW2 4404   2.585   3.291  -0.018  0.0919 -1.1056  0.8837
  371SOL     MW 4405   2.669   3.291   0.011 -0.0046 -0.0107 -0.0072
  372SOL     OW 4406   0.064   4.378   2.262  0.0294  0.2131 -0.4112
  372SOL    HW1 4407   0.095   4.449   2.205  0.3687 -0.1148 -0.6375
  372SOL    HW2 4408  -0.012   4.418   2.304  1.1766 -0.3472  2.3880
  372SOL     MW 4409   0.058   4.393   2.260 -0.0046 -0.0107 -0.0072
  373SOL     OW 4410   2.554   4.414   0.263  0.0873 -0.0347  0.7116
  373SOL    HW1 4411   2.540   4.327   0.227  0.9298 -0.1424  0.6238
  373SOL    HW2 4412   2.505   4.474   0.207 -0.0651 -2.0674 -1.4596
  373SOL     MW 4413   2.546   4.410   0.251 -0.0046 -0.0107 -0.0072
  374SOL     OW 4414   4.716   1.684   0.445 -0.1964 -0.1125  0.5069
  374SOL    HW1 4415   4.718   1.710   0.353  0.8783 -1.3722  0.1474
  374SOL    HW2 4416   4.652   1.612   0.441 -0.5358  0.2302 -2.8771
  374SOL     MW 4417   4.708   1.678   0.432 -0.0046 -0.0107 -0.0072
  375SOL     OW 4418   2.012   1.268   2.464 -0.0505  0.1152  1.1401
  375SOL    HW1 4419   2.092   1.318   2.446  0.0981 -0.2362  0.8316
  375SOL    HW2 4420   1.946   1.335   2.446 -0.1311  0.1841  1.6710
  375SOL     MW 4421   2.014   1.284   2.459 -0.0046 -0.0107 -0.0072
  376SOL     OW 4422   4.915   1.822   0.588 -0.0907  0.0456 -0.2318
  376SOL    HW1 4423   4.899   1.914   0.569  0.0204  0.2602  0.6628
  376SOL    HW2 4424   4.837   1.776   0.556  0.4172 -1.3976  0.4930
  376SOL     MW 4425   4.903   1.828   0.581 -0.0046 -0.0107 -0.0072
  377SOL     OW 4426   3.663   2.520   0.484  0.0106 -0.0454  0.9684
  377SOL    HW1 4427   3.639   2.462   0.557 -0.6568  0.8487  1.4739
  377SOL    HW2 4428   3.742   2.565   0.514  0.4559  0.2046 -0.5031
  377SOL     MW 4429   3.670   2.518   0.498 -0.0046 -0.0107 -0.0072
  378SOL     OW 4430   3.963   1.222   0.148 -0.1006 -0.1489 -0.8484
  378SOL    HW1 4431   3.900   1.203   0.218  0.4755 -1.9991 -0.7889
  378SOL    HW2 4432   3.964   1.139   0.101  1.9138 -0.6011 -0.0986
  378SOL     MW 4433   3.955   1.209   0.151 -0.0046 -0.0107 -0.0072
  379SOL     OW 4434   3.022   4.461   0.131  0.1051  0.1647  0.2693
  379SOL    HW1 4435   2.980   4.456   0.045  1.8049  0.0585 -0.6065
  379SOL    HW2 4436   2.949   4.491   0.184 -0.0146  2.2588 -0.9592
  379SOL     MW 4437   3.007   4.464   0.127 -0.0046 -0.0107 -0.0072
  380SOL     OW 4438   4.834   4.506   2.646  0.4308 -0.0318  0.0686
  380SOL    HW1 4439   4.925   4.500   2.674  0.1927  0.2861  0.9442
  380SOL    HW2 4440   4.836   4.542   2.557  0.1533 -0.2672 -0.0357
  380SOL     MW 4441   4.847   4.510   2.638 -0.0046 -0.0107 -0.0072
  381SOL     OW 4442   4.700   4.687   2.819 -0.3978 -0.0611 -0.3181
  381SOL    HW1 4443   4.703   4.656   2.910 -0.6485  1.9532  0.4347
  381SOL    HW2 4444   4.728   4.614   2.764  0.0705  0.8069 -1.2497
  381SOL     MW 4445   4.704   4.673   2.824 -0.0046 -0.0107 -0.0072
  382SOL     OW 4446   2.939   4.267   0.388  0.0287  0.1797  0.0793
  382SOL    HW1 4447   2.911   4.261   0.297 -0.0923  0.1645  0.1174
  382SOL    HW2 4448   3.030   4.294   0.378  0.1624 -0.6439 -1.1165
  382SOL     MW 4449   2.947   4.270   0.375 -0.0046 -0.0107 -0.0072
  383SOL     OW 4450   4.047   3.136   2.841 -0.1031 -0.5004  0.3337
  383SOL    HW1 4451   4.075   3.147   2.750 -1.7999 -1.7552 -0.4043
  383SOL    HW2 4452   4.018   3.224   2.864  1.9668  0.4328 -0.3453
  383SOL     MW 4453   4.047   3.149   2.832 -0.0046 -0.0107 -0.0072
  384SOL     OW 4454   0.036   3.105   2.896 -0.1677  0.2823 -0.2130
  384SOL    HW1 4455   0.050   3.185   2.947 -0.6039  0.2434 -0.0335
  384SOL    HW2 4456   0.069   3.031   2.945 -3.6728 -0.8028  0.7802
  384SOL     MW 4457   0.042   3.106   2.909 -0.0046 -0.0107 -0.0072
  385SOL     OW 4458   4.237   2.270   0.235  0.4249  0.1585  0.5868
  385SOL    HW1 4459   4.312   2.224   0.271 -0.2613  0.5708  2.6837
  385SOL    HW2 4460   4.265   2.285   0.145  0.3193 -1.8434  0.1658
  385SOL     MW 4461   4.251   2.266   0.228 -0.0046 -0.0107 -0.0072
  386SOL     OW 4462   4.020   3.407   2.945 -0.0512  0.3341 -0.2757
  386SOL    HW1 4463   3.951   3.434   3.005  1.6890 -0.3258  2.1716
  386SOL    HW2 4464   4.018   3.476   2.878  0.2290 -1.7453 -2.5941
  386SOL     MW 4465   4.011   3.420   2.944 -0.0046 -0.0107 -0.0072
  387SOL     OW 4466   3.110   0.375   3.057 -0.6516  0.0498 -0.0390
  387SOL    HW1 4467   3.145   0.305   3.002 -0.0527 -0.4719  0.9962
  387SOL    HW2 4468   3.031   0.338   3.096 -0.2038  1.6301  2.6476
  387SOL     MW 4469   3.104   0.361   3.055 -0.0046 -0.0107 -0.0072
  388SOL     OW 4470   1.986   4.431   2.503 -0.0757  0.2023 -0.0261
  388SOL    HW1 4471   1.989   4.526   2.508 -2.4862  0.4681 -1.8987
  388SOL    HW2 4472   1.928   4.415   2.429  2.3185  1.4384 -2.3427
  388SOL     MW 4473   1.979   4.441   2.494 -0.0046 -0.0107 -0.0072
  389SOL     OW 4474   0.579   3.088   2.950 -0.4947 -0.1503  0.6667
  389SOL    HW1 4475   0.506   3.142   2.980 -0.0147  1.1049 -0.3538
  389SOL    HW2 4476   0.646   3.148   2.917  0.2201 -0.0763  2.1488
  389SOL     MW 4477   0.578   3.103   2.950 -0.0046 -0.0107 -0.0072
  390SOL     OW 4478   4.250   0.201   0.060  0.0953 -0.0736 -0.2863
  390SOL    HW1 4479   4.291   0.170   0.141  3.1169  0.9020 -1.2843
  390SOL    HW2 4480   4.314   0.265   0.026  1.7130 -1.7209 -0.4756
  390SOL     MW 4481   4.264   0.206   0.066 -0.0046 -0.0107 -0.0072
  391SOL     OW 4482   0.366   3.780   2.733 -0.6699 -0.0864  0.0718
  391SOL    HW1 4483   0.379   3.691   2.700 -0.6982 -0.4383  0.9658
  391SOL    HW2 4484   0.321   3.831   2.666 -1.8271  0.3938  1.1836
  391SOL     MW 4485   0.362   3.775   2.720 -0.0046 -0.0107 -0.0072
  392SOL     OW 4486   4.902   4.524   2.374 -0.5222 -0.2994  0.7001
  392SOL    HW1 4487   4.808   4.528   2.352 -0.0972 -0.2461 -1.3371
  392SOL    HW2 4488   4.932   4.613   2.395 -1.1989 -0.0962  0.8392
  392SOL     MW 4489   4.893   4.536   2.374 -0.0046 -0.0107 -0.0072
  393SOL     OW 4490   4.423   0.100   0.246  0.3180  0.1229 -0.2012
  393SOL    HW1 4491   4.467   0.156   0.311  0.3788 -0.8940  0.6673
  393SOL    HW2 4492   4.438   0.010   0.276  0.0541 -0.3968 -1.5724
  393SOL     MW 4493   4.431   0.096   0.259 -0.0046 -0.0107 -0.0072
   5.14515   5.14515   3.08445
