# Supplementary material for: Resolving liquid-to-glass transitions of water under soft nanoconfinement
Source: Nat Commun. 2026 May 8;17:6224. doi: 10.1038/s41467-026-72955-y (PMC13369869; doi:10.1038/s41467-026-72955-y)
Supplement: Supplementary file 3 — Supplementary Data 1 [file 41467_2026_72955_MOESM3_ESM.zip › 260K/sim2/final.gro]

Lamellar phy in tip4pice water
 4437
    1phy    C35    1   3.771   1.276   2.106 -0.1276  0.0799 -0.5562
    1phy    C33    2   3.720   1.289   1.964 -0.0984 -0.3461 -0.3007
    1phy    C34    3   3.789   1.413   1.904  0.4928 -0.8205 -0.8204
    1phy    C32    4   3.746   1.163   1.886  0.1875 -0.2632 -0.6085
    1phy    C31    5   3.619   1.082   1.845  0.7555  0.2767  0.5224
    1phy    C30    6   3.658   0.963   1.746 -0.1768  0.3962 -0.3565
    1phy    C28    7   3.549   0.856   1.717 -0.1717  0.6845  0.2229
    1phy    C29    8   3.578   0.782   1.585  0.0773  0.0459  0.5041
    1phy    C27    9   3.541   0.750   1.827  0.0214 -0.1974  0.1298
    1phy    C26   10   3.400   0.749   1.889  0.2389 -0.0894  0.3265
    1phy    C25   11   3.384   0.634   1.989 -0.0174  0.0958 -0.4890
    1phy    C23   12   3.258   0.632   2.074  0.4062  0.3310  0.7861
    1phy    C24   13   3.170   0.516   2.037 -0.0197 -0.0678  0.0404
    1phy    C22   14   3.296   0.626   2.226 -0.2837  0.4697  0.0867
    1phy    C21   15   3.200   0.697   2.309  0.4464  0.0721  0.3228
    1phy    C20   16   3.233   0.680   2.458 -0.1347  0.4667  0.5702
    1phy    C18   17   3.139   0.744   2.566 -0.3473 -0.3083  0.4311
    1phy    O01   18   3.004   0.684   2.548 -0.9283 -0.2235 -0.0156
    1phy    H01   19   3.010   0.591   2.563 -0.6728 -0.2619 -0.3328
    1phy    C19   20   3.174   0.679   2.702 -0.1275 -0.3694  0.4444
    1phy    C13   21   3.122   0.907   2.553  0.3450  0.9685 -0.3411
    1phy     H3   22   3.119   0.936   2.445 -2.2077  1.5744 -0.1781
    1phy    O33   23   3.240   0.976   2.593  0.1351  0.2700  0.0913
    1phy    H1B   24   3.248   0.981   2.686  0.1150  0.6097  0.0740
    1phy    C12   25   2.992   0.975   2.628 -0.4374  0.5660  0.3814
    1phy    O11   26   3.005   0.992   2.768  0.8933  0.1048 -0.2538
    1phy    H1A   27   2.934   0.946   2.809 -0.2425  2.5520  0.7268
    2phy    C35   28   4.097   1.203   1.659  0.1540 -0.4546 -1.0647
    2phy    C33   29   4.160   1.068   1.624  0.3341  0.1378 -0.4631
    2phy    C34   30   4.113   0.952   1.713  0.1905 -0.6232  0.0095
    2phy    C32   31   4.151   1.053   1.468  0.3124  0.0246 -0.2172
    2phy    C31   32   4.288   1.049   1.395 -0.5628 -0.8086 -0.6534
    2phy    C30   33   4.273   1.030   1.243  0.4461  0.2047 -0.1905
    2phy    C28   34   4.415   0.991   1.191 -0.0899  0.1003 -0.2451
    2phy    C29   35   4.451   0.840   1.212 -0.2486  0.1482 -0.1699
    2phy    C27   36   4.407   1.020   1.040  0.1298  0.2586 -0.1928
    2phy    C26   37   4.538   1.050   0.968  0.2307  0.4370  0.3342
    2phy    C25   38   4.504   1.084   0.817  0.4940 -0.5737 -0.0820
    2phy    C23   39   4.620   1.087   0.722 -0.1303 -0.4099  0.5940
    2phy    C24   40   4.624   0.973   0.631  0.3372  0.0949 -0.2746
    2phy    C22   41   4.628   1.210   0.634  0.2741 -0.2307 -0.3192
    2phy    C21   42   4.747   1.307   0.664  0.1076 -0.5968  0.2443
    2phy    C20   43   4.750   1.451   0.611  0.3390 -0.1272 -0.3452
    2phy    C18   44   4.871   1.545   0.655  0.0052  0.0567  0.9465
    2phy    O01   45   4.882   1.539   0.797 -0.5399  0.2181  0.1247
    2phy    H01   46   4.802   1.512   0.839 -1.0379 -0.8115 -1.4022
    2phy    C19   47   4.828   1.688   0.619  0.2507  0.0649  0.2045
    2phy    C13   48   5.019   1.513   0.595 -0.0477 -0.0424  0.1845
    2phy     H3   49   5.022   1.401   0.590 -1.5319 -0.1025  0.1318
    2phy    O33   50   5.035   1.543   0.453  0.1347  0.1165  0.0065
    2phy    H1B   51   4.956   1.529   0.403 -0.1350  0.2061  0.3961
    2phy    C12   52   5.156   1.522   0.675 -0.3671 -0.4676  0.2189
    2phy    O11   53   5.153   1.457   0.801  0.1762  0.3852  0.1605
    2phy    H1A   54   5.070   1.474   0.840 -0.8838 -2.3393 -0.7279
    3phy    C35   55   0.323   0.044   0.896 -0.9463  0.0938 -0.1731
    3phy    C33   56   0.422   0.067   1.016 -0.1553  0.1661  0.7306
    3phy    C34   57   0.524   0.170   0.979 -0.4231  0.1365 -0.0597
    3phy    C32   58   0.341   0.103   1.139 -0.2350  0.8652  0.0546
    3phy    C31   59   0.340   0.001   1.255 -0.6343 -0.4771  0.3216
    3phy    C30   60   0.229   0.035   1.356  0.5930 -0.3302 -0.2212
    3phy    C28   61   0.183  -0.088   1.444  0.1413 -0.2361  0.5255
    3phy    C29   62   0.249  -0.072   1.584  0.9173 -0.0444  0.6980
    3phy    C27   63   0.029  -0.094   1.468 -0.7469  0.0628 -0.2710
    3phy    C26   64  -0.034  -0.213   1.401  0.1071  0.0944  0.1166
    3phy    C25   65  -0.167  -0.188   1.333  0.3606  0.1156  0.1427
    3phy    C23   66  -0.261  -0.307   1.321 -0.6173  1.0816 -0.4562
    3phy    C24   67  -0.365  -0.301   1.434  0.3437 -0.1050 -0.1725
    3phy    C22   68  -0.329  -0.290   1.187  0.0751 -0.3755  0.0912
    3phy    C21   69  -0.390  -0.412   1.120 -0.4242 -0.3219 -0.1225
    3phy    C20   70  -0.460  -0.385   0.985 -0.3758  0.0974 -0.1973
    3phy    C18   71  -0.550  -0.500   0.926  0.3661  0.3067  1.0851
    3phy    O01   72  -0.469  -0.620   0.925 -0.2043  0.2087  0.1681
    3phy    H01   73  -0.422  -0.627   1.006 -0.0649 -0.8207  0.0106
    3phy    C19   74  -0.565  -0.453   0.777 -0.5701 -0.3084  0.5076
    3phy    C13   75  -0.692  -0.517   1.001 -0.2491  0.0536 -0.2882
    3phy     H3   76  -0.662  -0.539   1.106  0.1940  0.1688 -0.3882
    3phy    O33   77  -0.777  -0.406   1.026  0.4891  0.0445  0.3745
    3phy    H1B   78  -0.787  -0.380   1.115 -0.1471  2.0423 -0.2173
    3phy    C12   79  -0.786  -0.643   0.979  0.6353  0.2813 -0.4487
    3phy    O11   80  -0.855  -0.640   0.857 -0.4152  0.0827 -0.5920
    3phy    H1A   81  -0.937  -0.605   0.887 -0.7901 -0.1022 -1.3669
    4phy    C35   82   1.358   4.744   1.730 -0.1957  0.0897  0.1984
    4phy    C33   83   1.223   4.664   1.738 -0.3440 -0.8118 -0.5508
    4phy    C34   84   1.229   4.552   1.632  0.2530  0.4088  0.4154
    4phy    C32   85   1.193   4.624   1.882  0.3190 -0.6460 -0.1351
    4phy    C31   86   1.043   4.606   1.912  0.1663 -0.2805  0.6629
    4phy    C30   87   1.021   4.574   2.064 -0.2498  0.2754  0.2973
    4phy    C28   88   0.877   4.585   2.119 -0.7239 -0.1686 -0.2000
    4phy    C29   89   0.826   4.443   2.104 -0.7470  0.1449  0.0828
    4phy    C27   90   0.864   4.615   2.270 -0.4448 -0.8119  0.1828
    4phy    C26   91   0.806   4.747   2.304  1.0091 -0.0886 -0.3030
    4phy    C25   92   0.758   4.754   2.452  0.0348 -0.0329 -0.7187
    4phy    C23   93   0.688   4.881   2.503 -0.5526 -0.1877  0.2099
    4phy    C24   94   0.541   4.884   2.474  0.1825  0.4659 -0.1498
    4phy    C22   95   0.721   4.892   2.654 -0.2201  0.7779 -0.0280
    4phy    C21   96   0.788   5.015   2.707 -0.3336 -0.1665 -0.0296
    4phy    C20   97   0.792   5.036   2.854  0.4226 -0.5912 -0.1496
    4phy    C18   98   0.890   5.151   2.909  0.4244  0.3728  0.0238
    4phy    O01   99   0.840   5.268   2.853 -0.3532 -0.6858  0.0198
    4phy    H01  100   0.765   5.244   2.803  0.0403  0.7653 -1.3341
    4phy    C19  101   0.842   5.158   3.057  0.4085  0.5442 -0.5640
    4phy    C13  102   1.047   5.125   2.879 -0.0504 -0.7836  0.5150
    4phy     H3  103   1.057   5.084   2.775 -0.3413 -0.1841  0.2442
    4phy    O33  104   1.106   5.021   2.959 -0.2456 -0.1736  0.1346
    4phy    H1B  105   1.145   5.062   3.033  0.4454 -0.4771 -0.0546
    4phy    C12  106   1.143   5.251   2.890 -0.0267  0.1834  0.2195
    4phy    O11  107   1.137   5.316   3.011 -0.1771 -0.3711  0.3187
    4phy    H1A  108   1.071   5.382   3.003  0.9533  0.8656  0.6622
    5phy    C35  109   5.085   5.094   1.904  0.1160  0.5813  0.1965
    5phy    C33  110   4.949   5.141   1.855  0.3196 -0.2752  0.2215
    5phy    C34  111   4.895   5.038   1.750  0.5147  0.4704  0.2135
    5phy    C32  112   4.837   5.151   1.965  0.5322 -0.1977 -0.2306
    5phy    C31  113   4.758   5.286   1.974 -0.3434  0.2018 -0.0415
    5phy    C30  114   4.665   5.297   2.101 -0.2682 -0.0477 -0.0049
    5phy    C28  115   4.590   5.436   2.121 -0.3857  0.0221  0.5861
    5phy    C29  116   4.467   5.441   2.034 -0.0349  0.0172 -0.1364
    5phy    C27  117   4.553   5.458   2.270  0.0804 -0.2819  0.6436
    5phy    C26  118   4.643   5.538   2.367  0.0024 -0.2046  1.1270
    5phy    C25  119   4.593   5.523   2.512 -0.3899  0.3944  0.5169
    5phy    C23  120   4.676   5.594   2.621 -0.5012 -0.4430 -0.2014
    5phy    C24  121   4.651   5.750   2.624  0.4465 -0.0608  0.1585
    5phy    C22  122   4.642   5.527   2.752  0.1871  0.4584 -0.6937
    5phy    C21  123   4.757   5.450   2.814  0.2125 -0.8601  0.4342
    5phy    C20  124   4.733   5.386   2.948 -0.3151 -0.2736  0.0118
    5phy    C18  125   4.811   5.262   3.003 -0.3914 -0.6540  0.6802
    5phy    O01  126   4.950   5.292   2.981  0.2639  0.1843  0.0600
    5phy    H01  127   4.959   5.385   2.997 -2.6045  0.7366 -0.9702
    5phy    C19  128   4.787   5.263   3.156 -0.1382 -0.1222 -0.4989
    5phy    C13  129   4.764   5.125   2.929  0.3565 -0.0292 -0.7204
    5phy     H3  130   4.758   5.140   2.818 -0.3291  0.3808 -0.6304
    5phy    O33  131   4.631   5.093   2.958  0.4227  0.7756  0.2343
    5phy    H1B  132   4.598   5.027   2.900  2.1130 -1.0363  1.2111
    5phy    C12  133   4.864   5.005   2.941 -0.6663 -0.2947  0.1421
    5phy    O11  134   4.890   4.959   3.074 -0.1317  0.6180 -0.0001
    5phy    H1A  135   4.809   4.938   3.118  0.6915  2.1313  2.4198
    6phy    C35  136   0.643   2.133   1.320 -0.2305 -0.2728  0.0113
    6phy    C33  137   0.511   2.190   1.366 -0.2494  0.4457 -0.0405
    6phy    C34  138   0.505   2.201   1.518 -0.1959  0.4034  0.8939
    6phy    C32  139   0.469   2.320   1.295  0.5940 -0.1982  0.1212
    6phy    C31  140   0.388   2.306   1.169  0.7069  0.0621 -0.1447
    6phy    C30  141   0.354   2.446   1.106 -0.3764  0.2760 -0.3836
    6phy    C28  142   0.269   2.440   0.974  0.1252  0.2959 -0.6316
    6phy    C29  143   0.124   2.478   0.997 -0.0993 -0.4185  0.4147
    6phy    C27  144   0.329   2.542   0.872 -0.4079  0.0276 -0.2160
    6phy    C26  145   0.320   2.503   0.724  0.2285  0.3003 -0.3157
    6phy    C25  146   0.385   2.600   0.629  0.4825 -0.0218 -0.3242
    6phy    C23  147   0.396   2.564   0.481 -0.1601  0.1741 -0.5228
    6phy    C24  148   0.337   2.669   0.388  0.6723 -0.2249  0.5345
    6phy    C22  149   0.536   2.515   0.444  0.2023  0.2410 -0.3122
    6phy    C21  150   0.554   2.396   0.338  0.1365 -0.8455 -0.0165
    6phy    C20  151   0.699   2.342   0.328  0.5013  0.4003 -0.0068
    6phy    C18  152   0.746   2.246   0.223  0.2290 -0.1927  0.3602
    6phy    O01  153   0.653   2.144   0.209 -0.4225  0.1339 -0.3803
    6phy    H01  154   0.569   2.178   0.183  0.5489  1.7596 -1.5580
    6phy    C19  155   0.868   2.180   0.284  0.0422 -0.2413 -0.0073
    6phy    C13  156   0.769   2.319   0.085  0.0673  0.9507  0.1616
    6phy     H3  157   0.666   2.349   0.053 -0.6323  0.6206  1.9896
    6phy    O33  158   0.828   2.452   0.094  0.7332 -0.6847 -0.6897
    6phy    H1B  159   0.774   2.505   0.149  0.1578 -1.6817 -0.2584
    6phy    C12  160   0.789   2.259  -0.059 -0.7384  0.1912  0.3665
    6phy    O11  161   0.927   2.234  -0.085 -0.3420 -0.2826 -0.0319
    6phy    H1A  162   0.972   2.315  -0.076  1.5100 -1.2218 -0.2271
    7phy    C35  163   4.615   5.021   2.595 -0.3390 -0.1890 -0.4090
    7phy    C33  164   4.708   5.043   2.481 -0.3097  0.7173  0.2208
    7phy    C34  165   4.648   5.006   2.347 -0.2303 -0.0440 -0.2806
    7phy    C32  166   4.782   5.180   2.487 -0.3377 -0.6422 -0.1643
    7phy    C31  167   4.931   5.169   2.440 -0.1260 -0.5833  0.4635
    7phy    C30  168   5.018   5.297   2.469 -0.1850 -0.2249 -0.2529
    7phy    C28  169   5.165   5.294   2.411  0.9371  0.4388 -0.4664
    7phy    C29  170   5.179   5.317   2.262 -0.0050 -0.4523 -0.0026
    7phy    C27  171   5.249   5.391   2.489 -0.3630 -0.3102 -0.4495
    7phy    C26  172   5.391   5.347   2.518 -0.0296 -0.2512  0.2740
    7phy    C25  173   5.454   5.442   2.626 -0.2826 -0.1094  0.8048
    7phy    C23  174   5.579   5.373   2.689 -0.7161  0.3364 -0.3178
    7phy    C24  175   5.688   5.473   2.700  0.2561 -0.1627  0.1213
    7phy    C22  176   5.555   5.315   2.835  0.1747  0.3570  0.3371
    7phy    C21  177   5.508   5.177   2.858 -0.4771  0.2966 -0.2379
    7phy    C20  178   5.522   5.123   2.998  0.6377 -0.1298 -0.5638
    7phy    C18  179   5.393   5.141   3.109 -0.8332  0.0504 -0.1832
    7phy    O01  180   5.286   5.069   3.053  0.2532 -0.8298 -0.0983
    7phy    H01  181   5.255   5.099   2.970 -2.6881 -2.9641  0.0986
    7phy    C19  182   5.454   5.055   3.223 -0.5811 -0.0641  0.3947
    7phy    C13  183   5.362   5.298   3.142 -0.1009 -0.3263 -0.6227
    7phy     H3  184   5.362   5.355   3.046  2.0448 -0.4035 -0.7181
    7phy    O33  185   5.476   5.365   3.208  0.1264  0.0827  0.0224
    7phy    H1B  186   5.521   5.304   3.263  1.6556  1.2841  0.1777
    7phy    C12  187   5.232   5.325   3.224  0.3000  0.1520  0.1876
    7phy    O11  188   5.196   5.457   3.235 -0.7994 -0.0711 -0.4445
    7phy    H1A  189   5.263   5.499   3.286 -2.7323  3.6317 -0.6275
    8phy    C35  190   0.113   0.994   1.359  0.2638 -0.0551 -0.5986
    8phy    C33  191   0.010   0.877   1.381 -0.6948 -0.4181  0.1450
    8phy    C34  192  -0.030   0.869   1.525  0.5834 -0.1648  0.0883
    8phy    C32  193  -0.098   0.876   1.268 -0.4587  0.5619 -0.4374
    8phy    C31  194  -0.125   0.741   1.193 -0.7510  0.0933 -0.3777
    8phy    C30  195  -0.236   0.765   1.085 -0.3231 -0.6281 -0.4535
    8phy    C28  196  -0.291   0.643   1.014 -0.1056  0.0086 -0.1949
    8phy    C29  197  -0.416   0.580   1.083  0.2921  0.0211  0.5054
    8phy    C27  198  -0.312   0.669   0.865  0.6036  0.0971  0.0887
    8phy    C26  199  -0.286   0.554   0.764  0.5011  0.2325  0.1288
    8phy    C25  200  -0.330   0.591   0.619 -0.1232 -0.0163 -0.6414
    8phy    C23  201  -0.283   0.484   0.520  0.1335 -0.6864  0.3469
    8phy    C24  202  -0.400   0.433   0.430 -0.2022 -0.1218 -0.3746
    8phy    C22  203  -0.184   0.560   0.424 -0.4650  0.1752 -0.0968
    8phy    C21  204  -0.031   0.564   0.462 -0.1243 -0.1394 -0.4330
    8phy    C20  205   0.050   0.632   0.352 -0.5900  0.5362  0.8332
    8phy    C18  206   0.202   0.663   0.373  0.2479 -0.0449 -0.0811
    8phy    O01  207   0.209   0.760   0.483 -0.1823 -0.1745  0.4461
    8phy    H01  208   0.287   0.810   0.476 -0.8307  1.1359  2.0247
    8phy    C19  209   0.228   0.738   0.242  0.1399  0.0876  0.2647
    8phy    C13  210   0.299   0.534   0.392  0.0977 -0.4894 -0.6190
    8phy     H3  211   0.247   0.484   0.478 -1.8964  0.5429 -1.1562
    8phy    O33  212   0.291   0.428   0.295 -0.5567 -0.3535 -0.3972
    8phy    H1B  213   0.371   0.435   0.246 -0.1298 -4.0343 -0.4764
    8phy    C12  214   0.443   0.543   0.465  0.2266  0.5777  0.2611
    8phy    O11  215   0.558   0.536   0.384 -0.2316 -0.2393 -0.0744
    8phy    H1A  216   0.585   0.622   0.358 -1.5926  0.4979  0.8367
    9phy    C35  217   4.334   0.684   2.165 -0.3336  0.3851 -0.4488
    9phy    C33  218   4.397   0.818   2.125  0.2059  0.4520  0.4855
    9phy    C34  219   4.325   0.885   2.009  0.1029  0.0390  1.0521
    9phy    C32  220   4.423   0.912   2.245 -0.0308 -0.4872 -0.1684
    9phy    C31  221   4.563   0.981   2.235  0.0484  0.2741  0.0776
    9phy    C30  222   4.597   1.047   2.370 -0.0021 -0.6430  0.7885
    9phy    C28  223   4.703   1.162   2.367  0.4579 -0.0387 -0.1415
    9phy    C29  224   4.660   1.283   2.282 -0.4119  0.6498  0.3936
    9phy    C27  225   4.736   1.207   2.513 -0.1453  0.3628  0.1748
    9phy    C26  226   4.849   1.128   2.576  0.0919  0.0774 -0.4698
    9phy    C25  227   4.885   1.191   2.712  0.0720 -0.1534  0.8639
    9phy    C23  228   4.980   1.109   2.803  0.2332 -0.2393  0.2020
    9phy    C24  229   5.045   1.205   2.900  0.0136  0.1815 -0.1146
    9phy    C22  230   4.915   0.992   2.876 -0.1230 -0.1413  0.5101
    9phy    C21  231   5.005   0.876   2.926 -0.7815 -0.0668  0.0767
    9phy    C20  232   4.918   0.768   2.994  0.0850  0.0776  0.9551
    9phy    C18  233   4.990   0.644   3.061  0.0529 -0.0440  0.2543
    9phy    O01  234   5.075   0.694   3.166 -0.1397 -0.5482  0.5129
    9phy    H01  235   5.036   0.771   3.202  1.6214  0.6949 -0.1266
    9phy    C19  236   4.864   0.597   3.137  0.2599  0.0310  0.3642
    9phy    C13  237   5.056   0.527   2.969  0.1626 -0.4111  0.2756
    9phy     H3  238   5.006   0.515   2.870  0.9082  0.9237 -0.3063
    9phy    O33  239   5.048   0.402   3.025 -0.4430  0.1265  0.1023
    9phy    H1B  240   5.110   0.407   3.096  1.0879  1.2186 -1.2386
    9phy    C12  241   5.211   0.557   2.929 -0.4102  0.1039 -0.5197
    9phy    O11  242   5.289   0.592   3.039  0.1060 -0.4230  0.9021
    9phy    H1A  243   5.235   0.630   3.105  0.1170  3.0787 -0.8665
   10phy    C35  244   3.960   0.983   0.675  0.1740  0.3022 -0.0129
   10phy    C33  245   4.073   1.053   0.597  0.3078 -0.2302 -0.3345
   10phy    C34  246   4.140   1.153   0.690 -0.3852 -0.0509  0.1737
   10phy    C32  247   4.159   0.936   0.540  0.5298  0.2271 -0.1282
   10phy    C31  248   4.251   0.967   0.425 -0.0416 -0.0329 -0.1595
   10phy    C30  249   4.344   0.856   0.374  0.4270  0.2907 -0.6452
   10phy    C28  250   4.440   0.883   0.254  0.0775 -0.2272 -0.3381
   10phy    C29  251   4.557   0.779   0.242  0.2418  0.1984 -0.1575
   10phy    C27  252   4.354   0.907   0.125 -0.0735 -0.3394  0.5763
   10phy    C26  253   4.408   1.023   0.034  0.4879  0.3471 -1.0870
   10phy    C25  254   4.397   0.994  -0.116 -0.0943  0.5799 -0.0754
   10phy    C23  255   4.431   1.117  -0.202 -0.1110  0.1383 -0.2513
   10phy    C24  256   4.583   1.111  -0.227  0.0657 -0.2536 -0.3224
   10phy    C22  257   4.368   1.099  -0.339 -0.8769  0.0897  0.0137
   10phy    C21  258   4.230   1.155  -0.352 -0.1031  0.1115  0.5369
   10phy    C20  259   4.194   1.179  -0.496 -0.0646 -1.0524  0.1280
   10phy    C18  260   4.064   1.259  -0.536 -0.1483 -0.3833  0.0401
   10phy    O01  261   3.946   1.225  -0.459  0.4536 -0.3675  0.1897
   10phy    H01  262   3.972   1.190  -0.376  2.9083  0.9118  0.0677
   10phy    C19  263   4.048   1.209  -0.678 -0.2600  0.3362  0.2095
   10phy    C13  264   4.088   1.419  -0.529 -0.5707 -0.3524 -0.1834
   10phy     H3  265   4.100   1.436  -0.419  1.0885  1.1987 -0.5524
   10phy    O33  266   4.222   1.469  -0.560  0.2702  0.0293 -0.0538
   10phy    H1B  267   4.215   1.548  -0.610  0.1136  0.1921  0.2293
   10phy    C12  268   3.980   1.530  -0.533  0.0219  0.1857 -0.0640
   10phy    O11  269   3.996   1.631  -0.627  0.2478 -0.3410  0.5438
   10phy    H1A  270   4.045   1.700  -0.587  1.5429 -0.2769 -1.0061
   11phy    C35  271   4.144   1.485   2.144  0.4150 -0.1262 -0.3963
   11phy    C33  272   4.272   1.424   2.092  0.0727 -0.0533 -0.4975
   11phy    C34  273   4.242   1.277   2.046 -0.1625  0.7429 -0.2676
   11phy    C32  274   4.342   1.518   1.986 -0.2653  0.3167 -0.4354
   11phy    C31  275   4.497   1.504   1.990  0.1863  0.1530  0.3456
   11phy    C30  276   4.563   1.595   1.888  0.1461  0.3590  0.5642
   11phy    C28  277   4.699   1.635   1.949 -0.6001 -0.0782  0.1536
   11phy    C29  278   4.814   1.588   1.857 -0.0395  0.3644  0.0769
   11phy    C27  279   4.715   1.782   1.999  0.2107  0.0077 -0.0548
   11phy    C26  280   4.777   1.809   2.135  0.5716 -0.1485 -0.2335
   11phy    C25  281   4.758   1.959   2.187 -0.0296  0.3149 -0.1560
   11phy    C23  282   4.830   1.977   2.326  0.0154  0.0557  0.3669
   11phy    C24  283   4.980   2.017   2.312  0.2614 -0.3696 -0.0112
   11phy    C22  284   4.761   2.081   2.410  0.7925  0.0541 -0.3021
   11phy    C21  285   4.785   2.061   2.557 -0.2201  0.1045  0.2039
   11phy    C20  286   4.686   2.137   2.649  0.2664 -0.1610  0.2000
   11phy    C18  287   4.691   2.125   2.809 -0.1979 -0.6545  0.2686
   11phy    O01  288   4.807   2.200   2.848  0.0208  0.4995 -0.0504
   11phy    H01  289   4.887   2.165   2.812  1.1835  0.1077  2.6429
   11phy    C19  290   4.574   2.206   2.865  0.0665 -0.2088 -0.2999
   11phy    C13  291   4.690   1.966   2.851  0.3112 -0.6578 -0.2899
   11phy     H3  292   4.764   1.905   2.792  0.9881 -1.3633  1.2498
   11phy    O33  293   4.569   1.901   2.825  0.2245 -0.2996 -0.0433
   11phy    H1B  294   4.544   1.912   2.735  0.5050 -1.1389 -0.2361
   11phy    C12  295   4.735   1.937   2.999  0.1046 -0.0963 -0.3658
   11phy    O11  296   4.872   1.927   3.025  0.1384  0.6956  0.0223
   11phy    H1A  297   4.880   1.921   3.118 -1.5409  0.1421  0.1585
   12phy    C35  298   4.881   1.012   1.993  0.2517 -0.0072 -0.3277
   12phy    C33  299   5.002   1.105   2.005  0.5772  0.6611 -0.1311
   12phy    C34  300   5.075   1.096   1.878  0.2563  0.0139 -0.2653
   12phy    C32  301   4.975   1.253   2.041  0.0722  0.1289 -0.0911
   12phy    C31  302   5.066   1.310   2.152 -0.0750 -0.4142 -0.2044
   12phy    C30  303   5.027   1.454   2.180  0.4350  0.4816  0.1251
   12phy    C28  304   5.103   1.525   2.291  0.0682 -0.1795 -0.5978
   12phy    C29  305   5.182   1.643   2.232 -0.2545 -0.0244 -0.2302
   12phy    C27  306   5.009   1.575   2.409 -0.4233  0.1690  0.6836
   12phy    C26  307   5.067   1.570   2.554 -0.0897 -0.6106  0.0501
   12phy    C25  308   4.952   1.596   2.656  0.1725  0.1343  0.0389
   12phy    C23  309   4.994   1.618   2.799 -0.0050  0.2018 -1.5692
   12phy    C24  310   5.046   1.758   2.832  0.1698 -0.2135  0.1416
   12phy    C22  311   4.869   1.587   2.890  0.4500  0.1024  0.0635
   12phy    C21  312   4.899   1.526   3.030 -0.2870  0.3104 -0.3175
   12phy    C20  313   4.790   1.542   3.138 -0.0565  0.4781 -0.1741
   12phy    C18  314   4.795   1.451   3.267  0.2161 -0.1218  0.1328
   12phy    O01  315   4.930   1.462   3.326  0.5614 -0.2132  0.1642
   12phy    H01  316   4.987   1.429   3.259 -0.7546 -1.2127 -0.5087
   12phy    C19  317   4.704   1.538   3.358  0.4867 -0.6119  0.3003
   12phy    C13  318   4.760   1.297   3.241 -0.5464  0.2843  0.5432
   12phy     H3  319   4.830   1.256   3.164 -0.7127 -0.6061  0.8492
   12phy    O33  320   4.634   1.276   3.177 -0.3682  0.5172 -0.6180
   12phy    H1B  321   4.617   1.352   3.124 -1.8498  2.6964  2.6071
   12phy    C12  322   4.774   1.200   3.367  0.8710 -0.0635 -0.2009
   12phy    O11  323   4.764   1.065   3.338  0.2960  0.7178  0.5654
   12phy    H1A  324   4.685   1.053   3.290  2.2453  0.7955 -3.0575
   13phy    C35  325   0.153   2.737   2.339  0.0488 -0.3179  0.2272
   13phy    C33  326   0.127   2.881   2.329  0.1619 -0.0513  0.0055
   13phy    C34  327   0.251   2.945   2.267 -0.5631  0.1396 -0.4628
   13phy    C32  328  -0.001   2.907   2.245  0.2462  0.3528  0.0587
   13phy    C31  329  -0.085   3.026   2.290 -0.0644  0.7364 -0.5115
   13phy    C30  330  -0.221   3.027   2.209 -0.4402 -0.4450  0.3847
   13phy    C28  331  -0.289   3.165   2.215  0.1124  0.7592  0.1100
   13phy    C29  332  -0.326   3.193   2.071 -0.6569 -0.7406  0.0592
   13phy    C27  333  -0.416   3.180   2.299  0.4045 -0.1807  0.3996
   13phy    C26  334  -0.392   3.242   2.436 -0.2175  0.2429  0.1204
   13phy    C25  335  -0.526   3.285   2.501  0.2330 -0.0293  0.0197
   13phy    C23  336  -0.513   3.327   2.647  0.1000 -0.0575 -0.6953
   13phy    C24  337  -0.608   3.443   2.678  0.4641  0.2514 -0.6514
   13phy    C22  338  -0.548   3.199   2.733 -0.5437  0.1076  0.4041
   13phy    C21  339  -0.488   3.189   2.877  0.2215 -0.5101 -0.0783
   13phy    C20  340  -0.485   3.043   2.937 -0.0652 -0.0828 -0.0411
   13phy    C18  341  -0.448   3.016   3.087 -0.1906 -0.5866 -0.9906
   13phy    O01  342  -0.544   3.095   3.165 -0.2674  0.3703 -0.5370
   13phy    H01  343  -0.629   3.085   3.127 -0.3350  1.5047 -0.7250
   13phy    C19  344  -0.480   2.867   3.107 -0.4838 -0.2809  0.5280
   13phy    C13  345  -0.295   3.063   3.123  0.0743  0.0108  0.0073
   13phy     H3  346  -0.282   3.168   3.087  2.4056 -0.8759 -1.9459
   13phy    O33  347  -0.199   3.000   3.044 -0.3846 -0.2608  0.0016
   13phy    H1B  348  -0.191   2.909   3.066  0.3915 -0.1418  0.2252
   13phy    C12  349  -0.248   3.069   3.275  0.1042 -0.0080 -0.4085
   13phy    O11  350  -0.134   3.146   3.298  0.1734 -0.0975 -0.0746
   13phy    H1A  351  -0.163   3.220   3.348 -0.5979 -0.0586 -0.5616
   14phy    C35  352   4.996   2.403   1.430 -0.0535 -0.3025  0.2618
   14phy    C33  353   4.877   2.485   1.391  0.4970  0.5329  0.5764
   14phy    C34  354   4.756   2.434   1.452  0.3990 -0.3092 -0.1733
   14phy    C32  355   4.893   2.636   1.426  0.7733 -0.2401  0.6652
   14phy    C31  356   4.813   2.726   1.329 -0.3302  0.1656  0.2550
   14phy    C30  357   4.799   2.867   1.382 -0.3168  0.1516  0.5232
   14phy    C28  358   4.676   2.933   1.324 -0.2210  0.2108 -0.2470
   14phy    C29  359   4.549   2.924   1.405  0.0866  0.2660 -0.2242
   14phy    C27  360   4.719   3.080   1.301  0.0011 -0.4882  0.3749
   14phy    C26  361   4.696   3.130   1.148  0.2042  0.4156 -0.6664
   14phy    C25  362   4.716   3.279   1.132 -0.3093 -1.1464  0.8087
   14phy    C23  363   4.707   3.338   0.982 -0.4029  0.8189 -0.0971
   14phy    C24  364   4.641   3.467   0.990  0.2823 -1.1972  0.6778
   14phy    C22  365   4.846   3.342   0.906  0.2160  0.0847 -0.2374
   14phy    C21  366   4.843   3.338   0.755  0.0842  0.1398  0.5143
   14phy    C20  367   4.982   3.335   0.693 -0.1864  0.2066  0.0213
   14phy    C18  368   5.001   3.322   0.535 -0.0342 -0.1419  0.6005
   14phy    O01  369   4.924   3.212   0.476  0.1878  0.1640  0.0816
   14phy    H01  370   4.942   3.137   0.530  1.5573 -0.8308 -1.6450
   14phy    C19  371   5.148   3.273   0.503  0.2824 -0.0213 -0.2472
   14phy    C13  372   4.975   3.460   0.457 -0.1231 -0.0739 -0.5658
   14phy     H3  373   4.863   3.467   0.463 -0.1286 -0.1689 -0.5607
   14phy    O33  374   5.009   3.573   0.532 -0.4139 -0.0406  0.4403
   14phy    H1B  375   5.093   3.602   0.502 -0.0472 -1.1793  0.3167
   14phy    C12  376   4.965   3.488   0.306 -0.6044 -0.3399  0.3344
   14phy    O11  377   4.903   3.388   0.233  0.0272 -0.2324  0.2081
   14phy    H1A  378   4.913   3.407   0.142  3.3498  0.5286  0.6053
   15phy    C35  379   4.860   4.583   1.912  0.3253 -0.6520 -0.0923
   15phy    C33  380   4.995   4.568   1.841  0.1203  0.4580  0.4501
   15phy    C34  381   4.985   4.613   1.696  0.0243  0.1299  0.2092
   15phy    C32  382   5.109   4.638   1.913 -0.8792 -0.0632  0.0647
   15phy    C31  383   5.247   4.574   1.919  0.1286  0.0921 -0.2440
   15phy    C30  384   5.327   4.657   2.024 -0.2775 -0.0083  0.2503
   15phy    C28  385   5.471   4.601   2.059  0.1808 -0.0332  0.8704
   15phy    C29  386   5.576   4.678   1.986  0.1765 -0.1731  0.0567
   15phy    C27  387   5.502   4.616   2.207 -0.2925  0.4202 -0.0005
   15phy    C26  388   5.505   4.478   2.274  0.3925  0.1785  0.2203
   15phy    C25  389   5.553   4.485   2.422 -0.2681  0.0800 -0.0335
   15phy    C23  390   5.596   4.355   2.499 -0.0586  0.2737 -0.5521
   15phy    C24  391   5.749   4.354   2.497  0.1204  0.3522 -0.1445
   15phy    C22  392   5.560   4.363   2.650  0.2057 -0.5697  0.4375
   15phy    C21  393   5.444   4.273   2.684  0.2804 -0.8944 -0.3641
   15phy    C20  394   5.421   4.260   2.833 -0.3552  0.2943 -0.3844
   15phy    C18  395   5.310   4.169   2.896  0.2151  0.5299  0.0304
   15phy    O01  396   5.337   4.036   2.844  0.0379  0.1089  0.5627
   15phy    H01  397   5.429   4.023   2.833  0.0833  0.3124  0.6763
   15phy    C19  398   5.357   4.168   3.045  0.1744  0.1494  0.8439
   15phy    C13  399   5.154   4.214   2.877 -0.2946 -0.8365  0.1046
   15phy     H3  400   5.144   4.322   2.904  2.1012  0.2807 -2.8619
   15phy    O33  401   5.062   4.150   2.960 -0.3924  1.0768  0.4295
   15phy    H1B  402   5.016   4.220   3.003  0.6027  2.5615 -0.8045
   15phy    C12  403   5.090   4.190   2.735  0.3738  0.2720 -0.2018
   15phy    O11  404   5.104   4.059   2.688  0.0130 -0.1132 -0.3430
   15phy    H1A  405   5.194   4.034   2.677  0.5722  0.8519  1.6277
   16phy    C35  406   4.644   4.137   1.631  0.2583  0.2777  0.2525
   16phy    C33  407   4.609   4.264   1.561 -0.6000 -0.1002 -0.4575
   16phy    C34  408   4.555   4.240   1.419  0.3598 -0.1515  0.0524
   16phy    C32  409   4.506   4.342   1.641  0.0627  0.6849  0.1733
   16phy    C31  410   4.548   4.467   1.719  0.2346  0.3970 -0.3812
   16phy    C30  411   4.430   4.555   1.756 -0.0814  0.1108  0.0780
   16phy    C28  412   4.468   4.672   1.851  0.2801 -0.4636  0.0808
   16phy    C29  413   4.487   4.802   1.766 -0.2868  0.0502 -0.1743
   16phy    C27  414   4.349   4.692   1.947 -0.2974 -0.0934  0.5826
   16phy    C26  415   4.402   4.733   2.084  0.1160  1.2300  0.1688
   16phy    C25  416   4.285   4.764   2.184  0.2085 -0.5357  0.1197
   16phy    C23  417   4.301   4.765   2.343 -0.4700 -0.1092 -0.3361
   16phy    C24  418   4.179   4.843   2.401 -0.8517 -0.2742  0.3311
   16phy    C22  419   4.316   4.626   2.408 -0.2013  0.0729 -0.3028
   16phy    C21  420   4.415   4.616   2.526 -0.3827 -0.2183 -0.6785
   16phy    C20  421   4.421   4.473   2.576 -0.0257  0.2689 -0.0191
   16phy    C18  422   4.496   4.435   2.710 -0.4180 -0.2930 -0.9623
   16phy    O01  423   4.443   4.505   2.824  0.0037  0.2846 -0.1317
   16phy    H01  424   4.514   4.565   2.839  0.5021 -0.1426 -0.6948
   16phy    C19  425   4.446   4.291   2.732 -0.5358  0.0424  0.0121
   16phy    C13  426   4.657   4.444   2.719  0.6414 -0.4207  0.6191
   16phy     H3  427   4.698   4.386   2.633 -0.2222  0.3256 -0.3160
   16phy    O33  428   4.711   4.378   2.831 -0.3168  0.7298 -0.2174
   16phy    H1B  429   4.679   4.291   2.841 -2.8300  1.6305  0.2619
   16phy    C12  430   4.722   4.591   2.726  0.3265 -0.3466 -0.1584
   16phy    O11  431   4.661   4.686   2.815 -0.1127  0.3198 -0.2353
   16phy    H1A  432   4.679   4.659   2.903 -1.7979 -0.1159  0.0221
   17phy    C35  433   4.804   3.567   2.036  0.1466 -0.7182 -0.0083
   17phy    C33  434   4.846   3.704   1.988  0.0216 -0.4120 -0.1538
   17phy    C34  435   4.942   3.684   1.875 -0.3180  0.8051 -0.4983
   17phy    C32  436   4.727   3.789   1.938 -0.2902  0.1508  0.2463
   17phy    C31  437   4.698   3.900   2.041  0.1103 -0.0721 -0.0161
   17phy    C30  438   4.575   3.996   2.008  0.4440  0.2793 -0.0678
   17phy    C28  439   4.553   4.137   2.077 -0.4788 -0.3508 -0.3569
   17phy    C29  440   4.664   4.247   2.056 -0.4787  0.1955 -0.2978
   17phy    C27  441   4.417   4.190   2.022 -0.8114 -0.4500  0.2934
   17phy    C26  442   4.324   4.266   2.119  0.0753 -0.3251 -0.4125
   17phy    C25  443   4.189   4.317   2.059  0.4587  0.0873 -0.4774
   17phy    C23  444   4.084   4.381   2.149 -0.4322  0.1112 -0.0378
   17phy    C24  445   4.017   4.490   2.059 -0.3566 -0.5321 -0.2162
   17phy    C22  446   3.992   4.265   2.193 -0.3735  0.1448 -0.3253
   17phy    C21  447   3.945   4.295   2.333 -0.4748  0.0106 -0.8301
   17phy    C20  448   3.847   4.185   2.367 -0.1194  0.0844 -0.3020
   17phy    C18  449   3.769   4.183   2.505  0.1331  0.2914  0.4040
   17phy    O01  450   3.737   4.317   2.542 -0.1209  0.4890 -0.0690
   17phy    H01  451   3.805   4.382   2.539  0.9754 -0.6236  0.0282
   17phy    C19  452   3.640   4.109   2.457  0.1142  0.6184  0.5963
   17phy    C13  453   3.839   4.112   2.634  0.7687  0.0434 -0.5247
   17phy     H3  454   3.855   4.003   2.614  1.5446  0.3442 -1.6431
   17phy    O33  455   3.747   4.108   2.743  0.3482 -0.2296 -0.4946
   17phy    H1B  456   3.711   4.195   2.747  1.4118  0.3162 -1.7604
   17phy    C12  457   3.984   4.156   2.685  0.0664  0.8271 -0.0236
   17phy    O11  458   4.017   4.282   2.740 -0.1828  0.2651  0.2496
   17phy    H1A  459   4.083   4.262   2.803 -0.6378 -0.9854  0.3509
   18phy    C35  460   1.298   2.970   1.224 -0.1136 -0.3385 -0.7837
   18phy    C33  461   1.202   2.848   1.226  0.2507  0.3613  0.3392
   18phy    C34  462   1.225   2.761   1.349 -0.1263 -0.3727  0.0685
   18phy    C32  463   1.053   2.894   1.220 -0.5367  0.2895 -0.1904
   18phy    C31  464   0.967   2.843   1.107  0.0543  0.2209 -0.0479
   18phy    C30  465   0.827   2.911   1.088  0.3388 -0.0283  0.0454
   18phy    C28  466   0.740   2.836   0.989  0.2697  0.2226  1.0357
   18phy    C29  467   0.654   2.724   1.059 -0.0274  0.2294 -0.0621
   18phy    C27  468   0.649   2.940   0.911 -0.0822 -0.0420 -0.3708
   18phy    C26  469   0.631   2.908   0.767  0.2090 -0.2249 -0.9670
   18phy    C25  470   0.540   3.007   0.690 -0.3135  0.1439 -0.2158
   18phy    C23  471   0.529   2.980   0.537  0.6709  0.2167 -0.7477
   18phy    C24  472   0.384   2.999   0.502 -0.2090  0.4217  0.4521
   18phy    C22  473   0.627   3.068   0.463  0.2023  0.2569  0.0260
   18phy    C21  474   0.659   3.033   0.317  0.7467 -0.1413 -0.2855
   18phy    C20  475   0.793   3.084   0.275 -0.4394 -0.1562  0.2641
   18phy    C18  476   0.859   3.064   0.134  0.1244  0.2110  0.5755
   18phy    O01  477   0.853   2.928   0.107 -0.0013  0.2661 -0.7146
   18phy    H01  478   0.940   2.898   0.088 -0.0320 -1.0756  0.9992
   18phy    C19  479   1.001   3.115   0.156 -0.1318  0.1851  0.0006
   18phy    C13  480   0.783   3.142   0.007 -0.0300 -0.6569  0.5329
   18phy     H3  481   0.697   3.073  -0.011  0.6605 -1.6126  0.8180
   18phy    O33  482   0.707   3.259   0.042 -0.0962  0.2619 -0.2928
   18phy    H1B  483   0.762   3.334   0.047  0.1895  0.0675 -0.4784
   18phy    C12  484   0.821   3.124  -0.150  0.0548 -0.5249 -0.0926
   18phy    O11  485   0.870   3.233  -0.217 -0.3820 -0.0161  0.3099
   18phy    H1A  486   0.813   3.257  -0.288 -2.3424  0.9815  2.1103
   19phy    C35  487   0.166   2.989   1.853  0.2974  0.0544  0.5414
   19phy    C33  488   0.072   3.014   1.736 -0.7881  0.1749  0.0572
   19phy    C34  489   0.039   2.886   1.667  0.1544  0.0167  0.2524
   19phy    C32  490  -0.045   3.107   1.789  0.0836 -0.2024 -0.2971
   19phy    C31  491  -0.146   3.160   1.688  0.8869 -0.1107 -0.5040
   19phy    C30  492  -0.208   3.298   1.730 -0.0958  0.0396  0.0626
   19phy    C28  493  -0.310   3.347   1.625  0.6395 -0.2359  0.0332
   19phy    C29  494  -0.454   3.329   1.669  0.1869 -0.0643 -0.2999
   19phy    C27  495  -0.284   3.497   1.583  0.6580  0.1997  0.2013
   19phy    C26  496  -0.296   3.543   1.434 -0.5275  0.2063 -0.2636
   19phy    C25  497  -0.275   3.690   1.399 -0.1919 -0.0111  0.3168
   19phy    C23  498  -0.312   3.718   1.253  0.4377 -0.2585 -0.2259
   19phy    C24  499  -0.408   3.834   1.272  0.0376 -0.1687  0.6355
   19phy    C22  500  -0.185   3.744   1.172  0.3142 -0.7704 -0.0544
   19phy    C21  501  -0.201   3.773   1.026 -0.4974 -0.2472 -0.1724
   19phy    C20  502  -0.071   3.785   0.953  0.1933 -0.3157  0.4753
   19phy    C18  503  -0.059   3.793   0.796 -0.1963  0.0575  0.6200
   19phy    O01  504  -0.127   3.675   0.750  0.2087 -0.4388  0.1030
   19phy    H01  505  -0.110   3.661   0.659  0.3962  2.1861 -0.3364
   19phy    C19  506   0.092   3.766   0.768  0.1409  0.6011 -0.1180
   19phy    C13  507  -0.117   3.928   0.726  0.5896 -0.4926  0.2144
   19phy     H3  508  -0.224   3.935   0.760  0.5431 -0.6579  0.1064
   19phy    O33  509  -0.074   4.054   0.788  0.4867  0.1972  0.2743
   19phy    H1B  510  -0.073   4.049   0.882 -1.5618  1.3393  0.4158
   19phy    C12  511  -0.177   3.939   0.572  0.3752  0.5375 -0.4204
   19phy    O11  512  -0.293   4.026   0.544 -0.1796  0.5940 -0.1586
   19phy    H1A  513  -0.359   4.002   0.606  0.8193  1.7573  1.4363
   20phy    C35  514   3.737   0.850   2.171 -0.1807  0.3470 -0.0592
   20phy    C33  515   3.884   0.853   2.216  0.3692  0.3580 -0.1742
   20phy    C34  516   3.971   0.954   2.143 -0.0390 -0.3284  0.1782
   20phy    C32  517   3.898   0.847   2.371 -0.0373 -1.1560  0.7386
   20phy    C31  518   4.009   0.758   2.416 -0.4194 -0.3883  0.4027
   20phy    C30  519   4.026   0.746   2.566 -0.3127  0.1552 -0.1160
   20phy    C28  520   4.155   0.687   2.622  0.0566  0.8692  0.1173
   20phy    C29  521   4.269   0.791   2.604 -0.3323 -0.4090 -0.2771
   20phy    C27  522   4.134   0.657   2.772  0.4901  0.1402  0.3725
   20phy    C26  523   4.227   0.542   2.817 -0.6251 -0.0442 -0.4502
   20phy    C25  524   4.225   0.520   2.970 -0.2268  0.2052  0.5364
   20phy    C23  525   4.350   0.456   3.025  0.8570  0.0836  0.2207
   20phy    C24  526   4.433   0.565   3.097 -0.1469  0.2407 -0.0497
   20phy    C22  527   4.310   0.354   3.124  0.3091  0.4465 -1.0984
   20phy    C21  528   4.373   0.216   3.107 -0.7284  0.3722 -0.5449
   20phy    C20  529   4.299   0.099   3.173 -0.1377  0.0186  0.0894
   20phy    C18  530   4.332  -0.048   3.130  0.2746  0.3759 -0.0404
   20phy    O01  531   4.474  -0.068   3.146 -0.3403 -0.1409 -0.1575
   20phy    H01  532   4.525  -0.009   3.094 -0.4582 -0.9039 -1.1642
   20phy    C19  533   4.260  -0.125   3.243 -0.0270 -0.5078 -0.2745
   20phy    C13  534   4.283  -0.079   2.971 -0.2236 -0.2646 -0.7099
   20phy     H3  535   4.300   0.015   2.912  0.0559  0.4737  0.5117
   20phy    O33  536   4.138  -0.092   2.960  0.0604  0.0956 -0.0232
   20phy    H1B  537   4.096  -0.015   2.991  0.3378 -0.2538  1.2919
   20phy    C12  538   4.346  -0.207   2.904  0.2792  0.2154  0.3115
   20phy    O11  539   4.478  -0.206   2.855 -0.2676 -0.1496  0.1310
   20phy    H1A  540   4.487  -0.287   2.809 -1.4255 -1.5861  2.2545
   21phy    C35  541   1.219   3.894   1.293  0.5159 -0.0307 -0.5617
   21phy    C33  542   1.176   3.800   1.414  0.4059  0.4040  0.0104
   21phy    C34  543   1.280   3.807   1.528 -0.0702 -0.1311 -0.0661
   21phy    C32  544   1.032   3.831   1.464  0.5106 -0.1382 -0.6349
   21phy    C31  545   0.953   3.703   1.505 -0.0661 -0.3703 -0.2872
   21phy    C30  546   0.824   3.741   1.572 -0.0676  0.8564 -0.7089
   21phy    C28  547   0.711   3.644   1.556  0.2033  0.0441  0.5694
   21phy    C29  548   0.670   3.572   1.683 -0.3161 -0.3319 -0.0636
   21phy    C27  549   0.578   3.717   1.514 -0.0814  0.6478  0.2893
   21phy    C26  550   0.530   3.709   1.368  0.0234  0.1728  0.1223
   21phy    C25  551   0.403   3.790   1.334 -0.2031  0.5313  0.0400
   21phy    C23  552   0.348   3.770   1.194 -0.2195 -0.6953  0.4938
   21phy    C24  553   0.214   3.696   1.208  0.1013  0.5278 -0.1066
   21phy    C22  554   0.300   3.903   1.128 -0.3245 -0.4763  0.7891
   21phy    C21  555   0.415   3.978   1.051  0.2906 -0.7247 -0.4751
   21phy    C20  556   0.366   4.115   1.010  0.1312  0.5676  0.4289
   21phy    C18  557   0.458   4.198   0.914 -0.5847 -0.1820 -0.1010
   21phy    O01  558   0.594   4.218   0.959  0.3448  0.5029 -0.0863
   21phy    H01  559   0.585   4.206   1.052  1.1034  1.5379  0.1398
   21phy    C19  560   0.394   4.337   0.919 -0.2162  0.1781  0.2703
   21phy    C13  561   0.477   4.131   0.768  0.1797 -0.9805 -0.5366
   21phy     H3  562   0.543   4.043   0.792  0.0994 -0.3291  2.4870
   21phy    O33  563   0.371   4.058   0.711 -0.1385  0.5133 -0.0666
   21phy    H1B  564   0.292   4.106   0.695  0.8137  1.4155 -2.5262
   21phy    C12  565   0.591   4.171   0.661 -0.1594  0.7345  1.0403
   21phy    O11  566   0.691   4.256   0.708  0.0313 -0.3361  0.0571
   21phy    H1A  567   0.694   4.240   0.800 -0.7483 -0.1369  0.1259
   22phy    C35  568   1.336   3.531   0.777  0.1879  0.0413  0.1383
   22phy    C33  569   1.416   3.646   0.835 -0.6700 -0.2958 -0.1251
   22phy    C34  570   1.353   3.718   0.952 -0.0945 -0.3365  0.2986
   22phy    C32  571   1.567   3.623   0.838 -0.2582  0.4678 -0.2227
   22phy    C31  572   1.672   3.734   0.807  0.0225  0.5262 -0.3068
   22phy    C30  573   1.819   3.681   0.811  0.4759 -0.2276  0.4269
   22phy    C28  574   1.933   3.782   0.782 -0.2945  1.0835 -0.1232
   22phy    C29  575   1.960   3.847   0.920  0.0731 -0.2227  0.2577
   22phy    C27  576   2.067   3.712   0.753  0.1921  0.0847 -0.0318
   22phy    C26  577   2.105   3.696   0.607  0.3374 -0.1338 -0.3948
   22phy    C25  578   2.252   3.646   0.587 -0.0043  0.0839 -0.1314
   22phy    C23  579   2.312   3.681   0.449  0.0879 -0.6805 -0.0823
   22phy    C24  580   2.463   3.707   0.469  0.2179 -0.2729 -0.5973
   22phy    C22  581   2.294   3.563   0.346  0.9805  0.2356 -0.5956
   22phy    C21  582   2.205   3.591   0.225 -0.2541 -0.1037  0.0292
   22phy    C20  583   2.195   3.457   0.151  0.0661 -1.1727 -0.0653
   22phy    C18  584   2.106   3.451   0.026  0.1853  0.2958 -0.1306
   22phy    O01  585   1.969   3.494   0.028  0.5220 -0.0511  0.3694
   22phy    H01  586   1.921   3.473   0.107  1.3998 -1.3268  0.5935
   22phy    C19  587   2.101   3.298   0.011  0.5056  0.3571  0.3675
   22phy    C13  588   2.183   3.522  -0.103  0.0531  0.1589  0.3799
   22phy     H3  589   2.182   3.628  -0.069 -0.6482  0.2905 -0.0257
   22phy    O33  590   2.323   3.509  -0.126 -0.2618 -0.3506 -0.2568
   22phy    H1B  591   2.332   3.450  -0.198  0.0563  0.2525 -0.7189
   22phy    C12  592   2.107   3.563  -0.236  0.2540  0.2972  0.3222
   22phy    O11  593   2.136   3.692  -0.291  0.4441 -0.4545 -0.2363
   22phy    H1A  594   2.124   3.750  -0.219 -1.0288  0.0390 -0.8423
   23phy    C35  595   1.868   3.644   2.534  0.2213  0.0152 -0.2043
   23phy    C33  596   1.921   3.622   2.389 -0.4503 -0.1126 -0.2840
   23phy    C34  597   2.040   3.522   2.398  0.1737  0.1229  0.0188
   23phy    C32  598   1.826   3.592   2.274 -0.2778  0.6690 -0.6678
   23phy    C31  599   1.723   3.692   2.223 -0.4451 -0.2189 -0.5748
   23phy    C30  600   1.683   3.673   2.076  0.6414  0.6533  0.0141
   23phy    C28  601   1.617   3.797   2.004 -0.4634 -0.2463 -0.0322
   23phy    C29  602   1.643   3.770   1.851 -0.3405 -0.9749 -0.3017
   23phy    C27  603   1.474   3.825   2.031 -0.0584  0.3432  0.0793
   23phy    C26  604   1.451   3.955   2.112  0.6077  0.3002 -0.4002
   23phy    C25  605   1.301   3.964   2.132  0.4983 -0.1330 -0.2880
   23phy    C23  606   1.255   4.071   2.231  0.1897  0.1054 -0.5369
   23phy    C24  607   1.266   4.214   2.178 -0.0850  0.6093 -0.5836
   23phy    C22  608   1.113   4.029   2.272  0.0028 -0.2063  0.5649
   23phy    C21  609   1.069   4.063   2.416 -0.1771 -0.2767  0.2152
   23phy    C20  610   0.949   3.981   2.463 -0.0460 -0.4690 -0.3947
   23phy    C18  611   0.899   3.969   2.613 -0.6243  0.1887 -0.2008
   23phy    O01  612   0.900   4.094   2.686 -0.0430 -0.1437  0.9265
   23phy    H01  613   0.858   4.082   2.769 -0.5270  1.2178  0.9019
   23phy    C19  614   0.748   3.952   2.591  0.0512 -0.0138 -0.3966
   23phy    C13  615   0.959   3.850   2.705  0.5833 -0.0469  0.3520
   23phy     H3  616   0.975   3.762   2.638 -1.5767  1.8384 -2.9256
   23phy    O33  617   0.874   3.796   2.809 -0.3212 -0.1421  0.7333
   23phy    H1B  618   0.891   3.834   2.893 -2.2733  0.0266  1.1003
   23phy    C12  619   1.103   3.870   2.766  0.2006  0.0746  0.3235
   23phy    O11  620   1.110   3.965   2.867 -0.0242 -0.0850 -0.4722
   23phy    H1A  621   1.071   4.045   2.838  2.3419  1.2565 -0.1526
   24phy    C35  622   4.859   4.449   2.321 -0.4016 -0.0846  0.1750
   24phy    C33  623   4.917   4.589   2.312  0.4114 -0.8076  0.5268
   24phy    C34  624   4.802   4.680   2.261 -0.1692  0.8074  0.2602
   24phy    C32  625   4.954   4.644   2.445 -0.7786 -0.2907  0.2048
   24phy    C31  626   5.098   4.700   2.460  0.2439 -0.0351 -0.1776
   24phy    C30  627   5.140   4.745   2.599  0.3328 -0.1153  0.2582
   24phy    C28  628   5.283   4.781   2.615 -0.5156 -0.9386  0.2850
   24phy    C29  629   5.296   4.935   2.586  0.4150  0.3283 -0.6555
   24phy    C27  630   5.323   4.745   2.756 -0.0739 -0.1920  0.3380
   24phy    C26  631   5.467   4.692   2.776 -0.6722  0.0021 -0.6943
   24phy    C25  632   5.485   4.655   2.927  0.1446  0.4747  0.2156
   24phy    C23  633   5.631   4.647   2.989 -0.1285  0.2895  0.8220
   24phy    C24  634   5.694   4.783   3.037 -0.0077  0.2264  0.0860
   24phy    C22  635   5.625   4.550   3.108 -0.2351  0.5222  0.5667
   24phy    C21  636   5.742   4.456   3.093  0.0757  0.1845 -0.3812
   24phy    C20  637   5.756   4.374   3.219 -0.4591 -0.7605 -0.3333
   24phy    C18  638   5.871   4.273   3.235 -0.4817 -0.0274  0.2159
   24phy    O01  639   5.995   4.344   3.223 -0.0806  0.0169  0.2942
   24phy    H01  640   5.993   4.432   3.257 -0.5532 -0.1402  0.6971
   24phy    C19  641   5.858   4.236   3.381 -0.1817  0.4400 -0.4945
   24phy    C13  642   5.880   4.142   3.135 -0.2739 -0.3797 -0.4180
   24phy     H3  643   5.780   4.092   3.139 -1.0555  1.1749  1.2876
   24phy    O33  644   5.964   4.040   3.177 -0.1277  0.1720  0.2219
   24phy    H1B  645   6.040   4.081   3.214 -0.9676  0.4312  1.7591
   24phy    C12  646   5.918   4.167   2.988 -0.4114  0.0871  0.9397
   24phy    O11  647   5.904   4.058   2.902 -0.1013 -0.2021 -0.3904
   24phy    H1A  648   5.815   4.028   2.899 -0.8449  1.8315  0.0505
   25phy    C35  649   1.232   4.391   1.289 -0.0971 -0.3058 -0.0119
   25phy    C33  650   1.204   4.523   1.219 -0.1358  0.1546  0.3691
   25phy    C34  651   1.144   4.630   1.312  0.1218  0.3689  0.3681
   25phy    C32  652   1.330   4.580   1.154 -0.1797  0.4224 -0.4455
   25phy    C31  653   1.323   4.653   1.021 -0.1893  0.1472 -0.0878
   25phy    C30  654   1.457   4.694   0.964 -0.3880 -0.0803 -0.3260
   25phy    C28  655   1.472   4.806   0.857  0.6838  0.0710 -0.7898
   25phy    C29  656   1.466   4.948   0.926  0.3702 -0.0620 -0.1702
   25phy    C27  657   1.600   4.792   0.778 -0.1638 -0.0646 -0.5174
   25phy    C26  658   1.593   4.826   0.627 -0.2047 -0.2875 -0.3653
   25phy    C25  659   1.722   4.766   0.566  0.3929  0.7819  0.2938
   25phy    C23  660   1.723   4.769   0.411 -0.1696 -0.4845  0.6593
   25phy    C24  661   1.815   4.890   0.360 -0.7273  0.2838  0.1667
   25phy    C22  662   1.801   4.645   0.359  0.3586  0.4573 -0.1326
   25phy    C21  663   1.719   4.577   0.251  0.3875  0.0638 -0.0481
   25phy    C20  664   1.779   4.440   0.218  0.2229  0.1310 -0.1160
   25phy    C18  665   1.712   4.358   0.096  0.2425  0.4312 -0.7094
   25phy    O01  666   1.569   4.361   0.118 -0.0649 -0.3428  0.5198
   25phy    H01  667   1.527   4.303   0.058  1.5570 -0.0216 -1.0214
   25phy    C19  668   1.754   4.214   0.142  0.8547 -0.2722 -0.1539
   25phy    C13  669   1.758   4.407  -0.051 -0.3951 -0.3926  0.2116
   25phy     H3  670   1.730   4.516  -0.055  0.8088 -0.0922 -0.8985
   25phy    O33  671   1.896   4.426  -0.073  0.1343  0.2032  0.3335
   25phy    H1B  672   1.939   4.345  -0.091 -0.0377  0.3806 -0.9153
   25phy    C12  673   1.668   4.373  -0.183 -0.3019  0.9533  0.0736
   25phy    O11  674   1.677   4.241  -0.245  0.0788 -0.7638  0.0066
   25phy    H1A  675   1.652   4.172  -0.187 -0.3500 -1.7751 -1.3107
   26phy    C35  676   0.321   0.347   1.728 -0.0273  0.3553  0.3427
   26phy    C33  677   0.450   0.320   1.649 -0.3776 -0.0398 -0.4682
   26phy    C34  678   0.429   0.376   1.504 -0.5007 -0.0424 -0.2116
   26phy    C32  679   0.567   0.393   1.717 -0.3775  0.6555  0.1152
   26phy    C31  680   0.713   0.349   1.699 -1.1600  0.2231  0.2831
   26phy    C30  681   0.818   0.433   1.778 -0.0420  0.5575 -0.2745
   26phy    C28  682   0.956   0.377   1.799  0.3773 -0.1067  0.2760
   26phy    C29  683   1.042   0.409   1.677  0.2040  0.2716 -0.1191
   26phy    C27  684   0.997   0.452   1.929 -0.4995  0.2210 -0.0972
   26phy    C26  685   1.123   0.393   1.998 -0.1753 -0.4389 -0.0645
   26phy    C25  686   1.168   0.481   2.117  0.8590 -0.3169  0.4728
   26phy    C23  687   1.311   0.481   2.161  0.1634 -0.1030 -0.2413
   26phy    C24  688   1.374   0.597   2.089 -0.5800  0.1359 -0.2813
   26phy    C22  689   1.318   0.489   2.314  0.4892 -0.2450 -0.8048
   26phy    C21  690   1.441   0.426   2.378 -0.0675  0.0716 -0.1809
   26phy    C20  691   1.458   0.450   2.536 -0.5183 -0.0912  0.1629
   26phy    C18  692   1.591   0.428   2.615 -0.1326  0.2369  0.6939
   26phy    O01  693   1.676   0.534   2.560 -0.1221 -0.2466 -0.5645
   26phy    H01  694   1.737   0.567   2.623 -0.1251  0.7993 -1.0802
   26phy    C19  695   1.563   0.453   2.762 -1.0180 -0.0320  0.7663
   26phy    C13  696   1.651   0.276   2.586  0.6092  0.0548  0.8605
   26phy     H3  697   1.640   0.254   2.477  1.5476  1.7562  0.3822
   26phy    O33  698   1.567   0.175   2.643 -0.0986  0.0105 -0.3566
   26phy    H1B  699   1.605   0.091   2.624 -0.3138 -0.6542  1.8646
   26phy    C12  700   1.809   0.240   2.605 -0.9229 -0.0799 -0.3148
   26phy    O11  701   1.874   0.253   2.732  0.1557 -0.0531 -0.3392
   26phy    H1A  702   1.874   0.174   2.782 -0.5396  0.6293  0.7821
   27phy    C35  703   0.461   0.502   1.114  0.1803 -0.1446  0.0691
   27phy    C33  704   0.421   0.621   1.024 -0.5614  0.4819 -0.0033
   27phy    C34  705   0.306   0.708   1.080 -0.3279  0.1073  0.2187
   27phy    C32  706   0.547   0.699   0.983 -0.7122  0.5408 -0.2820
   27phy    C31  707   0.563   0.700   0.828  0.0478  0.0312 -0.2049
   27phy    C30  708   0.699   0.758   0.804 -0.6546  0.3187 -0.2197
   27phy    C28  709   0.741   0.798   0.661  0.1965  0.0947 -0.3219
   27phy    C29  710   0.727   0.953   0.637 -0.4059 -0.0638 -0.0375
   27phy    C27  711   0.889   0.780   0.629 -0.2094 -0.4218 -0.2958
   27phy    C26  712   0.930   0.701   0.505  0.5360 -0.5767  0.6563
   27phy    C25  713   1.077   0.667   0.475 -0.4573 -0.0183  0.4501
   27phy    C23  714   1.112   0.583   0.354 -0.7722  0.3761  0.1342
   27phy    C24  715   1.204   0.655   0.257 -0.1212 -0.3668 -1.0523
   27phy    C22  716   1.181   0.454   0.405 -1.0060  0.5451 -0.1049
   27phy    C21  717   1.155   0.319   0.336 -0.2137  0.5887  0.2971
   27phy    C20  718   1.242   0.213   0.405 -0.0140 -0.1228  0.0131
   27phy    C18  719   1.262   0.068   0.341  0.4925  1.1611 -0.2088
   27phy    O01  720   1.135   0.002   0.337  0.4105 -0.0992 -0.0547
   27phy    H01  721   1.065   0.060   0.315  0.9789 -0.0981 -2.0260
   27phy    C19  722   1.355  -0.005   0.444 -0.0251 -0.0582 -0.2505
   27phy    C13  723   1.328   0.073   0.198 -0.2368  0.2093  0.5923
   27phy     H3  724   1.262   0.140   0.138  1.5046  0.5288 -1.0664
   27phy    O33  725   1.450   0.154   0.184  0.3844  0.6689 -0.3063
   27phy    H1B  726   1.439   0.221   0.118 -0.7561 -0.9798 -1.8818
   27phy    C12  727   1.325  -0.044   0.093 -1.1192  0.2234  0.4404
   27phy    O11  728   1.198  -0.095   0.083 -0.4884 -0.1527  0.4744
   27phy    H1A  729   1.166  -0.105   0.171  1.1623 -0.8716  1.0476
   28phy    C35  730   2.193   1.163   1.332 -0.4531 -0.4257 -0.3642
   28phy    C33  731   2.077   1.155   1.237 -0.0830 -0.0094 -1.0338
   28phy    C34  732   1.964   1.069   1.290 -0.1997 -0.3535 -0.4421
   28phy    C32  733   2.035   1.301   1.193 -0.1663 -0.1885 -0.2941
   28phy    C31  734   1.973   1.321   1.052  0.0123 -0.2318  0.0898
   28phy    C30  735   1.942   1.465   1.028  0.3653  0.0134 -0.4036
   28phy    C28  736   1.846   1.495   0.906 -0.5299  0.4768 -0.2696
   28phy    C29  737   1.705   1.505   0.952  0.1455  0.3338  0.2729
   28phy    C27  738   1.869   1.633   0.839  0.0712 -0.1961  0.3985
   28phy    C26  739   1.856   1.626   0.685  0.5941 -0.1799  0.3147
   28phy    C25  740   1.916   1.742   0.611  0.0788 -0.0022  0.5178
   28phy    C23  741   1.886   1.724   0.456 -0.3744 -0.0467 -0.5068
   28phy    C24  742   1.778   1.818   0.402 -0.0718 -0.1198 -0.1511
   28phy    C22  743   2.020   1.745   0.375  0.0783  0.1049  0.1996
   28phy    C21  744   2.047   1.690   0.233  0.2075  0.6154  0.3038
   28phy    C20  745   2.198   1.675   0.222  0.3592  0.4907 -0.2150
   28phy    C18  746   2.261   1.615   0.094  0.4314  0.0389 -0.0031
   28phy    O01  747   2.199   1.489   0.073 -0.2976  0.7790 -0.0685
   28phy    H01  748   2.105   1.497   0.077 -0.6659 -2.5160  1.5957
   28phy    C19  749   2.406   1.588   0.136  0.0739  0.1699 -0.2927
   28phy    C13  750   2.253   1.703  -0.039 -0.1907  0.4204 -0.0591
   28phy     H3  751   2.143   1.709  -0.057 -0.2728  2.0867  0.7234
   28phy    O33  752   2.277   1.844  -0.026  0.5726 -0.1479 -0.0699
   28phy    H1B  753   2.254   1.871   0.061 -1.5688 -1.6790 -0.0961
   28phy    C12  754   2.267   1.652  -0.189  0.8743 -0.8836 -0.1998
   28phy    O11  755   2.384   1.678  -0.270  0.0344  0.1616 -0.1993
   28phy    H1A  756   2.370   1.763  -0.307 -1.1958 -0.8606 -2.2955
   29phy    C35  757   0.669   4.723   0.870 -0.0075  0.0478 -0.1418
   29phy    C33  758   0.778   4.707   0.973 -0.0352 -0.1667  0.2348
   29phy    C34  759   0.739   4.788   1.092  0.0522  0.0727  0.0602
   29phy    C32  760   0.803   4.560   1.015 -0.0486 -0.0140  0.2828
   29phy    C31  761   0.911   4.478   0.931 -0.1410  0.3314 -0.8369
   29phy    C30  762   0.904   4.335   0.984 -0.2306 -0.3027 -0.7739
   29phy    C28  763   1.013   4.244   0.919 -0.3404  0.0223 -0.3390
   29phy    C29  764   1.131   4.200   1.013  0.4759  0.0452 -0.0564
   29phy    C27  765   0.956   4.125   0.837  0.3755 -0.0647  0.6663
   29phy    C26  766   1.023   4.088   0.704  0.3750  0.0998  0.0825
   29phy    C25  767   0.944   3.966   0.649  0.1375  0.0131 -0.3719
   29phy    C23  768   1.004   3.886   0.530 -0.3575  0.0585  0.0882
   29phy    C24  769   1.108   3.775   0.566 -0.5509  0.1180  0.0582
   29phy    C22  770   0.892   3.822   0.440  0.3572  0.0281  0.4863
   29phy    C21  771   0.922   3.823   0.291 -0.3378 -0.0749  0.1364
   29phy    C20  772   0.806   3.786   0.203 -0.2223  0.0924 -0.0168
   29phy    C18  773   0.839   3.734   0.056  0.3208  0.3025  1.0846
   29phy    O01  774   0.922   3.828  -0.012 -0.2965 -0.4020 -0.0778
   29phy    H01  775   0.898   3.916   0.009  1.1981  0.1632 -0.5921
   29phy    C19  776   0.713   3.732  -0.020  0.3716 -0.3196 -0.1624
   29phy    C13  777   0.908   3.584   0.055  0.6864 -0.7621 -0.3066
   29phy     H3  778   0.987   3.596   0.134 -0.4499  0.3246  0.7093
   29phy    O33  779   0.840   3.479   0.121  0.4861  0.0777 -0.0433
   29phy    H1B  780   0.806   3.509   0.203  2.2148  1.0178  0.3894
   29phy    C12  781   1.017   3.529  -0.044  0.3188 -0.1334 -0.1386
   29phy    O11  782   1.086   3.634  -0.110  0.0702  1.0781  0.1574
   29phy    H1A  783   1.050   3.718  -0.089 -1.3454  0.3600  0.7902
   30phy    C35  784   0.687   4.088   1.281 -0.4257 -0.4938 -0.5228
   30phy    C33  785   0.679   4.200   1.386  0.2478  0.3075  0.3368
   30phy    C34  786   0.801   4.187   1.478  0.0658 -0.0146  0.8837
   30phy    C32  787   0.653   4.343   1.334 -0.7276  0.0097  0.3730
   30phy    C31  788   0.509   4.378   1.325  0.2381 -0.3022 -0.2520
   30phy    C30  789   0.486   4.525   1.327  0.1336  0.0054 -0.1207
   30phy    C28  790   0.340   4.568   1.327  0.0577  0.0169 -0.2002
   30phy    C29  791   0.298   4.622   1.468  0.2715  0.6641 -0.0739
   30phy    C27  792   0.335   4.697   1.241  0.8585 -0.0348 -0.2909
   30phy    C26  793   0.258   4.673   1.114 -0.5869  0.8267  0.7708
   30phy    C25  794   0.268   4.787   1.002 -0.3752 -0.1905 -0.1874
   30phy    C23  795   0.170   4.752   0.892 -0.0711  0.3158  0.5281
   30phy    C24  796   0.046   4.831   0.909 -0.7930 -0.7974 -0.0763
   30phy    C22  797   0.236   4.794   0.760 -0.2108  0.5700  0.8701
   30phy    C21  798   0.293   4.678   0.677  0.0854  0.3655 -0.0360
   30phy    C20  799   0.313   4.726   0.534  0.4302  0.1287  0.8479
   30phy    C18  800   0.366   4.620   0.429  0.2693  0.2037 -0.1411
   30phy    O01  801   0.507   4.597   0.457  0.6935 -0.0023 -0.3114
   30phy    H01  802   0.549   4.680   0.465 -3.1390  2.4355 -2.5747
   30phy    C19  803   0.352   4.717   0.310  0.2536 -0.0391 -0.2931
   30phy    C13  804   0.282   4.484   0.406  0.1009  0.5257 -0.2995
   30phy     H3  805   0.292   4.433   0.505  0.6372 -0.8156 -1.0114
   30phy    O33  806   0.142   4.493   0.397  0.3593  0.1606  0.1409
   30phy    H1B  807   0.113   4.496   0.307 -0.6112 -0.1919  0.4297
   30phy    C12  808   0.343   4.355   0.350  0.0231  0.3632  0.2458
   30phy    O11  809   0.304   4.319   0.215  0.2577 -0.4761 -0.4122
   30phy    H1A  810   0.321   4.227   0.214  1.2866 -0.4757  3.1303
   31phy    C35  811   0.776   1.733   1.321  0.4513  0.1404  0.0317
   31phy    C33  812   0.835   1.597   1.316  0.1183  0.1554  0.2888
   31phy    C34  813   0.826   1.546   1.177 -0.2527  0.2095 -0.0604
   31phy    C32  814   0.974   1.609   1.384 -0.0194 -0.5328  0.9076
   31phy    C31  815   1.031   1.483   1.441 -0.5834  0.1479  0.1057
   31phy    C30  816   1.153   1.499   1.532 -0.7354  0.0853  0.0131
   31phy    C28  817   1.202   1.376   1.610 -0.0990 -0.0253 -0.0773
   31phy    C29  818   1.311   1.292   1.539 -0.5660  0.0335 -0.3582
   31phy    C27  819   1.240   1.423   1.753 -0.6696 -0.5143  0.0020
   31phy    C26  820   1.229   1.322   1.869 -0.2056  0.3138 -0.0100
   31phy    C25  821   1.243   1.396   2.006  0.5531 -0.3556  0.4231
   31phy    C23  822   1.254   1.317   2.137 -0.2516  0.2332 -0.1103
   31phy    C24  823   1.392   1.267   2.175 -0.8470  0.4906  0.4536
   31phy    C22  824   1.187   1.407   2.245 -0.3656 -0.4517 -0.4916
   31phy    C21  825   1.124   1.328   2.365 -0.1847  0.3568  0.7109
   31phy    C20  826   1.030   1.429   2.435  0.8629 -0.0527  0.0367
   31phy    C18  827   0.941   1.371   2.557 -0.7754  0.0603 -0.2840
   31phy    O01  828   1.021   1.286   2.640  0.3900  0.4645 -0.1642
   31phy    H01  829   1.112   1.304   2.627  0.2011  1.3263 -0.3327
   31phy    C19  830   0.932   1.488   2.653  0.4519 -0.3397  0.3820
   31phy    C13  831   0.798   1.299   2.517 -0.1544 -0.5293 -0.5171
   31phy     H3  832   0.742   1.360   2.441  1.4901  1.5596 -0.1373
   31phy    O33  833   0.709   1.299   2.633 -0.1855 -0.2174  0.2981
   31phy    H1B  834   0.748   1.267   2.712  0.0769  0.6106  0.5165
   31phy    C12  835   0.805   1.152   2.461  0.1669  0.3497 -0.3773
   31phy    O11  836   0.867   1.057   2.544  0.5326 -0.0418 -0.6455
   31phy    H1A  837   0.957   1.080   2.549  0.4699  0.1648 -0.4546
   32phy    C35  838   1.580   0.446   1.788 -0.3350 -0.6433 -0.0820
   32phy    C33  839   1.555   0.501   1.651 -0.4587 -0.5087  0.8995
   32phy    C34  840   1.406   0.522   1.630 -0.4709  0.3015  0.2167
   32phy    C32  841   1.642   0.622   1.619 -0.6519 -0.0606 -0.0517
   32phy    C31  842   1.798   0.595   1.601 -0.4922  0.0435  0.2084
   32phy    C30  843   1.873   0.717   1.545 -0.2062 -0.3027  0.2408
   32phy    C28  844   2.022   0.707   1.550  0.5934 -0.8632  0.6094
   32phy    C29  845   2.086   0.683   1.415  0.1575 -0.2113 -0.2034
   32phy    C27  846   2.065   0.836   1.611  0.3594 -0.4508  0.0912
   32phy    C26  847   2.155   0.834   1.728  0.0459  0.6337  0.2373
   32phy    C25  848   2.202   0.970   1.764  0.3644 -0.6631  0.2074
   32phy    C23  849   2.316   0.982   1.866  0.3665  0.5069 -0.6849
   32phy    C24  850   2.430   1.049   1.799 -0.2538  0.2336 -0.1466
   32phy    C22  851   2.267   1.065   1.985 -0.3225  0.6719  0.2257
   32phy    C21  852   2.327   1.033   2.123  0.0211  0.5207  0.5554
   32phy    C20  853   2.246   1.114   2.222 -0.0656 -0.0727  0.0724
   32phy    C18  854   2.317   1.143   2.357  0.3458 -0.0815 -0.0957
   32phy    O01  855   2.439   1.215   2.334  0.2234  0.0444  0.2909
   32phy    H01  856   2.499   1.171   2.391  0.2309  0.8310  0.9027
   32phy    C19  857   2.219   1.242   2.421  0.1390  0.0802 -0.1353
   32phy    C13  858   2.342   1.016   2.449 -0.4328  0.0451  0.7392
   32phy     H3  859   2.390   0.935   2.388 -0.2142  0.4165  0.4156
   32phy    O33  860   2.220   0.950   2.482  0.0201  0.4228 -0.1025
   32phy    H1B  861   2.154   1.011   2.509 -0.6745 -0.2466 -0.2688
   32phy    C12  862   2.434   1.018   2.578 -0.2409  0.1550  0.0808
   32phy    O11  863   2.555   1.097   2.566 -0.5042 -0.0915 -0.6519
   32phy    H1A  864   2.587   1.128   2.649 -0.0697 -0.4775 -0.6717
   33phy    C35  865   5.107   0.718   2.577 -0.0402 -0.3979  0.0871
   33phy    C33  866   5.090   0.714   2.424 -0.3848 -0.0859  0.1558
   33phy    C34  867   4.995   0.827   2.394  0.4190  0.1807  0.1719
   33phy    C32  868   5.230   0.743   2.364 -0.6023 -0.2028 -0.0405
   33phy    C31  869   5.315   0.613   2.344 -0.1483  0.2716 -0.3201
   33phy    C30  870   5.458   0.651   2.302  0.4205  0.3982  0.0562
   33phy    C28  871   5.547   0.528   2.276 -0.2993  0.3275  0.5544
   33phy    C29  872   5.532   0.475   2.134  0.1847  0.4193 -0.3778
   33phy    C27  873   5.696   0.568   2.295  0.6397  0.4252  0.1528
   33phy    C26  874   5.784   0.457   2.362 -0.6694 -0.4850 -0.9759
   33phy    C25  875   5.935   0.493   2.369  0.6854 -0.3691 -0.4025
   33phy    C23  876   6.014   0.427   2.485  0.2277 -0.6462 -0.0832
   33phy    C24  877   6.112   0.321   2.427 -0.1179 -0.1317  0.1414
   33phy    C22  878   6.089   0.533   2.569 -0.0926  0.1644  0.3663
   33phy    C21  879   6.090   0.502   2.719 -0.1465  0.3745 -0.4415
   33phy    C20  880   6.146   0.624   2.802 -0.1497  0.3297  0.6709
   33phy    C18  881   6.137   0.627   2.959 -0.0556  0.2177 -0.5389
   33phy    O01  882   6.118   0.489   3.011  0.2441 -0.2183 -0.5932
   33phy    H01  883   6.037   0.463   2.972 -0.4728  2.8958 -1.4215
   33phy    C19  884   6.277   0.672   2.999  0.8815 -0.0309 -0.0332
   33phy    C13  885   6.004   0.707   3.002 -0.7345 -0.7195  0.2412
   33phy     H3  886   5.917   0.678   2.939 -0.1797 -0.9710 -0.4252
   33phy    O33  887   6.022   0.841   2.965  0.0367  0.5690  0.0577
   33phy    H1B  888   5.941   0.884   2.947  0.2362  1.4989  1.2662
   33phy    C12  889   5.959   0.714   3.152 -0.0810 -0.2108 -0.7393
   33phy    O11  890   5.935   0.596   3.226 -0.4265  0.1790 -0.2217
   33phy    H1A  891   6.023   0.566   3.241 -1.0367 -1.4292  0.2512
   34phy    C35  892   4.083   4.038   1.636 -0.0137  0.4141  0.8462
   34phy    C33  893   4.171   3.931   1.701  0.0282 -0.2050  0.1023
   34phy    C34  894   4.183   3.970   1.844  0.0718 -0.1456  0.4504
   34phy    C32  895   4.121   3.788   1.684  0.3165 -0.7347 -0.5248
   34phy    C31  896   4.219   3.706   1.592  0.0604 -0.3866 -0.0840
   34phy    C30  897   4.170   3.564   1.560 -0.2626  0.1930 -0.2351
   34phy    C28  898   4.253   3.495   1.454  0.2334  0.3012  0.6922
   34phy    C29  899   4.325   3.366   1.500  0.3419  0.6900  0.1824
   34phy    C27  900   4.159   3.466   1.331 -0.0906 -0.1726 -0.3009
   34phy    C26  901   4.242   3.461   1.196  0.1438  0.1592 -0.5428
   34phy    C25  902   4.170   3.378   1.088 -0.5305  0.7623 -0.2310
   34phy    C23  903   4.247   3.387   0.955  0.5076 -0.9476  0.5354
   34phy    C24  904   4.290   3.248   0.922  0.4350 -0.6116  0.1706
   34phy    C22  905   4.154   3.439   0.844  0.7824 -0.0103  0.6453
   34phy    C21  906   4.221   3.518   0.733  0.3274 -0.1032  0.7720
   34phy    C20  907   4.112   3.545   0.621  0.2963 -0.0246 -0.2288
   34phy    C18  908   4.139   3.625   0.488  0.1128 -0.2991  0.7741
   34phy    O01  909   4.208   3.753   0.505  0.6473 -0.1755 -1.1366
   34phy    H01  910   4.297   3.734   0.524 -0.0547 -1.3392  1.4350
   34phy    C19  911   3.992   3.663   0.454  0.2685  0.7214  0.2565
   34phy    C13  912   4.219   3.535   0.377 -0.1926  0.5464  0.5276
   34phy     H3  913   4.326   3.545   0.409 -0.0192 -0.3730  0.2482
   34phy    O33  914   4.215   3.392   0.395 -0.1164  0.4122  0.0736
   34phy    H1B  915   4.141   3.355   0.350 -0.1216  2.5660 -1.8528
   34phy    C12  916   4.291   3.586   0.242  0.1523 -0.2439  0.2211
   34phy    O11  917   4.230   3.546   0.124 -0.0893  0.1092  0.4304
   34phy    H1A  918   4.140   3.573   0.127  0.0485  0.5001  1.4153
   35phy    C35  919   1.102   2.103   1.002 -0.7532  0.0906  0.4864
   35phy    C33  920   1.109   1.994   1.109  0.1690 -0.2962  0.2912
   35phy    C34  921   1.020   2.025   1.227  0.3843  0.2855 -0.1401
   35phy    C32  922   1.088   1.852   1.044 -0.4432  0.0097  0.5615
   35phy    C31  923   1.204   1.758   1.079  0.3141 -0.4073  0.5058
   35phy    C30  924   1.192   1.631   0.996  0.7441 -0.0164  0.0806
   35phy    C28  925   1.313   1.535   1.002  0.7597 -0.0333  0.0150
   35phy    C29  926   1.301   1.449   1.121  0.2189  0.4246 -0.0015
   35phy    C27  927   1.311   1.448   0.870  0.0266 -0.1636 -0.4015
   35phy    C26  928   1.364   1.519   0.747  0.3555 -0.1194 -0.0645
   35phy    C25  929   1.368   1.435   0.624 -0.1188  0.3810 -0.0573
   35phy    C23  930   1.372   1.476   0.474 -0.1830 -0.3278  0.4891
   35phy    C24  931   1.505   1.539   0.423  0.3438 -0.3765 -0.5231
   35phy    C22  932   1.340   1.342   0.400 -0.0140 -0.2768  0.1734
   35phy    C21  933   1.293   1.339   0.258  0.1854 -0.0836  0.4857
   35phy    C20  934   1.264   1.194   0.220  0.3245 -0.4874 -0.2192
   35phy    C18  935   1.244   1.160   0.063  0.3339  0.2069  0.6431
   35phy    O01  936   1.162   1.267  -0.007  0.1172  0.2347 -0.5190
   35phy    H01  937   1.121   1.228  -0.081  0.9066 -1.9732  0.1004
   35phy    C19  938   1.161   1.030   0.057  0.3637 -0.0736  0.0339
   35phy    C13  939   1.388   1.151  -0.012  0.5049 -0.5412  0.1758
   35phy     H3  940   1.429   1.254  -0.003  0.1344 -0.3887  0.1420
   35phy    O33  941   1.492   1.078   0.052 -0.3060 -0.0993 -0.3879
   35phy    H1B  942   1.552   1.136   0.096 -0.2452 -0.0512 -0.5343
   35phy    C12  943   1.408   1.158  -0.171  0.3594 -0.2017  0.2519
   35phy    O11  944   1.523   1.216  -0.214 -0.4424 -0.7713  0.0713
   35phy    H1A  945   1.509   1.239  -0.304 -1.1425  1.4622  0.6914
   36phy    C35  946   1.834   1.267   2.295 -0.1270 -0.3841  0.1617
   36phy    C33  947   1.865   1.284   2.148 -0.2481 -0.1218  0.1895
   36phy    C34  948   1.893   1.140   2.092 -0.1604  0.2265  0.1158
   36phy    C32  949   1.750   1.341   2.069  0.0484 -0.6680 -0.0366
   36phy    C31  950   1.747   1.491   2.058 -0.3562 -0.3668  0.2402
   36phy    C30  951   1.615   1.537   1.985 -0.2092  0.1151 -0.5325
   36phy    C28  952   1.588   1.684   2.021 -0.2877 -0.0032  0.3267
   36phy    C29  953   1.540   1.754   1.894 -0.0017 -1.1530  0.0353
   36phy    C27  954   1.477   1.687   2.128 -0.5603  0.0374  0.2002
   36phy    C26  955   1.462   1.820   2.210  0.0210  0.1070 -0.1058
   36phy    C25  956   1.328   1.820   2.283  0.5049 -0.1286  0.1513
   36phy    C23  957   1.276   1.938   2.361  0.1738  0.1641 -0.0418
   36phy    C24  958   1.223   2.040   2.259 -0.1326 -0.1249 -0.2592
   36phy    C22  959   1.152   1.891   2.446  0.1281  0.4829 -0.0561
   36phy    C21  960   1.130   1.970   2.580  0.3948  0.0821  0.2554
   36phy    C20  961   1.027   1.898   2.676 -0.3870 -0.4480 -0.0731
   36phy    C18  962   0.999   1.973   2.806 -0.0733 -0.6293 -0.8241
   36phy    O01  963   0.946   2.104   2.791  0.5369  0.1735 -0.0705
   36phy    H01  964   0.936   2.130   2.881 -0.0444 -2.7056  0.8251
   36phy    C19  965   0.877   1.896   2.849 -0.0928 -0.0848 -0.3588
   36phy    C13  966   1.110   1.976   2.927 -0.3087 -0.3072  0.4241
   36phy     H3  967   1.153   1.874   2.942 -0.5815 -0.9097 -2.2511
   36phy    O33  968   1.054   2.002   3.053 -0.2306 -0.3195 -0.2712
   36phy    H1B  969   1.074   2.090   3.078 -0.4274 -0.4198  0.2637
   36phy    C12  970   1.234   2.074   2.913  0.5125  0.6895 -0.8227
   36phy    O11  971   1.209   2.210   2.921  0.2081  0.3199 -0.2003
   36phy    H1A  972   1.225   2.242   3.007 -0.1853  2.5845 -0.8841
   37phy    C35  973   1.020   0.459   1.111  0.1157  0.4105  0.0002
   37phy    C33  974   0.954   0.568   1.193  0.0330 -0.6154  0.3446
   37phy    C34  975   0.957   0.533   1.341 -0.1693  0.1186  1.1984
   37phy    C32  976   1.000   0.709   1.149  0.3062 -0.3961 -0.4559
   37phy    C31  977   0.900   0.827   1.168  0.4989  0.0432 -0.2680
   37phy    C30  978   0.961   0.959   1.110 -0.1747 -0.4036 -0.2154
   37phy    C28  979   0.882   1.091   1.102 -0.4187 -0.8432 -0.4597
   37phy    C29  980   0.887   1.157   1.242  0.0353  0.7493 -0.3375
   37phy    C27  981   0.952   1.188   1.004 -0.1148  0.0523  0.0593
   37phy    C26  982   0.862   1.261   0.908  0.2133  0.0556 -0.2873
   37phy    C25  983   0.936   1.371   0.827 -0.1391  0.0640 -0.2256
   37phy    C23  984   0.851   1.440   0.722 -0.1401 -0.6136 -0.6883
   37phy    C24  985   0.833   1.588   0.765  0.0055  0.1537 -0.6674
   37phy    C22  986   0.914   1.422   0.580 -0.0917  0.0814 -0.3457
   37phy    C21  987   0.811   1.352   0.491 -0.7020 -0.1130  0.5212
   37phy    C20  988   0.851   1.289   0.356  0.1897  0.1379  0.0013
   37phy    C18  989   0.731   1.220   0.266  0.0009 -0.1181  0.2837
   37phy    O01  990   0.674   1.117   0.348  0.2514 -0.1956  0.7926
   37phy    H01  991   0.639   1.151   0.428  0.0587  0.8615  0.2891
   37phy    C19  992   0.813   1.142   0.153 -0.0806  0.3731  0.5241
   37phy    C13  993   0.628   1.324   0.201  0.3600  0.4571  0.3689
   37phy     H3  994   0.570   1.357   0.291 -0.5852  0.6616 -0.2953
   37phy    O33  995   0.680   1.454   0.163 -0.1141 -0.2034 -0.1145
   37phy    H1B  996   0.770   1.436   0.145 -0.7273 -0.5843 -3.2784
   37phy    C12  997   0.490   1.294   0.138  0.1561  0.3483  0.2103
   37phy    O11  998   0.489   1.306   0.003 -0.2817 -0.2601 -0.0342
   37phy    H1A  999   0.536   1.382  -0.024  0.6315 -0.4191  1.0194
   38phy    C35 1000   0.321   1.375   1.345 -0.1780  0.2445  0.3328
   38phy    C33 1001   0.425   1.293   1.415 -0.7714 -0.2086 -0.5896
   38phy    C34 1002   0.474   1.201   1.308  0.4524  0.2867 -0.0413
   38phy    C32 1003   0.528   1.377   1.497 -0.3547 -0.3214 -0.0865
   38phy    C31 1004   0.607   1.297   1.606 -0.1763 -0.2284  0.2767
   38phy    C30 1005   0.708   1.375   1.694  0.1936  0.0262  0.2823
   38phy    C28 1006   0.766   1.332   1.830 -0.2282 -0.2572 -0.0283
   38phy    C29 1007   0.885   1.226   1.814 -0.2643 -0.5500  0.1271
   38phy    C27 1008   0.816   1.456   1.909 -0.3059 -0.1468  0.5225
   38phy    C26 1009   0.774   1.475   2.055  0.2474 -0.0976  0.0820
   38phy    C25 1010   0.753   1.623   2.093 -0.0065  0.2190 -0.2550
   38phy    C23 1011   0.766   1.672   2.237  0.2714  0.6658 -0.8415
   38phy    C24 1012   0.882   1.766   2.263  0.2442 -0.4769  0.2937
   38phy    C22 1013   0.623   1.717   2.283 -0.3934 -0.1681  0.1358
   38phy    C21 1014   0.575   1.665   2.421 -0.2620  0.0994  0.9427
   38phy    C20 1015   0.440   1.725   2.452  0.2988 -0.6105 -0.6242
   38phy    C18 1016   0.381   1.740   2.597 -0.0506 -0.2021 -0.2855
   38phy    O01 1017   0.475   1.814   2.670  0.2221  0.0647 -0.0238
   38phy    H01 1018   0.491   1.896   2.627 -3.1825  1.3008  0.7793
   38phy    C19 1019   0.254   1.822   2.562 -0.2280  0.2610  0.4254
   38phy    C13 1020   0.344   1.606   2.679 -0.4454 -0.3392 -0.2909
   38phy     H3 1021   0.300   1.530   2.609  0.1696 -0.9385 -0.0379
   38phy    O33 1022   0.244   1.624   2.780  0.0033  0.3632 -0.5484
   38phy    H1B 1023   0.195   1.549   2.806 -0.0051  0.5153 -0.1163
   38phy    C12 1024   0.463   1.529   2.741 -0.1346 -0.0370 -0.2576
   38phy    O11 1025   0.476   1.397   2.703 -0.0606 -0.1689 -0.3280
   38phy    H1A 1026   0.552   1.396   2.648 -0.1880 -0.0689 -0.5097
   39phy    C35 1027   0.034   2.514   1.784  0.3135 -0.2460 -0.0300
   39phy    C33 1028   0.176   2.486   1.765  0.1613  0.4001 -0.4795
   39phy    C34 1029   0.203   2.475   1.618  0.6073  0.4340 -0.4456
   39phy    C32 1030   0.257   2.592   1.840  0.4487  0.0126 -0.0662
   39phy    C31 1031   0.369   2.553   1.939  0.3905  0.0369  0.0049
   39phy    C30 1032   0.443   2.673   1.986 -0.0036  0.3041  0.2470
   39phy    C28 1033   0.572   2.652   2.064 -0.2225 -0.5865  0.1132
   39phy    C29 1034   0.691   2.672   1.971  0.1329  0.6052 -0.3640
   39phy    C27 1035   0.570   2.759   2.179  0.4249  0.1496  0.3960
   39phy    C26 1036   0.619   2.715   2.315 -0.5448 -0.0522 -0.4071
   39phy    C25 1037   0.571   2.822   2.412  0.0339 -0.4788  0.1532
   39phy    C23 1038   0.643   2.824   2.542  0.2268  0.4202  0.1126
   39phy    C24 1039   0.755   2.928   2.550 -0.1416 -0.4000  0.3469
   39phy    C22 1040   0.543   2.860   2.648  0.5639 -0.0294 -0.2698
   39phy    C21 1041   0.519   2.767   2.763  0.1599  0.1910  0.1461
   39phy    C20 1042   0.474   2.835   2.894  0.2346 -0.0396  0.4528
   39phy    C18 1043   0.469   2.759   3.028 -0.3159  0.4654  0.6092
   39phy    O01 1044   0.603   2.706   3.039  0.6263  0.6741  0.2968
   39phy    H01 1045   0.621   2.651   2.965 -0.2222 -1.0154  1.3030
   39phy    C19 1046   0.458   2.874   3.133  0.1491  0.1526 -0.0995
   39phy    C13 1047   0.356   2.641   3.037  0.1469  0.2871 -0.5012
   39phy     H3 1048   0.354   2.585   2.939 -1.0687 -2.2451  0.8634
   39phy    O33 1049   0.221   2.698   3.045 -0.2851 -0.8725 -0.0807
   39phy    H1B 1050   0.218   2.747   3.125  0.6687  1.3905 -1.3555
   39phy    C12 1051   0.371   2.524   3.147 -0.2574  0.1242 -0.0746
   39phy    O11 1052   0.278   2.420   3.142 -0.1237  0.0253 -0.6197
   39phy    H1A 1053   0.202   2.464   3.107 -1.4347 -1.6753 -0.0369
   40phy    C35 1054   1.559   3.412   1.722 -0.0414 -0.2719  0.4652
   40phy    C33 1055   1.691   3.334   1.719 -0.4738  0.1374 -0.4726
   40phy    C34 1056   1.680   3.242   1.601  0.4790  0.2321 -0.2789
   40phy    C32 1057   1.804   3.432   1.708 -0.0187  0.0155  0.0917
   40phy    C31 1058   1.918   3.451   1.809 -0.1579 -0.7188 -0.3273
   40phy    C30 1059   2.014   3.562   1.773 -0.3597 -0.0818  0.0671
   40phy    C28 1060   2.110   3.595   1.890 -0.4805 -0.6885  0.5423
   40phy    C29 1061   2.253   3.550   1.863  0.2133  0.1372 -0.0610
   40phy    C27 1062   2.097   3.744   1.909  0.1514  0.0081  0.6140
   40phy    C26 1063   2.095   3.792   2.052 -0.6324  0.2615  0.3996
   40phy    C25 1064   2.080   3.943   2.064  0.5429  0.4956 -0.0433
   40phy    C23 1065   2.067   4.004   2.207 -0.1854  0.2520  0.0694
   40phy    C24 1066   2.195   4.078   2.242 -0.0178  0.2468  0.0017
   40phy    C22 1067   1.940   4.100   2.220  0.0612 -0.3076  0.2302
   40phy    C21 1068   1.860   4.075   2.350 -0.7383  0.1726  0.0902
   40phy    C20 1069   1.780   4.200   2.376 -0.2995  0.3927 -0.5135
   40phy    C18 1070   1.689   4.223   2.507 -0.5736  0.2118 -0.0279
   40phy    O01 1071   1.769   4.203   2.629  0.2342 -0.1860 -0.5386
   40phy    H01 1072   1.716   4.226   2.703  0.3522 -0.1902 -0.4525
   40phy    C19 1073   1.660   4.377   2.506  0.4590 -0.0846 -0.0101
   40phy    C13 1074   1.552   4.133   2.516 -0.6625 -0.8247  1.2919
   40phy     H3 1075   1.491   4.151   2.423  1.0217  1.2473  0.5044
   40phy    O33 1076   1.458   4.171   2.614  0.2429 -0.4434  0.3834
   40phy    H1B 1077   1.414   4.252   2.596  2.0400  0.4303 -0.2678
   40phy    C12 1078   1.566   3.978   2.543  0.6228 -0.2000  0.3695
   40phy    O11 1079   1.595   3.939   2.668  0.2603 -0.2771  0.0404
   40phy    H1A 1080   1.524   3.969   2.722  0.0337 -3.0677  1.4736
   41phy    C35 1081   0.103   1.539   1.863  0.0234 -0.2558  0.1717
   41phy    C33 1082   0.205   1.511   1.750 -0.0959  0.4004 -0.0314
   41phy    C34 1083   0.135   1.447   1.631  0.3162  0.2584  0.1330
   41phy    C32 1084   0.280   1.638   1.705 -0.2117  0.2516 -0.3330
   41phy    C31 1085   0.398   1.673   1.793  0.0360  0.1185  0.1067
   41phy    C30 1086   0.453   1.819   1.765 -0.0325  0.1811 -0.4133
   41phy    C28 1087   0.605   1.821   1.780  0.5262 -0.3667  0.2416
   41phy    C29 1088   0.681   1.752   1.666 -0.2007 -0.2260  0.0578
   41phy    C27 1089   0.651   1.971   1.795  0.3378 -0.0381  0.0313
   41phy    C26 1090   0.756   2.004   1.898 -0.3128 -0.2810  0.3040
   41phy    C25 1091   0.748   2.150   1.943  0.3436 -0.2070  0.3976
   41phy    C23 1092   0.860   2.192   2.040 -0.2150 -0.3222  0.1489
   41phy    C24 1093   0.960   2.279   1.966  0.4459 -0.0037  0.0347
   41phy    C22 1094   0.799   2.281   2.148 -0.1723 -0.1309 -0.0162
   41phy    C21 1095   0.806   2.221   2.289  0.0362 -0.2946 -0.0482
   41phy    C20 1096   0.776   2.329   2.392  0.4053  0.6901 -0.6863
   41phy    C18 1097   0.782   2.302   2.549 -0.9133 -0.4358 -0.3063
   41phy    O01 1098   0.914   2.250   2.588  0.1390  0.0637  0.0968
   41phy    H01 1099   0.896   2.189   2.656 -2.3777  0.6262  0.0297
   41phy    C19 1100   0.790   2.453   2.591  0.3054  0.2237 -0.0112
   41phy    C13 1101   0.648   2.233   2.605  0.2270  0.1003  0.1843
   41phy     H3 1102   0.561   2.279   2.553  1.3145  0.0500 -1.7987
   41phy    O33 1103   0.624   2.262   2.740  0.1200 -0.4444  0.1075
   41phy    H1B 1104   0.567   2.202   2.784 -0.5396  1.7100  2.4268
   41phy    C12 1105   0.627   2.080   2.576  0.2779  0.3662 -0.1058
   41phy    O11 1106   0.495   2.037   2.598 -0.4484 -0.6742 -0.5713
   41phy    H1A 1107   0.431   2.105   2.597 -0.9730 -1.1567 -1.7954
   42phy    C35 1108   4.709   0.576   1.576  0.0890  0.2279 -0.1983
   42phy    C33 1109   4.629   0.674   1.658 -0.3403 -0.1234 -0.3543
   42phy    C34 1110   4.597   0.606   1.793  0.3475 -0.1620 -0.3295
   42phy    C32 1111   4.707   0.804   1.682  0.0838 -0.7126 -0.4897
   42phy    C31 1112   4.676   0.923   1.589 -0.1894 -0.2679  1.0838
   42phy    C30 1113   4.759   1.050   1.626  0.2194  0.0401  0.5324
   42phy    C28 1114   4.717   1.181   1.552  0.0799  0.4041  0.2093
   42phy    C29 1115   4.644   1.289   1.630 -0.2408  0.6091  0.3436
   42phy    C27 1116   4.846   1.250   1.503  0.6443  0.0005  0.1431
   42phy    C26 1117   4.862   1.257   1.352  0.7032 -0.2904  0.2863
   42phy    C25 1118   4.995   1.324   1.307  0.1646 -0.3705 -0.2853
   42phy    C23 1119   5.017   1.333   1.160 -0.1762  0.0148 -0.2439
   42phy    C24 1120   5.085   1.465   1.134 -0.0562  0.2667 -0.3393
   42phy    C22 1121   5.084   1.211   1.098  0.0325  0.1128 -0.1179
   42phy    C21 1122   5.043   1.174   0.956 -0.3355  0.1411  0.5842
   42phy    C20 1123   5.139   1.064   0.909  0.1442  0.1006 -0.2259
   42phy    C18 1124   5.098   0.978   0.781 -0.0561  0.6205 -0.5508
   42phy    O01 1125   4.967   0.924   0.800 -0.1249 -0.1386 -0.9961
   42phy    H01 1126   4.921   0.981   0.859  3.6771 -0.5629  2.8233
   42phy    C19 1127   5.184   0.858   0.798 -0.6767  0.1799 -0.3675
   42phy    C13 1128   5.108   1.057   0.638  0.3675  0.8613 -0.1201
   42phy     H3 1129   5.029   1.136   0.648 -0.8502 -0.4114  0.8441
   42phy    O33 1130   5.218   1.148   0.619  0.0846 -0.1531 -0.3089
   42phy    H1B 1131   5.264   1.158   0.700  1.8692  0.1306 -1.3072
   42phy    C12 1132   5.036   1.006   0.511 -0.2244  0.0918 -0.0112
   42phy    O11 1133   5.113   0.939   0.416  0.1616  0.0174 -0.5469
   42phy    H1A 1134   5.178   0.886   0.458 -1.0450 -0.4253  0.8694
   43phy    C35 1135   4.927   0.649   1.994  0.1379  0.6902 -0.5454
   43phy    C33 1136   5.034   0.557   1.936  0.5404  0.2460 -0.3817
   43phy    C34 1137   4.961   0.446   1.857 -0.2093  0.0670  0.1425
   43phy    C32 1138   5.142   0.625   1.848 -0.0885  0.4386  0.1502
   43phy    C31 1139   5.266   0.686   1.916 -0.3796  0.0540 -0.9397
   43phy    C30 1140   5.369   0.748   1.818 -0.2141  0.3871 -0.4874
   43phy    C28 1141   5.500   0.817   1.864 -0.1492 -0.6925 -0.7822
   43phy    C29 1142   5.591   0.834   1.741 -0.7855 -0.1012 -0.1283
   43phy    C27 1143   5.471   0.959   1.928 -0.3030  0.4555 -0.1794
   43phy    C26 1144   5.578   0.991   2.034  0.0076 -0.1237  0.0916
   43phy    C25 1145   5.516   1.118   2.111 -0.3834  0.2416 -0.1281
   43phy    C23 1146   5.563   1.157   2.248  0.0449  0.0689 -0.7275
   43phy    C24 1147   5.513   1.302   2.270  0.4867  0.1346 -0.1010
   43phy    C22 1148   5.496   1.060   2.347 -0.1692  0.2968  0.1598
   43phy    C21 1149   5.551   1.048   2.486  0.2087  0.5671 -0.4152
   43phy    C20 1150   5.486   0.932   2.562 -0.4198  0.3957 -0.0535
   43phy    C18 1151   5.546   0.902   2.705  0.2162 -0.5675 -0.2610
   43phy    O01 1152   5.611   1.012   2.767  0.7893 -0.5792 -0.7536
   43phy    H01 1153   5.543   1.077   2.777  0.3663 -1.3077  1.6732
   43phy    C19 1154   5.409   0.875   2.783 -0.4487 -0.7328 -0.2223
   43phy    C13 1155   5.650   0.776   2.709  0.0294 -0.1619  0.6186
   43phy     H3 1156   5.601   0.688   2.662  0.7704 -0.4680  0.3979
   43phy    O33 1157   5.668   0.730   2.839  0.5882 -0.4252 -0.2367
   43phy    H1B 1158   5.699   0.798   2.895 -1.4780 -0.5765  1.1974
   43phy    C12 1159   5.794   0.795   2.648  0.0088 -0.1588 -0.0448
   43phy    O11 1160   5.882   0.872   2.729  0.0338 -0.3669 -0.4775
   43phy    H1A 1161   5.918   0.936   2.670  0.1443  0.2267  0.2191
   44phy    C35 1162   1.017   2.023   0.639  1.0024  0.5681 -0.0466
   44phy    C33 1163   1.044   1.921   0.526 -0.2606 -0.1685  0.0491
   44phy    C34 1164   0.913   1.847   0.493  0.1495  0.0136 -0.2015
   44phy    C32 1165   1.129   1.981   0.418 -0.4618 -0.3645 -0.4961
   44phy    C31 1166   1.227   1.880   0.356 -0.0858  0.3944  0.0634
   44phy    C30 1167   1.304   1.941   0.237  0.4786 -0.3415  0.6497
   44phy    C28 1168   1.397   1.849   0.150 -0.1784  0.2985 -0.8112
   44phy    C29 1169   1.339   1.732   0.063 -0.2409 -0.2155 -0.3448
   44phy    C27 1170   1.473   1.943   0.061 -0.3118  0.1887 -0.3144
   44phy    C26 1171   1.624   1.930   0.068  0.2297  0.4476 -0.7673
   44phy    C25 1172   1.698   1.994  -0.058 -0.3874  0.3302  0.3113
   44phy    C23 1173   1.856   1.966  -0.076  0.4375 -0.1118 -0.0566
   44phy    C24 1174   1.894   1.936  -0.218 -0.1833  0.0193  0.5093
   44phy    C22 1175   1.938   2.084  -0.030 -0.6245  0.0906  0.2941
   44phy    C21 1176   1.977   2.089   0.116 -0.1549  0.0791 -0.4402
   44phy    C20 1177   2.003   2.231   0.151 -0.1967 -0.5443  0.2066
   44phy    C18 1178   1.972   2.272   0.303 -0.0643 -0.2064  0.6520
   44phy    O01 1179   1.834   2.236   0.339 -0.0267 -0.4725  0.7248
   44phy    H01 1180   1.819   2.279   0.421 -3.3934  1.0879 -0.5254
   44phy    C19 1181   1.982   2.424   0.288 -0.3754  0.2219  0.3488
   44phy    C13 1182   2.074   2.216   0.410  0.4474  0.1216  0.5435
   44phy     H3 1183   2.053   2.106   0.410  0.4843  0.0969  1.8263
   44phy    O33 1184   2.217   2.203   0.375  0.1804 -0.2630  0.1829
   44phy    H1B 1185   2.269   2.247   0.440 -0.1585 -2.5144  2.1121
   44phy    C12 1186   2.049   2.204   0.562 -0.0307  0.0439  0.2390
   44phy    O11 1187   1.921   2.242   0.606  0.2500 -0.1118  0.2790
   44phy    H1A 1188   1.917   2.240   0.699 -1.5389 -0.7456  0.2379
   45phy    C35 1189   1.397   2.199   1.324  0.3614  0.0425  0.7266
   45phy    C33 1190   1.481   2.287   1.418  0.5454  0.0453  0.1056
   45phy    C34 1191   1.618   2.316   1.364  0.5792  0.1684  0.0789
   45phy    C32 1192   1.399   2.408   1.467  0.4407 -0.3191 -0.4795
   45phy    C31 1193   1.426   2.466   1.606 -0.1968  0.6309 -0.4769
   45phy    C30 1194   1.327   2.567   1.661 -0.8180 -0.4150  0.1463
   45phy    C28 1195   1.369   2.617   1.802  0.3893 -0.1991 -0.6792
   45phy    C29 1196   1.434   2.754   1.782 -0.2378  0.1526 -0.1839
   45phy    C27 1197   1.247   2.621   1.888 -0.1247 -0.0666  0.0286
   45phy    C26 1198   1.280   2.625   2.040  0.4559  0.0380  0.2424
   45phy    C25 1199   1.154   2.590   2.119 -0.8589 -0.1371 -0.0940
   45phy    C23 1200   1.182   2.607   2.270  0.2567 -0.0893 -0.3282
   45phy    C24 1201   1.047   2.652   2.337  0.4164  0.8751 -0.4679
   45phy    C22 1202   1.248   2.482   2.339  0.3650  0.2240 -0.5288
   45phy    C21 1203   1.352   2.516   2.449  0.3125 -0.1257  0.0746
   45phy    C20 1204   1.407   2.414   2.548  0.4342  0.1591  0.2396
   45phy    C18 1205   1.497   2.465   2.665 -0.7646 -1.0222 -0.0658
   45phy    O01 1206   1.437   2.562   2.750 -0.2229  0.0511  0.0690
   45phy    H01 1207   1.492   2.578   2.824  2.0218 -0.2445 -1.4585
   45phy    C19 1208   1.496   2.341   2.760  0.1917 -0.4535  0.4199
   45phy    C13 1209   1.652   2.509   2.628  0.4489  0.2796 -0.1223
   45phy     H3 1210   1.687   2.453   2.538  2.9492  0.4676  0.6409
   45phy    O33 1211   1.757   2.493   2.725 -0.1915  0.5091  0.3441
   45phy    H1B 1212   1.836   2.538   2.702  0.9753 -1.3056  0.5849
   45phy    C12 1213   1.660   2.657   2.578 -0.4732  0.0689 -0.2159
   45phy    O11 1214   1.697   2.756   2.662  0.2519  0.4751 -0.0569
   45phy    H1A 1215   1.666   2.837   2.628  0.1447  1.2062  1.6609
   46phy    C35 1216   2.663   3.320   1.899 -0.2449  0.3980 -0.3910
   46phy    C33 1217   2.566   3.205   1.920  0.2051  0.0024  0.4970
   46phy    C34 1218   2.623   3.086   1.850  0.0082 -0.2345 -0.0670
   46phy    C32 1219   2.534   3.195   2.069  0.2820  0.1963  0.3016
   46phy    C31 1220   2.390   3.159   2.100  0.1923  0.0620  0.2931
   46phy    C30 1221   2.359   3.090   2.230  0.1149 -0.1511 -0.4747
   46phy    C28 1222   2.221   3.028   2.256  0.2596 -0.3558  0.0354
   46phy    C29 1223   2.206   2.881   2.232  0.3408  0.1319 -0.6170
   46phy    C27 1224   2.183   3.065   2.397 -0.3231  0.0930 -0.0759
   46phy    C26 1225   2.040   3.101   2.422  0.1843  0.2186  0.0592
   46phy    C25 1226   2.009   3.137   2.574  1.0376  0.5850  0.8024
   46phy    C23 1227   1.863   3.181   2.591  0.0457  0.2404  0.1429
   46phy    C24 1228   1.766   3.069   2.580  0.1375  0.2411  0.2450
   46phy    C22 1229   1.870   3.255   2.728  0.4870  0.2098  0.1809
   46phy    C21 1230   1.749   3.354   2.750 -0.2212 -0.1263 -0.1349
   46phy    C20 1231   1.737   3.410   2.893 -0.5458 -0.4836  0.1624
   46phy    C18 1232   1.603   3.475   2.944 -0.6427 -0.0116 -0.2760
   46phy    O01 1233   1.494   3.386   2.920  0.1557  0.6426  0.2415
   46phy    H01 1234   1.419   3.443   2.915 -2.1294 -2.1410  0.3203
   46phy    C19 1235   1.607   3.455   3.098 -0.3061  0.2577 -0.5027
   46phy    C13 1236   1.577   3.624   2.884  0.0838 -0.6335 -0.4368
   46phy     H3 1237   1.607   3.629   2.776  1.1375  1.2743 -0.0919
   46phy    O33 1238   1.667   3.722   2.935 -0.3489  0.0481 -0.1487
   46phy    H1B 1239   1.747   3.680   2.959  0.1587  1.6252  1.1229
   46phy    C12 1240   1.429   3.677   2.897 -0.9213  0.0207  0.1242
   46phy    O11 1241   1.325   3.583   2.878 -0.5337 -0.1536  0.2647
   46phy    H1A 1242   1.243   3.604   2.917 -1.3589  0.5719 -1.7287
   47phy    C35 1243   0.996   2.432   1.331  0.0585  0.4483 -0.0732
   47phy    C33 1244   0.883   2.480   1.425 -0.1950  0.0433  0.2270
   47phy    C34 1245   0.935   2.452   1.565 -0.1973 -0.1363 -0.1919
   47phy    C32 1246   0.829   2.620   1.399 -0.3779  0.3663 -0.2959
   47phy    C31 1247   0.688   2.646   1.455  0.5156  0.5104  0.1414
   47phy    C30 1248   0.618   2.778   1.421 -0.7080  0.1358  0.0602
   47phy    C28 1249   0.473   2.802   1.471 -0.0126  0.3053  0.5944
   47phy    C29 1250   0.472   2.852   1.619 -0.7785  0.7524  0.1965
   47phy    C27 1251   0.403   2.904   1.377  0.0945  0.3380 -0.2242
   47phy    C26 1252   0.261   2.866   1.330  0.5338 -0.1334  0.0441
   47phy    C25 1253   0.238   2.919   1.193 -0.8359 -0.2153  0.1131
   47phy    C23 1254   0.102   2.890   1.130  0.7299 -0.1547  0.9013
   47phy    C24 1255   0.005   3.000   1.182 -0.4781 -0.6299 -0.5736
   47phy    C22 1256   0.112   2.920   0.977  0.2273  0.0971 -0.4623
   47phy    C21 1257   0.023   2.835   0.880 -0.0722 -0.4963 -0.1769
   47phy    C20 1258   0.051   2.865   0.725  0.0013  0.6051 -0.0071
   47phy    C18 1259  -0.036   2.812   0.611 -0.4603  0.3947  0.1656
   47phy    O01 1260  -0.033   2.665   0.610  0.1905  0.5868 -0.7924
   47phy    H01 1261   0.052   2.634   0.635 -0.1490  0.9265  0.9020
   47phy    C19 1262   0.035   2.858   0.482  0.3113 -0.7369 -0.0335
   47phy    C13 1263  -0.189   2.860   0.599 -0.3841  0.2346  0.3701
   47phy     H3 1264  -0.232   2.813   0.691  2.2081 -1.7919  0.6436
   47phy    O33 1265  -0.217   2.998   0.633  0.1039  0.3848  0.7618
   47phy    H1B 1266  -0.307   3.002   0.660 -0.2933  0.5735 -0.5161
   47phy    C12 1267  -0.300   2.788   0.515 -0.4754  0.5070  0.0164
   47phy    O11 1268  -0.248   2.675   0.446  0.8322 -0.3385 -0.7333
   47phy    H1A 1269  -0.157   2.673   0.467  1.2538  2.2783 -1.9205
   48phy    C35 1270   1.559   3.316   2.144  0.4527 -0.4676  0.8653
   48phy    C33 1271   1.577   3.173   2.210  0.1206 -0.5953 -0.2712
   48phy    C34 1272   1.470   3.145   2.319 -0.4908 -0.0132  0.0946
   48phy    C32 1273   1.606   3.062   2.109 -0.2334 -0.0807  0.5641
   48phy    C31 1274   1.706   2.950   2.159  0.3069 -0.3997  0.0930
   48phy    C30 1275   1.704   2.827   2.063 -0.1404  0.0580 -0.1223
   48phy    C28 1276   1.745   2.706   2.142  0.3664  0.7413 -0.1280
   48phy    C29 1277   1.625   2.609   2.139 -0.1610  0.0033 -0.2517
   48phy    C27 1278   1.881   2.652   2.091  0.1191  0.1641 -0.5240
   48phy    C26 1279   1.940   2.524   2.159 -0.0394  0.0991  0.0233
   48phy    C25 1280   2.056   2.455   2.077 -0.5066  0.1139 -0.8785
   48phy    C23 1281   2.119   2.320   2.126  0.4351 -0.5693 -0.1066
   48phy    C24 1282   2.169   2.249   1.996 -0.0307  0.1931 -0.3712
   48phy    C22 1283   2.241   2.333   2.214 -0.3919 -0.1314  0.0399
   48phy    C21 1284   2.209   2.322   2.365  0.2041  0.3031 -0.2260
   48phy    C20 1285   2.322   2.372   2.447 -0.2354  0.3369 -0.3808
   48phy    C18 1286   2.283   2.432   2.589 -0.6346 -0.4670 -0.3491
   48phy    O01 1287   2.206   2.349   2.676 -0.4006  0.6482 -0.2720
   48phy    H01 1288   2.229   2.260   2.662 -1.3628  0.3222  0.1550
   48phy    C19 1289   2.421   2.434   2.657 -0.1282 -0.4606  0.1351
   48phy    C13 1290   2.222   2.587   2.580 -0.3125  0.0477 -0.1177
   48phy     H3 1291   2.275   2.652   2.507  0.1264  1.5722  1.4946
   48phy    O33 1292   2.241   2.663   2.697 -0.2846 -0.0312  0.0031
   48phy    H1B 1293   2.234   2.607   2.772  2.9068  1.5270  1.7043
   48phy    C12 1294   2.075   2.609   2.554  0.2492 -0.6665  0.8875
   48phy    O11 1295   1.990   2.529   2.628  0.2632  0.1892  0.0204
   48phy    H1A 1296   2.033   2.446   2.615  1.8400  1.0088 -0.2201
   49phy    C35 1297   1.120   1.853   1.815  0.4456 -0.1264 -0.2911
   49phy    C33 1298   1.198   1.962   1.741  0.3758 -0.1915  0.2441
   49phy    C34 1299   1.126   2.032   1.625  0.2516 -0.2217 -0.4150
   49phy    C32 1300   1.253   2.073   1.841 -0.4129 -0.5505  0.0159
   49phy    C31 1301   1.400   2.088   1.842 -0.4048  0.3620  0.5666
   49phy    C30 1302   1.450   2.160   1.961  0.4669  0.5572 -0.2345
   49phy    C28 1303   1.600   2.190   1.990  0.1649  0.3215 -0.2506
   49phy    C29 1304   1.655   2.298   1.905  0.4646 -0.1528  0.3157
   49phy    C27 1305   1.604   2.235   2.138 -0.6987 -0.3940 -0.0398
   49phy    C26 1306   1.692   2.149   2.236  0.1595 -0.2920 -0.6550
   49phy    C25 1307   1.722   2.222   2.372  0.0725 -0.4859 -0.1797
   49phy    C23 1308   1.785   2.130   2.480  0.7157  0.1344 -0.1244
   49phy    C24 1309   1.889   2.200   2.561 -0.0790  0.4358 -0.2461
   49phy    C22 1310   1.676   2.057   2.570  0.4676  0.1110  0.3796
   49phy    C21 1311   1.701   1.907   2.589 -0.8564 -0.0392 -0.0562
   49phy    C20 1312   1.581   1.846   2.669  0.1303  0.0480 -0.5545
   49phy    C18 1313   1.581   1.692   2.713  0.3888  0.2156  0.1847
   49phy    O01 1314   1.708   1.654   2.778  0.3864  0.3973  0.5076
   49phy    H01 1315   1.698   1.582   2.837 -1.8667  0.4023  0.2081
   49phy    C19 1316   1.478   1.706   2.822 -0.0859  0.4824 -0.3818
   49phy    C13 1317   1.544   1.580   2.601 -0.3031 -0.1013  0.2811
   49phy     H3 1318   1.452   1.611   2.546  0.8240 -2.0430 -2.9443
   49phy    O33 1319   1.507   1.455   2.652  0.1179 -0.1635 -0.3767
   49phy    H1B 1320   1.582   1.403   2.675  0.6602  1.3505  1.6124
   49phy    C12 1321   1.658   1.547   2.492  0.0190  0.1997  0.6095
   49phy    O11 1322   1.784   1.505   2.540  0.1276  0.0562  0.1406
   49phy    H1A 1323   1.784   1.442   2.609  1.2906 -0.5369 -0.3566
   50phy    C35 1324   0.505   1.968   0.431 -0.2900  0.2624  0.1427
   50phy    C33 1325   0.456   1.967   0.575  0.2416 -0.0050  0.7241
   50phy    C34 1326   0.426   1.822   0.596  0.0773 -0.8220 -0.2443
   50phy    C32 1327   0.561   2.005   0.677  0.3694  0.1228 -0.2275
   50phy    C31 1328   0.587   2.156   0.691 -0.3564  0.2515 -0.1573
   50phy    C30 1329   0.695   2.175   0.798  0.2853  0.8467 -0.0130
   50phy    C28 1330   0.731   2.317   0.832 -0.2998 -0.1102  0.3748
   50phy    C29 1331   0.766   2.333   0.980 -0.5611 -0.4161  0.1807
   50phy    C27 1332   0.850   2.369   0.743  0.0600  0.2642  0.4431
   50phy    C26 1333   0.836   2.510   0.681 -0.3554  0.3894 -0.6991
   50phy    C25 1334   0.964   2.546   0.600  0.0002  0.0070  0.3798
   50phy    C23 1335   0.968   2.679   0.522  0.7109  0.0448 -0.1775
   50phy    C24 1336   1.008   2.798   0.605  0.0276 -0.1424 -0.6612
   50phy    C22 1337   1.075   2.674   0.413  0.1079  0.0727 -0.2539
   50phy    C21 1338   1.030   2.645   0.272  0.3139  0.3251  0.1564
   50phy    C20 1339   1.140   2.646   0.160 -0.3708  0.2676 -0.7578
   50phy    C18 1340   1.111   2.607   0.016  0.0463 -0.0142  0.1567
   50phy    O01 1341   1.060   2.473   0.009  0.2544 -0.3443  0.1493
   50phy    H01 1342   0.975   2.473   0.051  0.1129 -2.0162 -0.0752
   50phy    C19 1343   1.253   2.608  -0.038 -0.1404  0.4293 -0.1379
   50phy    C13 1344   1.022   2.716  -0.064 -1.1281  0.5203  0.2071
   50phy     H3 1345   0.923   2.716  -0.012 -1.5264  1.5491 -0.5208
   50phy    O33 1346   1.048   2.849  -0.050 -0.1131 -0.2019 -0.3150
   50phy    H1B 1347   1.116   2.874  -0.110 -1.2109  0.1642 -1.4716
   50phy    C12 1348   0.923   2.691  -0.191 -0.4700  0.1410 -0.3600
   50phy    O11 1349   0.893   2.556  -0.234  0.0867 -0.5922 -0.0080
   50phy    H1A 1350   0.970   2.519  -0.272  1.4310  0.7432  1.3044
   51phy    C35 1351   2.080   1.962   1.639  0.0124 -0.4491 -0.5199
   51phy    C33 1352   1.965   1.873   1.670 -0.1336  0.2173 -0.0052
   51phy    C34 1353   1.932   1.883   1.818  0.5777 -0.1964 -0.4378
   51phy    C32 1354   1.846   1.915   1.585 -0.0990 -0.2406  0.3002
   51phy    C31 1355   1.816   1.838   1.457  0.2834 -0.2046  0.7906
   51phy    C30 1356   1.682   1.873   1.400 -0.0502 -0.2131  0.1096
   51phy    C28 1357   1.651   1.812   1.263  0.4878  0.4937  0.2357
   51phy    C29 1358   1.540   1.700   1.274  0.0089 -0.0048 -0.2877
   51phy    C27 1359   1.606   1.926   1.169  0.1994  0.1707 -0.2166
   51phy    C26 1360   1.669   1.927   1.033  0.1220  0.4374  0.0013
   51phy    C25 1361   1.571   1.993   0.935 -0.0891 -0.6164 -0.0314
   51phy    C23 1362   1.596   1.997   0.784  0.6217  0.1891  0.3172
   51phy    C24 1363   1.549   1.871   0.710  0.3441 -0.0672 -0.0668
   51phy    C22 1364   1.528   2.123   0.724  0.2196 -0.5055 -0.6505
   51phy    C21 1365   1.576   2.200   0.599  0.2215  0.1198  0.5170
   51phy    C20 1366   1.499   2.331   0.567  0.1764  0.3488 -0.5644
   51phy    C18 1367   1.541   2.412   0.442  0.7623  0.0822 -0.0985
   51phy    O01 1368   1.682   2.419   0.425  0.0419  0.0410 -0.2111
   51phy    H01 1369   1.720   2.456   0.502 -0.4368 -0.1769  0.1284
   51phy    C19 1370   1.496   2.557   0.479  0.0309 -0.1012  0.0156
   51phy    C13 1371   1.471   2.351   0.309  0.6898 -0.1482 -0.6733
   51phy     H3 1372   1.523   2.252   0.298 -0.9724 -1.0580 -0.6557
   51phy    O33 1373   1.340   2.290   0.305  0.3980 -0.1713 -0.2544
   51phy    H1B 1374   1.320   2.247   0.386 -2.3187  1.9826  0.3563
   51phy    C12 1375   1.517   2.393   0.172  0.1914 -0.3618 -0.0013
   51phy    O11 1376   1.656   2.417   0.157  0.2312 -0.0134  0.2410
   51phy    H1A 1377   1.698   2.374   0.229  1.9824 -0.3433 -0.9054
   52phy    C35 1378   1.330   0.987   0.629  0.0751 -0.4127 -0.0304
   52phy    C33 1379   1.359   0.934   0.773  0.3800 -0.1274 -0.0736
   52phy    C34 1380   1.240   0.865   0.835  0.2508 -0.0515  0.8321
   52phy    C32 1381   1.479   0.844   0.780 -0.0026 -0.4086 -0.3043
   52phy    C31 1382   1.605   0.911   0.848  0.2108  0.3054  0.0496
   52phy    C30 1383   1.727   0.820   0.856  0.3085  0.0768  0.3499
   52phy    C28 1384   1.850   0.899   0.897  0.0397 -0.6024  0.2907
   52phy    C29 1385   1.938   0.811   0.991  0.2854 -0.2490  0.2808
   52phy    C27 1386   1.940   0.927   0.776  0.3418  0.3991  0.2414
   52phy    C26 1387   1.961   1.069   0.735  0.2031 -0.0096 -0.0437
   52phy    C25 1388   2.079   1.093   0.645  0.5132 -0.3330 -0.6710
   52phy    C23 1389   2.068   1.229   0.578  0.2487 -0.1616  0.0651
   52phy    C24 1390   2.176   1.322   0.619 -0.1535  0.2959  0.5939
   52phy    C22 1391   2.082   1.218   0.428  0.5554 -0.6889 -0.4701
   52phy    C21 1392   1.958   1.249   0.340  0.9791  0.4497 -0.0061
   52phy    C20 1393   1.980   1.228   0.192 -0.4831 -0.0140 -0.0629
   52phy    C18 1394   1.860   1.251   0.091  0.4137 -0.9037 -0.1441
   52phy    O01 1395   1.736   1.190   0.135 -0.1383  0.2945  0.2236
   52phy    H01 1396   1.757   1.103   0.162 -1.2363 -0.5132 -1.3814
   52phy    C19 1397   1.894   1.164  -0.028 -0.3001 -0.2243 -0.2978
   52phy    C13 1398   1.838   1.407   0.051 -0.1318  0.0300 -0.3151
   52phy     H3 1399   1.830   1.454   0.153 -2.9776 -0.7338 -0.0986
   52phy    O33 1400   1.959   1.472   0.004 -0.2188 -0.4084  0.1886
   52phy    H1B 1401   1.949   1.495  -0.086 -0.8370  0.6971  0.5292
   52phy    C12 1402   1.706   1.486   0.008 -0.3903  0.4868  0.1810
   52phy    O11 1403   1.685   1.489  -0.132  0.0739 -0.2963  0.2612
   52phy    H1A 1404   1.666   1.399  -0.148  1.5550 -1.2771  3.2667
   53phy    C35 1405   0.686   3.779   0.899 -0.0412  0.4063  0.2352
   53phy    C33 1406   0.809   3.714   0.962 -0.0688 -0.0955 -0.2814
   53phy    C34 1407   0.800   3.756   1.105 -0.2528  0.9241  0.1840
   53phy    C32 1408   0.791   3.564   0.933  0.7516  0.1865 -0.2695
   53phy    C31 1409   0.916   3.502   0.875  0.3692 -0.0190 -0.2268
   53phy    C30 1410   0.880   3.359   0.825  0.5400 -0.0948  0.5077
   53phy    C28 1411   0.993   3.277   0.761  0.0590  0.1422  0.3308
   53phy    C29 1412   0.975   3.134   0.796 -0.3768  0.7617 -0.1597
   53phy    C27 1413   0.998   3.308   0.610 -0.3412  0.9279 -0.3974
   53phy    C26 1414   1.138   3.295   0.549 -0.0439 -0.0645 -0.4676
   53phy    C25 1415   1.144   3.375   0.421  0.0498  0.2481 -0.5740
   53phy    C23 1416   1.281   3.382   0.358 -0.0656  0.3162  0.3698
   53phy    C24 1417   1.271   3.363   0.205 -0.1092  0.6346  0.2046
   53phy    C22 1418   1.346   3.520   0.392 -0.3490  0.1489  0.0515
   53phy    C21 1419   1.493   3.536   0.376 -0.8721 -0.0094 -0.3954
   53phy    C20 1420   1.529   3.681   0.400  0.0740 -0.3711  0.3417
   53phy    C18 1421   1.660   3.757   0.353  0.4752  0.4612 -0.1853
   53phy    O01 1422   1.771   3.693   0.408 -0.6489 -0.5523 -0.6456
   53phy    H01 1423   1.740   3.640   0.479 -1.5586 -1.1839 -1.4844
   53phy    C19 1424   1.639   3.896   0.428 -0.3131  0.1173  0.4078
   53phy    C13 1425   1.672   3.772   0.193  0.0903 -0.1661 -0.3681
   53phy     H3 1426   1.673   3.665   0.161 -0.4173 -0.7243  1.3780
   53phy    O33 1427   1.559   3.809   0.122  0.6690 -0.3255  0.0851
   53phy    H1B 1428   1.566   3.879   0.060 -1.0576 -1.9495 -2.1039
   53phy    C12 1429   1.814   3.790   0.127  0.2283  0.3150 -0.4010
   53phy    O11 1430   1.851   3.737  -0.005  0.3758 -0.2622  0.0355
   53phy    H1A 1431   1.905   3.661   0.009  2.6347  0.9356 -1.7425
   54phy    C35 1432   3.585   2.390   0.781  0.5214 -0.0426  0.1740
   54phy    C33 1433   3.542   2.436   0.920 -0.2263  0.5875  0.2050
   54phy    C34 1434   3.651   2.422   1.032  0.2560  0.1165  0.1275
   54phy    C32 1435   3.482   2.575   0.912  0.1775  0.3389 -0.0586
   54phy    C31 1436   3.384   2.622   1.025  0.3839 -0.0410  0.0465
   54phy    C30 1437   3.340   2.766   1.008  0.0227  0.1685  0.3370
   54phy    C28 1438   3.235   2.800   1.118  0.1301 -0.5788 -0.0190
   54phy    C29 1439   3.300   2.893   1.226  0.9431  0.4456  0.0707
   54phy    C27 1440   3.122   2.889   1.058 -0.5649  0.0659 -0.4301
   54phy    C26 1441   3.015   2.818   0.972 -0.0813 -0.3998  0.0953
   54phy    C25 1442   2.895   2.905   0.954 -0.7443  0.2852 -0.2743
   54phy    C23 1443   2.785   2.851   0.854 -0.5770  0.2547 -0.5056
   54phy    C24 1444   2.686   2.753   0.917 -0.0490  0.6766  0.4463
   54phy    C22 1445   2.705   2.969   0.800  0.6187 -0.5551  0.6539
   54phy    C21 1446   2.760   3.049   0.681 -0.1040 -0.4591 -0.4938
   54phy    C20 1447   2.652   3.146   0.624 -0.5115  0.2914  0.5732
   54phy    C18 1448   2.685   3.226   0.493 -0.1356  0.2076 -0.0393
   54phy    O01 1449   2.804   3.303   0.523 -0.4406  0.4376  0.0227
   54phy    H01 1450   2.785   3.376   0.579  3.7905  1.7880  0.0513
   54phy    C19 1451   2.561   3.314   0.465 -0.3878 -0.3572 -0.2815
   54phy    C13 1452   2.718   3.132   0.366  0.9807  0.7615 -0.3387
   54phy     H3 1453   2.800   3.067   0.407  0.3405  0.6207  0.7702
   54phy    O33 1454   2.624   3.025   0.331  0.5464 -0.0205  0.5531
   54phy    H1B 1455   2.558   3.013   0.397  0.4099 -0.1010  0.4029
   54phy    C12 1456   2.813   3.180   0.250  0.1591 -0.0917 -0.0502
   54phy    O11 1457   2.738   3.240   0.142  0.0669  0.7084  0.0421
   54phy    H1A 1458   2.801   3.279   0.084  1.7036  0.0376  1.2665
   55phy    C35 1459   0.565   4.371   1.773  0.5738 -0.2263 -0.1033
   55phy    C33 1460   0.500   4.240   1.799  0.6976  0.6412 -0.1887
   55phy    C34 1461   0.535   4.198   1.938 -0.3609  0.8808 -0.0079
   55phy    C32 1462   0.351   4.256   1.781  0.0238 -0.5466 -0.4256
   55phy    C31 1463   0.289   4.162   1.671  0.0308  0.2247  0.7917
   55phy    C30 1464   0.144   4.206   1.631 -0.0590  0.2894 -0.5046
   55phy    C28 1465   0.064   4.131   1.525  0.0328  0.5108 -0.2244
   55phy    C29 1466  -0.033   4.030   1.588  0.0772 -0.2889  0.2275
   55phy    C27 1467  -0.022   4.238   1.456 -0.2651 -0.4822  0.5043
   55phy    C26 1468  -0.059   4.210   1.310 -0.0015  0.0630 -0.3179
   55phy    C25 1469  -0.137   4.326   1.249  0.1737 -0.1871  0.0709
   55phy    C23 1470  -0.183   4.298   1.107  0.4772  0.2478  0.7777
   55phy    C24 1471  -0.327   4.246   1.096 -0.4899  0.5699  0.1713
   55phy    C22 1472  -0.170   4.420   1.013  0.8360  0.1613  0.7382
   55phy    C21 1473  -0.133   4.391   0.873 -0.3518 -0.3744  0.4196
   55phy    C20 1474  -0.132   4.514   0.779  0.2326  0.6769 -0.1976
   55phy    C18 1475  -0.100   4.512   0.630  0.3209  0.5129 -0.1952
   55phy    O01 1476   0.024   4.445   0.621 -0.0741  0.6902  0.1960
   55phy    H01 1477   0.051   4.460   0.533  0.4995 -0.2486  0.2030
   55phy    C19 1478  -0.083   4.658   0.594  0.2804 -0.0558  0.0266
   55phy    C13 1479  -0.212   4.432   0.548 -0.1469 -0.0567  0.0625
   55phy     H3 1480  -0.212   4.330   0.595 -0.0641  0.0938  0.3942
   55phy    O33 1481  -0.349   4.470   0.570  0.3221  0.6517  0.4393
   55phy    H1B 1482  -0.356   4.555   0.531  0.2181  0.0874 -0.8611
   55phy    C12 1483  -0.192   4.366   0.405  0.5063  1.1684  0.1277
   55phy    O11 1484  -0.274   4.253   0.371  0.3741 -0.0158  0.1395
   55phy    H1A 1485  -0.261   4.186   0.436  0.6501 -0.1911 -0.0909
   56phy    C35 1486   3.621   3.036   2.390  0.4716 -0.3062  0.4445
   56phy    C33 1487   3.497   3.081   2.315  0.1282 -0.5115  0.1690
   56phy    C34 1488   3.532   3.214   2.246 -0.5784 -0.1598 -0.5406
   56phy    C32 1489   3.441   2.972   2.216 -0.3555 -0.1105 -0.0782
   56phy    C31 1490   3.290   2.973   2.208  0.3229  0.1120 -0.2679
   56phy    C30 1491   3.237   2.882   2.099 -0.2025 -0.2951  0.1445
   56phy    C28 1492   3.087   2.900   2.068 -0.0648  0.6017  0.1378
   56phy    C29 1493   3.060   2.870   1.919  0.2952 -0.5475  0.5697
   56phy    C27 1494   3.002   2.809   2.154 -0.0564 -0.2019  0.2309
   56phy    C26 1495   2.864   2.853   2.194 -0.4798  0.4938  0.5006
   56phy    C25 1496   2.791   2.748   2.277 -0.1785  0.4650 -0.2693
   56phy    C23 1497   2.647   2.786   2.307 -0.4668 -0.2426  0.0652
   56phy    C24 1498   2.545   2.696   2.243  0.0208 -0.2205  0.2250
   56phy    C22 1499   2.631   2.771   2.460 -0.1449  0.2077  0.1541
   56phy    C21 1500   2.533   2.866   2.527 -0.1230 -0.0303  0.2086
   56phy    C20 1501   2.533   2.860   2.683  0.6082 -0.2558 -0.0216
   56phy    C18 1502   2.428   2.944   2.757  0.2412 -0.2903  0.0878
   56phy    O01 1503   2.305   2.913   2.695 -0.1976  0.2293 -0.2158
   56phy    H01 1504   2.296   2.821   2.682  0.3877  0.2386 -0.7199
   56phy    C19 1505   2.430   2.878   2.897  0.5810  0.1979  0.0799
   56phy    C13 1506   2.451   3.108   2.756  0.1070  0.5503 -0.6869
   56phy     H3 1507   2.484   3.143   2.655  4.3029 -0.7561  0.0334
   56phy    O33 1508   2.574   3.138   2.833  0.2188  0.6504 -0.0878
   56phy    H1B 1509   2.570   3.229   2.855  0.4742  0.6281  0.0518
   56phy    C12 1510   2.331   3.203   2.808 -0.4315 -0.2384  0.5998
   56phy    O11 1511   2.350   3.337   2.794 -0.2115 -0.2204  0.2164
   56phy    H1A 1512   2.335   3.375   2.709 -0.7313 -0.8699  0.0145
   57phy    C35 1513   1.362   3.412   1.188  0.3466 -0.3604 -0.1907
   57phy    C33 1514   1.269   3.356   1.297 -0.6412 -0.4180 -0.1884
   57phy    C34 1515   1.329   3.379   1.436  0.1598  0.5251  0.1670
   57phy    C32 1516   1.126   3.413   1.274  0.1215  0.0509  0.0800
   57phy    C31 1517   1.016   3.303   1.269  0.3122 -0.7529  0.0188
   57phy    C30 1518   0.881   3.376   1.240  0.2021 -0.1246 -0.7109
   57phy    C28 1519   0.755   3.287   1.256  0.6045  0.2665 -0.3869
   57phy    C29 1520   0.728   3.216   1.397 -0.2115 -0.1154  0.5549
   57phy    C27 1521   0.626   3.367   1.216  0.5467 -0.0156  0.0938
   57phy    C26 1522   0.509   3.293   1.148 -0.4838  0.1055 -0.1202
   57phy    C25 1523   0.423   3.399   1.090  0.5048 -0.9117  0.1470
   57phy    C23 1524   0.326   3.353   0.979  0.3766 -0.6402 -0.0792
   57phy    C24 1525   0.186   3.327   1.044  0.3063 -0.2241  0.6712
   57phy    C22 1526   0.309   3.466   0.874  0.1203 -0.5238  0.0520
   57phy    C21 1527   0.416   3.470   0.760 -0.0508 -0.0649  0.2384
   57phy    C20 1528   0.404   3.599   0.678 -0.0002 -1.0900  0.4283
   57phy    C18 1529   0.493   3.620   0.551  0.1123 -0.8228  0.2716
   57phy    O01 1530   0.633   3.615   0.581 -0.1798  0.0300  0.1400
   57phy    H01 1531   0.660   3.692   0.628 -1.5718  0.5167  0.1816
   57phy    C19 1532   0.476   3.770   0.520  0.2763 -0.0387  0.0295
   57phy    C13 1533   0.448   3.523   0.424  0.5253  0.6158 -0.1706
   57phy     H3 1534   0.450   3.423   0.475 -1.3736  1.1121  1.0091
   57phy    O33 1535   0.315   3.509   0.377  0.1063  0.5023  0.2751
   57phy    H1B 1536   0.264   3.582   0.407  0.9926  0.5588  1.7474
   57phy    C12 1537   0.547   3.481   0.312 -0.2746  0.5392 -0.4309
   57phy    O11 1538   0.681   3.503   0.342  0.0964  0.8420 -0.0957
   57phy    H1A 1539   0.699   3.518   0.433  1.3600  1.2379 -0.3890
   58phy    C35 1540   1.081   2.961   1.735  0.2629  0.4831  0.2144
   58phy    C33 1541   1.181   3.070   1.740 -0.4345 -0.5136 -0.2470
   58phy    C34 1542   1.260   3.076   1.613  0.1615 -0.0133 -0.1799
   58phy    C32 1543   1.110   3.200   1.775 -0.2012  0.3074 -0.4355
   58phy    C31 1544   1.197   3.309   1.843 -0.3745  0.7849  0.1683
   58phy    C30 1545   1.105   3.419   1.893  0.0487 -0.2679  0.0776
   58phy    C28 1546   1.186   3.529   1.962 -0.2914  0.2746  0.6171
   58phy    C29 1547   1.166   3.650   1.876  0.3891  0.1270  0.2976
   58phy    C27 1548   1.133   3.554   2.106 -0.7054  0.1722  0.3007
   58phy    C26 1549   1.228   3.496   2.212  0.2652 -0.1764  0.0339
   58phy    C25 1550   1.188   3.528   2.352  0.3552  0.3225  0.0643
   58phy    C23 1551   1.301   3.521   2.453 -0.2052  0.3934  0.8161
   58phy    C24 1552   1.354   3.660   2.496 -0.0265  0.2280 -0.3361
   58phy    C22 1553   1.249   3.449   2.579  0.0264 -0.1080 -0.1348
   58phy    C21 1554   1.304   3.320   2.630 -0.1995  0.6435  0.4035
   58phy    C20 1555   1.239   3.273   2.758  0.0205  0.8307 -0.2102
   58phy    C18 1556   1.277   3.136   2.829  0.0706 -1.2901 -0.0618
   58phy    O01 1557   1.419   3.139   2.860 -0.1901 -0.0623  0.1159
   58phy    H01 1558   1.441   3.230   2.849  0.2410 -0.4148 -2.8624
   58phy    C19 1559   1.209   3.166   2.964  0.2204 -0.2661  0.1654
   58phy    C13 1560   1.226   2.998   2.760  0.4300  0.1777 -0.4278
   58phy     H3 1561   1.121   3.012   2.722  0.5641  0.8289 -0.5593
   58phy    O33 1562   1.210   2.890   2.856 -0.0207  0.3559 -0.3998
   58phy    H1B 1563   1.166   2.818   2.815  0.1536 -1.0040  1.6707
   58phy    C12 1564   1.310   2.938   2.642  0.1124  0.2989 -0.1005
   58phy    O11 1565   1.446   2.921   2.679  0.0416 -0.6980  0.0895
   58phy    H1A 1566   1.462   2.935   2.770  2.6079 -2.4392  0.0190
   59phy    C35 1567   1.414   2.406   0.943 -0.3812  0.3752  0.4860
   59phy    C33 1568   1.318   2.515   0.892 -0.2434  0.3091  0.0591
   59phy    C34 1569   1.191   2.509   0.968  0.3763 -0.0090 -0.0722
   59phy    C32 1570   1.386   2.657   0.892  0.4969 -0.1922  0.1984
   59phy    C31 1571   1.343   2.747   0.781 -0.5595 -0.1632  0.1107
   59phy    C30 1572   1.423   2.878   0.782 -0.3998  0.2427  0.0972
   59phy    C28 1573   1.356   2.999   0.712  0.2482  0.1687  0.0399
   59phy    C29 1574   1.375   3.117   0.807 -0.2657 -0.4004 -0.8161
   59phy    C27 1575   1.420   3.035   0.580  0.5062  0.5054 -0.2946
   59phy    C26 1576   1.390   2.940   0.463  0.2643  0.3006  0.2192
   59phy    C25 1577   1.411   3.008   0.327 -0.3845  0.0195  0.1770
   59phy    C23 1578   1.463   2.913   0.214  0.7065 -0.2026 -0.1588
   59phy    C24 1579   1.394   2.947   0.078  0.5606 -0.3636  0.6091
   59phy    C22 1580   1.613   2.941   0.199 -0.4111  0.0808  0.2368
   59phy    C21 1581   1.704   2.833   0.141 -0.1740  0.0729 -0.0410
   59phy    C20 1582   1.852   2.884   0.146 -0.0447 -0.1741 -0.2377
   59phy    C18 1583   1.953   2.834   0.043 -0.4318  0.3886  0.2395
   59phy    O01 1584   1.983   2.694   0.051 -0.1616 -0.4042 -0.1436
   59phy    H01 1585   1.900   2.652   0.035 -0.5566 -0.7059  2.3257
   59phy    C19 1586   2.092   2.886   0.095 -0.5668  0.0276 -0.3558
   59phy    C13 1587   1.917   2.881  -0.111  0.9110  0.1419 -0.0726
   59phy     H3 1588   1.846   2.800  -0.143  2.3754 -1.1550 -0.1186
   59phy    O33 1589   1.830   2.996  -0.134 -0.2361  0.1403  0.0115
   59phy    H1B 1590   1.889   3.063  -0.166 -0.3252  0.7335  1.0488
   59phy    C12 1591   1.998   2.857  -0.243 -0.1416 -0.4984 -0.1865
   59phy    O11 1592   2.090   2.960  -0.266 -0.0631 -0.0221  0.5402
   59phy    H1A 1593   2.158   2.931  -0.323 -0.9163  2.2634 -1.8599
   60phy    C35 1594   0.095   0.478   1.364  0.5884  0.2579 -0.1826
   60phy    C33 1595  -0.004   0.364   1.388  0.2514 -0.1560  0.3339
   60phy    C34 1596  -0.081   0.388   1.522 -0.2081 -0.0166  0.6181
   60phy    C32 1597  -0.102   0.348   1.271 -0.0483 -0.0200 -0.1082
   60phy    C31 1598  -0.061   0.248   1.160 -0.0436  0.8983  0.1899
   60phy    C30 1599  -0.147   0.256   1.038 -0.2033  0.2618 -0.1552
   60phy    C28 1600  -0.148   0.129   0.957 -0.4793 -0.3625 -0.1272
   60phy    C29 1601  -0.259   0.033   0.989 -0.5272  0.5285 -0.0718
   60phy    C27 1602  -0.152   0.168   0.810 -0.1783 -0.0970 -0.4102
   60phy    C26 1603  -0.070   0.071   0.719 -0.5931  0.0326  0.2965
   60phy    C25 1604  -0.061   0.109   0.567  0.0949 -0.2427 -0.1722
   60phy    C23 1605   0.059   0.040   0.494 -0.7081 -0.2927 -0.1674
   60phy    C24 1606   0.012  -0.002   0.362 -0.2492  0.1173  0.7722
   60phy    C22 1607   0.189   0.127   0.492  0.4322 -0.8288  0.3046
   60phy    C21 1608   0.316   0.050   0.496 -0.3637  0.0165  0.2366
   60phy    C20 1609   0.433   0.149   0.543 -0.1929  0.4329  0.4671
   60phy    C18 1610   0.584   0.096   0.514 -0.5302 -0.1101 -0.1767
   60phy    O01 1611   0.612  -0.028   0.582  0.1875 -0.0885 -0.0652
   60phy    H01 1612   0.595  -0.020   0.674 -0.3427 -1.4480 -0.0095
   60phy    C19 1613   0.669   0.209   0.579 -0.2080 -0.2329 -0.5698
   60phy    C13 1614   0.630   0.077   0.357  0.3319  0.0820 -0.1300
   60phy     H3 1615   0.583  -0.020   0.326 -1.3812 -0.0396  2.5813
   60phy    O33 1616   0.567   0.164   0.264  0.6386 -0.3364  0.2622
   60phy    H1B 1617   0.597   0.252   0.272 -1.4231  0.3649  0.9189
   60phy    C12 1618   0.763   0.006   0.317 -0.2481  0.8377 -0.0681
   60phy    O11 1619   0.883   0.078   0.312 -0.4279 -0.3106  0.4232
   60phy    H1A 1620   0.859   0.168   0.323 -0.6206 -0.0913 -1.5153
   61phy    C35 1621   0.420   0.048   2.145 -0.0150  0.0075 -0.6829
   61phy    C33 1622   0.485  -0.009   2.026 -0.8209  0.8428  0.1199
   61phy    C34 1623   0.378  -0.017   1.921  0.5212  0.5303 -0.4309
   61phy    C32 1624   0.615   0.065   1.982  0.0981 -0.0798  0.1300
   61phy    C31 1625   0.724  -0.031   1.975 -0.1290 -0.1049 -0.3619
   61phy    C30 1626   0.856   0.037   1.952 -0.3764 -0.7690  0.3675
   61phy    C28 1627   0.978  -0.047   1.987  0.1409  0.1974 -0.9895
   61phy    C29 1628   1.065  -0.062   1.864  0.1009  0.1603  0.0418
   61phy    C27 1629   1.051   0.006   2.116  0.2212  0.1406  0.6135
   61phy    C26 1630   1.119  -0.094   2.206  0.1642 -0.2352 -0.2390
   61phy    C25 1631   1.191  -0.033   2.322  0.0978  0.5330  0.3059
   61phy    C23 1632   1.253  -0.129   2.424 -0.1751 -0.6550  0.1322
   61phy    C24 1633   1.357  -0.042   2.491  0.4284 -0.4700  0.3419
   61phy    C22 1634   1.149  -0.193   2.524 -0.3631  0.9341 -0.8085
   61phy    C21 1635   1.182  -0.325   2.594 -0.2720  0.2644 -0.4295
   61phy    C20 1636   1.064  -0.397   2.649 -0.1686 -0.2502 -0.1925
   61phy    C18 1637   1.073  -0.545   2.706 -0.2899 -0.0886  0.0386
   61phy    O01 1638   1.175  -0.552   2.808  0.2855 -0.2068 -0.3750
   61phy    H01 1639   1.185  -0.463   2.836 -0.1091 -0.8248  1.9507
   61phy    C19 1640   0.941  -0.548   2.785 -0.1423  0.0591 -0.2432
   61phy    C13 1641   1.090  -0.677   2.612  0.8960  0.2925  0.4084
   61phy     H3 1642   1.021  -0.674   2.524  3.1739 -1.3290 -1.5517
   61phy    O33 1643   1.048  -0.807   2.675 -0.3230 -0.3122 -0.4005
   61phy    H1B 1644   0.989  -0.863   2.627 -1.8769  0.0013  1.0698
   61phy    C12 1645   1.229  -0.696   2.550 -0.2780 -0.0098  0.0524
   61phy    O11 1646   1.339  -0.700   2.642  0.3056 -0.5024 -0.2057
   61phy    H1A 1647   1.308  -0.649   2.714 -1.2647 -0.1855 -1.0385
   62phy    C35 1648   0.863   4.649   1.549 -0.5039  0.1545  0.0365
   62phy    C33 1649   0.764   4.766   1.559  0.1179  0.1647  0.6013
   62phy    C34 1650   0.678   4.732   1.684  0.4956 -0.2002 -0.1965
   62phy    C32 1651   0.840   4.898   1.577  0.0805  0.2596 -0.3722
   62phy    C31 1652   0.792   4.994   1.466 -0.3740  0.0441 -0.5811
   62phy    C30 1653   0.866   5.128   1.455 -0.0407 -0.1560  0.4363
   62phy    C28 1654   0.831   5.195   1.317  0.2804  0.0114  0.2119
   62phy    C29 1655   0.753   5.331   1.332 -0.4426  0.9890  0.1633
   62phy    C27 1656   0.955   5.204   1.223 -0.0591 -0.1125  1.0748
   62phy    C26 1657   0.918   5.154   1.075  0.6734 -0.8020  0.1476
   62phy    C25 1658   1.032   5.154   0.977 -0.8725  0.3502  0.4982
   62phy    C23 1659   0.984   5.158   0.831 -0.2209 -0.6347  0.3016
   62phy    C24 1660   1.017   5.296   0.773  0.0436  0.2123  0.4058
   62phy    C22 1661   1.069   5.060   0.750 -0.1295  0.3278 -0.0145
   62phy    C21 1662   0.977   4.964   0.681 -0.0239 -0.0042 -0.1644
   62phy    C20 1663   1.064   4.845   0.626  0.2212  0.8946  0.5989
   62phy    C18 1664   0.985   4.734   0.538 -0.4385  0.2809  0.2476
   62phy    O01 1665   0.860   4.707   0.602 -0.4079  0.1711 -0.3166
   62phy    H01 1666   0.834   4.618   0.585 -0.0709  0.2334 -1.2061
   62phy    C19 1667   1.075   4.606   0.565 -0.0619 -0.7215  0.2416
   62phy    C13 1668   0.971   4.762   0.377 -0.0974  0.2076 -0.5463
   62phy     H3 1669   0.896   4.846   0.377 -0.9368 -0.5283  0.1778
   62phy    O33 1670   1.079   4.830   0.311 -0.7708 -0.0370 -0.1328
   62phy    H1B 1671   1.105   4.909   0.353  1.3552 -0.6032 -0.2600
   62phy    C12 1672   0.868   4.681   0.280 -0.2097 -0.0187  0.2922
   62phy    O11 1673   0.921   4.581   0.196 -0.0291 -0.0233  0.8392
   62phy    H1A 1674   0.979   4.627   0.137 -0.3501 -0.5014  0.1355
   63phy    C35 1675   2.675   2.840   1.491  0.0792  0.3471 -0.1664
   63phy    C33 1676   2.817   2.891   1.477  0.0764 -0.0548 -0.1274
   63phy    C34 1677   2.888   2.796   1.383  0.4448  0.3714  0.0150
   63phy    C32 1678   2.812   3.043   1.453 -0.3207  0.0677  0.5521
   63phy    C31 1679   2.914   3.146   1.500  0.5500  0.6725 -0.0001
   63phy    C30 1680   2.894   3.280   1.433  0.3749 -0.7410 -0.1249
   63phy    C28 1681   2.966   3.402   1.496 -0.2146  0.3667 -0.6034
   63phy    C29 1682   3.065   3.467   1.402 -0.2406 -0.2609  0.2143
   63phy    C27 1683   2.862   3.499   1.560  0.7882 -0.1091 -0.0753
   63phy    C26 1684   2.888   3.557   1.697 -0.1259 -0.0250 -0.1312
   63phy    C25 1685   2.783   3.662   1.761 -0.2297  0.1162 -0.2494
   63phy    C23 1686   2.811   3.706   1.904  0.5361 -0.3021 -0.3810
   63phy    C24 1687   2.894   3.838   1.908 -0.1037  0.5893 -0.4214
   63phy    C22 1688   2.675   3.725   1.974 -0.6377 -0.4283 -0.2668
   63phy    C21 1689   2.664   3.646   2.104  0.1142  0.2586 -0.0080
   63phy    C20 1690   2.536   3.696   2.177 -0.4532  0.0661  0.5335
   63phy    C18 1691   2.509   3.684   2.327 -0.4290 -0.2545 -0.1062
   63phy    O01 1692   2.620   3.750   2.404 -0.1336  0.0441  0.0557
   63phy    H01 1693   2.700   3.708   2.378 -1.0973 -1.2170 -0.9948
   63phy    C19 1694   2.383   3.775   2.344 -0.3985 -0.0191 -0.0852
   63phy    C13 1695   2.494   3.532   2.376 -0.2772  0.3041  0.5053
   63phy     H3 1696   2.573   3.466   2.333  0.0088 -0.3604  1.9792
   63phy    O33 1697   2.377   3.472   2.325 -0.2530 -0.2870 -0.6593
   63phy    H1B 1698   2.374   3.482   2.232  1.6756  1.5318 -0.5996
   63phy    C12 1699   2.511   3.513   2.534 -0.3166 -0.1522 -0.4141
   63phy    O11 1700   2.396   3.531   2.611  0.3649  0.0869  0.1582
   63phy    H1A 1701   2.356   3.612   2.582  1.1012 -0.3442 -2.3285
   64phy    C35 1702   1.718   3.579   1.332 -0.2610  0.2127  0.1658
   64phy    C33 1703   1.665   3.718   1.354  0.8598  0.1546 -0.0573
   64phy    C34 1704   1.697   3.764   1.496  0.1419  0.2594  0.3875
   64phy    C32 1705   1.700   3.806   1.228  0.5012  0.1047 -0.4112
   64phy    C31 1706   1.602   3.920   1.200  0.1748  0.3308  0.3355
   64phy    C30 1707   1.651   4.011   1.090  0.2082 -0.0859 -0.1512
   64phy    C28 1708   1.551   4.116   1.039  0.2164 -0.1082 -0.5402
   64phy    C29 1709   1.546   4.242   1.130  0.4962  0.0275 -0.1688
   64phy    C27 1710   1.600   4.173   0.902  0.2954  0.3839  0.4758
   64phy    C26 1711   1.488   4.191   0.800  0.1224  0.2408 -0.0665
   64phy    C25 1712   1.525   4.285   0.681 -0.3253 -0.0660 -0.1913
   64phy    C23 1713   1.427   4.324   0.572  0.1351 -0.3766 -0.1086
   64phy    C24 1714   1.477   4.461   0.535  0.2716 -0.2558  0.4846
   64phy    C22 1715   1.421   4.226   0.455  0.0891  0.0870 -0.0891
   64phy    C21 1716   1.308   4.234   0.346  0.2169  0.4204 -0.0505
   64phy    C20 1717   1.312   4.115   0.247  0.0390  0.3905  0.2281
   64phy    C18 1718   1.226   4.123   0.113  0.3756  0.2503 -0.8607
   64phy    O01 1719   1.088   4.140   0.149  0.4043  0.3088 -0.5394
   64phy    H01 1720   1.076   4.229   0.177 -0.0792  0.1436 -0.2157
   64phy    C19 1721   1.244   3.976   0.059  0.1686  0.2030  0.0554
   64phy    C13 1722   1.277   4.231   0.010 -0.6786  0.9040  0.7838
   64phy     H3 1723   1.281   4.330   0.063 -0.6286  1.9542 -1.0870
   64phy    O33 1724   1.411   4.230  -0.029 -0.2756 -0.2424 -0.0181
   64phy    H1B 1725   1.423   4.206  -0.119  1.4345 -0.4565  0.2271
   64phy    C12 1726   1.192   4.296  -0.100 -0.0443  0.3587  0.0097
   64phy    O11 1727   1.185   4.231  -0.226  0.8154  0.1972 -0.0339
   64phy    H1A 1728   1.135   4.278  -0.290 -0.5526 -1.9869 -0.7160
   65phy    C35 1729   2.037   0.402   0.980 -0.0054 -0.0966 -0.0488
   65phy    C33 1730   2.068   0.340   1.117 -0.7751  0.3286  0.5431
   65phy    C34 1731   1.940   0.288   1.187  0.5538  0.1502  0.1775
   65phy    C32 1732   2.165   0.222   1.107 -0.1716  0.0318  0.2357
   65phy    C31 1733   2.258   0.206   1.232  0.5957  0.0219  0.2814
   65phy    C30 1734   2.357   0.089   1.217 -0.0647  0.0377  0.1031
   65phy    C28 1735   2.462   0.042   1.323  0.1673 -0.5031  0.5024
   65phy    C29 1736   2.388  -0.029   1.443 -0.1133 -0.0531  0.6870
   65phy    C27 1737   2.557  -0.059   1.268 -0.1635 -0.2052  0.1497
   65phy    C26 1738   2.678  -0.012   1.191 -0.2527 -0.6382 -0.5297
   65phy    C25 1739   2.733  -0.133   1.113  0.4345 -0.0234  0.6661
   65phy    C23 1740   2.870  -0.116   1.043 -0.5394  0.2954  0.0621
   65phy    C24 1741   2.988  -0.129   1.138 -0.0235 -0.1068  0.0163
   65phy    C22 1742   2.886  -0.216   0.927 -0.0201 -0.2577 -0.6516
   65phy    C21 1743   2.902  -0.148   0.794 -0.1583 -0.0773 -0.1179
   65phy    C20 1744   2.878  -0.235   0.664 -0.5358 -0.5867 -0.2728
   65phy    C18 1745   2.886  -0.184   0.520  0.2167 -0.1984  0.0768
   65phy    O01 1746   2.786  -0.081   0.482 -0.1613 -0.2780  0.2116
   65phy    H01 1747   2.694  -0.098   0.474 -0.3358  0.7617 -0.2329
   65phy    C19 1748   2.853  -0.315   0.445  0.2044 -0.4694  0.1941
   65phy    C13 1749   3.035  -0.124   0.497  0.4757  0.9299  0.2717
   65phy     H3 1750   3.029  -0.021   0.541 -1.1646  0.7129  0.6488
   65phy    O33 1751   3.140  -0.172   0.572 -0.3017 -0.0008  0.1243
   65phy    H1B 1752   3.116  -0.174   0.663 -0.5077  0.1550  0.0740
   65phy    C12 1753   3.089  -0.053   0.370  0.4464  0.0654  0.1304
   65phy    O11 1754   3.153  -0.141   0.284 -0.8739  0.2191 -0.8139
   65phy    H1A 1755   3.094  -0.203   0.247 -1.7463 -0.9741  2.2514
   66phy    C35 1756   2.230   1.447   1.990  0.0370 -0.2940 -0.1833
   66phy    C33 1757   2.194   1.505   1.860  0.6294  0.0489  0.4107
   66phy    C34 1758   2.323   1.540   1.781  0.7736 -0.0862 -0.7333
   66phy    C32 1759   2.119   1.407   1.773  0.4882 -0.2233 -0.1501
   66phy    C31 1760   1.967   1.430   1.751  0.1659  0.0204  0.0429
   66phy    C30 1761   1.904   1.362   1.621 -0.0930  0.6375 -0.2889
   66phy    C28 1762   1.750   1.371   1.607 -0.3650 -0.0290 -0.0707
   66phy    C29 1763   1.723   1.431   1.474 -0.0032  0.2566  0.3093
   66phy    C27 1764   1.684   1.230   1.616  0.2707  0.2472  0.9828
   66phy    C26 1765   1.638   1.178   1.755  0.6708  0.0317 -0.0266
   66phy    C25 1766   1.566   1.046   1.741  0.0546 -0.0071  0.7405
   66phy    C23 1767   1.527   0.972   1.878  0.0713 -0.2963 -0.0916
   66phy    C24 1768   1.383   0.917   1.861  0.5322  0.0727  0.0718
   66phy    C22 1769   1.632   0.866   1.929  0.1219  0.1734  0.3873
   66phy    C21 1770   1.643   0.846   2.078 -0.1427  0.3356 -0.5701
   66phy    C20 1771   1.731   0.721   2.112  0.0572  0.4619  0.3683
   66phy    C18 1772   1.771   0.669   2.259  0.1317 -0.4796 -0.5408
   66phy    O01 1773   1.649   0.676   2.343 -0.2955 -0.1889  0.0549
   66phy    H01 1774   1.659   0.605   2.404 -1.6612  0.1117  0.6557
   66phy    C19 1775   1.787   0.519   2.231 -0.4120 -0.6773 -0.3449
   66phy    C13 1776   1.899   0.737   2.333  0.0811  0.2974 -0.3045
   66phy     H3 1777   1.989   0.726   2.268  0.7832  3.6648 -0.0753
   66phy    O33 1778   1.940   0.662   2.449  0.0571  0.1079  0.5986
   66phy    H1B 1779   1.896   0.689   2.527 -1.4033 -0.3477 -0.0372
   66phy    C12 1780   1.894   0.886   2.372 -0.2466  0.2660 -0.2180
   66phy    O11 1781   1.815   0.922   2.481 -0.0701 -0.3444 -0.0936
   66phy    H1A 1782   1.727   0.890   2.471 -0.8453  1.5279  0.2348
   67phy    C35 1783   3.921   0.810   1.239 -0.0069 -0.5816  0.3200
   67phy    C33 1784   3.929   0.803   1.091 -0.5259  0.5905 -0.0408
   67phy    C34 1785   3.909   0.941   1.034  0.0221 -0.0700  0.4686
   67phy    C32 1786   4.062   0.730   1.053  0.7850 -0.5342  0.2320
   67phy    C31 1787   4.068   0.657   0.917  0.1186  0.4117 -0.1072
   67phy    C30 1788   4.210   0.598   0.886 -0.0908  0.3230  0.0319
   67phy    C28 1789   4.229   0.543   0.744 -0.1513 -0.1705  0.1170
   67phy    C29 1790   4.374   0.567   0.690  0.1231 -0.1471  0.2098
   67phy    C27 1791   4.214   0.387   0.742  0.1409 -1.0599 -0.0121
   67phy    C26 1792   4.142   0.357   0.605 -0.5288  0.3079 -0.1671
   67phy    C25 1793   4.080   0.210   0.608  0.0373  0.7083 -0.5174
   67phy    C23 1794   4.014   0.169   0.470  0.0815  0.2140 -0.6520
   67phy    C24 1795   4.100   0.071   0.391  0.3822 -0.0914 -0.3519
   67phy    C22 1796   3.878   0.105   0.493 -0.5853  0.1444 -0.0731
   67phy    C21 1797   3.779   0.074   0.384 -0.1106  0.4013  0.2619
   67phy    C20 1798   3.643   0.143   0.425  0.3273  0.3123  0.5298
   67phy    C18 1799   3.528   0.147   0.311 -0.2182  0.8079 -0.2555
   67phy    O01 1800   3.585   0.213   0.198 -0.0158  0.0067  0.2376
   67phy    H01 1801   3.653   0.163   0.157 -1.9103 -2.5449  0.0006
   67phy    C19 1802   3.414   0.232   0.371  0.0544 -0.0530  0.0958
   67phy    C13 1803   3.465   0.007   0.253  0.0321  0.2451  0.0883
   67phy     H3 1804   3.554  -0.054   0.222 -1.8342 -2.3342 -0.4723
   67phy    O33 1805   3.419  -0.094   0.347  0.0162 -0.8193 -0.5538
   67phy    H1B 1806   3.326  -0.093   0.334 -0.1992  2.1384  0.3541
   67phy    C12 1807   3.401  -0.017   0.105 -0.4888 -0.2774 -0.3459
   67phy    O11 1808   3.437   0.071   0.006 -0.2753  0.1076 -0.1620
   67phy    H1A 1809   3.527   0.098   0.011 -0.0040 -0.9085  0.9897
   68phy    C35 1810   2.606   3.434   0.829 -0.5141 -0.1524 -0.5349
   68phy    C33 1811   2.617   3.539   0.937  0.0088 -0.6970 -0.6162
   68phy    C34 1812   2.730   3.506   1.025 -0.2844  0.0655  0.0739
   68phy    C32 1813   2.640   3.683   0.884 -0.2477 -0.0878 -0.2652
   68phy    C31 1814   2.518   3.771   0.876  0.2383  0.3572  0.0266
   68phy    C30 1815   2.552   3.913   0.853 -0.3900  0.3684  0.0097
   68phy    C28 1816   2.429   4.001   0.860  0.5278  0.0573 -0.0797
   68phy    C29 1817   2.438   4.099   0.976  0.6896  0.1239 -0.1865
   68phy    C27 1818   2.425   4.083   0.731 -0.1032 -0.0323 -0.3361
   68phy    C26 1819   2.296   4.068   0.654 -0.2684 -0.8147  0.1966
   68phy    C25 1820   2.281   4.152   0.525 -0.4075 -0.5784  0.5062
   68phy    C23 1821   2.161   4.115   0.436  0.2086 -0.4054  0.0873
   68phy    C24 1822   2.039   4.208   0.466 -0.0271  0.2637 -0.3126
   68phy    C22 1823   2.202   4.123   0.286 -0.3955 -0.0917  0.3999
   68phy    C21 1824   2.125   4.048   0.180  0.6791  0.5331  0.7523
   68phy    C20 1825   2.185   4.082   0.046  0.1604  0.4985  0.4272
   68phy    C18 1826   2.153   4.004  -0.088  0.3196  0.0533  0.0341
   68phy    O01 1827   2.165   3.865  -0.066 -0.7855  0.1751 -0.4993
   68phy    H01 1828   2.251   3.845  -0.036 -0.3059 -0.2808 -2.0577
   68phy    C19 1829   2.266   4.046  -0.179  0.2489  0.1950  0.4976
   68phy    C13 1830   2.008   4.034  -0.141  0.2545  0.0433 -0.6906
   68phy     H3 1831   1.942   3.997  -0.059 -1.2499 -0.9686 -2.2705
   68phy    O33 1832   1.962   4.171  -0.152  0.3895 -0.8669 -0.1071
   68phy    H1B 1833   1.979   4.197  -0.241  0.0829 -0.5715 -0.0843
   68phy    C12 1834   1.928   3.962  -0.248 -0.9482 -0.1437 -0.0801
   68phy    O11 1835   1.932   4.008  -0.381 -0.0013  0.7609 -0.2586
   68phy    H1A 1836   1.843   4.028  -0.405 -0.7872  0.7557  2.3765
   69phy    C35 1837   1.682   4.611   1.519 -0.5676  0.2176  0.3503
   69phy    C33 1838   1.706   4.528   1.394  0.6158  0.3874 -0.1376
   69phy    C34 1839   1.682   4.612   1.274 -0.1141  0.3743 -0.2645
   69phy    C32 1840   1.848   4.478   1.385  0.0360  0.5996 -0.4749
   69phy    C31 1841   1.864   4.328   1.349 -0.5848 -0.6205 -0.2481
   69phy    C30 1842   2.009   4.279   1.351 -0.3615 -0.5530 -0.0792
   69phy    C28 1843   2.052   4.132   1.354 -0.1591  0.3648  0.6343
   69phy    C29 1844   2.037   4.066   1.218 -0.3871 -0.2343 -0.3853
   69phy    C27 1845   2.194   4.110   1.396 -0.4637 -0.2352  0.0917
   69phy    C26 1846   2.218   4.071   1.544 -0.2334 -0.5150 -0.1582
   69phy    C25 1847   2.367   4.037   1.572  0.2996 -0.2785  0.5752
   69phy    C23 1848   2.387   3.974   1.708  0.8132 -0.5160 -0.4805
   69phy    C24 1849   2.405   3.815   1.694 -0.2048  0.5939 -0.8059
   69phy    C22 1850   2.516   4.038   1.766 -0.1260  0.3378 -0.6337
   69phy    C21 1851   2.521   4.068   1.921 -0.1676 -0.6741 -0.8997
   69phy    C20 1852   2.644   4.147   1.967  0.3573  0.0187 -0.2385
   69phy    C18 1853   2.688   4.145   2.126 -0.3013  0.0174 -0.1179
   69phy    O01 1854   2.714   4.007   2.159 -0.9755  0.5922 -0.0691
   69phy    H01 1855   2.709   3.960   2.078  1.2469 -0.9916  0.6147
   69phy    C19 1856   2.826   4.223   2.124  0.3761  0.2300 -0.0538
   69phy    C13 1857   2.573   4.210   2.222 -0.7857 -0.3152 -0.6015
   69phy     H3 1858   2.470   4.183   2.186  0.1173 -2.0670 -2.0877
   69phy    O33 1859   2.570   4.351   2.220 -0.0363 -0.3469 -0.0152
   69phy    H1B 1860   2.650   4.390   2.249  0.4864  0.3264 -2.2242
   69phy    C12 1861   2.582   4.169   2.381  0.0431  0.8233  0.4031
   69phy    O11 1862   2.607   4.035   2.405 -0.1353 -0.3097  0.2450
   69phy    H1A 1863   2.618   3.988   2.324  0.4373 -0.4899  0.4234
   70phy    C35 1864   1.410   4.903   1.357 -0.0557  0.3045 -0.2718
   70phy    C33 1865   1.358   5.040   1.363  0.0180 -0.5710  0.0086
   70phy    C34 1866   1.297   5.065   1.504 -0.1511 -0.3285  0.3352
   70phy    C32 1867   1.451   5.148   1.312  0.4642 -0.3958  0.5252
   70phy    C31 1868   1.387   5.259   1.236  0.8697  0.2785 -0.3907
   70phy    C30 1869   1.483   5.367   1.196  0.5257  0.0779  0.5163
   70phy    C28 1870   1.442   5.497   1.129  0.4422 -0.4460 -0.2713
   70phy    C29 1871   1.442   5.625   1.222 -0.0710  0.2759 -0.2954
   70phy    C27 1872   1.546   5.526   1.017  0.7130 -0.3031  0.3643
   70phy    C26 1873   1.505   5.481   0.874  0.5538  0.0815 -0.5311
   70phy    C25 1874   1.617   5.506   0.769 -0.0094  0.4854 -0.4191
   70phy    C23 1875   1.561   5.513   0.631  0.6237  0.5233  0.3926
   70phy    C24 1876   1.509   5.656   0.598  0.2608  0.4672 -0.2578
   70phy    C22 1877   1.673   5.477   0.534  0.2728 -0.1569  0.6609
   70phy    C21 1878   1.638   5.390   0.410 -0.8613  0.3726  0.2612
   70phy    C20 1879   1.767   5.361   0.335 -0.3157 -0.3919 -0.2969
   70phy    C18 1880   1.785   5.288   0.196 -0.0948 -1.0368 -0.8708
   70phy    O01 1881   1.684   5.188   0.179 -0.3929 -0.0498 -0.0515
   70phy    H01 1882   1.601   5.226   0.198  0.8762  1.5451  3.0277
   70phy    C19 1883   1.923   5.219   0.194 -0.0786  0.5577  0.0177
   70phy    C13 1884   1.770   5.385   0.071 -0.0358  0.2251  0.3921
   70phy     H3 1885   1.659   5.402   0.063 -0.2298 -1.5862 -1.7220
   70phy    O33 1886   1.807   5.521   0.088 -0.1785 -0.0810 -0.0851
   70phy    H1B 1887   1.733   5.567   0.124 -0.7189 -0.1913 -1.0110
   70phy    C12 1888   1.758   5.345  -0.081  0.0355 -0.5591 -0.5684
   70phy    O11 1889   1.729   5.214  -0.111  0.2646  0.8504 -0.3054
   70phy    H1A 1890   1.725   5.163  -0.032 -1.2350  1.1742 -0.1359
   71phy    C35 1891   2.925   1.110   1.063  0.1107 -0.4585 -0.7186
   71phy    C33 1892   3.026   1.029   1.146  0.0855  0.4546 -0.7848
   71phy    C34 1893   3.085   1.117   1.257  0.5123  0.0740  0.4110
   71phy    C32 1894   2.957   0.905   1.206  0.5732  0.6405  0.2393
   71phy    C31 1895   2.971   0.772   1.119 -0.6958 -0.6724  0.2225
   71phy    C30 1896   2.913   0.646   1.192  0.3278 -0.5767  0.8579
   71phy    C28 1897   2.936   0.518   1.119  0.2324  0.4447  0.1607
   71phy    C29 1898   2.982   0.411   1.216 -0.0976 -0.0911 -0.2162
   71phy    C27 1899   2.807   0.479   1.036 -0.2231 -0.3145 -0.6244
   71phy    C26 1900   2.817   0.380   0.918 -0.0023 -0.4473  0.1476
   71phy    C25 1901   2.675   0.351   0.849 -0.4708 -0.1446 -0.2743
   71phy    C23 1902   2.675   0.242   0.753  0.0553  0.1435 -0.0187
   71phy    C24 1903   2.647   0.110   0.811  0.1226  0.1890  0.5077
   71phy    C22 1904   2.561   0.273   0.658  0.6595  0.3479 -0.4649
   71phy    C21 1905   2.590   0.223   0.514 -0.2967  0.0778 -0.4774
   71phy    C20 1906   2.457   0.187   0.442 -0.3328  0.3745  0.5763
   71phy    C18 1907   2.471   0.116   0.302  0.5156  0.0384  0.2186
   71phy    O01 1908   2.541   0.202   0.207  0.8519 -0.4308  0.5932
   71phy    H01 1909   2.507   0.289   0.213  0.3556 -0.7363  3.4203
   71phy    C19 1910   2.322   0.108   0.272  0.7005  0.2575 -0.0335
   71phy    C13 1911   2.543  -0.030   0.309  0.2275  0.1678  0.1375
   71phy     H3 1912   2.650   0.003   0.312 -0.6456  3.2688  0.6771
   71phy    O33 1913   2.542  -0.106   0.426  0.1873 -0.3069 -0.5027
   71phy    H1B 1914   2.462  -0.154   0.415  0.4532 -0.2323 -3.4449
   71phy    C12 1915   2.575  -0.116   0.175 -0.1945 -0.4626 -0.6492
   71phy    O11 1916   2.506  -0.238   0.170 -0.3153  0.1086 -0.2031
   71phy    H1A 1917   2.568  -0.305   0.151  0.7810  0.5439  1.6490
   72phy    C35 1918   2.469   0.772   1.472 -0.1865 -0.0076  0.0661
   72phy    C33 1919   2.492   0.844   1.344 -0.3034 -0.3129 -0.0270
   72phy    C34 1920   2.617   0.926   1.368  0.4005  0.0543  0.6627
   72phy    C32 1921   2.509   0.744   1.230  0.8390  0.0299 -0.2151
   72phy    C31 1922   2.480   0.796   1.090  0.4958  0.2884  0.5065
   72phy    C30 1923   2.472   0.678   0.995  0.3776  0.3677 -0.2974
   72phy    C28 1924   2.436   0.704   0.846  0.6790  0.0264  0.1315
   72phy    C29 1925   2.564   0.699   0.760  0.2973 -0.6150  0.5209
   72phy    C27 1926   2.322   0.609   0.810  0.7094 -0.3412 -0.0411
   72phy    C26 1927   2.244   0.653   0.691 -0.6293  0.4735  0.4084
   72phy    C25 1928   2.156   0.532   0.649  0.6716 -0.3880 -0.0413
   72phy    C23 1929   2.107   0.573   0.510 -0.1561 -0.2377 -0.4795
   72phy    C24 1930   2.121   0.452   0.417 -0.2588 -0.2706 -0.6783
   72phy    C22 1931   1.962   0.633   0.518 -0.4462  0.1929 -0.4836
   72phy    C21 1932   1.926   0.720   0.396 -0.0834 -0.5657 -0.3263
   72phy    C20 1933   1.785   0.784   0.398  0.2998  0.1880 -0.1491
   72phy    C18 1934   1.716   0.841   0.261 -0.9190  0.5178 -0.8423
   72phy    O01 1935   1.804   0.925   0.184  0.2737 -0.3479  0.0814
   72phy    H01 1936   1.857   0.875   0.126  0.3917 -0.0389 -0.0830
   72phy    C19 1937   1.601   0.935   0.310  0.5177 -0.4347 -0.1490
   72phy    C13 1938   1.663   0.722   0.171  0.0926 -0.5816  0.5437
   72phy     H3 1939   1.754   0.695   0.111  1.1769 -0.5496  2.1187
   72phy    O33 1940   1.640   0.589   0.226  0.1061  0.2200 -0.1598
   72phy    H1B 1941   1.688   0.588   0.306  0.5489 -2.2309 -0.3912
   72phy    C12 1942   1.594   0.734   0.024  0.0030 -0.0684  0.4033
   72phy    O11 1943   1.628   0.855  -0.041  0.2607  0.0112  0.0383
   72phy    H1A 1944   1.581   0.922   0.006 -0.6208 -1.1164  0.8171
   73phy    C35 1945   1.786   2.494   0.865  0.3500 -0.8069 -0.3240
   73phy    C33 1946   1.828   2.576   0.982 -0.8893  0.0181  0.2400
   73phy    C34 1947   1.722   2.566   1.096 -0.2188  0.1820  0.3534
   73phy    C32 1948   1.970   2.532   1.029 -0.3634 -0.4088 -0.0796
   73phy    C31 1949   2.051   2.647   1.099 -0.1549  0.3647 -0.0827
   73phy    C30 1950   2.160   2.593   1.201  0.0239 -0.2859  0.2239
   73phy    C28 1951   2.280   2.681   1.237 -0.8631  0.1558  0.0714
   73phy    C29 1952   2.238   2.784   1.341 -0.1335 -0.2995 -0.1000
   73phy    C27 1953   2.394   2.590   1.292  0.5638 -0.6069  0.2273
   73phy    C26 1954   2.503   2.550   1.193 -0.3800 -0.4727 -0.5861
   73phy    C25 1955   2.626   2.493   1.267  0.5502  0.0377  0.3594
   73phy    C23 1956   2.738   2.441   1.175 -0.1229  0.2961  0.0261
   73phy    C24 1957   2.884   2.493   1.166  0.0179  0.2669 -0.0854
   73phy    C22 1958   2.745   2.290   1.197  0.0571 -0.1409  0.1872
   73phy    C21 1959   2.741   2.193   1.077 -0.1379 -0.1184  0.3783
   73phy    C20 1960   2.730   2.041   1.115  0.6268  0.1308  0.0687
   73phy    C18 1961   2.725   1.925   1.006 -0.7106  0.2050 -0.2499
   73phy    O01 1962   2.635   1.969   0.903  0.2754 -0.0021  0.1269
   73phy    H01 1963   2.651   2.054   0.867 -1.1034  0.4998  0.6333
   73phy    C19 1964   2.659   1.811   1.082 -0.3096  0.5743  0.4437
   73phy    C13 1965   2.866   1.892   0.935  0.6512  0.2626 -0.7553
   73phy     H3 1966   2.876   1.975   0.860 -0.4085  2.3452  1.2825
   73phy    O33 1967   2.983   1.923   1.007 -0.1034  0.0128 -0.0877
   73phy    H1B 1968   2.962   1.952   1.094 -1.8697  0.2497 -0.5535
   73phy    C12 1969   2.899   1.796   0.814  0.2881  0.6638  0.3509
   73phy    O11 1970   2.792   1.797   0.718  0.1588  0.0367 -0.2393
   73phy    H1A 1971   2.708   1.801   0.759  0.5290 -1.3869  0.7494
   74phy    C35 1972   3.994   2.319   2.886 -0.5956 -0.6010 -0.2110
   74phy    C33 1973   4.042   2.229   2.996 -0.1000 -0.0698 -0.0567
   74phy    C34 1974   4.177   2.169   2.966 -0.8020 -0.2557  0.1762
   74phy    C32 1975   4.016   2.276   3.139 -0.1687 -0.2752 -0.1171
   74phy    C31 1976   3.939   2.172   3.225  0.2961 -0.2338 -0.6466
   74phy    C30 1977   3.957   2.211   3.373 -0.1934  0.1466 -0.4554
   74phy    C28 1978   3.900   2.113   3.481 -0.4966  0.7530  0.1427
   74phy    C29 1979   4.015   2.106   3.586 -0.1555  0.7664  0.4005
   74phy    C27 1980   3.770   2.165   3.536  0.4783 -0.3889 -0.0192
   74phy    C26 1981   3.670   2.054   3.563 -0.0545  0.4318 -0.5215
   74phy    C25 1982   3.530   2.099   3.599 -0.8216 -0.1821  0.4334
   74phy    C23 1983   3.431   1.998   3.647 -0.2767  0.1373  0.0670
   74phy    C24 1984   3.419   1.992   3.799  0.3023  0.5835  0.0569
   74phy    C22 1985   3.304   2.047   3.583  0.3375 -0.0876  0.2490
   74phy    C21 1986   3.190   1.957   3.536  0.0797 -0.2284 -0.0731
   74phy    C20 1987   3.067   2.012   3.471  0.3615 -0.3181  0.8015
   74phy    C18 1988   2.969   1.914   3.393  0.4593  0.2271 -0.8038
   74phy    O01 1989   3.047   1.824   3.321 -0.0656  0.1487  0.5865
   74phy    H01 1990   2.989   1.755   3.297  0.0630  0.6770 -1.4748
   74phy    C19 1991   2.898   2.007   3.295 -0.0391 -0.8209 -0.0031
   74phy    C13 1992   2.874   1.822   3.486  0.6046  0.0888 -0.6616
   74phy     H3 1993   2.943   1.762   3.550 -0.5501  0.0727  0.6005
   74phy    O33 1994   2.800   1.882   3.595 -0.7660 -0.3412  0.0873
   74phy    H1B 1995   2.798   1.822   3.667 -2.4098 -0.1744  0.2263
   74phy    C12 1996   2.810   1.685   3.440  0.4228 -0.1987  0.1927
   74phy    O11 1997   2.859   1.639   3.317 -0.5524 -0.3924 -0.3110
   74phy    H1A 1998   2.794   1.597   3.265  1.1960  0.6468 -3.5808
   75phy    C35 1999   4.198   1.846   1.161 -0.0574 -0.1722  0.4934
   75phy    C33 2000   4.283   1.965   1.204 -0.1709  0.6626  0.7473
   75phy    C34 2001   4.263   1.988   1.348 -0.5105  0.1669 -0.2608
   75phy    C32 2002   4.427   1.925   1.169 -0.0664 -0.1210  0.3819
   75phy    C31 2003   4.522   2.048   1.144  0.0416  0.2020  0.1040
   75phy    C30 2004   4.658   1.999   1.101 -0.0595 -0.0988 -0.0069
   75phy    C28 2005   4.768   2.099   1.081  0.5989 -0.5337 -0.6291
   75phy    C29 2006   4.839   2.125   1.213 -0.1033 -0.0847  0.3998
   75phy    C27 2007   4.874   2.034   0.990  0.2027 -0.8246 -0.0854
   75phy    C26 2008   4.950   2.121   0.892 -0.1184  0.1040 -0.8760
   75phy    C25 2009   5.046   2.034   0.813  0.2452 -0.6211 -0.3700
   75phy    C23 2010   5.101   2.090   0.684  0.4061 -0.1128  0.1281
   75phy    C24 2011   5.218   2.189   0.704  0.7301 -0.1076  0.1129
   75phy    C22 2012   5.141   1.986   0.584 -0.5035 -0.6346  0.8299
   75phy    C21 2013   5.113   2.009   0.437  0.1292 -0.2272  0.7890
   75phy    C20 2014   5.122   1.893   0.339 -0.7697  0.1125  0.1515
   75phy    C18 2015   5.098   1.937   0.188 -0.4889 -0.1293 -0.4830
   75phy    O01 2016   4.961   1.987   0.183  0.6934  0.4278 -0.3507
   75phy    H01 2017   4.954   2.061   0.241  0.2483  0.2237 -0.1468
   75phy    C19 2018   5.086   1.794   0.121  0.2769 -0.3304 -0.4929
   75phy    C13 2019   5.207   2.030   0.117  0.4611  0.2221  0.3055
   75phy     H3 2020   5.214   2.122   0.180  2.8440  0.6146 -0.4023
   75phy    O33 2021   5.343   1.990   0.130 -0.7091  0.2626 -0.1780
   75phy    H1B 2022   5.354   1.918   0.188  0.5509  0.5691  0.0050
   75phy    C12 2023   5.188   2.126   0.002 -0.0696  0.3690 -0.0871
   75phy    O11 2024   5.242   2.073  -0.119  0.2111 -0.1040  0.7144
   75phy    H1A 2025   5.281   1.993  -0.091 -0.4615 -0.8127 -0.2925
   76phy    C35 2026   4.107   1.705   1.695 -0.0952 -0.0820 -0.3121
   76phy    C33 2027   4.015   1.722   1.574  0.2578 -0.1704 -0.0445
   76phy    C34 2028   4.076   1.668   1.444 -0.4576 -0.5460  0.2579
   76phy    C32 2029   3.880   1.657   1.605  0.1111  0.5671  0.3483
   76phy    C31 2030   3.769   1.752   1.591  0.4223 -0.0376  1.1591
   76phy    C30 2031   3.633   1.679   1.587  0.0625  0.4688 -0.6900
   76phy    C28 2032   3.512   1.762   1.549  0.3298  0.3292 -0.2145
   76phy    C29 2033   3.483   1.738   1.398 -0.2379  0.2254  0.3708
   76phy    C27 2034   3.388   1.715   1.635 -0.1108 -0.1814 -0.2393
   76phy    C26 2035   3.349   1.804   1.750 -0.4475 -0.1193 -0.0616
   76phy    C25 2036   3.240   1.725   1.833  0.6936  0.2873 -0.3650
   76phy    C23 2037   3.190   1.797   1.958 -0.1081 -0.4334  0.3025
   76phy    C24 2038   3.085   1.900   1.928  0.3319  0.2584 -0.5062
   76phy    C22 2039   3.144   1.698   2.069  0.3410 -0.2341  0.6935
   76phy    C21 2040   3.163   1.735   2.222  0.2964  0.3159 -0.5347
   76phy    C20 2041   3.150   1.621   2.331  0.5050  0.3331  0.5586
   76phy    C18 2042   3.120   1.670   2.477  0.6937  0.6016  0.1495
   76phy    O01 2043   3.000   1.749   2.493 -0.0621 -0.7515  0.2909
   76phy    H01 2044   3.023   1.840   2.493 -0.0004 -0.7668  0.2499
   76phy    C19 2045   3.070   1.539   2.543  0.2201  0.1914 -0.0365
   76phy    C13 2046   3.241   1.743   2.557  0.3077  0.4305 -0.0100
   76phy     H3 2047   3.337   1.699   2.521 -0.1303  0.3047 -1.0668
   76phy    O33 2048   3.241   1.709   2.700 -0.3948  0.3496  0.4825
   76phy    H1B 2049   3.329   1.694   2.726 -0.2672  0.6850  0.2469
   76phy    C12 2050   3.262   1.895   2.531 -0.2268 -0.2663 -0.3556
   76phy    O11 2051   3.146   1.965   2.567  0.2299  0.2675 -0.3802
   76phy    H1A 2052   3.167   2.055   2.582 -0.9655  0.5317 -0.1925
   77phy    C35 2053   3.327   5.035   1.380  0.0354 -0.1108 -0.1691
   77phy    C33 2054   3.355   5.168   1.310  0.2847 -0.4804  0.2497
   77phy    C34 2055   3.492   5.232   1.357 -0.0192 -0.2463 -0.0438
   77phy    C32 2056   3.369   5.139   1.161 -0.0828  0.4960  0.1239
   77phy    C31 2057   3.315   5.251   1.073  0.2386 -0.7141 -0.0521
   77phy    C30 2058   3.339   5.226   0.928 -0.0065  0.1383  0.1562
   77phy    C28 2059   3.328   5.353   0.836 -0.3244 -0.5179 -0.2116
   77phy    C29 2060   3.450   5.356   0.743  0.1552 -0.1491 -0.5186
   77phy    C27 2061   3.203   5.342   0.747  0.2137  0.1229 -0.3930
   77phy    C26 2062   3.153   5.471   0.684 -0.3791 -0.3956  0.0099
   77phy    C25 2063   3.042   5.461   0.579  0.6076  0.4117 -0.4280
   77phy    C23 2064   3.020   5.582   0.484  0.4326 -0.3045 -0.0433
   77phy    C24 2065   3.115   5.581   0.367 -0.4069  0.0210  0.3885
   77phy    C22 2066   2.874   5.566   0.435 -0.0693  0.0288  0.6398
   77phy    C21 2067   2.793   5.688   0.385 -0.0804  0.0250 -0.3074
   77phy    C20 2068   2.657   5.644   0.330 -0.2190  0.6056  0.6175
   77phy    C18 2069   2.561   5.740   0.240 -0.4035  0.1139  0.0078
   77phy    O01 2070   2.647   5.845   0.174 -0.1121 -0.2601  0.0988
   77phy    H01 2071   2.597   5.924   0.164  2.9111  1.6919 -1.0227
   77phy    C19 2072   2.477   5.811   0.347  0.0852  0.2821 -1.0307
   77phy    C13 2073   2.479   5.655   0.135  0.3287 -0.4344 -0.0187
   77phy     H3 2074   2.557   5.619   0.064  2.4065  1.4262  1.1888
   77phy    O33 2075   2.423   5.527   0.178  0.5939 -0.1513  0.1244
   77phy    H1B 2076   2.329   5.533   0.172  0.6697  1.0357 -0.1082
   77phy    C12 2077   2.409   5.718   0.011  0.4820  0.4527 -0.0946
   77phy    O11 2078   2.369   5.633  -0.090 -0.0556 -0.4277 -0.2373
   77phy    H1A 2079   2.337   5.694  -0.154 -0.3456  2.1830  2.1913
   78phy    C35 2080   4.608   1.635   0.943 -0.4800 -0.1406 -0.4092
   78phy    C33 2081   4.535   1.502   0.964  0.0309 -0.4717 -0.7317
   78phy    C34 2082   4.615   1.428   1.068  0.1946 -0.3645  0.2944
   78phy    C32 2083   4.395   1.527   1.009 -0.3559 -0.3534 -0.1901
   78phy    C31 2084   4.279   1.438   0.953  0.2954 -0.6590  0.0835
   78phy    C30 2085   4.143   1.478   1.016  0.0430  0.1011  0.2663
   78phy    C28 2086   4.022   1.411   0.949 -0.0683  0.2244 -0.3168
   78phy    C29 2087   3.947   1.336   1.060  0.1452 -0.9710  0.0509
   78phy    C27 2088   3.935   1.511   0.877  0.2243 -0.6301  0.3287
   78phy    C26 2089   3.884   1.477   0.741 -0.0620 -0.3619  0.1161
   78phy    C25 2090   3.808   1.594   0.677  0.0548  0.1677  0.7725
   78phy    C23 2091   3.725   1.553   0.549  0.9579 -0.1656 -0.0945
   78phy    C24 2092   3.578   1.558   0.587 -0.0352  0.2706  0.2103
   78phy    C22 2093   3.731   1.656   0.433  0.5950 -0.6413 -0.6006
   78phy    C21 2094   3.812   1.619   0.314  1.0495 -0.1818  0.4737
   78phy    C20 2095   3.835   1.733   0.209  0.1978  0.6686 -0.0469
   78phy    C18 2096   3.902   1.678   0.076  0.3503  0.1888 -0.0047
   78phy    O01 2097   4.005   1.575   0.101 -0.3989 -0.2305 -0.2872
   78phy    H01 2098   4.007   1.563   0.194 -2.3354  0.4995 -0.0960
   78phy    C19 2099   3.969   1.807   0.024 -0.3296 -0.0046  0.2059
   78phy    C13 2100   3.793   1.618  -0.024  0.3004 -0.1244  0.1595
   78phy     H3 2101   3.743   1.539   0.038 -0.3448  1.6155  1.9280
   78phy    O33 2102   3.673   1.696  -0.045 -0.0286 -0.1656  0.0207
   78phy    H1B 2103   3.625   1.658  -0.116  1.8548 -0.8780 -0.9375
   78phy    C12 2104   3.817   1.511  -0.142 -0.2401  0.3124  0.3929
   78phy    O11 2105   3.924   1.425  -0.120  0.3926 -0.1250  0.1572
   78phy    H1A 2106   3.957   1.436  -0.033  0.2485 -1.8591  0.4577
   79phy    C35 2107   3.524   0.606   1.219 -0.4391 -0.1741 -0.2225
   79phy    C33 2108   3.445   0.735   1.191  0.4046 -0.4494  0.0366
   79phy    C34 2109   3.355   0.780   1.310  0.1486  0.3246 -0.3669
   79phy    C32 2110   3.538   0.849   1.143 -0.0270  0.2015  0.0407
   79phy    C31 2111   3.470   0.951   1.044  0.2797  0.7682  0.5111
   79phy    C30 2112   3.558   1.076   1.031 -0.2011  0.0422 -0.1511
   79phy    C28 2113   3.528   1.165   0.909  0.4982  0.3204 -0.0539
   79phy    C29 2114   3.552   1.300   0.960  0.1539 -0.2828  0.2426
   79phy    C27 2115   3.618   1.132   0.786  0.8624  0.0911 -1.1474
   79phy    C26 2116   3.555   1.172   0.647  0.5777  0.2621 -0.1754
   79phy    C25 2117   3.639   1.109   0.535  0.4637  0.5363 -0.3794
   79phy    C23 2118   3.574   1.113   0.400  0.0495  0.1565  0.1310
   79phy    C24 2119   3.644   1.213   0.307  0.6490  0.2542 -0.2675
   79phy    C22 2120   3.596   0.985   0.327  0.3591  0.2428  0.1982
   79phy    C21 2121   3.468   0.932   0.255 -0.3106 -0.0204 -0.2017
   79phy    C20 2122   3.492   0.789   0.199 -0.0299 -0.2547 -0.2282
   79phy    C18 2123   3.381   0.703   0.126  0.0781 -0.2622 -0.7898
   79phy    O01 2124   3.284   0.670   0.222  0.2345  0.0915 -0.7905
   79phy    H01 2125   3.302   0.700   0.309  0.1245 -0.1045 -0.7006
   79phy    C19 2126   3.461   0.572   0.096 -0.2724 -0.1574  0.1406
   79phy    C13 2127   3.321   0.782  -0.007  0.2314  0.2878 -0.2160
   79phy     H3 2128   3.267   0.870   0.037  0.0609  0.5936 -1.0116
   79phy    O33 2129   3.408   0.854  -0.094 -0.2574 -0.1198 -0.3130
   79phy    H1B 2130   3.485   0.883  -0.049  0.6432 -1.5155 -0.9090
   79phy    C12 2131   3.183   0.741  -0.067 -0.3808 -0.2600 -0.1332
   79phy    O11 2132   3.093   0.679   0.019  0.4011  0.0411  0.4363
   79phy    H1A 2133   3.128   0.675   0.106 -2.7236 -2.0091  1.7507
   80phy    C35 2134   3.159   0.854   0.570  0.0971 -0.0685 -0.1801
   80phy    C33 2135   3.227   0.804   0.697  0.0153 -0.0186  0.0560
   80phy    C34 2136   3.121   0.761   0.797 -0.2644  0.1606 -0.2896
   80phy    C32 2137   3.315   0.687   0.660  0.6267 -0.0258 -0.2234
   80phy    C31 2138   3.466   0.718   0.703  0.3851  0.1499 -0.2668
   80phy    C30 2139   3.546   0.600   0.647 -0.0990 -0.6202 -0.4231
   80phy    C28 2140   3.694   0.597   0.684  0.3851  0.3732 -0.2278
   80phy    C29 2141   3.720   0.508   0.812 -0.0287 -0.2793  0.6872
   80phy    C27 2142   3.769   0.529   0.571  0.4790  0.2906 -0.1467
   80phy    C26 2143   3.864   0.616   0.486  0.4536  0.0587  0.6808
   80phy    C25 2144   3.902   0.548   0.355  0.0685  0.0728  1.1161
   80phy    C23 2145   3.999   0.632   0.262  0.5209 -0.1127 -0.2962
   80phy    C24 2146   4.138   0.574   0.279 -0.1039  0.1904 -0.1123
   80phy    C22 2147   3.933   0.636   0.123 -0.5868  0.3525  0.9480
   80phy    C21 2148   3.861   0.770   0.091 -0.5692  0.0718  0.1355
   80phy    C20 2149   3.841   0.796  -0.058 -0.1711 -0.3636 -0.3116
   80phy    C18 2150   3.813   0.945  -0.111  0.0064 -0.2928  0.0102
   80phy    O01 2151   3.692   1.004  -0.061  0.2104 -0.4825  0.1974
   80phy    H01 2152   3.655   1.068  -0.118  0.2218 -0.1960  0.5048
   80phy    C19 2153   3.783   0.904  -0.254  0.5028 -0.1225  0.9654
   80phy    C13 2154   3.924   1.063  -0.095  0.3526  0.7577  0.4726
   80phy     H3 2155   4.021   1.009  -0.104 -0.9796 -1.4080 -2.8791
   80phy    O33 2156   3.948   1.159  -0.206 -0.3984  0.4188  0.0096
   80phy    H1B 2157   3.936   1.246  -0.173  0.5245  1.0954 -1.3371
   80phy    C12 2158   3.965   1.122   0.044  0.0412 -0.1481 -0.1887
   80phy    O11 2159   3.886   1.238   0.076  0.2569  0.8181 -0.2040
   80phy    H1A 2160   3.801   1.201   0.090  1.3808 -1.4798  1.2483
   81phy    C35 2161   3.260   1.771   1.111 -0.2705  0.7335  0.0162
   81phy    C33 2162   3.266   1.621   1.073 -0.5357 -0.1924 -0.3664
   81phy    C34 2163   3.271   1.524   1.195 -0.0303  0.6293  0.6724
   81phy    C32 2164   3.151   1.591   0.978  0.8765  0.0616  0.4296
   81phy    C31 2165   3.173   1.472   0.879 -0.4264  0.9418  0.0414
   81phy    C30 2166   3.052   1.429   0.793 -0.0057 -0.3271 -0.2862
   81phy    C28 2167   3.093   1.342   0.680  0.3602 -0.3898 -0.2877
   81phy    C29 2168   3.022   1.208   0.697 -0.3318  0.7732  0.0180
   81phy    C27 2169   3.086   1.418   0.544  0.5101 -0.1246 -0.2134
   81phy    C26 2170   3.199   1.416   0.440  0.3800  0.1768  0.1207
   81phy    C25 2171   3.170   1.464   0.294  0.0916 -0.0113 -0.8502
   81phy    C23 2172   3.298   1.460   0.202 -0.0534  0.0915 -0.7550
   81phy    C24 2173   3.296   1.316   0.139 -0.1317 -0.5747  0.2553
   81phy    C22 2174   3.296   1.555   0.078 -0.1756  0.1643  0.0463
   81phy    C21 2175   3.336   1.700   0.109  0.2777 -0.0672 -0.3593
   81phy    C20 2176   3.338   1.778  -0.026  0.3291  0.3805 -0.0039
   81phy    C18 2177   3.341   1.934  -0.041 -0.0897 -0.3364 -0.3536
   81phy    O01 2178   3.250   1.987   0.058  0.0208  0.0348 -0.3459
   81phy    H01 2179   3.208   1.916   0.103  1.5500 -0.4279  0.4238
   81phy    C19 2180   3.278   1.957  -0.180  0.2603  0.1557 -0.1980
   81phy    C13 2181   3.487   1.994  -0.024  0.0606 -0.3540 -0.4049
   81phy     H3 2182   3.518   1.960   0.078 -0.8627  0.9990  0.3672
   81phy    O33 2183   3.590   1.939  -0.101 -0.7723 -0.0145  0.5105
   81phy    H1B 2184   3.631   1.873  -0.048 -0.3891  0.4154  0.7503
   81phy    C12 2185   3.514   2.149   0.006 -0.3648  0.0653 -0.5761
   81phy    O11 2186   3.516   2.226  -0.111 -0.2562  0.5448  0.0454
   81phy    H1A 2187   3.463   2.301  -0.095  1.2259  1.7570 -0.5528
   82phy    C35 2188   2.462   1.817   0.507  0.1313  0.2249 -0.3419
   82phy    C33 2189   2.451   1.740   0.637  0.1245 -0.7849 -0.0482
   82phy    C34 2190   2.316   1.779   0.705  0.0399  0.2621  0.2749
   82phy    C32 2191   2.461   1.592   0.597 -0.3999 -0.1457 -0.2023
   82phy    C31 2192   2.574   1.505   0.650  0.1928  0.4826 -0.6985
   82phy    C30 2193   2.529   1.357   0.615 -0.4497  1.1751 -0.0036
   82phy    C28 2194   2.613   1.231   0.665 -0.2276 -0.0730  0.1445
   82phy    C29 2195   2.555   1.188   0.799  0.0669 -0.1128  0.2300
   82phy    C27 2196   2.617   1.119   0.555  0.6029  0.0393  0.1310
   82phy    C26 2197   2.743   1.131   0.471 -0.2241  0.0438  0.1077
   82phy    C25 2198   2.733   1.050   0.334  0.1559  0.1966  0.6602
   82phy    C23 2199   2.863   1.055   0.252  0.5060 -0.7443  0.8249
   82phy    C24 2200   2.951   0.926   0.253 -0.5611  0.6948  0.0475
   82phy    C22 2201   2.829   1.099   0.107  0.1002 -0.3641 -0.4156
   82phy    C21 2202   2.912   1.215   0.057 -0.5383 -0.0598 -0.0042
   82phy    C20 2203   2.888   1.235  -0.098  0.0676 -0.3305 -0.2532
   82phy    C18 2204   2.974   1.324  -0.199  0.1892  0.1327 -0.7375
   82phy    O01 2205   2.955   1.456  -0.155 -0.3020  0.2821 -0.3618
   82phy    H01 2206   2.995   1.524  -0.206  0.5191  0.1471  0.0814
   82phy    C19 2207   2.890   1.313  -0.331  0.5300 -0.5342  0.1369
   82phy    C13 2208   3.127   1.281  -0.213 -0.0359 -0.2092 -0.0470
   82phy     H3 2209   3.169   1.307  -0.112  1.2736  2.2874 -1.1545
   82phy    O33 2210   3.152   1.139  -0.215  0.3923  0.3109  0.1358
   82phy    H1B 2211   3.070   1.097  -0.230 -0.3161  1.3987  0.8341
   82phy    C12 2212   3.239   1.367  -0.267 -0.4372 -0.5110  0.0230
   82phy    O11 2213   3.257   1.353  -0.401  0.0224 -0.5574  0.3104
   82phy    H1A 2214   3.283   1.266  -0.422 -0.9159 -1.2623  1.9410
   83phy    C35 2215   3.756   1.129   1.405 -0.4551  0.1867 -0.1700
   83phy    C33 2216   3.703   1.270   1.434  0.9882  0.6346 -0.1675
   83phy    C34 2217   3.795   1.379   1.372 -0.3566  0.1461 -0.8204
   83phy    C32 2218   3.550   1.279   1.405  0.2533 -0.1564 -0.0676
   83phy    C31 2219   3.459   1.333   1.523 -0.2245 -0.4227 -0.2923
   83phy    C30 2220   3.319   1.274   1.512  0.5829 -0.4903  0.1494
   83phy    C28 2221   3.208   1.300   1.618 -0.7550 -0.2167  0.3848
   83phy    C29 2222   3.073   1.310   1.551  0.0897 -0.0534 -0.4426
   83phy    C27 2223   3.207   1.191   1.724  0.2607 -0.8747  0.1458
   83phy    C26 2224   3.257   1.234   1.862 -0.6931 -0.4180  0.1063
   83phy    C25 2225   3.211   1.145   1.969  0.5254  0.5005 -0.0666
   83phy    C23 2226   3.225   1.189   2.118 -0.1585  0.9509 -0.1417
   83phy    C24 2227   3.104   1.133   2.190 -0.5059 -0.1315 -0.3636
   83phy    C22 2228   3.351   1.121   2.175 -0.0515 -0.7506  0.5061
   83phy    C21 2229   3.420   1.208   2.274 -0.0608 -0.2219 -0.0288
   83phy    C20 2230   3.519   1.126   2.365 -0.1220  0.3894  0.1553
   83phy    C18 2231   3.534   1.155   2.518  0.1214 -0.0288 -0.1852
   83phy    O01 2232   3.408   1.180   2.586 -0.2691 -0.4655  0.3426
   83phy    H01 2233   3.356   1.102   2.577 -0.8799  0.0740 -1.0181
   83phy    C19 2234   3.586   1.018   2.570  0.0868 -0.0104  0.0811
   83phy    C13 2235   3.625   1.287   2.558 -0.1624  0.2398 -0.5497
   83phy     H3 2236   3.723   1.287   2.505 -0.3032 -0.1218 -0.8101
   83phy    O33 2237   3.672   1.282   2.695  0.3060 -0.0392  0.5542
   83phy    H1B 2238   3.766   1.272   2.696  0.1385 -2.0241  1.4126
   83phy    C12 2239   3.563   1.434   2.532  0.2306  0.8602  0.5504
   83phy    O11 2240   3.455   1.490   2.609 -0.6110 -0.1239 -0.5170
   83phy    H1A 2241   3.402   1.422   2.645 -1.5210  0.6285 -0.3696
   84phy    C35 2242   4.192   2.568   2.758 -0.2799  0.4651  0.6530
   84phy    C33 2243   4.326   2.590   2.831 -0.5940 -0.6829 -0.0565
   84phy    C34 2244   4.409   2.706   2.775  0.0507  0.1984  1.4285
   84phy    C32 2245   4.303   2.623   2.981 -0.6003 -0.1490  0.3170
   84phy    C31 2246   4.376   2.529   3.081 -0.2271 -0.4684  0.4390
   84phy    C30 2247   4.330   2.559   3.220  0.4019 -0.2800 -0.5464
   84phy    C28 2248   4.393   2.463   3.324  0.0204  0.2912 -0.2079
   84phy    C29 2249   4.367   2.533   3.462 -0.2962 -0.2755  0.3705
   84phy    C27 2250   4.343   2.319   3.335 -0.3177 -0.0957  0.0906
   84phy    C26 2251   4.454   2.219   3.361 -0.0510 -0.0578  0.4506
   84phy    C25 2252   4.395   2.075   3.361  0.2779  0.3122  0.6753
   84phy    C23 2253   4.485   1.942   3.367 -0.2118 -0.5103 -0.2369
   84phy    C24 2254   4.522   1.915   3.503 -0.2332  0.6392  0.2218
   84phy    C22 2255   4.404   1.825   3.312 -0.0628 -0.0537 -0.6398
   84phy    C21 2256   4.435   1.776   3.171 -0.2561  0.1377 -0.6353
   84phy    C20 2257   4.335   1.675   3.111 -0.1111 -0.4364  1.0486
   84phy    C18 2258   4.347   1.623   2.963 -0.9983  0.1274  0.2808
   84phy    O01 2259   4.350   1.742   2.882 -0.2799 -0.1395  0.3264
   84phy    H01 2260   4.428   1.794   2.881 -0.8735  0.8372 -1.6634
   84phy    C19 2261   4.206   1.556   2.945 -0.4836  0.3129  0.8046
   84phy    C13 2262   4.458   1.515   2.917  0.1758 -0.3806  0.0194
   84phy     H3 2263   4.548   1.581   2.913 -1.2624  1.6364 -1.4391
   84phy    O33 2264   4.505   1.430   3.016  0.2749  0.6851 -0.1508
   84phy    H1B 2265   4.443   1.366   3.044  1.6784 -0.1678  1.2341
   84phy    C12 2266   4.506   1.478   2.771 -0.0529 -0.2386  0.1936
   84phy    O11 2267   4.451   1.556   2.673  0.4487 -0.1378 -0.0206
   84phy    H1A 2268   4.370   1.519   2.644  0.9968 -0.9810 -0.5110
   85phy    C35 2269   1.575   0.893   1.342 -0.5465 -0.6668  0.4775
   85phy    C33 2270   1.447   0.963   1.351  0.1786 -0.1990  0.0962
   85phy    C34 2271   1.419   1.012   1.212  0.1752 -0.4487 -0.7548
   85phy    C32 2272   1.340   0.863   1.389  0.1378 -0.2161 -0.1704
   85phy    C31 2273   1.241   0.917   1.491  0.0821 -0.0298 -0.1457
   85phy    C30 2274   1.125   0.821   1.535 -0.1310  0.4995 -0.6946
   85phy    C28 2275   1.025   0.895   1.626  0.1025  0.1805  0.2977
   85phy    C29 2276   0.889   0.907   1.552  0.6001 -0.0189  0.1227
   85phy    C27 2277   1.019   0.821   1.761 -0.3572 -0.0155  0.0151
   85phy    C26 2278   0.982   0.898   1.884 -0.8146  0.6787 -0.4613
   85phy    C25 2279   1.000   0.817   2.013 -0.0539 -0.0825 -0.5204
   85phy    C23 2280   0.974   0.895   2.144  0.5163 -0.6342 -0.7752
   85phy    C24 2281   0.823   0.899   2.174  0.4111  0.0415  0.5806
   85phy    C22 2282   1.047   0.820   2.257  0.3001 -0.4063 -0.3476
   85phy    C21 2283   1.155   0.903   2.332  0.4121  0.0151 -0.3149
   85phy    C20 2284   1.230   0.840   2.448  0.0332 -0.2077 -0.2227
   85phy    C18 2285   1.319   0.931   2.536 -0.1422 -0.2075  0.2059
   85phy    O01 2286   1.239   1.038   2.584  0.4810 -0.0972 -0.2101
   85phy    H01 2287   1.163   1.005   2.629  0.1879 -0.3497 -0.8818
   85phy    C19 2288   1.352   0.845   2.659  0.2369 -0.3653  0.1515
   85phy    C13 2289   1.455   0.988   2.462 -0.3759  0.4382  0.3605
   85phy     H3 2290   1.432   1.004   2.354 -0.7348 -0.8762  0.2172
   85phy    O33 2291   1.560   0.893   2.457 -0.2542 -0.2536 -0.0758
   85phy    H1B 2292   1.543   0.829   2.390 -1.6551 -0.0779  0.0834
   85phy    C12 2293   1.513   1.125   2.510 -0.3116  0.0384 -0.1362
   85phy    O11 2294   1.563   1.135   2.640  0.0920 -0.3100  0.9956
   85phy    H1A 2295   1.638   1.079   2.639 -0.2082 -0.9611 -2.9182
   86phy    C35 2296   3.702   2.683   2.161 -0.2506 -0.0546  0.1421
   86phy    C33 2297   3.658   2.694   2.020 -0.1174  0.2779  0.2349
   86phy    C34 2298   3.708   2.830   1.962  0.1192 -0.4783 -1.0359
   86phy    C32 2299   3.692   2.569   1.932  0.2593  0.2037  0.1396
   86phy    C31 2300   3.596   2.449   1.953  0.6671 -0.2213  0.0303
   86phy    C30 2301   3.641   2.315   1.893 -0.2586  0.1644 -0.2870
   86phy    C28 2302   3.539   2.201   1.899  0.4705 -0.2571 -0.0774
   86phy    C29 2303   3.450   2.193   1.779 -0.7460  0.0318  0.2005
   86phy    C27 2304   3.607   2.065   1.921 -0.3313  0.1263 -0.1499
   86phy    C26 2305   3.585   2.011   2.067 -0.6502  0.4781  0.3433
   86phy    C25 2306   3.656   1.876   2.089  0.6209 -0.4583  0.2238
   86phy    C23 2307   3.642   1.808   2.229 -0.4769  0.1111 -0.2038
   86phy    C24 2308   3.666   1.659   2.202  0.3327  0.5404  0.2785
   86phy    C22 2309   3.741   1.850   2.339 -0.8814 -0.4238 -0.0063
   86phy    C21 2310   3.666   1.860   2.471 -0.2450 -0.6442  0.4749
   86phy    C20 2311   3.774   1.912   2.570  0.2198  1.1057 -0.3344
   86phy    C18 2312   3.741   1.959   2.726  0.0181  0.3050  0.0103
   86phy    O01 2313   3.645   1.868   2.789 -0.2255 -0.4699 -0.0651
   86phy    H01 2314   3.636   1.895   2.879 -0.9215 -2.0240  0.3689
   86phy    C19 2315   3.873   1.925   2.793 -0.4750  0.3148 -0.3636
   86phy    C13 2316   3.702   2.115   2.732 -0.0981  0.5490  0.7083
   86phy     H3 2317   3.779   2.166   2.670  0.2382 -2.3693 -1.4925
   86phy    O33 2318   3.731   2.165   2.857 -0.1988  0.1276 -0.3210
   86phy    H1B 2319   3.659   2.158   2.916 -1.4012 -0.1306 -1.7827
   86phy    C12 2320   3.565   2.168   2.682 -0.5242  0.7403  0.6272
   86phy    O11 2321   3.447   2.160   2.755  0.2525 -0.1905 -0.1624
   86phy    H1A 2322   3.469   2.181   2.844 -0.2479  0.0645 -0.0933
   87phy    C35 2323   3.884   3.768   1.394 -0.0788  0.2671 -0.2698
   87phy    C33 2324   3.832   3.686   1.277 -0.1349 -0.5334  0.1777
   87phy    C34 2325   3.908   3.724   1.152  0.6778 -0.3757  0.3433
   87phy    C32 2326   3.832   3.532   1.306  0.4477  0.4756 -0.1846
   87phy    C31 2327   3.725   3.449   1.232 -0.0776  0.1289  0.7842
   87phy    C30 2328   3.676   3.319   1.300  0.6040  0.5501  0.2746
   87phy    C28 2329   3.578   3.232   1.216  0.1548 -0.1239 -0.0020
   87phy    C29 2330   3.591   3.083   1.248 -0.9636  0.5508  0.2321
   87phy    C27 2331   3.428   3.267   1.220  0.4181 -0.1259 -0.0460
   87phy    C26 2332   3.350   3.302   1.095  0.1399  0.2814 -0.0730
   87phy    C25 2333   3.205   3.352   1.101 -0.2428 -0.0426 -0.0860
   87phy    C23 2334   3.137   3.377   0.963 -0.1543 -0.2735 -0.2263
   87phy    C24 2335   3.005   3.302   0.969 -0.3710  0.2264 -0.1320
   87phy    C22 2336   3.118   3.526   0.930 -0.4165 -0.4331 -0.1934
   87phy    C21 2337   3.093   3.555   0.787  0.3566  0.2509  0.1427
   87phy    C20 2338   3.028   3.699   0.777 -0.9073  0.2160 -0.1273
   87phy    C18 2339   2.981   3.752   0.636 -0.3263  0.2844 -0.0533
   87phy    O01 2340   3.108   3.779   0.573  0.2644  0.1607 -0.1778
   87phy    H01 2341   3.134   3.868   0.583  0.6191 -0.0374  0.8313
   87phy    C19 2342   2.907   3.879   0.679  0.3314  0.1710  0.0582
   87phy    C13 2343   2.901   3.655   0.532  0.1942  0.0001 -0.0314
   87phy     H3 2344   2.977   3.575   0.515  0.6857 -0.0126  1.9311
   87phy    O33 2345   2.801   3.567   0.590  0.0820  0.4545 -0.0676
   87phy    H1B 2346   2.730   3.606   0.637 -1.9731 -1.3315 -1.5071
   87phy    C12 2347   2.889   3.664   0.373  0.4294 -0.8609  0.3568
   87phy    O11 2348   2.791   3.760   0.339 -0.2493 -0.0353  0.4610
   87phy    H1A 2349   2.716   3.713   0.309 -0.6495  0.1340  1.1682
   88phy    C35 2350   2.354   2.764   1.902 -0.2304 -0.6786  0.5327
   88phy    C33 2351   2.408   2.632   1.871  0.1307  0.4720 -0.2713
   88phy    C34 2352   2.330   2.563   1.759  0.0351  0.0232 -0.5118
   88phy    C32 2353   2.552   2.646   1.826  0.5482  0.1882  0.0984
   88phy    C31 2354   2.655   2.546   1.884  0.0412  0.2583  0.1025
   88phy    C30 2355   2.780   2.532   1.803 -0.7868 -0.0521  0.4653
   88phy    C28 2356   2.875   2.408   1.836  0.2899 -0.7857 -0.0374
   88phy    C29 2357   2.899   2.332   1.710  0.0770  0.5922  0.2682
   88phy    C27 2358   3.008   2.460   1.885  0.0692  0.3314 -0.4273
   88phy    C26 2359   3.045   2.384   2.013  0.1916 -0.2722  0.4701
   88phy    C25 2360   3.173   2.430   2.088  0.3543  0.4949 -0.1363
   88phy    C23 2361   3.185   2.352   2.219  0.4519 -0.1815 -0.1362
   88phy    C24 2362   3.241   2.210   2.219  0.4004  0.0362 -0.1791
   88phy    C22 2363   3.275   2.438   2.314  0.6772 -1.0433  0.3009
   88phy    C21 2364   3.216   2.461   2.447  0.3934  0.0838  0.1207
   88phy    C20 2365   3.308   2.526   2.544 -0.1214  0.1967 -0.2265
   88phy    C18 2366   3.262   2.556   2.692 -0.1521 -0.1482  0.2728
   88phy    O01 2367   3.164   2.466   2.735  0.9358  0.5793  0.0909
   88phy    H01 2368   3.197   2.378   2.724 -1.5214 -0.7529  2.2425
   88phy    C19 2369   3.384   2.514   2.773 -0.2014 -0.0214  0.0563
   88phy    C13 2370   3.209   2.706   2.721 -0.2871 -0.1023 -0.8937
   88phy     H3 2371   3.272   2.787   2.676 -1.1043  0.3290 -1.2785
   88phy    O33 2372   3.216   2.741   2.862 -0.5104  0.0495  0.1234
   88phy    H1B 2373   3.144   2.704   2.908 -0.5275 -2.6226 -1.8126
   88phy    C12 2374   3.074   2.751   2.658  0.2135  0.2505  0.1008
   88phy    O11 2375   3.034   2.882   2.687  0.2299  0.0045 -0.7520
   88phy    H1A 2376   3.051   2.887   2.779 -1.7231 -0.4790 -0.3214
   89phy    C35 2377   1.974   2.864   1.787 -0.4685 -0.2402  0.3163
   89phy    C33 2378   2.017   3.006   1.789 -0.3011  0.3237 -0.7179
   89phy    C34 2379   2.005   3.064   1.930 -0.1690 -0.4882 -0.3402
   89phy    C32 2380   2.144   3.015   1.708 -0.1821  0.3494 -0.4542
   89phy    C31 2381   2.176   3.155   1.644  0.5656  0.1532 -0.3001
   89phy    C30 2382   2.316   3.136   1.572  0.7017 -0.4603  0.7238
   89phy    C28 2383   2.374   3.255   1.486  0.5706  0.6881 -0.0308
   89phy    C29 2384   2.477   3.333   1.571  0.3812 -0.4721  0.1758
   89phy    C27 2385   2.442   3.207   1.357  0.5097 -0.1294 -0.3234
   89phy    C26 2386   2.344   3.180   1.239  0.1234  0.0666 -0.3922
   89phy    C25 2387   2.400   3.175   1.096 -0.3836 -0.2322 -0.4427
   89phy    C23 2388   2.295   3.163   0.985 -0.4185 -0.0919 -0.4989
   89phy    C24 2389   2.266   3.297   0.912 -0.1134 -0.4744 -0.2323
   89phy    C22 2390   2.344   3.054   0.883  0.1862 -0.5806 -0.1362
   89phy    C21 2391   2.249   2.940   0.840  0.0873 -1.0267 -0.3776
   89phy    C20 2392   2.287   2.856   0.716  0.0668 -0.1273 -0.0329
   89phy    C18 2393   2.189   2.751   0.652 -0.4615  0.0424 -0.3506
   89phy    O01 2394   2.138   2.666   0.752  0.2124  0.0322  0.4236
   89phy    H01 2395   2.149   2.698   0.839 -0.7212  1.1520  0.1455
   89phy    C19 2396   2.282   2.674   0.563 -0.3887 -0.4526 -0.0460
   89phy    C13 2397   2.070   2.825   0.575  0.1259  0.2114 -0.3642
   89phy     H3 2398   2.014   2.879   0.656  0.8144  0.4397 -0.0329
   89phy    O33 2399   2.098   2.943   0.494 -0.1073  0.6028 -0.3896
   89phy    H1B 2400   2.178   2.937   0.446  0.5283  2.6584  0.2985
   89phy    C12 2401   1.932   2.749   0.552 -0.3610  0.0867 -0.5065
   89phy    O11 2402   1.928   2.616   0.595 -0.1652 -0.5092 -1.2431
   89phy    H1A 2403   1.999   2.593   0.653 -0.2319 -0.1067 -1.0016
   90phy    C35 2404   3.290   2.626   1.481  0.4390  0.6810  0.0237
   90phy    C33 2405   3.319   2.689   1.613 -0.4703  0.0662 -0.6033
   90phy    C34 2406   3.366   2.589   1.717 -0.3243 -0.4380  0.1770
   90phy    C32 2407   3.421   2.800   1.590  0.0166  0.5634 -0.1129
   90phy    C31 2408   3.417   2.919   1.694  0.8534 -0.2222  0.2898
   90phy    C30 2409   3.512   3.030   1.645  0.2009 -0.1003  0.2015
   90phy    C28 2410   3.530   3.162   1.730  0.5980  0.0430 -0.4983
   90phy    C29 2411   3.640   3.245   1.670  0.2654 -0.0731 -0.0246
   90phy    C27 2412   3.400   3.241   1.734 -0.6083  0.2546  0.0955
   90phy    C26 2413   3.345   3.284   1.870 -0.0495  0.5030 -0.2065
   90phy    C25 2414   3.212   3.361   1.872 -0.1288  0.2064  0.2715
   90phy    C23 2415   3.177   3.426   2.006 -0.3481 -0.2805  0.1205
   90phy    C24 2416   3.173   3.579   2.000 -0.2748  0.2363 -0.3461
   90phy    C22 2417   3.042   3.368   2.056 -0.1777 -0.2088  0.0028
   90phy    C21 2418   3.031   3.347   2.207  0.3676  0.1699 -0.1534
   90phy    C20 2419   2.902   3.280   2.250  0.4844 -0.3256 -0.3606
   90phy    C18 2420   2.866   3.254   2.406  0.1343  0.0954 -0.2522
   90phy    O01 2421   2.848   3.381   2.466 -0.3375  0.0911  0.5812
   90phy    H01 2422   2.830   3.374   2.558 -2.6012 -1.2779  0.1380
   90phy    C19 2423   2.716   3.209   2.392 -0.1438 -0.2409  0.0584
   90phy    C13 2424   2.957   3.153   2.493  0.0786  0.2549 -0.3746
   90phy     H3 2425   2.972   3.056   2.439  0.4892  0.3017 -0.3483
   90phy    O33 2426   2.894   3.106   2.611  0.0232 -0.3367 -0.3652
   90phy    H1B 2427   2.937   3.027   2.639  1.6867  0.3970 -0.7462
   90phy    C12 2428   3.102   3.198   2.531  0.1569  0.0407  0.1710
   90phy    O11 2429   3.109   3.268   2.648 -0.4550 -0.5045 -0.0188
   90phy    H1A 2430   3.025   3.269   2.689 -1.0674  1.9939 -1.1553
   91phy    C35 2431   3.687   2.719   1.312 -0.3443 -0.3443  0.0585
   91phy    C33 2432   3.795   2.668   1.402 -0.6955  0.2786 -0.1109
   91phy    C34 2433   3.732   2.572   1.506 -0.2297  0.1360  0.6980
   91phy    C32 2434   3.908   2.594   1.325 -0.1232  0.4344 -0.0095
   91phy    C31 2435   4.053   2.604   1.376 -0.3317 -0.5969 -0.2834
   91phy    C30 2436   4.147   2.540   1.275 -0.3704 -0.6803 -0.2630
   91phy    C28 2437   4.295   2.580   1.293 -0.3382  0.5212 -0.5373
   91phy    C29 2438   4.369   2.493   1.389 -0.1077 -0.5595 -0.5438
   91phy    C27 2439   4.362   2.566   1.155  0.2672 -0.0150 -0.2180
   91phy    C26 2440   4.376   2.692   1.086 -0.2982 -0.3285  0.1352
   91phy    C25 2441   4.432   2.675   0.941  0.0862 -0.3154 -0.2951
   91phy    C23 2442   4.511   2.798   0.891  0.7557 -0.4374 -0.5192
   91phy    C24 2443   4.661   2.770   0.929 -0.2893 -0.4823  0.4568
   91phy    C22 2444   4.491   2.825   0.742  0.4811  0.4385  0.1149
   91phy    C21 2445   4.428   2.959   0.704  0.0059 -0.0315  0.3672
   91phy    C20 2446   4.426   2.976   0.552  0.2127  0.2285 -0.2691
   91phy    C18 2447   4.411   3.126   0.482  0.5763 -0.1538 -0.4634
   91phy    O01 2448   4.301   3.201   0.536 -0.0134 -0.0904  0.3254
   91phy    H01 2449   4.269   3.265   0.476 -0.7645  1.1918  2.0018
   91phy    C19 2450   4.389   3.082   0.337 -0.3322 -0.8473  0.7009
   91phy    C13 2451   4.546   3.211   0.508  0.1207 -0.1034 -0.5007
   91phy     H3 2452   4.542   3.228   0.619 -0.5081  1.2105 -0.7071
   91phy    O33 2453   4.666   3.136   0.510  0.2979  0.1388  0.1296
   91phy    H1B 2454   4.724   3.182   0.453  1.0202  0.1086  0.8161
   91phy    C12 2455   4.560   3.367   0.506 -0.7518 -0.3488 -0.2381
   91phy    O11 2456   4.594   3.423   0.382 -0.9324  0.3514 -0.2295
   91phy    H1A 2457   4.577   3.369   0.308  0.8214  1.7572 -1.7571
   92phy    C35 2458   1.925   1.823   2.226 -0.0826  0.1357  0.0003
   92phy    C33 2459   2.073   1.812   2.265  0.1354  0.2400  0.0353
   92phy    C34 2460   2.098   1.679   2.341 -0.6319 -0.3693 -0.0398
   92phy    C32 2461   2.163   1.836   2.142 -0.2756  0.0034  0.4906
   92phy    C31 2462   2.305   1.885   2.168  0.1956 -0.4028 -0.3111
   92phy    C30 2463   2.395   1.905   2.039  0.5166  0.3032 -0.0019
   92phy    C28 2464   2.545   1.931   2.058  0.1243  0.0003  0.7450
   92phy    C29 2465   2.630   1.860   1.943 -0.5502 -0.1427 -0.2269
   92phy    C27 2466   2.602   2.067   2.099 -0.0086 -0.0266 -0.3362
   92phy    C26 2467   2.673   2.067   2.229  0.8043  0.1288 -0.2780
   92phy    C25 2468   2.673   2.208   2.295  0.1324 -0.6338  0.0318
   92phy    C23 2469   2.752   2.233   2.424 -0.4166 -0.2207 -0.0340
   92phy    C24 2470   2.775   2.380   2.443  0.3969  0.2096 -0.3078
   92phy    C22 2471   2.680   2.177   2.549  0.1716  0.5496  0.4729
   92phy    C21 2472   2.761   2.113   2.659 -0.2287  0.1667 -0.3803
   92phy    C20 2473   2.674   2.044   2.770 -0.0165  0.6017  0.3396
   92phy    C18 2474   2.744   1.953   2.876  0.1738  0.8128 -0.3496
   92phy    O01 2475   2.827   2.042   2.950 -0.6339 -0.0056  0.5665
   92phy    H01 2476   2.779   2.117   2.980 -0.0290  0.4960  0.3162
   92phy    C19 2477   2.626   1.909   2.964 -0.1446  0.6223  0.0238
   92phy    C13 2478   2.833   1.833   2.815  0.1716  0.3240 -0.5064
   92phy     H3 2479   2.890   1.873   2.727 -1.0324  0.8515 -1.0565
   92phy    O33 2480   2.746   1.734   2.760 -0.4223  0.5392 -0.0304
   92phy    H1B 2481   2.763   1.730   2.668 -0.9816 -1.3937 -0.1092
   92phy    C12 2482   2.941   1.762   2.908  0.7182  0.0632  0.0579
   92phy    O11 2483   3.025   1.661   2.855 -0.3617 -0.0240 -0.4061
   92phy    H1A 2484   3.076   1.697   2.785  0.8699 -0.0177  0.4615
   93phy    C35 2485   2.511   2.227   1.662 -0.4464  0.0152 -0.0118
   93phy    C33 2486   2.506   2.100   1.576 -0.0291 -0.1092 -0.3444
   93phy    C34 2487   2.424   2.127   1.448  0.5312  0.3531 -0.4777
   93phy    C32 2488   2.654   2.063   1.547 -0.0451  0.6461  0.2799
   93phy    C31 2489   2.676   1.913   1.527  0.2588  0.0108 -0.0485
   93phy    C30 2490   2.818   1.891   1.476  0.0894  0.7447  0.3441
   93phy    C28 2491   2.858   1.743   1.479 -0.1457 -0.5812  0.3342
   93phy    C29 2492   2.969   1.710   1.373  0.3397  0.4528  0.4991
   93phy    C27 2493   2.904   1.686   1.612  0.0082  0.3491 -0.2129
   93phy    C26 2494   2.811   1.584   1.674  0.5678 -0.0754 -0.2828
   93phy    C25 2495   2.844   1.532   1.821 -0.0938 -0.1580  0.2681
   93phy    C23 2496   2.750   1.437   1.898 -0.0252  0.5356 -0.3690
   93phy    C24 2497   2.757   1.298   1.841 -0.4192  0.3552 -0.0173
   93phy    C22 2498   2.792   1.428   2.047 -0.0082 -0.3188 -0.6013
   93phy    C21 2499   2.675   1.458   2.147  0.9222  0.0457 -0.2761
   93phy    C20 2500   2.714   1.478   2.295  0.3632 -0.4982 -0.1504
   93phy    C18 2501   2.602   1.514   2.408  0.2951 -0.2154 -0.0044
   93phy    O01 2502   2.470   1.482   2.367 -0.2106  0.2519 -0.2905
   93phy    H01 2503   2.463   1.390   2.347 -0.8192  0.0907  0.5944
   93phy    C19 2504   2.640   1.422   2.527 -0.2092  0.6650 -0.0526
   93phy    C13 2505   2.604   1.677   2.437 -0.7091 -0.2797  0.6927
   93phy     H3 2506   2.608   1.726   2.336  3.0530 -0.5486  0.5518
   93phy    O33 2507   2.724   1.731   2.500  0.0416  0.1255 -0.4330
   93phy    H1B 2508   2.803   1.696   2.464  0.1222  1.1233 -1.2508
   93phy    C12 2509   2.482   1.743   2.509  0.5449 -0.6125 -0.0501
   93phy    O11 2510   2.358   1.696   2.480 -0.2780 -0.1944  0.2363
   93phy    H1A 2511   2.373   1.610   2.446  3.9829  0.5302 -0.2553
   94phy    C35 2512   3.621   1.870   1.005  0.4528 -0.8294  0.3667
   94phy    C33 2513   3.760   1.891   1.059 -0.4259 -0.7658 -0.3305
   94phy    C34 2514   3.809   1.767   1.140  0.2097  0.0550  0.1789
   94phy    C32 2515   3.861   1.942   0.951  0.4209 -0.6893 -0.3456
   94phy    C31 2516   3.915   2.084   1.000  0.6932  0.0575  0.0108
   94phy    C30 2517   3.984   2.152   0.883  0.1889 -0.6161  0.0432
   94phy    C28 2518   4.060   2.284   0.902  0.4368 -0.2664 -0.3569
   94phy    C29 2519   4.199   2.258   0.956  0.5761 -0.7488  0.3812
   94phy    C27 2520   4.073   2.369   0.774 -0.4066 -0.5481  0.2791
   94phy    C26 2521   3.955   2.445   0.720  0.5894  0.6020  0.0881
   94phy    C25 2522   4.004   2.522   0.603  0.0387  0.0716  0.2604
   94phy    C23 2523   3.917   2.623   0.535 -1.1627 -0.3009 -0.1508
   94phy    C24 2524   3.977   2.761   0.542  0.2619  0.1715  0.6396
   94phy    C22 2525   3.903   2.589   0.386  0.6752  0.3492  1.1004
   94phy    C21 2526   3.771   2.635   0.324 -0.4064 -0.2473  0.0011
   94phy    C20 2527   3.763   2.589   0.183 -0.5838 -0.5381 -0.2878
   94phy    C18 2528   3.636   2.607   0.095 -0.0903  0.2514  0.5232
   94phy    O01 2529   3.527   2.530   0.149 -0.0546 -0.2621  0.2509
   94phy    H01 2530   3.534   2.519   0.242  2.8365 -0.9015  0.0507
   94phy    C19 2531   3.691   2.529  -0.030  1.0357 -0.0727  0.2668
   94phy    C13 2532   3.597   2.764   0.070  0.6733 -0.5443 -0.1888
   94phy     H3 2533   3.557   2.804   0.167  0.2667  1.1394 -1.0191
   94phy    O33 2534   3.694   2.866   0.055  0.0494 -0.1481 -0.0053
   94phy    H1B 2535   3.681   2.908  -0.028 -1.3151  0.5786  0.5342
   94phy    C12 2536   3.458   2.807   0.010 -0.5339 -0.4431 -0.6167
   94phy    O11 2537   3.461   2.794  -0.124  0.4254  0.4462  0.5107
   94phy    H1A 2538   3.375   2.794  -0.162  0.5439 -1.3197  0.1680
   95phy    C35 2539   4.405   3.801   2.536 -0.0720 -0.2776  0.3243
   95phy    C33 2540   4.306   3.892   2.482 -0.0967 -0.1738  0.2130
   95phy    C34 2541   4.363   4.024   2.440 -0.8683  0.5861 -0.3522
   95phy    C32 2542   4.227   3.813   2.376 -0.3492  0.4412  0.1034
   95phy    C31 2543   4.088   3.861   2.338  0.2552 -0.8461 -0.9102
   95phy    C30 2544   4.031   3.776   2.221 -0.1115 -0.4196  0.1199
   95phy    C28 2545   3.882   3.796   2.185  0.2544 -0.3352 -0.2066
   95phy    C29 2546   3.875   3.807   2.035  0.5841 -0.2208 -0.2868
   95phy    C27 2547   3.781   3.695   2.237 -0.2151 -0.2287  0.3718
   95phy    C26 2548   3.709   3.736   2.363 -0.1763 -0.2001 -0.0171
   95phy    C25 2549   3.577   3.663   2.358  0.1792  0.0003 -0.8864
   95phy    C23 2550   3.509   3.637   2.493 -0.4287 -0.0368  0.0424
   95phy    C24 2551   3.369   3.689   2.495 -0.3587 -0.2094 -0.0811
   95phy    C22 2552   3.517   3.487   2.538 -0.7455  0.0341 -0.1366
   95phy    C21 2553   3.532   3.445   2.690 -0.4153 -0.8718  0.0502
   95phy    C20 2554   3.506   3.296   2.701  0.4205 -0.3703 -0.2887
   95phy    C18 2555   3.503   3.222   2.837 -0.0564 -0.0648  0.5405
   95phy    O01 2556   3.427   3.305   2.929 -0.1654  0.1986 -0.6164
   95phy    H01 2557   3.348   3.343   2.895 -0.2758 -0.0318 -0.6197
   95phy    C19 2558   3.414   3.102   2.800 -0.3581 -0.0179  0.7155
   95phy    C13 2559   3.651   3.182   2.900  0.2427  0.1999  0.1980
   95phy     H3 2560   3.703   3.115   2.826 -1.0118 -0.7001  0.1081
   95phy    O33 2561   3.638   3.087   3.012 -0.1406 -0.2772 -0.1876
   95phy    H1B 2562   3.582   3.125   3.078 -0.4632 -0.2739 -0.4613
   95phy    C12 2563   3.760   3.285   2.943  0.7529  0.0163 -0.3203
   95phy    O11 2564   3.885   3.243   2.960  0.0007  0.5679 -0.4714
   95phy    H1A 2565   3.881   3.153   2.983 -0.2950  0.6444 -0.2155
   96phy    C35 2566   2.631   4.361   1.278 -0.1146 -0.0421 -0.4742
   96phy    C33 2567   2.775   4.412   1.269  0.2307  0.1743 -0.5411
   96phy    C34 2568   2.773   4.549   1.193  0.2984  0.0960 -0.0688
   96phy    C32 2569   2.854   4.423   1.401  0.7469  0.1296 -0.2861
   96phy    C31 2570   2.895   4.289   1.469  0.3825 -0.5309 -0.6623
   96phy    C30 2571   2.999   4.328   1.577  0.2377  0.2506  0.6692
   96phy    C28 2572   3.069   4.206   1.646 -0.0041  0.3846 -0.2246
   96phy    C29 2573   3.193   4.158   1.572  0.1923  0.1062 -0.4314
   96phy    C27 2574   3.112   4.237   1.792 -0.0148  0.0824 -0.4880
   96phy    C26 2575   3.139   4.124   1.892  0.3897  0.3724  0.3185
   96phy    C25 2576   3.210   4.177   2.018 -0.2302  0.0749 -0.0790
   96phy    C23 2577   3.256   4.065   2.117  0.0164  0.0897  0.8546
   96phy    C24 2578   3.413   4.060   2.111  0.1043  0.2251 -0.1597
   96phy    C22 2579   3.206   4.099   2.252  0.2248 -0.9281 -0.3151
   96phy    C21 2580   3.146   3.985   2.332  0.0057 -0.6211  0.4505
   96phy    C20 2581   3.062   4.036   2.452 -0.2541  0.3649  0.1466
   96phy    C18 2582   3.008   3.928   2.558  0.2226  0.5176 -0.2381
   96phy    O01 2583   3.124   3.871   2.624 -0.1024  0.3775  0.1363
   96phy    H01 2584   3.191   3.936   2.624  1.4699 -1.1501  0.2450
   96phy    C19 2585   2.958   4.019   2.671 -0.1969  0.3277 -0.2038
   96phy    C13 2586   2.900   3.812   2.513  0.5146 -0.2721  0.0166
   96phy     H3 2587   2.831   3.857   2.436 -0.3690 -1.8815 -0.1643
   96phy    O33 2588   2.802   3.762   2.613 -0.2718 -0.1770  0.1008
   96phy    H1B 2589   2.719   3.805   2.598  1.0582  2.0575 -1.4061
   96phy    C12 2590   2.950   3.692   2.442  0.4073 -0.2284 -0.1317
   96phy    O11 2591   2.846   3.631   2.364 -0.3725  0.2413  0.2827
   96phy    H1A 2592   2.851   3.538   2.377  0.2548  0.3990  1.2550
   97phy    C35 2593   2.658   1.292   1.162 -0.2348 -0.1842 -0.0045
   97phy    C33 2594   2.649   1.334   1.309 -0.1969  0.3798 -0.1266
   97phy    C34 2595   2.786   1.331   1.373 -0.1002  0.1744  0.0444
   97phy    C32 2596   2.588   1.472   1.317 -0.7204  0.3667  0.1217
   97phy    C31 2597   2.439   1.492   1.277 -0.1032 -0.1940 -0.4726
   97phy    C30 2598   2.397   1.639   1.309  0.3395  0.4786  0.5906
   97phy    C28 2599   2.245   1.667   1.297  0.7839 -0.2732 -0.2056
   97phy    C29 2600   2.167   1.630   1.416  0.0664 -0.4266 -0.2059
   97phy    C27 2601   2.227   1.820   1.267  0.5331  0.1793  0.2024
   97phy    C26 2602   2.202   1.858   1.119  0.2201 -0.1561 -0.2164
   97phy    C25 2603   2.167   2.007   1.106 -0.6767  0.1534  0.4433
   97phy    C23 2604   2.137   2.062   0.966  0.0951  0.3708  0.2941
   97phy    C24 2605   1.992   2.101   0.952 -0.0178 -0.0943 -0.1847
   97phy    C22 2606   2.220   2.187   0.937 -0.9081  0.1577  0.0361
   97phy    C21 2607   2.349   2.163   0.852  0.0528  0.5759  0.6928
   97phy    C20 2608   2.430   2.282   0.816  0.3933 -0.1152  0.1614
   97phy    C18 2609   2.543   2.268   0.718 -0.4419  0.1512  0.1429
   97phy    O01 2610   2.637   2.162   0.761 -0.1393  0.1167 -0.0947
   97phy    H01 2611   2.706   2.150   0.698 -1.7303  0.7807 -2.0813
   97phy    C19 2612   2.611   2.407   0.724  0.2043  0.3872  0.1775
   97phy    C13 2613   2.489   2.249   0.572  0.3020  0.0893  0.0740
   97phy     H3 2614   2.434   2.151   0.579  0.6711 -0.0326  1.6222
   97phy    O33 2615   2.377   2.335   0.525  0.4585  0.0725 -0.7233
   97phy    H1B 2616   2.416   2.413   0.491  0.2287  0.0614 -1.0236
   97phy    C12 2617   2.575   2.180   0.459  0.1054  0.6955 -0.2738
   97phy    O11 2618   2.698   2.135   0.513 -0.6935  0.1784  0.4666
   97phy    H1A 2619   2.718   2.052   0.473 -1.5945  0.1403  0.0772
   98phy    C35 2620   3.498   3.636   1.781  0.1483  0.5261  0.2845
   98phy    C33 2621   3.619   3.714   1.781 -0.0547 -0.4868  0.0120
   98phy    C34 2622   3.733   3.641   1.710  0.3764  0.4985 -0.2294
   98phy    C32 2623   3.577   3.862   1.755  0.1759  0.0645 -0.4700
   98phy    C31 2624   3.663   3.979   1.791 -0.4914 -0.5028  0.0418
   98phy    C30 2625   3.628   4.121   1.742  0.4067 -0.3550 -0.6710
   98phy    C28 2626   3.705   4.240   1.804 -0.6750  0.4201 -0.1133
   98phy    C29 2627   3.766   4.326   1.689 -0.2276 -0.2926 -0.5694
   98phy    C27 2628   3.595   4.307   1.887 -0.5947  0.3198  0.5893
   98phy    C26 2629   3.643   4.384   2.012 -0.0519  0.0317 -0.3585
   98phy    C25 2630   3.527   4.452   2.090 -0.1500 -0.1540  0.5708
   98phy    C23 2631   3.568   4.538   2.211  0.1075  0.2589  0.1159
   98phy    C24 2632   3.594   4.686   2.178  0.3949 -0.2256 -0.4386
   98phy    C22 2633   3.469   4.553   2.329  0.1543 -0.4590  0.1995
   98phy    C21 2634   3.463   4.442   2.428  0.1110  0.0468  0.8933
   98phy    C20 2635   3.400   4.484   2.555  0.5808  0.5892 -0.3090
   98phy    C18 2636   3.407   4.393   2.683 -0.1052  0.0741  0.4235
   98phy    O01 2637   3.545   4.354   2.700  0.1553  0.0007  0.9054
   98phy    H01 2638   3.577   4.345   2.612 -2.1426 -0.4322  0.0511
   98phy    C19 2639   3.373   4.488   2.802 -0.2720 -0.6557 -0.2803
   98phy    C13 2640   3.319   4.255   2.661 -0.2655 -0.5831 -0.6190
   98phy     H3 2641   3.332   4.216   2.557 -1.0373 -1.1708 -0.5000
   98phy    O33 2642   3.177   4.282   2.660 -0.5051 -0.5062  0.1765
   98phy    H1B 2643   3.144   4.297   2.747 -1.3538 -1.3764  0.0168
   98phy    C12 2644   3.359   4.132   2.753  0.4982  0.1064  0.5921
   98phy    O11 2645   3.316   4.004   2.713  0.0544 -0.7187  0.3212
   98phy    H1A 2646   3.330   3.953   2.790 -0.7047 -0.6618  0.5087
   99phy    C35 2647   2.162   3.589   1.137 -0.1380  0.3363 -0.2314
   99phy    C33 2648   2.219   3.682   1.239  0.4120 -0.3120  0.4114
   99phy    C34 2649   2.134   3.665   1.367  0.0725  0.0856  0.1847
   99phy    C32 2650   2.365   3.673   1.273  0.1235  0.3978 -0.1249
   99phy    C31 2651   2.451   3.802   1.253 -0.1291  0.1445 -0.0451
   99phy    C30 2652   2.596   3.775   1.302 -0.3132 -0.6073 -0.0135
   99phy    C28 2653   2.696   3.892   1.299 -0.0082 -1.1420 -0.4551
   99phy    C29 2654   2.724   3.927   1.446  0.2067  0.6741 -0.4385
   99phy    C27 2655   2.823   3.859   1.228 -0.5590 -0.1429  1.1407
   99phy    C26 2656   2.885   3.975   1.150  0.4135  0.1136 -0.1167
   99phy    C25 2657   3.034   3.958   1.111 -0.2183  0.2972  0.8002
   99phy    C23 2658   3.111   4.086   1.069 -0.1163 -0.2129 -0.5828
   99phy    C24 2659   3.164   4.156   1.193  0.2333  0.1598 -0.1867
   99phy    C22 2660   3.229   4.050   0.975  0.1103  0.1669 -0.6839
   99phy    C21 2661   3.217   4.110   0.843 -0.6781  0.5986 -0.0402
   99phy    C20 2662   3.318   4.045   0.750  0.5340  0.2364  0.0833
   99phy    C18 2663   3.301   4.066   0.591  0.2099  0.1785 -0.4137
   99phy    O01 2664   3.175   4.010   0.545  0.2208 -0.4662  0.1195
   99phy    H01 2665   3.146   4.065   0.475 -0.6808 -1.7481 -0.5558
   99phy    C19 2666   3.412   3.983   0.518 -0.0747  0.2781 -0.8093
   99phy    C13 2667   3.325   4.225   0.550  0.0191  0.8131 -0.0010
   99phy     H3 2668   3.239   4.281   0.597 -0.1482 -0.3383  1.1100
   99phy    O33 2669   3.433   4.286   0.614  0.1275 -1.0655 -0.2736
   99phy    H1B 2670   3.513   4.289   0.565  0.1631 -0.4837 -0.1829
   99phy    C12 2671   3.262   4.280   0.423 -0.1700 -0.1160  0.3952
   99phy    O11 2672   3.143   4.232   0.367  0.1908 -0.1871 -0.1086
   99phy    H1A 2673   3.081   4.302   0.363  0.7583  0.3126 -0.2450
  100phy    C35 2674   3.899   2.149   1.365  0.3278  0.1828  0.7651
  100phy    C33 2675   3.785   2.127   1.468 -0.1728  0.2892  0.1213
  100phy    C34 2676   3.849   2.185   1.600  0.6608  0.7737 -0.4779
  100phy    C32 2677   3.664   2.213   1.433  0.2410 -0.0043  0.0092
  100phy    C31 2678   3.546   2.148   1.365  0.4648 -0.0033 -0.2622
  100phy    C30 2679   3.412   2.224   1.354 -0.0227  0.0234 -0.0187
  100phy    C28 2680   3.290   2.148   1.295 -0.5785 -0.2441 -0.0109
  100phy    C29 2681   3.202   2.107   1.411 -0.1020  0.5371  0.0613
  100phy    C27 2682   3.205   2.238   1.210  0.4036 -0.2834  0.7216
  100phy    C26 2683   3.218   2.211   1.056  0.5505 -0.6582  0.0150
  100phy    C25 2684   3.098   2.282   0.984  0.0708 -0.7837 -0.2937
  100phy    C23 2685   3.103   2.289   0.833 -0.3041 -0.0779  0.2976
  100phy    C24 2686   3.033   2.180   0.760  0.4966  0.4507 -0.0761
  100phy    C22 2687   3.035   2.416   0.778  0.4102 -0.3082  0.2871
  100phy    C21 2688   3.124   2.506   0.694  0.2047 -0.4268  0.3855
  100phy    C20 2689   3.059   2.627   0.621 -0.2856  0.1747 -0.6816
  100phy    C18 2690   3.155   2.723   0.544  0.6011  0.2489 -0.1769
  100phy    O01 2691   3.252   2.765   0.639 -0.5821 -0.0016  0.5044
  100phy    H01 2692   3.225   2.730   0.722 -1.4487 -1.2303 -0.2663
  100phy    C19 2693   3.070   2.851   0.527  0.2369 -0.6539  0.3223
  100phy    C13 2694   3.234   2.676   0.411 -0.1251 -0.6353  0.3218
  100phy     H3 2695   3.159   2.610   0.360 -0.8442  0.3206  0.1229
  100phy    O33 2696   3.250   2.768   0.305  0.4795 -0.2764  0.1982
  100phy    H1B 2697   3.304   2.842   0.326  1.5462 -1.0282  0.1574
  100phy    C12 2698   3.339   2.567   0.409 -0.1591  0.1736 -0.1285
  100phy    O11 2699   3.476   2.584   0.394 -0.1222  0.1844 -0.0098
  100phy    H1A 2700   3.497   2.660   0.444 -0.7570  0.3691 -0.0031
  101phy    C35 2701   1.898   4.321   0.773  0.2017 -0.0883  0.5956
  101phy    C33 2702   1.931   4.463   0.826  0.8487  0.2464  0.2042
  101phy    C34 2703   1.821   4.516   0.916 -0.5237  0.1080 -0.2773
  101phy    C32 2704   2.060   4.471   0.898 -0.3346 -0.0534  0.2406
  101phy    C31 2705   2.172   4.544   0.824 -0.0295 -0.5337  0.2141
  101phy    C30 2706   2.305   4.566   0.907  0.1364  0.8868 -0.2505
  101phy    C28 2707   2.413   4.660   0.846 -0.1490 -0.2280 -0.0811
  101phy    C29 2708   2.408   4.792   0.930 -0.8559 -0.3042 -0.2210
  101phy    C27 2709   2.555   4.607   0.877  0.0981 -0.3709 -0.4594
  101phy    C26 2710   2.613   4.529   0.757 -0.6072 -0.0232 -0.5512
  101phy    C25 2711   2.756   4.471   0.781  0.2167 -0.2727  0.0611
  101phy    C23 2712   2.832   4.418   0.666 -0.5760 -0.0597  0.7558
  101phy    C24 2713   2.978   4.421   0.697 -0.2580  0.5100 -0.6675
  101phy    C22 2714   2.783   4.276   0.619 -0.2577 -0.0627  0.1795
  101phy    C21 2715   2.762   4.270   0.464 -0.3196 -0.3995  0.4097
  101phy    C20 2716   2.694   4.145   0.411  0.6681 -0.2400  0.0185
  101phy    C18 2717   2.685   4.116   0.258  0.2428  0.1161 -0.3815
  101phy    O01 2718   2.634   4.228   0.181  0.1742 -0.2378 -0.1405
  101phy    H01 2719   2.699   4.295   0.174  2.3038 -2.0576  0.9328
  101phy    C19 2720   2.573   4.007   0.251 -0.1617  0.1663  0.7954
  101phy    C13 2721   2.830   4.070   0.204  0.0475 -0.6688 -0.0049
  101phy     H3 2722   2.894   4.161   0.214 -0.7911 -0.0588 -0.1252
  101phy    O33 2723   2.920   3.980   0.282  0.6415  0.2157  0.1023
  101phy    H1B 2724   2.872   3.925   0.341 -0.6302  0.7023 -0.4504
  101phy    C12 2725   2.866   4.077   0.046  0.0659  0.5243 -0.4236
  101phy    O11 2726   2.838   3.956  -0.029  0.2032 -0.1631  0.2755
  101phy    H1A 2727   2.914   3.902  -0.029  0.8819  0.7297  1.1795
  102phy    C35 2728   2.525   4.405   1.687  0.1540 -0.4216  0.1059
  102phy    C33 2729   2.570   4.516   1.778 -0.1283  0.5809 -0.5118
  102phy    C34 2730   2.713   4.484   1.820 -0.1711 -0.0635 -0.5131
  102phy    C32 2731   2.541   4.658   1.729  0.1432  0.3850  0.2876
  102phy    C31 2732   2.510   4.745   1.852 -0.0320 -0.4437 -0.1247
  102phy    C30 2733   2.472   4.888   1.810 -0.3411  0.0560 -0.2213
  102phy    C28 2734   2.427   4.993   1.914 -0.6162 -0.1449 -0.0353
  102phy    C29 2735   2.469   5.133   1.873 -0.1789  0.5934  0.2500
  102phy    C27 2736   2.272   4.989   1.937 -0.0041  0.1046 -0.3685
  102phy    C26 2737   2.227   5.022   2.083  0.1856 -0.2251  0.4674
  102phy    C25 2738   2.079   5.041   2.098 -0.1294 -0.0143 -0.0380
  102phy    C23 2739   2.032   5.080   2.238 -0.0196 -0.9094  0.0818
  102phy    C24 2740   2.024   5.228   2.255 -0.2085  0.3029 -0.2686
  102phy    C22 2741   1.907   5.000   2.279 -0.4486 -0.0905  0.3420
  102phy    C21 2742   1.872   4.998   2.433  0.2337  0.0145  0.3034
  102phy    C20 2743   1.776   4.898   2.479  0.1040  0.5469  0.0748
  102phy    C18 2744   1.722   4.894   2.631 -0.3508 -0.3840 -0.5351
  102phy    O01 2745   1.643   5.008   2.668 -0.3711  0.5886  0.3234
  102phy    H01 2746   1.606   4.997   2.753  2.5211 -0.3621  1.5816
  102phy    C19 2747   1.615   4.784   2.615  0.3271 -0.0132 -0.3734
  102phy    C13 2748   1.823   4.846   2.747 -0.0454 -0.1558  0.1537
  102phy     H3 2749   1.885   4.762   2.709  2.2706  1.6080 -0.1976
  102phy    O33 2750   1.762   4.793   2.867 -0.0354 -0.4987 -0.6039
  102phy    H1B 2751   1.669   4.785   2.858  0.0768 -2.9226 -0.2426
  102phy    C12 2752   1.933   4.963   2.796  0.1523 -0.1264  0.3653
  102phy    O11 2753   1.871   5.080   2.838  0.5105  0.1588  0.0368
  102phy    H1A 2754   1.817   5.059   2.912 -1.2292 -0.5213 -1.3394
  103phy    C35 2755   2.694   0.436   1.735 -0.4235 -0.1685  0.6082
  103phy    C33 2756   2.693   0.337   1.616  0.1329 -0.4466 -0.8613
  103phy    C34 2757   2.689   0.410   1.481  0.3552 -0.1793 -0.1954
  103phy    C32 2758   2.818   0.241   1.623  0.0092  0.6492  0.2957
  103phy    C31 2759   2.780   0.091   1.627 -0.2492 -0.2659 -0.4072
  103phy    C30 2760   2.912   0.011   1.646 -0.1539  0.7413  0.0096
  103phy    C28 2761   2.881  -0.140   1.671 -0.1826 -0.4323 -0.5158
  103phy    C29 2762   2.888  -0.231   1.548 -0.0665  1.0014  0.1078
  103phy    C27 2763   3.002  -0.187   1.760  0.2702  0.1327 -0.3071
  103phy    C26 2764   2.977  -0.290   1.873  0.0301  0.1012  0.4152
  103phy    C25 2765   3.104  -0.340   1.950 -0.0593 -0.3387  0.2277
  103phy    C23 2766   3.066  -0.418   2.073 -0.2666 -0.5962  0.0066
  103phy    C24 2767   3.119  -0.560   2.064 -0.3632  0.0371 -0.8015
  103phy    C22 2768   3.113  -0.331   2.192  0.1178  0.7136  0.2428
  103phy    C21 2769   3.026  -0.363   2.317 -0.5304 -0.4727  0.4602
  103phy    C20 2770   3.077  -0.275   2.432  0.2338 -0.3468 -0.8532
  103phy    C18 2771   3.035  -0.311   2.579  0.1674  0.3258  0.1788
  103phy    O01 2772   3.024  -0.450   2.607 -0.8349 -0.4449  0.1468
  103phy    H01 2773   3.029  -0.460   2.700 -0.6196 -0.1836  0.1644
  103phy    C19 2774   3.158  -0.274   2.662  0.2033  0.0878  0.2236
  103phy    C13 2775   2.900  -0.241   2.642 -0.2086  0.0994  0.3857
  103phy     H3 2776   2.906  -0.131   2.622  1.2842  0.0057  0.2058
  103phy    O33 2777   2.892  -0.244   2.788 -0.3993  0.0059 -0.2719
  103phy    H1B 2778   2.933  -0.169   2.825 -1.8245  1.5737 -1.7183
  103phy    C12 2779   2.764  -0.299   2.588 -0.1507  0.4144 -0.2764
  103phy    O11 2780   2.655  -0.234   2.633  0.1262 -0.3009  0.5550
  103phy    H1A 2781   2.661  -0.224   2.726  0.8142  2.5133  0.2868
  104phy    C35 2782   2.386   4.602   1.363 -0.5162  0.6312  0.3978
  104phy    C33 2783   2.237   4.594   1.387 -0.2921 -0.2682  0.1157
  104phy    C34 2784   2.221   4.528   1.517  0.1772 -0.1705  0.2546
  104phy    C32 2785   2.169   4.732   1.382  0.2157 -0.7463 -0.0829
  104phy    C31 2786   2.085   4.751   1.252 -0.4489 -0.3286  0.6309
  104phy    C30 2787   1.989   4.866   1.261  0.0116  0.6337 -0.4158
  104phy    C28 2788   1.907   4.899   1.136  0.3017  0.3633 -0.0725
  104phy    C29 2789   1.780   4.964   1.180 -0.0278 -0.4744  0.0331
  104phy    C27 2790   1.989   4.984   1.036  0.4479 -0.1149  0.2650
  104phy    C26 2791   1.948   4.986   0.883  0.1982  0.5691 -0.4201
  104phy    C25 2792   2.067   5.022   0.789  0.2463  0.5778 -0.9435
  104phy    C23 2793   2.050   5.024   0.630  0.3999 -0.5632 -0.5389
  104phy    C24 2794   2.038   5.167   0.587  0.0074  0.0623 -0.5417
  104phy    C22 2795   2.180   4.972   0.565  0.2535 -0.3189 -0.5787
  104phy    C21 2796   2.182   4.824   0.529  0.3378  0.1271 -0.4236
  104phy    C20 2797   2.308   4.773   0.453  0.0903  0.3076  0.2151
  104phy    C18 2798   2.299   4.642   0.363 -0.4663 -0.0697  0.3833
  104phy    O01 2799   2.236   4.537   0.436  0.5877  0.1187 -0.3987
  104phy    H01 2800   2.237   4.565   0.525  0.3992  1.2531 -0.7268
  104phy    C19 2801   2.447   4.606   0.348 -0.4110  0.7188  0.1023
  104phy    C13 2802   2.217   4.668   0.227  0.1910  0.6448 -0.3435
  104phy     H3 2803   2.112   4.680   0.263  0.2324  1.4544 -0.4786
  104phy    O33 2804   2.230   4.793   0.161 -0.0970  0.9897 -0.0598
  104phy    H1B 2805   2.320   4.817   0.148  0.1906 -0.4487 -0.9720
  104phy    C12 2806   2.170   4.552   0.129  0.0588  0.2212  0.6438
  104phy    O11 2807   2.241   4.554   0.012 -0.0695 -0.1932  0.6807
  104phy    H1A 2808   2.277   4.639  -0.005  1.8082 -0.9873  0.4617
  105phy    C35 2809   2.099   2.361   1.516  0.4170  0.4324  0.1085
  105phy    C33 2810   1.968   2.422   1.565 -0.1339  0.1061 -0.1551
  105phy    C34 2811   1.947   2.391   1.715  0.2307  0.4651 -0.0183
  105phy    C32 2812   1.960   2.578   1.555  0.1821  0.1971  0.2717
  105phy    C31 2813   1.854   2.621   1.452 -0.4038 -0.0442 -0.0594
  105phy    C30 2814   1.862   2.775   1.447 -0.2622  0.1872  0.7953
  105phy    C28 2815   1.749   2.844   1.375 -0.8644 -0.0109 -0.0024
  105phy    C29 2816   1.617   2.847   1.458  0.2190  0.3096  0.1510
  105phy    C27 2817   1.797   2.978   1.314  0.3682  0.9127  0.1333
  105phy    C26 2818   1.755   2.992   1.166  0.5715 -0.9269  0.5715
  105phy    C25 2819   1.831   3.110   1.098  0.4331 -0.4317  0.3877
  105phy    C23 2820   1.756   3.159   0.971  0.1735  0.0440  0.1334
  105phy    C24 2821   1.652   3.272   0.990 -0.3341 -0.1728  0.0154
  105phy    C22 2822   1.870   3.221   0.883  0.0173  0.4170  0.1613
  105phy    C21 2823   1.862   3.169   0.740 -0.2605 -0.2997  0.5684
  105phy    C20 2824   1.973   3.236   0.666 -0.0631  0.6826 -0.1386
  105phy    C18 2825   1.973   3.235   0.513 -0.0759  0.3802  0.1622
  105phy    O01 2826   1.935   3.104   0.457  0.1344 -0.3962 -0.2673
  105phy    H01 2827   1.997   3.036   0.478  0.3847  0.2887  1.3356
  105phy    C19 2828   2.121   3.259   0.488 -0.0946  0.2561 -0.7001
  105phy    C13 2829   1.866   3.340   0.456 -0.2724 -0.4542  0.0103
  105phy     H3 2830   1.770   3.284   0.468  0.7432 -2.2165  0.3034
  105phy    O33 2831   1.830   3.454   0.539  0.1738  0.3389  0.0403
  105phy    H1B 2832   1.868   3.444   0.624 -1.6508 -1.5645  0.7280
  105phy    C12 2833   1.836   3.355   0.299  0.0867 -0.3466 -0.5954
  105phy    O11 2834   1.856   3.487   0.248  0.2623 -0.3108  0.1139
  105phy    H1A 2835   1.842   3.548   0.318 -0.3728 -1.0964  0.6821
  106phy    C35 2836   1.889   4.916   1.785 -0.1465 -0.0975  0.2576
  106phy    C33 2837   1.879   4.992   1.650  0.0850  0.5905 -0.0870
  106phy    C34 2838   1.748   4.945   1.588 -0.2537  0.3798 -0.3121
  106phy    C32 2839   1.880   5.140   1.654 -0.2580 -0.9807  0.4302
  106phy    C31 2840   2.016   5.198   1.690  0.4443 -0.5079  0.3748
  106phy    C30 2841   2.033   5.348   1.677  0.6077 -0.3569  0.6433
  106phy    C28 2842   2.165   5.402   1.731  0.0967 -0.0267 -0.4911
  106phy    C29 2843   2.265   5.440   1.620 -0.0331  0.3379 -0.3554
  106phy    C27 2844   2.143   5.513   1.833  0.7819  0.2784 -0.6261
  106phy    C26 2845   2.242   5.524   1.944  0.3890  0.7049  0.5420
  106phy    C25 2846   2.194   5.611   2.062 -0.2134 -0.2695  0.1218
  106phy    C23 2847   2.284   5.620   2.185 -0.3594 -0.2710  0.5382
  106phy    C24 2848   2.298   5.761   2.229  0.2401 -0.0257 -0.2332
  106phy    C22 2849   2.224   5.529   2.294 -0.0231  0.0063 -0.1838
  106phy    C21 2850   2.320   5.462   2.383 -0.2986 -0.4665 -0.0824
  106phy    C20 2851   2.244   5.387   2.496 -0.4871  0.3687  0.1611
  106phy    C18 2852   2.319   5.279   2.598 -0.0758 -0.7926  0.3489
  106phy    O01 2853   2.436   5.337   2.664  0.3322  0.3338 -0.1475
  106phy    H01 2854   2.505   5.278   2.689  1.5128  1.8478  0.3784
  106phy    C19 2855   2.211   5.275   2.714 -0.9044 -0.2992 -0.0562
  106phy    C13 2856   2.356   5.129   2.540  0.4064  0.4068 -0.2904
  106phy     H3 2857   2.269   5.089   2.483 -0.8158 -1.6443  2.7544
  106phy    O33 2858   2.371   5.025   2.637  0.0541  0.2397  0.2684
  106phy    H1B 2859   2.358   4.938   2.605 -1.2012  0.3386  0.4492
  106phy    C12 2860   2.475   5.118   2.440 -0.9877  0.5579  0.2626
  106phy    O11 2861   2.611   5.091   2.487  0.1276 -0.1582 -0.2307
  106phy    H1A 2862   2.609   5.001   2.516 -0.6765  0.0866  0.5270
  107phy    C35 2863   3.186   0.308   1.684 -0.0536  0.0152  0.2342
  107phy    C33 2864   3.229   0.439   1.617  0.2419  0.3337 -0.2197
  107phy    C34 2865   3.328   0.406   1.511  0.2851 -0.1557 -0.3256
  107phy    C32 2866   3.108   0.518   1.566 -0.4902  0.1793  0.3192
  107phy    C31 2867   3.102   0.659   1.627 -0.2460 -0.5114  0.6831
  107phy    C30 2868   2.969   0.728   1.602 -0.1510 -0.3103  0.0555
  107phy    C28 2869   2.947   0.848   1.695 -0.3660 -0.2997 -0.0439
  107phy    C29 2870   2.902   0.970   1.613  0.0168 -0.4381 -0.5856
  107phy    C27 2871   2.836   0.824   1.797  0.2212  0.0418  0.0970
  107phy    C26 2872   2.852   0.872   1.940 -0.1019  0.0653 -0.3944
  107phy    C25 2873   2.735   0.833   2.030 -0.3241  0.7868 -0.5663
  107phy    C23 2874   2.738   0.870   2.180  0.3847  0.2452  0.3383
  107phy    C24 2875   2.703   1.018   2.209 -0.6550 -0.3304  0.0771
  107phy    C22 2876   2.648   0.774   2.267  0.2382 -0.0221 -0.6011
  107phy    C21 2877   2.714   0.735   2.400  0.0849  0.0269  0.5552
  107phy    C20 2878   2.616   0.664   2.499  0.0887  0.3874  0.5635
  107phy    C18 2879   2.684   0.574   2.615 -0.5912  0.4226  0.3657
  107phy    O01 2880   2.795   0.635   2.687 -0.1342 -0.1217 -0.3493
  107phy    H01 2881   2.873   0.639   2.635 -1.8638 -1.8231 -3.3180
  107phy    C19 2882   2.570   0.568   2.715 -0.0604  0.1186  0.4348
  107phy    C13 2883   2.729   0.426   2.558  0.4008  0.0809 -1.0349
  107phy     H3 2884   2.644   0.374   2.507 -0.6430 -1.2372  1.7748
  107phy    O33 2885   2.737   0.342   2.678 -0.4072  0.3815 -0.1185
  107phy    H1B 2886   2.743   0.392   2.756  1.6025 -0.0925  0.0694
  107phy    C12 2887   2.864   0.408   2.481 -0.5292 -0.6351  0.2645
  107phy    O11 2888   2.975   0.433   2.556 -0.2317 -0.3223 -0.1769
  107phy    H1A 2889   2.988   0.361   2.615  0.2389  0.0175  0.1336
  108phy    C35 2890   4.298   4.774   1.363  0.1819  0.1949 -0.3545
  108phy    C33 2891   4.245   4.905   1.316  0.7700  0.1154 -0.2311
  108phy    C34 2892   4.185   4.972   1.440 -0.0936 -0.4240  0.2295
  108phy    C32 2893   4.355   4.996   1.257 -0.3371 -0.1650 -0.4820
  108phy    C31 2894   4.319   5.090   1.141 -0.4293  0.1354 -0.0775
  108phy    C30 2895   4.447   5.170   1.110  0.6400 -0.4813 -0.2524
  108phy    C28 2896   4.432   5.270   0.993  0.5390  0.1797 -0.0184
  108phy    C29 2897   4.461   5.412   1.043  0.0486 -0.8429  0.0892
  108phy    C27 2898   4.531   5.248   0.878 -0.1323  0.2275  0.6004
  108phy    C26 2899   4.481   5.180   0.753 -0.2477 -0.1643 -0.0905
  108phy    C25 2900   4.590   5.203   0.644  0.2788  0.3646  0.4458
  108phy    C23 2901   4.549   5.142   0.509 -0.3329 -0.1441  0.4233
  108phy    C24 2902   4.474   5.253   0.420  0.2986 -0.0735 -0.0287
  108phy    C22 2903   4.671   5.074   0.445 -0.1426  0.9497  0.2878
  108phy    C21 2904   4.639   4.930   0.404  0.1687 -0.3322  0.2703
  108phy    C20 2905   4.746   4.862   0.321 -0.6285 -0.5025  0.1996
  108phy    C18 2906   4.728   4.720   0.254  0.2016 -0.8077  1.0553
  108phy    O01 2907   4.683   4.634   0.358 -0.4035  0.7004 -0.1784
  108phy    H01 2908   4.595   4.662   0.374  0.4175  2.6397  1.4728
  108phy    C19 2909   4.880   4.712   0.223 -0.1804 -0.5382  0.2593
  108phy    C13 2910   4.642   4.720   0.118  0.0697 -0.1825 -0.1306
  108phy     H3 2911   4.536   4.733   0.154  0.2027 -0.7050  0.4657
  108phy    O33 2912   4.647   4.834   0.033  0.0145 -0.8507  0.3359
  108phy    H1B 2913   4.562   4.874   0.027 -1.1382 -2.0263  4.8002
  108phy    C12 2914   4.586   4.591   0.049 -0.2637  0.4024 -0.2947
  108phy    O11 2915   4.662   4.557  -0.066 -0.8316 -0.0482  0.0506
  108phy    H1A 2916   4.708   4.476  -0.051 -1.3410 -0.0284  1.9914
  109phy    C35 2917   4.593   2.952   1.806  0.0290  0.4317 -0.3539
  109phy    C33 2918   4.610   2.803   1.837  0.1502  1.2662 -0.6082
  109phy    C34 2919   4.592   2.728   1.708 -0.2162 -0.4977 -0.0379
  109phy    C32 2920   4.742   2.769   1.920 -0.0404  0.2453 -0.0777
  109phy    C31 2921   4.762   2.629   1.979  0.2986  0.7613 -0.4189
  109phy    C30 2922   4.884   2.616   2.073 -0.0508 -0.3985 -0.2478
  109phy    C28 2923   4.875   2.492   2.165  0.6910  0.4883 -0.4648
  109phy    C29 2924   4.965   2.385   2.099 -0.0370 -0.8725 -0.2779
  109phy    C27 2925   4.941   2.503   2.304  0.5278 -0.1134  0.0974
  109phy    C26 2926   4.855   2.570   2.417  0.8678 -0.0384 -0.7138
  109phy    C25 2927   4.943   2.587   2.540  0.3215 -0.4112  0.1901
  109phy    C23 2928   4.883   2.675   2.658  0.2357 -0.0044 -0.3225
  109phy    C24 2929   4.814   2.582   2.754 -0.1365 -0.0969 -0.4641
  109phy    C22 2930   4.992   2.751   2.741 -0.0244 -0.1694  0.1405
  109phy    C21 2931   4.992   2.906   2.747  0.0155 -0.1279 -0.3399
  109phy    C20 2932   5.124   2.956   2.801 -0.0432  0.5869 -0.9029
  109phy    C18 2933   5.134   3.111   2.832  0.3745  0.6295  0.6215
  109phy    O01 2934   5.019   3.164   2.892 -0.3638 -0.3158  0.2429
  109phy    H01 2935   4.984   3.096   2.947  0.5807  0.6864  2.1663
  109phy    C19 2936   5.232   3.105   2.951 -0.2729  0.1837 -0.6530
  109phy    C13 2937   5.193   3.212   2.713  0.5002  0.3174  0.0635
  109phy     H3 2938   5.272   3.163   2.650 -0.0239 -0.8239  0.2664
  109phy    O33 2939   5.257   3.329   2.764 -0.0403 -0.6211  0.4471
  109phy    H1B 2940   5.187   3.386   2.792 -0.6693 -0.8859 -0.5440
  109phy    C12 2941   5.089   3.249   2.599  0.5928  0.3455 -0.6224
  109phy    O11 2942   5.006   3.358   2.640 -0.1626 -0.0584 -0.0668
  109phy    H1A 2943   4.990   3.345   2.731  1.0869 -0.0963  0.1597
  110phy    C35 2944   4.535   1.635   1.479 -0.3536  0.7518 -0.4235
  110phy    C33 2945   4.635   1.749   1.452  0.2358 -0.0445 -0.0315
  110phy    C34 2946   4.603   1.852   1.557 -0.3203 -0.2360  0.0821
  110phy    C32 2947   4.786   1.707   1.441 -0.0745 -0.4922 -0.4651
  110phy    C31 2948   4.883   1.803   1.367  0.3660  0.8058 -0.6972
  110phy    C30 2949   5.024   1.763   1.390 -0.2050 -0.3696  0.3551
  110phy    C28 2950   5.132   1.859   1.324  0.0028 -0.1103 -0.2393
  110phy    C29 2951   5.141   1.996   1.392 -0.8308  0.1109 -0.0036
  110phy    C27 2952   5.268   1.784   1.326  0.2222 -0.0609 -0.5066
  110phy    C26 2953   5.342   1.802   1.193 -0.2148  0.0925  0.0861
  110phy    C25 2954   5.466   1.711   1.182  0.3002  0.1170  0.0423
  110phy    C23 2955   5.541   1.712   1.048 -0.3599 -0.1592 -0.6925
  110phy    C24 2956   5.654   1.813   1.054 -0.4335 -0.0778 -0.7008
  110phy    C22 2957   5.608   1.580   1.015 -0.1908 -0.7066  0.3313
  110phy    C21 2958   5.541   1.501   0.908 -0.0958  0.5336  0.6193
  110phy    C20 2959   5.585   1.352   0.895  0.0595 -0.1855 -0.0174
  110phy    C18 2960   5.515   1.269   0.781 -0.3151 -0.0627 -0.6917
  110phy    O01 2961   5.371   1.269   0.781 -0.2026 -0.2637 -0.1966
  110phy    H01 2962   5.333   1.351   0.804  0.0753  0.1289 -1.0889
  110phy    C19 2963   5.538   1.124   0.837 -0.2226 -0.7308  0.2913
  110phy    C13 2964   5.570   1.296   0.629 -0.4942 -0.4838  0.0984
  110phy     H3 2965   5.665   1.350   0.650 -0.5520 -0.6422  0.7755
  110phy    O33 2966   5.631   1.193   0.548  0.0197 -0.8157  0.0076
  110phy    H1B 2967   5.565   1.129   0.526 -0.8884  0.4027 -0.9262
  110phy    C12 2968   5.522   1.411   0.536 -0.5984  0.3107  0.1010
  110phy    O11 2969   5.419   1.384   0.443  0.3904  0.6204  0.0791
  110phy    H1A 2970   5.422   1.292   0.425  0.9820  0.5195  0.6362
  111phy    C35 2971   4.342   2.802   2.425 -0.7217  0.5300 -0.3364
  111phy    C33 2972   4.296   2.865   2.288  0.5432  0.6182  0.0349
  111phy    C34 2973   4.367   2.998   2.260  0.2611  0.1089  0.2733
  111phy    C32 2974   4.327   2.774   2.171 -0.0583 -0.0022  0.1142
  111phy    C31 2975   4.200   2.712   2.110 -0.3001  0.6405  0.3727
  111phy    C30 2976   4.227   2.620   1.986 -0.0493 -0.5072  0.0297
  111phy    C28 2977   4.100   2.571   1.904 -0.4049  0.0158 -0.3749
  111phy    C29 2978   4.083   2.657   1.779 -0.0524 -0.1378  0.2362
  111phy    C27 2979   4.106   2.422   1.867  0.2700 -0.0084  0.2381
  111phy    C26 2980   4.070   2.313   1.971 -0.1213  0.1637  0.7116
  111phy    C25 2981   4.081   2.177   1.902 -0.2608 -0.8285  0.5792
  111phy    C23 2982   4.082   2.056   1.997 -0.1737  0.1702  0.8940
  111phy    C24 2983   4.002   1.941   1.939 -0.0823  0.1325  0.1137
  111phy    C22 2984   4.219   2.003   2.046  0.0493 -0.5623  0.2486
  111phy    C21 2985   4.213   1.953   2.194  0.0287  0.0698  0.0682
  111phy    C20 2986   4.338   1.884   2.244  0.0335 -0.4092  0.0299
  111phy    C18 2987   4.341   1.796   2.378 -0.8093 -0.1924 -0.5466
  111phy    O01 2988   4.237   1.695   2.388 -0.2058  0.7606  0.2598
  111phy    H01 2989   4.196   1.698   2.303 -1.1474  2.0595  0.7400
  111phy    C19 2990   4.464   1.703   2.355  0.4032 -0.0914 -0.0789
  111phy    C13 2991   4.343   1.885   2.515  0.0894  0.7045  0.1961
  111phy     H3 2992   4.387   1.985   2.488  1.7477  0.3602  1.4768
  111phy    O33 2993   4.435   1.841   2.617 -0.6652  0.3561 -0.3178
  111phy    H1B 2994   4.410   1.752   2.634  0.3546  0.0843 -0.1870
  111phy    C12 2995   4.211   1.923   2.587 -0.4361  0.2922  0.2406
  111phy    O11 2996   4.149   1.819   2.657 -0.0315  0.0807 -0.8429
  111phy    H1A 2997   4.187   1.813   2.742 -0.2933 -0.2455 -0.7469
  112phy    C35 2998   4.489   2.429   2.440 -0.0024 -0.2707  0.0879
  112phy    C33 2999   4.403   2.373   2.332 -0.4617 -0.5198 -0.2896
  112phy    C34 3000   4.479   2.263   2.254 -0.4245  0.0321  0.2968
  112phy    C32 3001   4.275   2.303   2.387  0.5992  0.1239  0.1205
  112phy    C31 3002   4.146   2.374   2.342  0.9003  0.0571  0.0241
  112phy    C30 3003   4.016   2.336   2.406  0.0663 -0.2291 -0.3702
  112phy    C28 3004   3.882   2.393   2.359 -0.8110 -0.5339  0.2885
  112phy    C29 3005   3.792   2.303   2.271 -0.1238 -0.5041  0.2443
  112phy    C27 3006   3.800   2.441   2.479  0.3978 -0.2673  0.0193
  112phy    C26 3007   3.825   2.590   2.514 -0.0416  0.3858 -0.8114
  112phy    C25 3008   3.788   2.617   2.661  0.2177  0.4188  0.1828
  112phy    C23 3009   3.802   2.759   2.700 -0.3816 -0.0506  0.4234
  112phy    C24 3010   3.665   2.826   2.681  0.3227  0.2208 -0.0258
  112phy    C22 3011   3.858   2.763   2.844 -0.1781 -0.3457 -0.2619
  112phy    C21 3012   3.929   2.893   2.889 -0.1999 -0.1412 -0.4361
  112phy    C20 3013   3.994   2.862   3.022 -0.1077 -0.3458 -0.0621
  112phy    C18 3014   4.080   2.968   3.095 -0.2880  0.6048 -0.1057
  112phy    O01 3015   3.990   3.077   3.124  0.5136  0.6121  0.5755
  112phy    H01 3016   4.042   3.154   3.137  0.5741  0.6958 -0.1594
  112phy    C19 3017   4.114   2.904   3.232 -0.0617 -0.0991 -0.0737
  112phy    C13 3018   4.220   3.023   3.025 -0.0377  0.2511  0.5868
  112phy     H3 3019   4.276   2.937   2.980 -0.2574  0.2225  0.3666
  112phy    O33 3020   4.320   3.073   3.114  0.3663 -0.2202  0.0086
  112phy    H1B 3021   4.280   3.145   3.158  0.7409  0.4961 -0.7889
  112phy    C12 3022   4.198   3.132   2.913 -0.6270 -0.2565  0.4314
  112phy    O11 3023   4.153   3.258   2.959  0.1799 -0.1889 -0.2324
  112phy    H1A 3024   4.064   3.281   2.937 -0.3976 -1.2234  0.8943
  113phy    C35 3025   4.669   0.168   1.528 -0.1176 -0.2463  0.1027
  113phy    C33 3026   4.518   0.143   1.550 -0.7919 -0.0253  0.5170
  113phy    C34 3027   4.500   0.057   1.671 -0.8351 -0.8194  0.0442
  113phy    C32 3028   4.441   0.280   1.556  0.9255 -0.1541  0.6243
  113phy    C31 3029   4.299   0.287   1.489  0.1684  0.1176  0.2910
  113phy    C30 3030   4.247   0.430   1.476 -0.1178 -0.1148  0.0447
  113phy    C28 3031   4.096   0.435   1.451  0.0877 -0.2582  0.1362
  113phy    C29 3032   4.059   0.582   1.483  0.0692  0.6144  0.1328
  113phy    C27 3033   4.063   0.429   1.298 -0.8154 -0.2904 -0.4082
  113phy    C26 3034   3.981   0.303   1.267 -0.3271 -0.3515  0.6389
  113phy    C25 3035   3.937   0.303   1.119  0.4818  0.1352  0.2712
  113phy    C23 3036   3.870   0.170   1.070 -0.1273  0.0176 -0.5906
  113phy    C24 3037   3.728   0.191   1.027 -0.0891  0.0325 -0.3792
  113phy    C22 3038   3.956   0.098   0.962  0.0938  0.0634 -0.4016
  113phy    C21 3039   3.935  -0.055   0.954  0.0152  0.1939  0.9347
  113phy    C20 3040   4.024  -0.111   0.845 -0.0902  0.2362  0.2083
  113phy    C18 3041   4.054  -0.262   0.846 -0.3323  0.2668  0.4117
  113phy    O01 3042   4.104  -0.296   0.971 -0.1707 -0.1570 -0.6338
  113phy    H01 3043   4.185  -0.343   0.966  1.2241  1.9297  0.5405
  113phy    C19 3044   4.171  -0.271   0.740 -0.3156 -0.0272 -0.2467
  113phy    C13 3045   3.928  -0.354   0.805 -0.3137  0.1929  0.0860
  113phy     H3 3046   3.850  -0.336   0.883 -0.8738 -0.4480 -0.3141
  113phy    O33 3047   3.849  -0.305   0.695 -0.2602 -0.3016  0.5096
  113phy    H1B 3048   3.761  -0.337   0.701 -0.2263 -0.2990  1.2033
  113phy    C12 3049   3.918  -0.507   0.827  0.1517 -0.3287 -0.4035
  113phy    O11 3050   4.007  -0.558   0.927  0.5642 -0.5643  1.0301
  113phy    H1A 3051   3.997  -0.502   1.002  0.0153  1.3185 -0.3897
  114phy    C35 3052   1.072   3.080   2.392 -0.4702  0.2903  0.5340
  114phy    C33 3053   1.064   3.125   2.250  0.9635 -0.3641  0.0928
  114phy    C34 3054   1.161   3.033   2.177  0.0107  0.0440 -0.0584
  114phy    C32 3055   0.912   3.114   2.221  0.3600 -0.2495 -0.2284
  114phy    C31 3056   0.862   3.185   2.093  0.4768  0.1932  0.6733
  114phy    C30 3057   0.711   3.166   2.061 -0.8181 -0.2234  0.2233
  114phy    C28 3058   0.649   3.238   1.945 -0.3544  0.0986  0.0931
  114phy    C29 3059   0.665   3.156   1.810 -0.0248 -0.3812 -0.9800
  114phy    C27 3060   0.493   3.234   1.956 -0.0658  0.3281 -0.3742
  114phy    C26 3061   0.425   3.353   2.025  0.3725  0.2724 -0.1866
  114phy    C25 3062   0.275   3.320   2.041  0.2031  0.0248  0.1572
  114phy    C23 3063   0.183   3.419   2.111 -0.3590  0.2727  0.3861
  114phy    C24 3064   0.040   3.413   2.064 -0.0579  0.2588  0.7545
  114phy    C22 3065   0.186   3.413   2.262 -0.0194 -0.7931  0.4211
  114phy    C21 3066   0.200   3.558   2.315 -0.8817  0.2859 -0.5871
  114phy    C20 3067   0.212   3.558   2.469  0.2469  0.2548 -0.2014
  114phy    C18 3068   0.215   3.697   2.539 -0.4639 -0.2928  0.3455
  114phy    O01 3069   0.099   3.771   2.490  0.2939 -0.3116 -0.7461
  114phy    H01 3070   0.018   3.725   2.503  0.5904 -0.6540 -0.0293
  114phy    C19 3071   0.197   3.646   2.684  0.1922  0.3595 -0.3004
  114phy    C13 3072   0.345   3.786   2.500  0.0572 -0.1793  0.1654
  114phy     H3 3073   0.363   3.787   2.390 -0.4435 -0.4343  0.0774
  114phy    O33 3074   0.468   3.735   2.542  0.0465  0.3317  0.0145
  114phy    H1B 3075   0.477   3.642   2.540 -0.2769  0.2744  0.8204
  114phy    C12 3076   0.351   3.936   2.543  0.9372 -0.1361 -0.0554
  114phy    O11 3077   0.223   3.997   2.552 -0.3240 -0.0473  0.4844
  114phy    H1A 3078   0.166   3.937   2.507  2.8860 -2.8278 -0.2721
  115phy    C35 3079   4.365   1.322   0.290 -1.2317  0.2368  0.2924
  115phy    C33 3080   4.276   1.436   0.339  0.7462 -0.0269 -0.0060
  115phy    C34 3081   4.136   1.400   0.315 -0.2491  0.6710  0.0165
  115phy    C32 3082   4.305   1.481   0.482 -0.0642 -0.3844  0.2248
  115phy    C31 3083   4.267   1.631   0.516  0.1336  0.3635  0.1913
  115phy    C30 3084   4.338   1.684   0.636  0.0067 -0.5687 -0.0174
  115phy    C28 3085   4.287   1.823   0.681  0.3996 -0.8733 -0.0894
  115phy    C29 3086   4.191   1.822   0.796 -0.1899 -0.5142  0.3890
  115phy    C27 3087   4.409   1.910   0.712  0.1244 -0.5848 -0.3241
  115phy    C26 3088   4.395   2.057   0.670  0.3841 -0.1977  0.6868
  115phy    C25 3089   4.531   2.136   0.694  0.2208 -0.0943 -0.0238
  115phy    C23 3090   4.539   2.277   0.629 -0.0134  0.0105  0.3506
  115phy    C24 3091   4.489   2.378   0.735 -0.4891 -0.6429 -0.0972
  115phy    C22 3092   4.680   2.325   0.589 -0.2694  0.1757  0.2484
  115phy    C21 3093   4.748   2.271   0.460  0.2840  0.6744 -0.7419
  115phy    C20 3094   4.875   2.355   0.427 -1.0345  0.2695  0.4829
  115phy    C18 3095   4.927   2.354   0.287 -0.6065 -0.3323  0.2962
  115phy    O01 3096   4.957   2.222   0.243  0.1406  0.0689 -0.3043
  115phy    H01 3097   4.909   2.203   0.165  0.7039 -0.2736 -0.5737
  115phy    C19 3098   5.070   2.415   0.302 -0.1002  0.0916 -0.1613
  115phy    C13 3099   4.842   2.428   0.173 -0.1817 -0.1561  0.2393
  115phy     H3 3100   4.737   2.394   0.195 -0.2100  0.4802  1.1533
  115phy    O33 3101   4.820   2.568   0.186 -0.1058 -0.3238 -0.1981
  115phy    H1B 3102   4.797   2.600   0.271 -1.1818  0.4255 -0.7502
  115phy    C12 3103   4.827   2.384   0.025  0.3858  0.4431 -0.2441
  115phy    O11 3104   4.813   2.246   0.005  0.0682 -0.0967  0.5291
  115phy    H1A 3105   4.799   2.232  -0.087  1.3943 -2.6765  0.6215
  116phy    C35 3106   3.615   4.844   1.224  0.5869 -0.0222  0.1698
  116phy    C33 3107   3.746   4.855   1.297 -0.2163  0.1539  0.0517
  116phy    C34 3108   3.745   4.960   1.411 -0.2266 -0.1602 -0.5899
  116phy    C32 3109   3.768   4.706   1.350 -0.8978  0.0509  0.0675
  116phy    C31 3110   3.908   4.644   1.331 -0.9302  0.5342  0.1317
  116phy    C30 3111   3.929   4.500   1.378  0.4078 -0.0116 -0.0343
  116phy    C28 3112   4.074   4.450   1.373  0.0864  0.1534  0.5545
  116phy    C29 3113   4.138   4.461   1.514 -0.4667  0.4874  0.3088
  116phy    C27 3114   4.060   4.303   1.332  0.9327 -0.5436  0.1334
  116phy    C26 3115   4.178   4.245   1.244 -0.1834  0.0730  0.4918
  116phy    C25 3116   4.149   4.098   1.219  0.0116 -0.5086 -0.2022
  116phy    C23 3117   4.267   4.022   1.158  0.7715 -0.1681 -0.0750
  116phy    C24 3118   4.264   3.879   1.197 -0.0745  0.1319  0.4078
  116phy    C22 3119   4.259   4.036   1.007  0.0620 -0.1566  0.5840
  116phy    C21 3120   4.378   3.998   0.920  0.6167 -0.8157 -0.7589
  116phy    C20 3121   4.360   4.005   0.768 -0.6580 -0.6857 -0.4312
  116phy    C18 3122   4.478   3.968   0.671 -0.6264  0.1618 -0.2927
  116phy    O01 3123   4.606   4.022   0.714  0.1758  0.7156 -0.1190
  116phy    H01 3124   4.598   4.115   0.716 -1.3583  0.7127  4.1513
  116phy    C19 3125   4.443   4.033   0.532  0.3460  0.3686 -0.1915
  116phy    C13 3126   4.513   3.811   0.649  0.0273  0.0186  0.8264
  116phy     H3 3127   4.440   3.759   0.715 -0.4913 -0.3334 -0.0153
  116phy    O33 3128   4.468   3.745   0.527 -0.1349  0.0040 -0.4639
  116phy    H1B 3129   4.534   3.765   0.464 -0.4794 -1.3468 -1.2940
  116phy    C12 3130   4.623   3.725   0.725  0.2857  0.2819  0.3080
  116phy    O11 3131   4.730   3.689   0.648  0.0330  0.6664  0.3490
  116phy    H1A 3132   4.798   3.649   0.698 -0.4889 -0.8599 -0.0924
  117phy    C35 3133   2.733   5.086   2.142 -0.2552  0.5239 -0.2410
  117phy    C33 3134   2.839   5.203   2.139  0.1047 -0.3966 -0.0747
  117phy    C34 3135   2.782   5.344   2.124 -0.3332 -0.0897  0.0069
  117phy    C32 3136   2.928   5.198   2.261  0.2260  0.9332 -0.4034
  117phy    C31 3137   3.073   5.246   2.252  0.0488 -0.3922 -0.3327
  117phy    C30 3138   3.151   5.214   2.381 -0.3080  0.0419 -0.4573
  117phy    C28 3139   3.290   5.271   2.391 -0.2846  0.2219  0.0777
  117phy    C29 3140   3.296   5.412   2.447  0.6073 -0.4394  0.2705
  117phy    C27 3141   3.374   5.176   2.480 -0.3919 -0.3956  0.3179
  117phy    C26 3142   3.477   5.095   2.397  0.4020  0.5034  0.2006
  117phy    C25 3143   3.601   5.058   2.474 -0.4126  0.0584  0.6292
  117phy    C23 3144   3.702   4.962   2.412  0.2104  0.5093 -0.3234
  117phy    C24 3145   3.792   5.009   2.298 -0.3444 -0.4587  0.6615
  117phy    C22 3146   3.795   4.917   2.522 -0.3862  0.0736  0.3504
  117phy    C21 3147   3.795   4.768   2.553 -0.7022 -0.3717  0.7326
  117phy    C20 3148   3.922   4.726   2.637  0.4429  0.0459  0.3999
  117phy    C18 3149   3.929   4.607   2.725 -0.5418 -0.2200  0.7566
  117phy    O01 3150   3.918   4.482   2.643 -0.1007 -0.1466 -0.4833
  117phy    H01 3151   3.974   4.417   2.681  0.5881  0.1655 -0.9340
  117phy    C19 3152   4.078   4.611   2.768 -0.2390 -0.3368  0.5231
  117phy    C13 3153   3.813   4.600   2.839 -0.5992 -0.1877 -0.0249
  117phy     H3 3154   3.713   4.617   2.794 -1.0203  0.7878  1.2074
  117phy    O33 3155   3.819   4.712   2.933 -0.3281  0.2492 -0.0389
  117phy    H1B 3156   3.735   4.731   2.970  0.3227  0.3597  1.4862
  117phy    C12 3157   3.792   4.459   2.914  0.1406 -0.4131  0.2254
  117phy    O11 3158   3.664   4.416   2.951 -0.4142  0.6212  0.0797
  117phy    H1A 3159   3.604   4.402   2.881 -0.7852 -2.4624  0.8887
  118phy    C35 3160   0.109   3.303   1.424  0.3044 -0.5716 -0.4053
  118phy    C33 3161   0.208   3.330   1.537  0.1591  0.3402 -0.0257
  118phy    C34 3162   0.343   3.293   1.482 -0.2239 -0.5142 -0.5343
  118phy    C32 3163   0.184   3.472   1.589 -0.3630 -0.6564  0.1585
  118phy    C31 3164   0.263   3.519   1.712  0.3469  0.3693 -0.0391
  118phy    C30 3165   0.218   3.660   1.745  0.5330  0.3994  0.0039
  118phy    C28 3166   0.261   3.747   1.861  0.4549 -0.4960 -0.1920
  118phy    C29 3167   0.406   3.797   1.853  0.6745  0.4529  0.1625
  118phy    C27 3168   0.171   3.873   1.883 -0.0894 -0.1341  0.0125
  118phy    C26 3169   0.154   3.919   2.026  0.0733 -0.0146 -0.3586
  118phy    C25 3170   0.055   4.033   2.036 -0.2796 -0.7187 -0.6355
  118phy    C23 3171   0.047   4.087   2.180 -0.1162  0.4483  0.0530
  118phy    C24 3172   0.090   4.234   2.181  0.2845 -0.1611 -0.6137
  118phy    C22 3173  -0.098   4.065   2.232 -0.3966  0.1487 -0.1220
  118phy    C21 3174  -0.106   3.976   2.354  0.1013 -0.8960  0.3874
  118phy    C20 3175  -0.244   3.987   2.416 -0.1858 -0.1446 -0.1334
  118phy    C18 3176  -0.268   3.889   2.541 -0.4281  0.6712  0.7738
  118phy    O01 3177  -0.155   3.878   2.632 -0.7057  0.2929 -0.4007
  118phy    H01 3178  -0.099   3.952   2.642  1.8137 -1.7268  1.9514
  118phy    C19 3179  -0.371   3.973   2.620 -0.6103 -0.3565 -0.2840
  118phy    C13 3180  -0.321   3.739   2.497  0.1510 -0.1612 -0.1362
  118phy     H3 3181  -0.402   3.754   2.421 -1.6417 -0.8344  1.5567
  118phy    O33 3182  -0.400   3.668   2.595 -0.0121 -0.2181  0.2677
  118phy    H1B 3183  -0.344   3.630   2.660 -2.3164 -0.0120  2.4841
  118phy    C12 3184  -0.220   3.634   2.436  0.6205 -0.1268  0.0873
  118phy    O11 3185  -0.110   3.605   2.516  0.0338  0.1017  0.0025
  118phy    H1A 3186  -0.122   3.519   2.550  0.6932  0.6799  1.7921
  119phy    C35 3187   4.347   3.615   2.041 -0.6907 -0.8348  0.2449
  119phy    C33 3188   4.295   3.477   2.074  0.2597  0.3848 -0.3338
  119phy    C34 3189   4.354   3.366   1.992  0.1960 -0.0956  0.5852
  119phy    C32 3190   4.307   3.440   2.222 -0.0489  0.6452  0.2580
  119phy    C31 3191   4.174   3.433   2.302  0.0593 -0.3928 -0.2980
  119phy    C30 3192   4.184   3.348   2.432  0.5734  0.1399  0.3534
  119phy    C28 3193   4.051   3.316   2.498  0.1456 -0.4554 -0.0746
  119phy    C29 3194   4.033   3.169   2.517 -0.0888  0.5882 -0.2579
  119phy    C27 3195   4.048   3.375   2.638  0.3517  0.2724 -0.1182
  119phy    C26 3196   4.015   3.522   2.659  0.1088 -0.7224 -0.0638
  119phy    C25 3197   4.026   3.574   2.809  0.0578 -0.0402  0.1606
  119phy    C23 3198   3.986   3.725   2.824 -0.4398  0.4133  0.1702
  119phy    C24 3199   3.833   3.735   2.830  0.0564  0.0789 -0.6698
  119phy    C22 3200   4.045   3.791   2.949 -0.1443  0.1852  0.4180
  119phy    C21 3201   4.182   3.841   2.943 -0.1901  0.2700 -0.2306
  119phy    C20 3202   4.236   3.890   3.076 -0.2262 -0.2202 -0.5467
  119phy    C18 3203   4.386   3.936   3.083 -0.1049 -0.1650 -0.0527
  119phy    O01 3204   4.407   4.039   2.981  0.2122  0.0903 -0.0049
  119phy    H01 3205   4.326   4.085   2.970 -0.7999 -1.4616  0.6292
  119phy    C19 3206   4.380   4.028   3.200 -0.7985 -0.1126 -0.7993
  119phy    C13 3207   4.510   3.824   3.095  0.1668 -0.3495  0.5028
  119phy     H3 3208   4.483   3.757   3.181 -0.5893  1.7356  1.9742
  119phy    O33 3209   4.634   3.871   3.140  0.5082 -0.2318 -0.4922
  119phy    H1B 3210   4.702   3.829   3.091 -0.2993 -0.5172 -1.4093
  119phy    C12 3211   4.531   3.737   2.969 -0.3985  0.8740 -0.2414
  119phy    O11 3212   4.562   3.605   3.003 -0.4218 -0.0274 -0.3311
  119phy    H1A 3213   4.486   3.557   3.031 -0.0158  0.5716  1.9906
  120phy    C35 3214   3.918   3.372   1.998 -0.1488 -0.3950  0.0163
  120phy    C33 3215   3.954   3.225   1.984 -0.0840  0.4664  0.3655
  120phy    C34 3216   3.887   3.145   2.092 -0.0343  0.0499 -0.0501
  120phy    C32 3217   3.923   3.165   1.852  0.3653 -0.1730  0.2648
  120phy    C31 3218   4.030   3.134   1.752  0.0462 -0.1272  0.5106
  120phy    C30 3219   3.981   3.046   1.637  0.1470  0.2553 -0.0216
  120phy    C28 3220   4.071   3.048   1.512  0.2631  0.5645  0.0037
  120phy    C29 3221   4.179   2.938   1.522 -0.3144  0.2981  0.7456
  120phy    C27 3222   3.976   3.025   1.383  0.2076  0.0482 -0.1154
  120phy    C26 3223   4.027   3.015   1.235  0.0582  0.1991  0.7642
  120phy    C25 3224   3.917   2.972   1.133 -0.3653 -0.0877  0.1691
  120phy    C23 3225   3.935   2.933   0.983  0.2585  0.0160  0.0309
  120phy    C24 3226   4.033   2.818   0.951 -0.1361 -0.5821 -0.1396
  120phy    C22 3227   3.796   2.906   0.916  0.5801 -0.5180  0.0530
  120phy    C21 3228   3.763   2.982   0.791  0.5270  0.2254  0.5521
  120phy    C20 3229   3.607   2.993   0.778 -0.2073  0.3752 -0.6959
  120phy    C18 3230   3.528   3.056   0.653 -0.6661 -0.4423  0.3162
  120phy    O01 3231   3.591   3.186   0.632 -0.3817 -0.4476  0.6318
  120phy    H01 3232   3.522   3.250   0.639  1.0014  0.9090  3.4321
  120phy    C19 3233   3.390   3.089   0.714  0.3055  0.0415 -0.2810
  120phy    C13 3234   3.527   2.958   0.526 -0.4980  0.4969 -0.0118
  120phy     H3 3235   3.636   2.955   0.500 -0.2703  1.3561  0.7982
  120phy    O33 3236   3.509   2.818   0.536  0.2563  0.1534 -0.0582
  120phy    H1B 3237   3.422   2.797   0.563 -0.2705  1.2902 -0.7942
  120phy    C12 3238   3.506   3.010   0.379  0.1799  0.0452  1.2609
  120phy    O11 3239   3.375   3.001   0.329  0.0085 -0.0965  0.2591
  120phy    H1A 3240   3.341   3.086   0.314  0.5743 -0.0375 -0.7424
  121phy    C35 3241   4.497   2.384   1.758  0.4855  0.3271 -1.0539
  121phy    C33 3242   4.557   2.256   1.822  0.3830 -0.1281 -0.1980
  121phy    C34 3243   4.462   2.143   1.790  0.1461  0.2073 -0.4997
  121phy    C32 3244   4.703   2.239   1.777 -0.3102  0.5673  0.3037
  121phy    C31 3245   4.785   2.120   1.835 -0.5447 -0.3742 -0.0626
  121phy    C30 3246   4.933   2.120   1.787  0.2332  0.2307 -0.0617
  121phy    C28 3247   5.027   2.016   1.846 -0.2615  0.1924  0.4366
  121phy    C29 3248   5.046   1.882   1.768  0.0729 -0.1078  0.1220
  121phy    C27 3249   5.171   2.079   1.856  0.1969  0.0444  0.0437
  121phy    C26 3250   5.226   2.057   1.997 -0.3282  0.4157  0.0779
  121phy    C25 3251   5.357   2.134   2.034  0.0080  0.0422 -0.3505
  121phy    C23 3252   5.395   2.113   2.177 -0.4164  0.3292  0.3937
  121phy    C24 3253   5.538   2.051   2.183  0.2540  0.3934  0.0382
  121phy    C22 3254   5.361   2.241   2.250 -0.1247  0.0181 -0.2533
  121phy    C21 3255   5.301   2.221   2.386  0.7297  0.0470 -0.5770
  121phy    C20 3256   5.327   2.349   2.465  0.2793 -0.2724  0.2677
  121phy    C18 3257   5.342   2.334   2.619  0.1662  0.8810 -0.1234
  121phy    O01 3258   5.437   2.233   2.653 -0.0694 -0.5164 -0.0812
  121phy    H01 3259   5.465   2.242   2.742 -0.9649 -0.4753  0.2015
  121phy    C19 3260   5.414   2.462   2.655 -0.7230 -0.4115 -0.0703
  121phy    C13 3261   5.213   2.303   2.713 -0.1890 -0.0406  0.4390
  121phy     H3 3262   5.131   2.376   2.688 -0.9719 -0.6402  1.2077
  121phy    O33 3263   5.233   2.330   2.851 -0.2447  0.1853 -0.5136
  121phy    H1B 3264   5.270   2.255   2.894 -1.8527  0.3472  1.3078
  121phy    C12 3265   5.142   2.160   2.709  0.4404  0.4423 -0.4931
  121phy    O11 3266   5.034   2.132   2.799 -0.1003 -0.4951 -0.9692
  121phy    H1A 3267   5.069   2.099   2.880  0.7781 -0.3244 -1.2645
  122phy    C35 3268   1.586   4.217   1.884  0.4744  0.2765  0.3298
  122phy    C33 3269   1.501   4.219   1.753 -0.4269 -0.4588 -0.1940
  122phy    C34 3270   1.589   4.174   1.641  0.3249  0.6334 -0.3703
  122phy    C32 3271   1.375   4.125   1.749 -0.3734 -0.3984  0.1997
  122phy    C31 3272   1.251   4.170   1.821  0.3966 -0.7667  0.6294
  122phy    C30 3273   1.121   4.090   1.790  0.0674  0.2645 -0.4346
  122phy    C28 3274   1.000   4.109   1.886  0.6065  0.6005  0.2680
  122phy    C29 3275   0.907   4.218   1.833 -0.3424  0.3895  0.2114
  122phy    C27 3276   0.922   3.976   1.897 -0.7705 -0.1740 -0.3102
  122phy    C26 3277   0.847   3.952   2.028 -0.5816 -0.0647 -0.3020
  122phy    C25 3278   0.765   3.823   2.046 -0.4285  0.5425 -0.0707
  122phy    C23 3279   0.696   3.804   2.180  0.0609 -0.1424 -0.1317
  122phy    C24 3280   0.557   3.874   2.175 -0.1116 -0.2371  1.1542
  122phy    C22 3281   0.679   3.651   2.204 -0.5693  0.4405 -0.1349
  122phy    C21 3282   0.673   3.598   2.346  0.2535  0.6247  0.4632
  122phy    C20 3283   0.642   3.453   2.362  0.4874  0.4139 -0.2755
  122phy    C18 3284   0.605   3.395   2.507  0.6573 -0.5825  0.2490
  122phy    O01 3285   0.514   3.475   2.586 -0.3547  0.4997  0.4159
  122phy    H01 3286   0.484   3.424   2.659  0.2104 -0.6655 -0.1295
  122phy    C19 3287   0.518   3.276   2.469 -0.3993  0.1382 -0.0705
  122phy    C13 3288   0.729   3.359   2.604  0.2286 -0.7720  0.0629
  122phy     H3 3289   0.795   3.287   2.549 -1.3409 -1.4626 -0.9834
  122phy    O33 3290   0.686   3.282   2.713  0.0368  0.0507 -0.4944
  122phy    H1B 3291   0.610   3.328   2.745 -0.6061  0.0329 -1.9055
  122phy    C12 3292   0.822   3.477   2.664 -0.1293  0.1977  0.3370
  122phy    O11 3293   0.756   3.567   2.749  0.7542 -0.4729 -0.3998
  122phy    H1A 3294   0.819   3.633   2.772  1.1512 -0.6566 -0.9221
  123phy    C35 3295   3.427   3.611   1.430 -0.7121  0.4676  0.1724
  123phy    C33 3296   3.396   3.723   1.330  0.2266 -0.7166  0.2895
  123phy    C34 3297   3.246   3.757   1.355  0.1074  0.3138  0.1836
  123phy    C32 3298   3.490   3.837   1.364 -0.3392  0.1729 -0.1133
  123phy    C31 3299   3.494   3.948   1.259 -0.3117 -0.3824 -0.3059
  123phy    C30 3300   3.566   4.077   1.304  0.3967  0.7443 -0.5216
  123phy    C28 3301   3.560   4.189   1.200  0.6727  0.2839  0.8178
  123phy    C29 3302   3.531   4.321   1.274  0.6861  0.0334  1.0102
  123phy    C27 3303   3.693   4.213   1.129  0.3687  0.2374  0.7048
  123phy    C26 3304   3.689   4.139   0.993 -0.0149 -0.6006 -0.3193
  123phy    C25 3305   3.823   4.127   0.930  0.1770  0.4842 -0.3781
  123phy    C23 3306   3.842   4.042   0.798  0.2616 -0.5138 -0.5875
  123phy    C24 3307   3.978   4.086   0.740  0.0216 -0.1027 -0.0072
  123phy    C22 3308   3.851   3.886   0.814 -0.6730 -0.1786  0.3889
  123phy    C21 3309   3.723   3.812   0.808 -0.0792  0.0574  0.0356
  123phy    C20 3310   3.740   3.663   0.817  0.2070  0.8498 -0.5457
  123phy    C18 3311   3.616   3.572   0.794  0.6929  0.6320  0.6945
  123phy    O01 3312   3.507   3.617   0.879  0.3136  0.8654  0.0822
  123phy    H01 3313   3.528   3.614   0.970  0.2688  1.3014  0.1087
  123phy    C19 3314   3.667   3.435   0.849 -0.3148 -0.0802 -0.1576
  123phy    C13 3315   3.568   3.564   0.638 -0.1140 -0.0610 -0.0853
  123phy     H3 3316   3.535   3.668   0.611  0.9618  0.2772 -0.1550
  123phy    O33 3317   3.670   3.555   0.533 -0.4136  0.2594  0.0961
  123phy    H1B 3318   3.716   3.474   0.538  0.6740  0.9229  1.4393
  123phy    C12 3319   3.423   3.525   0.593  0.0116  0.2494  0.1922
  123phy    O11 3320   3.414   3.399   0.533 -0.0012 -0.7533 -0.5874
  123phy    H1A 3321   3.454   3.413   0.450  0.6614  0.6760 -0.0525
  124phy    C35 3322   3.768   0.437   1.663  0.2211 -0.5119  0.0184
  124phy    C33 3323   3.816   0.303   1.705  0.1074  0.6406 -0.3121
  124phy    C34 3324   3.794   0.207   1.586 -0.0856  0.3719  0.7300
  124phy    C32 3325   3.960   0.297   1.778 -0.0084  0.4659 -0.0098
  124phy    C31 3326   3.962   0.191   1.894  0.2421  0.4788 -0.1394
  124phy    C30 3327   4.104   0.177   1.943 -0.4036 -0.8282 -0.3396
  124phy    C28 3328   4.137   0.095   2.070 -0.4140 -0.0076 -0.3233
  124phy    C29 3329   4.259   0.004   2.045 -0.3041  0.3671  0.4204
  124phy    C27 3330   4.135   0.178   2.201 -0.1480 -0.0400 -0.4029
  124phy    C26 3331   4.141   0.102   2.338 -0.4129  0.0424 -0.6282
  124phy    C25 3332   4.126   0.205   2.449  0.6355 -0.2303 -0.2627
  124phy    C23 3333   4.155   0.138   2.586  0.8451  0.1956 -0.0594
  124phy    C24 3334   4.302   0.113   2.620  0.2260 -0.0762  0.4208
  124phy    C22 3335   4.092   0.219   2.690 -0.1074 -0.0011 -0.3184
  124phy    C21 3336   4.007   0.147   2.795 -0.0636 -0.3878  0.4757
  124phy    C20 3337   3.952   0.230   2.911 -0.0397 -0.5071  0.1070
  124phy    C18 3338   3.888   0.160   3.037  0.2291 -0.0669 -0.2179
  124phy    O01 3339   3.995   0.079   3.088  0.4292 -0.6423  0.0031
  124phy    H01 3340   3.971   0.045   3.173 -0.6152 -0.6179 -0.2601
  124phy    C19 3341   3.877   0.287   3.123  0.4859  0.1812  0.1523
  124phy    C13 3342   3.745   0.083   3.026  0.0980  0.2693 -0.1034
  124phy     H3 3343   3.664   0.156   3.001 -0.0721  1.1057  2.6024
  124phy    O33 3344   3.702   0.044   3.158 -0.7539 -0.3645 -0.1378
  124phy    H1B 3345   3.763  -0.017   3.195  0.5625  0.5607 -0.7228
  124phy    C12 3346   3.728  -0.034   2.926 -0.2441  0.0592  0.3813
  124phy    O11 3347   3.608  -0.105   2.948 -0.6044  0.3980 -0.3108
  124phy    H1A 3348   3.609  -0.130   3.038 -1.7831  1.5555  0.0566
  125phy    C35 3349   3.418   4.969   2.002  0.0873  0.0378  0.5508
  125phy    C33 3350   3.452   5.080   1.899  0.5694 -0.5141 -0.5353
  125phy    C34 3351   3.362   5.080   1.776  0.0677 -0.8338  0.7001
  125phy    C32 3352   3.441   5.225   1.959 -0.7999 -0.3202 -0.3014
  125phy    C31 3353   3.564   5.264   2.045 -0.5598  0.1135  0.1852
  125phy    C30 3354   3.543   5.400   2.113  0.3096 -0.2604 -0.5417
  125phy    C28 3355   3.664   5.465   2.185  0.0416  0.7684  0.6439
  125phy    C29 3356   3.749   5.558   2.102  0.2291 -0.2110  0.2794
  125phy    C27 3357   3.606   5.531   2.306 -0.2316 -0.0824  0.0031
  125phy    C26 3358   3.667   5.490   2.443  0.5360  0.0849 -0.1100
  125phy    C25 3359   3.593   5.571   2.554 -0.3828 -0.0043 -0.4014
  125phy    C23 3360   3.636   5.536   2.700 -0.5339 -0.6267 -0.8462
  125phy    C24 3361   3.751   5.624   2.755 -0.0181  0.3383  0.1808
  125phy    C22 3362   3.522   5.559   2.799 -0.0081  0.8521  0.2799
  125phy    C21 3363   3.441   5.430   2.838  0.2070  0.2167  0.9184
  125phy    C20 3364   3.318   5.466   2.932 -0.8393  0.0036 -0.0374
  125phy    C18 3365   3.217   5.348   2.954  0.2519  0.6200  0.5441
  125phy    O01 3366   3.274   5.220   2.965  0.6473  0.1532 -0.0589
  125phy    H01 3367   3.320   5.213   3.047  1.1597  1.2386 -0.2351
  125phy    C19 3368   3.147   5.378   3.087  0.6368  0.1793 -0.1585
  125phy    C13 3369   3.119   5.344   2.824  0.1399  0.4550  0.4562
  125phy     H3 3370   3.181   5.339   2.731  0.1775  0.0738  0.4984
  125phy    O33 3371   3.050   5.465   2.799  0.6384 -0.2771  0.0590
  125phy    H1B 3372   2.989   5.485   2.868  0.6637 -0.0527  0.0175
  125phy    C12 3373   3.012   5.224   2.806  0.2957 -0.1178  0.4925
  125phy    O11 3374   3.043   5.091   2.841 -0.0694  0.1587 -0.2774
  125phy    H1A 3375   3.107   5.112   2.907 -0.5252  6.1744 -1.2212
  126phy    C35 3376   1.426   0.102   1.945  0.2975  0.5481  0.2573
  126phy    C33 3377   1.537   0.031   2.019  0.4248  0.2029  0.0077
  126phy    C34 3378   1.550   0.084   2.162 -0.1477 -0.5140 -0.3715
  126phy    C32 3379   1.499  -0.120   2.011 -0.3165 -0.0405 -0.0431
  126phy    C31 3380   1.606  -0.225   2.050  0.1785 -0.1581  0.1851
  126phy    C30 3381   1.537  -0.358   2.044 -0.2134  0.0191  0.2636
  126phy    C28 3382   1.625  -0.485   2.055  0.2970  0.2605 -0.3223
  126phy    C29 3383   1.547  -0.607   2.113  0.2109 -0.2722 -0.6932
  126phy    C27 3384   1.706  -0.523   1.930  0.0632 -0.1266 -0.1529
  126phy    C26 3385   1.845  -0.580   1.971  0.0099 -0.4345  0.3990
  126phy    C25 3386   1.950  -0.600   1.859 -0.3734 -0.0022  0.3778
  126phy    C23 3387   2.067  -0.679   1.914 -0.6516 -0.1106  0.1261
  126phy    C24 3388   2.138  -0.766   1.814 -0.6734 -0.2334  0.5770
  126phy    C22 3389   2.180  -0.582   1.962  0.0876 -0.5056  0.0942
  126phy    C21 3390   2.236  -0.598   2.103 -0.3784 -0.3115  0.0659
  126phy    C20 3391   2.316  -0.473   2.154  0.1835  0.0607 -0.9011
  126phy    C18 3392   2.376  -0.470   2.304  0.6508 -0.2806  0.2262
  126phy    O01 3393   2.406  -0.604   2.343  0.2154  0.6268 -0.0295
  126phy    H01 3394   2.439  -0.660   2.276  0.8886 -2.4965  2.6466
  126phy    C19 3395   2.511  -0.410   2.281  0.0595 -0.2123  0.1258
  126phy    C13 3396   2.281  -0.388   2.411 -0.1568 -0.1951  0.1007
  126phy     H3 3397   2.244  -0.295   2.361  1.2481  0.1292 -0.3692
  126phy    O33 3398   2.359  -0.329   2.517  0.3456 -0.2833  0.1533
  126phy    H1B 3399   2.413  -0.394   2.557 -0.2765 -1.6581 -1.1500
  126phy    C12 3400   2.156  -0.452   2.457 -0.0646 -0.6085  0.0220
  126phy    O11 3401   2.175  -0.560   2.550  0.4101  0.2233  0.0611
  126phy    H1A 3402   2.171  -0.532   2.639 -2.7650 -1.6267  0.6492
  127phy    C35 3403   3.908   4.729   1.699 -0.1314  0.1839 -0.1315
  127phy    C33 3404   3.814   4.762   1.815 -0.0056 -0.4393  0.3428
  127phy    C34 3405   3.846   4.894   1.881  0.1251 -0.3321 -0.2501
  127phy    C32 3406   3.671   4.793   1.772  0.0076 -0.3189 -0.3095
  127phy    C31 3407   3.583   4.675   1.725 -0.6840  0.4381  0.7775
  127phy    C30 3408   3.461   4.724   1.648  0.0053  0.6248  0.1253
  127phy    C28 3409   3.374   4.604   1.604  0.6697  0.1899 -0.5452
  127phy    C29 3410   3.280   4.555   1.706  0.2369 -0.2315  0.2838
  127phy    C27 3411   3.291   4.656   1.485  0.6285  0.3435  0.2385
  127phy    C26 3412   3.302   4.589   1.350  0.1173  0.1473 -0.1755
  127phy    C25 3413   3.224   4.668   1.239 -0.4107 -0.0179 -0.2743
  127phy    C23 3414   3.221   4.611   1.094  0.0293 -0.7577 -0.7378
  127phy    C24 3415   3.091   4.548   1.066 -0.1049 -0.6286 -0.8400
  127phy    C22 3416   3.256   4.718   0.992  0.3223  0.3642 -0.3533
  127phy    C21 3417   3.353   4.675   0.874 -0.1698 -0.4277 -0.1777
  127phy    C20 3418   3.404   4.794   0.797  0.3383 -0.7655  0.3806
  127phy    C18 3419   3.488   4.767   0.673 -0.2950  0.0388 -0.1246
  127phy    O01 3420   3.605   4.691   0.709  0.1756  0.0608 -0.2010
  127phy    H01 3421   3.574   4.611   0.747 -1.1642  1.5235  2.0450
  127phy    C19 3422   3.536   4.913   0.636 -0.2298 -0.4117  0.1933
  127phy    C13 3423   3.422   4.698   0.542 -0.3235 -0.3622 -0.5056
  127phy     H3 3424   3.392   4.596   0.578 -0.1005 -0.4813 -0.6535
  127phy    O33 3425   3.294   4.732   0.502 -0.0696  0.4290  0.2143
  127phy    H1B 3426   3.269   4.820   0.520 -1.1529  0.1897 -0.0715
  127phy    C12 3427   3.492   4.641   0.415 -0.4623 -0.6216  0.3409
  127phy    O11 3428   3.504   4.740   0.317 -0.3616  0.2090  0.9655
  127phy    H1A 3429   3.444   4.812   0.327 -1.1388 -0.0619 -1.2255
  128SOL     OW 3430   2.932   3.391   3.125  0.2939 -0.5441 -0.2560
  128SOL    HW1 3431   2.999   3.425   3.184  0.9481  0.8966 -1.7484
  128SOL    HW2 3432   2.883   3.472   3.110  0.8308  0.2276  1.8323
  128SOL     MW 3433   2.934   3.406   3.131  0.0071  0.0006  0.0006
  129SOL     OW 3434   0.315   1.744   0.236  0.1321 -0.4768 -0.0386
  129SOL    HW1 3435   0.259   1.690   0.291  1.8350 -1.6879  0.5837
  129SOL    HW2 3436   0.403   1.717   0.263 -0.6259 -1.9150  1.1269
  129SOL     MW 3437   0.319   1.733   0.247  0.0071  0.0006  0.0006
  130SOL     OW 3438   0.188   1.445   3.000  0.3300 -0.0597  0.1328
  130SOL    HW1 3439   0.252   1.508   3.032  1.3817 -1.4485  0.8750
  130SOL    HW2 3440   0.249   1.375   2.978  1.1261  1.1220 -1.6221
  130SOL     MW 3441   0.204   1.444   3.001  0.0071  0.0006  0.0006
  131SOL     OW 3442   2.201   0.309   0.002  0.6052 -0.0852 -0.8092
  131SOL    HW1 3443   2.184   0.215  -0.002 -0.4347 -0.0288  1.1218
  131SOL    HW2 3444   2.277   0.322  -0.055  0.5877  0.1997 -0.7688
  131SOL     MW 3445   2.209   0.298  -0.006  0.0071  0.0006  0.0006
  132SOL     OW 3446   1.263   1.278   2.686 -0.8356  0.4632 -0.0180
  132SOL    HW1 3447   1.346   1.313   2.653  0.8386 -3.2642 -0.2577
  132SOL    HW2 3448   1.267   1.187   2.654  0.6934  0.8792 -1.1328
  132SOL     MW 3449   1.274   1.270   2.677  0.0071  0.0006  0.0006
  133SOL     OW 3450   2.665   0.212   3.081  0.0492  0.0475  0.0205
  133SOL    HW1 3451   2.640   0.228   3.172 -0.4015  0.2383 -0.1339
  133SOL    HW2 3452   2.583   0.216   3.032  0.3522  1.8797 -0.4337
  133SOL     MW 3453   2.651   0.215   3.087  0.0071  0.0006  0.0006
  134SOL     OW 3454   2.828   2.799   0.276  0.1241 -0.5183 -0.0852
  134SOL    HW1 3455   2.745   2.848   0.279 -0.0423 -0.7826 -0.3472
  134SOL    HW2 3456   2.822   2.748   0.196  0.4152  0.6703 -0.8966
  134SOL     MW 3457   2.816   2.799   0.266  0.0071  0.0006  0.0006
  135SOL     OW 3458   2.752   2.624   0.478  0.7692 -0.7053 -0.1061
  135SOL    HW1 3459   2.797   2.673   0.409  0.5520 -0.3210  0.0240
  135SOL    HW2 3460   2.789   2.536   0.468 -1.4361 -1.6265 -0.7428
  135SOL     MW 3461   2.763   2.619   0.467  0.0071  0.0006  0.0006
  136SOL     OW 3462   0.056   1.371   0.110 -0.0742 -0.4814 -0.2553
  136SOL    HW1 3463   0.108   1.401   0.034  0.7987 -1.1550  0.0581
  136SOL    HW2 3464   0.094   1.433   0.172 -1.2684 -1.1372  1.1636
  136SOL     MW 3465   0.068   1.383   0.108  0.0071  0.0006  0.0006
  137SOL     OW 3466   3.039   3.746   0.018  0.4065 -0.2677 -0.2434
  137SOL    HW1 3467   3.083   3.791   0.090 -1.6625  0.8624  0.4091
  137SOL    HW2 3468   3.102   3.697  -0.034 -1.7400 -3.2139 -0.3144
  137SOL     MW 3469   3.053   3.745   0.021  0.0071  0.0006  0.0006
  138SOL     OW 3470   4.143   4.015   0.432 -0.3803 -0.4466 -0.2521
  138SOL    HW1 3471   4.104   3.993   0.347  1.0547 -1.9233 -0.5878
  138SOL    HW2 3472   4.171   3.929   0.465  2.3491  0.9922  1.4973
  138SOL     MW 3473   4.141   4.001   0.425  0.0071  0.0006  0.0006
  139SOL     OW 3474   3.906   4.380   0.146 -0.3685  0.1080 -0.4313
  139SOL    HW1 3475   3.949   4.464   0.128  1.2374 -0.3132  1.1396
  139SOL    HW2 3476   3.911   4.392   0.241 -1.2505  0.9888 -0.4711
  139SOL     MW 3477   3.912   4.393   0.156  0.0071  0.0006  0.0006
  140SOL     OW 3478   4.353   3.416   3.077  0.0771 -0.2010 -0.3472
  140SOL    HW1 3479   4.282   3.360   3.045 -0.1132  1.0161 -2.1341
  140SOL    HW2 3480   4.311   3.460   3.151  0.5010  0.0223 -0.2393
  140SOL     MW 3481   4.338   3.414   3.083  0.0071  0.0006  0.0006
  141SOL     OW 3482   3.503   1.643   2.829 -0.1118  0.0305 -0.0397
  141SOL    HW1 3483   3.553   1.712   2.783 -0.1123  0.2301  0.2572
  141SOL    HW2 3484   3.492   1.573   2.765  1.7274 -0.6696  0.3358
  141SOL     MW 3485   3.508   1.643   2.814  0.0071  0.0006  0.0006
  142SOL     OW 3486   1.598   4.751   3.111 -0.1072 -0.0132 -0.1570
  142SOL    HW1 3487   1.660   4.817   3.141 -0.4281  0.0752  0.3263
  142SOL    HW2 3488   1.541   4.805   3.056 -0.9284  0.8266  1.4235
  142SOL     MW 3489   1.598   4.767   3.108  0.0071  0.0006  0.0006
  143SOL     OW 3490   3.540   4.440   0.791  0.1460  0.2779 -0.2801
  143SOL    HW1 3491   3.591   4.386   0.852 -1.1824  0.8931  1.4236
  143SOL    HW2 3492   3.493   4.376   0.737  0.3169  1.0063 -1.3131
  143SOL     MW 3493   3.541   4.424   0.792  0.0071  0.0006  0.0006
  144SOL     OW 3494   2.107   1.069   2.714 -0.2736  0.0347  0.7792
  144SOL    HW1 3495   2.159   1.000   2.756  0.3772 -0.0773 -0.1901
  144SOL    HW2 3496   2.015   1.042   2.722 -0.8256  1.1206 -1.3110
  144SOL     MW 3497   2.102   1.056   2.721  0.0071  0.0006  0.0006
  145SOL     OW 3498   1.972   1.452   2.849 -0.3363  0.3818  0.0962
  145SOL    HW1 3499   2.053   1.401   2.847 -0.9502 -0.6237  0.0322
  145SOL    HW2 3500   1.982   1.520   2.782  0.3801 -0.5846 -0.8168
  145SOL     MW 3501   1.984   1.454   2.840  0.0071  0.0006  0.0006
  146SOL     OW 3502   3.632   4.314   0.180  0.6772 -0.0727  0.0227
  146SOL    HW1 3503   3.638   4.310   0.275 -0.5165 -1.5489  0.0683
  146SOL    HW2 3504   3.716   4.331   0.139  0.2561  0.2734 -0.7310
  146SOL     MW 3505   3.644   4.316   0.187  0.0071  0.0006  0.0006
  147SOL     OW 3506   1.990   0.807   0.010  0.2012  0.3955 -0.1073
  147SOL    HW1 3507   2.014   0.715   0.006 -1.0391  0.0268  0.3582
  147SOL    HW2 3508   2.071   0.853   0.031  0.2594  0.9143 -1.3872
  147SOL     MW 3509   2.004   0.801   0.012  0.0071  0.0006  0.0006
  148SOL     OW 3510   1.406   4.575   0.087 -0.1380 -0.0389 -0.5330
  148SOL    HW1 3511   1.471   4.641   0.064  1.6460 -0.9242  1.5661
  148SOL    HW2 3512   1.461   4.500   0.110 -1.1765 -0.3332  1.2625
  148SOL     MW 3513   1.422   4.573   0.087  0.0071  0.0006  0.0006
  149SOL     OW 3514   1.767   4.966   0.029  0.0861  0.0738 -0.2064
  149SOL    HW1 3515   1.732   5.012   0.105 -0.5007 -1.4973  0.5390
  149SOL    HW2 3516   1.862   4.967   0.038  0.2358 -1.9157 -0.9031
  149SOL     MW 3517   1.775   4.972   0.040  0.0071  0.0006  0.0006
  150SOL     OW 3518   4.157   4.724   0.321  0.6416  0.3487 -0.4530
  150SOL    HW1 3519   4.109   4.681   0.251 -1.9851 -0.7330  1.8354
  150SOL    HW2 3520   4.249   4.699   0.313  0.1230 -2.8866  1.7221
  150SOL     MW 3521   4.163   4.715   0.311  0.0071  0.0006  0.0006
  151SOL     OW 3522   3.005   4.419   0.225 -0.2399 -0.5872 -0.6177
  151SOL    HW1 3523   3.068   4.407   0.153  0.7476  1.6167 -0.2060
  151SOL    HW2 3524   3.029   4.509   0.247  1.3748 -0.9454 -0.7692
  151SOL     MW 3525   3.017   4.430   0.218  0.0071  0.0006  0.0006
  152SOL     OW 3526   0.696   1.476   2.989  0.1728 -0.4084  0.6594
  152SOL    HW1 3527   0.784   1.482   3.026  0.7270  0.5556 -0.7159
  152SOL    HW2 3528   0.664   1.565   3.003 -0.0442 -0.5360  0.9827
  152SOL     MW 3529   0.703   1.488   2.995  0.0071  0.0006  0.0006
  153SOL     OW 3530   3.353   2.439   3.116  0.7993  0.7608  0.1967
  153SOL    HW1 3531   3.283   2.504   3.108  1.8481  1.7310 -2.5561
  153SOL    HW2 3532   3.425   2.486   3.158  0.9297  1.2095 -0.5029
  153SOL     MW 3533   3.353   2.454   3.120  0.0071  0.0006  0.0006
  154SOL     OW 3534   1.479   4.917   2.906 -0.0364 -0.2098  0.5085
  154SOL    HW1 3535   1.446   5.005   2.925 -1.5927 -0.7643  0.5556
  154SOL    HW2 3536   1.399   4.863   2.908 -0.2198  0.0397 -0.0411
  154SOL     MW 3537   1.464   4.922   2.909  0.0071  0.0006  0.0006
  155SOL     OW 3538   3.805   3.055   0.183 -0.4268  0.3664 -0.1939
  155SOL    HW1 3539   3.876   3.067   0.120  0.6078  0.9112  1.0189
  155SOL    HW2 3540   3.761   2.974   0.156 -2.5729  0.7770  1.7670
  155SOL     MW 3541   3.808   3.046   0.171  0.0071  0.0006  0.0006
  156SOL     OW 3542   0.144   3.743   0.427 -0.2549 -0.0687 -0.2946
  156SOL    HW1 3543   0.158   3.834   0.455 -0.0012  0.4223 -1.9160
  156SOL    HW2 3544   0.095   3.759   0.347 -0.8177 -0.7792 -0.0988
  156SOL     MW 3545   0.140   3.757   0.421  0.0071  0.0006  0.0006
  157SOL     OW 3546   0.242   3.326   0.191 -0.0687  0.2022  0.5637
  157SOL    HW1 3547   0.192   3.384   0.134 -1.5671  0.3586  1.9846
  157SOL    HW2 3548   0.259   3.382   0.267 -0.0371  1.3480 -0.2585
  157SOL     MW 3549   0.238   3.341   0.193  0.0071  0.0006  0.0006
  158SOL     OW 3550   1.777   1.310   2.740 -0.7346 -0.0393  0.5018
  158SOL    HW1 3551   1.813   1.221   2.733 -0.6744 -0.1760  2.0821
  158SOL    HW2 3552   1.847   1.360   2.782  0.1173 -0.2689 -0.6008
  158SOL     MW 3553   1.791   1.305   2.745  0.0071  0.0006  0.0006
  159SOL     OW 3554   2.643   4.130   2.809 -0.6324 -0.0535 -0.1324
  159SOL    HW1 3555   2.569   4.191   2.819  0.2491  1.0113  0.1472
  159SOL    HW2 3556   2.608   4.062   2.751 -0.5361  0.5093 -0.8677
  159SOL     MW 3557   2.628   4.129   2.802  0.0071  0.0006  0.0006
  160SOL     OW 3558   1.943   1.655   2.690  0.2853 -0.0375 -0.4272
  160SOL    HW1 3559   1.855   1.660   2.729 -0.0102  1.0795 -1.1670
  160SOL    HW2 3560   1.923   1.619   2.603 -0.5143 -2.4798  0.6908
  160SOL     MW 3561   1.928   1.651   2.683  0.0071  0.0006  0.0006
  161SOL     OW 3562   0.565   1.654   0.282  0.5559  0.2567  0.4435
  161SOL    HW1 3563   0.595   1.582   0.227  0.6543 -1.2229  2.3317
  161SOL    HW2 3564   0.635   1.718   0.270  1.7576 -1.0399  0.2410
  161SOL     MW 3565   0.578   1.653   0.273  0.0071  0.0006  0.0006
  162SOL     OW 3566   0.041   4.122   0.213 -0.1974 -0.4530  0.4256
  162SOL    HW1 3567  -0.044   4.089   0.181 -2.0289  3.3080  0.8407
  162SOL    HW2 3568   0.040   4.209   0.172 -2.4976  0.2616  1.8176
  162SOL     MW 3569   0.029   4.129   0.203  0.0071  0.0006  0.0006
  163SOL     OW 3570   2.196   1.301   2.836 -0.0112  0.1980  0.2407
  163SOL    HW1 3571   2.176   1.220   2.790  0.2698  0.5375 -0.4918
  163SOL    HW2 3572   2.216   1.275   2.926 -0.0529  0.0130  0.1981
  163SOL     MW 3573   2.196   1.287   2.842  0.0071  0.0006  0.0006
  164SOL     OW 3574   2.834   5.083   3.080  0.4134  0.5068 -0.0519
  164SOL    HW1 3575   2.770   5.039   3.024  1.8401 -1.0703 -0.5391
  164SOL    HW2 3576   2.790   5.165   3.103  0.8932  0.5164  0.9009
  164SOL     MW 3577   2.820   5.088   3.075  0.0071  0.0006  0.0006
  165SOL     OW 3578   2.842   0.635   3.105  0.0430 -0.1060  0.1735
  165SOL    HW1 3579   2.812   0.679   3.184 -0.4830 -0.6359  0.2771
  165SOL    HW2 3580   2.937   0.629   3.114  0.2370  1.4301 -0.5979
  165SOL     MW 3581   2.850   0.640   3.116  0.0071  0.0006  0.0006
  166SOL     OW 3582   0.422   2.176   2.916  0.4144 -0.3293  0.2834
  166SOL    HW1 3583   0.451   2.084   2.914  0.4742 -0.3511 -2.5879
  166SOL    HW2 3584   0.427   2.193   3.010 -1.3076 -0.7814  0.4821
  166SOL     MW 3585   0.427   2.166   2.928  0.0071  0.0006  0.0006
  167SOL     OW 3586   2.944   4.894   0.113  0.0599  0.5649  0.1238
  167SOL    HW1 3587   2.921   4.978   0.074 -1.1884  0.3928  0.4308
  167SOL    HW2 3588   3.005   4.858   0.049  0.0768  2.3319 -0.9068
  167SOL     MW 3589   2.949   4.900   0.099  0.0071  0.0006  0.0006
  168SOL     OW 3590   4.138   3.269   0.117 -0.2591 -0.1523  0.2428
  168SOL    HW1 3591   4.097   3.355   0.112  2.5948  1.3527  0.3467
  168SOL    HW2 3592   4.092   3.224   0.188  0.0476 -0.0108  0.5346
  168SOL     MW 3593   4.127   3.274   0.126  0.0071  0.0006  0.0006
  169SOL     OW 3594   2.404   3.741   3.114 -0.2507 -0.3860  0.4762
  169SOL    HW1 3595   2.461   3.789   3.054  1.1002 -1.5534  0.7850
  169SOL    HW2 3596   2.387   3.657   3.073  2.1419 -0.1009 -1.2929
  169SOL     MW 3597   2.409   3.736   3.101  0.0071  0.0006  0.0006
  170SOL     OW 3598   4.656   4.116   2.940  0.5796 -0.4991  0.2891
  170SOL    HW1 3599   4.569   4.081   2.960  1.3344 -0.7006  3.8745
  170SOL    HW2 3600   4.716   4.044   2.960  2.8333  1.2818  0.2601
  170SOL     MW 3601   4.652   4.102   2.945  0.0071  0.0006  0.0006
  171SOL     OW 3602   2.316   3.792   2.683  0.3622 -0.0771  0.4032
  171SOL    HW1 3603   2.258   3.861   2.649  1.5027  0.4610 -0.5116
  171SOL    HW2 3604   2.259   3.746   2.744 -0.1188 -0.1704 -0.1109
  171SOL     MW 3605   2.301   3.795   2.687  0.0071  0.0006  0.0006
  172SOL     OW 3606   2.315   2.348   0.173 -0.0958  0.6794 -0.1337
  172SOL    HW1 3607   2.269   2.301   0.243  0.6048  2.3750  1.5860
  172SOL    HW2 3608   2.394   2.375   0.220 -0.2728  1.8651 -0.4945
  172SOL     MW 3609   2.319   2.345   0.189  0.0071  0.0006  0.0006
  173SOL     OW 3610   0.366   1.624   3.115 -0.5171 -0.5532  0.2208
  173SOL    HW1 3611   0.347   1.643   3.207  0.4219 -0.0254  0.3243
  173SOL    HW2 3612   0.329   1.699   3.067 -0.7770 -0.4099  0.6394
  173SOL     MW 3613   0.359   1.636   3.121  0.0071  0.0006  0.0006
  174SOL     OW 3614   0.279   1.028   3.098 -0.0675  0.1862  0.2942
  174SOL    HW1 3615   0.204   1.055   3.152 -0.6976  0.1796 -0.5509
  174SOL    HW2 3616   0.273   1.088   3.024 -0.4388  0.1758  0.3108
  174SOL     MW 3617   0.268   1.039   3.095  0.0071  0.0006  0.0006
  175SOL     OW 3618   3.633   4.765   0.020  0.6239 -0.2652  0.2953
  175SOL    HW1 3619   3.598   4.676   0.020 -0.1812  0.0320  1.0148
  175SOL    HW2 3620   3.660   4.773   0.112 -1.3830  0.2025  0.8991
  175SOL     MW 3621   3.632   4.754   0.032  0.0071  0.0006  0.0006
  176SOL     OW 3622   2.541   4.192   3.071  0.0487 -0.2124  0.4083
  176SOL    HW1 3623   2.588   4.194   3.155  3.9513 -1.2287 -1.5345
  176SOL    HW2 3624   2.552   4.101   3.045  0.5752  0.4628 -1.9508
  176SOL     MW 3625   2.549   4.180   3.079  0.0071  0.0006  0.0006
  177SOL     OW 3626   4.321   4.377   0.628 -0.1943  0.1504 -0.2146
  177SOL    HW1 3627   4.404   4.343   0.661  0.4917  0.8145 -1.1803
  177SOL    HW2 3628   4.281   4.412   0.708 -0.2519  1.6178 -0.8506
  177SOL     MW 3629   4.327   4.377   0.643  0.0071  0.0006  0.0006
  178SOL     OW 3630   1.195   2.257   0.076  0.0184  0.0042 -0.3818
  178SOL    HW1 3631   1.242   2.256   0.159 -2.4338  1.2477  1.1391
  178SOL    HW2 3632   1.163   2.347   0.069 -0.4407 -0.0791  0.5084
  178SOL     MW 3633   1.197   2.269   0.086  0.0071  0.0006  0.0006
  179SOL     OW 3634   3.913   4.684   0.456 -0.0063  0.3064 -0.3023
  179SOL    HW1 3635   3.916   4.726   0.542  1.7369  2.1763 -1.2107
  179SOL    HW2 3636   4.004   4.694   0.428 -0.6571 -0.9664 -3.2672
  179SOL     MW 3637   3.925   4.691   0.464  0.0071  0.0006  0.0006
  180SOL     OW 3638   2.567   3.932   2.634  0.4838  0.0938 -0.0665
  180SOL    HW1 3639   2.569   3.971   2.547  0.7549  1.0941  0.3774
  180SOL    HW2 3640   2.474   3.910   2.640  0.4526  0.6944  2.7498
  180SOL     MW 3641   2.555   3.934   2.623  0.0071  0.0006  0.0006
  181SOL     OW 3642   3.973   3.952   0.209  0.1008  0.0415  0.1449
  181SOL    HW1 3643   3.965   3.862   0.178  0.9099  0.3095 -0.8773
  181SOL    HW2 3644   3.980   4.005   0.130 -0.7587 -0.1724 -0.0949
  181SOL     MW 3645   3.973   3.947   0.195  0.0071  0.0006  0.0006
  182SOL     OW 3646   2.779   4.442   0.082 -0.3138  0.0298  0.5423
  182SOL    HW1 3647   2.853   4.429   0.141 -0.4801  0.4699  0.8553
  182SOL    HW2 3648   2.760   4.535   0.092  0.6260  0.2607  0.2171
  182SOL     MW 3649   2.786   4.453   0.091  0.0071  0.0006  0.0006
  183SOL     OW 3650   1.088   2.375   2.750 -0.3565 -0.0425  0.1514
  183SOL    HW1 3651   1.139   2.312   2.801 -1.7114 -0.8388  0.5753
  183SOL    HW2 3652   1.054   2.325   2.676  1.1739  0.2421 -0.7689
  183SOL     MW 3653   1.090   2.360   2.747  0.0071  0.0006  0.0006
  184SOL     OW 3654   2.726   4.710   0.091 -0.0725 -0.5341  0.2759
  184SOL    HW1 3655   2.732   4.704  -0.004 -0.0276 -0.5320  0.2786
  184SOL    HW2 3656   2.798   4.771   0.108 -1.2480  1.3866 -1.1791
  184SOL     MW 3657   2.736   4.717   0.081  0.0071  0.0006  0.0006
  185SOL     OW 3658   2.526   3.674   2.851  0.0651  0.0962 -0.1313
  185SOL    HW1 3659   2.467   3.683   2.776 -0.5711  0.4078  0.3968
  185SOL    HW2 3660   2.570   3.759   2.858  2.1364 -0.9211  0.0833
  185SOL     MW 3661   2.524   3.687   2.842  0.0071  0.0006  0.0006
  186SOL     OW 3662   4.043   3.115   0.615  0.1365 -0.0466  0.2658
  186SOL    HW1 3663   4.135   3.142   0.612 -0.0931  0.7041 -0.4030
  186SOL    HW2 3664   4.043   3.020   0.618 -0.7607 -0.0440  0.4721
  186SOL     MW 3665   4.055   3.106   0.615  0.0071  0.0006  0.0006
  187SOL     OW 3666   0.959   1.432   3.116 -0.7542 -0.0894  0.2994
  187SOL    HW1 3667   0.982   1.504   3.175 -0.1664 -0.0819  0.0671
  187SOL    HW2 3668   1.040   1.381   3.111 -0.8780 -0.3732  1.1556
  187SOL     MW 3669   0.973   1.435   3.123  0.0071  0.0006  0.0006
  188SOL     OW 3670   3.137   4.665   0.297  0.3042 -0.3135  0.0778
  188SOL    HW1 3671   3.199   4.702   0.359  0.8232 -1.3458  0.2062
  188SOL    HW2 3672   3.187   4.671   0.215 -0.7344 -1.3234 -0.6603
  188SOL     MW 3673   3.152   4.671   0.294  0.0071  0.0006  0.0006
  189SOL     OW 3674   2.159   2.566   2.956 -0.1353 -0.0683  0.5844
  189SOL    HW1 3675   2.099   2.601   3.021 -0.7262 -0.1302  0.0883
  189SOL    HW2 3676   2.143   2.471   2.950 -0.9646 -0.0439  2.0772
  189SOL     MW 3677   2.149   2.558   2.964  0.0071  0.0006  0.0006
  190SOL     OW 3678   0.680   1.003   2.970 -0.0074  0.0460 -0.1114
  190SOL    HW1 3679   0.629   0.993   2.890 -0.0912 -0.3905 -0.0049
  190SOL    HW2 3680   0.628   0.957   3.036  1.6053 -0.8426  0.5881
  190SOL     MW 3681   0.667   0.996   2.968  0.0071  0.0006  0.0006
  191SOL     OW 3682   2.705   1.503   3.121  0.4392  0.1099 -0.1289
  191SOL    HW1 3683   2.672   1.518   3.032  0.2304 -2.9791 -0.7059
  191SOL    HW2 3684   2.798   1.486   3.107  0.5151  0.2976  0.1379
  191SOL     MW 3685   2.713   1.503   3.107  0.0071  0.0006  0.0006
  192SOL     OW 3686   2.505   0.959   0.099  0.1445  0.2072 -0.2566
  192SOL    HW1 3687   2.514   1.052   0.076  0.6866  0.4604  0.9023
  192SOL    HW2 3688   2.410   0.947   0.107  0.1284  0.3020 -0.3078
  192SOL     MW 3689   2.494   0.970   0.097  0.0071  0.0006  0.0006
  193SOL     OW 3690   3.638   3.851   3.106  0.2550  0.3089 -0.1176
  193SOL    HW1 3691   3.588   3.774   3.080  1.1508  0.0106 -1.0202
  193SOL    HW2 3692   3.581   3.895   3.169 -1.5009  0.4072 -1.6932
  193SOL     MW 3693   3.624   3.847   3.111  0.0071  0.0006  0.0006
  194SOL     OW 3694   2.158   2.295   2.940 -1.0260  0.2334 -0.1019
  194SOL    HW1 3695   2.064   2.281   2.950 -0.8527 -0.1322  1.2629
  194SOL    HW2 3696   2.169   2.319   2.848  0.1087 -1.2455 -0.3866
  194SOL     MW 3697   2.147   2.296   2.929  0.0071  0.0006  0.0006
  195SOL     OW 3698   2.999   4.603   2.867 -0.3245 -0.3192  0.5719
  195SOL    HW1 3699   3.045   4.678   2.905  2.1576 -0.8253 -1.1602
  195SOL    HW2 3700   2.908   4.620   2.891 -0.9809 -2.2919 -0.2452
  195SOL     MW 3701   2.993   4.615   2.875  0.0071  0.0006  0.0006
  196SOL     OW 3702   3.677   4.259   0.450  0.5277  0.0381 -0.9899
  196SOL    HW1 3703   3.707   4.168   0.440  0.6222 -0.0125 -0.2807
  196SOL    HW2 3704   3.761   4.303   0.462  1.1085 -1.6311  1.7814
  196SOL     MW 3705   3.692   4.253   0.450  0.0071  0.0006  0.0006
  197SOL     OW 3706   4.420   4.610   0.391 -0.2503 -0.5947  0.2595
  197SOL    HW1 3707   4.370   4.567   0.460  1.3740  0.0347  1.9427
  197SOL    HW2 3708   4.416   4.550   0.317 -0.6924  2.7704 -2.7259
  197SOL     MW 3709   4.413   4.597   0.391  0.0071  0.0006  0.0006
  198SOL     OW 3710   0.424   2.192   0.071 -0.3001 -0.0346 -0.2065
  198SOL    HW1 3711   0.365   2.267   0.065 -0.7036 -0.3337  0.0070
  198SOL    HW2 3712   0.371   2.121   0.107  2.0709 -1.5621  0.4437
  198SOL     MW 3713   0.409   2.193   0.075  0.0071  0.0006  0.0006
  199SOL     OW 3714   2.859   3.611   2.813 -0.2496  0.2995  0.4025
  199SOL    HW1 3715   2.838   3.656   2.731  0.3589 -2.7358 -1.6065
  199SOL    HW2 3716   2.856   3.521   2.779  1.1921 -0.5220  2.2608
  199SOL     MW 3717   2.856   3.605   2.798  0.0071  0.0006  0.0006
  200SOL     OW 3718   4.705   3.719   0.377 -0.6380 -0.3394 -0.0840
  200SOL    HW1 3719   4.710   3.628   0.348  0.5411 -0.3881  0.2085
  200SOL    HW2 3720   4.711   3.714   0.472  2.5911  0.1249 -0.1326
  200SOL     MW 3721   4.707   3.707   0.385  0.0071  0.0006  0.0006
  201SOL     OW 3722   0.415   3.323   2.793  0.1259  0.3307  0.5053
  201SOL    HW1 3723   0.441   3.326   2.885  1.7626 -0.0004  0.0886
  201SOL    HW2 3724   0.320   3.327   2.788  0.1290  0.5139  0.5846
  201SOL     MW 3725   0.406   3.324   2.804  0.0071  0.0006  0.0006
  202SOL     OW 3726   2.719   2.594   2.799  0.1211 -0.3013  0.1125
  202SOL    HW1 3727   2.712   2.615   2.706 -0.2072 -2.5637 -0.4146
  202SOL    HW2 3728   2.792   2.533   2.807  2.2838  2.1146  0.2093
  202SOL     MW 3729   2.728   2.589   2.788  0.0071  0.0006  0.0006
  203SOL     OW 3730   2.429   2.735   0.211  0.4558  0.1869  0.1478
  203SOL    HW1 3731   2.373   2.716   0.135 -0.7362  1.0725  0.7626
  203SOL    HW2 3732   2.503   2.785   0.177 -0.8206  2.1899  0.1375
  203SOL     MW 3733   2.431   2.739   0.196  0.0071  0.0006  0.0006
  204SOL     OW 3734   0.385   4.015   0.244 -0.1240  0.0581 -0.4230
  204SOL    HW1 3735   0.392   3.938   0.188 -0.6661 -0.7873  0.6491
  204SOL    HW2 3736   0.324   3.992   0.314 -0.8445 -0.4654 -1.2123
  204SOL     MW 3737   0.378   4.002   0.246  0.0071  0.0006  0.0006
  205SOL     OW 3738   1.996   0.495   2.844 -0.3566 -0.6056  0.1091
  205SOL    HW1 3739   1.950   0.417   2.812 -0.6922 -0.6555  0.6881
  205SOL    HW2 3740   1.986   0.488   2.939 -1.8611  1.4595  0.1818
  205SOL     MW 3741   1.988   0.484   2.853  0.0071  0.0006  0.0006
  206SOL     OW 3742   0.441   0.624   3.063 -0.1439 -0.6870 -0.4285
  206SOL    HW1 3743   0.349   0.600   3.053 -0.2568 -0.5665  0.3001
  206SOL    HW2 3744   0.464   0.622   2.970 -0.5927  0.6066 -0.5893
  206SOL     MW 3745   0.432   0.620   3.049  0.0071  0.0006  0.0006
  207SOL     OW 3746   2.354   5.000   2.914 -0.4953 -0.1315  0.4508
  207SOL    HW1 3747   2.364   5.008   2.819 -0.5133  0.3955  0.4932
  207SOL    HW2 3748   2.325   4.909   2.924  0.8819 -0.5556  0.8748
  207SOL     MW 3749   2.351   4.989   2.903  0.0071  0.0006  0.0006
  208SOL     OW 3750   2.484   1.295   2.811 -0.2096  0.4800  0.5121
  208SOL    HW1 3751   2.514   1.386   2.810  0.8625  0.1717  1.7161
  208SOL    HW2 3752   2.390   1.295   2.792  0.2977 -1.3188 -2.6155
  208SOL     MW 3753   2.475   1.307   2.808  0.0071  0.0006  0.0006
  209SOL     OW 3754   0.105   2.811   0.138  0.2222  0.0619 -0.0088
  209SOL    HW1 3755   0.109   2.904   0.157 -0.1404 -0.1959  1.4477
  209SOL    HW2 3756   0.014   2.805   0.108  0.7303  1.5875 -2.1233
  209SOL     MW 3757   0.093   2.822   0.137  0.0071  0.0006  0.0006
  210SOL     OW 3758   0.638   4.828   0.521 -0.2543  0.7573  0.1172
  210SOL    HW1 3759   0.718   4.809   0.571  0.3695  0.3357 -1.0134
  210SOL    HW2 3760   0.623   4.922   0.538  1.1743  0.9902  0.2137
  210SOL     MW 3761   0.647   4.838   0.530  0.0071  0.0006  0.0006
  211SOL     OW 3762   1.386   4.052   2.844  0.2533 -0.3612  0.0858
  211SOL    HW1 3763   1.297   4.087   2.848  0.5544  0.5816 -0.8907
  211SOL    HW2 3764   1.413   4.104   2.768 -0.0451  2.0008  1.5203
  211SOL     MW 3765   1.378   4.063   2.834  0.0071  0.0006  0.0006
  212SOL     OW 3766   4.034   3.160   0.352  0.5033 -0.5422  0.2567
  212SOL    HW1 3767   4.033   3.146   0.447  2.4437 -0.4798  0.3226
  212SOL    HW2 3768   3.973   3.093   0.321  3.6134 -3.4214 -0.2692
  212SOL     MW 3769   4.026   3.149   0.361  0.0071  0.0006  0.0006
  213SOL     OW 3770   2.432   0.290   2.944  0.2082  0.0287  0.0781
  213SOL    HW1 3771   2.406   0.284   2.852  1.8190 -1.0334 -0.3394
  213SOL    HW2 3772   2.424   0.383   2.965  0.0682  0.4866 -1.8285
  213SOL     MW 3773   2.427   0.301   2.934  0.0071  0.0006  0.0006
  214SOL     OW 3774   0.485   3.333   3.066 -0.0343  0.4776  0.1948
  214SOL    HW1 3775   0.573   3.312   3.097 -0.0583 -0.8154 -0.5699
  214SOL    HW2 3776   0.434   3.305   3.142  1.0953  0.2785  0.9057
  214SOL     MW 3777   0.490   3.327   3.080  0.0071  0.0006  0.0006
  215SOL     OW 3778   1.167   2.639   2.702 -0.6977 -0.0693 -0.0722
  215SOL    HW1 3779   1.148   2.546   2.692 -2.9506  0.0653  2.1059
  215SOL    HW2 3780   1.260   2.632   2.725 -0.8554  1.6723  1.3660
  215SOL     MW 3781   1.177   2.626   2.704  0.0071  0.0006  0.0006
  216SOL     OW 3782   0.388   1.206   2.881  0.2358  0.2075 -0.0386
  216SOL    HW1 3783   0.439   1.251   2.814 -0.2636 -2.6615 -2.5608
  216SOL    HW2 3784   0.443   1.206   2.960 -1.7587 -0.8858  1.4422
  216SOL     MW 3785   0.402   1.212   2.883  0.0071  0.0006  0.0006
  217SOL     OW 3786   2.314   2.064   2.975  0.1129  0.2385 -0.1125
  217SOL    HW1 3787   2.231   2.110   2.987  0.0746 -0.4561  3.9660
  217SOL    HW2 3788   2.299   1.976   3.011 -0.3511  0.2164 -0.3548
  217SOL     MW 3789   2.301   2.058   2.982  0.0071  0.0006  0.0006
  218SOL     OW 3790   2.986   4.429   2.506  0.2057 -0.0882 -0.1465
  218SOL    HW1 3791   3.061   4.374   2.529 -0.5331 -0.5544  1.2942
  218SOL    HW2 3792   3.015   4.514   2.539  1.1631  0.0952 -1.3903
  218SOL     MW 3793   2.999   4.433   2.514  0.0071  0.0006  0.0006
  219SOL     OW 3794   3.098   3.453   0.220  0.1514 -0.0572 -0.0210
  219SOL    HW1 3795   3.119   3.540   0.255 -0.2268  0.0831 -0.1379
  219SOL    HW2 3796   3.135   3.388   0.281 -2.4002 -1.2834  0.3477
  219SOL     MW 3797   3.106   3.456   0.233  0.0071  0.0006  0.0006
  220SOL     OW 3798   0.046   3.739   0.173  0.3535  0.5219 -0.3568
  220SOL    HW1 3799   0.089   3.810   0.126  1.5346 -0.4550 -0.8239
  220SOL    HW2 3800   0.077   3.660   0.128 -0.8899 -0.2740  0.0965
  220SOL     MW 3801   0.056   3.738   0.161  0.0071  0.0006  0.0006
  221SOL     OW 3802   0.725   1.880   0.188  0.2920  0.2041  0.4257
  221SOL    HW1 3803   0.819   1.881   0.168 -0.0171  1.2288 -1.2393
  221SOL    HW2 3804   0.700   1.971   0.204 -0.0463  0.2834 -0.4590
  221SOL     MW 3805   0.734   1.892   0.187  0.0071  0.0006  0.0006
  222SOL     OW 3806   2.538   0.918   2.945 -0.1127 -0.2960  0.2408
  222SOL    HW1 3807   2.629   0.890   2.933 -0.7099 -2.8331  1.0310
  222SOL    HW2 3808   2.532   0.937   3.038 -2.2779  0.1627  0.0407
  222SOL     MW 3809   2.550   0.917   2.956  0.0071  0.0006  0.0006
  223SOL     OW 3810   0.116   3.068   0.205  0.5569  0.0077  0.0737
  223SOL    HW1 3811   0.170   3.147   0.202 -0.9030  1.0238 -0.4741
  223SOL    HW2 3812   0.032   3.107   0.181  0.6907 -0.1296 -0.6262
  223SOL     MW 3813   0.112   3.083   0.202  0.0071  0.0006  0.0006
  224SOL     OW 3814   3.477   3.649   3.006 -0.0646  0.1472  0.2249
  224SOL    HW1 3815   3.417   3.615   3.072  1.1990 -1.7912  0.4630
  224SOL    HW2 3816   3.490   3.566   2.959  2.1390 -0.5442  1.9073
  224SOL     MW 3817   3.471   3.634   3.008  0.0071  0.0006  0.0006
  225SOL     OW 3818   3.279   3.848   2.969 -0.0662  0.1915  0.4368
  225SOL    HW1 3819   3.345   3.778   2.969  1.2356  1.2663 -2.4392
  225SOL    HW2 3820   3.206   3.809   2.920 -0.6546 -1.5343  2.5145
  225SOL     MW 3821   3.278   3.833   2.962  0.0071  0.0006  0.0006
  226SOL     OW 3822   0.631   1.725   3.057 -0.5193 -0.0769 -0.0001
  226SOL    HW1 3823   0.653   1.767   3.140 -0.3559 -0.0543 -0.0539
  226SOL    HW2 3824   0.541   1.696   3.073 -1.0801  1.4989 -0.1095
  226SOL     MW 3825   0.622   1.727   3.070  0.0071  0.0006  0.0006
  227SOL     OW 3826   4.994   0.923   0.172 -0.0689 -0.1075 -0.5954
  227SOL    HW1 3827   4.913   0.973   0.182 -0.6231 -0.6769 -1.9601
  227SOL    HW2 3828   5.022   0.918   0.264 -1.3545 -0.5066 -0.1910
  227SOL     MW 3829   4.987   0.929   0.186  0.0071  0.0006  0.0006
  228SOL     OW 3830   1.169   4.683   0.060 -0.1666 -0.5827  0.2518
  228SOL    HW1 3831   1.253   4.640   0.070 -0.3169 -0.9692 -0.0898
  228SOL    HW2 3832   1.175   4.738   0.138  0.5426 -2.8187  1.8695
  228SOL     MW 3833   1.181   4.685   0.071  0.0071  0.0006  0.0006
  229SOL     OW 3834   3.412   3.227   0.058  0.2561 -0.4626 -0.0367
  229SOL    HW1 3835   3.328   3.181   0.054  0.1166 -0.2280  0.1624
  229SOL    HW2 3836   3.401   3.289  -0.015 -1.5400 -0.1455  0.4510
  229SOL     MW 3837   3.399   3.229   0.048  0.0071  0.0006  0.0006
  230SOL     OW 3838   1.785   2.537   3.100 -0.0211 -0.3693 -0.0570
  230SOL    HW1 3839   1.714   2.577   3.050  0.2232  0.8506  0.5315
  230SOL    HW2 3840   1.733   2.490   3.165 -2.1985  2.5183  0.4978
  230SOL     MW 3841   1.769   2.536   3.102  0.0071  0.0006  0.0006
  231SOL     OW 3842   0.145   1.540   0.319 -0.0965 -0.0238  0.5040
  231SOL    HW1 3843   0.196   1.472   0.364 -2.1233 -2.3977 -0.5123
  231SOL    HW2 3844   0.069   1.548   0.376 -0.3812  0.8815  0.0043
  231SOL     MW 3845   0.142   1.532   0.333  0.0071  0.0006  0.0006
  232SOL     OW 3846   2.383   2.532   3.108  0.3380 -0.5836 -0.6195
  232SOL    HW1 3847   2.313   2.542   3.043 -0.3170  0.9277  0.2801
  232SOL    HW2 3848   2.339   2.469   3.164 -0.9100 -0.1288 -1.0564
  232SOL     MW 3849   2.368   2.525   3.107  0.0071  0.0006  0.0006
  233SOL     OW 3850   2.355   2.962   0.385  0.5472  0.3315  0.1190
  233SOL    HW1 3851   2.336   3.034   0.325 -1.8837 -0.9693 -0.8114
  233SOL    HW2 3852   2.367   2.885   0.328 -1.2856 -0.4748  0.7502
  233SOL     MW 3853   2.354   2.961   0.369  0.0071  0.0006  0.0006
  234SOL     OW 3854   2.730   2.238   3.094  0.3332  0.0776  0.0287
  234SOL    HW1 3855   2.681   2.316   3.068 -1.3810 -1.2661 -1.0111
  234SOL    HW2 3856   2.663   2.186   3.138  1.7917 -1.2201  0.8287
  234SOL     MW 3857   2.715   2.242   3.096  0.0071  0.0006  0.0006
  235SOL     OW 3858   3.294   4.068   0.015  0.6030 -0.5470  0.3672
  235SOL    HW1 3859   3.288   4.004  -0.057  0.2479  0.7103 -0.7485
  235SOL    HW2 3860   3.376   4.040   0.056  0.5701  0.5059  1.1700
  235SOL     MW 3861   3.304   4.056   0.011  0.0071  0.0006  0.0006
  236SOL     OW 3862   2.255   2.100   2.693 -0.1223  0.2162 -0.2369
  236SOL    HW1 3863   2.275   2.087   2.786  1.3198 -0.7920 -0.6501
  236SOL    HW2 3864   2.220   2.015   2.668  1.4101 -1.2420  2.1990
  236SOL     MW 3865   2.253   2.087   2.702  0.0071  0.0006  0.0006
  237SOL     OW 3866   3.472   3.681   0.209  0.4075  0.1902  0.3508
  237SOL    HW1 3867   3.480   3.587   0.226 -0.6788 -0.0851 -0.6185
  237SOL    HW2 3868   3.396   3.704   0.261  1.4532  1.3571  1.4321
  237SOL     MW 3869   3.463   3.672   0.218  0.0071  0.0006  0.0006
  238SOL     OW 3870   2.327   4.374   2.982 -0.0009 -0.0936  0.6435
  238SOL    HW1 3871   2.275   4.437   3.032  0.3812  0.7078  0.0618
  238SOL    HW2 3872   2.374   4.321   3.047  1.0286 -0.3766 -0.2916
  238SOL     MW 3873   2.326   4.375   2.997  0.0071  0.0006  0.0006
  239SOL     OW 3874   3.779   4.051   3.001 -0.1566 -0.0774 -0.2524
  239SOL    HW1 3875   3.712   3.987   3.024 -2.0125  2.0166  0.5316
  239SOL    HW2 3876   3.775   4.057   2.905 -0.5376  2.9594 -0.1536
  239SOL     MW 3877   3.770   4.044   2.991  0.0071  0.0006  0.0006
  240SOL     OW 3878   2.192   4.269   2.559  0.6733  0.0459  0.0792
  240SOL    HW1 3879   2.195   4.350   2.509 -0.2101  0.5238  0.7708
  240SOL    HW2 3880   2.264   4.283   2.620 -0.2154  2.1857  0.7368
  240SOL     MW 3881   2.202   4.281   2.561  0.0071  0.0006  0.0006
  241SOL     OW 3882   2.109   4.588   2.817 -0.0735 -0.2027 -0.0215
  241SOL    HW1 3883   2.053   4.617   2.889 -0.9205  1.4974 -1.2724
  241SOL    HW2 3884   2.095   4.494   2.813 -1.3461 -0.3482  3.9009
  241SOL     MW 3885   2.099   4.580   2.826  0.0071  0.0006  0.0006
  242SOL     OW 3886   3.679   3.734   0.368  0.2588  0.0451 -0.0921
  242SOL    HW1 3887   3.597   3.722   0.319  1.0395  0.6449 -1.6181
  242SOL    HW2 3888   3.677   3.669   0.438  0.9947 -1.0433 -1.0558
  242SOL     MW 3889   3.668   3.724   0.371  0.0071  0.0006  0.0006
  243SOL     OW 3890   2.519   2.500   0.344  0.0513 -0.4231  0.5290
  243SOL    HW1 3891   2.587   2.543   0.396 -0.6181  0.9672  0.2999
  243SOL    HW2 3892   2.493   2.567   0.281  0.2937 -0.8042  0.0238
  243SOL     MW 3893   2.524   2.514   0.343  0.0071  0.0006  0.0006
  244SOL     OW 3894   1.853   2.344   2.922  0.1505  0.2886  0.0200
  244SOL    HW1 3895   1.820   2.410   2.983 -0.2374  1.3405 -1.3011
  244SOL    HW2 3896   1.809   2.378   2.844 -1.8206  1.5835  1.6086
  244SOL     MW 3897   1.843   2.357   2.920  0.0071  0.0006  0.0006
  245SOL     OW 3898   1.048   0.957   2.737 -0.0419  0.4269 -0.2295
  245SOL    HW1 3899   1.048   1.043   2.778 -1.8600 -0.0885  0.9956
  245SOL    HW2 3900   1.024   0.898   2.809 -2.5051  1.3225 -0.2190
  245SOL     MW 3901   1.045   0.960   2.752  0.0071  0.0006  0.0006
  246SOL     OW 3902   2.799   0.417   2.937  0.0019 -0.7968  0.3167
  246SOL    HW1 3903   2.792   0.493   2.995 -2.2118 -0.5892 -0.1264
  246SOL    HW2 3904   2.762   0.344   2.987  2.9274 -1.8033  1.1809
  246SOL     MW 3905   2.793   0.418   2.951  0.0071  0.0006  0.0006
  247SOL     OW 3906   2.772   4.693   2.950 -0.1113  0.2733  0.0545
  247SOL    HW1 3907   2.804   4.768   2.900  3.4826 -0.4245  1.0371
  247SOL    HW2 3908   2.679   4.686   2.927 -0.7537  2.7618  1.5190
  247SOL     MW 3909   2.764   4.702   2.940  0.0071  0.0006  0.0006
  248SOL     OW 3910   0.056   0.113   2.827 -0.4570  0.2775 -0.0518
  248SOL    HW1 3911   0.037   0.122   2.733 -1.1614 -2.0823 -0.1945
  248SOL    HW2 3912  -0.028   0.128   2.870 -0.2210  1.3732  0.0779
  248SOL     MW 3913   0.042   0.116   2.820  0.0071  0.0006  0.0006
  249SOL     OW 3914   0.507   0.863   0.026 -0.2333  0.2237 -0.5005
  249SOL    HW1 3915   0.479   0.773   0.009  1.0663 -0.4273  0.5799
  249SOL    HW2 3916   0.429   0.918   0.021 -0.8949 -0.4795  1.2898
  249SOL     MW 3917   0.493   0.858   0.023  0.0071  0.0006  0.0006
  250SOL     OW 3918   4.587   3.337   0.108 -0.1984  0.2381 -0.2125
  250SOL    HW1 3919   4.591   3.243   0.087 -0.8072 -0.3436  2.0281
  250SOL    HW2 3920   4.509   3.358   0.058 -0.2387  0.9040  0.1275
  250SOL     MW 3921   4.577   3.327   0.099  0.0071  0.0006  0.0006
  251SOL     OW 3922   2.195   0.041   3.098 -0.4218  0.2840 -0.5567
  251SOL    HW1 3923   2.253   0.007   3.030 -0.8228 -0.8734 -0.3360
  251SOL    HW2 3924   2.149  -0.038   3.127  2.0703 -1.1883 -0.3087
  251SOL     MW 3925   2.197   0.026   3.093  0.0071  0.0006  0.0006
  252SOL     OW 3926   3.249   3.514   0.002  0.5061 -0.3239 -0.5855
  252SOL    HW1 3927   3.206   3.486   0.082  0.4754  2.8049  0.6301
  252SOL    HW2 3928   3.206   3.462  -0.065 -1.3927  1.6063 -0.9613
  252SOL     MW 3929   3.238   3.503   0.003  0.0071  0.0006  0.0006
  253SOL     OW 3930   2.229   0.968   0.011 -0.1369  0.6355 -0.1776
  253SOL    HW1 3931   2.202   1.058  -0.009  0.8632  0.5900 -1.8226
  253SOL    HW2 3932   2.261   0.938  -0.074  1.7300 -1.8686  1.2842
  253SOL     MW 3933   2.229   0.976  -0.003  0.0071  0.0006  0.0006
  254SOL     OW 3934   2.753   4.432   2.659 -0.3444 -0.1297  0.4624
  254SOL    HW1 3935   2.839   4.425   2.618  0.1936 -1.3196  1.6924
  254SOL    HW2 3936   2.761   4.410   2.752  0.6193 -2.5460 -0.1235
  254SOL     MW 3937   2.765   4.428   2.666  0.0071  0.0006  0.0006
  255SOL     OW 3938   0.646   2.505   2.877 -0.0726  0.4730 -0.0082
  255SOL    HW1 3939   0.742   2.509   2.879 -0.0516 -0.2040  0.6037
  255SOL    HW2 3940   0.638   2.425   2.825  0.8773  1.2745 -1.4614
  255SOL     MW 3941   0.658   2.495   2.870  0.0071  0.0006  0.0006
  256SOL     OW 3942   0.502   3.701   2.816  0.2497 -0.0956 -0.1559
  256SOL    HW1 3943   0.458   3.739   2.740 -0.2862  0.9902  0.6749
  256SOL    HW2 3944   0.581   3.656   2.786 -0.0886 -1.5442  1.0015
  256SOL     MW 3945   0.506   3.700   2.802  0.0071  0.0006  0.0006
  257SOL     OW 3946   2.159   3.999   2.604 -0.0642 -0.0742  0.0468
  257SOL    HW1 3947   2.184   4.090   2.589  1.1010 -0.6429 -1.9245
  257SOL    HW2 3948   2.070   3.995   2.638  0.1423 -0.5830  0.5470
  257SOL     MW 3949   2.151   4.011   2.607  0.0071  0.0006  0.0006
  258SOL     OW 3950   1.933   4.677   3.014 -0.2520  0.1074  0.2758
  258SOL    HW1 3951   1.922   4.585   3.038  0.5905 -0.2776 -0.7436
  258SOL    HW2 3952   1.864   4.700   2.952  0.6190 -1.0681 -1.2147
  258SOL     MW 3953   1.922   4.668   3.009  0.0071  0.0006  0.0006
  259SOL     OW 3954   4.082   4.602   0.063 -0.5697 -0.0148  0.1877
  259SOL    HW1 3955   4.133   4.543   0.007  0.0498 -0.0533  0.7673
  259SOL    HW2 3956   4.083   4.685   0.015  1.1363 -0.1736 -0.1421
  259SOL     MW 3957   4.089   4.605   0.049  0.0071  0.0006  0.0006
  260SOL     OW 3958   2.712   3.023   3.027 -0.1514 -0.2538  0.1344
  260SOL    HW1 3959   2.663   3.055   2.951  1.4613 -0.7080 -1.1460
  260SOL    HW2 3960   2.766   2.950   2.998  0.2257 -1.1787  2.8311
  260SOL     MW 3961   2.713   3.018   3.013  0.0071  0.0006  0.0006
  261SOL     OW 3962   1.393   0.288   3.085  0.6359  0.1623 -0.3457
  261SOL    HW1 3963   1.300   0.270   3.071 -0.2787  1.1669  3.2432
  261SOL    HW2 3964   1.424   0.212   3.036 -4.4728 -1.9577 -0.8781
  261SOL     MW 3965   1.385   0.275   3.077  0.0071  0.0006  0.0006
  262SOL     OW 3966   3.046   4.328   2.921 -0.6044  0.1872  0.5731
  262SOL    HW1 3967   3.029   4.421   2.906 -1.6704 -0.3354 -2.0597
  262SOL    HW2 3968   2.954   4.302   2.924 -0.6293 -0.8244 -3.6653
  262SOL     MW 3969   3.032   4.337   2.920  0.0071  0.0006  0.0006
  263SOL     OW 3970   2.918   2.434   2.867 -0.1219 -0.1305  0.0692
  263SOL    HW1 3971   3.001   2.443   2.821 -0.7209  3.1438 -0.6559
  263SOL    HW2 3972   2.928   2.347   2.905  0.9157  0.4598  1.2372
  263SOL     MW 3973   2.930   2.424   2.866  0.0071  0.0006  0.0006
  264SOL     OW 3974   3.071   2.832   0.120  0.2684 -0.3642  0.1413
  264SOL    HW1 3975   2.990   2.847   0.170  1.7819  1.3727  2.2607
  264SOL    HW2 3976   3.129   2.810   0.192 -1.6167  0.4361  2.0290
  264SOL     MW 3977   3.068   2.831   0.136  0.0071  0.0006  0.0006
  265SOL     OW 3978   0.491   3.969   2.906 -0.2752  0.4138  0.9691
  265SOL    HW1 3979   0.507   3.880   2.876  0.2931  0.6316  0.6040
  265SOL    HW2 3980   0.458   3.958   2.995  0.7008 -0.7908  1.2144
  265SOL     MW 3981   0.489   3.956   2.914  0.0071  0.0006  0.0006
  266SOL     OW 3982   3.129   2.590   3.127  0.2858  0.1539 -0.1470
  266SOL    HW1 3983   3.044   2.554   3.100  0.8153 -1.1575 -0.1249
  266SOL    HW2 3984   3.098   2.672   3.164 -0.9031 -0.4440  0.2427
  266SOL     MW 3985   3.113   2.596   3.128  0.0071  0.0006  0.0006
  267SOL     OW 3986   0.331   3.841   3.118 -0.1205 -0.1498  0.3263
  267SOL    HW1 3987   0.250   3.855   3.069 -1.1588  3.6351  2.6826
  267SOL    HW2 3988   0.338   3.746   3.111  0.6602  0.0139 -1.9638
  267SOL     MW 3989   0.321   3.830   3.111  0.0071  0.0006  0.0006
  268SOL     OW 3990   4.884   3.951   2.966  0.0760 -0.2413  0.3735
  268SOL    HW1 3991   4.951   4.018   2.956 -0.0064  0.2019  2.3489
  268SOL    HW2 3992   4.905   3.923   3.055  3.8355  1.3841  0.1988
  268SOL     MW 3993   4.896   3.956   2.976  0.0071  0.0006  0.0006
  269SOL     OW 3994   2.160   1.861   2.640  0.2571  0.7037 -0.2941
  269SOL    HW1 3995   2.208   1.810   2.575 -0.1928 -1.2552  0.8557
  269SOL    HW2 3996   2.098   1.794   2.668 -0.3246  1.7400  1.0793
  269SOL     MW 3997   2.158   1.846   2.635  0.0071  0.0006  0.0006
  270SOL     OW 3998   2.397   4.295   2.734  0.1723  0.2770 -0.4807
  270SOL    HW1 3999   2.432   4.374   2.692 -1.5188  0.3852 -1.7959
  270SOL    HW2 4000   2.374   4.326   2.822  1.8026  1.0344 -0.2778
  270SOL     MW 4001   2.399   4.310   2.740  0.0071  0.0006  0.0006
  271SOL     OW 4002   3.944   3.470   0.164 -0.2776 -0.1099  0.2979
  271SOL    HW1 4003   3.864   3.437   0.206 -1.1539  1.9142  0.3484
  271SOL    HW2 4004   3.920   3.558   0.135  0.7038  0.4233  1.0581
  271SOL     MW 4005   3.930   3.478   0.166  0.0071  0.0006  0.0006
  272SOL     OW 4006   3.923   4.395   0.423  0.1147  0.1169  0.1601
  272SOL    HW1 4007   4.012   4.360   0.427 -0.2465 -1.2635 -1.9617
  272SOL    HW2 4008   3.931   4.489   0.437 -0.1367  0.3324 -1.0428
  272SOL     MW 4009   3.936   4.403   0.425  0.0071  0.0006  0.0006
  273SOL     OW 4010   2.841   2.790   2.960 -0.1711  0.5299 -0.1095
  273SOL    HW1 4011   2.805   2.725   2.900 -1.1414  2.4562 -1.6965
  273SOL    HW2 4012   2.849   2.742   3.043 -1.0532  0.7255  0.1001
  273SOL     MW 4013   2.837   2.775   2.963  0.0071  0.0006  0.0006
  274SOL     OW 4014   2.841   2.599   0.075  0.1342 -0.1014  0.3919
  274SOL    HW1 4015   2.880   2.521   0.113  0.9837  0.7380  1.3030
  274SOL    HW2 4016   2.753   2.575   0.047  0.0537 -0.5147  0.9950
  274SOL     MW 4017   2.835   2.586   0.076  0.0071  0.0006  0.0006
  275SOL     OW 4018   3.157   3.913   0.200  0.2761 -0.2631 -0.3155
  275SOL    HW1 4019   3.072   3.943   0.232  0.2819 -2.3334  1.9350
  275SOL    HW2 4020   3.191   3.980   0.141  0.6997 -1.9329 -2.0533
  275SOL     MW 4021   3.150   3.926   0.196  0.0071  0.0006  0.0006
  276SOL     OW 4022   2.466   2.147   0.071  0.0055 -0.5517  0.0833
  276SOL    HW1 4023   2.415   2.228   0.077  0.0488 -0.5166 -0.0142
  276SOL    HW2 4024   2.424   2.097   0.001  1.4848  0.0548 -1.3196
  276SOL     MW 4025   2.454   2.151   0.062  0.0071  0.0006  0.0006
  277SOL     OW 4026   3.240   3.258   0.384  0.2747 -0.6234  0.3581
  277SOL    HW1 4027   3.174   3.235   0.449  1.2255 -0.6990  1.3273
  277SOL    HW2 4028   3.296   3.324   0.424  0.7501 -1.5751  1.3398
  277SOL     MW 4029   3.239   3.263   0.398  0.0071  0.0006  0.0006
  278SOL     OW 4030   0.725   4.481   0.551  0.0804  0.1334 -0.0840
  278SOL    HW1 4031   0.716   4.398   0.599 -0.0080 -0.8387 -1.6968
  278SOL    HW2 4032   0.636   4.512   0.542  0.9182  2.1576 -2.4149
  278SOL     MW 4033   0.712   4.474   0.556  0.0071  0.0006  0.0006
  279SOL     OW 4034   2.765   4.496   2.339 -0.2934  0.1501  0.2813
  279SOL    HW1 4035   2.810   4.436   2.399 -0.2060 -0.1751 -0.1071
  279SOL    HW2 4036   2.838   4.545   2.302 -0.6284  0.6399  0.2587
  279SOL     MW 4037   2.780   4.495   2.342  0.0071  0.0006  0.0006
  280SOL     OW 4038   2.216   0.659   2.816  0.6618  0.7024 -0.4198
  280SOL    HW1 4039   2.135   0.612   2.835  0.8420  0.7629  0.5042
  280SOL    HW2 4040   2.218   0.671   2.721  2.1467  0.7256 -0.4141
  280SOL     MW 4041   2.205   0.655   2.806  0.0071  0.0006  0.0006
  281SOL     OW 4042   4.614   4.314   0.730  0.2777  0.1187 -0.4883
  281SOL    HW1 4043   4.674   4.361   0.672  0.2857  0.8932  0.1213
  281SOL    HW2 4044   4.619   4.369   0.808 -0.2193 -2.2165  1.3133
  281SOL     MW 4045   4.623   4.328   0.733  0.0071  0.0006  0.0006
  282SOL     OW 4046   4.989   3.720   2.853  0.3931  0.3520  0.1613
  282SOL    HW1 4047   4.934   3.780   2.904 -0.6840 -0.0559 -0.4679
  282SOL    HW2 4048   4.973   3.756   2.765 -0.7859 -1.2625 -0.3440
  282SOL     MW 4049   4.979   3.732   2.848  0.0071  0.0006  0.0006
  283SOL     OW 4050   2.511   4.608   2.895 -0.0715  0.3564  0.3820
  283SOL    HW1 4051   2.527   4.610   2.800 -0.7668  1.7432  0.2689
  283SOL    HW2 4052   2.498   4.516   2.913 -0.7875  0.5488  0.8477
  283SOL     MW 4053   2.512   4.596   2.885  0.0071  0.0006  0.0006
  284SOL     OW 4054   3.200   2.204   2.705  0.4115  0.2638 -0.3183
  284SOL    HW1 4055   3.159   2.160   2.779 -0.2042 -0.5317 -1.1163
  284SOL    HW2 4056   3.290   2.173   2.713  0.4922 -0.0804 -2.2690
  284SOL     MW 4057   3.207   2.194   2.716  0.0071  0.0006  0.0006
  285SOL     OW 4058   3.526   4.519   0.011 -0.6207  0.2632  0.1849
  285SOL    HW1 4059   3.563   4.467  -0.061  0.6960  0.9925  0.3004
  285SOL    HW2 4060   3.549   4.467   0.087  0.2175  0.4365  0.0564
  285SOL     MW 4061   3.534   4.506   0.011  0.0071  0.0006  0.0006
  286SOL     OW 4062   4.907   4.430   3.012 -0.2039  0.0093 -0.5440
  286SOL    HW1 4063   4.858   4.406   2.933  0.8307 -2.0074 -0.6411
  286SOL    HW2 4064   4.853   4.390   3.081  1.5518 -1.8623 -0.1577
  286SOL     MW 4065   4.893   4.421   3.011  0.0071  0.0006  0.0006
  287SOL     OW 4066   2.592   3.918   2.993 -0.0808 -0.3878  0.1514
  287SOL    HW1 4067   2.668   3.921   3.052  0.0965 -3.2047  0.2186
  287SOL    HW2 4068   2.609   3.987   2.929 -1.9151  0.2635  0.3275
  287SOL     MW 4069   2.604   3.928   2.992  0.0071  0.0006  0.0006
  288SOL     OW 4070   4.199   4.194   2.952  1.2707 -0.3597  0.0370
  288SOL    HW1 4071   4.237   4.280   2.969  0.1212  0.6309 -2.0077
  288SOL    HW2 4072   4.129   4.174   3.015  1.3431 -1.2836 -0.1715
  288SOL     MW 4073   4.194   4.203   2.962  0.0071  0.0006  0.0006
  289SOL     OW 4074   3.353   4.940   2.926  0.5650 -0.2901 -0.0344
  289SOL    HW1 4075   3.447   4.920   2.927  0.7402  0.1887  3.2487
  289SOL    HW2 4076   3.356   5.035   2.914  1.2092 -0.3827 -0.7097
  289SOL     MW 4077   3.366   4.949   2.924  0.0071  0.0006  0.0006
  290SOL     OW 4078   3.125   3.681   2.797 -0.6282 -0.2663 -0.7800
  290SOL    HW1 4079   3.129   3.749   2.730  1.6160 -0.2950 -0.7303
  290SOL    HW2 4080   3.030   3.665   2.803 -0.9496  1.8112  1.1679
  290SOL     MW 4081   3.113   3.688   2.789  0.0071  0.0006  0.0006
  291SOL     OW 4082   2.962   3.147   2.980  0.3650  0.7731 -0.2662
  291SOL    HW1 4083   2.880   3.105   3.005  0.5329  0.2752 -0.5275
  291SOL    HW2 4084   2.950   3.231   3.024  1.3018  0.2490  1.0792
  291SOL     MW 4085   2.950   3.152   2.989  0.0071  0.0006  0.0006
  292SOL     OW 4086   0.072   4.387   0.135 -0.0026 -0.1753  0.7294
  292SOL    HW1 4087   0.167   4.377   0.140 -0.0776 -1.5010  0.0078
  292SOL    HW2 4088   0.063   4.464   0.080  2.5638 -0.1914  0.1830
  292SOL     MW 4089   0.083   4.396   0.129  0.0071  0.0006  0.0006
  293SOL     OW 4090   1.835   0.685   2.707 -0.0696  0.3712 -0.1839
  293SOL    HW1 4091   1.833   0.760   2.767  1.8729  0.2194  0.1347
  293SOL    HW2 4092   1.899   0.633   2.757  0.1951  2.2318  1.5322
  293SOL     MW 4093   1.843   0.688   2.722  0.0071  0.0006  0.0006
  294SOL     OW 4094   3.572   1.177   2.912  0.2637 -0.2336 -0.2533
  294SOL    HW1 4095   3.488   1.136   2.890 -0.1395  0.2176  0.3967
  294SOL    HW2 4096   3.588   1.227   2.832 -0.3040 -0.7822 -0.7136
  294SOL     MW 4097   3.563   1.178   2.899  0.0071  0.0006  0.0006
  295SOL     OW 4098   0.776   0.362   0.295 -0.4658 -0.0661  0.2247
  295SOL    HW1 4099   0.731   0.372   0.211  2.7712 -1.5394 -1.9117
  295SOL    HW2 4100   0.716   0.402   0.357  0.0625  1.5138 -0.2211
  295SOL     MW 4101   0.762   0.369   0.292  0.0071  0.0006  0.0006
  296SOL     OW 4102   2.270   1.244   3.108  0.0939  0.0160 -0.0776
  296SOL    HW1 4103   2.364   1.256   3.102  0.2597 -1.0203  0.2282
  296SOL    HW2 4104   2.228   1.317   3.154 -0.7026 -1.8996  2.5123
  296SOL     MW 4105   2.277   1.255   3.114  0.0071  0.0006  0.0006
  297SOL     OW 4106   3.813   3.294   0.547 -0.2716  0.1851 -0.1651
  297SOL    HW1 4107   3.897   3.254   0.568  0.6646  1.6348 -0.9683
  297SOL    HW2 4108   3.751   3.238   0.594  0.0095  0.3979  0.4650
  297SOL     MW 4109   3.816   3.281   0.556  0.0071  0.0006  0.0006
  298SOL     OW 4110   3.262   4.587   0.040 -0.0383 -0.3399  0.3791
  298SOL    HW1 4111   3.357   4.590   0.027 -0.1493 -0.9611 -0.6511
  298SOL    HW2 4112   3.247   4.492   0.042  2.0916 -0.7396  2.5760
  298SOL     MW 4113   3.272   4.575   0.039  0.0071  0.0006  0.0006
  299SOL     OW 4114   2.488   4.536   2.608  0.6137 -0.4568  0.6569
  299SOL    HW1 4115   2.449   4.542   2.521  0.4601  1.9927  0.8185
  299SOL    HW2 4116   2.578   4.509   2.590 -0.1722 -2.4787 -0.5554
  299SOL     MW 4117   2.495   4.533   2.594  0.0071  0.0006  0.0006
  300SOL     OW 4118   0.980   1.858   0.107  0.3119 -0.1572 -0.1534
  300SOL    HW1 4119   0.994   1.887   0.017  0.1637  0.5766  0.0537
  300SOL    HW2 4120   1.059   1.888   0.152 -0.0455 -1.0600  1.1313
  300SOL     MW 4121   0.992   1.866   0.101  0.0071  0.0006  0.0006
  301SOL     OW 4122   0.093   1.106   0.157 -0.4384 -0.3163 -0.4960
  301SOL    HW1 4123   0.014   1.053   0.149  0.5539 -2.2759  1.6528
  301SOL    HW2 4124   0.067   1.196   0.137  1.4431  0.1279 -1.2311
  301SOL     MW 4125   0.080   1.111   0.153  0.0071  0.0006  0.0006
  302SOL     OW 4126   4.366   4.402   0.211  0.0803  0.0037  0.3557
  302SOL    HW1 4127   4.427   4.331   0.232  0.0776 -0.3399 -0.7114
  302SOL    HW2 4128   4.291   4.373   0.263 -1.1501 -1.5308 -2.0786
  302SOL     MW 4129   4.365   4.389   0.221  0.0071  0.0006  0.0006
  303SOL     OW 4130   0.032   2.513   3.013  0.1246  0.1057  0.3697
  303SOL    HW1 4131   0.058   2.450   2.945 -0.1896 -0.3680  0.6792
  303SOL    HW2 4132   0.098   2.582   3.008 -0.2090  0.3561 -1.3589
  303SOL     MW 4133   0.044   2.514   3.004  0.0071  0.0006  0.0006
  304SOL     OW 4134   3.125   4.799   3.051 -0.6579 -0.2758  0.1577
  304SOL    HW1 4135   3.200   4.850   3.019 -0.0609 -0.7570  0.7687
  304SOL    HW2 4136   3.168   4.721   3.085  2.5607  1.0731 -0.4308
  304SOL     MW 4137   3.140   4.796   3.052  0.0071  0.0006  0.0006
  305SOL     OW 4138   4.194   4.288   0.403  0.4577 -0.5847  0.2227
  305SOL    HW1 4139   4.230   4.320   0.486  0.9036 -1.6351  0.4441
  305SOL    HW2 4140   4.183   4.195   0.420 -0.2146 -0.2206  2.0062
  305SOL     MW 4141   4.197   4.280   0.416  0.0071  0.0006  0.0006
  306SOL     OW 4142   2.613   2.907   0.111 -0.2678 -0.3965  0.3891
  306SOL    HW1 4143   2.655   2.945   0.033  2.1681 -2.1246  0.7472
  306SOL    HW2 4144   2.612   2.981   0.172  1.8985  0.8461 -0.9345
  306SOL     MW 4145   2.619   2.922   0.108  0.0071  0.0006  0.0006
  307SOL     OW 4146   0.522   1.911   2.902  0.4775  0.1967  0.0474
  307SOL    HW1 4147   0.510   1.869   2.817  0.8558  1.7205 -0.7923
  307SOL    HW2 4148   0.575   1.850   2.952  0.1267 -0.5754 -0.5097
  307SOL     MW 4149   0.527   1.898   2.898  0.0071  0.0006  0.0006
  308SOL     OW 4150   4.741   4.251   0.035 -0.4837  0.3637  0.6727
  308SOL    HW1 4151   4.683   4.203  -0.025 -1.7620  2.2656  0.3011
  308SOL    HW2 4152   4.697   4.248   0.120  0.4203 -1.5001  1.1413
  308SOL     MW 4153   4.727   4.244   0.038  0.0071  0.0006  0.0006
  309SOL     OW 4154   3.194   4.342   0.010  0.0698 -0.5366 -0.3323
  309SOL    HW1 4155   3.138   4.335  -0.067 -1.5833  0.3770  0.7219
  309SOL    HW2 4156   3.246   4.262   0.007 -0.2990 -0.7457 -2.2837
  309SOL     MW 4157   3.193   4.330  -0.000  0.0071  0.0006  0.0006
  310SOL     OW 4158   3.176   3.087   0.063 -0.2085  0.0976 -0.3242
  310SOL    HW1 4159   3.117   3.104  -0.011  0.4817  1.2466 -0.6355
  310SOL    HW2 4160   3.147   2.999   0.088 -1.4714  0.7575  0.6533
  310SOL     MW 4161   3.164   3.077   0.056  0.0071  0.0006  0.0006
  311SOL     OW 4162   0.166   4.010   0.439 -0.3643 -0.4053  0.6343
  311SOL    HW1 4163   0.116   4.044   0.365  1.3749 -0.0282 -0.4405
  311SOL    HW2 4164   0.168   4.082   0.502  0.8805 -0.4201  0.6403
  311SOL     MW 4165   0.160   4.024   0.437  0.0071  0.0006  0.0006
  312SOL     OW 4166   3.859   3.719   0.130  0.1564 -0.5478  0.1875
  312SOL    HW1 4167   3.809   3.719   0.211 -0.0579  0.6567  0.0836
  312SOL    HW2 4168   3.803   3.767   0.068  2.3808  0.9108 -0.8335
  312SOL     MW 4169   3.845   3.725   0.132  0.0071  0.0006  0.0006
  313SOL     OW 4170   3.999   4.145   0.010  0.0960 -0.4672 -0.3850
  313SOL    HW1 4171   3.918   4.121  -0.035 -1.2849  0.1688  1.6667
  313SOL    HW2 4172   3.977   4.235   0.033  0.2558 -0.2251 -1.1515
  313SOL     MW 4173   3.985   4.154   0.007  0.0071  0.0006  0.0006
  314SOL     OW 4174   2.814   3.341   2.710 -0.2225  0.3721 -0.1666
  314SOL    HW1 4175   2.822   3.246   2.706  1.3160  0.5149 -1.9974
  314SOL    HW2 4176   2.735   3.357   2.761 -1.0956  1.9168 -1.8660
  314SOL     MW 4177   2.805   3.331   2.716  0.0071  0.0006  0.0006
  315SOL     OW 4178   1.218   4.786   2.946  0.2699 -0.7342 -0.3403
  315SOL    HW1 4179   1.208   4.742   3.030 -2.1800  0.0946 -0.1147
  315SOL    HW2 4180   1.160   4.862   2.956  0.1062 -1.0038  0.8868
  315SOL     MW 4181   1.209   4.790   2.959  0.0071  0.0006  0.0006
  316SOL     OW 4182   2.535   1.241   3.099 -0.0338  0.4160  0.2885
  316SOL    HW1 4183   2.565   1.324   3.136 -1.0884  0.1698  1.7655
  316SOL    HW2 4184   2.543   1.250   3.004 -1.1157  0.8360  0.2227
  316SOL     MW 4185   2.540   1.253   3.091  0.0071  0.0006  0.0006
  317SOL     OW 4186   2.210   0.692   2.559 -0.5976 -0.0211  0.3282
  317SOL    HW1 4187   2.226   0.780   2.524  0.5072 -0.0048  0.8313
  317SOL    HW2 4188   2.134   0.658   2.512  1.4846 -1.6325 -2.1559
  317SOL     MW 4189   2.202   0.699   2.548  0.0071  0.0006  0.0006
  318SOL     OW 4190   3.209   3.418   2.823 -1.2770 -0.5965  0.2499
  318SOL    HW1 4191   3.187   3.510   2.807  0.6786 -0.1631 -0.2470
  318SOL    HW2 4192   3.169   3.369   2.752 -0.1598  0.5132 -1.2053
  318SOL     MW 4193   3.201   3.424   2.812  0.0071  0.0006  0.0006
  319SOL     OW 4194   3.569   4.034   0.195 -0.0219  0.1665  0.1985
  319SOL    HW1 4195   3.636   4.013   0.260 -0.8563 -2.4254  0.3591
  319SOL    HW2 4196   3.594   4.122   0.167  0.6102  0.3450  1.2603
  319SOL     MW 4197   3.581   4.043   0.200  0.0071  0.0006  0.0006
  320SOL     OW 4198   0.606   0.839   0.299 -0.0968 -0.0781  0.2148
  320SOL    HW1 4199   0.664   0.912   0.317  0.1285 -0.1065 -0.3669
  320SOL    HW2 4200   0.577   0.846   0.208 -2.2376 -2.8517  0.5270
  320SOL     MW 4201   0.610   0.849   0.289  0.0071  0.0006  0.0006
  321SOL     OW 4202   3.750   4.836   0.265 -0.4759 -0.3051  0.0157
  321SOL    HW1 4203   3.668   4.812   0.307 -0.7977  1.3735  0.4161
  321SOL    HW2 4204   3.817   4.780   0.304 -0.2956 -1.2989 -1.6238
  321SOL     MW 4205   3.748   4.825   0.276  0.0071  0.0006  0.0006
  322SOL     OW 4206   2.651   5.001   2.905  0.2569 -0.8181  0.1499
  322SOL    HW1 4207   2.557   4.993   2.920 -0.5676  1.5219 -2.9346
  322SOL    HW2 4208   2.655   5.078   2.849 -0.1520  0.3809  1.6919
  322SOL     MW 4209   2.639   5.010   2.900  0.0071  0.0006  0.0006
  323SOL     OW 4210   4.901   3.748   0.038  0.3615  0.0526 -0.3945
  323SOL    HW1 4211   4.900   3.652   0.033  0.9650 -0.2069  2.5348
  323SOL    HW2 4212   4.985   3.761   0.083  0.7012 -0.9755 -0.6989
  323SOL     MW 4213   4.912   3.737   0.043  0.0071  0.0006  0.0006
  324SOL     OW 4214   0.384   3.584   3.049  0.0141 -0.5410 -0.4076
  324SOL    HW1 4215   0.422   3.623   2.970  1.0420  0.4907  0.5522
  324SOL    HW2 4216   0.415   3.494   3.059  0.3452 -0.4040 -0.1682
  324SOL     MW 4217   0.393   3.577   3.040  0.0071  0.0006  0.0006
  325SOL     OW 4218   0.976   1.611   0.195 -0.3060 -0.2759  0.4875
  325SOL    HW1 4219   0.928   1.610   0.278 -2.3046 -3.9173 -0.4913
  325SOL    HW2 4220   0.983   1.701   0.164 -0.7447 -0.6830 -0.8317
  325SOL     MW 4221   0.971   1.623   0.202  0.0071  0.0006  0.0006
  326SOL     OW 4222   3.050   3.229   0.576 -0.5373  0.0332 -0.6044
  326SOL    HW1 4223   2.966   3.267   0.548 -0.1744  1.2152 -0.1203
  326SOL    HW2 4224   3.029   3.200   0.664  0.3133  1.0073 -0.0702
  326SOL     MW 4225   3.036   3.230   0.584  0.0071  0.0006  0.0006
  327SOL     OW 4226   2.915   2.354   0.159  0.1618  0.3415  0.1269
  327SOL    HW1 4227   2.999   2.313   0.138 -0.8380 -1.6479 -0.2275
  327SOL    HW2 4228   2.856   2.306   0.100 -1.7624  1.5708  0.9464
  327SOL     MW 4229   2.918   2.342   0.148  0.0071  0.0006  0.0006
  328SOL     OW 4230   2.040   4.916   0.031  0.0531 -0.4763  0.2375
  328SOL    HW1 4231   2.106   4.885   0.092  0.6868  0.0644 -0.1693
  328SOL    HW2 4232   2.012   4.837  -0.015  1.9457 -1.3163  0.4415
  328SOL     MW 4233   2.045   4.901   0.033  0.0071  0.0006  0.0006
  329SOL     OW 4234   2.875   2.388   0.443  0.2415 -0.3721 -0.3097
  329SOL    HW1 4235   2.840   2.305   0.474  0.8375 -0.8544 -0.9045
  329SOL    HW2 4236   2.878   2.370   0.349 -0.0033 -1.0943 -0.1829
  329SOL     MW 4237   2.871   2.375   0.435  0.0071  0.0006  0.0006
  330SOL     OW 4238   2.622   3.395   2.913  0.0725 -0.3111  0.1467
  330SOL    HW1 4239   2.593   3.409   3.003 -0.4863 -1.1588  0.1143
  330SOL    HW2 4240   2.586   3.470   2.866 -0.1343 -0.8903 -0.6586
  330SOL     MW 4241   2.613   3.407   2.918  0.0071  0.0006  0.0006
  331SOL     OW 4242   3.143   2.239   0.056  0.2305 -0.3497 -0.6217
  331SOL    HW1 4243   3.199   2.315   0.043 -0.9063  1.1153  2.1467
  331SOL    HW2 4244   3.202   2.166   0.074 -0.7467 -1.3872 -1.4894
  331SOL     MW 4245   3.158   2.240   0.057  0.0071  0.0006  0.0006
  332SOL     OW 4246   0.246   1.128   0.389 -0.0613  0.0190  0.1692
  332SOL    HW1 4247   0.178   1.132   0.457  0.6718 -1.1297  0.9990
  332SOL    HW2 4248   0.201   1.115   0.306  0.5432  0.6871 -0.2743
  332SOL     MW 4249   0.231   1.127   0.387  0.0071  0.0006  0.0006
  333SOL     OW 4250   0.089   3.854   3.001  0.6768  0.1559  1.0176
  333SOL    HW1 4251   0.089   3.942   2.964 -0.4841 -0.4539 -0.5906
  333SOL    HW2 4252   0.038   3.818   2.928 -1.0625  2.9156  0.7309
  333SOL     MW 4253   0.082   3.861   2.986  0.0071  0.0006  0.0006
  334SOL     OW 4254   1.847   0.872   2.909 -0.3974  0.1830  0.5002
  334SOL    HW1 4255   1.762   0.881   2.951 -0.8530  1.6562 -0.6851
  334SOL    HW2 4256   1.912   0.853   2.978  0.9742 -0.7386 -0.9694
  334SOL     MW 4257   1.844   0.871   2.924  0.0071  0.0006  0.0006
  335SOL     OW 4258   1.613   2.643   2.928 -0.0493  0.2959  0.2719
  335SOL    HW1 4259   1.644   2.659   2.839  2.4423 -2.1747  0.5467
  335SOL    HW2 4260   1.583   2.730   2.957 -0.8559 -0.1152  0.7235
  335SOL     MW 4261   1.613   2.657   2.920  0.0071  0.0006  0.0006
  336SOL     OW 4262   1.044   1.186   2.893  0.0855  0.2016  0.1762
  336SOL    HW1 4263   1.076   1.240   2.821 -0.9652  1.7048  0.7799
  336SOL    HW2 4264   0.951   1.208   2.901 -0.7617 -2.3368 -1.5169
  336SOL     MW 4265   1.036   1.196   2.885  0.0071  0.0006  0.0006
  337SOL     OW 4266   1.495   0.108   2.902 -0.2030  0.7811 -0.2545
  337SOL    HW1 4267   1.587   0.096   2.927 -0.3689 -0.0841 -0.0456
  337SOL    HW2 4268   1.505   0.147   2.815  2.7438  0.7938 -0.0218
  337SOL     MW 4269   1.509   0.112   2.894  0.0071  0.0006  0.0006
  338SOL     OW 4270   3.501   3.413   0.255  0.4705 -0.1013  0.0280
  338SOL    HW1 4271   3.451   3.355   0.197  0.0924  0.1867  0.0616
  338SOL    HW2 4272   3.588   3.373   0.252  0.4918 -0.7097  3.6568
  338SOL     MW 4273   3.506   3.400   0.247  0.0071  0.0006  0.0006
  339SOL     OW 4274   2.788   3.635   3.084 -0.4928  0.0687 -0.1107
  339SOL    HW1 4275   2.872   3.675   3.106 -0.5444  0.3942 -0.4871
  339SOL    HW2 4276   2.785   3.634   2.988  1.0648 -0.2083 -0.1712
  339SOL     MW 4277   2.798   3.640   3.074  0.0071  0.0006  0.0006
  340SOL     OW 4278   0.270   1.822   2.965  0.3955  0.8327 -0.4110
  340SOL    HW1 4279   0.345   1.880   2.951 -1.0147  3.3945  1.6887
  340SOL    HW2 4280   0.244   1.784   2.881 -2.5150 -0.3967  0.9180
  340SOL     MW 4281   0.277   1.825   2.952  0.0071  0.0006  0.0006
  341SOL     OW 4282   0.123   4.191   0.652  0.5274 -0.0356 -0.2366
  341SOL    HW1 4283   0.046   4.139   0.676  0.5735  0.2207  0.4836
  341SOL    HW2 4284   0.096   4.282   0.662  2.4502  0.5486 -0.0038
  341SOL     MW 4285   0.110   4.196   0.656  0.0071  0.0006  0.0006
  342SOL     OW 4286   2.782   4.350   2.922  0.4974 -0.3025 -0.2733
  342SOL    HW1 4287   2.729   4.279   2.887  0.2795  0.4969 -1.6570
  342SOL    HW2 4288   2.748   4.372   3.008  0.5466  1.2100 -0.6147
  342SOL     MW 4289   2.771   4.344   2.929  0.0071  0.0006  0.0006
  343SOL     OW 4290   2.661   0.094   2.719 -0.0682 -0.0031  0.0227
  343SOL    HW1 4291   2.683   0.182   2.689  0.2867  0.7258  2.2317
  343SOL    HW2 4292   2.664   0.047   2.636  2.6315  1.5237 -0.8740
  343SOL     MW 4293   2.664   0.100   2.704  0.0071  0.0006  0.0006
  344SOL     OW 4294   2.275   0.912   2.886 -0.4886  0.1731 -0.0453
  344SOL    HW1 4295   2.253   0.819   2.877 -0.5626 -0.1219  2.5928
  344SOL    HW2 4296   2.371   0.917   2.892 -0.4156 -1.0504  0.0816
  344SOL     MW 4297   2.285   0.900   2.885  0.0071  0.0006  0.0006
  345SOL     OW 4298   0.629   0.414   0.068  0.1692  0.1673  0.4867
  345SOL    HW1 4299   0.669   0.500   0.079  2.1207 -0.6392  0.0127
  345SOL    HW2 4300   0.543   0.433   0.031 -0.1035 -2.9258 -0.7187
  345SOL     MW 4301   0.623   0.428   0.064  0.0071  0.0006  0.0006
  346SOL     OW 4302   4.654   3.964   0.269 -0.3170 -0.1010 -0.2301
  346SOL    HW1 4303   4.637   3.936   0.179  1.3525  1.9809 -1.2946
  346SOL    HW2 4304   4.687   3.884   0.309  1.5402  0.8882  0.3398
  346SOL     MW 4305   4.656   3.950   0.262  0.0071  0.0006  0.0006
  347SOL     OW 4306   2.529   3.376   0.058 -0.6306 -0.0657  0.2229
  347SOL    HW1 4307   2.596   3.322   0.100 -1.9026 -0.7249  1.4921
  347SOL    HW2 4308   2.556   3.464   0.084  3.1370 -0.4497 -1.7655
  347SOL     MW 4309   2.541   3.381   0.067  0.0071  0.0006  0.0006
  348SOL     OW 4310   3.022   2.197   2.936 -0.0287  0.1145  0.3432
  348SOL    HW1 4311   3.057   2.188   3.025 -1.3759 -0.1109  0.8674
  348SOL    HW2 4312   2.950   2.135   2.937  0.1962 -0.1983  2.7280
  348SOL     MW 4313   3.017   2.188   2.948  0.0071  0.0006  0.0006
  349SOL     OW 4314   4.790   3.485   3.098  0.5933  0.3876 -0.2437
  349SOL    HW1 4315   4.736   3.550   3.052  0.8733 -0.0740 -1.2645
  349SOL    HW2 4316   4.730   3.428   3.146  2.9347 -0.0583  2.3603
  349SOL     MW 4317   4.775   3.486   3.098  0.0071  0.0006  0.0006
  350SOL     OW 4318   2.375   3.168   0.188  0.0834  0.0497  0.6469
  350SOL    HW1 4319   2.397   3.259   0.167  0.6784 -0.3268 -0.4345
  350SOL    HW2 4320   2.421   3.123   0.117  0.4265  1.7578 -0.2561
  350SOL     MW 4321   2.384   3.174   0.176  0.0071  0.0006  0.0006
  351SOL     OW 4322   2.601   1.540   2.859 -0.4699  0.0909  0.3421
  351SOL    HW1 4323   2.665   1.601   2.822  0.9212 -0.7355  1.2831
  351SOL    HW2 4324   2.521   1.592   2.848 -0.9988 -0.5910  0.8250
  351SOL     MW 4325   2.599   1.555   2.853  0.0071  0.0006  0.0006
  352SOL     OW 4326   3.925   5.017   0.137  0.0314 -0.1921  0.0457
  352SOL    HW1 4327   3.939   4.948   0.072  1.9984 -1.7102  1.9422
  352SOL    HW2 4328   3.881   4.971   0.209  0.5510  0.8888  1.0896
  352SOL     MW 4329   3.921   5.002   0.138  0.0071  0.0006  0.0006
  353SOL     OW 4330   1.830   1.047   2.705  0.1408  0.5092  0.0939
  353SOL    HW1 4331   1.828   0.984   2.777  0.0321 -0.0421 -0.3755
  353SOL    HW2 4332   1.829   0.989   2.628 -1.9182  1.3131 -0.5493
  353SOL     MW 4333   1.830   1.031   2.704  0.0071  0.0006  0.0006
  354SOL     OW 4334   2.593   3.647   0.163 -0.0071 -0.0493 -0.4177
  354SOL    HW1 4335   2.653   3.648   0.088 -0.2733  0.1286 -0.6306
  354SOL    HW2 4336   2.514   3.687   0.128 -0.4853 -0.6483 -0.0378
  354SOL     MW 4337   2.591   3.652   0.148  0.0071  0.0006  0.0006
  355SOL     OW 4338   0.781   1.248   2.900 -0.0957 -0.6476  0.1435
  355SOL    HW1 4339   0.741   1.324   2.941 -0.5683 -0.9421  0.2337
  355SOL    HW2 4340   0.745   1.172   2.945 -1.4983 -0.4240 -0.5386
  355SOL     MW 4341   0.771   1.248   2.911  0.0071  0.0006  0.0006
  356SOL     OW 4342   0.035   4.605   3.048  0.4557 -0.1098 -0.2552
  356SOL    HW1 4343   0.016   4.696   3.067 -0.9155 -0.4760  0.2673
  356SOL    HW2 4344  -0.051   4.563   3.040  1.0046 -1.0453 -1.7878
  356SOL     MW 4345   0.021   4.611   3.049  0.0071  0.0006  0.0006
  357SOL     OW 4346   3.750   3.303   0.282 -1.2075  0.4027  0.2111
  357SOL    HW1 4347   3.772   3.220   0.241  1.8351  1.0612  0.2286
  357SOL    HW2 4348   3.787   3.297   0.370  0.1078  2.1653 -0.1702
  357SOL     MW 4349   3.758   3.292   0.288  0.0071  0.0006  0.0006
  358SOL     OW 4350   3.231   3.706   0.357  0.4570  0.4139  0.2206
  358SOL    HW1 4351   3.203   3.721   0.447 -1.4922 -1.2553 -0.0365
  358SOL    HW2 4352   3.199   3.784   0.310 -1.2639 -0.0693  0.5151
  358SOL     MW 4353   3.223   3.719   0.363  0.0071  0.0006  0.0006
  359SOL     OW 4354   1.573   2.946   2.934 -0.6506  0.2367  0.1871
  359SOL    HW1 4355   1.661   2.980   2.946 -0.2537 -0.4882 -0.6058
  359SOL    HW2 4356   1.515   3.022   2.946 -0.9490 -0.3392  3.1145
  359SOL     MW 4357   1.577   2.961   2.937  0.0071  0.0006  0.0006
  360SOL     OW 4358   0.014   4.901   0.041  0.2973  0.2758  0.3375
  360SOL    HW1 4359   0.077   4.968   0.014  1.0085 -0.4631  0.1502
  360SOL    HW2 4360  -0.063   4.923  -0.012 -0.0813 -0.3994  0.6006
  360SOL     MW 4361   0.012   4.913   0.030  0.0071  0.0006  0.0006
  361SOL     OW 4362   2.642   2.491   3.060 -0.1931 -0.2035 -0.7121
  361SOL    HW1 4363   2.670   2.514   2.971 -0.1175 -4.3594 -1.9873
  361SOL    HW2 4364   2.548   2.508   3.058 -0.7082 -2.6902 -1.1078
  361SOL     MW 4365   2.633   2.496   3.048  0.0071  0.0006  0.0006
  362SOL     OW 4366   0.111   3.511   0.038 -0.3157  0.1424  0.6360
  362SOL    HW1 4367   0.049   3.499  -0.033  0.0325  0.6780  0.2363
  362SOL    HW2 4368   0.194   3.527  -0.007  0.0235 -3.0543 -0.0954
  362SOL     MW 4369   0.114   3.512   0.023  0.0071  0.0006  0.0006
  363SOL     OW 4370   1.589   3.984   2.998  0.0465 -0.1552 -0.1733
  363SOL    HW1 4371   1.615   3.903   2.955 -2.7004 -0.1938 -2.0037
  363SOL    HW2 4372   1.502   4.000   2.963 -0.1555  0.4893  0.5832
  363SOL     MW 4373   1.581   3.975   2.988  0.0071  0.0006  0.0006
  364SOL     OW 4374   4.001   4.839   3.076  0.0773  0.2672 -0.5137
  364SOL    HW1 4375   3.940   4.801   3.013 -1.2336 -1.3632  1.6143
  364SOL    HW2 4376   4.051   4.900   3.021 -1.3567  2.0489  0.0962
  364SOL     MW 4377   4.000   4.842   3.060  0.0071  0.0006  0.0006
  365SOL     OW 4378   2.310   1.987   0.221 -0.0305 -0.4516  0.0791
  365SOL    HW1 4379   2.377   2.039   0.177 -0.1585 -0.9657 -0.7457
  365SOL    HW2 4380   2.278   2.042   0.292  0.5239  0.8682 -0.6504
  365SOL     MW 4381   2.314   2.001   0.224  0.0071  0.0006  0.0006
  366SOL     OW 4382   5.076   3.474   2.941  0.2924  0.2809  0.3632
  366SOL    HW1 4383   5.040   3.551   2.899 -0.7296  0.3634  1.3270
  366SOL    HW2 4384   5.006   3.415   2.969  1.7793 -1.2867  1.0191
  366SOL     MW 4385   5.062   3.476   2.939  0.0071  0.0006  0.0006
  367SOL     OW 4386   0.730   2.695   0.133 -0.1624 -0.5257  0.1156
  367SOL    HW1 4387   0.689   2.694   0.046 -1.1732 -1.5664  0.5773
  367SOL    HW2 4388   0.757   2.787   0.138 -2.0533  0.1957 -1.6805
  367SOL     MW 4389   0.728   2.707   0.122  0.0071  0.0006  0.0006
  368SOL     OW 4390   4.898   4.037   0.129 -0.2161  0.1199 -0.3542
  368SOL    HW1 4391   4.833   4.028   0.199  0.5132 -1.0191  0.1973
  368SOL    HW2 4392   4.861   4.103   0.070 -2.1863 -1.3322 -0.8371
  368SOL     MW 4393   4.884   4.045   0.131  0.0071  0.0006  0.0006
  369SOL     OW 4394   4.273   4.449   3.027  0.0975 -0.3760 -0.0076
  369SOL    HW1 4395   4.329   4.438   3.104  2.0043  1.2821 -1.0541
  369SOL    HW2 4396   4.336   4.477   2.960  0.4627 -0.0685  0.4540
  369SOL     MW 4397   4.289   4.451   3.028  0.0071  0.0006  0.0006
  370SOL     OW 4398   2.027   0.529   3.112 -0.0833 -0.3941 -0.3346
  370SOL    HW1 4399   2.101   0.468   3.106 -0.5004 -0.9700  0.2467
  370SOL    HW2 4400   1.961   0.474   3.155 -0.6079 -0.3936 -1.1106
  370SOL     MW 4401   2.028   0.514   3.117  0.0071  0.0006  0.0006
  371SOL     OW 4402   2.010   4.327   2.740  0.0427 -0.2823  0.1167
  371SOL    HW1 4403   1.936   4.277   2.705  1.0133 -1.1435 -0.7407
  371SOL    HW2 4404   2.072   4.301   2.672 -1.0662  0.9621 -1.4434
  371SOL     MW 4405   2.008   4.317   2.727  0.0071  0.0006  0.0006
  372SOL     OW 4406   4.979   2.711   0.010 -0.0859  0.1777  0.0685
  372SOL    HW1 4407   5.009   2.639  -0.045  0.9210  0.5436  0.1192
  372SOL    HW2 4408   4.914   2.661   0.060 -1.0464 -0.7705 -1.9906
  372SOL     MW 4409   4.974   2.694   0.010  0.0071  0.0006  0.0006
  373SOL     OW 4410   2.270   4.749   2.958 -0.5194 -0.3780  0.0245
  373SOL    HW1 4411   2.348   4.692   2.956 -0.0144  0.0013  3.1703
  373SOL    HW2 4412   2.210   4.700   2.902  0.3086 -1.4541  0.0193
  373SOL     MW 4413   2.273   4.735   2.951  0.0071  0.0006  0.0006
  374SOL     OW 4414   3.356   1.027   2.835 -0.1993 -0.0470  0.3751
  374SOL    HW1 4415   3.280   1.070   2.874  0.0043  0.4708  0.2195
  374SOL    HW2 4416   3.382   0.961   2.899  0.1844 -0.0533  0.2171
  374SOL     MW 4417   3.350   1.024   2.848  0.0071  0.0006  0.0006
  375SOL     OW 4418   2.782   0.805   2.897 -0.5246 -0.3328 -0.3629
  375SOL    HW1 4419   2.780   0.737   2.830  0.8327 -0.4857 -0.2771
  375SOL    HW2 4420   2.824   0.764   2.972  2.2172 -0.3559 -1.7457
  375SOL     MW 4421   2.787   0.791   2.898  0.0071  0.0006  0.0006
  376SOL     OW 4422   3.759   4.000   0.384 -0.5039  0.2736  0.0883
  376SOL    HW1 4423   3.748   3.905   0.385  2.5864 -0.1963 -0.6325
  376SOL    HW2 4424   3.835   3.993   0.325  0.5812 -2.8096  1.6035
  376SOL     MW 4425   3.768   3.987   0.376  0.0071  0.0006  0.0006
  377SOL     OW 4426   4.598   4.246   0.266 -0.4249 -0.0829  0.0718
  377SOL    HW1 4427   4.667   4.273   0.328  0.0035 -0.7771 -0.0875
  377SOL    HW2 4428   4.603   4.151   0.276  2.3262 -0.0249  0.2145
  377SOL     MW 4429   4.608   4.237   0.276  0.0071  0.0006  0.0006
  378SOL     OW 4430   0.782   0.392   2.964 -0.1784  0.0129  0.0655
  378SOL    HW1 4431   0.808   0.303   2.942 -1.3525 -0.9115  2.0983
  378SOL    HW2 4432   0.716   0.377   3.032  0.7028 -1.3901  0.6612
  378SOL     MW 4433   0.777   0.378   2.970  0.0071  0.0006  0.0006
  379SOL     OW 4434   0.410   0.947   0.468  0.1390 -0.1744 -0.5159
  379SOL    HW1 4435   0.478   0.919   0.407  0.9465  0.4807  0.0589
  379SOL    HW2 4436   0.351   1.009   0.425 -1.2348 -0.7071  0.5508
  379SOL     MW 4437   0.411   0.951   0.454  0.0071  0.0006  0.0006
   5.10731   5.10731   3.12819
