# Supplementary material for: Resolving liquid-to-glass transitions of water under soft nanoconfinement
Source: Nat Commun. 2026 May 8;17:6224. doi: 10.1038/s41467-026-72955-y (PMC13369869; doi:10.1038/s41467-026-72955-y)
Supplement: Supplementary file 3 — Supplementary Data 1 [file 41467_2026_72955_MOESM3_ESM.zip › 260K/sim2/initial.gro]

Lamellar phy in tip4pice water
 4437
    1phy    C35    1   3.770   1.339   2.113  0.1175 -0.1902  0.3419
    1phy    C33    2   3.718   1.302   1.973  0.6709  0.0344 -0.5741
    1phy    C34    3   3.790   1.382   1.870  0.3399  0.3495 -0.1927
    1phy    C32    4   3.728   1.147   1.954 -0.1883 -0.2109  0.0381
    1phy    C31    5   3.647   1.080   1.837 -0.6072  0.0839  0.4215
    1phy    C30    6   3.674   0.928   1.847 -0.4170  0.4323  0.0268
    1phy    C28    7   3.580   0.841   1.768  0.4862  0.3987  0.5371
    1phy    C29    8   3.633   0.789   1.628  0.5433 -0.0250  0.4402
    1phy    C27    9   3.559   0.711   1.844  0.4996  0.3118  0.1150
    1phy    C26   10   3.437   0.706   1.937 -0.4269  0.3578 -0.0448
    1phy    C25   11   3.436   0.583   2.021  0.9163 -0.2267 -0.6229
    1phy    C23   12   3.316   0.575   2.119  0.5673 -0.3629  0.2198
    1phy    C24   13   3.260   0.434   2.102  0.2299  0.5082  0.0506
    1phy    C22   14   3.353   0.612   2.260 -0.7577 -0.0691  0.0745
    1phy    C21   15   3.239   0.677   2.340 -0.3425 -0.4538 -0.0275
    1phy    C20   16   3.263   0.693   2.486  0.6411 -0.5647  0.2759
    1phy    C18   17   3.159   0.752   2.588 -0.0281 -0.1371 -0.1806
    1phy    O01   18   3.029   0.687   2.561  0.4149 -0.0295 -0.0505
    1phy    H01   19   3.034   0.594   2.565 -1.5247 -0.2299 -0.9254
    1phy    C19   20   3.219   0.691   2.719 -0.3136 -0.3726 -0.5834
    1phy    C13   21   3.138   0.916   2.575 -0.0847  0.4748 -0.5073
    1phy     H3   22   3.129   0.945   2.467  0.9039 -0.6170 -0.9043
    1phy    O33   23   3.259   0.986   2.607  0.0373 -0.3905 -0.3399
    1phy    H1B   24   3.259   0.980   2.701 -0.8745 -0.2292 -0.3213
    1phy    C12   25   3.009   0.975   2.644 -0.2800 -0.0076 -0.4317
    1phy    O11   26   3.020   0.977   2.784  0.0053  0.5208 -0.2295
    1phy    H1A   27   2.972   0.912   2.832  0.4343 -0.5477 -1.2086
    2phy    C35   28   4.105   1.148   1.669  0.0290 -0.2219  0.2013
    2phy    C33   29   4.207   1.199   1.562  0.7253 -0.2237 -0.3124
    2phy    C34   30   4.298   1.308   1.618  0.3515  0.6284 -0.7834
    2phy    C32   31   4.276   1.079   1.497  0.1027 -0.1038 -0.0855
    2phy    C31   32   4.349   1.092   1.365  0.5548 -0.2213 -1.2361
    2phy    C30   33   4.368   0.956   1.300  0.2051 -0.6933 -0.4088
    2phy    C28   34   4.462   0.934   1.181 -0.4078 -0.0995 -0.3205
    2phy    C29   35   4.490   0.787   1.171 -0.2515  0.1288 -0.3332
    2phy    C27   36   4.416   1.001   1.048  0.4494 -0.1447  0.3156
    2phy    C26   37   4.527   1.020   0.943 -0.1323  0.1175 -0.0210
    2phy    C25   38   4.491   1.092   0.810  0.2966 -0.0832  0.9603
    2phy    C23   39   4.616   1.093   0.716 -0.2306 -0.2799 -0.5434
    2phy    C24   40   4.639   0.981   0.612 -0.4801  0.2542 -0.0349
    2phy    C22   41   4.623   1.223   0.640  0.2118 -0.3709 -0.5152
    2phy    C21   42   4.762   1.290   0.633  0.0415 -0.2980  0.3731
    2phy    C20   43   4.762   1.435   0.576  0.3502  0.4665 -0.0037
    2phy    C18   44   4.888   1.527   0.615 -0.3174  0.3251 -0.7110
    2phy    O01   45   4.888   1.535   0.758  0.2432 -0.4324 -0.1435
    2phy    H01   46   4.811   1.577   0.792 -0.8970 -2.9335  0.5752
    2phy    C19   47   4.836   1.659   0.554 -0.4259 -0.4669 -0.3830
    2phy    C13   48   5.036   1.485   0.557 -0.1585  0.1258 -0.1433
    2phy     H3   49   5.047   1.377   0.585  0.1324 -0.1773 -1.3764
    2phy    O33   50   5.082   1.468   0.417  0.0298  0.5782 -0.2925
    2phy    H1B   51   5.011   1.454   0.357  0.2447 -0.0510 -0.4035
    2phy    C12   52   5.162   1.536   0.638  0.0927 -0.0683 -0.1673
    2phy    O11   53   5.176   1.494   0.773 -0.1857 -0.5217 -0.0485
    2phy    H1A   54   5.093   1.511   0.812 -1.0669  1.0128 -2.4081
    3phy    C35   55   0.329   0.113   0.966  0.6179  0.5666  0.3553
    3phy    C33   56   0.455   0.071   1.042  0.2586  0.3162 -0.1953
    3phy    C34   57   0.572   0.154   1.015 -0.2861 -0.0982  0.1835
    3phy    C32   58   0.427   0.068   1.193  0.0564  0.4846  0.0216
    3phy    C31   59   0.363  -0.063   1.248  0.0687 -0.0718 -0.2003
    3phy    C30   60   0.322  -0.038   1.390  0.0521  0.5469  0.1333
    3phy    C28   61   0.241  -0.148   1.460 -0.5192 -0.2944 -0.1708
    3phy    C29   62   0.298  -0.170   1.598  0.2148  0.3369 -0.1530
    3phy    C27   63   0.094  -0.118   1.444  0.3734  0.3977  0.2846
    3phy    C26   64   0.001  -0.239   1.439  0.1776  0.1350 -0.1482
    3phy    C25   65  -0.135  -0.181   1.407  0.3867  0.0559 -1.1046
    3phy    C23   66  -0.256  -0.280   1.410  0.4081 -0.4207  0.4679
    3phy    C24   67  -0.341  -0.249   1.532 -0.0771  0.4872 -0.3443
    3phy    C22   68  -0.312  -0.280   1.264 -0.3472  0.0159 -0.3004
    3phy    C21   69  -0.385  -0.403   1.211 -0.1983  0.3001 -0.1184
    3phy    C20   70  -0.423  -0.377   1.067 -0.0751 -0.3624 -0.0869
    3phy    C18   71  -0.506  -0.493   0.990 -0.3225 -0.1315 -0.2655
    3phy    O01   72  -0.436  -0.622   1.002 -0.0873  0.2274  0.1381
    3phy    H01   73  -0.370  -0.605   1.066 -0.8729  1.9946  0.5443
    3phy    C19   74  -0.503  -0.449   0.842 -0.6309  0.0348 -0.4613
    3phy    C13   75  -0.655  -0.526   1.040  0.0303 -0.1402  0.3566
    3phy     H3   76  -0.635  -0.558   1.146  0.8926 -1.8702 -0.2962
    3phy    O33   77  -0.740  -0.408   1.070 -0.0151 -0.1971 -0.0209
    3phy    H1B   78  -0.688  -0.361   1.132  2.9182 -1.3465 -1.3784
    3phy    C12   79  -0.737  -0.664   1.025  0.0443  0.6623  0.1230
    3phy    O11   80  -0.828  -0.676   0.920 -0.1470 -0.4605  0.3308
    3phy    H1A   81  -0.912  -0.642   0.945  0.1963  0.0756  0.7546
    4phy    C35   82   1.246   4.768   1.746 -0.3230  0.1165  0.0359
    4phy    C33   83   1.138   4.654   1.739  0.1516 -0.3499 -0.3696
    4phy    C34   84   1.150   4.572   1.614 -0.2994 -0.3044  0.1247
    4phy    C32   85   1.150   4.568   1.865  0.3121  0.3167 -0.2524
    4phy    C31   86   1.014   4.552   1.933 -0.2715  0.2042  0.4967
    4phy    C30   87   1.017   4.468   2.064  0.1572  0.2487  0.0504
    4phy    C28   88   0.882   4.446   2.137  0.0211 -0.0478 -0.2529
    4phy    C29   89   0.863   4.296   2.165 -0.2476 -0.1521  0.3234
    4phy    C27   90   0.875   4.514   2.277  0.1919  0.1176 -0.1400
    4phy    C26   91   0.796   4.652   2.282 -0.4532  0.0467  0.9360
    4phy    C25   92   0.779   4.713   2.418 -0.6753 -0.4689 -0.1722
    4phy    C23   93   0.720   4.855   2.452  0.2482 -0.1225 -0.0789
    4phy    C24   94   0.583   4.886   2.390  0.3372  0.3999  0.3483
    4phy    C22   95   0.717   4.874   2.602  0.3357  0.3215  0.5950
    4phy    C21   96   0.799   4.996   2.641  0.0128 -0.2154  0.2221
    4phy    C20   97   0.804   5.003   2.795 -0.5592  0.2428 -0.0254
    4phy    C18   98   0.884   5.114   2.873  0.5959  0.6747  0.6251
    4phy    O01   99   0.828   5.246   2.832 -0.3648  0.4466 -0.3041
    4phy    H01  100   0.783   5.239   2.750  0.4840 -3.3735 -0.6426
    4phy    C19  101   0.860   5.078   3.023 -0.0665 -0.3206 -0.9324
    4phy    C13  102   1.044   5.107   2.835  0.3908 -0.6941  0.2322
    4phy     H3  103   1.054   5.100   2.724 -0.7884 -3.4315  0.2130
    4phy    O33  104   1.110   4.985   2.874  0.8288 -0.4366 -0.0945
    4phy    H1B  105   1.154   5.007   2.954  0.7600 -0.4026 -0.0656
    4phy    C12  106   1.134   5.235   2.875 -0.0396 -0.0158  0.3248
    4phy    O11  107   1.102   5.281   3.005  0.2091 -0.5126 -0.0947
    4phy    H1A  108   1.030   5.341   3.006 -0.0482 -0.7945  1.3947
    5phy    C35  109   5.081   5.001   1.963 -0.1011  0.0951  0.6533
    5phy    C33  110   5.001   5.104   1.894  0.3743 -0.5133 -0.4621
    5phy    C34  111   4.955   5.047   1.757 -0.1804 -0.1469  0.4310
    5phy    C32  112   4.881   5.154   1.973  0.0114  0.5463 -0.2183
    5phy    C31  113   4.888   5.303   2.004  0.4576 -0.2172 -0.4426
    5phy    C30  114   4.774   5.365   2.083  0.3233 -0.4973 -0.2250
    5phy    C28  115   4.763   5.507   2.125 -0.4608 -0.3193 -0.0819
    5phy    C29  116   4.701   5.600   2.017 -0.1748 -0.0737  0.1581
    5phy    C27  117   4.669   5.513   2.247 -0.0570 -0.1244  0.2065
    5phy    C26  118   4.740   5.587   2.362  0.2391 -0.2454  0.2627
    5phy    C25  119   4.666   5.561   2.500 -0.8501  0.3794  0.1917
    5phy    C23  120   4.736   5.630   2.621 -0.0063 -0.0207 -0.2244
    5phy    C24  121   4.695   5.774   2.655 -0.6737  0.0957  0.1196
    5phy    C22  122   4.708   5.562   2.751  0.1917  0.4216 -0.0731
    5phy    C21  123   4.781   5.431   2.784  0.1124 -0.5655 -0.5282
    5phy    C20  124   4.745   5.377   2.927  0.0008 -0.0540  1.1069
    5phy    C18  125   4.834   5.263   2.985 -0.4503 -0.3608  0.4085
    5phy    O01  126   4.976   5.292   2.972  0.4854 -0.2121  0.1681
    5phy    H01  127   4.997   5.374   3.014  2.8950 -1.1015  0.8753
    5phy    C19  128   4.813   5.271   3.141 -0.4386  0.1783 -0.0943
    5phy    C13  129   4.801   5.114   2.915 -0.3628  1.1200 -0.1223
    5phy     H3  130   4.803   5.124   2.804  1.4313  0.6372 -0.1598
    5phy    O33  131   4.662   5.081   2.933  0.1082  0.1672  0.2444
    5phy    H1B  132   4.641   5.021   2.864 -0.3903  0.3847  0.2017
    5phy    C12  133   4.896   4.991   2.950 -0.1273  0.4911  0.5686
    5phy    O11  134   4.908   4.947   3.083 -0.0678  0.5703  0.5881
    5phy    H1A  135   4.823   4.917   3.106 -0.3008 -0.0747 -0.9613
    6phy    C35  136   0.479   2.185   1.292 -0.5259 -0.0857  0.1332
    6phy    C33  137   0.343   2.236   1.341  0.2039  0.4569 -0.3552
    6phy    C34  138   0.365   2.257   1.491 -0.0651  0.5779  0.2142
    6phy    C32  139   0.298   2.361   1.270  0.2958 -0.4872 -0.1159
    6phy    C31  140   0.223   2.338   1.138  0.2310 -0.0159 -0.1832
    6phy    C30  141   0.140   2.456   1.081 -0.6989 -0.4851 -0.2319
    6phy    C28  142   0.093   2.443   0.930 -0.0027  0.0778 -0.6520
    6phy    C29  143  -0.055   2.476   0.904 -0.0987  0.0014 -0.4101
    6phy    C27  144   0.188   2.526   0.847 -0.1185 -0.6731 -0.2586
    6phy    C26  145   0.252   2.464   0.725 -0.6315  0.1722 -0.7292
    6phy    C25  146   0.317   2.563   0.629  0.1977  0.3420  0.4859
    6phy    C23  147   0.371   2.523   0.491 -0.1574 -0.5758 -0.1184
    6phy    C24  148   0.366   2.639   0.395  0.0976  0.3924 -0.5619
    6phy    C22  149   0.516   2.472   0.496 -0.6594  0.4372 -0.1266
    6phy    C21  150   0.545   2.379   0.373  0.3685 -0.1964 -0.1710
    6phy    C20  151   0.691   2.339   0.372  0.9479  0.0693 -0.2291
    6phy    C18  152   0.761   2.238   0.277  0.2508  0.6949  0.2110
    6phy    O01  153   0.678   2.117   0.259  0.1384 -0.3734  0.0240
    6phy    H01  154   0.598   2.137   0.214 -0.2909 -0.8196  0.5600
    6phy    C19  155   0.881   2.194   0.356  0.1788 -0.2705 -0.0654
    6phy    C13  156   0.794   2.304   0.136 -0.1841 -0.1512  0.2552
    6phy     H3  157   0.692   2.316   0.091  0.0789  0.7346 -0.1271
    6phy    O33  158   0.835   2.449   0.126  0.4944  0.2243  0.5257
    6phy    H1B  159   0.770   2.495   0.176 -0.1667 -0.4627  0.3119
    6phy    C12  160   0.830   2.220   0.010 -0.1172  0.4142  0.1518
    6phy    O11  161   0.967   2.208  -0.026 -0.0117  0.0146  0.0208
    6phy    H1A  162   1.020   2.277   0.009  1.4483 -0.9457 -0.2078
    7phy    C35  163   4.670   4.994   2.551 -0.3098  0.2897  0.1716
    7phy    C33  164   4.732   5.044   2.419  0.9762  0.4547 -0.1327
    7phy    C34  165   4.618   5.067   2.318  0.1315 -0.4532 -0.2632
    7phy    C32  166   4.807   5.169   2.463 -0.1714  0.5874 -0.3759
    7phy    C31  167   4.945   5.186   2.411 -0.7143  0.1264  0.2664
    7phy    C30  168   5.010   5.322   2.424  0.1879 -0.8492 -0.2659
    7phy    C28  169   5.159   5.338   2.395 -0.1560  0.6663  0.8322
    7phy    C29  170   5.175   5.413   2.268 -1.0759 -0.2424  0.0906
    7phy    C27  171   5.228   5.409   2.505  0.1689  0.5085 -0.4015
    7phy    C26  172   5.375   5.375   2.529 -0.6855 -0.2892 -0.0675
    7phy    C25  173   5.437   5.454   2.647 -0.0562 -0.5398 -0.1537
    7phy    C23  174   5.581   5.402   2.675  0.0329 -0.1658 -0.1373
    7phy    C24  175   5.680   5.517   2.663  0.0762  0.2537 -0.2590
    7phy    C22  176   5.610   5.352   2.824  0.6849  0.3641 -0.0334
    7phy    C21  177   5.576   5.202   2.854  0.7998  0.0370 -0.1677
    7phy    C20  178   5.577   5.158   3.003 -0.2233  0.2477 -0.2853
    7phy    C18  179   5.459   5.165   3.100 -0.4929 -0.1624 -0.3930
    7phy    O01  180   5.351   5.105   3.030  0.5108 -0.0946 -0.7069
    7phy    H01  181   5.339   5.153   2.950  2.9301  0.2693 -0.8991
    7phy    C19  182   5.494   5.062   3.212 -0.3508  0.3440 -0.2466
    7phy    C13  183   5.422   5.322   3.148 -0.2370 -0.4570 -0.4514
    7phy     H3  184   5.410   5.391   3.061 -1.5693 -0.0819 -0.0095
    7phy    O33  185   5.532   5.380   3.223 -0.4780 -0.3879 -0.0537
    7phy    H1B  186   5.573   5.316   3.278  1.4742  0.4888 -0.4120
    7phy    C12  187   5.283   5.339   3.231 -0.0077  1.1684 -0.4313
    7phy    O11  188   5.231   5.469   3.254  0.3314 -0.3330 -0.2037
    7phy    H1A  189   5.293   5.513   3.310 -0.7779 -0.1200  0.9082
    8phy    C35  190   0.090   0.971   1.232  0.1500  0.3500 -0.1353
    8phy    C33  191   0.010   0.863   1.297 -0.0198  0.7837 -0.0519
    8phy    C34  192   0.002   0.899   1.448 -0.1043  0.2185 -0.0071
    8phy    C32  193  -0.128   0.844   1.229 -0.1637  0.2120 -0.4984
    8phy    C31  194  -0.161   0.705   1.171 -0.3174 -0.5616 -0.5808
    8phy    C30  195  -0.272   0.691   1.069  0.5244 -0.4012 -0.1389
    8phy    C28  196  -0.296   0.548   1.024 -0.8368 -0.0056 -0.1255
    8phy    C29  197  -0.400   0.476   1.104  0.6579  0.0397 -0.1237
    8phy    C27  198  -0.359   0.564   0.882  0.3143  0.5057 -0.2505
    8phy    C26  199  -0.273   0.508   0.770 -0.3123 -0.0515  0.3908
    8phy    C25  200  -0.316   0.523   0.625 -0.3031  0.3433 -0.2344
    8phy    C23  201  -0.244   0.429   0.529 -0.1965  0.0451  0.5591
    8phy    C24  202  -0.354   0.369   0.438 -0.3001 -0.0452 -0.0381
    8phy    C22  203  -0.139   0.488   0.431 -0.3360 -0.8834 -0.0602
    8phy    C21  204   0.013   0.508   0.468 -0.0040 -0.2119 -0.6491
    8phy    C20  205   0.080   0.590   0.363  0.4818 -0.3802  0.7571
    8phy    C18  206   0.230   0.644   0.381  0.0195 -0.8270  0.4054
    8phy    O01  207   0.233   0.742   0.488  0.0216  0.1877  0.0745
    8phy    H01  208   0.308   0.797   0.476  0.8717 -0.8059  0.5675
    8phy    C19  209   0.245   0.723   0.252  0.2063 -0.0846  0.0374
    8phy    C13  210   0.343   0.534   0.399 -0.4875  0.3264  0.2641
    8phy     H3  211   0.313   0.482   0.494 -0.4021 -1.0009 -0.4172
    8phy    O33  212   0.330   0.421   0.305 -0.1279  0.1031 -0.1002
    8phy    H1B  213   0.411   0.407   0.259  1.3405 -0.9934  2.6189
    8phy    C12  214   0.491   0.541   0.459 -0.2830  0.1526 -0.3106
    8phy    O11  215   0.581   0.569   0.353 -0.3478 -0.0752 -0.4571
    8phy    H1A  216   0.609   0.658   0.364  1.1778 -0.5329 -0.4722
    9phy    C35  217   4.361   0.688   2.157 -0.0509 -0.6266  0.0573
    9phy    C33  218   4.427   0.822   2.113 -0.1189  0.0652  0.4013
    9phy    C34  219   4.370   0.883   1.979  0.0008 -0.7745 -0.9605
    9phy    C32  220   4.429   0.932   2.215  0.4325  0.0999 -0.2265
    9phy    C31  221   4.559   1.000   2.246 -0.0347 -0.1087  0.4865
    9phy    C30  222   4.544   1.099   2.360 -0.2001 -0.5767 -0.6944
    9phy    C28  223   4.671   1.183   2.388  0.0608  0.0242 -0.7084
    9phy    C29  224   4.644   1.325   2.335  0.0764  0.4088 -0.4300
    9phy    C27  225   4.702   1.183   2.536  0.2276  0.6175 -0.1570
    9phy    C26  226   4.850   1.157   2.563 -0.3829  0.1746 -0.0532
    9phy    C25  227   4.903   1.196   2.707  0.3050  0.2946  0.6065
    9phy    C23  228   5.028   1.106   2.740  0.2390  0.2800 -0.2102
    9phy    C24  229   5.144   1.202   2.773 -0.1547 -0.2061  0.1511
    9phy    C22  230   5.006   1.005   2.859 -0.3670  0.3728  0.9858
    9phy    C21  231   5.054   0.859   2.846  0.0104  0.0520  0.4642
    9phy    C20  232   4.960   0.777   2.920  0.4736  0.2592  0.5034
    9phy    C18  233   5.012   0.669   3.032  0.1495  0.3515 -0.2740
    9phy    O01  234   5.108   0.727   3.125  0.4592 -0.4109  0.3444
    9phy    H01  235   5.062   0.792   3.175 -1.3974 -0.6989 -0.8900
    9phy    C19  236   4.879   0.645   3.112  0.3348 -0.5209 -0.1812
    9phy    C13  237   5.073   0.530   2.974  0.0504 -0.0266  0.7859
    9phy     H3  238   5.013   0.496   2.885  1.4888 -2.9103  0.7864
    9phy    O33  239   5.064   0.413   3.057  0.0311  0.3042 -0.6530
    9phy    H1B  240   5.115   0.423   3.135 -0.9580  0.4166  0.0063
    9phy    C12  241   5.216   0.543   2.906  1.2219  0.1120 -0.1401
    9phy    O11  242   5.311   0.586   2.995 -0.1309 -0.3724  0.1820
    9phy    H1A  243   5.264   0.633   3.061  0.7432  0.2207  0.3830
   10phy    C35  244   4.067   1.110   0.698  0.1491  0.0974 -0.4306
   10phy    C33  245   4.093   0.962   0.682  0.0662 -0.5396 -0.1332
   10phy    C34  246   3.962   0.905   0.730  0.5429 -0.9340  0.3715
   10phy    C32  247   4.119   0.912   0.540  0.2950 -0.2278 -0.1408
   10phy    C31  248   4.264   0.893   0.495  0.0034 -0.2277 -0.1822
   10phy    C30  249   4.272   0.855   0.345 -0.5323  0.5373  0.0556
   10phy    C28  250   4.410   0.880   0.285 -0.2697 -0.3517  0.3644
   10phy    C29  251   4.522   0.781   0.323  0.0393 -0.4803 -0.4361
   10phy    C27  252   4.406   0.874   0.133  0.8023  0.0080 -0.0891
   10phy    C26  253   4.451   0.991   0.052 -0.2450 -0.2017  0.2546
   10phy    C25  254   4.428   0.964  -0.095 -0.1784  0.2212  0.0839
   10phy    C23  255   4.488   1.069  -0.189  0.1149 -0.2375  0.0950
   10phy    C24  256   4.623   1.021  -0.231 -0.6105 -0.3077  0.3885
   10phy    C22  257   4.408   1.087  -0.320  0.2475 -0.6621  0.1538
   10phy    C21  258   4.298   1.194  -0.333 -0.6186  0.4935 -0.0170
   10phy    C20  259   4.244   1.188  -0.474  0.9084  0.3631 -0.4047
   10phy    C18  260   4.109   1.247  -0.532  0.1966  0.1141  0.0719
   10phy    O01  261   4.002   1.178  -0.461  0.5235 -0.5116 -0.3993
   10phy    H01  262   4.008   1.184  -0.368 -0.3239  0.1467 -0.3678
   10phy    C19  263   4.114   1.191  -0.680 -0.6619  0.1099 -0.3840
   10phy    C13  264   4.102   1.410  -0.511 -0.4253 -0.5334  0.0853
   10phy     H3  265   4.073   1.423  -0.403 -1.6232 -0.3281 -0.2556
   10phy    O33  266   4.226   1.482  -0.499 -0.0432  0.1094 -0.1492
   10phy    H1B  267   4.217   1.558  -0.553 -0.1130  0.3323  0.1739
   10phy    C12  268   3.967   1.495  -0.535  0.7585  0.1852  0.2441
   10phy    O11  269   3.963   1.615  -0.603 -0.1735  0.5217  0.2120
   10phy    H1A  270   4.003   1.681  -0.550 -0.5004 -0.3098  1.5295
   11phy    C35  271   4.115   1.483   2.200 -0.6696  0.1029  0.3036
   11phy    C33  272   4.231   1.409   2.120 -0.0546  0.1860  0.3676
   11phy    C34  273   4.184   1.279   2.050 -0.2597  0.1543 -0.5097
   11phy    C32  274   4.302   1.497   2.017  0.8443 -0.3176  0.3267
   11phy    C31  275   4.440   1.545   2.055 -0.0190  0.7741  0.2354
   11phy    C30  276   4.524   1.616   1.945  0.1057  0.9809  0.6743
   11phy    C28  277   4.670   1.639   1.991  0.1579 -0.4772  0.7204
   11phy    C29  278   4.762   1.594   1.878 -0.0032 -0.2734 -0.4166
   11phy    C27  279   4.712   1.788   2.022 -0.0447  0.2958 -0.1039
   11phy    C26  280   4.799   1.811   2.150 -0.3342  0.1389  0.3568
   11phy    C25  281   4.804   1.959   2.178  0.0632 -0.1177  0.5218
   11phy    C23  282   4.851   2.004   2.321 -0.1514  0.0817  0.6248
   11phy    C24  283   4.934   2.130   2.310 -0.3489 -0.1581 -0.3771
   11phy    C22  284   4.730   2.010   2.418  0.5981 -0.2267  0.3069
   11phy    C21  285   4.773   2.015   2.567 -0.1382 -0.0367  0.3843
   11phy    C20  286   4.648   2.057   2.651 -0.3275 -0.6558 -0.1881
   11phy    C18  287   4.666   2.081   2.811  0.5024 -0.4228  0.2499
   11phy    O01  288   4.770   2.180   2.842 -0.4507 -0.5357  0.1721
   11phy    H01  289   4.855   2.148   2.820 -0.7976 -1.3569 -0.0162
   11phy    C19  290   4.528   2.149   2.847  0.5273 -0.0673 -0.1921
   11phy    C13  291   4.698   1.938   2.889  0.7484 -0.6647 -0.1323
   11phy     H3  292   4.775   1.879   2.832  0.7447 -0.5447 -0.2625
   11phy    O33  293   4.584   1.847   2.880 -0.4642  0.5133  0.2376
   11phy    H1B  294   4.548   1.838   2.793 -1.1391  0.3054  0.5297
   11phy    C12  295   4.754   1.934   3.034 -0.3933  0.9517  0.2947
   11phy    O11  296   4.888   1.975   3.040  0.2960  0.6076 -0.5135
   11phy    H1A  297   4.920   1.964   3.127  0.5436 -3.0082 -0.9152
   12phy    C35  298   4.918   0.986   1.974 -0.0490 -0.1753  0.9562
   12phy    C33  299   5.033   1.090   1.968 -0.2623  0.6836  0.1953
   12phy    C34  300   5.081   1.107   1.823 -0.3550  0.1550 -0.2526
   12phy    C32  301   4.977   1.216   2.027  0.2062  0.1590  0.0419
   12phy    C31  302   5.052   1.273   2.148  0.2724  0.4430 -0.3697
   12phy    C30  303   4.996   1.407   2.199  0.1155  0.3854 -0.0368
   12phy    C28  304   5.089   1.493   2.289 -0.1512 -0.0609  0.2997
   12phy    C29  305   5.181   1.588   2.210 -0.0758 -0.0030 -0.0041
   12phy    C27  306   5.010   1.574   2.388 -0.0667 -0.1828  0.3336
   12phy    C26  307   5.063   1.550   2.529  0.0389  0.3981  0.6351
   12phy    C25  308   4.971   1.625   2.638 -0.4187  0.0456  0.6193
   12phy    C23  309   5.022   1.633   2.788  0.8957  0.0036 -0.0540
   12phy    C24  310   5.091   1.765   2.809 -0.3088 -0.1032  0.3711
   12phy    C22  311   4.902   1.621   2.881 -0.1541  0.0101 -0.4290
   12phy    C21  312   4.928   1.548   3.013  0.0438 -0.5048 -0.1661
   12phy    C20  313   4.809   1.542   3.107 -0.3542 -0.1753 -0.4553
   12phy    C18  314   4.811   1.449   3.230 -0.3752 -0.3435 -0.4159
   12phy    O01  315   4.941   1.462   3.298  0.5072  0.5969  0.3957
   12phy    H01  316   5.020   1.443   3.251  1.3721  0.3269  1.9013
   12phy    C19  317   4.719   1.522   3.323  0.3234 -0.0656  0.1130
   12phy    C13  318   4.771   1.296   3.193  0.1459  0.2599 -0.3099
   12phy     H3  319   4.832   1.265   3.104  1.4364 -0.0938  0.6571
   12phy    O33  320   4.638   1.273   3.154 -0.4899 -0.2353  0.3638
   12phy    H1B  321   4.603   1.349   3.111 -0.0045  0.0186  0.4195
   12phy    C12  322   4.804   1.189   3.305  0.5154 -0.1430  0.1972
   12phy    O11  323   4.806   1.052   3.261  0.5475 -0.1556  0.2041
   12phy    H1A  324   4.726   1.043   3.213  0.2116  0.8771  0.5416
   13phy    C35  325   0.219   2.799   2.420 -0.5677  0.2319  0.3933
   13phy    C33  326   0.169   2.892   2.300 -0.1189 -0.3833  0.5575
   13phy    C34  327   0.242   2.853   2.168  0.4256 -0.1750 -0.3127
   13phy    C32  328   0.015   2.893   2.275 -0.8689 -0.0605  0.2054
   13phy    C31  329  -0.051   3.027   2.272  0.0315  0.7104  0.2654
   13phy    C30  330  -0.205   3.016   2.239  0.0538  0.2165  0.1880
   13phy    C28  331  -0.281   3.148   2.237  0.0653 -0.4688  0.4959
   13phy    C29  332  -0.319   3.191   2.094  0.4387 -0.2067  0.0762
   13phy    C27  333  -0.400   3.130   2.326  0.7772  0.7345 -0.3833
   13phy    C26  334  -0.397   3.240   2.435  0.1740 -0.0248  0.1601
   13phy    C25  335  -0.527   3.233   2.508  0.3022 -0.0406 -0.6686
   13phy    C23  336  -0.538   3.290   2.646 -0.0370 -0.4593 -0.0605
   13phy    C24  337  -0.680   3.353   2.673 -0.5798 -0.7272  0.6666
   13phy    C22  338  -0.504   3.175   2.746 -0.2482  0.1040  0.0416
   13phy    C21  339  -0.467   3.194   2.891 -0.0098  0.1171 -0.2149
   13phy    C20  340  -0.460   3.060   2.966 -0.4746  0.5499  0.0654
   13phy    C18  341  -0.438   3.046   3.123  0.0704  0.1647  0.0685
   13phy    O01  342  -0.539   3.130   3.181  0.1252 -0.2302 -0.4902
   13phy    H01  343  -0.627   3.102   3.165  0.1059 -1.2253  1.1435
   13phy    C19  344  -0.479   2.901   3.161  0.1944  0.0291  0.1126
   13phy    C13  345  -0.291   3.100   3.160  0.6321  0.0560 -0.9628
   13phy     H3  346  -0.271   3.199   3.113  0.4292  0.5027 -0.1136
   13phy    O33  347  -0.193   3.014   3.098 -0.0977  0.6220  0.6408
   13phy    H1B  348  -0.183   2.939   3.153 -1.2230  2.0200  2.8743
   13phy    C12  349  -0.256   3.118   3.316  0.0149 -0.1471  0.2420
   13phy    O11  350  -0.150   3.202   3.347 -0.3418  0.0599  0.1120
   13phy    H1A  351  -0.161   3.225   3.437 -0.0405 -0.9203  0.4101
   14phy    C35  352   5.053   2.508   1.437  0.0748 -0.7082  0.1467
   14phy    C33  353   4.900   2.531   1.428 -0.5053 -0.1490  0.3350
   14phy    C34  354   4.829   2.406   1.484 -0.1787 -0.3608  0.2618
   14phy    C32  355   4.868   2.669   1.480 -0.1224  0.3200  0.1810
   14phy    C31  356   4.746   2.732   1.419 -0.5149 -0.2093  0.0291
   14phy    C30  357   4.718   2.872   1.477  0.3641 -0.4101 -0.2267
   14phy    C28  358   4.640   2.983   1.403  0.3326 -0.2942  0.0611
   14phy    C29  359   4.550   3.048   1.505 -0.1634  0.6346 -0.0014
   14phy    C27  360   4.734   3.091   1.336 -0.2540 -0.4309 -0.2700
   14phy    C26  361   4.695   3.146   1.197 -0.5139 -0.4420 -0.0177
   14phy    C25  362   4.785   3.257   1.154  0.0990 -0.1290 -0.3153
   14phy    C23  363   4.750   3.327   1.018  0.5123  0.0829  0.4447
   14phy    C24  364   4.677   3.461   1.039  0.0586  0.7699  0.3691
   14phy    C22  365   4.887   3.358   0.947  0.2455  0.2914 -0.0896
   14phy    C21  366   4.882   3.346   0.790 -0.4541  0.2513  0.8315
   14phy    C20  367   5.013   3.346   0.708 -0.3716  0.4678 -0.3310
   14phy    C18  368   5.016   3.346   0.549  0.7515 -0.8024  0.3931
   14phy    O01  369   4.927   3.246   0.496  0.6338 -0.0944 -0.8789
   14phy    H01  370   4.926   3.173   0.554 -0.9945  0.5590 -0.0111
   14phy    C19  371   5.157   3.297   0.513  0.0713 -0.0387  0.3985
   14phy    C13  372   4.971   3.491   0.485  0.3441  0.2156  0.2431
   14phy     H3  373   4.862   3.493   0.510  0.3791 -2.4701  1.0272
   14phy    O33  374   5.016   3.610   0.551  0.1265 -0.1573  0.0344
   14phy    H1B  375   5.090   3.640   0.502 -1.0617 -0.5033 -2.0638
   14phy    C12  376   4.943   3.527   0.334 -0.2709 -0.0940  0.1344
   14phy    O11  377   5.053   3.588   0.274  0.1102  0.3700  0.1854
   14phy    H1A  378   5.070   3.539   0.195 -1.3452 -0.2714  0.2308
   15phy    C35  379   4.934   4.361   1.884 -0.3847 -0.6803  0.5492
   15phy    C33  380   5.020   4.468   1.814 -0.4514 -0.2363  0.0022
   15phy    C34  381   4.931   4.548   1.716  0.5067  0.0784 -1.0045
   15phy    C32  382   5.105   4.560   1.906  0.1767  0.1124 -0.0488
   15phy    C31  383   5.252   4.511   1.947  0.3954 -0.0254 -0.4459
   15phy    C30  384   5.329   4.613   2.025  0.2894  0.3669  0.1200
   15phy    C28  385   5.466   4.558   2.074 -0.0738 -0.1081  0.6101
   15phy    C29  386   5.582   4.603   1.988 -0.1340 -0.2853  0.4951
   15phy    C27  387   5.500   4.579   2.225  0.1523  0.0798 -0.5372
   15phy    C26  388   5.521   4.445   2.299  0.3386 -0.5610 -0.0329
   15phy    C25  389   5.569   4.456   2.445 -0.0622  0.5963  0.7198
   15phy    C23  390   5.616   4.323   2.504 -0.5106 -0.1396  0.2513
   15phy    C24  391   5.771   4.310   2.498  0.0478  0.0275  0.1337
   15phy    C22  392   5.592   4.327   2.654 -0.1448 -0.1420 -0.0387
   15phy    C21  393   5.454   4.280   2.700 -0.1716 -0.2438 -0.0336
   15phy    C20  394   5.447   4.262   2.852  0.3384  0.6917  0.5912
   15phy    C18  395   5.328   4.199   2.925  0.1795  0.5814 -0.0672
   15phy    O01  396   5.349   4.051   2.926  0.8499 -0.3764  0.6252
   15phy    H01  397   5.440   4.032   2.910  0.8776  0.3309 -0.1304
   15phy    C19  398   5.365   4.229   3.074 -0.2395  0.0731 -0.3331
   15phy    C13  399   5.171   4.232   2.894  0.2035 -0.7521  1.3711
   15phy     H3  400   5.145   4.340   2.912 -0.9256 -0.8994  0.7082
   15phy    O33  401   5.088   4.175   2.988 -0.4432  0.8248  0.3943
   15phy    H1B  402   5.088   4.081   2.981 -0.9159  0.7985  0.6941
   15phy    C12  403   5.106   4.203   2.752 -0.6543 -0.0458 -0.1369
   15phy    O11  404   5.116   4.070   2.713 -0.0025  0.2367  0.4716
   15phy    H1A  405   5.204   4.041   2.699 -0.7457 -1.3742 -1.4244
   16phy    C35  406   4.679   4.159   1.646  0.2751 -0.5075 -0.4961
   16phy    C33  407   4.625   4.285   1.578  0.1932 -0.2932 -0.3323
   16phy    C34  408   4.559   4.249   1.452  0.2104  0.3089  0.9620
   16phy    C32  409   4.531   4.367   1.662 -0.4186 -0.3602 -0.1456
   16phy    C31  410   4.578   4.508   1.696 -0.6385 -0.2512 -0.3601
   16phy    C30  411   4.476   4.582   1.775  0.1825  0.3768 -0.2007
   16phy    C28  412   4.508   4.710   1.852 -0.4135  0.3722  0.2312
   16phy    C29  413   4.482   4.835   1.770 -0.4518 -0.3083 -0.1617
   16phy    C27  414   4.406   4.716   1.966 -0.0985 -0.5169 -0.4829
   16phy    C26  415   4.440   4.738   2.116 -0.3460 -0.5826 -0.0268
   16phy    C25  416   4.332   4.705   2.222  0.2926 -0.1035  0.7528
   16phy    C23  417   4.361   4.740   2.369 -0.1966 -0.2105  0.4183
   16phy    C24  418   4.260   4.838   2.418  0.2414  0.8608  0.4172
   16phy    C22  419   4.361   4.601   2.438 -0.4204 -0.0042 -0.5119
   16phy    C21  420   4.436   4.593   2.575 -0.4579  0.2081  0.0456
   16phy    C20  421   4.472   4.447   2.618 -0.4789 -0.0427 -0.7744
   16phy    C18  422   4.552   4.422   2.757  0.1817 -0.1675  0.5071
   16phy    O01  423   4.492   4.507   2.862 -0.0541  0.4552 -0.0058
   16phy    H01  424   4.558   4.564   2.896  0.0982  0.2290  0.0798
   16phy    C19  425   4.507   4.275   2.789  0.2632  0.1847 -0.2032
   16phy    C13  426   4.714   4.445   2.763 -0.1079  0.6569 -0.9296
   16phy     H3  427   4.761   4.400   2.671 -0.7089 -2.1487  0.0340
   16phy    O33  428   4.785   4.377   2.871 -0.0680  0.1998 -0.2401
   16phy    H1B  429   4.746   4.294   2.891  0.4665 -0.3832 -1.5447
   16phy    C12  430   4.761   4.594   2.763 -0.1239 -0.1562  0.3722
   16phy    O11  431   4.698   4.665   2.870  0.0840 -0.6390  0.6940
   16phy    H1A  432   4.749   4.646   2.947 -0.7725 -1.6076  1.0313
   17phy    C35  433   4.818   3.698   1.923  0.0956 -0.0118  0.1399
   17phy    C33  434   4.745   3.768   2.036 -0.1267  0.4796 -0.3219
   17phy    C34  435   4.795   3.707   2.165 -0.0414  0.8219  0.5462
   17phy    C32  436   4.776   3.919   2.029 -0.3670 -0.2267 -0.1949
   17phy    C31  437   4.679   4.010   2.103 -0.8952  0.2433  0.1825
   17phy    C30  438   4.706   4.160   2.088 -0.3512 -0.3180  0.0667
   17phy    C28  439   4.604   4.258   2.142  0.1522 -0.1887  0.7118
   17phy    C29  440   4.678   4.385   2.170 -0.8344 -0.2365  0.3234
   17phy    C27  441   4.482   4.283   2.046 -0.6497 -0.1505  0.2196
   17phy    C26  442   4.356   4.327   2.122 -0.0472 -0.4214  0.3460
   17phy    C25  443   4.229   4.316   2.038  0.4334 -0.5523 -0.1329
   17phy    C23  444   4.113   4.400   2.093  0.0563  0.1960  0.4011
   17phy    C24  445   4.062   4.506   1.986 -0.0624 -0.2851  0.0811
   17phy    C22  446   3.998   4.309   2.134  0.5177 -0.5646 -0.8851
   17phy    C21  447   3.976   4.293   2.284  0.2160  0.7077 -0.5945
   17phy    C20  448   3.852   4.210   2.318  0.2475  0.2912 -0.3319
   17phy    C18  449   3.809   4.183   2.470 -0.3143 -0.2454 -0.3067
   17phy    O01  450   3.754   4.306   2.523  0.0937  0.3315  0.0678
   17phy    H01  451   3.820   4.372   2.532  0.1763  0.1089  1.2494
   17phy    C19  452   3.679   4.099   2.445 -0.3919  0.5335 -0.6000
   17phy    C13  453   3.908   4.109   2.574 -0.3377 -0.3657 -0.2104
   17phy     H3  454   3.930   4.005   2.538  0.7623  0.8195 -3.2619
   17phy    O33  455   3.843   4.082   2.697 -0.4796 -0.7081  0.1790
   17phy    H1B  456   3.825   4.163   2.739  0.8976 -0.8718  1.1277
   17phy    C12  457   4.047   4.172   2.604 -0.5188 -0.5827  0.2430
   17phy    O11  458   4.053   4.273   2.700  0.0419  0.4327  0.4450
   17phy    H1A  459   4.061   4.231   2.783  0.5171 -0.6070 -0.1160
   18phy    C35  460   1.174   2.885   1.172  0.0343  0.2387  0.0529
   18phy    C33  461   1.114   2.742   1.163 -0.3143  0.6672  0.5328
   18phy    C34  462   1.168   2.654   1.275  0.0800  0.2344 -0.3035
   18phy    C32  463   0.961   2.749   1.177 -0.0382  0.3335  0.0498
   18phy    C31  464   0.877   2.749   1.047 -0.2560  0.5302  0.1986
   18phy    C30  465   0.729   2.736   1.071  0.9238  0.0932  0.4422
   18phy    C28  466   0.618   2.713   0.966 -0.2381  0.4521  0.0688
   18phy    C29  467   0.502   2.625   1.027  0.5226 -0.7161 -0.5509
   18phy    C27  468   0.566   2.840   0.901 -0.3856  0.9992 -0.1587
   18phy    C26  469   0.572   2.846   0.753  0.2231 -0.1150  0.3621
   18phy    C25  470   0.531   2.987   0.709 -0.0489 -0.0571 -0.2630
   18phy    C23  471   0.519   3.007   0.555  0.5335  0.5056  0.4234
   18phy    C24  472   0.383   3.068   0.516 -0.2432  0.0070  0.0137
   18phy    C22  473   0.644   3.069   0.491 -0.5020  0.7650  0.0465
   18phy    C21  474   0.666   3.034   0.342  0.4053 -0.0773 -0.2381
   18phy    C20  475   0.795   3.101   0.298 -0.2335  0.0455  0.3906
   18phy    C18  476   0.847   3.061   0.150 -0.0315  0.3892 -0.4214
   18phy    O01  477   0.857   2.920   0.125 -0.2112  0.0521  0.3641
   18phy    H01  478   0.930   2.892   0.073 -1.7794  0.7315 -2.4121
   18phy    C19  479   0.994   3.109   0.168 -0.7807 -0.0590 -0.1866
   18phy    C13  480   0.752   3.114   0.031 -0.5836 -0.7573  1.1370
   18phy     H3  481   0.659   3.053   0.040 -1.4192  0.6437  2.6252
   18phy    O33  482   0.679   3.241   0.036 -0.8021  0.4101 -0.1115
   18phy    H1B  483   0.734   3.312   0.062  1.4025 -1.0965 -0.3859
   18phy    C12  484   0.780   3.076  -0.123 -0.3020  0.0400 -0.0370
   18phy    O11  485   0.840   3.179  -0.194  0.3677 -0.0207  0.7353
   18phy    H1A  486   0.795   3.164  -0.276 -1.3236  0.2002  1.5699
   19phy    C35  487   0.140   2.957   1.811 -0.3161 -0.6208 -0.2559
   19phy    C33  488  -0.005   2.972   1.785  0.4962 -0.2174  0.1354
   19phy    C34  489  -0.092   2.887   1.873  0.3979  0.4240 -0.5136
   19phy    C32  490  -0.042   3.119   1.791 -0.3770 -0.2954 -0.2435
   19phy    C31  491  -0.152   3.161   1.694 -0.4618  0.0644  0.0289
   19phy    C30  492  -0.176   3.306   1.719  0.0947 -0.1860 -0.4488
   19phy    C28  493  -0.277   3.380   1.629 -0.0284  0.4115 -0.3610
   19phy    C29  494  -0.408   3.399   1.707  0.4837  0.7141  0.2335
   19phy    C27  495  -0.217   3.524   1.606 -0.2903 -0.4267 -0.1724
   19phy    C26  496  -0.272   3.584   1.475  0.1962 -0.1556 -0.5031
   19phy    C25  497  -0.225   3.722   1.447  0.2477 -0.0709  0.4620
   19phy    C23  498  -0.290   3.773   1.324  0.0160 -0.0570  0.5155
   19phy    C24  499  -0.382   3.891   1.341  0.3002  0.5500  0.3255
   19phy    C22  500  -0.182   3.805   1.219 -0.3146  0.4377 -0.4811
   19phy    C21  501  -0.224   3.784   1.073 -0.3155 -0.1309 -0.3723
   19phy    C20  502  -0.094   3.786   0.988  0.2517  0.1193  0.1726
   19phy    C18  503  -0.087   3.786   0.828 -0.3422 -0.4276 -0.1711
   19phy    O01  504  -0.185   3.687   0.777 -0.1208 -0.4919 -0.2507
   19phy    H01  505  -0.154   3.661   0.693  1.1647  0.7315 -0.1897
   19phy    C19  506   0.059   3.740   0.803  0.0446  0.6353  0.2150
   19phy    C13  507  -0.119   3.925   0.754  0.3467 -0.2143  0.5159
   19phy     H3  508  -0.217   3.949   0.802 -0.4257 -1.8680 -0.1659
   19phy    O33  509  -0.046   4.038   0.797  0.3452  0.0145  0.1540
   19phy    H1B  510  -0.015   4.024   0.884 -0.5444  1.3610  0.7201
   19phy    C12  511  -0.188   3.947   0.614  0.2215 -0.2725  0.4908
   19phy    O11  512  -0.285   4.051   0.601 -0.2004  0.7343 -0.0510
   19phy    H1A  513  -0.346   4.037   0.671 -1.4051  0.3184 -1.1538
   20phy    C35  514   3.747   0.767   2.234  0.4773  0.1153  0.2109
   20phy    C33  515   3.899   0.796   2.249 -0.1352  0.7172 -0.5751
   20phy    C34  516   3.926   0.919   2.170  0.1337 -0.0330 -0.1290
   20phy    C32  517   3.934   0.801   2.403  0.7605 -0.1881  0.0470
   20phy    C31  518   4.068   0.731   2.435  0.4293 -0.0286 -0.4593
   20phy    C30  519   4.105   0.754   2.580  0.1517 -0.2391 -0.3091
   20phy    C28  520   4.237   0.694   2.624 -0.6562  0.3232 -0.3467
   20phy    C29  521   4.343   0.804   2.592 -0.4561  0.1909  0.0480
   20phy    C27  522   4.234   0.678   2.781  0.0435 -0.1512  0.3031
   20phy    C26  523   4.303   0.554   2.832  0.0564 -0.2489 -0.4727
   20phy    C25  524   4.301   0.554   2.986  0.2558 -0.2905 -0.2456
   20phy    C23  525   4.374   0.439   3.058 -0.0277 -0.1438  0.3641
   20phy    C24  526   4.428   0.502   3.181  0.0955 -0.3318  0.1922
   20phy    C22  527   4.291   0.314   3.098 -0.2223 -0.2697 -0.0113
   20phy    C21  528   4.377   0.189   3.079 -0.0350 -0.2877  0.1761
   20phy    C20  529   4.325   0.062   3.151  0.5242 -0.0865 -0.3996
   20phy    C18  530   4.374  -0.079   3.119  0.5453  0.4754 -0.2364
   20phy    O01  531   4.518  -0.080   3.129 -0.0430  0.0598 -0.4891
   20phy    H01  532   4.561  -0.052   3.051 -0.1439  1.1597 -0.1694
   20phy    C19  533   4.328  -0.180   3.236  0.5118 -0.8024 -0.8648
   20phy    C13  534   4.323  -0.123   2.970 -0.0454  0.3058  0.1399
   20phy     H3  535   4.339  -0.034   2.904 -0.2274  1.1826  1.2608
   20phy    O33  536   4.180  -0.129   2.965  0.0349  0.0232  0.8447
   20phy    H1B  537   4.139  -0.045   2.976  2.6137  2.0414 -2.7325
   20phy    C12  538   4.381  -0.248   2.890 -0.1082  0.1822  0.1180
   20phy    O11  539   4.517  -0.238   2.853 -0.1827 -0.1499 -0.0395
   20phy    H1A  540   4.556  -0.323   2.853 -0.7987 -0.4442  0.4936
   21phy    C35  541   1.108   3.917   1.353  0.8874  0.0218  0.5067
   21phy    C33  542   1.138   3.778   1.401 -0.3929  0.2633  0.5242
   21phy    C34  543   1.274   3.761   1.462 -0.6040 -0.3121  0.1281
   21phy    C32  544   1.046   3.748   1.518  0.3548 -0.9445  0.0190
   21phy    C31  545   0.929   3.651   1.485 -0.3672  0.1094  0.0654
   21phy    C30  546   0.831   3.660   1.602 -0.5467 -0.1901 -0.0351
   21phy    C28  547   0.678   3.626   1.581  0.1294 -0.2879 -0.4364
   21phy    C29  548   0.628   3.531   1.691  0.1780  0.5836  0.2245
   21phy    C27  549   0.591   3.752   1.557 -0.3214 -0.3137 -0.1751
   21phy    C26  550   0.484   3.727   1.454 -0.5855 -0.1148 -0.0695
   21phy    C25  551   0.398   3.848   1.421 -0.5020  0.2414  0.2652
   21phy    C23  552   0.357   3.854   1.271  0.5854 -0.4712 -0.7045
   21phy    C24  553   0.212   3.798   1.267 -0.6608  0.6746  0.2258
   21phy    C22  554   0.330   3.995   1.225 -0.2292  0.1491  0.5275
   21phy    C21  555   0.404   4.042   1.097  0.1002 -0.4339  0.6386
   21phy    C20  556   0.329   4.165   1.031  0.1419  0.9853 -0.4245
   21phy    C18  557   0.393   4.235   0.910 -0.6150 -0.3183 -0.7635
   21phy    O01  558   0.515   4.291   0.958 -0.0305 -0.0502 -0.2655
   21phy    H01  559   0.527   4.249   1.041 -1.2175  0.6210  0.2773
   21phy    C19  560   0.291   4.352   0.889  0.2696  0.0501 -0.0197
   21phy    C13  561   0.417   4.147   0.778  0.3826 -0.5425 -0.0110
   21phy     H3  562   0.489   4.067   0.809  0.8329 -1.1067 -2.3310
   21phy    O33  563   0.312   4.052   0.736 -0.5468 -0.2893 -0.7602
   21phy    H1B  564   0.236   4.106   0.729 -0.3047  0.0379 -0.9102
   21phy    C12  565   0.512   4.182   0.659 -0.5897  0.1522  0.1247
   21phy    O11  566   0.601   4.284   0.685 -0.2406 -0.2660  0.1856
   21phy    H1A  567   0.599   4.294   0.778  0.9516  0.8071  0.1118
   22phy    C35  568   1.313   3.453   0.853 -0.8323 -0.4946 -0.2742
   22phy    C33  569   1.384   3.585   0.849  0.4919  0.6356 -0.6479
   22phy    C34  570   1.298   3.680   0.936 -0.2837 -0.6499  0.4877
   22phy    C32  571   1.530   3.563   0.894  0.0245  0.0550  0.1126
   22phy    C31  572   1.625   3.669   0.845 -0.2026 -0.2780 -0.0245
   22phy    C30  573   1.775   3.637   0.871  0.3697 -0.3607 -0.5749
   22phy    C28  574   1.881   3.738   0.819  0.0502  0.4925  0.0238
   22phy    C29  575   1.931   3.844   0.921 -0.3431 -0.5505 -0.0188
   22phy    C27  576   2.001   3.658   0.768  0.3785  0.8861  0.4546
   22phy    C26  577   2.051   3.689   0.623 -0.1002  0.4317 -0.0876
   22phy    C25  578   2.187   3.622   0.583 -0.0822 -0.2797 -0.1826
   22phy    C23  579   2.241   3.678   0.447  0.7889 -0.2289 -0.1455
   22phy    C24  580   2.371   3.758   0.472  0.2019  0.2278  0.6023
   22phy    C22  581   2.269   3.566   0.351  0.7637  0.1826 -0.0719
   22phy    C21  582   2.148   3.548   0.255 -0.2229 -0.0824  0.5246
   22phy    C20  583   2.153   3.414   0.174 -0.0984  0.0801 -0.5389
   22phy    C18  584   2.078   3.408   0.038  0.3311 -0.3242  0.1249
   22phy    O01  585   1.950   3.472   0.052 -0.0282 -0.0397 -0.4128
   22phy    H01  586   1.903   3.451   0.130  0.7186 -1.3753 -0.2869
   22phy    C19  587   2.044   3.261   0.015 -0.5325 -0.2246  0.0667
   22phy    C13  588   2.158   3.479  -0.085 -0.8606 -0.1865  0.1597
   22phy     H3  589   2.202   3.571  -0.041  1.7466 -0.7137 -1.1595
   22phy    O33  590   2.283   3.421  -0.130 -0.2357  0.3911 -0.3960
   22phy    H1B  591   2.322   3.471  -0.198  0.2403  0.7647  0.1400
   22phy    C12  592   2.104   3.555  -0.204 -0.0229  0.0042 -0.2093
   22phy    O11  593   2.186   3.659  -0.239 -0.4438  0.5894  0.5412
   22phy    H1A  594   2.193   3.723  -0.171  0.7694  1.3652 -0.2574
   23phy    C35  595   1.958   3.704   2.569 -0.2016 -0.3611  0.4124
   23phy    C33  596   1.969   3.615   2.448 -0.3842 -0.1784 -0.2512
   23phy    C34  597   2.053   3.491   2.473 -0.1956 -0.3240  0.2999
   23phy    C32  598   1.825   3.584   2.409 -0.2211 -0.0386 -0.1689
   23phy    C31  599   1.780   3.666   2.287  0.7151 -0.4698 -0.2067
   23phy    C30  600   1.680   3.594   2.195 -0.8626 -0.0759  0.1221
   23phy    C28  601   1.629   3.697   2.093 -0.0294 -0.0754 -0.6563
   23phy    C29  602   1.618   3.637   1.957  0.5530  0.3582  0.0021
   23phy    C27  603   1.486   3.734   2.123 -0.2925  0.1834  0.5182
   23phy    C26  604   1.471   3.874   2.191  0.2549 -0.4463  0.6316
   23phy    C25  605   1.318   3.906   2.194  0.6299 -0.2618 -0.0164
   23phy    C23  606   1.261   4.021   2.282 -0.0626  0.3634  0.2443
   23phy    C24  607   1.242   4.154   2.217  0.0540  0.0392 -0.3530
   23phy    C22  608   1.124   3.974   2.321  0.1724 -0.3340  0.3564
   23phy    C21  609   1.112   3.907   2.461 -0.0099  0.5302  0.2333
   23phy    C20  610   0.963   3.871   2.489  0.5030  0.4247 -0.2101
   23phy    C18  611   0.891   3.888   2.633  0.2363 -0.1595  0.1958
   23phy    O01  612   0.888   4.026   2.689  0.1060 -0.1255  0.2507
   23phy    H01  613   0.839   4.031   2.768  0.7461  0.7374  0.6064
   23phy    C19  614   0.744   3.874   2.578  0.1664 -0.0234  0.7038
   23phy    C13  615   0.942   3.780   2.738 -0.0540 -0.0851  0.0223
   23phy     H3  616   0.952   3.682   2.685  0.9847  0.0157  0.0012
   23phy    O33  617   0.841   3.745   2.833  0.1456 -0.4621  0.0144
   23phy    H1B  618   0.886   3.715   2.909  2.0742  0.0365 -0.8777
   23phy    C12  619   1.072   3.821   2.818  0.3468  0.5076  0.4148
   23phy    O11  620   1.099   3.766   2.946  0.3416  0.2673 -0.0339
   23phy    H1A  621   1.049   3.809   3.013  1.4994  2.6409 -0.6141
   24phy    C35  622   5.029   4.545   2.295 -0.3330 -0.0882 -0.1016
   24phy    C33  623   4.960   4.686   2.327 -0.2465 -0.1628 -0.3233
   24phy    C34  624   4.808   4.682   2.300  0.1775  0.1733  0.2551
   24phy    C32  625   4.983   4.731   2.471 -0.5275  0.2371  0.3057
   24phy    C31  626   5.126   4.788   2.504  0.0664  0.1091  1.0271
   24phy    C30  627   5.152   4.819   2.650  0.1333 -0.2316 -0.1417
   24phy    C28  628   5.294   4.871   2.667  0.4375 -0.2162  0.4982
   24phy    C29  629   5.303   5.029   2.656 -0.2407  0.1798 -0.0114
   24phy    C27  630   5.331   4.846   2.816  0.2986 -0.0925  0.5472
   24phy    C26  631   5.471   4.779   2.835 -0.1645 -0.6266  0.0778
   24phy    C25  632   5.493   4.731   2.973  0.3088  0.0164 -0.7522
   24phy    C23  633   5.624   4.676   3.009 -0.4741  0.8687 -0.1951
   24phy    C24  634   5.713   4.780   3.087 -0.4517 -0.0318  0.2965
   24phy    C22  635   5.600   4.548   3.096 -0.3686  0.1009  0.0835
   24phy    C21  636   5.716   4.448   3.087  0.4241 -0.1935 -0.2939
   24phy    C20  637   5.732   4.365   3.217  0.4354  0.3973  0.2083
   24phy    C18  638   5.865   4.271   3.220 -0.5019 -0.5111  0.2608
   24phy    O01  639   5.976   4.353   3.179 -0.1166 -0.0117  0.0661
   24phy    H01  640   5.962   4.441   3.210 -2.8603 -0.3608  0.0513
   24phy    C19  641   5.880   4.247   3.375  0.2294  0.0156  0.2101
   24phy    C13  642   5.879   4.136   3.126  0.7751  0.1624 -0.9322
   24phy     H3  643   5.794   4.069   3.155  0.7952  0.4005 -0.3014
   24phy    O33  644   5.994   4.053   3.166 -0.0659 -0.0939  0.1934
   24phy    H1B  645   6.064   4.113   3.183 -1.3532  2.3462 -2.2223
   24phy    C12  646   5.883   4.151   2.972 -0.3847  0.4715 -0.4736
   24phy    O11  647   5.859   4.035   2.903  0.4685  0.0750  0.2709
   24phy    H1A  648   5.771   4.016   2.930 -0.1568  2.4971  0.1418
   25phy    C35  649   1.170   4.509   1.270 -0.4920  0.0623  0.1345
   25phy    C33  650   1.172   4.634   1.185  0.0994 -0.0138 -0.0923
   25phy    C34  651   1.094   4.744   1.264  0.3678 -0.6195 -0.7638
   25phy    C32  652   1.316   4.665   1.137 -0.2379 -0.1743 -0.4826
   25phy    C31  653   1.329   4.751   1.011 -0.5130 -0.4231 -0.3738
   25phy    C30  654   1.475   4.797   0.982 -0.1464  0.1303  0.0085
   25phy    C28  655   1.500   4.888   0.860  0.4546 -0.0526  0.7112
   25phy    C29  656   1.521   5.022   0.916 -0.2833  0.1371  0.6206
   25phy    C27  657   1.620   4.837   0.779 -0.0340  0.1786  0.4520
   25phy    C26  658   1.632   4.868   0.628 -0.8653 -0.5902 -0.5344
   25phy    C25  659   1.746   4.797   0.560  0.1575 -0.2092 -0.0445
   25phy    C23  660   1.753   4.775   0.404 -0.9100 -0.7928 -0.0275
   25phy    C24  661   1.867   4.864   0.346  0.4968  0.3097 -0.0666
   25phy    C22  662   1.790   4.628   0.377  0.0302  0.1915 -0.0479
   25phy    C21  663   1.735   4.565   0.256  0.2652  0.4829  0.2518
   25phy    C20  664   1.786   4.425   0.227  0.2420 -0.4913  0.0388
   25phy    C18  665   1.701   4.351   0.113 -0.6254  0.6440 -0.1021
   25phy    O01  666   1.561   4.372   0.140 -0.3525  0.1506  0.1478
   25phy    H01  667   1.508   4.314   0.089 -1.3165  1.6629 -0.6667
   25phy    C19  668   1.735   4.203   0.141  0.5181 -0.7230  0.1606
   25phy    C13  669   1.751   4.396  -0.033  0.4944  0.1471 -0.0704
   25phy     H3  670   1.710   4.501  -0.036 -0.6393 -0.2371  1.1134
   25phy    O33  671   1.887   4.434  -0.049 -0.2016  0.1547  0.7595
   25phy    H1B  672   1.942   4.360  -0.063 -0.1526  0.7475 -3.9492
   25phy    C12  673   1.678   4.378  -0.172  0.5966 -0.6100 -0.3221
   25phy    O11  674   1.684   4.256  -0.248 -0.0710 -0.3551  0.1185
   25phy    H1A  675   1.650   4.186  -0.194  2.5102 -1.2894  0.6857
   26phy    C35  676   0.325   0.325   1.648  0.5081  0.3710  0.3329
   26phy    C33  677   0.466   0.303   1.591 -0.1126 -0.0132 -0.1890
   26phy    C34  678   0.481   0.330   1.442  0.4747 -0.2778  0.6408
   26phy    C32  679   0.562   0.391   1.675  0.8889 -0.3794  0.1086
   26phy    C31  680   0.692   0.330   1.704  0.2724  0.1026 -0.0422
   26phy    C30  681   0.791   0.422   1.770  0.5063 -0.2906  0.4990
   26phy    C28  682   0.940   0.387   1.788  0.5761  0.1792  0.3184
   26phy    C29  683   1.008   0.460   1.671 -0.5984  0.2332 -0.1350
   26phy    C27  684   0.990   0.450   1.919  0.0564 -0.2339  0.3382
   26phy    C26  685   1.126   0.409   1.972  0.1982  0.3390 -0.5423
   26phy    C25  686   1.161   0.475   2.104  0.6510  0.4405 -0.0580
   26phy    C23  687   1.310   0.484   2.140 -0.2438 -0.4163  0.8321
   26phy    C24  688   1.361   0.620   2.095 -0.3816  0.0421  0.4898
   26phy    C22  689   1.331   0.481   2.290  0.3703 -0.3960 -0.5832
   26phy    C21  690   1.434   0.386   2.357 -0.0458  0.4036  0.3465
   26phy    C20  691   1.434   0.392   2.509 -1.0335  0.1000  0.0873
   26phy    C18  692   1.570   0.364   2.587  0.4587 -0.3193 -0.2269
   26phy    O01  693   1.657   0.474   2.542  0.1155 -0.1988 -0.1086
   26phy    H01  694   1.719   0.494   2.610 -1.1706  1.2391  0.7100
   26phy    C19  695   1.530   0.396   2.738 -0.3178 -0.2122 -0.3538
   26phy    C13  696   1.636   0.215   2.561 -0.0855 -0.1691 -0.1174
   26phy     H3  697   1.634   0.185   2.453  1.4767 -1.3375  0.1424
   26phy    O33  698   1.563   0.108   2.620  1.1357  0.2554 -0.2137
   26phy    H1B  699   1.609   0.030   2.595 -0.6833 -1.3087  1.0528
   26phy    C12  700   1.786   0.189   2.594 -0.0126  0.0303  0.2424
   26phy    O11  701   1.831   0.200   2.728 -0.0556 -0.0998  0.4013
   26phy    H1A  702   1.804   0.126   2.778 -1.7394  0.9271  1.0696
   27phy    C35  703   0.336   0.485   1.066 -0.2906 -0.3617  0.4526
   27phy    C33  704   0.406   0.616   1.016 -0.6924 -0.3657  0.5750
   27phy    C34  705   0.373   0.727   1.110 -0.1615  0.1435 -0.3830
   27phy    C32  706   0.554   0.594   0.984  0.1051  0.1188 -0.6590
   27phy    C31  707   0.587   0.663   0.850 -0.4077 -0.1033 -0.0809
   27phy    C30  708   0.737   0.680   0.826  0.1051  0.6605 -0.9225
   27phy    C28  709   0.781   0.750   0.692  0.0401 -0.3558 -0.1612
   27phy    C29  710   0.787   0.903   0.703 -0.2965  0.1384 -0.3888
   27phy    C27  711   0.927   0.702   0.660  0.0467  0.0270  0.0506
   27phy    C26  712   0.939   0.651   0.518 -0.0267  0.4659  0.2142
   27phy    C25  713   1.087   0.619   0.485  0.3978 -0.0040 -0.0049
   27phy    C23  714   1.112   0.532   0.359  0.5334 -1.2905  0.2036
   27phy    C24  715   1.179   0.604   0.244  0.1380 -0.4710 -0.4645
   27phy    C22  716   1.203   0.417   0.403 -0.7105  0.8560 -0.4033
   27phy    C21  717   1.180   0.289   0.323 -0.2126 -0.1724 -0.5573
   27phy    C20  718   1.261   0.170   0.380  0.4900  0.0685 -0.1068
   27phy    C18  719   1.281   0.033   0.311 -0.1031 -0.0049 -0.5745
   27phy    O01  720   1.144  -0.015   0.298  0.3990  0.4090  0.6100
   27phy    H01  721   1.087   0.052   0.267 -0.1223 -0.1259  0.3905
   27phy    C19  722   1.349  -0.044   0.427 -0.1401  0.4151 -0.0545
   27phy    C13  723   1.351   0.035   0.170  0.1158  0.0454 -0.3385
   27phy     H3  724   1.273   0.091   0.112 -2.4490  1.1335  3.7317
   27phy    O33  725   1.457   0.127   0.149  0.4229 -0.4989  0.6254
   27phy    H1B  726   1.421   0.199   0.101 -0.6626 -1.1950  0.3724
   27phy    C12  727   1.354  -0.089   0.068  0.3847 -0.5079 -0.0797
   27phy    O11  728   1.300  -0.083  -0.057  0.0893 -0.3989  0.3969
   27phy    H1A  729   1.354  -0.036  -0.117 -0.6218 -0.6356 -0.4517
   28phy    C35  730   2.271   1.076   1.181 -0.0411  0.3114  0.0356
   28phy    C33  731   2.120   1.100   1.184 -0.2818 -0.1176  0.3718
   28phy    C34  732   2.070   1.071   1.326  0.0041 -0.3627  0.1273
   28phy    C32  733   2.097   1.245   1.141  0.3386  0.1157 -0.2274
   28phy    C31  734   1.970   1.289   1.076 -0.3621 -0.5096  0.8306
   28phy    C30  735   1.983   1.434   1.047 -0.3901 -0.1197  0.0054
   28phy    C28  736   1.853   1.499   0.985 -0.2658  0.0447 -0.4149
   28phy    C29  737   1.778   1.567   1.101 -0.3549  0.4705  0.0322
   28phy    C27  738   1.892   1.610   0.889  0.1070  0.1202 -0.2361
   28phy    C26  739   1.861   1.586   0.735 -0.0295 -0.1820  0.0636
   28phy    C25  740   1.914   1.703   0.645 -0.2260  0.5992  0.2503
   28phy    C23  741   1.893   1.688   0.496  0.0844  0.1243 -0.4245
   28phy    C24  742   1.812   1.808   0.443  0.1966  0.4908 -0.0051
   28phy    C22  743   2.030   1.688   0.429 -0.5436 -0.4831 -0.1105
   28phy    C21  744   2.051   1.631   0.287  0.3489 -0.1836  0.5022
   28phy    C20  745   2.204   1.642   0.263  0.3003  0.0096  0.2566
   28phy    C18  746   2.266   1.587   0.124  0.1721 -0.6037 -0.2047
   28phy    O01  747   2.209   1.456   0.091 -0.3326 -0.1300  0.0421
   28phy    H01  748   2.117   1.461   0.073 -0.7369 -1.8386  1.3025
   28phy    C19  749   2.411   1.569   0.174  0.3452 -0.1282 -0.2272
   28phy    C13  750   2.239   1.693   0.002 -0.4478  0.0836 -0.0226
   28phy     H3  751   2.129   1.687  -0.018 -0.4522 -0.3065  0.1081
   28phy    O33  752   2.244   1.832   0.032  0.1256  0.3230 -0.6125
   28phy    H1B  753   2.290   1.844   0.113  0.3830 -0.2677 -0.6688
   28phy    C12  754   2.266   1.649  -0.145 -0.2140 -0.0782  0.1020
   28phy    O11  755   2.367   1.720  -0.215  0.2402  0.4068  0.0360
   28phy    H1A  756   2.327   1.747  -0.295  2.4672  0.8588 -1.0013
   29phy    C35  757   0.643   4.779   0.904  0.2946 -0.6234  0.1405
   29phy    C33  758   0.749   4.747   1.001 -0.3842 -0.6800  0.2822
   29phy    C34  759   0.709   4.784   1.135 -0.0788 -0.3330 -0.1580
   29phy    C32  760   0.775   4.596   1.002  0.6023 -0.4220 -0.1494
   29phy    C31  761   0.888   4.537   0.926 -0.1368 -0.0340  0.7716
   29phy    C30  762   0.877   4.381   0.927 -0.5862 -0.0973  0.1591
   29phy    C28  763   0.991   4.315   0.837  0.3028 -0.4330 -0.0337
   29phy    C29  764   1.130   4.319   0.904  0.1718  0.2627 -0.7454
   29phy    C27  765   0.940   4.170   0.810  0.0104 -0.6851  0.3775
   29phy    C26  766   0.975   4.127   0.667  0.2834  0.3427  0.0856
   29phy    C25  767   0.951   3.975   0.639  0.0848 -0.0004 -0.2956
   29phy    C23  768   1.035   3.919   0.524 -0.7104 -0.2150  0.0774
   29phy    C24  769   1.171   3.848   0.570  0.0283 -0.4280  0.3524
   29phy    C22  770   0.940   3.826   0.456 -0.1566  0.0806 -0.0137
   29phy    C21  771   0.968   3.800   0.306 -0.7003  0.5316 -0.0589
   29phy    C20  772   0.853   3.726   0.244 -0.7754 -0.1038  0.3237
   29phy    C18  773   0.850   3.702   0.091  0.2596  0.4931  0.0560
   29phy    O01  774   0.931   3.798   0.017  0.0125  0.4072 -0.0671
   29phy    H01  775   0.908   3.883   0.050  1.8339  2.2185 -3.0168
   29phy    C19  776   0.702   3.723   0.060  0.5735  0.0687 -0.1488
   29phy    C13  777   0.902   3.557   0.061 -0.3438  0.7200  0.2692
   29phy     H3  778   1.007   3.558   0.100 -0.0545  0.8148 -0.4962
   29phy    O33  779   0.854   3.439   0.130 -0.3234  0.0731  0.1449
   29phy    H1B  780   0.821   3.457   0.216 -1.1905  1.4918 -0.4554
   29phy    C12  781   0.962   3.507  -0.077 -0.1364  0.1632  0.0681
   29phy    O11  782   0.873   3.453  -0.170  0.3714  0.0757 -0.3174
   29phy    H1A  783   0.872   3.360  -0.154  0.5190  0.3070  1.1216
   30phy    C35  784   0.941   4.242   1.368 -0.0498 -0.0872 -0.7054
   30phy    C33  785   0.804   4.203   1.325  0.4098  0.1912 -0.4976
   30phy    C34  786   0.776   4.057   1.346 -0.2832 -0.1927  0.1301
   30phy    C32  787   0.715   4.311   1.392  0.5820  0.0243  0.2271
   30phy    C31  788   0.593   4.349   1.303 -0.9524  0.0225 -0.0011
   30phy    C30  789   0.503   4.440   1.379 -0.3663 -0.0981  0.2774
   30phy    C28  790   0.367   4.484   1.332  0.4454 -0.8351 -0.3014
   30phy    C29  791   0.280   4.491   1.454 -0.0692 -0.5208 -0.1124
   30phy    C27  792   0.368   4.605   1.239 -0.0728 -0.2845 -0.0491
   30phy    C26  793   0.256   4.623   1.135  1.0315  0.3007 -0.0408
   30phy    C25  794   0.284   4.733   1.036  0.0016  0.1395 -0.0435
   30phy    C23  795   0.175   4.764   0.930  0.6189 -0.8731 -0.6374
   30phy    C24  796   0.073   4.861   0.994 -0.1812  0.2023 -0.0493
   30phy    C22  797   0.239   4.839   0.813  0.1820  0.7267  0.5596
   30phy    C21  798   0.292   4.742   0.703 -0.3996  0.0684  0.0554
   30phy    C20  799   0.278   4.785   0.553 -0.2431  0.3788 -0.1300
   30phy    C18  800   0.325   4.685   0.436  0.2359 -0.3467 -0.7495
   30phy    O01  801   0.457   4.651   0.473 -0.3200 -0.0214  0.1419
   30phy    H01  802   0.513   4.726   0.467 -2.3750  1.6211  0.3200
   30phy    C19  803   0.323   4.766   0.309  0.0267  0.6982  0.2356
   30phy    C13  804   0.258   4.539   0.421  0.6241  0.4876  0.6925
   30phy     H3  805   0.263   4.501   0.526 -0.3307 -0.5238  0.3862
   30phy    O33  806   0.119   4.545   0.407  0.3105  0.1846 -0.5935
   30phy    H1B  807   0.098   4.489   0.335  0.5195  0.1914 -0.6613
   30phy    C12  808   0.316   4.401   0.373  0.0426  0.1542 -0.9439
   30phy    O11  809   0.280   4.368   0.243 -0.6587  0.4195 -0.2555
   30phy    H1A  810   0.320   4.284   0.238 -2.1238 -0.2260 -2.5217
   31phy    C35  811   0.809   1.764   1.253  0.7579 -0.4019 -0.1638
   31phy    C33  812   0.850   1.647   1.343  0.1485 -0.4590 -0.1279
   31phy    C34  813   0.765   1.518   1.317 -0.1578  0.0292 -0.0895
   31phy    C32  814   1.003   1.628   1.332  0.2191 -0.0645 -0.1419
   31phy    C31  815   1.080   1.533   1.417 -0.1676 -0.3172  0.2965
   31phy    C30  816   1.234   1.521   1.390 -0.2688 -0.5045 -0.1546
   31phy    C28  817   1.304   1.395   1.445 -0.2210 -0.0139 -0.3029
   31phy    C29  818   1.442   1.410   1.384  0.8534  0.0785 -0.2590
   31phy    C27  819   1.337   1.394   1.598 -0.0475 -0.0682  0.5064
   31phy    C26  820   1.217   1.354   1.695  0.4135  0.8686  0.1469
   31phy    C25  821   1.261   1.388   1.840 -0.2091  0.1841  0.7880
   31phy    C23  822   1.181   1.313   1.946 -0.4695  0.1639 -0.0333
   31phy    C24  823   1.270   1.193   1.985 -0.1771  0.1487  0.2368
   31phy    C22  824   1.168   1.404   2.071 -0.1726  0.0211 -0.6170
   31phy    C21  825   1.075   1.357   2.184  0.3738 -0.5792  0.0383
   31phy    C20  826   1.076   1.453   2.308 -0.3309  0.1251 -0.0760
   31phy    C18  827   1.013   1.411   2.445  0.4969  0.0079 -0.0891
   31phy    O01  828   1.075   1.297   2.503 -0.2597 -0.2790  0.3681
   31phy    H01  829   1.169   1.292   2.505 -0.1856  0.3879 -0.6064
   31phy    C19  830   1.048   1.536   2.525  0.4089  0.1160  0.1067
   31phy    C13  831   0.851   1.386   2.457  0.4021 -0.4507  0.9171
   31phy     H3  832   0.793   1.472   2.415  0.2397 -1.1271 -0.2652
   31phy    O33  833   0.808   1.384   2.588  0.3763 -0.4468  0.2029
   31phy    H1B  834   0.817   1.295   2.617 -2.1278 -0.3858  1.3833
   31phy    C12  835   0.798   1.251   2.390  0.7303  0.1099  0.1590
   31phy    O11  836   0.848   1.125   2.436  0.2613 -0.3571 -0.1540
   31phy    H1A  837   0.942   1.126   2.437  0.3280 -2.1517  1.8938
   32phy    C35  838   1.453   0.461   1.755 -0.2920  0.4334  0.3609
   32phy    C33  839   1.599   0.447   1.767  1.2496 -0.0037  0.0582
   32phy    C34  840   1.629   0.305   1.756 -0.1473  0.0510 -0.1638
   32phy    C32  841   1.660   0.535   1.653 -0.1127  0.2566 -0.3188
   32phy    C31  842   1.808   0.583   1.670  0.0588  0.2086  0.1026
   32phy    C30  843   1.875   0.680   1.567 -0.5718  0.2494  0.1042
   32phy    C28  844   2.028   0.693   1.585  0.0104 -0.0919 -0.2875
   32phy    C29  845   2.101   0.672   1.447  0.0168 -0.0359 -0.1021
   32phy    C27  846   2.055   0.832   1.655 -0.1883  0.2485 -0.4803
   32phy    C26  847   2.176   0.830   1.749  0.1704 -0.0980 -0.3769
   32phy    C25  848   2.188   0.956   1.840  0.2372  0.1659  0.1563
   32phy    C23  849   2.321   0.969   1.927 -0.0999 -0.5381  0.7550
   32phy    C24  850   2.441   1.019   1.839  0.0342  0.2009 -0.1659
   32phy    C22  851   2.292   1.067   2.039 -0.3593  0.0651 -0.1011
   32phy    C21  852   2.369   1.049   2.167 -0.3836  0.0997 -0.4324
   32phy    C20  853   2.285   1.125   2.276  0.3906 -0.2804  0.3915
   32phy    C18  854   2.342   1.154   2.419 -0.6145 -0.5655 -0.1222
   32phy    O01  855   2.467   1.224   2.400 -0.3888  0.0245 -0.0084
   32phy    H01  856   2.523   1.181   2.461 -1.2616 -0.6390  0.3440
   32phy    C19  857   2.251   1.258   2.492 -0.3454 -0.1065  0.0817
   32phy    C13  858   2.375   1.018   2.504  0.3465  0.6391  0.2848
   32phy     H3  859   2.425   0.945   2.434  1.4818  1.6156  0.0476
   32phy    O33  860   2.258   0.948   2.549 -0.0669 -0.0520 -0.0099
   32phy    H1B  861   2.222   0.992   2.624  1.2422 -0.6847  1.0351
   32phy    C12  862   2.471   1.020   2.627 -0.1541 -0.1626  0.3874
   32phy    O11  863   2.560   1.127   2.617 -0.3511  0.0363  0.1724
   32phy    H1A  864   2.574   1.164   2.702  0.1705 -1.1460  0.6320
   33phy    C35  865   0.102   0.722   2.533 -0.5654 -0.2032  0.3194
   33phy    C33  866   0.113   0.717   2.377 -0.0360  0.3133 -0.5437
   33phy    C34  867   0.026   0.829   2.331 -0.0502  0.0009 -0.2223
   33phy    C32  868   0.263   0.732   2.334  0.0552  0.3188 -0.1607
   33phy    C31  869   0.319   0.603   2.268 -0.4078 -0.4660 -0.1861
   33phy    C30  870   0.467   0.643   2.223  0.2220  0.4084  0.1269
   33phy    C28  871   0.557   0.524   2.174  0.5921  0.4360 -0.2268
   33phy    C29  872   0.557   0.530   2.028  0.0893 -0.4788 -0.2709
   33phy    C27  873   0.708   0.518   2.216 -0.5216  0.1430  0.4371
   33phy    C26  874   0.749   0.394   2.300  0.1919  0.0226 -0.1647
   33phy    C25  875   0.882   0.430   2.369 -0.0970  0.0235 -0.2523
   33phy    C23  876   0.936   0.344   2.486 -0.3077  0.3912 -0.0681
   33phy    C24  877   1.011   0.225   2.420 -0.1583 -0.4106 -0.5072
   33phy    C22  878   1.031   0.417   2.576 -0.4810  0.1100 -0.4123
   33phy    C21  879   0.983   0.458   2.717 -0.1187 -0.0280  0.4431
   33phy    C20  880   1.092   0.553   2.779 -0.4168  0.3662  0.8271
   33phy    C18  881   1.082   0.590   2.929 -0.0580 -0.3459  0.5986
   33phy    O01  882   1.074   0.465   2.998  0.1321 -0.3743  0.3467
   33phy    H01  883   0.988   0.427   3.004 -0.7729  0.8048 -2.9252
   33phy    C19  884   1.223   0.649   2.956 -0.1753 -0.4264 -0.0249
   33phy    C13  885   0.950   0.685   2.969 -0.4930  0.5711  0.0625
   33phy     H3  886   0.857   0.643   2.922  1.0346 -1.2405 -1.5083
   33phy    O33  887   0.960   0.814   2.906  0.0418 -0.4118  0.0733
   33phy    H1B  888   0.890   0.870   2.935  0.5035  0.2878 -0.1394
   33phy    C12  889   0.912   0.704   3.124  0.1417 -0.0863 -0.0331
   33phy    O11  890   0.845   0.596   3.178  0.2115  0.2945 -0.1851
   33phy    H1A  891   0.773   0.576   3.121 -0.0570 -0.1425  0.2972
   34phy    C35  892   4.006   4.002   1.666  0.1477 -0.5026  0.0754
   34phy    C33  893   4.147   3.951   1.680 -0.7102 -0.2160  0.1173
   34phy    C34  894   4.175   3.985   1.829 -0.0675 -0.2324 -0.1171
   34phy    C32  895   4.146   3.798   1.676 -0.2196 -0.1136  0.7821
   34phy    C31  896   4.229   3.736   1.563 -0.0805 -0.1184 -0.5538
   34phy    C30  897   4.240   3.589   1.586  0.4245 -0.4650  0.0947
   34phy    C28  898   4.320   3.509   1.475  0.0772  0.5159  0.5904
   34phy    C29  899   4.388   3.383   1.527  0.6284 -0.0347 -0.4725
   34phy    C27  900   4.220   3.477   1.354  0.3204  0.2761 -0.1644
   34phy    C26  901   4.286   3.497   1.215 -1.1607 -0.7514 -0.5958
   34phy    C25  902   4.185   3.447   1.107  0.1891 -0.0938 -0.0337
   34phy    C23  903   4.245   3.414   0.970 -0.4090  0.2536 -0.5410
   34phy    C24  904   4.278   3.263   0.958  0.5640  0.3277 -0.2495
   34phy    C22  905   4.138   3.447   0.863 -0.3373  0.3417 -0.5666
   34phy    C21  906   4.177   3.548   0.752  0.3594  0.6794  0.0680
   34phy    C20  907   4.076   3.556   0.636 -0.2736 -0.2625 -0.1912
   34phy    C18  908   4.103   3.630   0.501 -0.1819 -0.0001  0.1180
   34phy    O01  909   4.152   3.761   0.538  0.6220 -0.6562  0.4016
   34phy    H01  910   4.244   3.760   0.552  0.8735  0.3442 -0.9927
   34phy    C19  911   3.961   3.641   0.446  0.4680  0.1185 -0.5227
   34phy    C13  912   4.210   3.560   0.403  0.1453 -0.4145 -0.6084
   34phy     H3  913   4.308   3.574   0.455 -0.0136 -0.6541 -0.2365
   34phy    O33  914   4.208   3.416   0.399 -0.0530  0.1448 -0.1634
   34phy    H1B  915   4.164   3.384   0.323  1.2117  0.4829 -1.0701
   34phy    C12  916   4.274   3.621   0.277 -0.3980  0.4416 -0.7081
   34phy    O11  917   4.215   3.576   0.156  0.2893  0.0288  0.3881
   34phy    H1A  918   4.122   3.588   0.159  0.3205  0.5939 -0.4935
   35phy    C35  919   1.233   2.102   1.013  0.1862 -0.3850 -0.0426
   35phy    C33  920   1.211   1.976   1.087 -0.2162  0.0773 -0.4271
   35phy    C34  921   1.072   1.984   1.150 -0.1075 -0.1371 -0.2169
   35phy    C32  922   1.242   1.861   0.987  0.1024 -0.4318 -0.7334
   35phy    C31  923   1.300   1.728   1.038  0.6520 -0.4000  0.1154
   35phy    C30  924   1.286   1.621   0.928  0.0305 -0.1343  0.1919
   35phy    C28  925   1.370   1.496   0.921 -0.6618  0.1350  0.3950
   35phy    C29  926   1.330   1.396   1.025 -0.3825 -0.0383  0.1583
   35phy    C27  927   1.359   1.421   0.785  0.0056 -0.5142 -0.0369
   35phy    C26  928   1.435   1.468   0.668 -0.8010 -0.0273  0.4995
   35phy    C25  929   1.415   1.371   0.551  0.0301  0.0674 -0.1195
   35phy    C23  930   1.471   1.404   0.410 -0.3460  0.6087  0.3666
   35phy    C24  931   1.623   1.400   0.404  0.0985  0.2360  0.2449
   35phy    C22  932   1.411   1.287   0.327  0.1966  0.4526 -0.0717
   35phy    C21  933   1.390   1.311   0.181  0.2834  0.9199  0.4305
   35phy    C20  934   1.337   1.181   0.118  0.5546  0.5079 -0.4608
   35phy    C18  935   1.325   1.162  -0.039  0.2349  0.5597 -0.2064
   35phy    O01  936   1.280   1.287  -0.092  0.0927  0.0593  0.0385
   35phy    H01  937   1.201   1.305  -0.045  0.2335 -1.6324  1.0017
   35phy    C19  938   1.218   1.052  -0.065  0.1609  0.3052  0.0478
   35phy    C13  939   1.467   1.122  -0.100  0.1147  0.2492 -0.4556
   35phy     H3  940   1.526   1.217  -0.093  0.5833 -0.1340  1.5897
   35phy    O33  941   1.564   1.041  -0.026  0.7417  1.3439 -0.5830
   35phy    H1B  942   1.629   1.096   0.014  0.5724  1.0043  0.1820
   35phy    C12  943   1.510   1.129  -0.252 -0.1899  1.0100 -0.6100
   35phy    O11  944   1.437   1.188  -0.357  0.2536  0.7433 -0.6043
   35phy    H1A  945   1.355   1.142  -0.364 -1.4093  3.5599 -1.1404
   36phy    C35  946   1.849   1.196   2.320  0.4941  0.3107 -0.1649
   36phy    C33  947   1.868   1.257   2.186 -0.6371  0.0100 -0.6254
   36phy    C34  948   1.955   1.165   2.113 -0.1852  0.0823  0.0767
   36phy    C32  949   1.746   1.279   2.109 -0.0934  0.5127  0.4710
   36phy    C31  950   1.711   1.427   2.120 -0.7345 -0.1896  0.5174
   36phy    C30  951   1.572   1.460   2.058 -0.8791  0.4117  0.7610
   36phy    C28  952   1.557   1.615   2.070  0.2539  0.2470  0.7126
   36phy    C29  953   1.571   1.686   1.936 -0.2907  0.1489  0.0579
   36phy    C27  954   1.430   1.647   2.155  0.0187  0.0444 -0.4188
   36phy    C26  955   1.410   1.787   2.219  0.5908 -0.1307  0.3968
   36phy    C25  956   1.276   1.800   2.301  0.3908 -0.1246 -0.3747
   36phy    C23  957   1.256   1.924   2.392 -0.2582  0.1768  0.8513
   36phy    C24  958   1.215   2.042   2.304 -0.0678 -0.2621  0.1114
   36phy    C22  959   1.151   1.890   2.493  0.6277  0.5178  0.0342
   36phy    C21  960   1.166   1.971   2.622 -0.3837 -0.3025  0.0275
   36phy    C20  961   1.057   1.919   2.717  0.0991 -0.0295  0.6946
   36phy    C18  962   1.031   1.985   2.859  0.3509  0.2207 -0.7031
   36phy    O01  963   0.979   2.120   2.859 -0.3485  0.4986 -0.2178
   36phy    H01  964   0.977   2.152   2.947 -1.2258  0.1439 -0.0929
   36phy    C19  965   0.898   1.908   2.899 -0.1871  0.9399  0.0685
   36phy    C13  966   1.151   1.972   2.972 -0.3796  0.0082  0.3027
   36phy     H3  967   1.202   1.872   2.972  0.2957  0.3452  0.5940
   36phy    O33  968   1.105   1.981   3.109  0.1007 -0.3265 -0.1947
   36phy    H1B  969   1.071   2.068   3.124 -1.3669 -0.8296 -0.4812
   36phy    C12  970   1.274   2.072   2.967 -0.1939  0.4449 -0.2319
   36phy    O11  971   1.244   2.198   3.019 -0.4053 -0.2114 -0.0303
   36phy    H1A  972   1.230   2.194   3.112 -0.7599  0.5167 -0.0444
   37phy    C35  973   1.205   0.589   0.957 -0.6170 -0.5169  0.1139
   37phy    C33  974   1.116   0.640   1.068  0.5814 -0.3187 -0.3580
   37phy    C34  975   1.165   0.573   1.194  0.1701  0.4608  0.0022
   37phy    C32  976   1.136   0.797   1.080 -0.8850  0.7329  0.0674
   37phy    C31  977   1.013   0.877   1.109  0.4150  0.0753  0.0399
   37phy    C30  978   1.041   1.030   1.121 -0.2494  0.5332  0.0740
   37phy    C28  979   0.910   1.111   1.140  0.0543 -0.1417  0.3150
   37phy    C29  980   0.883   1.116   1.286 -0.0159 -0.0304 -0.0256
   37phy    C27  981   0.947   1.252   1.095  0.5889  0.9182  0.2540
   37phy    C26  982   0.877   1.292   0.965 -0.2794  0.0766 -0.1259
   37phy    C25  983   0.932   1.427   0.903  0.6560 -0.1953  0.6532
   37phy    C23  984   0.883   1.467   0.765 -0.1626 -0.3622  0.2709
   37phy    C24  985   0.892   1.616   0.753  0.2080  0.0041  0.7014
   37phy    C22  986   0.961   1.392   0.649  0.5093 -0.6636  0.1002
   37phy    C21  987   0.859   1.315   0.556 -0.1902  0.2923  0.0956
   37phy    C20  988   0.924   1.237   0.442  0.1295 -0.2681 -0.4597
   37phy    C18  989   0.841   1.186   0.323  0.2702  0.1363 -0.5851
   37phy    O01  990   0.761   1.081   0.391  0.3120  0.1415  0.0181
   37phy    H01  991   0.694   1.113   0.448  0.9368 -1.3618  1.6818
   37phy    C19  992   0.940   1.111   0.234  0.1697  0.0380  0.2424
   37phy    C13  993   0.755   1.293   0.241 -0.4576 -0.3018 -0.2334
   37phy     H3  994   0.681   1.332   0.315  0.0777 -0.3706  0.3496
   37phy    O33  995   0.824   1.420   0.220  0.5739 -0.0334  0.5059
   37phy    H1B  996   0.902   1.401   0.171  0.2837 -1.5324  0.5875
   37phy    C12  997   0.621   1.269   0.167  0.0035  0.2572 -0.6955
   37phy    O11  998   0.623   1.278   0.028  0.0620  0.0735 -0.0673
   37phy    H1A  999   0.619   1.369   0.003  0.8432  0.3701  0.8182
   38phy    C35 1000   0.361   1.253   1.238 -0.4048  0.1179 -0.0446
   38phy    C33 1001   0.420   1.173   1.348 -0.0111  0.3401 -0.0065
   38phy    C34 1002   0.460   1.028   1.307 -0.1130 -0.0115  0.0608
   38phy    C32 1003   0.524   1.254   1.436 -0.2959 -0.4822  0.2259
   38phy    C31 1004   0.551   1.224   1.590 -0.3747 -0.2738  0.1336
   38phy    C30 1005   0.668   1.310   1.644  0.1207  0.2353 -0.5666
   38phy    C28 1006   0.702   1.301   1.794  0.3009  0.2068  0.3192
   38phy    C29 1007   0.822   1.209   1.805  0.1407 -0.2270  0.0471
   38phy    C27 1008   0.741   1.445   1.844 -0.0801 -0.2591  0.1165
   38phy    C26 1009   0.737   1.485   1.990 -0.1624  0.1900  0.5204
   38phy    C25 1010   0.734   1.633   2.018  0.8690 -0.0330  0.6364
   38phy    C23 1011   0.746   1.661   2.170  0.3975  0.0609 -0.0437
   38phy    C24 1012   0.835   1.794   2.188 -0.2712  0.6042  0.7452
   38phy    C22 1013   0.607   1.684   2.233 -0.0824 -0.1093 -0.1344
   38phy    C21 1014   0.586   1.649   2.382  0.5912 -1.0747 -0.0545
   38phy    C20 1015   0.436   1.684   2.428  0.2196 -0.1194  0.0071
   38phy    C18 1016   0.401   1.692   2.582  0.1450 -0.3642  0.9355
   38phy    O01 1017   0.498   1.767   2.662  0.8957 -0.2981  0.1849
   38phy    H01 1018   0.513   1.850   2.621 -0.3109  0.1242  0.5565
   38phy    C19 1019   0.269   1.779   2.568  0.1495  0.5278 -0.0184
   38phy    C13 1020   0.368   1.557   2.667 -0.4039 -0.3202 -0.7443
   38phy     H3 1021   0.277   1.505   2.627 -0.9015 -0.0297 -0.0190
   38phy    O33 1022   0.316   1.589   2.796  0.8026  0.2911  0.5929
   38phy    H1B 1023   0.371   1.654   2.835  0.3785  0.5133  0.8299
   38phy    C12 1024   0.486   1.448   2.683 -0.4508 -0.2370 -0.3481
   38phy    O11 1025   0.443   1.323   2.730  0.0347  0.0679  0.3965
   38phy    H1A 1026   0.437   1.331   2.824  0.3971  2.2263  0.2742
   39phy    C35 1027   0.146   2.486   1.913 -0.2223 -0.6484 -0.7201
   39phy    C33 1028   0.261   2.470   1.820 -0.1622  0.5144 -0.2178
   39phy    C34 1029   0.204   2.496   1.685 -0.2465  0.3170  0.1837
   39phy    C32 1030   0.366   2.573   1.852 -0.3470  0.4942  0.6073
   39phy    C31 1031   0.486   2.525   1.947  0.1803  0.6798  0.1101
   39phy    C30 1032   0.559   2.643   2.002 -0.2470 -0.1286 -0.1659
   39phy    C28 1033   0.661   2.621   2.114  0.5883  0.2553 -0.0404
   39phy    C29 1034   0.800   2.636   2.064 -0.1000 -0.2784  0.2245
   39phy    C27 1035   0.627   2.726   2.222 -0.1823  0.2152 -0.1471
   39phy    C26 1036   0.657   2.694   2.361 -0.7089 -0.1965  0.2457
   39phy    C25 1037   0.645   2.810   2.461 -0.0731 -0.3207  0.7180
   39phy    C23 1038   0.698   2.783   2.604 -0.4012 -0.0545  0.2148
   39phy    C24 1039   0.818   2.881   2.625  0.2691  0.0794  0.4891
   39phy    C22 1040   0.583   2.831   2.700  0.0285 -0.4158  0.4262
   39phy    C21 1041   0.547   2.737   2.815 -0.1434  0.4147 -0.8403
   39phy    C20 1042   0.481   2.810   2.934  0.3549 -0.3304  0.6874
   39phy    C18 1043   0.452   2.729   3.068  0.3802  0.2619  0.1326
   39phy    O01 1044   0.585   2.679   3.104 -0.3618  0.3073 -0.4738
   39phy    H01 1045   0.606   2.609   3.044 -0.4013  1.3457 -1.7394
   39phy    C19 1046   0.431   2.843   3.169 -0.2309  0.5361  0.1559
   39phy    C13 1047   0.332   2.623   3.054 -0.4053  0.1848 -0.1235
   39phy     H3 1048   0.330   2.581   2.950 -2.3217  2.1065 -0.9389
   39phy    O33 1049   0.199   2.677   3.059 -0.4095 -0.1170  0.1877
   39phy    H1B 1050   0.189   2.736   3.131  0.0846 -2.1878  2.0795
   39phy    C12 1051   0.330   2.495   3.143 -0.2675  0.9695  0.2324
   39phy    O11 1052   0.422   2.393   3.111  0.8121 -0.1995  0.1295
   39phy    H1A 1053   0.501   2.437   3.087  0.7845  0.2630  0.8454
   40phy    C35 1054   1.580   3.284   1.767  0.2809  0.0422  0.5971
   40phy    C33 1055   1.722   3.252   1.716  0.2117  0.4224  0.0729
   40phy    C34 1056   1.720   3.159   1.595 -0.2423 -0.1080  0.6628
   40phy    C32 1057   1.799   3.379   1.692 -0.2649  0.4081 -0.2394
   40phy    C31 1058   1.916   3.391   1.781  0.0649  0.3458 -0.2573
   40phy    C30 1059   1.949   3.540   1.791 -0.1664 -0.0270  0.1960
   40phy    C28 1060   2.045   3.580   1.905  0.5875 -0.0233 -0.3920
   40phy    C29 1061   2.191   3.569   1.853 -0.4078 -0.5765  0.3077
   40phy    C27 1062   2.029   3.731   1.930 -0.3542 -0.5121  0.0986
   40phy    C26 1063   2.033   3.781   2.073 -0.1452 -0.1769  0.8613
   40phy    C25 1064   2.007   3.929   2.072  0.1986  0.3326 -0.5146
   40phy    C23 1065   2.042   4.012   2.190 -0.8440  0.4336 -0.2982
   40phy    C24 1066   2.162   4.101   2.159 -0.0322  0.2695  0.4356
   40phy    C22 1067   1.913   4.085   2.237 -0.4918 -0.1470 -0.3647
   40phy    C21 1068   1.885   4.087   2.391 -0.9198 -0.8005  0.4803
   40phy    C20 1069   1.761   4.172   2.413 -0.1455 -0.4489  0.4555
   40phy    C18 1070   1.674   4.193   2.540 -0.1990 -0.2507  0.3735
   40phy    O01 1071   1.763   4.201   2.648 -0.2344  0.2968 -0.5605
   40phy    H01 1072   1.723   4.222   2.730  2.1066  2.2058  0.1801
   40phy    C19 1073   1.620   4.335   2.522 -0.2364  0.2336  0.2338
   40phy    C13 1074   1.557   4.081   2.566 -0.2817  0.4188 -0.0934
   40phy     H3 1075   1.498   4.076   2.471 -0.4755  0.2664  0.0357
   40phy    O33 1076   1.454   4.117   2.658 -0.8209 -0.4067 -0.3256
   40phy    H1B 1077   1.424   4.204   2.640 -0.7242  0.0061  1.3655
   40phy    C12 1078   1.597   3.928   2.600 -0.2587 -0.1614 -0.2894
   40phy    O11 1079   1.644   3.905   2.730 -0.0295  0.4406 -1.1376
   40phy    H1A 1080   1.670   3.815   2.738 -1.6904 -0.0888 -1.1484
   41phy    C35 1081   0.236   1.506   1.874  0.1919  0.6149  0.0839
   41phy    C33 1082   0.303   1.513   1.737  0.4607 -0.8990 -0.7325
   41phy    C34 1083   0.224   1.440   1.633 -0.4326  0.1182 -0.1458
   41phy    C32 1084   0.328   1.656   1.687  0.3531  0.3132 -0.5147
   41phy    C31 1085   0.473   1.712   1.715 -0.1074  0.6436 -0.2673
   41phy    C30 1086   0.478   1.868   1.696  0.3888 -0.7739  0.2044
   41phy    C28 1087   0.622   1.920   1.690  0.1277  0.0965  0.3477
   41phy    C29 1088   0.668   1.956   1.552  0.0523  0.1700 -0.2259
   41phy    C27 1089   0.642   2.028   1.798 -0.7646  0.2457  0.1106
   41phy    C26 1090   0.776   2.063   1.862 -0.4654 -0.2453  0.4085
   41phy    C25 1091   0.771   2.178   1.967 -0.6081 -0.9132 -0.2530
   41phy    C23 1092   0.871   2.184   2.083  0.6045 -0.3409 -0.1445
   41phy    C24 1093   1.010   2.227   2.034  0.3397 -0.0305 -0.2900
   41phy    C22 1094   0.830   2.266   2.199 -0.3383 -0.7673  0.1593
   41phy    C21 1095   0.886   2.218   2.333 -0.5984 -0.0152  0.1156
   41phy    C20 1096   0.831   2.325   2.432 -0.2610 -0.0387  0.2391
   41phy    C18 1097   0.818   2.289   2.590  0.1141 -0.2001 -0.1464
   41phy    O01 1098   0.940   2.231   2.634  0.3455  0.0043 -0.0797
   41phy    H01 1099   0.935   2.198   2.721 -2.2484  3.6076  1.4130
   41phy    C19 1100   0.829   2.433   2.651 -0.7344 -0.4433 -0.1596
   41phy    C13 1101   0.687   2.213   2.644 -0.2791  0.0138 -0.1986
   41phy     H3 1102   0.596   2.259   2.598  0.2642  1.7979  0.4108
   41phy    O33 1103   0.662   2.239   2.783  0.3860 -0.1924 -0.0516
   41phy    H1B 1104   0.589   2.188   2.812 -0.7508  1.6383  0.5144
   41phy    C12 1105   0.664   2.060   2.603  0.2352  0.8081 -0.2794
   41phy    O11 1106   0.536   2.008   2.623 -0.0473 -0.2061  0.1778
   41phy    H1A 1107   0.469   2.074   2.619 -1.1636 -1.3024 -0.2346
   42phy    C35 1108   4.711   0.616   1.485 -0.0787  0.5866 -0.3482
   42phy    C33 1109   4.625   0.712   1.556 -0.1244 -0.1362  0.1568
   42phy    C34 1110   4.555   0.636   1.676 -0.2196  0.0680  0.0246
   42phy    C32 1111   4.713   0.822   1.617 -0.1061  0.2917 -0.4741
   42phy    C31 1112   4.699   0.957   1.554  0.1353 -0.2851 -0.2679
   42phy    C30 1113   4.806   1.057   1.599 -0.6734 -0.5798 -0.7362
   42phy    C28 1114   4.781   1.196   1.540 -0.2776 -0.0802  0.4512
   42phy    C29 1115   4.773   1.300   1.649  0.2684 -0.0539 -0.0199
   42phy    C27 1116   4.907   1.243   1.465 -0.5622  0.1962  0.0844
   42phy    C26 1117   4.895   1.261   1.312  0.6046 -0.4839 -0.5619
   42phy    C25 1118   5.014   1.341   1.261  0.1100  0.1100  0.3622
   42phy    C23 1119   4.999   1.372   1.112 -0.0362  0.2998 -0.2759
   42phy    C24 1120   5.041   1.516   1.080  0.1804  0.3134 -0.4343
   42phy    C22 1121   5.084   1.280   1.023 -0.1597  0.2054  0.2180
   42phy    C21 1122   5.013   1.194   0.918 -0.1825  0.0705 -0.0971
   42phy    C20 1123   5.108   1.076   0.885 -0.0193  0.0561  0.1133
   42phy    C18 1124   5.067   0.980   0.770  0.0899  0.5172 -0.4214
   42phy    O01 1125   4.935   0.931   0.804 -0.5093 -0.1396 -0.4289
   42phy    H01 1126   4.932   0.919   0.897  0.1209  0.2025 -0.3577
   42phy    C19 1127   5.166   0.860   0.787 -0.3175 -0.0349 -0.4542
   42phy    C13 1128   5.077   1.045   0.621 -0.0798  0.4733  0.1669
   42phy     H3 1129   4.998   1.125   0.619 -1.4397 -0.7584  1.9232
   42phy    O33 1130   5.189   1.123   0.592 -0.1211 -0.2428 -0.0615
   42phy    H1B 1131   5.235   1.142   0.673  1.0967 -0.9539 -0.5538
   42phy    C12 1132   5.009   0.993   0.494  0.2499  0.2119  0.0235
   42phy    O11 1133   5.068   0.894   0.418 -0.2021  0.3051  0.3629
   42phy    H1A 1134   5.124   0.848   0.478 -1.0739  0.0938  1.0364
   43phy    C35 1135   4.971   0.572   1.747  0.2178 -0.4993  0.3422
   43phy    C33 1136   5.106   0.558   1.808 -1.1767 -0.0564  0.2300
   43phy    C34 1137   5.134   0.406   1.821  0.4651 -0.0686  0.0642
   43phy    C32 1138   5.209   0.631   1.718  0.0507  0.0275 -0.0252
   43phy    C31 1139   5.329   0.677   1.803  0.0945 -0.2673 -0.8328
   43phy    C30 1140   5.427   0.773   1.718  0.1591  0.4738 -0.1038
   43phy    C28 1141   5.541   0.837   1.799  0.1842  0.7750 -0.6160
   43phy    C29 1142   5.671   0.832   1.716 -0.4666 -0.0791 -0.7061
   43phy    C27 1143   5.507   0.976   1.849  0.7398 -0.6942  0.5790
   43phy    C26 1144   5.523   0.999   2.004 -0.4031 -0.0549  0.4005
   43phy    C25 1145   5.455   1.133   2.043  0.1323 -0.0229  0.1437
   43phy    C23 1146   5.514   1.188   2.178  0.3962  0.1049  0.0447
   43phy    C24 1147   5.511   1.344   2.182 -0.0361 -0.0752 -0.0089
   43phy    C22 1148   5.441   1.135   2.307  0.5092 -0.3569 -0.0083
   43phy    C21 1149   5.548   1.097   2.415 -0.4396 -0.8208  0.1737
   43phy    C20 1150   5.480   1.027   2.527 -0.2215 -0.0158 -0.0460
   43phy    C18 1151   5.558   0.969   2.651 -0.0382 -0.0578  0.2082
   43phy    O01 1152   5.637   1.068   2.721 -0.0078  0.5434 -0.1975
   43phy    H01 1153   5.598   1.153   2.732  0.2245  0.6230  0.0155
   43phy    C19 1154   5.447   0.946   2.758 -0.3190 -0.3305  0.1681
   43phy    C13 1155   5.642   0.831   2.620  0.0531 -0.3486 -0.3698
   43phy     H3 1156   5.571   0.760   2.572 -2.4738  1.7922 -0.0683
   43phy    O33 1157   5.681   0.760   2.738 -0.2810 -0.1882  0.0639
   43phy    H1B 1158   5.749   0.816   2.769 -1.5107  0.8883  0.9329
   43phy    C12 1159   5.774   0.834   2.535 -0.0244 -0.4556 -0.1921
   43phy    O11 1160   5.886   0.906   2.585 -0.0016 -0.0016  0.0299
   43phy    H1A 1161   5.894   0.985   2.536 -1.4531 -0.4724 -1.0129
   44phy    C35 1162   1.196   2.149   0.630  0.7354  0.0911 -0.2415
   44phy    C33 1163   1.178   2.004   0.581  0.2000 -0.0701  0.0098
   44phy    C34 1164   1.045   1.927   0.603 -0.6207 -0.0253  0.1850
   44phy    C32 1165   1.214   2.010   0.435 -0.7178  0.2832 -0.2544
   44phy    C31 1166   1.324   1.912   0.388  0.5247  0.1787 -0.4305
   44phy    C30 1167   1.342   1.930   0.243 -0.2534 -0.3623  0.2000
   44phy    C28 1168   1.444   1.834   0.178  0.0712 -0.3512  0.1956
   44phy    C29 1169   1.369   1.715   0.108 -0.4473  0.0013 -0.2558
   44phy    C27 1170   1.517   1.916   0.070 -0.4239  0.2825 -0.7737
   44phy    C26 1171   1.663   1.871   0.039 -0.0131  0.1250  0.2068
   44phy    C25 1172   1.746   1.979  -0.033  0.6127  0.1616 -0.0710
   44phy    C23 1173   1.895   1.952  -0.069  0.7234 -0.2777  0.5481
   44phy    C24 1174   1.904   1.917  -0.221 -0.0288  0.2024  0.4979
   44phy    C22 1175   1.980   2.071  -0.026  0.5963  0.6382  0.1039
   44phy    C21 1176   2.028   2.065   0.119 -0.4104  0.2205  0.2746
   44phy    C20 1177   2.081   2.197   0.162 -0.0521 -0.4853 -0.5357
   44phy    C18 1178   2.031   2.276   0.291 -0.4719 -0.4248 -0.3375
   44phy    O01 1179   1.890   2.249   0.312  0.2982 -0.1254 -0.0986
   44phy    H01 1180   1.848   2.311   0.369  2.1126  0.9211  0.1619
   44phy    C19 1181   2.044   2.425   0.245  0.1045 -0.6913 -0.2043
   44phy    C13 1182   2.125   2.238   0.420 -0.2812  0.2050  0.2754
   44phy     H3 1183   2.093   2.134   0.446 -0.8334  0.0601 -0.8897
   44phy    O33 1184   2.269   2.218   0.407  0.0345  0.4005 -0.4601
   44phy    H1B 1185   2.285   2.126   0.404  2.4411  0.6852  0.9100
   44phy    C12 1186   2.092   2.273   0.576 -0.3336  0.6771  0.2068
   44phy    O11 1187   2.170   2.374   0.632  0.0772 -0.0491  0.3668
   44phy    H1A 1188   2.256   2.359   0.598  0.4207 -0.2049  1.2774
   45phy    C35 1189   1.300   2.137   1.462  0.0902 -0.3334  0.2296
   45phy    C33 1190   1.380   2.262   1.499 -0.1206 -0.3390 -0.2321
   45phy    C34 1191   1.454   2.312   1.379 -0.0041  0.5009  0.1441
   45phy    C32 1192   1.288   2.368   1.557 -0.1918  0.1000  0.1004
   45phy    C31 1193   1.357   2.442   1.669 -0.7562  0.2950  0.1002
   45phy    C30 1194   1.268   2.554   1.724  0.5540 -0.0503  0.3633
   45phy    C28 1195   1.334   2.614   1.854 -0.6754  0.1874 -0.0325
   45phy    C29 1196   1.384   2.756   1.819 -0.1308 -0.6790 -0.1129
   45phy    C27 1197   1.229   2.630   1.964  0.0408  0.1021  0.1023
   45phy    C26 1198   1.258   2.610   2.112 -0.4140  0.2582  0.4259
   45phy    C25 1199   1.138   2.588   2.205 -0.5870 -0.1314  0.3154
   45phy    C23 1200   1.167   2.616   2.357 -0.1344  0.1850  0.0654
   45phy    C24 1201   1.049   2.694   2.416  0.0188 -0.4182 -0.3518
   45phy    C22 1202   1.212   2.491   2.436 -0.1715 -0.0689  0.4309
   45phy    C21 1203   1.357   2.487   2.475 -0.1825 -0.3335 -0.5152
   45phy    C20 1204   1.412   2.387   2.576 -0.6832  0.2275 -0.0914
   45phy    C18 1205   1.525   2.433   2.680 -0.0801 -0.5964  0.6952
   45phy    O01 1206   1.465   2.528   2.774  0.4809  0.5372  0.3590
   45phy    H01 1207   1.543   2.556   2.820  0.5093 -0.7899  1.1533
   45phy    C19 1208   1.540   2.311   2.768  0.5025  0.0298 -0.2325
   45phy    C13 1209   1.666   2.495   2.613  0.3323  0.4106 -0.5424
   45phy     H3 1210   1.702   2.426   2.532 -2.3371 -0.7439 -0.8314
   45phy    O33 1211   1.773   2.485   2.708 -0.4335  0.6172 -0.2054
   45phy    H1B 1212   1.847   2.530   2.671  0.9116 -1.7330 -0.6351
   45phy    C12 1213   1.664   2.640   2.560  0.4404  0.0726  0.1685
   45phy    O11 1214   1.638   2.732   2.663 -0.0766  0.0382 -0.2780
   45phy    H1A 1215   1.605   2.812   2.627 -0.2722  1.1484  2.1207
   46phy    C35 1216   2.516   3.336   1.869 -0.1849  0.0395  0.3827
   46phy    C33 1217   2.584   3.208   1.918 -0.3767 -0.0482  0.2611
   46phy    C34 1218   2.737   3.220   1.909  0.4004  0.4507 -0.3497
   46phy    C32 1219   2.550   3.189   2.069 -0.5499  0.7309  0.3133
   46phy    C31 1220   2.424   3.104   2.095  0.0458 -0.7203  0.2950
   46phy    C30 1221   2.376   3.074   2.240  0.1512 -0.3253 -0.0531
   46phy    C28 1222   2.230   3.020   2.248  0.2745 -0.1354 -0.8594
   46phy    C29 1223   2.227   2.865   2.234  0.4870 -0.0748  0.3456
   46phy    C27 1224   2.166   3.050   2.386 -0.3104 -0.8975  0.0836
   46phy    C26 1225   2.019   3.096   2.374  0.1156  0.3008 -0.6149
   46phy    C25 1226   1.972   3.113   2.524  0.5898  0.0657 -0.3951
   46phy    C23 1227   1.830   3.151   2.557  0.2858 -0.0551 -0.8024
   46phy    C24 1228   1.734   3.038   2.562  0.3403 -0.2021  0.3085
   46phy    C22 1229   1.823   3.216   2.697  0.4765  0.4538  0.3006
   46phy    C21 1230   1.734   3.341   2.717  0.7069  0.7019  0.0114
   46phy    C20 1231   1.706   3.371   2.865 -0.6897  0.2734  0.2597
   46phy    C18 1232   1.582   3.448   2.918  0.4180  0.0846  0.0022
   46phy    O01 1233   1.463   3.380   2.876  0.2084  0.3205 -0.8966
   46phy    H01 1234   1.388   3.436   2.883 -0.4477 -0.6771  0.6046
   46phy    C19 1235   1.607   3.432   3.070 -0.0618  0.3594 -0.6565
   46phy    C13 1236   1.568   3.599   2.866  0.3104  0.3023  0.0240
   46phy     H3 1237   1.563   3.589   2.755 -1.1859 -0.0047  0.0878
   46phy    O33 1238   1.681   3.673   2.887  0.0754 -0.1270  0.0792
   46phy    H1B 1239   1.708   3.670   2.977  1.6020 -2.0222 -0.3771
   46phy    C12 1240   1.432   3.677   2.898  0.6271  0.0466  0.3789
   46phy    O11 1241   1.317   3.594   2.886  0.0691  0.2577  0.4471
   46phy    H1A 1242   1.237   3.644   2.885 -0.1256 -0.0362 -1.2795
   47phy    C35 1243   0.826   2.297   1.471 -0.1379 -0.2149 -0.1915
   47phy    C33 1244   0.792   2.417   1.562  0.0168 -0.0300 -0.1473
   47phy    C34 1245   0.904   2.443   1.659 -0.0762  0.9402  0.3162
   47phy    C32 1246   0.755   2.540   1.477  0.1162 -0.1616  0.2054
   47phy    C31 1247   0.612   2.598   1.511 -0.1929  0.0648 -0.2133
   47phy    C30 1248   0.588   2.726   1.435 -0.2764  0.5705 -0.5137
   47phy    C28 1249   0.443   2.780   1.440  0.0694 -0.5477 -0.2633
   47phy    C29 1250   0.427   2.883   1.553 -0.2121  0.4387  0.1561
   47phy    C27 1251   0.413   2.845   1.301 -0.1726 -0.3450 -0.1022
   47phy    C26 1252   0.269   2.827   1.264  0.1355 -0.3604  1.0307
   47phy    C25 1253   0.230   2.907   1.136  0.2245 -0.0472  0.0367
   47phy    C23 1254   0.082   2.891   1.093  0.3222  0.0618 -0.2005
   47phy    C24 1255  -0.021   2.969   1.179 -0.2880  0.0340  0.9432
   47phy    C22 1256   0.067   2.939   0.947 -0.7304 -0.2566 -0.3589
   47phy    C21 1257  -0.010   2.844   0.857  0.2868  0.1233 -0.6000
   47phy    C20 1258   0.032   2.882   0.711  0.1255  0.1927 -0.2472
   47phy    C18 1259  -0.043   2.827   0.589  0.0784 -1.0275  0.0973
   47phy    O01 1260  -0.061   2.687   0.600  0.0352 -0.5981  0.4943
   47phy    H01 1261   0.008   2.662   0.658 -0.6266  0.7555  1.9582
   47phy    C19 1262   0.058   2.867   0.482  0.1090  0.6003 -0.0049
   47phy    C13 1263  -0.194   2.889   0.570 -0.2804  0.2198  0.4800
   47phy     H3 1264  -0.245   2.839   0.656  1.4624 -0.0799  1.4013
   47phy    O33 1265  -0.227   3.025   0.605  0.2970  0.3358 -0.3595
   47phy    H1B 1266  -0.314   3.033   0.639 -0.7546 -3.1457 -1.8655
   47phy    C12 1267  -0.301   2.836   0.465  0.2486  0.6376  0.4951
   47phy    O11 1268  -0.269   2.710   0.414  0.1489  0.6897  0.0324
   47phy    H1A 1269  -0.230   2.662   0.485 -1.7014  0.3715  0.8991
   48phy    C35 1270   1.463   3.114   2.331 -0.0424 -0.2418  0.4707
   48phy    C33 1271   1.473   3.032   2.201 -0.0188 -0.7650 -0.4407
   48phy    C34 1272   1.423   3.123   2.087 -0.5983  0.2911 -0.3443
   48phy    C32 1273   1.619   2.981   2.179  0.4327  1.0108 -0.8289
   48phy    C31 1274   1.637   2.834   2.144  0.0365 -0.2271  0.0153
   48phy    C30 1275   1.768   2.797   2.090 -0.0466 -0.0661  0.3525
   48phy    C28 1276   1.784   2.645   2.055 -0.1626  0.3251  0.4616
   48phy    C29 1277   1.751   2.623   1.910  0.1563 -0.0783 -0.4275
   48phy    C27 1278   1.934   2.609   2.073  0.7362  0.0080 -0.2074
   48phy    C26 1279   1.964   2.468   2.114 -0.3566 -0.9194 -0.2709
   48phy    C25 1280   2.107   2.427   2.072 -0.2615 -0.0350 -0.1219
   48phy    C23 1281   2.164   2.289   2.105  0.4778 -0.0441 -0.5218
   48phy    C24 1282   2.229   2.229   1.989 -0.2954 -0.4629 -0.1367
   48phy    C22 1283   2.271   2.284   2.214  0.3012 -0.6537 -0.3705
   48phy    C21 1284   2.234   2.246   2.359  0.2385  0.4736 -0.4883
   48phy    C20 1285   2.339   2.283   2.467 -0.1114  0.1780  0.2249
   48phy    C18 1286   2.302   2.362   2.602  0.5167 -0.0564  0.2662
   48phy    O01 1287   2.219   2.284   2.680  0.2534  0.9341 -0.0682
   48phy    H01 1288   2.255   2.199   2.694 -0.8917  0.6870  1.6512
   48phy    C19 1289   2.436   2.358   2.675  0.1944  0.2375 -0.4284
   48phy    C13 1290   2.248   2.513   2.573 -0.5212 -0.1166 -0.3409
   48phy     H3 1291   2.320   2.567   2.507 -0.5379 -0.7061 -0.8520
   48phy    O33 1292   2.270   2.588   2.698  0.5560 -0.3963 -0.0205
   48phy    H1B 1293   2.243   2.546   2.777 -1.9986 -0.3414 -0.7608
   48phy    C12 1294   2.100   2.534   2.526  0.1849  0.0068  0.1579
   48phy    O11 1295   2.008   2.453   2.592  0.1668 -0.0430  0.4080
   48phy    H1A 1296   2.035   2.375   2.635 -0.0482  1.3636  3.3469
   49phy    C35 1297   1.060   1.725   1.859 -0.0406 -0.3773 -0.2492
   49phy    C33 1298   1.157   1.815   1.786  0.5858  0.6117 -0.2916
   49phy    C34 1299   1.094   1.851   1.647  0.1881  0.4660  0.4941
   49phy    C32 1300   1.204   1.934   1.870  0.1288 -0.4370  0.0178
   49phy    C31 1301   1.355   1.957   1.893 -0.8907  0.2731 -0.1416
   49phy    C30 1302   1.403   2.094   1.952  0.6097 -0.2031  0.1128
   49phy    C28 1303   1.554   2.106   1.959 -0.0725 -0.4883  0.2199
   49phy    C29 1304   1.605   2.189   1.848  0.1348  0.0476 -0.0351
   49phy    C27 1305   1.586   2.182   2.088 -0.2327 -0.0676 -0.2473
   49phy    C26 1306   1.647   2.097   2.195 -0.4669 -0.0667 -0.4413
   49phy    C25 1307   1.691   2.180   2.321 -0.1012 -0.1188  0.3857
   49phy    C23 1308   1.768   2.101   2.425 -0.4493  0.0571  0.3189
   49phy    C24 1309   1.887   2.175   2.491 -0.5338  0.1045  0.1480
   49phy    C22 1310   1.683   2.026   2.527 -0.3774 -0.3897  0.0606
   49phy    C21 1311   1.714   1.882   2.562 -0.0027  0.2334 -0.1402
   49phy    C20 1312   1.598   1.834   2.653 -0.6181 -0.2164  0.3486
   49phy    C18 1313   1.591   1.686   2.719  0.1173  0.8652  0.0281
   49phy    O01 1314   1.716   1.667   2.788  0.1586  0.4510 -0.0875
   49phy    H01 1315   1.695   1.586   2.832 -1.5167 -0.1874 -1.9334
   49phy    C19 1316   1.488   1.702   2.832 -0.3194 -0.1751  0.5665
   49phy    C13 1317   1.552   1.561   2.619 -0.3894  0.3562  0.1824
   49phy     H3 1318   1.459   1.589   2.562 -0.8352 -1.1587  0.1231
   49phy    O33 1319   1.505   1.443   2.687 -0.2609 -0.4723  0.1019
   49phy    H1B 1320   1.574   1.395   2.727  0.9465  0.1754 -1.1228
   49phy    C12 1321   1.665   1.510   2.510  0.5264  0.4417 -0.3747
   49phy    O11 1322   1.782   1.461   2.574 -0.0549  0.3865 -0.0039
   49phy    H1A 1323   1.844   1.530   2.582 -0.1519  0.4169  0.5194
   50phy    C35 1324   0.447   2.024   0.431  0.3076  0.3657 -0.1401
   50phy    C33 1325   0.496   1.957   0.559  0.4517  0.2972  0.0882
   50phy    C34 1326   0.495   1.813   0.541 -0.2633 -0.5432  0.2056
   50phy    C32 1327   0.633   2.003   0.616 -0.3373 -0.9617 -0.2791
   50phy    C31 1328   0.636   2.136   0.699  0.4925 -0.1226 -0.0012
   50phy    C30 1329   0.782   2.167   0.754 -0.8828 -0.0280  0.0242
   50phy    C28 1330   0.792   2.297   0.830  0.3112 -0.6790 -0.0372
   50phy    C29 1331   0.800   2.267   0.984  0.1526 -0.0758 -0.1459
   50phy    C27 1332   0.909   2.377   0.778 -0.4354 -0.1531 -0.3281
   50phy    C26 1333   0.867   2.491   0.678 -0.5492  0.1974  0.2873
   50phy    C25 1334   0.993   2.556   0.618 -0.0832  0.2808 -0.0085
   50phy    C23 1335   0.974   2.687   0.542  0.3842  0.4296  0.3516
   50phy    C24 1336   0.992   2.810   0.635  0.3707  0.4200  0.5877
   50phy    C22 1337   1.085   2.692   0.444  0.2656 -0.3032 -0.4530
   50phy    C21 1338   1.046   2.653   0.303 -0.3454  0.1402 -0.3875
   50phy    C20 1339   1.162   2.648   0.200 -0.5347  0.0677  0.3377
   50phy    C18 1340   1.129   2.594   0.058  0.0888 -0.4738  0.5010
   50phy    O01 1341   1.074   2.464   0.069  0.4299  0.3599  0.2626
   50phy    H01 1342   0.985   2.474   0.096  0.8631  3.3938  0.9650
   50phy    C19 1343   1.272   2.582  -0.010  0.1178  0.3147 -0.4489
   50phy    C13 1344   1.034   2.692  -0.028 -0.2091  0.0800 -0.1829
   50phy     H3 1345   0.934   2.681   0.023 -0.2999 -3.2028 -0.8534
   50phy    O33 1346   1.052   2.838  -0.016  0.5158  0.0573  0.1346
   50phy    H1B 1347   1.123   2.867  -0.070  0.6681 -1.1288 -0.3310
   50phy    C12 1348   0.948   2.650  -0.153 -0.0586  0.1548 -0.2413
   50phy    O11 1349   0.908   2.516  -0.168  0.6214 -0.0167  0.6872
   50phy    H1A 1350   0.984   2.463  -0.166 -1.6097 -3.5260  1.7827
   51phy    C35 1351   2.026   1.946   1.861 -0.3993  0.1023  0.1727
   51phy    C33 1352   1.948   1.855   1.766 -0.0874  0.3012  0.7397
   51phy    C34 1353   1.918   1.725   1.838 -0.1381 -0.1136  0.3354
   51phy    C32 1354   1.826   1.916   1.699  0.5087  0.0687  0.1794
   51phy    C31 1355   1.799   1.865   1.553 -0.7071  0.3214 -0.1897
   51phy    C30 1356   1.705   1.943   1.468 -0.1541 -0.5423  0.4780
   51phy    C28 1357   1.701   1.881   1.327  0.4884  0.4718 -0.2044
   51phy    C29 1358   1.583   1.778   1.330  0.1888  0.5222  0.1656
   51phy    C27 1359   1.673   1.990   1.221  0.9005  0.5255 -0.2651
   51phy    C26 1360   1.708   1.958   1.079 -0.3629 -0.1464 -0.1297
   51phy    C25 1361   1.643   2.052   0.976  0.4336 -0.3228  0.0739
   51phy    C23 1362   1.647   2.020   0.823  0.4195 -0.1308 -0.1989
   51phy    C24 1363   1.577   1.888   0.785 -0.4974  0.3018 -0.3426
   51phy    C22 1364   1.597   2.145   0.751 -0.2928 -0.2131  0.6310
   51phy    C21 1365   1.663   2.195   0.616  0.6897  0.2498 -0.0242
   51phy    C20 1366   1.604   2.336   0.593 -0.2509 -0.0598 -0.3717
   51phy    C18 1367   1.610   2.399   0.450 -0.3754  1.0477  0.4526
   51phy    O01 1368   1.741   2.422   0.414  0.1679 -0.1809  0.3010
   51phy    H01 1369   1.773   2.495   0.464  0.4089  0.4373 -0.7123
   51phy    C19 1370   1.544   2.537   0.480  1.1331 -0.3164  0.0889
   51phy    C13 1371   1.538   2.309   0.331  0.6735  0.1471 -0.2582
   51phy     H3 1372   1.589   2.209   0.336 -1.2251 -0.8291  0.6968
   51phy    O33 1373   1.405   2.258   0.371 -0.1320  0.2038 -0.0922
   51phy    H1B 1374   1.412   2.228   0.460  1.3904 -0.6549 -0.4594
   51phy    C12 1375   1.569   2.306   0.182 -0.4312  0.8536 -0.3159
   51phy    O11 1376   1.694   2.362   0.145  0.1599  0.0639 -0.6252
   51phy    H1A 1377   1.754   2.314   0.198 -1.0228 -1.9777 -1.0473
   52phy    C35 1378   1.305   0.972   0.552  0.0473  0.2575 -0.1037
   52phy    C33 1379   1.337   0.986   0.703  0.6098  0.4281 -0.1252
   52phy    C34 1380   1.215   0.988   0.792  0.0685 -0.1846 -0.4853
   52phy    C32 1381   1.441   0.885   0.746  0.1475  0.0831  0.8164
   52phy    C31 1382   1.570   0.951   0.791  0.2798  0.4630  0.4653
   52phy    C30 1383   1.676   0.847   0.824  0.1874  0.1395  0.0744
   52phy    C28 1384   1.804   0.901   0.892 -0.1679  0.1884 -0.2447
   52phy    C29 1385   1.855   0.800   0.994 -0.0045 -0.0625  0.8775
   52phy    C27 1386   1.929   0.926   0.799 -0.0832  0.2958 -0.6234
   52phy    C26 1387   1.929   1.059   0.726  0.0531 -0.0758  0.0389
   52phy    C25 1388   2.036   1.083   0.620 -0.4556  0.1572  0.5981
   52phy    C23 1389   2.021   1.226   0.569 -0.2575  0.1014 -0.2335
   52phy    C24 1390   2.142   1.309   0.623  0.2784  0.0389  0.0787
   52phy    C22 1391   2.055   1.231   0.420  0.4874 -0.0907  0.3726
   52phy    C21 1392   1.939   1.226   0.317  0.1239 -0.3888 -0.2366
   52phy    C20 1393   1.987   1.209   0.177 -0.3247 -0.6003  0.1782
   52phy    C18 1394   1.885   1.233   0.066  0.6398 -0.1497  0.8185
   52phy    O01 1395   1.764   1.170   0.105 -0.0607  0.0207 -0.6959
   52phy    H01 1396   1.786   1.107   0.170  0.2345 -0.5547 -1.3477
   52phy    C19 1397   1.935   1.151  -0.051 -0.4039 -0.1627  0.1148
   52phy    C13 1398   1.859   1.388   0.021  0.1670  0.1088 -0.2317
   52phy     H3 1399   1.842   1.441   0.119 -0.8496 -1.2895  0.3829
   52phy    O33 1400   1.973   1.460  -0.024 -0.2757  0.0480  0.3697
   52phy    H1B 1401   1.970   1.458  -0.117  2.9438 -2.0616  0.1340
   52phy    C12 1402   1.725   1.453  -0.032 -1.0032  0.3540 -0.2581
   52phy    O11 1403   1.717   1.474  -0.169 -0.3927  0.9419  0.3800
   52phy    H1A 1404   1.739   1.394  -0.212  1.8427  2.6954 -2.0324
   53phy    C35 1405   0.716   3.856   0.948 -0.3598  0.7354 -0.0057
   53phy    C33 1406   0.788   3.747   1.012 -0.2189  0.2633 -0.0435
   53phy    C34 1407   0.716   3.721   1.145 -0.0562  0.3482  0.6511
   53phy    C32 1408   0.758   3.622   0.921 -0.7632  0.3891  0.4013
   53phy    C31 1409   0.863   3.515   0.896 -0.1468 -0.4689 -0.0409
   53phy    C30 1410   0.809   3.400   0.814 -0.7385  0.0924 -0.2652
   53phy    C28 1411   0.913   3.312   0.743  0.4961 -0.2617 -0.4813
   53phy    C29 1412   0.878   3.164   0.755 -0.5386 -0.0147 -0.0484
   53phy    C27 1413   0.942   3.357   0.603 -0.8569  0.0308 -0.1904
   53phy    C26 1414   1.095   3.373   0.570  0.3184 -0.7002  0.9276
   53phy    C25 1415   1.129   3.421   0.430  0.4187 -0.7044  0.2241
   53phy    C23 1416   1.271   3.424   0.371  0.5527  0.2161  0.0570
   53phy    C24 1417   1.269   3.399   0.221 -0.1022 -0.3217 -0.0155
   53phy    C22 1418   1.338   3.558   0.397  0.2314 -0.0341 -0.4327
   53phy    C21 1419   1.488   3.572   0.375  0.6159 -1.0321 -0.8166
   53phy    C20 1420   1.534   3.716   0.398  0.0039 -0.2273  0.3121
   53phy    C18 1421   1.674   3.765   0.345 -0.1247  0.5344  0.0958
   53phy    O01 1422   1.772   3.682   0.412  0.0738 -0.0688 -0.2815
   53phy    H01 1423   1.726   3.635   0.479  0.4726  1.3326  1.0314
   53phy    C19 1424   1.698   3.899   0.417 -0.2361  0.1875  0.4783
   53phy    C13 1425   1.683   3.755   0.183  0.4384 -0.0110 -0.1639
   53phy     H3 1426   1.669   3.646   0.164 -0.4887  0.0238  0.2702
   53phy    O33 1427   1.566   3.803   0.105  0.3012  0.1849  0.0026
   53phy    H1B 1428   1.589   3.874   0.047 -1.7209  0.0394 -1.0773
   53phy    C12 1429   1.814   3.763   0.096 -1.3010 -0.2737  0.3342
   53phy    O11 1430   1.815   3.699  -0.027 -0.2199 -0.0795  0.2047
   53phy    H1A 1431   1.866   3.621  -0.024 -2.6271 -1.7433 -0.0546
   54phy    C35 1432   3.531   2.486   0.743  0.4916  1.1589 -0.2132
   54phy    C33 1433   3.569   2.527   0.882 -0.4499  0.1109  0.9524
   54phy    C34 1434   3.723   2.521   0.900  0.3597 -0.5260  0.2974
   54phy    C32 1435   3.498   2.659   0.915 -0.0281  0.0177 -0.7844
   54phy    C31 1436   3.385   2.655   1.025  0.5489 -0.3810 -0.3223
   54phy    C30 1437   3.309   2.791   1.031  0.0062 -0.3210  0.1252
   54phy    C28 1438   3.186   2.804   1.122  0.6583  0.0823  0.4443
   54phy    C29 1439   3.224   2.828   1.266 -0.1339 -0.1473 -0.2793
   54phy    C27 1440   3.084   2.909   1.079 -0.4314  0.0784  0.2376
   54phy    C26 1441   2.964   2.838   1.015  0.3813  0.2787 -0.7299
   54phy    C25 1442   2.853   2.937   0.977 -0.1040 -0.1958 -0.2295
   54phy    C23 1443   2.747   2.892   0.877 -0.1068  0.2631 -0.5777
   54phy    C24 1444   2.633   2.828   0.952  0.1980 -0.0189 -0.1665
   54phy    C22 1445   2.675   3.012   0.809 -0.5135 -0.0120  0.1216
   54phy    C21 1446   2.739   3.071   0.685  0.0176 -0.8146 -1.0284
   54phy    C20 1447   2.651   3.191   0.636 -0.4393 -0.1968 -0.5138
   54phy    C18 1448   2.699   3.279   0.513 -0.5985  0.1447 -0.1292
   54phy    O01 1449   2.805   3.367   0.559  0.2231 -0.3676 -0.7336
   54phy    H01 1450   2.778   3.438   0.614 -1.2621 -3.5000  3.0888
   54phy    C19 1451   2.573   3.364   0.484  0.3883 -0.3559 -0.1572
   54phy    C13 1452   2.738   3.197   0.376  0.5516  0.0315  0.1301
   54phy     H3 1453   2.829   3.137   0.400 -0.4777 -1.0249  1.6329
   54phy    O33 1454   2.656   3.092   0.338 -0.0336  0.9697 -0.0311
   54phy    H1B 1455   2.585   3.132   0.292  0.1200 -0.3497 -1.4767
   54phy    C12 1456   2.806   3.255   0.252 -0.1521  0.0288 -0.5889
   54phy    O11 1457   2.864   3.183   0.148 -0.2759 -0.0190  0.1560
   54phy    H1A 1458   2.804   3.116   0.120  0.2246 -0.4129  0.0220
   55phy    C35 1459   0.605   4.313   1.733  0.2356 -0.5917 -0.2396
   55phy    C33 1460   0.506   4.205   1.775 -0.0446 -0.6292 -0.5102
   55phy    C34 1461   0.517   4.182   1.929  0.3536 -0.1422 -0.3429
   55phy    C32 1462   0.357   4.238   1.750 -0.3682  0.5902 -0.2590
   55phy    C31 1463   0.274   4.147   1.655  0.0413 -0.1594 -0.2661
   55phy    C30 1464   0.129   4.199   1.656  0.0365  0.5109 -0.1038
   55phy    C28 1465   0.043   4.114   1.568 -0.4889  0.5366  0.4903
   55phy    C29 1466  -0.033   4.004   1.642  1.4935  0.2369  0.3205
   55phy    C27 1467  -0.056   4.204   1.491 -0.0487 -0.2842 -0.0673
   55phy    C26 1468  -0.055   4.175   1.338 -0.6052 -0.0498 -0.1953
   55phy    C25 1469  -0.137   4.270   1.258 -0.4894 -0.3244 -0.4297
   55phy    C23 1470  -0.134   4.245   1.105  0.6398 -0.3186 -0.1404
   55phy    C24 1471  -0.261   4.170   1.073 -0.2833 -0.8313 -0.3409
   55phy    C22 1472  -0.119   4.388   1.039  0.2549  0.7415 -0.3516
   55phy    C21 1473  -0.103   4.377   0.890 -0.5136 -0.6945  0.4378
   55phy    C20 1474  -0.123   4.510   0.808 -0.7160 -0.0098  0.3883
   55phy    C18 1475  -0.110   4.508   0.651  0.3632 -0.0535  0.3643
   55phy    O01 1476   0.017   4.451   0.610  0.4265 -0.4449  0.3783
   55phy    H01 1477   0.049   4.490   0.531 -1.0907 -1.2733 -0.6999
   55phy    C19 1478  -0.111   4.658   0.617 -0.6315  0.1811  0.5238
   55phy    C13 1479  -0.225   4.426   0.580 -0.4989  0.0820  0.2570
   55phy     H3 1480  -0.205   4.324   0.621  1.7169  0.2729 -0.2067
   55phy    O33 1481  -0.361   4.445   0.631 -0.3020  0.4266  0.1996
   55phy    H1B 1482  -0.401   4.515   0.582 -1.0447 -1.4470 -2.0989
   55phy    C12 1483  -0.225   4.360   0.434  0.1026  0.3199  0.3698
   55phy    O11 1484  -0.314   4.253   0.420  0.3978 -0.2413  0.2740
   55phy    H1A 1485  -0.298   4.197   0.494  1.4373  2.3278  2.1139
   56phy    C35 1486   3.541   2.994   2.379 -0.0692 -0.0575 -0.1622
   56phy    C33 1487   3.453   3.069   2.283 -0.0615 -0.0845  0.1000
   56phy    C34 1488   3.527   3.183   2.214 -0.6942  0.2986  0.6448
   56phy    C32 1489   3.390   2.966   2.181 -0.5847 -0.1969  0.2439
   56phy    C31 1490   3.240   2.988   2.181  0.5083 -0.2987  0.1703
   56phy    C30 1491   3.179   2.912   2.062 -0.4647 -0.3874  0.4311
   56phy    C28 1492   3.022   2.906   2.048 -0.7746  0.4135  0.2081
   56phy    C29 1493   2.980   2.924   1.900  0.2621  0.0287 -0.0216
   56phy    C27 1494   2.967   2.775   2.108  0.4732  0.6053 -0.8192
   56phy    C26 1495   2.823   2.787   2.162  0.0524 -0.3716 -0.3697
   56phy    C25 1496   2.767   2.663   2.220 -0.7507 -0.0141  0.2492
   56phy    C23 1497   2.632   2.679   2.288  0.4882  0.4066  0.5469
   56phy    C24 1498   2.557   2.545   2.273 -0.2705 -0.1275 -0.1717
   56phy    C22 1499   2.645   2.714   2.435 -0.3478  0.6182  0.0291
   56phy    C21 1500   2.532   2.799   2.502  0.3421  0.7701 -0.1251
   56phy    C20 1501   2.530   2.800   2.656  0.0677 -0.5510 -0.2987
   56phy    C18 1502   2.425   2.881   2.740 -0.2191 -0.6677  0.0402
   56phy    O01 1503   2.300   2.852   2.686 -0.1386  0.1217  0.3451
   56phy    H01 1504   2.290   2.759   2.692  0.1170 -0.0046 -0.9619
   56phy    C19 1505   2.429   2.819   2.883 -0.5639  0.1833  0.3610
   56phy    C13 1506   2.449   3.042   2.733  0.0155  0.3688 -0.6792
   56phy     H3 1507   2.460   3.073   2.626  1.4827  1.8452 -0.1467
   56phy    O33 1508   2.579   3.078   2.782 -0.0976 -0.1212 -0.8295
   56phy    H1B 1509   2.648   3.036   2.735 -0.4035 -0.4553 -0.9850
   56phy    C12 1510   2.341   3.147   2.784  0.1998 -0.1195  0.9065
   56phy    O11 1511   2.204   3.134   2.762 -0.2036 -0.5153  0.2732
   56phy    H1A 1512   2.187   3.045   2.788 -2.7398 -0.9034 -2.2179
   57phy    C35 1513   1.323   3.160   1.391 -0.2234 -0.1889 -0.0209
   57phy    C33 1514   1.232   3.285   1.393  0.5979  0.0429  0.1547
   57phy    C34 1515   1.334   3.402   1.417  0.0289  0.0170  0.0696
   57phy    C32 1516   1.155   3.314   1.261  0.0665 -0.6224 -0.0223
   57phy    C31 1517   1.032   3.229   1.235 -0.0364 -0.1551  0.1388
   57phy    C30 1518   0.904   3.303   1.269  0.0928  0.1460  0.2955
   57phy    C28 1519   0.776   3.221   1.257  0.4894  0.5348  0.1024
   57phy    C29 1520   0.743   3.129   1.381  0.0782  0.0253  0.1840
   57phy    C27 1521   0.660   3.320   1.241  0.1004 -0.0687  0.3709
   57phy    C26 1522   0.552   3.273   1.138 -0.0093 -0.8205  0.1560
   57phy    C25 1523   0.455   3.385   1.115  0.0690 -0.2061 -0.2708
   57phy    C23 1524   0.350   3.357   0.998  0.0562 -0.3420 -0.2030
   57phy    C24 1525   0.214   3.316   1.044  0.4132  0.5479  0.2353
   57phy    C22 1526   0.332   3.481   0.907  0.2147 -0.2385 -0.1620
   57phy    C21 1527   0.406   3.472   0.771  0.4577  0.1712  0.1740
   57phy    C20 1528   0.401   3.597   0.683  0.0800  0.1866 -0.0254
   57phy    C18 1529   0.505   3.608   0.559 -0.1842 -0.1350 -0.3779
   57phy    O01 1530   0.640   3.590   0.606 -0.1484 -0.1777  0.2434
   57phy    H01 1531   0.647   3.610   0.697  0.3134  0.0384  0.1634
   57phy    C19 1532   0.493   3.757   0.523  0.1705  0.6499  0.4141
   57phy    C13 1533   0.463   3.504   0.439  0.1373  0.0213  0.4201
   57phy     H3 1534   0.480   3.403   0.484  0.5617 -0.1186 -0.0518
   57phy    O33 1535   0.328   3.482   0.402 -0.3013 -0.1914  0.1315
   57phy    H1B 1536   0.294   3.569   0.401 -1.1656 -0.5171 -0.8785
   57phy    C12 1537   0.564   3.457   0.327  0.3841 -0.5268 -0.0057
   57phy    O11 1538   0.694   3.455   0.370 -0.2385  0.5336 -0.2295
   57phy    H1A 1539   0.711   3.486   0.456  1.0949 -0.6170 -0.0347
   58phy    C35 1540   0.907   2.863   1.699  0.0327  0.2108 -0.1483
   58phy    C33 1541   1.037   2.949   1.706 -0.1858  0.2220 -0.2789
   58phy    C34 1542   1.123   2.922   1.583 -0.0432 -0.2283 -0.2580
   58phy    C32 1543   1.011   3.096   1.750 -0.2511  0.1706 -0.7669
   58phy    C31 1544   1.119   3.192   1.791  0.0669 -0.8584  0.2863
   58phy    C30 1545   1.052   3.323   1.851 -0.6036 -0.2969  0.7518
   58phy    C28 1546   1.148   3.418   1.919 -0.4190 -0.0268 -0.1200
   58phy    C29 1547   1.162   3.541   1.834  0.6792 -0.1968 -0.1596
   58phy    C27 1548   1.098   3.454   2.059  0.1716 -0.1612 -0.4399
   58phy    C26 1549   1.212   3.453   2.168 -0.1760 -0.0353 -0.0393
   58phy    C25 1550   1.162   3.486   2.312 -0.1012  0.0019  0.0974
   58phy    C23 1551   1.263   3.463   2.425 -0.2681 -0.5966 -0.1078
   58phy    C24 1552   1.309   3.606   2.471  0.3621 -0.7532  0.1141
   58phy    C22 1553   1.193   3.403   2.544  0.0415  0.3051 -0.0196
   58phy    C21 1554   1.288   3.301   2.620  0.1794 -0.6498 -0.2038
   58phy    C20 1555   1.213   3.257   2.746 -0.0982  0.7786  0.5839
   58phy    C18 1556   1.264   3.138   2.834 -0.1262 -0.0749  0.5426
   58phy    O01 1557   1.403   3.149   2.862 -0.0163 -0.7924  0.2012
   58phy    H01 1558   1.442   3.233   2.846  1.6063 -1.3279  1.0810
   58phy    C19 1559   1.197   3.179   2.964  0.6145  0.0047 -0.0458
   58phy    C13 1560   1.229   2.988   2.781 -0.2686  0.2514  0.0920
   58phy     H3 1561   1.130   2.985   2.730 -0.0361  1.4302 -0.4623
   58phy    O33 1562   1.210   2.892   2.889  0.2948  0.4122  0.2154
   58phy    H1B 1563   1.204   2.806   2.853  0.5118  0.8474 -0.9084
   58phy    C12 1564   1.332   2.928   2.674 -0.0632 -0.1153 -0.3035
   58phy    O11 1565   1.464   2.914   2.707 -0.4888  0.1426  0.3617
   58phy    H1A 1566   1.482   2.952   2.790  0.4039 -1.6477  1.0412
   59phy    C35 1567   1.434   2.455   1.023 -0.2277 -0.2215  0.0617
   59phy    C33 1568   1.394   2.504   0.884  0.0833  0.1337  0.0650
   59phy    C34 1569   1.274   2.429   0.834  0.0484  0.0490 -0.2283
   59phy    C32 1570   1.400   2.662   0.892  0.2867  0.3753 -0.1101
   59phy    C31 1571   1.383   2.747   0.763 -0.1969  0.7294 -0.1967
   59phy    C30 1572   1.392   2.899   0.791  0.1410 -0.6684  0.4207
   59phy    C28 1573   1.321   2.994   0.694 -0.1996 -0.5229  0.1208
   59phy    C29 1574   1.261   3.099   0.785 -0.1706  0.0079 -0.2301
   59phy    C27 1575   1.408   3.054   0.580  0.4043  0.2757 -0.0606
   59phy    C26 1576   1.415   2.957   0.457  0.3101 -0.0691 -0.3012
   59phy    C25 1577   1.457   3.029   0.333 -0.0677 -0.1686 -0.1895
   59phy    C23 1578   1.485   2.933   0.216 -0.2394  0.3600  0.9147
   59phy    C24 1579   1.386   2.964   0.101 -0.1696 -0.7789  0.3879
   59phy    C22 1580   1.634   2.944   0.180 -0.7769 -0.0973 -0.1593
   59phy    C21 1581   1.715   2.832   0.105  0.1650  0.6614 -0.3727
   59phy    C20 1582   1.858   2.889   0.096 -0.9020 -0.3725 -0.0260
   59phy    C18 1583   1.955   2.835  -0.013 -0.5275  0.5999  0.0970
   59phy    O01 1584   1.968   2.691  -0.027 -0.0721  0.1231  0.1453
   59phy    H01 1585   1.887   2.646  -0.040 -0.9170  2.2203 -3.1224
   59phy    C19 1586   2.098   2.880   0.036  0.7366  0.4959  0.3932
   59phy    C13 1587   1.923   2.886  -0.161 -0.1341 -0.7804 -0.0081
   59phy     H3 1588   1.828   2.830  -0.181  0.5426 -2.5189  1.4076
   59phy    O33 1589   1.875   3.020  -0.174 -0.3986 -0.2313  0.1289
   59phy    H1B 1590   1.942   3.070  -0.216 -1.9496 -0.6285 -3.1565
   59phy    C12 1591   1.960   2.828  -0.300  0.2305 -0.0365  0.0371
   59phy    O11 1592   2.056   2.909  -0.353 -0.3165 -0.0161 -0.2252
   59phy    H1A 1593   2.089   2.865  -0.429 -0.0107 -0.8340  0.3609
   60phy    C35 1594   0.021   0.435   1.352  0.2697 -0.2105 -0.4348
   60phy    C33 1595  -0.013   0.288   1.346 -0.0501  0.7858 -0.2915
   60phy    C34 1596  -0.031   0.235   1.486  0.0558 -0.6959 -0.0129
   60phy    C32 1597  -0.136   0.246   1.258  0.1093  0.3033  0.2799
   60phy    C31 1598  -0.125   0.161   1.132 -0.3560  0.2376 -0.2672
   60phy    C30 1599  -0.253   0.133   1.060 -0.0075 -0.4362  0.1869
   60phy    C28 1600  -0.219   0.039   0.939  0.3543 -0.1991 -0.2119
   60phy    C29 1601  -0.329  -0.056   0.904 -0.0617 -0.2834  0.1351
   60phy    C27 1602  -0.175   0.111   0.807  0.2476  0.4804  0.0853
   60phy    C26 1603  -0.043   0.056   0.749  0.4048  0.2213 -0.7403
   60phy    C25 1604  -0.012   0.126   0.616  0.4684 -0.1552 -0.4224
   60phy    C23 1605   0.097   0.054   0.544 -0.5811  0.5940  0.3469
   60phy    C24 1606   0.052  -0.001   0.408 -0.6011 -0.8181  0.1782
   60phy    C22 1607   0.225   0.140   0.526  0.7787  0.4571 -0.1996
   60phy    C21 1608   0.363   0.060   0.511 -0.1016  0.1830 -0.0907
   60phy    C20 1609   0.483   0.158   0.532 -0.6183  0.3162  0.7526
   60phy    C18 1610   0.632   0.106   0.516 -0.5596  0.1299 -0.0409
   60phy    O01 1611   0.660  -0.020   0.584  0.3466  0.1487 -0.5668
   60phy    H01 1612   0.666  -0.014   0.677  1.0829  2.9120 -0.7299
   60phy    C19 1613   0.713   0.216   0.593 -0.2207  0.5133  0.2716
   60phy    C13 1614   0.674   0.099   0.361  0.2266  0.1477  0.7120
   60phy     H3 1615   0.613   0.014   0.320 -1.5910  1.7688 -0.0995
   60phy    O33 1616   0.627   0.197   0.272 -0.0665 -0.0809 -0.1912
   60phy    H1B 1617   0.684   0.271   0.284  0.1850 -0.2049 -0.5723
   60phy    C12 1618   0.802   0.037   0.308  0.0263  0.0770 -0.4718
   60phy    O11 1619   0.905   0.113   0.243  0.3786  0.4325 -0.2298
   60phy    H1A 1620   0.866   0.171   0.180 -0.0304 -0.5385 -0.8975
   61phy    C35 1621   0.394   0.061   2.223  0.3156 -0.2429  0.2283
   61phy    C33 1622   0.478   0.004   2.114  0.3073  0.3650  0.6987
   61phy    C34 1623   0.395  -0.037   1.997 -0.1311 -0.3108  0.1658
   61phy    C32 1624   0.603   0.078   2.063 -0.3527  0.8740 -0.1931
   61phy    C31 1625   0.730  -0.012   2.043 -0.2049  0.2644  0.4059
   61phy    C30 1626   0.853   0.063   2.018 -0.0748 -0.3377  0.1497
   61phy    C28 1627   0.986  -0.027   1.996  0.2508  0.0204 -0.0114
   61phy    C29 1628   1.069   0.024   1.879  0.4745  0.2677  0.3294
   61phy    C27 1629   1.081  -0.007   2.122  0.3078  0.5886  0.1294
   61phy    C26 1630   1.097  -0.120   2.229  0.7425  0.1091 -0.1971
   61phy    C25 1631   1.172  -0.074   2.357 -0.9917 -0.1774  0.0033
   61phy    C23 1632   1.240  -0.193   2.435  0.0061 -0.1495 -0.2602
   61phy    C24 1633   1.336  -0.131   2.536  0.4852 -0.4987  0.1852
   61phy    C22 1634   1.132  -0.275   2.507 -0.7876  0.3159 -0.0379
   61phy    C21 1635   1.159  -0.416   2.543 -0.6147 -0.5954  0.3513
   61phy    C20 1636   1.042  -0.472   2.627  0.0458 -0.3872 -0.3618
   61phy    C18 1637   1.055  -0.603   2.713 -0.6030  0.1257 -0.2681
   61phy    O01 1638   1.177  -0.598   2.791 -0.1712 -0.0462 -0.2637
   61phy    H01 1639   1.169  -0.520   2.843 -1.2064  2.1069 -3.3336
   61phy    C19 1640   0.941  -0.585   2.814  0.4425 -0.3576  0.0119
   61phy    C13 1641   1.055  -0.749   2.644 -0.0442 -0.0451  0.7135
   61phy     H3 1642   0.967  -0.752   2.574 -0.7847  2.2060  1.4535
   61phy    O33 1643   1.024  -0.851   2.738  0.3332  0.1528  0.0998
   61phy    H1B 1644   0.997  -0.931   2.698 -0.2455 -0.5216  1.7327
   61phy    C12 1645   1.186  -0.787   2.557 -0.2073 -0.5471  0.6783
   61phy    O11 1646   1.301  -0.784   2.641 -0.1269 -0.4745  0.3475
   61phy    H1A 1647   1.268  -0.726   2.707  0.5643 -0.4493  0.6713
   62phy    C35 1648   0.721   4.726   1.532 -0.6138 -0.4115  0.3421
   62phy    C33 1649   0.736   4.863   1.610  0.2088  0.4290  0.0862
   62phy    C34 1650   0.765   4.827   1.752  0.0502  0.2874 -0.0806
   62phy    C32 1651   0.835   4.966   1.551  0.2754 -0.2361  0.1681
   62phy    C31 1652   0.778   5.061   1.440 -0.3652 -0.2828 -0.3198
   62phy    C30 1653   0.899   5.145   1.395 -0.1937 -0.4268 -0.1848
   62phy    C28 1654   0.870   5.197   1.254  0.2083 -0.0584 -0.0923
   62phy    C29 1655   0.827   5.342   1.258  0.3677 -0.3907  0.5260
   62phy    C27 1656   0.998   5.177   1.169  0.2111 -0.1398 -0.4112
   62phy    C26 1657   0.970   5.138   1.028  0.2799  0.0803  0.2739
   62phy    C25 1658   1.092   5.128   0.933  0.1944  0.6200 -0.2950
   62phy    C23 1659   1.061   5.124   0.786  0.5459  0.3276 -0.0105
   62phy    C24 1660   1.118   5.256   0.722  0.1822  0.9535 -0.1745
   62phy    C22 1661   1.115   4.988   0.727  0.0357  0.0195 -0.0070
   62phy    C21 1662   1.026   4.931   0.621  0.2358 -0.2728 -0.2009
   62phy    C20 1663   1.087   4.799   0.566  0.0287 -0.2752 -0.1033
   62phy    C18 1664   0.985   4.703   0.502 -0.1381 -0.0489  0.2613
   62phy    O01 1665   0.857   4.703   0.570  0.0552 -0.0911 -0.1846
   62phy    H01 1666   0.810   4.622   0.559  0.8379 -0.3512 -2.0022
   62phy    C19 1667   1.061   4.573   0.530 -0.3472  0.0462  0.0509
   62phy    C13 1668   0.959   4.749   0.352  0.2130  0.1460 -0.1054
   62phy     H3 1669   0.891   4.839   0.360  1.1828  0.9549 -0.7611
   62phy    O33 1670   1.066   4.817   0.283  0.3428  0.4010  0.1175
   62phy    H1B 1671   1.096   4.899   0.316  3.3941 -0.4913 -0.1679
   62phy    C12 1672   0.853   4.691   0.248 -0.4005  0.4083  0.1336
   62phy    O11 1673   0.891   4.587   0.167  0.6419  0.1780 -0.1721
   62phy    H1A 1674   0.979   4.610   0.146  0.7554  0.3245  0.4365
   63phy    C35 1675   2.782   2.910   1.590 -0.3701  0.2235 -0.1282
   63phy    C33 1676   2.812   2.938   1.444 -0.1104  0.1531  0.2163
   63phy    C34 1677   2.747   2.832   1.355 -0.1941  0.1907 -0.3420
   63phy    C32 1678   2.779   3.085   1.394  0.6182 -0.2460 -0.8548
   63phy    C31 1679   2.845   3.209   1.454  0.5230 -0.2992 -0.1097
   63phy    C30 1680   2.825   3.331   1.366  0.8087 -0.2977 -0.2026
   63phy    C28 1681   2.885   3.462   1.427  0.2138  0.8978 -0.5658
   63phy    C29 1682   2.937   3.550   1.321 -0.5548 -0.1427  0.2015
   63phy    C27 1683   2.787   3.527   1.522 -0.1870 -0.3126  0.9207
   63phy    C26 1684   2.859   3.562   1.650 -0.3637  0.0905  0.5622
   63phy    C25 1685   2.758   3.632   1.742  0.3325  0.4440 -0.5323
   63phy    C23 1686   2.796   3.668   1.887 -0.1406  0.1334 -0.2132
   63phy    C24 1687   2.889   3.787   1.910 -0.3187  0.6533 -0.1578
   63phy    C22 1688   2.658   3.692   1.951 -0.1948  0.1331  0.3217
   63phy    C21 1689   2.647   3.625   2.087  0.2631  0.5631  0.5888
   63phy    C20 1690   2.518   3.667   2.151  0.0366 -0.1603 -0.5311
   63phy    C18 1691   2.484   3.654   2.304 -0.0454  0.0238  0.8085
   63phy    O01 1692   2.601   3.699   2.376 -0.4378 -0.3498 -0.5007
   63phy    H01 1693   2.685   3.669   2.345 -0.4433 -0.8145 -0.0766
   63phy    C19 1694   2.367   3.759   2.314 -0.4949 -0.3788  0.9639
   63phy    C13 1695   2.453   3.501   2.349 -0.1615 -0.3645  0.1245
   63phy     H3 1696   2.532   3.433   2.308 -1.3571 -1.0390 -1.1351
   63phy    O33 1697   2.333   3.439   2.296 -0.3876 -0.2766  0.4773
   63phy    H1B 1698   2.326   3.413   2.206  0.1252  0.3371  0.2555
   63phy    C12 1699   2.450   3.474   2.505 -0.2173 -0.3492 -0.3568
   63phy    O11 1700   2.539   3.548   2.591  0.1271  0.1649 -0.2424
   63phy    H1A 1701   2.563   3.622   2.538  3.2414 -0.0730  0.6639
   64phy    C35 1702   1.704   3.561   1.284 -0.6952 -0.0109  0.6405
   64phy    C33 1703   1.659   3.695   1.351 -0.3522 -0.5118 -0.6443
   64phy    C34 1704   1.716   3.691   1.491 -0.6081  0.6648 -0.3817
   64phy    C32 1705   1.712   3.820   1.278 -0.3393 -0.1475 -0.0898
   64phy    C31 1706   1.627   3.863   1.164  0.6994 -0.0057 -0.1837
   64phy    C30 1707   1.620   4.021   1.175  0.4843  0.6722 -0.1254
   64phy    C28 1708   1.509   4.095   1.101 -0.1788 -0.8112 -0.3663
   64phy    C29 1709   1.453   4.204   1.183  0.3550  0.5235 -0.0741
   64phy    C27 1710   1.558   4.140   0.961  0.3886 -0.0974  0.6411
   64phy    C26 1711   1.453   4.152   0.851  0.2124 -0.4739  0.1147
   64phy    C25 1712   1.522   4.186   0.714 -0.1912 -0.6353 -0.8275
   64phy    C23 1713   1.439   4.260   0.608  0.6491 -0.5149 -0.5548
   64phy    C24 1714   1.489   4.407   0.593  0.5447 -0.7166  0.0750
   64phy    C22 1715   1.458   4.177   0.475 -0.1069  0.5767 -0.6318
   64phy    C21 1716   1.343   4.184   0.381  0.7414 -0.5744  0.1466
   64phy    C20 1717   1.354   4.088   0.263 -0.0068 -0.2688 -0.5429
   64phy    C18 1718   1.249   4.094   0.146 -1.0002  0.4528  0.1172
   64phy    O01 1719   1.117   4.121   0.207 -0.2018  0.0040 -0.2862
   64phy    H01 1720   1.131   4.169   0.286 -0.0011 -1.7588  0.7801
   64phy    C19 1721   1.254   3.950   0.080 -0.2012  0.3134 -0.7624
   64phy    C13 1722   1.281   4.211   0.044 -0.4412  0.3991  0.0244
   64phy     H3 1723   1.270   4.303   0.106  0.2269  0.3928  0.1555
   64phy    O33 1724   1.420   4.230   0.009  0.1332 -0.5024  0.2411
   64phy    H1B 1725   1.425   4.216  -0.084  3.3847 -0.1024  0.2244
   64phy    C12 1726   1.182   4.274  -0.060  0.7783  0.4020  0.0850
   64phy    O11 1727   1.211   4.236  -0.192 -0.4151 -0.3832  0.2422
   64phy    H1A 1728   1.146   4.266  -0.252 -1.7691 -0.7149  1.4823
   65phy    C35 1729   2.033   0.353   1.035  0.1481 -0.0000 -0.0136
   65phy    C33 1730   2.105   0.336   1.167 -0.7278 -0.2490 -0.2551
   65phy    C34 1731   2.002   0.316   1.280  0.0776  0.0087  0.1353
   65phy    C32 1732   2.203   0.217   1.146 -0.4529  0.4028  0.1131
   65phy    C31 1733   2.311   0.197   1.255  0.2706  0.2517  0.3261
   65phy    C30 1734   2.321   0.051   1.292  0.2840 -0.0825  0.4080
   65phy    C28 1735   2.446   0.029   1.380  0.0824 -0.0754  0.6995
   65phy    C29 1736   2.391  -0.010   1.511 -0.3828 -0.4118 -0.0488
   65phy    C27 1737   2.542  -0.077   1.336 -0.9027  1.2618 -0.6210
   65phy    C26 1738   2.645  -0.026   1.235  0.6016 -0.3739  0.5761
   65phy    C25 1739   2.760  -0.123   1.225  0.0594  0.3588  0.6027
   65phy    C23 1740   2.853  -0.077   1.108  0.0476  0.1967  0.5514
   65phy    C24 1741   3.002  -0.073   1.154 -0.2907  0.1780 -0.0615
   65phy    C22 1742   2.841  -0.174   0.988 -0.1583  0.4276 -0.1488
   65phy    C21 1743   2.846  -0.108   0.849 -0.0740 -0.2372  0.1995
   65phy    C20 1744   2.801  -0.195   0.736 -0.2733  0.7023 -0.2894
   65phy    C18 1745   2.821  -0.167   0.581 -0.3374 -0.1157  0.2019
   65phy    O01 1746   2.782  -0.031   0.562  0.9651 -0.0412 -0.6244
   65phy    H01 1747   2.798   0.015   0.643  0.7793 -0.6892 -0.2082
   65phy    C19 1748   2.719  -0.254   0.514  0.4318  0.5603  0.3105
   65phy    C13 1749   2.977  -0.193   0.536 -0.3173 -0.2596 -0.2240
   65phy     H3 1750   3.032  -0.120   0.601 -2.2841  1.1018  0.0205
   65phy    O33 1751   3.045  -0.311   0.573  0.0043 -0.0641 -0.1557
   65phy    H1B 1752   3.134  -0.289   0.592  0.0373 -1.4605  1.5915
   65phy    C12 1753   3.044  -0.120   0.414 -0.5422  0.2378  0.0869
   65phy    O11 1754   3.046  -0.181   0.297  0.2711  0.8081  0.4058
   65phy    H1A 1755   2.981  -0.149   0.237  0.1401  0.0470  0.1397
   66phy    C35 1756   2.329   1.414   1.926  0.5177 -0.4063  0.3868
   66phy    C33 1757   2.274   1.480   1.804 -0.2824  0.6552  0.4531
   66phy    C34 1758   2.390   1.555   1.731  0.0048  0.3576 -0.3906
   66phy    C32 1759   2.209   1.379   1.711  0.5456  0.1426  0.1570
   66phy    C31 1760   2.063   1.411   1.689  0.3651 -0.1639  0.3762
   66phy    C30 1761   1.992   1.304   1.604 -0.1311 -0.2565 -0.3792
   66phy    C28 1762   1.840   1.319   1.591 -0.4328  0.3720 -0.1552
   66phy    C29 1763   1.797   1.374   1.454  0.2612  0.6976 -0.0340
   66phy    C27 1764   1.769   1.188   1.619 -0.3474 -0.1770 -0.6298
   66phy    C26 1765   1.719   1.133   1.756 -0.5519  0.6296 -0.0187
   66phy    C25 1766   1.671   0.984   1.743  0.1099 -0.2145 -0.5083
   66phy    C23 1767   1.615   0.942   1.878 -0.2933 -0.0040  0.0450
   66phy    C24 1768   1.473   0.899   1.863 -0.2049 -0.0073 -0.0848
   66phy    C22 1769   1.705   0.831   1.935 -0.3575  0.1394 -0.3042
   66phy    C21 1770   1.707   0.795   2.081  0.4371  0.5793 -0.2966
   66phy    C20 1771   1.799   0.680   2.110  0.0571 -0.1603  0.0140
   66phy    C18 1772   1.817   0.627   2.258  0.1540 -0.2250 -0.4450
   66phy    O01 1773   1.704   0.652   2.342 -0.0496  0.1479 -0.1296
   66phy    H01 1774   1.678   0.581   2.398 -0.9627 -0.6487 -1.5062
   66phy    C19 1775   1.821   0.473   2.225 -0.2880 -0.1876  0.1202
   66phy    C13 1776   1.955   0.673   2.330  0.4122 -0.7528 -0.5313
   66phy     H3 1777   2.041   0.661   2.260 -0.5033 -0.3049 -1.7818
   66phy    O33 1778   1.988   0.594   2.439  0.7851  0.7808 -0.0842
   66phy    H1B 1779   1.923   0.595   2.506  0.6720  0.3751 -0.1827
   66phy    C12 1780   1.960   0.818   2.387  0.5377  0.0463 -0.1310
   66phy    O11 1781   1.846   0.845   2.465  0.1248  0.0596  0.0137
   66phy    H1A 1782   1.779   0.801   2.416 -1.7253  1.8734  0.7711
   67phy    C35 1783   4.154   0.608   1.336 -0.0386 -0.1851  0.7352
   67phy    C33 1784   4.073   0.640   1.207 -0.0692 -0.4043 -0.3945
   67phy    C34 1785   4.018   0.785   1.206  0.1939  0.6862 -0.3427
   67phy    C32 1786   4.169   0.617   1.089 -0.2972  0.1446 -0.0028
   67phy    C31 1787   4.111   0.568   0.952 -0.3248 -0.0774 -0.4623
   67phy    C30 1788   4.230   0.529   0.857  0.0360  0.4181  1.1342
   67phy    C28 1789   4.195   0.488   0.707  0.0291  0.2888 -0.4681
   67phy    C29 1790   4.307   0.519   0.605 -0.3582  0.0296 -0.1218
   67phy    C27 1791   4.158   0.337   0.688 -0.3572  0.2884 -0.3443
   67phy    C26 1792   4.085   0.288   0.563 -0.0968  0.2583 -0.2074
   67phy    C25 1793   4.037   0.139   0.574 -0.2878 -0.1942 -0.2486
   67phy    C23 1794   3.962   0.087   0.454 -0.1340 -0.4959  0.3205
   67phy    C24 1795   3.988  -0.062   0.435 -0.3384  0.3065  0.7135
   67phy    C22 1796   3.808   0.115   0.470  0.5642  0.3146 -0.5511
   67phy    C21 1797   3.730   0.133   0.338 -0.1785  0.0043 -0.7963
   67phy    C20 1798   3.585   0.141   0.374  0.7664  0.1166 -0.4433
   67phy    C18 1799   3.471   0.109   0.271 -0.1124 -0.4038 -0.0215
   67phy    O01 1800   3.504   0.173   0.143  0.8953 -0.2483  0.4344
   67phy    H01 1801   3.591   0.155   0.113  1.2938  1.6890  0.3218
   67phy    C19 1802   3.347   0.185   0.318 -0.0487 -0.1272  0.0490
   67phy    C13 1803   3.440  -0.049   0.257  0.3285 -0.5746 -0.4663
   67phy     H3 1804   3.540  -0.098   0.244 -0.4792 -1.8958 -2.0842
   67phy    O33 1805   3.400  -0.123   0.372 -0.7261  0.0598  0.1733
   67phy    H1B 1806   3.444  -0.206   0.367  0.1833  0.5957 -2.9964
   67phy    C12 1807   3.395  -0.127   0.130 -0.1264  0.2318  0.0595
   67phy    O11 1808   3.272  -0.195   0.118  0.0519 -0.4738 -0.0075
   67phy    H1A 1809   3.218  -0.156   0.183  2.0771  3.2739 -0.3164
   68phy    C35 1810   2.487   3.495   0.826 -0.0512 -0.0334  0.6132
   68phy    C33 1811   2.534   3.558   0.950  0.0989 -0.0338  0.1187
   68phy    C34 1812   2.644   3.481   1.024 -0.4464 -0.0535 -0.1280
   68phy    C32 1813   2.567   3.711   0.925 -0.2983 -0.2265  0.3063
   68phy    C31 1814   2.456   3.813   0.900 -0.0472  0.3298  0.3596
   68phy    C30 1815   2.509   3.963   0.906 -0.2761 -0.6666  0.2420
   68phy    C28 1816   2.392   4.065   0.896  0.1123  0.1530  0.0962
   68phy    C29 1817   2.418   4.178   0.990  0.7939 -0.1955 -0.5084
   68phy    C27 1818   2.388   4.133   0.761  0.3391 -0.3400 -0.1797
   68phy    C26 1819   2.279   4.079   0.669  0.2136 -0.4733  0.1999
   68phy    C25 1820   2.250   4.171   0.550 -0.3666  0.4407 -1.3661
   68phy    C23 1821   2.146   4.112   0.452 -0.2632  0.1982  0.4948
   68phy    C24 1822   2.013   4.174   0.486 -0.9528 -0.0845 -0.3598
   68phy    C22 1823   2.189   4.142   0.309  0.3227 -0.0195 -0.0278
   68phy    C21 1824   2.117   4.053   0.197 -0.1542 -0.4854 -0.5604
   68phy    C20 1825   2.199   4.061   0.069  0.0570  0.0581 -0.5632
   68phy    C18 1826   2.155   4.003  -0.065  0.0437  0.2368 -0.8806
   68phy    O01 1827   2.150   3.857  -0.043  0.5197  0.0005 -0.3149
   68phy    H01 1828   2.239   3.833  -0.022  0.2936 -0.2422  0.3804
   68phy    C19 1829   2.274   4.054  -0.149 -0.4968  1.0788  0.4102
   68phy    C13 1830   2.020   4.049  -0.139 -0.3072 -0.3678 -0.6939
   68phy     H3 1831   1.948   4.018  -0.059  0.5624  1.6656  0.9678
   68phy    O33 1832   1.976   4.185  -0.139  0.4109 -0.0789 -0.0199
   68phy    H1B 1833   1.987   4.220  -0.225  1.5666  1.2267  0.6143
   68phy    C12 1834   1.941   3.961  -0.246 -0.1419 -0.7695  0.3695
   68phy    O11 1835   1.947   4.008  -0.381  0.6495  0.2282 -0.6060
   68phy    H1A 1836   1.873   4.061  -0.404 -0.2145  0.1152  1.6361
   69phy    C35 1837   1.721   4.700   1.511  0.1145 -0.3739 -0.1720
   69phy    C33 1838   1.704   4.548   1.491  0.3978  0.6777 -0.4024
   69phy    C34 1839   1.568   4.529   1.424 -0.0587  0.5939  0.0427
   69phy    C32 1840   1.818   4.500   1.392  0.1749 -0.1049  0.0029
   69phy    C31 1841   1.850   4.349   1.393 -0.3424 -0.0953 -0.0969
   69phy    C30 1842   1.971   4.311   1.304  0.5120 -0.4286 -0.3702
   69phy    C28 1843   2.041   4.176   1.344  0.1280 -0.5111 -0.3064
   69phy    C29 1844   2.065   4.087   1.224 -0.2156 -0.2971 -0.0311
   69phy    C27 1845   2.168   4.200   1.428  0.1847 -0.5997  0.2160
   69phy    C26 1846   2.211   4.105   1.545 -0.3099  0.0385  0.7776
   69phy    C25 1847   2.356   4.103   1.605 -0.6690 -0.8755  0.8753
   69phy    C23 1848   2.371   4.005   1.724  0.7169 -0.5074  0.3435
   69phy    C24 1849   2.418   3.859   1.693  0.6044 -0.1113  0.2269
   69phy    C22 1850   2.485   4.067   1.805 -0.3407 -0.3862  0.3803
   69phy    C21 1851   2.469   4.070   1.954  0.2364 -0.3323  0.2222
   69phy    C20 1852   2.612   4.112   2.011  0.7017  0.0076 -0.2888
   69phy    C18 1853   2.648   4.101   2.160  0.0188  0.0152  0.3237
   69phy    O01 1854   2.632   3.963   2.207 -0.2467 -0.7073  0.4385
   69phy    H01 1855   2.641   3.909   2.131  0.2673 -1.4522  1.0103
   69phy    C19 1856   2.801   4.131   2.159  0.7336 -0.0201  0.1728
   69phy    C13 1857   2.557   4.195   2.257  0.1548  0.3669  0.7601
   69phy     H3 1858   2.449   4.191   2.228  0.2490  2.2938  0.0190
   69phy    O33 1859   2.579   4.334   2.238  0.5626 -0.2081 -0.3925
   69phy    H1B 1860   2.668   4.362   2.247  0.3894  0.2140  0.0975
   69phy    C12 1861   2.561   4.165   2.411  0.5886 -0.4569 -0.0804
   69phy    O11 1862   2.531   4.033   2.447  0.2906  0.0017 -0.8072
   69phy    H1A 1863   2.516   3.991   2.364 -0.2250 -1.9131  0.1773
   70phy    C35 1864   1.408   4.949   1.458  0.0907  0.4830 -0.4560
   70phy    C33 1865   1.373   5.096   1.433 -0.4589  0.6979  0.3615
   70phy    C34 1866   1.302   5.151   1.552  0.1287  0.3634 -0.3602
   70phy    C32 1867   1.500   5.177   1.401  0.4954  0.1547  0.3343
   70phy    C31 1868   1.472   5.304   1.320  0.5293  0.1550  0.1416
   70phy    C30 1869   1.609   5.367   1.283 -0.2024 -0.3969 -0.0655
   70phy    C28 1870   1.579   5.498   1.203  0.0926  0.0852 -0.6851
   70phy    C29 1871   1.619   5.623   1.284  0.0251 -0.7808  0.2926
   70phy    C27 1872   1.666   5.498   1.077  0.3266  0.0475  0.4722
   70phy    C26 1873   1.591   5.449   0.949  0.0686  0.1323 -0.5256
   70phy    C25 1874   1.676   5.487   0.820  0.1709  0.1250 -0.1989
   70phy    C23 1875   1.601   5.491   0.689  0.0821 -0.8151  1.0847
   70phy    C24 1876   1.554   5.633   0.652 -0.4761  0.1986 -0.1773
   70phy    C22 1877   1.696   5.449   0.578 -0.2523 -0.4483  0.2284
   70phy    C21 1878   1.648   5.369   0.456 -0.2027 -0.1460  0.0525
   70phy    C20 1879   1.773   5.319   0.378  0.2912 -0.1906 -0.0367
   70phy    C18 1880   1.769   5.276   0.224 -0.1123 -0.0740 -0.0838
   70phy    O01 1881   1.679   5.167   0.201  0.1093 -0.3548 -0.2771
   70phy    H01 1882   1.589   5.192   0.190 -0.4392 -1.4759  1.2158
   70phy    C19 1883   1.909   5.221   0.209 -0.2691  0.5335  0.3526
   70phy    C13 1884   1.736   5.391   0.114  0.1999  0.2925 -0.4713
   70phy     H3 1885   1.627   5.411   0.127  0.5080  1.0756  1.1446
   70phy    O33 1886   1.778   5.523   0.150 -0.1476 -0.0911  0.3347
   70phy    H1B 1887   1.723   5.566   0.211  1.3481 -0.8187  2.2949
   70phy    C12 1888   1.709   5.374  -0.041  0.7511 -0.1392 -0.3118
   70phy    O11 1889   1.681   5.242  -0.087 -0.2486 -0.3018  0.1185
   70phy    H1A 1890   1.734   5.184  -0.035  1.7102  0.0634 -1.3429
   71phy    C35 1891   2.759   1.018   1.033  0.1523 -0.5987  0.6047
   71phy    C33 1892   2.900   0.983   1.090  0.8906 -0.2981  0.3166
   71phy    C34 1893   2.933   1.098   1.179  0.2455  0.1286  0.0564
   71phy    C32 1894   2.913   0.849   1.166  0.2048 -0.0667  0.0014
   71phy    C31 1895   2.881   0.721   1.090 -0.5980  0.6095 -0.0834
   71phy    C30 1896   2.870   0.588   1.166  0.5894  0.1558  0.1058
   71phy    C28 1897   2.866   0.455   1.081  0.2504 -0.0536  0.1371
   71phy    C29 1898   2.947   0.356   1.156 -0.1258 -0.1614 -0.0588
   71phy    C27 1899   2.720   0.418   1.054  0.0237  0.4549  0.4728
   71phy    C26 1900   2.713   0.329   0.927  0.0246 -0.8058  0.2901
   71phy    C25 1901   2.572   0.306   0.880 -0.3647  0.2642 -0.8689
   71phy    C23 1902   2.559   0.190   0.784  0.0200 -0.0109 -0.7457
   71phy    C24 1903   2.491   0.068   0.851 -0.2311 -0.4460  1.0526
   71phy    C22 1904   2.462   0.222   0.669 -0.0344  0.8127  0.3888
   71phy    C21 1905   2.507   0.167   0.532  0.2104 -0.4991  0.7791
   71phy    C20 1906   2.396   0.177   0.424 -0.0611  0.0438 -0.2106
   71phy    C18 1907   2.435   0.161   0.269 -0.3883 -0.2383 -0.3244
   71phy    O01 1908   2.535   0.259   0.244  0.0126 -0.3923 -0.6181
   71phy    H01 1909   2.514   0.334   0.296 -1.9603 -2.4738  1.8705
   71phy    C19 1910   2.304   0.202   0.203 -0.0417  0.1406 -0.7706
   71phy    C13 1911   2.491   0.019   0.210 -0.0807 -0.4879 -0.6360
   71phy     H3 1912   2.478  -0.048   0.298  1.9362  3.2587  2.8475
   71phy    O33 1913   2.422  -0.059   0.110  0.4199 -1.0339 -0.4562
   71phy    H1B 1914   2.344  -0.020   0.075 -0.1414 -1.6905  0.0459
   71phy    C12 1915   2.648  -0.012   0.209 -0.3900 -0.0916 -0.4075
   71phy    O11 1916   2.708   0.000   0.083 -0.4313  0.6916  0.4930
   71phy    H1A 1917   2.648  -0.028   0.016 -0.0307  2.5704 -0.7354
   72phy    C35 1918   2.436   0.901   1.466 -0.3932  0.5373 -0.0607
   72phy    C33 1919   2.539   0.807   1.412 -0.4616 -0.0709  0.4311
   72phy    C34 1920   2.597   0.738   1.533 -0.0181 -0.0386 -0.0042
   72phy    C32 1921   2.482   0.714   1.302 -0.1967 -0.1069 -0.2632
   72phy    C31 1922   2.478   0.778   1.162 -0.0129 -0.4041 -0.7267
   72phy    C30 1923   2.435   0.676   1.055 -0.1621  0.2019  0.2126
   72phy    C28 1924   2.424   0.722   0.907  0.0571 -0.2813 -0.1701
   72phy    C29 1925   2.564   0.717   0.843  0.0124 -0.0226 -0.2916
   72phy    C27 1926   2.330   0.622   0.836  0.1701  0.6533  0.0668
   72phy    C26 1927   2.288   0.661   0.699  0.1461 -0.0028  0.2361
   72phy    C25 1928   2.164   0.587   0.668  0.4575  0.3329  0.3259
   72phy    C23 1929   2.119   0.579   0.524  0.3946 -0.3342  0.6453
   72phy    C24 1930   2.109   0.436   0.468 -0.0436 -0.2961  0.2773
   72phy    C22 1931   1.985   0.656   0.520 -0.1028  0.1680  0.6730
   72phy    C21 1932   1.921   0.704   0.386 -0.1235 -0.6628 -0.3924
   72phy    C20 1933   1.784   0.777   0.394  0.4936 -0.5663 -0.4174
   72phy    C18 1934   1.726   0.838   0.259  0.1842 -0.2207  0.0563
   72phy    O01 1935   1.825   0.918   0.182  0.1974  0.2900  0.0806
   72phy    H01 1936   1.902   0.867   0.167  0.1654  0.2141  0.1743
   72phy    C19 1937   1.622   0.948   0.305 -0.2504  0.0220 -0.4058
   72phy    C13 1938   1.660   0.717   0.173 -0.1159  0.6428  0.3871
   72phy     H3 1939   1.750   0.669   0.128 -0.7007 -1.6582  1.5295
   72phy    O33 1940   1.615   0.602   0.247 -0.1217 -0.6920  0.6541
   72phy    H1B 1941   1.538   0.623   0.296 -0.5549 -0.6320 -0.0332
   72phy    C12 1942   1.596   0.711   0.026 -0.4273  0.6581  0.2502
   72phy    O11 1943   1.637   0.796  -0.076  0.2604  0.2611 -0.2523
   72phy    H1A 1944   1.620   0.882  -0.045  2.9740  0.0513  2.2893
   73phy    C35 1945   1.816   2.469   0.918  0.1895  0.2005 -0.1190
   73phy    C33 1946   1.900   2.590   0.953  0.3332  0.2995  0.0130
   73phy    C34 1947   1.821   2.720   0.958  0.6508  0.3859 -0.5981
   73phy    C32 1948   1.971   2.556   1.090 -0.5422  0.0306 -0.0208
   73phy    C31 1949   2.100   2.631   1.121 -0.1521  0.3973 -0.1706
   73phy    C30 1950   2.171   2.571   1.249 -0.2158 -0.6527  0.3487
   73phy    C28 1951   2.287   2.670   1.291 -0.1341 -0.3825 -0.7216
   73phy    C29 1952   2.253   2.754   1.413 -0.1434  0.2358  0.0761
   73phy    C27 1953   2.408   2.589   1.346  0.5990  0.3010  0.2824
   73phy    C26 1954   2.515   2.540   1.248 -0.2052  0.3435 -0.3622
   73phy    C25 1955   2.623   2.468   1.325  0.0198  0.5109 -0.1314
   73phy    C23 1956   2.741   2.402   1.249  0.5546  0.0512  0.7513
   73phy    C24 1957   2.872   2.465   1.295  0.1518 -0.1924 -0.0630
   73phy    C22 1958   2.741   2.246   1.267 -0.5115 -0.0628  0.4043
   73phy    C21 1959   2.765   2.159   1.141 -0.2089  0.3915  1.0006
   73phy    C20 1960   2.717   2.010   1.150  0.0195 -0.4702  0.5308
   73phy    C18 1961   2.708   1.917   1.026  0.5019  0.4171  0.2446
   73phy    O01 1962   2.641   1.988   0.921 -0.3265 -0.4943  0.2780
   73phy    H01 1963   2.682   2.072   0.917  0.8190 -1.0519 -0.3626
   73phy    C19 1964   2.598   1.820   1.081 -0.3316 -0.3399  0.3304
   73phy    C13 1965   2.842   1.844   0.977  0.3253 -0.5345 -0.1740
   73phy     H3 1966   2.909   1.932   0.955  1.2637 -1.1363  0.1871
   73phy    O33 1967   2.928   1.787   1.077 -0.7941  0.7362  0.1727
   73phy    H1B 1968   2.900   1.812   1.163  2.1770  2.7734  0.6917
   73phy    C12 1969   2.869   1.805   0.828  0.5743  0.5602  0.1854
   73phy    O11 1970   2.804   1.873   0.723  0.1803 -0.0561 -0.1964
   73phy    H1A 1971   2.737   1.918   0.770  1.4128  0.1899  1.4143
   74phy    C35 1972   4.105   2.333   2.886 -0.0137  0.0594  0.3405
   74phy    C33 1973   4.057   2.227   2.985  0.7265  0.1633 -0.3973
   74phy    C34 1974   4.171   2.134   3.005 -0.1357 -0.2492 -0.0499
   74phy    C32 1975   4.007   2.278   3.120  0.1298  0.4467 -0.3370
   74phy    C31 1976   3.913   2.199   3.204  0.8699  0.0220 -0.4963
   74phy    C30 1977   3.913   2.237   3.356  0.0843 -0.1386  0.2580
   74phy    C28 1978   3.872   2.129   3.456  0.1783 -0.0386 -0.1088
   74phy    C29 1979   3.987   2.105   3.557 -0.2526  0.0891  0.1902
   74phy    C27 1980   3.745   2.182   3.530 -0.0985 -0.5975 -0.5313
   74phy    C26 1981   3.649   2.082   3.594  0.0606  0.0814  0.3896
   74phy    C25 1982   3.521   2.141   3.662 -0.0703  0.6455 -0.1852
   74phy    C23 1983   3.407   2.031   3.671  0.5893 -0.0456 -0.0354
   74phy    C24 1984   3.372   1.993   3.814 -0.1855 -0.1236 -0.0115
   74phy    C22 1985   3.275   2.076   3.600 -0.1921  0.4716 -0.0315
   74phy    C21 1986   3.180   1.962   3.542 -0.1363 -0.0456 -0.1960
   74phy    C20 1987   3.061   2.037   3.480 -0.5292 -0.4421 -0.0528
   74phy    C18 1988   2.970   1.958   3.387 -0.3622  0.3826 -0.3426
   74phy    O01 1989   3.042   1.893   3.279  0.2981 -0.0697  0.3580
   74phy    H01 1990   2.974   1.836   3.251 -2.0603  2.1118  1.1971
   74phy    C19 1991   2.895   2.074   3.321  0.0950 -0.5452  0.0704
   74phy    C13 1992   2.879   1.852   3.465 -0.1123 -0.4743 -0.3134
   74phy     H3 1993   2.952   1.792   3.525 -0.1492 -0.3409 -0.1342
   74phy    O33 1994   2.803   1.908   3.574 -0.0814  0.5949 -0.3206
   74phy    H1B 1995   2.816   1.861   3.654 -1.2859 -0.2332 -0.5827
   74phy    C12 1996   2.821   1.724   3.409 -0.4443  0.0377  0.5454
   74phy    O11 1997   2.869   1.682   3.286 -0.3225 -0.0543 -0.5149
   74phy    H1A 1998   2.825   1.603   3.260 -0.1057 -0.0783 -0.8128
   75phy    C35 1999   4.203   1.968   1.157 -0.4622  0.5523  0.4817
   75phy    C33 2000   4.301   2.071   1.216  0.3083  0.3518 -0.0394
   75phy    C34 2001   4.254   2.100   1.359 -0.5769  0.0211 -0.1645
   75phy    C32 2002   4.448   2.033   1.225  0.1904  0.2709 -0.7957
   75phy    C31 2003   4.529   2.079   1.100  0.2668 -0.1650 -0.9295
   75phy    C30 2004   4.674   2.056   1.122  0.1370 -0.5147  0.2556
   75phy    C28 2005   4.769   2.135   1.031 -0.6111 -0.6971  0.2122
   75phy    C29 2006   4.821   2.268   1.097 -0.0590  0.1668 -0.2957
   75phy    C27 2007   4.893   2.054   0.987 -0.8722  0.1793 -0.0335
   75phy    C26 2008   4.952   2.071   0.849 -0.1669 -0.4309  0.1782
   75phy    C25 2009   5.082   1.986   0.832  0.1107 -0.1069 -0.1136
   75phy    C23 2010   5.182   2.032   0.721  0.5746  0.2187 -0.1185
   75phy    C24 2011   5.317   2.041   0.787 -0.3715  0.0114 -0.0201
   75phy    C22 2012   5.171   1.933   0.599 -0.3828 -0.1185 -0.0827
   75phy    C21 2013   5.140   1.996   0.463 -0.2001  0.5119 -0.1735
   75phy    C20 2014   5.142   1.884   0.357 -0.1265 -0.1383 -0.1329
   75phy    C18 2015   5.108   1.923   0.210 -0.5548  0.5390  0.1260
   75phy    O01 2016   4.975   1.984   0.198  0.1190  0.5039 -0.7393
   75phy    H01 2017   4.977   2.078   0.208  2.6574  0.4186  0.4178
   75phy    C19 2018   5.090   1.778   0.157 -0.1159 -0.3678 -0.3358
   75phy    C13 2019   5.224   2.013   0.141  0.1506  0.0266  0.1407
   75phy     H3 2020   5.223   2.105   0.206 -1.2813 -0.5757  1.0118
   75phy    O33 2021   5.358   1.982   0.156  0.0888  0.3084  0.4115
   75phy    H1B 2022   5.355   1.892   0.181 -1.6052  0.8825  2.6065
   75phy    C12 2023   5.204   2.093   0.007 -0.1707 -0.1883  0.0522
   75phy    O11 2024   5.192   2.017  -0.113  0.3438 -0.4178 -0.0184
   75phy    H1A 2025   5.269   1.968  -0.133  1.2666  1.3540 -1.0686
   76phy    C35 2026   4.173   1.624   1.713  1.0117 -0.0491 -0.0667
   76phy    C33 2027   4.075   1.700   1.634  0.2509 -0.2768 -0.1092
   76phy    C34 2028   4.122   1.716   1.486  0.1148  0.0082  0.5184
   76phy    C32 2029   3.936   1.637   1.647 -0.3682  0.1993  0.0140
   76phy    C31 2030   3.815   1.725   1.610 -0.0730 -0.1656 -0.1172
   76phy    C30 2031   3.690   1.652   1.645 -0.3673  0.0049 -0.3745
   76phy    C28 2032   3.561   1.725   1.629  0.0423 -0.5085 -0.4637
   76phy    C29 2033   3.507   1.712   1.484 -0.0840  0.1732  0.0653
   76phy    C27 2034   3.459   1.662   1.729 -0.3500 -0.2338  0.2557
   76phy    C26 2035   3.358   1.760   1.787  0.1321  0.0809  0.2115
   76phy    C25 2036   3.248   1.698   1.877 -0.2054  0.2347  0.1737
   76phy    C23 2037   3.180   1.784   1.991  0.0158 -0.3524  0.2593
   76phy    C24 2038   3.069   1.882   1.941 -0.3292  0.2999 -0.5855
   76phy    C22 2039   3.115   1.688   2.091  0.1722 -0.2833  0.4758
   76phy    C21 2040   3.142   1.731   2.237  0.1987 -0.5593  0.1005
   76phy    C20 2041   3.122   1.621   2.345 -0.1520  0.3003  0.2237
   76phy    C18 2042   3.096   1.644   2.500 -0.0046 -0.1566 -0.6768
   76phy    O01 2043   2.969   1.713   2.502 -0.6989  0.3420  0.4123
   76phy    H01 2044   2.987   1.804   2.519 -0.0604 -0.0469  1.9927
   76phy    C19 2045   3.066   1.503   2.548  0.1830 -0.2871 -0.4679
   76phy    C13 2046   3.216   1.720   2.585 -0.4532  0.6167  0.0914
   76phy     H3 2047   3.312   1.673   2.553  0.4313  1.1071  1.8921
   76phy    O33 2048   3.216   1.692   2.727 -0.6144 -0.1178 -0.3392
   76phy    H1B 2049   3.298   1.656   2.754  0.0211  0.4492 -1.4266
   76phy    C12 2050   3.234   1.874   2.565  0.6065  0.0056 -0.7111
   76phy    O11 2051   3.118   1.945   2.594  0.6520  0.3486  0.0811
   76phy    H1A 2052   3.142   2.036   2.591 -0.1796  0.5752  0.0552
   77phy    C35 2053   3.322   0.110   1.386 -0.5144  0.0538  0.9945
   77phy    C33 2054   3.406   0.168   1.271  0.1001 -0.3166  0.1276
   77phy    C34 2055   3.555   0.160   1.292 -0.6784 -0.6859  0.0772
   77phy    C32 2056   3.363   0.096   1.144  0.3181  0.2513  0.6548
   77phy    C31 2057   3.322   0.180   1.020  0.5713 -0.0843 -0.4614
   77phy    C30 2058   3.280   0.085   0.910 -0.5145 -0.2656  0.4056
   77phy    C28 2059   3.260   0.146   0.769  0.1742  0.2509  0.2014
   77phy    C29 2060   3.346   0.079   0.660  0.2797 -0.6709 -0.4177
   77phy    C27 2061   3.110   0.160   0.732 -0.3821  0.6870 -0.2360
   77phy    C26 2062   3.078   0.251   0.613 -0.0452 -0.3790 -0.2808
   77phy    C25 2063   2.929   0.258   0.585  0.7594  0.2837 -0.2688
   77phy    C23 2064   2.915   0.346   0.460 -0.1597  0.0061  0.4268
   77phy    C24 2065   2.885   0.270   0.328  0.1024  0.0153 -0.4372
   77phy    C22 2066   2.798   0.448   0.480  0.5167  0.0361 -0.5316
   77phy    C21 2067   2.816   0.586   0.424  0.3221 -0.1512  0.3858
   77phy    C20 2068   2.701   0.687   0.452  0.2204 -0.1726  0.5478
   77phy    C18 2069   2.598   0.726   0.343  0.1794  0.6893  0.5271
   77phy    O01 2070   2.672   0.795   0.240  0.1039  0.0701  0.6147
   77phy    H01 2071   2.634   0.878   0.219 -1.2291 -0.2737  1.5451
   77phy    C19 2072   2.499   0.820   0.415  0.5516  0.2962  0.4893
   77phy    C13 2073   2.519   0.601   0.270  0.3656 -0.0202  0.4559
   77phy     H3 2074   2.596   0.550   0.206 -0.3381 -0.0641 -0.3807
   77phy    O33 2075   2.489   0.492   0.356 -0.1505 -0.1116  0.4470
   77phy    H1B 2076   2.404   0.511   0.390  0.3443 -0.3806  1.9285
   77phy    C12 2077   2.429   0.600   0.136  0.1341  0.0579 -0.3042
   77phy    O11 2078   2.454   0.709   0.044 -0.5582  0.0009 -0.5085
   77phy    H1A 2079   2.418   0.790   0.073  0.2581  0.3304 -0.3822
   78phy    C35 2080   4.592   1.699   0.958  0.3584  0.0548 -0.5470
   78phy    C33 2081   4.521   1.571   0.925  0.7457  0.3257 -0.1670
   78phy    C34 2082   4.608   1.458   0.983 -0.2147  0.1072  0.2033
   78phy    C32 2083   4.384   1.563   1.006 -0.4940  0.4205 -0.3963
   78phy    C31 2084   4.262   1.485   0.955  0.8896 -0.0768 -0.7026
   78phy    C30 2085   4.126   1.537   1.014  0.1011  0.4197 -0.2801
   78phy    C28 2086   4.003   1.460   0.956 -0.1646 -0.0798  0.1370
   78phy    C29 2087   3.915   1.428   1.077  0.0082  0.2491  0.1726
   78phy    C27 2088   3.937   1.559   0.861 -0.1927  0.3941  0.2723
   78phy    C26 2089   3.846   1.496   0.753  0.0861  0.4032 -0.3781
   78phy    C25 2090   3.764   1.602   0.673 -0.1322  0.2450  0.2364
   78phy    C23 2091   3.673   1.558   0.555 -0.3528  0.4672 -0.2492
   78phy    C24 2092   3.531   1.525   0.601 -0.1690 -0.1176 -0.0786
   78phy    C22 2093   3.675   1.667   0.446  0.0824  0.2505 -0.0890
   78phy    C21 2094   3.724   1.610   0.315 -0.0136 -0.0955 -0.5411
   78phy    C20 2095   3.765   1.710   0.209  0.4702  0.3228 -0.5470
   78phy    C18 2096   3.832   1.667   0.068 -0.3615  0.3709  0.7020
   78phy    O01 2097   3.936   1.574   0.100  0.2810  0.0680 -0.1922
   78phy    H01 2098   3.903   1.524   0.173  1.6896  1.4273  1.4593
   78phy    C19 2099   3.903   1.793   0.022  0.0295 -0.0413 -0.0545
   78phy    C13 2100   3.734   1.599  -0.044  0.1546 -0.1651 -0.9035
   78phy     H3 2101   3.712   1.500   0.002  2.7226 -0.4439 -0.1318
   78phy    O33 2102   3.603   1.645  -0.047  0.0172  0.1190 -0.3599
   78phy    H1B 2103   3.572   1.632  -0.135  1.9682  0.2536 -1.1243
   78phy    C12 2104   3.777   1.521  -0.170 -0.8908  0.0594  0.1087
   78phy    O11 2105   3.907   1.473  -0.163  0.0253 -0.0214  0.0505
   78phy    H1A 2106   3.930   1.485  -0.073 -2.1658 -1.9277  0.9770
   79phy    C35 2107   3.530   0.501   1.047  0.0924  0.5153 -0.9465
   79phy    C33 2108   3.592   0.582   1.156 -0.1558 -0.5443  0.0908
   79phy    C34 2109   3.708   0.505   1.219  0.4012  0.5969  0.5991
   79phy    C32 2110   3.648   0.715   1.100 -0.0262 -0.2578  0.1288
   79phy    C31 2111   3.555   0.845   1.094 -0.2625 -0.0399 -0.1404
   79phy    C30 2112   3.635   0.955   1.033  0.1849 -0.3368  0.0375
   79phy    C28 2113   3.545   1.064   0.967  0.6435  0.0566  0.2222
   79phy    C29 2114   3.491   1.172   1.068  0.1329 -0.2201  0.2006
   79phy    C27 2115   3.624   1.130   0.849  0.1811  0.2481 -0.2047
   79phy    C26 2116   3.583   1.096   0.710  0.0654  0.1563  0.2348
   79phy    C25 2117   3.688   1.129   0.603 -0.4183 -0.4384 -0.4387
   79phy    C23 2118   3.656   1.128   0.457  0.0589  0.1095  0.2964
   79phy    C24 2119   3.765   1.203   0.379  0.6303 -0.0047  0.3349
   79phy    C22 2120   3.661   0.986   0.392 -0.8336  0.3901 -0.3641
   79phy    C21 2121   3.534   0.935   0.326  0.3996 -0.2418  0.7451
   79phy    C20 2122   3.551   0.808   0.241 -0.1136 -0.1004 -0.1025
   79phy    C18 2123   3.429   0.739   0.184  1.2397  0.0875 -0.4696
   79phy    O01 2124   3.351   0.709   0.299  0.5193 -0.0182  0.6521
   79phy    H01 2125   3.408   0.680   0.369  1.7752 -0.6524 -0.5806
   79phy    C19 2126   3.494   0.608   0.134 -0.1420 -0.5504  0.0960
   79phy    C13 2127   3.335   0.815   0.077  0.3593 -0.1262  0.2492
   79phy     H3 2128   3.310   0.911   0.128 -0.9674  0.0049 -0.5838
   79phy    O33 2129   3.413   0.866  -0.029 -0.1744 -0.1607  0.5435
   79phy    H1B 2130   3.504   0.851  -0.012  0.1338 -0.9859 -1.5591
   79phy    C12 2131   3.182   0.794   0.048 -0.1919 -0.0495 -0.6711
   79phy    O11 2132   3.101   0.731   0.144 -0.1044  0.0550 -0.1628
   79phy    H1A 2133   3.154   0.704   0.217 -2.7676 -1.0049  1.5036
   80phy    C35 2134   3.080   0.755   0.673  0.5475 -1.0834 -0.1140
   80phy    C33 2135   3.212   0.734   0.734  0.2108  0.1219 -0.7912
   80phy    C34 2136   3.187   0.746   0.884 -0.5518  0.0112  0.4812
   80phy    C32 2137   3.284   0.612   0.681  0.0171 -0.7226  0.3992
   80phy    C31 2138   3.431   0.645   0.664 -0.2970 -0.5395 -0.2979
   80phy    C30 2139   3.514   0.517   0.659 -0.2653  0.2814  0.1709
   80phy    C28 2140   3.668   0.522   0.645 -0.2189 -0.1663 -0.0782
   80phy    C29 2141   3.734   0.416   0.738  0.7459  0.0647  0.6565
   80phy    C27 2142   3.696   0.493   0.495  0.3476  0.3508 -0.4092
   80phy    C26 2143   3.812   0.562   0.422 -0.0547  0.4477 -0.1636
   80phy    C25 2144   3.837   0.534   0.275  0.2409  0.0589 -0.5971
   80phy    C23 2145   3.968   0.598   0.226 -0.1655  0.0074 -0.6113
   80phy    C24 2146   4.091   0.512   0.239  0.0066 -0.2073  0.2650
   80phy    C22 2147   3.958   0.654   0.082  0.7788  0.1583 -0.4302
   80phy    C21 2148   3.932   0.802   0.074 -0.4432 -0.2595  0.3173
   80phy    C20 2149   3.919   0.831  -0.078 -0.2190  0.0902  0.3565
   80phy    C18 2150   3.866   0.966  -0.127  0.1576 -0.2070 -0.6611
   80phy    O01 2151   3.728   1.001  -0.098  0.1791 -0.2905  0.1180
   80phy    H01 2152   3.696   1.063  -0.161  1.1536  1.8850  1.6351
   80phy    C19 2153   3.857   0.935  -0.274  0.4918  0.0564 -0.4168
   80phy    C13 2154   3.949   1.100  -0.100  0.6304 -0.5226  0.3047
   80phy     H3 2155   4.053   1.057  -0.094 -0.2113 -2.6191  0.7209
   80phy    O33 2156   3.979   1.192  -0.212 -0.7723  0.0601 -0.2954
   80phy    H1B 2157   3.959   1.278  -0.181  0.7460  0.1651  0.5120
   80phy    C12 2158   3.959   1.172   0.041  0.3587  0.5052  0.4124
   80phy    O11 2159   3.886   1.286   0.078  0.1853  0.3053 -0.1012
   80phy    H1A 2160   3.797   1.272   0.054 -0.3490  0.5419  1.6141
   81phy    C35 2161   3.362   1.741   1.102 -0.3323 -0.3913 -0.3329
   81phy    C33 2162   3.362   1.602   1.050 -0.1853  0.3890 -0.0661
   81phy    C34 2163   3.376   1.500   1.168  0.2010 -0.2578 -0.2013
   81phy    C32 2164   3.239   1.570   0.966 -0.3228  0.3872 -0.0424
   81phy    C31 2165   3.253   1.461   0.861 -0.2399  0.0839  0.6789
   81phy    C30 2166   3.116   1.442   0.785 -0.4760 -0.5984 -0.4807
   81phy    C28 2167   3.118   1.320   0.693  0.5943 -0.2194  0.0406
   81phy    C29 2168   2.995   1.235   0.729 -0.5491  0.0847  0.8236
   81phy    C27 2169   3.089   1.365   0.548 -0.1466  0.3954  1.0517
   81phy    C26 2170   3.210   1.399   0.463 -0.9210 -0.2905  0.3701
   81phy    C25 2171   3.187   1.469   0.331  0.2297 -0.0081  0.1793
   81phy    C23 2172   3.308   1.467   0.236  0.3736 -0.4594  0.8046
   81phy    C24 2173   3.309   1.340   0.151  0.3139  0.2349 -0.5415
   81phy    C22 2174   3.291   1.575   0.122  0.2995  0.3128  0.8681
   81phy    C21 2175   3.306   1.722   0.138 -0.9859 -0.1783 -0.0796
   81phy    C20 2176   3.322   1.793   0.001  0.7440  0.5014  0.0255
   81phy    C18 2177   3.329   1.946  -0.026 -0.5737 -0.2842 -0.9608
   81phy    O01 2178   3.249   2.023   0.069  0.1319  0.0325 -0.2961
   81phy    H01 2179   3.172   1.974   0.091  0.4130 -0.8831 -1.2666
   81phy    C19 2180   3.257   1.971  -0.155  0.1684  0.1544 -0.0154
   81phy    C13 2181   3.479   2.001  -0.028 -0.3435 -0.2199 -0.4324
   81phy     H3 2182   3.514   1.985   0.078  2.2290  0.5405 -1.0811
   81phy    O33 2183   3.577   1.925  -0.091 -0.4381 -0.4083  0.5089
   81phy    H1B 2184   3.569   1.832  -0.080  0.6476 -0.5616  0.1045
   81phy    C12 2185   3.525   2.158  -0.008 -0.3044  0.4245 -0.6359
   81phy    O11 2186   3.499   2.245  -0.116 -0.1170 -0.0023 -0.0226
   81phy    H1A 2187   3.453   2.321  -0.087 -0.9607  0.0434 -1.3775
   82phy    C35 2188   2.382   1.917   0.566  0.3077  0.2335  0.3897
   82phy    C33 2189   2.358   1.821   0.680 -0.5935  0.5210  0.4538
   82phy    C34 2190   2.222   1.838   0.731 -0.7249 -0.5860  0.1094
   82phy    C32 2191   2.353   1.674   0.630  0.4980 -0.6129 -0.4267
   82phy    C31 2192   2.478   1.592   0.665  0.3105  0.5147  0.3192
   82phy    C30 2193   2.474   1.440   0.643 -0.3165 -0.4543  0.5271
   82phy    C28 2194   2.604   1.364   0.671 -0.1258 -0.1033  0.3574
   82phy    C29 2195   2.612   1.320   0.820  0.2464 -0.0317 -0.1374
   82phy    C27 2196   2.611   1.238   0.585 -0.2941 -0.2868  0.1664
   82phy    C26 2197   2.719   1.246   0.472 -0.0166  0.5193  0.0885
   82phy    C25 2198   2.752   1.115   0.396 -1.0129 -0.3466 -0.0862
   82phy    C23 2199   2.884   1.130   0.321 -0.3759  0.4494  0.5029
   82phy    C24 2200   2.977   1.028   0.388 -0.2245  0.0890  0.0193
   82phy    C22 2201   2.871   1.094   0.171  0.0814 -0.3386 -0.1512
   82phy    C21 2202   2.909   1.212   0.083 -0.3996 -0.0959 -0.4949
   82phy    C20 2203   2.893   1.212  -0.071  0.5041  0.0267  0.1241
   82phy    C18 2204   2.975   1.320  -0.164 -0.1158 -0.2002  0.1193
   82phy    O01 2205   2.959   1.444  -0.094 -0.2462 -0.1589  0.0041
   82phy    H01 2206   2.979   1.513  -0.154 -3.2745  1.0030  0.1539
   82phy    C19 2207   2.874   1.319  -0.280 -0.0390 -0.4993 -0.1247
   82phy    C13 2208   3.128   1.276  -0.190  0.0083  0.4071 -0.6907
   82phy     H3 2209   3.175   1.288  -0.088  0.1128 -0.6295 -0.6068
   82phy    O33 2210   3.147   1.136  -0.202  0.0855 -0.0988  0.0350
   82phy    H1B 2211   3.100   1.106  -0.277 -1.3324  0.3590  0.7053
   82phy    C12 2212   3.242   1.357  -0.242 -0.0625 -0.7170 -0.4513
   82phy    O11 2213   3.294   1.338  -0.367  0.5171  0.3174  0.1574
   82phy    H1A 2214   3.315   1.248  -0.379  0.2115  0.2073  0.4500
   83phy    C35 2215   3.818   1.099   1.336 -0.0897  0.0852  0.1919
   83phy    C33 2216   3.737   1.200   1.408 -0.4694 -0.7722  0.4037
   83phy    C34 2217   3.769   1.339   1.358  1.0197 -0.7743  0.2506
   83phy    C32 2218   3.592   1.154   1.411  0.1454 -0.6473 -0.2854
   83phy    C31 2219   3.490   1.196   1.528 -0.0110  0.8123 -0.1019
   83phy    C30 2220   3.355   1.135   1.519 -0.2327 -0.2535  0.3644
   83phy    C28 2221   3.246   1.238   1.567  0.3110  0.1129  0.0192
   83phy    C29 2222   3.123   1.229   1.478  0.3982 -0.1675 -0.0550
   83phy    C27 2223   3.196   1.202   1.706 -0.0568 -0.1567 -0.4848
   83phy    C26 2224   3.254   1.264   1.830 -0.9624  0.0214  0.0914
   83phy    C25 2225   3.191   1.185   1.948 -0.7748  0.4920 -0.2713
   83phy    C23 2226   3.214   1.240   2.090  0.3128  0.0103 -0.1465
   83phy    C24 2227   3.078   1.270   2.154  0.0134 -0.4504 -0.2658
   83phy    C22 2228   3.321   1.158   2.165 -0.0260  0.6295 -0.0451
   83phy    C21 2229   3.381   1.226   2.290  0.0733  0.4479 -0.2512
   83phy    C20 2230   3.482   1.123   2.349 -0.1668 -0.6133  0.6335
   83phy    C18 2231   3.534   1.143   2.495 -0.0395  0.0680 -0.2752
   83phy    O01 2232   3.428   1.156   2.596  0.3859  0.1102  0.2933
   83phy    H01 2233   3.368   1.088   2.571  1.2786  0.2490 -2.5217
   83phy    C19 2234   3.591   1.003   2.525  0.1343 -0.3010 -0.0906
   83phy    C13 2235   3.652   1.259   2.518  0.0650 -0.2137 -0.0948
   83phy     H3 2236   3.733   1.251   2.442  0.0533 -0.1416 -0.1157
   83phy    O33 2237   3.732   1.240   2.638 -0.1483 -0.2782 -0.1402
   83phy    H1B 2238   3.824   1.246   2.623 -0.1412 -1.8468 -0.8541
   83phy    C12 2239   3.592   1.401   2.519  0.0123  0.1467  0.1085
   83phy    O11 2240   3.521   1.442   2.631  0.4441 -0.3189  0.0848
   83phy    H1A 2241   3.453   1.381   2.654  0.3173  0.4157  1.8010
   84phy    C35 2242   4.377   2.525   2.727 -0.3415 -0.0934  0.2607
   84phy    C33 2243   4.406   2.649   2.815  0.0356  0.2182  0.2313
   84phy    C34 2244   4.369   2.783   2.748 -0.0769 -0.4655  0.2859
   84phy    C32 2245   4.326   2.639   2.942  0.0650 -0.1333 -0.3026
   84phy    C31 2246   4.409   2.582   3.054 -0.6189  0.1628 -0.0061
   84phy    C30 2247   4.322   2.573   3.181  0.0096  0.5856  0.0313
   84phy    C28 2248   4.405   2.538   3.307 -0.1829  0.2794 -0.2764
   84phy    C29 2249   4.407   2.655   3.409 -0.1377 -0.3076  0.5593
   84phy    C27 2250   4.368   2.403   3.376 -0.3251 -0.9054  0.7769
   84phy    C26 2251   4.430   2.282   3.303  0.1831 -0.4046  0.2734
   84phy    C25 2252   4.394   2.150   3.374  0.3518  0.1245 -0.0679
   84phy    C23 2253   4.475   2.033   3.315 -0.5139 -0.2342 -0.0286
   84phy    C24 2254   4.600   2.001   3.399 -0.2559 -0.0380  0.2261
   84phy    C22 2255   4.391   1.906   3.293  0.0250 -0.0446  0.4360
   84phy    C21 2256   4.413   1.850   3.149  0.2830 -0.0040 -0.6222
   84phy    C20 2257   4.313   1.733   3.122  0.7219 -0.1302  0.1065
   84phy    C18 2258   4.322   1.650   2.987  0.1963  0.8422  0.0666
   84phy    O01 2259   4.326   1.743   2.879 -0.9636  0.3307  0.4538
   84phy    H01 2260   4.408   1.789   2.877  0.9330 -2.5992  2.4975
   84phy    C19 2261   4.189   1.574   2.979  0.3071  0.2773  0.1622
   84phy    C13 2262   4.450   1.554   2.987 -0.1804  0.0462 -0.1113
   84phy     H3 2263   4.537   1.624   2.991  1.3052 -1.4809 -2.4924
   84phy    O33 2264   4.484   1.481   3.101  0.0638  0.0150 -0.4332
   84phy    H1B 2265   4.415   1.488   3.165 -1.5531  0.4068 -2.1262
   84phy    C12 2266   4.520   1.503   2.853 -0.0515 -0.6559  0.5740
   84phy    O11 2267   4.450   1.535   2.731  0.1949 -0.1465 -0.3766
   84phy    H1A 2268   4.379   1.474   2.722 -1.7647  1.6728  1.5601
   85phy    C35 2269   1.613   1.001   1.358 -0.5091  0.0527 -0.2928
   85phy    C33 2270   1.475   0.998   1.303  0.3741  0.1019 -0.4757
   85phy    C34 2271   1.489   0.965   1.159 -0.3207  0.2346  0.2975
   85phy    C32 2272   1.385   0.891   1.369 -0.2519  0.0717 -0.2083
   85phy    C31 2273   1.301   0.953   1.469 -0.1557  0.3842 -0.0054
   85phy    C30 2274   1.210   0.854   1.548  0.0595 -0.1512 -0.3163
   85phy    C28 2275   1.120   0.932   1.648 -0.5102 -0.1291 -0.2195
   85phy    C29 2276   0.986   0.960   1.581  0.3969  0.0817 -0.4356
   85phy    C27 2277   1.103   0.843   1.771  0.2132 -0.1093  0.0460
   85phy    C26 2278   1.085   0.916   1.906  0.6338 -0.2600 -0.5225
   85phy    C25 2279   0.983   0.842   2.002  0.0452  0.9467 -0.2882
   85phy    C23 2280   0.962   0.912   2.138  0.0855  0.0797 -0.2800
   85phy    C24 2281   0.817   0.916   2.177 -0.1626  0.1709 -0.5431
   85phy    C22 2282   1.061   0.862   2.248  0.1142  0.2022  0.6526
   85phy    C21 2283   1.129   0.954   2.344 -0.5447 -0.2180 -0.2259
   85phy    C20 2284   1.258   0.891   2.400 -0.2221 -0.1510  0.8856
   85phy    C18 2285   1.354   0.959   2.504 -0.3972  0.3416  0.1360
   85phy    O01 2286   1.268   1.011   2.607 -0.1989 -0.2480  0.4285
   85phy    H01 2287   1.185   0.967   2.606 -0.2615 -0.2797 -2.6969
   85phy    C19 2288   1.423   0.829   2.556  0.3998  0.2732  0.3183
   85phy    C13 2289   1.461   1.071   2.449  0.1577  0.2596 -0.4267
   85phy     H3 2290   1.523   1.029   2.365 -0.6749  0.1240 -0.9879
   85phy    O33 2291   1.564   1.097   2.541  1.0302 -0.0541 -0.8192
   85phy    H1B 2292   1.521   1.122   2.621 -2.5868 -1.9473 -1.9360
   85phy    C12 2293   1.401   1.210   2.395 -0.5450  0.4667  0.1808
   85phy    O11 2294   1.344   1.287   2.497  0.8529  0.4891  0.0096
   85phy    H1A 2295   1.413   1.317   2.552  1.4435 -3.4334  1.6887
   86phy    C35 2296   3.694   2.687   2.246  0.0234 -0.0908 -0.1349
   86phy    C33 2297   3.645   2.643   2.111 -0.0535  0.0126 -0.4361
   86phy    C34 2298   3.658   2.753   2.010 -0.6273  0.4548 -0.5312
   86phy    C32 2299   3.715   2.515   2.066 -0.3016 -0.1717 -0.2761
   86phy    C31 2300   3.619   2.410   2.021  0.2484  0.3273 -0.6799
   86phy    C30 2301   3.689   2.304   1.943  0.0324 -0.4485 -0.1675
   86phy    C28 2302   3.595   2.185   1.907 -0.5564  0.6053  0.0084
   86phy    C29 2303   3.577   2.191   1.754  0.0559 -0.2418 -0.1784
   86phy    C27 2304   3.656   2.048   1.946  0.6867  0.8799  0.2871
   86phy    C26 2305   3.578   1.974   2.055  0.2795  0.2380  0.5824
   86phy    C25 2306   3.641   1.853   2.125  0.1729  0.3785  0.4312
   86phy    C23 2307   3.574   1.763   2.235  0.8555  0.2812 -0.2911
   86phy    C24 2308   3.559   1.626   2.178  0.0935 -0.0734  0.1007
   86phy    C22 2309   3.653   1.748   2.364 -0.1781 -0.5723 -0.5268
   86phy    C21 2310   3.605   1.830   2.487 -0.0685  0.4408  0.2265
   86phy    C20 2311   3.725   1.858   2.581  0.0834  0.0784 -0.7707
   86phy    C18 2312   3.700   1.941   2.713  0.5297  0.7850  0.1532
   86phy    O01 2313   3.589   1.881   2.790  0.4873  0.0868  0.3658
   86phy    H01 2314   3.600   1.918   2.875  1.4746 -1.3014  0.8824
   86phy    C19 2315   3.821   1.896   2.791 -0.6905  0.7161  0.7766
   86phy    C13 2316   3.674   2.097   2.700 -0.8149  0.0837 -0.6432
   86phy     H3 2317   3.751   2.142   2.633  1.8592 -1.2831  1.3064
   86phy    O33 2318   3.706   2.173   2.825  0.0095  0.0963  0.0516
   86phy    H1B 2319   3.636   2.177   2.888 -1.4734 -0.2908 -1.4901
   86phy    C12 2320   3.531   2.148   2.658  0.0689 -0.6023  0.8025
   86phy    O11 2321   3.429   2.129   2.752  0.1182 -0.1187 -0.3968
   86phy    H1A 2322   3.452   2.056   2.804 -0.5806  0.9267  1.4561
   87phy    C35 2323   3.832   3.713   1.419 -0.1270 -0.1665 -0.1882
   87phy    C33 2324   3.764   3.634   1.309 -0.6970  0.3023 -0.1457
   87phy    C34 2325   3.855   3.656   1.184 -0.5217 -0.1918  0.2319
   87phy    C32 2326   3.729   3.486   1.342  0.3354 -0.5054  0.0772
   87phy    C31 2327   3.647   3.417   1.232 -0.2423  0.6435  0.0599
   87phy    C30 2328   3.610   3.276   1.289  0.1577 -0.2863  0.0409
   87phy    C28 2329   3.499   3.184   1.221  0.4173  0.0318 -0.2347
   87phy    C29 2330   3.497   3.046   1.285  0.1764 -0.0287  0.1242
   87phy    C27 2331   3.356   3.242   1.222  0.6021  0.3130 -0.2352
   87phy    C26 2332   3.307   3.239   1.077  0.2302 -0.4176 -0.0619
   87phy    C25 2333   3.192   3.335   1.061 -0.1442 -0.5228 -0.3548
   87phy    C23 2334   3.133   3.370   0.925 -0.2476 -0.7215 -0.0843
   87phy    C24 2335   3.023   3.277   0.891  0.1667  0.7684  0.1861
   87phy    C22 2336   3.080   3.513   0.926  0.5208 -0.8801 -0.2792
   87phy    C21 2337   3.087   3.598   0.801  0.7229  0.4190  0.3698
   87phy    C20 2338   2.983   3.707   0.808  0.8060 -0.2766  0.1944
   87phy    C18 2339   2.938   3.782   0.674  0.2577 -0.5832  0.0354
   87phy    O01 2340   3.048   3.824   0.590  0.2794  0.0941 -0.0736
   87phy    H01 2341   3.086   3.910   0.591  1.4132 -0.3916 -0.2583
   87phy    C19 2342   2.864   3.904   0.722 -1.4160  0.4317 -0.0306
   87phy    C13 2343   2.841   3.677   0.591 -0.3758 -0.4962 -0.5565
   87phy     H3 2344   2.913   3.599   0.556 -0.4293 -0.1678 -1.4333
   87phy    O33 2345   2.752   3.595   0.665 -0.2080 -0.0262 -0.4160
   87phy    H1B 2346   2.726   3.648   0.738  2.2225  1.7665 -0.7458
   87phy    C12 2347   2.806   3.687   0.434  0.3149 -0.0585 -0.4926
   87phy    O11 2348   2.871   3.777   0.354 -0.3153  0.1302  0.0641
   87phy    H1A 2349   2.862   3.742   0.268 -1.3699 -2.4531  1.1101
   88phy    C35 2350   2.450   2.756   1.858 -0.1749 -0.7286  0.1092
   88phy    C33 2351   2.469   2.611   1.837  0.6894  0.0166  0.1013
   88phy    C34 2352   2.334   2.561   1.792 -0.5603 -0.3994 -0.2995
   88phy    C32 2353   2.575   2.598   1.728  0.3067 -0.1345  0.8659
   88phy    C31 2354   2.672   2.489   1.772 -0.1282 -0.1167  0.4650
   88phy    C30 2355   2.802   2.457   1.701 -0.4368  0.0946  0.0309
   88phy    C28 2356   2.881   2.336   1.757  0.1062  0.2928 -0.6826
   88phy    C29 2357   2.913   2.246   1.642 -0.0945 -0.3394  0.2007
   88phy    C27 2358   3.008   2.374   1.841  0.2037 -0.6775  0.5541
   88phy    C26 2359   3.027   2.301   1.972 -0.2639 -0.0943  0.5081
   88phy    C25 2360   3.165   2.336   2.026  0.4006 -0.3431  0.0646
   88phy    C23 2361   3.195   2.296   2.174  0.2523 -0.2933  0.2296
   88phy    C24 2362   3.269   2.168   2.173  0.2372  0.1981 -0.4300
   88phy    C22 2363   3.273   2.404   2.244 -0.0059  0.4878  0.0292
   88phy    C21 2364   3.209   2.444   2.375 -0.2765  0.0580  0.7555
   88phy    C20 2365   3.306   2.500   2.478  0.2400 -0.5488  0.3038
   88phy    C18 2366   3.255   2.559   2.617  0.0254 -0.1100  0.4020
   88phy    O01 2367   3.171   2.464   2.690  0.0053  0.7482  0.0635
   88phy    H01 2368   3.186   2.380   2.652 -1.8024  0.6772 -0.6095
   88phy    C19 2369   3.388   2.563   2.700 -0.6286  0.1040  0.5860
   88phy    C13 2370   3.186   2.708   2.622 -0.5372 -0.5657 -0.1464
   88phy     H3 2371   3.254   2.781   2.572 -0.7879 -1.0280 -1.1778
   88phy    O33 2372   3.180   2.769   2.757  0.0222  0.2072  0.2871
   88phy    H1B 2373   3.155   2.696   2.810  0.7061 -2.5612 -2.8420
   88phy    C12 2374   3.042   2.727   2.556  0.3108 -0.3341 -0.3313
   88phy    O11 2375   2.924   2.690   2.622  0.0700  0.3031 -0.0860
   88phy    H1A 2376   2.929   2.605   2.662  0.8355  0.0325 -0.7507
   89phy    C35 2377   2.090   2.813   1.739  0.1514 -0.1492  0.1755
   89phy    C33 2378   2.067   2.965   1.764 -0.4073  0.4908 -0.3590
   89phy    C34 2379   2.019   2.993   1.908  0.6778  0.1171  0.3208
   89phy    C32 2380   2.192   3.045   1.734  0.0103 -0.1668 -0.2957
   89phy    C31 2381   2.199   3.111   1.596  0.5734  0.2678 -0.0815
   89phy    C30 2382   2.325   3.195   1.567 -0.4506 -0.1702  0.5258
   89phy    C28 2383   2.328   3.286   1.446 -0.1464 -0.0633  0.0261
   89phy    C29 2384   2.423   3.403   1.486 -0.4259 -0.6439 -0.3990
   89phy    C27 2385   2.373   3.222   1.310  0.8544  0.2318 -0.1817
   89phy    C26 2386   2.268   3.179   1.213 -0.8420  0.3200  0.0621
   89phy    C25 2387   2.329   3.121   1.086 -0.0960 -0.1161  0.1602
   89phy    C23 2388   2.248   3.104   0.955 -0.1070 -0.0584  0.2178
   89phy    C24 2389   2.235   3.234   0.879  0.6957  0.2468  0.1901
   89phy    C22 2390   2.300   2.988   0.873  0.5355  0.0844  1.0696
   89phy    C21 2391   2.191   2.893   0.809  0.1627  0.4030 -0.3436
   89phy    C20 2392   2.243   2.818   0.686  0.0530 -0.0079 -0.4099
   89phy    C18 2393   2.143   2.724   0.603 -0.2084  0.3478  0.2278
   89phy    O01 2394   2.093   2.619   0.690 -0.2650 -0.2022  0.1040
   89phy    H01 2395   2.120   2.531   0.670 -2.2478 -1.0012  0.6810
   89phy    C19 2396   2.235   2.673   0.493 -0.0130  0.2719  0.5176
   89phy    C13 2397   2.011   2.801   0.542 -0.4903  0.2737 -0.4750
   89phy     H3 2398   1.943   2.819   0.629 -2.0793  0.1386 -1.6310
   89phy    O33 2399   2.030   2.935   0.508 -0.1444  0.1828 -0.2333
   89phy    H1B 2400   2.123   2.944   0.509 -0.1751  0.8125  1.5991
   89phy    C12 2401   1.885   2.730   0.478  0.0977 -0.4870 -0.0028
   89phy    O11 2402   1.864   2.605   0.528  0.7156 -0.9191 -0.0020
   89phy    H1A 2403   1.907   2.602   0.611  0.5586 -0.6435  0.0879
   90phy    C35 2404   3.205   2.563   1.574  0.8429 -0.0771 -0.6593
   90phy    C33 2405   3.266   2.660   1.677  0.1814 -0.4202  0.5165
   90phy    C34 2406   3.362   2.574   1.749 -0.3926  0.1182 -0.2796
   90phy    C32 2407   3.328   2.786   1.619 -0.0165  0.2855  0.2365
   90phy    C31 2408   3.325   2.914   1.706  0.5233  0.1910  0.2913
   90phy    C30 2409   3.394   3.039   1.648  0.0174 -0.3018  0.1190
   90phy    C28 2410   3.451   3.155   1.738  0.3386 -0.4987 -0.0341
   90phy    C29 2411   3.559   3.231   1.658  0.1751  0.8283 -0.2590
   90phy    C27 2412   3.349   3.270   1.763 -0.6251 -0.0847  0.3687
   90phy    C26 2413   3.296   3.300   1.905 -0.1138  0.0095  0.3026
   90phy    C25 2414   3.202   3.416   1.913  0.0093  0.0071 -0.1672
   90phy    C23 2415   3.154   3.455   2.057  0.6110 -0.8185 -0.4085
   90phy    C24 2416   3.157   3.611   2.092  0.1564 -0.1820  0.6252
   90phy    C22 2417   3.015   3.394   2.097 -0.0032  0.3192  0.3304
   90phy    C21 2418   3.001   3.355   2.241  0.1047  0.1938  0.5943
   90phy    C20 2419   2.892   3.255   2.284  0.1668 -0.5939  0.3078
   90phy    C18 2420   2.849   3.250   2.436 -0.0109  0.4026 -0.2148
   90phy    O01 2421   2.815   3.381   2.481  0.1379  0.1680  0.0140
   90phy    H01 2422   2.787   3.381   2.570 -0.8824  0.5338 -0.2889
   90phy    C19 2423   2.723   3.170   2.421  0.5660  0.1609  0.2439
   90phy    C13 2424   2.949   3.180   2.545 -0.3073  0.0421  0.1102
   90phy     H3 2425   2.983   3.078   2.513  1.8605  0.5452  0.6137
   90phy    O33 2426   2.880   3.151   2.668 -0.4930  0.1790 -1.1391
   90phy    H1B 2427   2.827   3.224   2.694  0.2352  0.7734 -1.2800
   90phy    C12 2428   3.082   3.246   2.590 -0.2919  0.1286 -0.6432
   90phy    O11 2429   3.065   3.363   2.664 -0.3819 -0.2546 -0.4618
   90phy    H1A 2430   3.057   3.343   2.756 -0.3593 -0.6077 -0.5364
   91phy    C35 2431   3.633   2.604   1.381 -0.1515  0.4042  0.3189
   91phy    C33 2432   3.764   2.643   1.449 -0.6242  0.5351 -0.3066
   91phy    C34 2433   3.747   2.594   1.591 -0.5244  0.1149  0.0759
   91phy    C32 2434   3.887   2.586   1.373  0.1070  0.2415 -0.1226
   91phy    C31 2435   4.025   2.645   1.403 -0.4464  0.2274 -0.7368
   91phy    C30 2436   4.134   2.571   1.323 -0.1202 -0.3732  0.3036
   91phy    C28 2437   4.278   2.618   1.325 -0.4231 -0.0084 -0.3761
   91phy    C29 2438   4.358   2.533   1.432 -0.0908 -0.3461 -0.0604
   91phy    C27 2439   4.353   2.600   1.189 -0.3407 -0.0310  0.1629
   91phy    C26 2440   4.372   2.735   1.116 -0.3725 -0.0720  0.1990
   91phy    C25 2441   4.423   2.722   0.974  0.3855 -0.4243  0.7496
   91phy    C23 2442   4.495   2.846   0.915 -0.5078  0.4062  0.0935
   91phy    C24 2443   4.646   2.835   0.945 -0.0936 -0.1539 -0.4299
   91phy    C22 2444   4.486   2.849   0.758 -0.5655 -0.2357  0.3322
   91phy    C21 2445   4.402   2.967   0.699  0.0033 -0.5862 -0.4608
   91phy    C20 2446   4.428   2.981   0.553  0.5953  0.0289 -0.3817
   91phy    C18 2447   4.427   3.129   0.501  0.2022  0.2244 -0.2206
   91phy    O01 2448   4.306   3.187   0.544 -0.0096  0.7698  0.0546
   91phy    H01 2449   4.290   3.266   0.496  2.4576  0.8957 -0.6965
   91phy    C19 2450   4.395   3.124   0.347 -0.4215 -0.1625 -0.0291
   91phy    C13 2451   4.553   3.226   0.537 -0.4459 -0.2923  0.2130
   91phy     H3 2452   4.561   3.218   0.648 -0.8402 -1.0706  0.1981
   91phy    O33 2453   4.680   3.175   0.509  0.3110 -0.0533  0.1356
   91phy    H1B 2454   4.735   3.231   0.459 -0.7511  1.1410  0.2763
   91phy    C12 2455   4.543   3.381   0.562  0.3873 -0.2328  0.2937
   91phy    O11 2456   4.559   3.468   0.456  0.5125  0.0686  0.1642
   91phy    H1A 2457   4.527   3.431   0.375 -1.1494  3.1582 -0.7753
   92phy    C35 2458   1.998   1.800   2.239 -0.2277 -0.3119  0.3517
   92phy    C33 2459   2.137   1.739   2.251 -0.0884  0.0380  0.1038
   92phy    C34 2460   2.124   1.588   2.261 -0.3993 -0.3834  0.2675
   92phy    C32 2461   2.220   1.781   2.135  0.1492 -0.0796  0.1846
   92phy    C31 2462   2.367   1.799   2.145 -0.0813 -0.5843  0.2989
   92phy    C30 2463   2.435   1.855   2.017  0.7378 -0.1518  0.1139
   92phy    C28 2464   2.588   1.883   2.023 -0.2304 -0.7813 -0.2829
   92phy    C29 2465   2.644   1.869   1.886 -0.3930 -0.0572 -0.1100
   92phy    C27 2466   2.616   2.029   2.073  0.2882  0.2971 -0.1565
   92phy    C26 2467   2.704   2.031   2.197 -0.0704 -0.2779  0.0911
   92phy    C25 2468   2.711   2.171   2.265  0.3004 -0.4472  0.0490
   92phy    C23 2469   2.812   2.178   2.378 -0.0019 -0.4436  0.0625
   92phy    C24 2470   2.852   2.319   2.398  0.7637 -0.5901 -0.1057
   92phy    C22 2471   2.736   2.142   2.509 -0.1506 -0.3800  0.5082
   92phy    C21 2472   2.807   2.087   2.631  0.3158  0.3738 -0.7218
   92phy    C20 2473   2.711   2.055   2.748  0.2118 -0.2583  0.1403
   92phy    C18 2474   2.767   1.972   2.869  0.6526  0.3987  0.3395
   92phy    O01 2475   2.846   2.057   2.958  0.2495 -0.0102 -0.1761
   92phy    H01 2476   2.786   2.114   3.002  0.5667 -0.0333  0.2874
   92phy    C19 2477   2.638   1.956   2.959 -0.1367  0.0534 -0.2376
   92phy    C13 2478   2.846   1.839   2.825 -0.1592  0.9048 -0.0030
   92phy     H3 2479   2.926   1.863   2.750  0.9579 -1.3067  0.4119
   92phy    O33 2480   2.762   1.748   2.751  0.0543 -0.9647  0.3303
   92phy    H1B 2481   2.780   1.765   2.661  0.0563  0.4920  0.5776
   92phy    C12 2482   2.937   1.764   2.933  0.2925  0.6781  0.2021
   92phy    O11 2483   3.017   1.661   2.886 -0.2858 -0.2874  0.1284
   92phy    H1A 2484   3.070   1.695   2.816  0.4219  0.2101  0.8979
   93phy    C35 2485   2.413   1.948   1.593 -0.1042  0.4444 -0.1852
   93phy    C33 2486   2.522   2.024   1.525  0.6785  0.4014  0.1847
   93phy    C34 2487   2.513   2.170   1.572 -0.1208 -0.2318 -0.2629
   93phy    C32 2488   2.660   1.959   1.540 -0.3358 -0.0921 -0.0076
   93phy    C31 2489   2.698   1.816   1.491 -0.3238 -0.2284  0.0590
   93phy    C30 2490   2.850   1.790   1.471 -0.2162  0.4832  0.2021
   93phy    C28 2491   2.887   1.643   1.464 -0.1768 -0.2961  0.0634
   93phy    C29 2492   3.002   1.640   1.366  0.1274  0.4242  0.2523
   93phy    C27 2493   2.925   1.572   1.595  0.5997  0.4710  0.5976
   93phy    C26 2494   2.808   1.515   1.677 -0.0159 -0.6096  0.0030
   93phy    C25 2495   2.855   1.484   1.819 -0.2646 -0.4842  0.0969
   93phy    C23 2496   2.740   1.435   1.913 -0.4140 -0.7535  0.0664
   93phy    C24 2497   2.711   1.286   1.906  0.3385 -0.1059  0.2203
   93phy    C22 2498   2.788   1.463   2.060  0.9326 -0.3659  0.1367
   93phy    C21 2499   2.677   1.512   2.156 -0.0898 -0.0109  0.2926
   93phy    C20 2500   2.711   1.497   2.297 -0.0919  0.0534 -0.2235
   93phy    C18 2501   2.618   1.538   2.418  0.0460 -0.1326  0.0031
   93phy    O01 2502   2.490   1.477   2.401 -0.5684  0.2319 -0.6510
   93phy    H01 2503   2.499   1.384   2.390  0.7395  0.3871 -1.0130
   93phy    C19 2504   2.679   1.455   2.530 -0.0539  0.2542  0.0222
   93phy    C13 2505   2.596   1.700   2.433  0.0488 -0.2273  0.3054
   93phy     H3 2506   2.582   1.749   2.333  2.4371 -1.5128 -0.7527
   93phy    O33 2507   2.722   1.762   2.475  0.2247 -0.3530 -0.0298
   93phy    H1B 2508   2.790   1.722   2.424 -0.0292 -1.2633  0.3251
   93phy    C12 2509   2.479   1.754   2.522  0.3062 -0.4959  0.1289
   93phy    O11 2510   2.355   1.688   2.486 -0.8239  0.1524  0.3689
   93phy    H1A 2511   2.378   1.613   2.435 -0.5463  0.0625  0.6290
   94phy    C35 2512   3.637   1.908   0.928  0.1486  0.3153 -0.1668
   94phy    C33 2513   3.768   1.956   0.980  0.0599  0.3427 -0.4832
   94phy    C34 2514   3.843   1.847   1.056  0.0150  0.0767  0.0988
   94phy    C32 2515   3.850   2.027   0.878  0.0418 -0.3314 -0.2417
   94phy    C31 2516   3.939   2.145   0.911  0.0424 -0.3958 -0.2797
   94phy    C30 2517   4.003   2.232   0.796 -0.3153  0.0204 -0.2335
   94phy    C28 2518   4.088   2.354   0.833  0.1150 -0.0249 -0.4172
   94phy    C29 2519   4.225   2.309   0.880  0.4670  0.7244  0.2474
   94phy    C27 2520   4.109   2.432   0.701  0.3541 -0.3799 -0.7789
   94phy    C26 2521   4.012   2.543   0.673  0.1618  0.3623  0.0547
   94phy    C25 2522   4.027   2.586   0.525 -1.0748  0.0035 -0.9154
   94phy    C23 2523   3.938   2.688   0.457 -0.2364  0.0087  0.1301
   94phy    C24 2524   3.993   2.827   0.466 -0.4586 -0.4021  0.3657
   94phy    C22 2525   3.917   2.646   0.315 -0.1503  0.1490  0.0745
   94phy    C21 2526   3.776   2.643   0.270 -0.0429 -0.2621 -0.1709
   94phy    C20 2527   3.755   2.596   0.119  0.3216 -1.0015 -0.6261
   94phy    C18 2528   3.611   2.619   0.046 -0.2025 -0.2249 -1.0478
   94phy    O01 2529   3.506   2.549   0.116  0.4074 -0.5628 -0.5767
   94phy    H01 2530   3.490   2.600   0.194 -1.3948  0.8043 -1.7446
   94phy    C19 2531   3.637   2.530  -0.076  0.3330 -0.4102 -0.3555
   94phy    C13 2532   3.575   2.777   0.027  0.1139  0.0823 -0.0572
   94phy     H3 2533   3.556   2.811   0.133  0.0653  1.1853 -0.4075
   94phy    O33 2534   3.690   2.868   0.011  0.4186  0.1172 -0.2165
   94phy    H1B 2535   3.683   2.889  -0.080 -0.5575  1.2124  0.0795
   94phy    C12 2536   3.431   2.836  -0.017 -0.0484  0.4739 -0.1108
   94phy    O11 2537   3.325   2.743  -0.038 -0.1385  0.1294  0.4298
   94phy    H1A 2538   3.257   2.777  -0.092 -1.1793 -3.0035 -0.4100
   95phy    C35 2539   4.388   3.719   2.555 -0.0626  0.3210 -0.2604
   95phy    C33 2540   4.328   3.847   2.506 -0.0268 -0.1033 -0.1142
   95phy    C34 2541   4.425   3.956   2.499  0.0297  0.3458  0.0301
   95phy    C32 2542   4.267   3.820   2.363  0.2938 -0.4660 -0.3252
   95phy    C31 2543   4.111   3.837   2.346 -0.4401 -0.3435 -0.5094
   95phy    C30 2544   4.061   3.758   2.226  0.2515  0.4036 -0.1744
   95phy    C28 2545   3.909   3.780   2.198 -0.2759 -0.1498  0.1122
   95phy    C29 2546   3.881   3.823   2.057 -0.2924  0.2042  0.2126
   95phy    C27 2547   3.820   3.661   2.240  0.4862  0.1405 -0.3815
   95phy    C26 2548   3.713   3.705   2.337  0.1846 -0.0213 -0.1729
   95phy    C25 2549   3.599   3.607   2.363 -0.2228  0.5761 -0.6011
   95phy    C23 2550   3.506   3.643   2.480 -0.0823 -0.5621 -0.1525
   95phy    C24 2551   3.379   3.688   2.417  0.8906  0.0783  0.4619
   95phy    C22 2552   3.470   3.519   2.566  0.1444  0.2354 -0.1343
   95phy    C21 2553   3.552   3.456   2.683 -0.2631  0.5820 -0.0834
   95phy    C20 2554   3.489   3.319   2.700 -0.3723 -0.2483 -0.1039
   95phy    C18 2555   3.511   3.236   2.831  0.3207 -0.3606  0.0247
   95phy    O01 2556   3.417   3.284   2.935 -0.7690 -0.1426 -0.0677
   95phy    H01 2557   3.377   3.362   2.900  0.7124  0.0727 -1.4110
   95phy    C19 2558   3.451   3.103   2.783 -0.1333 -0.2826  0.1318
   95phy    C13 2559   3.660   3.211   2.892  0.2176 -0.0457  0.3951
   95phy     H3 2560   3.725   3.174   2.809  0.0828 -3.5591  1.6746
   95phy    O33 2561   3.662   3.099   2.983  0.3370  0.5611 -0.3442
   95phy    H1B 2562   3.658   3.127   3.073  1.1259  2.0661 -0.7341
   95phy    C12 2563   3.732   3.340   2.960 -0.0813  0.3862 -0.0647
   95phy    O11 2564   3.866   3.323   2.999  0.1526  0.4227  0.1627
   95phy    H1A 2565   3.878   3.235   3.029 -0.8196  0.1777 -0.1140
   96phy    C35 2566   2.741   4.596   1.319  0.4066  0.0327 -0.2872
   96phy    C33 2567   2.763   4.455   1.361  0.1018  0.2312  0.4923
   96phy    C34 2568   2.737   4.365   1.239 -0.1211 -0.0239  0.2608
   96phy    C32 2569   2.890   4.434   1.442  0.0982 -0.1944 -0.5421
   96phy    C31 2570   2.910   4.303   1.523  0.7128  0.0466 -0.7139
   96phy    C30 2571   3.040   4.297   1.604 -0.0165  0.4311 -0.0714
   96phy    C28 2572   3.073   4.159   1.657 -0.1128 -0.2260 -0.8433
   96phy    C29 2573   3.156   4.070   1.567 -0.6776  0.1067  0.1377
   96phy    C27 2574   3.144   4.200   1.786  0.4406 -0.0357 -0.1504
   96phy    C26 2575   3.146   4.095   1.902 -0.0267  0.1452  0.0883
   96phy    C25 2576   3.203   4.163   2.029  0.2324 -0.0374 -0.1229
   96phy    C23 2577   3.260   4.066   2.136  0.2189  0.3474  1.3367
   96phy    C24 2578   3.419   4.068   2.131  0.0643 -0.1768 -0.1116
   96phy    C22 2579   3.192   4.096   2.269 -0.2990  0.0480 -0.0648
   96phy    C21 2580   3.171   3.967   2.362 -0.3781 -0.5197 -0.5955
   96phy    C20 2581   3.071   4.016   2.467  0.3503 -0.2857  0.3116
   96phy    C18 2582   3.007   3.915   2.577 -0.5401 -0.5137  0.2806
   96phy    O01 2583   3.115   3.837   2.635  0.0600 -0.1907 -0.1418
   96phy    H01 2584   3.186   3.894   2.657  0.1906 -0.3128 -0.2434
   96phy    C19 2585   2.959   4.012   2.683  0.0826 -0.5902  0.1909
   96phy    C13 2586   2.891   3.808   2.532 -0.3872 -0.3425 -0.6872
   96phy     H3 2587   2.804   3.858   2.483  1.0790  2.8564 -0.2703
   96phy    O33 2588   2.826   3.738   2.638 -0.3974  0.4370  0.2924
   96phy    H1B 2589   2.733   3.752   2.635 -0.3829  0.4404 -0.4596
   96phy    C12 2590   2.936   3.685   2.437  0.3403 -0.0071  0.3119
   96phy    O11 2591   2.825   3.621   2.376  0.2305 -0.0172  0.3533
   96phy    H1A 2592   2.832   3.528   2.383 -1.5156 -0.2104  0.0068
   97phy    C35 2593   2.674   1.381   1.188  0.1990 -0.0723 -0.1340
   97phy    C33 2594   2.563   1.341   1.277 -0.2181 -0.4746 -0.8269
   97phy    C34 2595   2.610   1.246   1.394 -0.5047 -0.9587 -0.1812
   97phy    C32 2596   2.492   1.463   1.342  0.3512 -0.3502 -0.6633
   97phy    C31 2597   2.375   1.523   1.263  0.1666  0.8195 -0.0113
   97phy    C30 2598   2.301   1.624   1.350 -0.8247  0.0952 -0.0081
   97phy    C28 2599   2.174   1.680   1.289 -0.3470  0.5352  0.5376
   97phy    C29 2600   2.046   1.634   1.365  0.1763  0.2596  0.2266
   97phy    C27 2601   2.180   1.832   1.297 -0.3805  0.2743 -0.0526
   97phy    C26 2602   2.197   1.904   1.166  0.5689  0.3662  0.6142
   97phy    C25 2603   2.193   2.055   1.168 -0.6307 -0.2436 -0.3239
   97phy    C23 2604   2.180   2.121   1.027 -0.0317  0.2647 -0.1952
   97phy    C24 2605   2.028   2.164   1.003 -0.8302  0.0516 -0.0280
   97phy    C22 2606   2.277   2.242   1.011  0.1075  0.8860 -0.1150
   97phy    C21 2607   2.378   2.210   0.899  0.1259 -0.0853  0.3760
   97phy    C20 2608   2.484   2.320   0.869 -0.0603  0.6093 -0.1615
   97phy    C18 2609   2.595   2.321   0.762 -0.1091 -0.6763 -0.2921
   97phy    O01 2610   2.677   2.211   0.803 -0.4182  0.0976 -0.2368
   97phy    H01 2611   2.711   2.183   0.720 -1.3828 -0.0996 -0.5825
   97phy    C19 2612   2.679   2.454   0.791 -0.1953  0.3563 -0.4367
   97phy    C13 2613   2.555   2.295   0.606  0.6520  0.6174 -0.3615
   97phy     H3 2614   2.490   2.204   0.610  1.4169  0.0358 -0.9881
   97phy    O33 2615   2.456   2.384   0.549  0.0382 -0.4238  0.3088
   97phy    H1B 2616   2.501   2.460   0.519 -1.9509  0.4261 -0.6761
   97phy    C12 2617   2.642   2.220   0.502 -0.4390  0.2412 -0.2508
   97phy    O11 2618   2.733   2.132   0.570 -0.1755  0.5807  0.3255
   97phy    H1A 2619   2.755   2.063   0.510 -1.0584 -0.5112  1.2225
   98phy    C35 2620   3.504   3.644   1.930 -0.1808  0.0202  0.5732
   98phy    C33 2621   3.606   3.698   1.819  0.2355  0.7246  0.1405
   98phy    C34 2622   3.593   3.597   1.702 -0.0689 -0.0779 -1.1633
   98phy    C32 2623   3.573   3.834   1.756 -0.2498  0.1010 -0.1721
   98phy    C31 2624   3.636   3.954   1.826 -0.2718 -0.3489 -0.0809
   98phy    C30 2625   3.600   4.092   1.767 -0.2014  0.0791  0.4597
   98phy    C28 2626   3.680   4.211   1.826 -0.2668 -0.8488 -0.1722
   98phy    C29 2627   3.779   4.279   1.731 -0.0406 -0.5069 -0.0978
   98phy    C27 2628   3.570   4.305   1.893  0.3885  0.0794 -0.2131
   98phy    C26 2629   3.613   4.389   2.013 -0.2809 -0.2542 -0.2453
   98phy    C25 2630   3.501   4.455   2.092  0.2121 -0.6688 -0.7063
   98phy    C23 2631   3.555   4.550   2.199 -0.0081  0.3854  0.0097
   98phy    C24 2632   3.555   4.691   2.160  0.1005 -0.1855  0.3728
   98phy    C22 2633   3.466   4.549   2.324 -0.0685 -0.0303 -0.2340
   98phy    C21 2634   3.477   4.436   2.427 -0.0857 -0.4152  0.0900
   98phy    C20 2635   3.404   4.461   2.566 -0.3708 -0.0235 -0.8652
   98phy    C18 2636   3.428   4.357   2.682  0.1395  0.0217 -0.6081
   98phy    O01 2637   3.569   4.314   2.691 -0.5678 -0.0197 -0.0584
   98phy    H01 2638   3.613   4.324   2.608 -2.1104  2.0798 -0.6886
   98phy    C19 2639   3.398   4.446   2.807 -0.1986  0.3869  0.7315
   98phy    C13 2640   3.328   4.230   2.671 -0.5638 -0.2281  0.3753
   98phy     H3 2641   3.323   4.198   2.564 -2.1086 -0.7912  0.5987
   98phy    O33 2642   3.189   4.262   2.693  0.1786  0.0611  0.0128
   98phy    H1B 2643   3.164   4.244   2.781  0.6204  0.6762  0.2735
   98phy    C12 2644   3.366   4.103   2.763  0.0488  1.1312 -0.2210
   98phy    O11 2645   3.325   3.976   2.730  0.0168 -0.2060  0.1272
   98phy    H1A 2646   3.370   3.913   2.783  0.3229 -0.0347  0.0701
   99phy    C35 2647   2.135   3.651   1.174  0.0487 -0.1535  0.2573
   99phy    C33 2648   2.205   3.724   1.284 -0.1302  0.8962 -0.0584
   99phy    C34 2649   2.149   3.683   1.422  0.1865  0.2976  0.3206
   99phy    C32 2650   2.356   3.705   1.275  0.0714  0.2027 -0.2281
   99phy    C31 2651   2.435   3.829   1.303  0.0753  0.3963 -0.7471
   99phy    C30 2652   2.591   3.815   1.297  0.1753  0.5229  0.1356
   99phy    C28 2653   2.675   3.938   1.337  0.1346  0.6543  0.2590
   99phy    C29 2654   2.708   3.961   1.481 -0.1534  0.6106  0.3272
   99phy    C27 2655   2.809   3.919   1.264 -0.1098 -0.1965  0.0178
   99phy    C26 2656   2.879   4.042   1.211 -0.4407 -0.2361  0.5897
   99phy    C25 2657   3.019   4.001   1.155  0.2393 -0.5093 -0.3324
   99phy    C23 2658   3.086   4.122   1.081  0.1930 -0.3652 -0.2489
   99phy    C24 2659   3.146   4.224   1.177 -0.4684  0.0334  0.0138
   99phy    C22 2660   3.197   4.068   0.988  0.2320  0.3877 -0.0847
   99phy    C21 2661   3.203   4.124   0.847 -0.0953 -0.3521  0.0277
   99phy    C20 2662   3.284   4.051   0.745  0.1508 -0.3857 -0.4421
   99phy    C18 2663   3.267   4.065   0.593 -0.5958 -0.1769  0.8151
   99phy    O01 2664   3.135   4.043   0.542  0.1422  0.2275 -0.2202
   99phy    H01 2665   3.118   4.088   0.462 -2.2965  0.3926  0.3164
   99phy    C19 2666   3.362   3.946   0.556 -0.3862 -0.0290  0.1898
   99phy    C13 2667   3.315   4.209   0.535  0.0942 -0.0738  0.0909
   99phy     H3 2668   3.242   4.283   0.576  1.7541  0.8403  1.4994
   99phy    O33 2669   3.429   4.259   0.603 -0.6186 -0.1381  0.3673
   99phy    H1B 2670   3.510   4.224   0.570 -0.6052  0.4349 -0.2272
   99phy    C12 2671   3.278   4.277   0.399  0.0168  0.9632  0.5097
   99phy    O11 2672   3.187   4.204   0.316 -0.6326 -0.2117 -0.0717
   99phy    H1A 2673   3.185   4.246   0.232  0.8770 -0.0242 -0.0330
  100phy    C35 2674   3.893   2.219   1.288  0.6591 -0.1244  0.1295
  100phy    C33 2675   3.795   2.128   1.361  0.2766 -0.2527  0.0840
  100phy    C34 2676   3.849   2.079   1.495 -0.2911 -0.2413  0.1702
  100phy    C32 2677   3.652   2.185   1.381  0.2723 -0.1940 -0.0474
  100phy    C31 2678   3.541   2.127   1.287  0.0247 -0.1348  0.2446
  100phy    C30 2679   3.402   2.161   1.337  0.4838  0.0552  0.6179
  100phy    C28 2680   3.290   2.087   1.268  0.2537 -0.1071  0.2202
  100phy    C29 2681   3.201   2.025   1.379 -0.3759  0.3439 -0.2439
  100phy    C27 2682   3.188   2.175   1.198 -0.3278  0.2878 -0.0088
  100phy    C26 2683   3.204   2.192   1.046 -0.1501 -0.4798 -0.0015
  100phy    C25 2684   3.088   2.281   0.991 -0.1560 -0.1329  0.4636
  100phy    C23 2685   3.087   2.293   0.838 -0.1469 -0.2900 -0.0178
  100phy    C24 2686   2.992   2.191   0.772  0.6054 -0.7627 -0.4339
  100phy    C22 2687   3.052   2.434   0.801 -0.4262 -0.4063 -0.1457
  100phy    C21 2688   3.125   2.482   0.682 -0.2705 -0.9897  0.1543
  100phy    C20 2689   3.074   2.625   0.645 -0.2813  0.1526  0.3003
  100phy    C18 2690   3.171   2.717   0.563 -0.1897  0.1678 -0.4465
  100phy    O01 2691   3.295   2.732   0.646 -0.0804 -0.2913  0.3952
  100phy    H01 2692   3.270   2.716   0.735  1.1830  0.4223  0.8915
  100phy    C19 2693   3.111   2.859   0.581 -0.0759  0.3621  0.2930
  100phy    C13 2694   3.211   2.685   0.409 -0.7718  0.0599 -0.2198
  100phy     H3 2695   3.128   2.622   0.368 -0.9004  0.6036 -0.8145
  100phy    O33 2696   3.209   2.790   0.316  0.2389 -0.1904  0.7357
  100phy    H1B 2697   3.282   2.846   0.335 -0.0403  1.6767 -2.8159
  100phy    C12 2698   3.317   2.575   0.366  0.1156 -0.5807 -0.0874
  100phy    O11 2699   3.447   2.630   0.363 -0.8917  0.2252 -0.4932
  100phy    H1A 2700   3.472   2.659   0.449  0.5822 -1.8030 -0.1465
  101phy    C35 2701   1.891   4.430   0.763  0.0555 -0.1525 -0.0124
  101phy    C33 2702   1.923   4.523   0.889 -0.1399 -0.5609  0.7864
  101phy    C34 2703   1.821   4.508   1.000 -0.6236 -0.5090  0.5391
  101phy    C32 2704   2.065   4.519   0.943 -0.3243  0.5949 -0.0903
  101phy    C31 2705   2.172   4.588   0.870 -0.2067  0.1903 -0.4760
  101phy    C30 2706   2.307   4.590   0.947 -0.1171 -0.2812  0.5771
  101phy    C28 2707   2.430   4.665   0.882  0.2500  0.0968 -0.2554
  101phy    C29 2708   2.432   4.810   0.928 -0.4183 -0.1165 -1.2067
  101phy    C27 2709   2.557   4.591   0.925  0.6997 -0.3806 -0.2824
  101phy    C26 2710   2.665   4.589   0.822 -0.5824 -0.3370 -0.7445
  101phy    C25 2711   2.805   4.539   0.859 -0.4402  0.1712  0.5034
  101phy    C23 2712   2.893   4.507   0.733 -0.5765  0.1301  0.3342
  101phy    C24 2713   3.040   4.548   0.763  0.6197  0.0327 -0.2366
  101phy    C22 2714   2.874   4.364   0.684  0.0695 -0.0195  0.1574
  101phy    C21 2715   2.878   4.340   0.535 -0.0662 -0.0980  0.2858
  101phy    C20 2716   2.784   4.218   0.500  0.5467 -0.7786 -0.1053
  101phy    C18 2717   2.739   4.178   0.358 -0.1439  0.3431 -0.1809
  101phy    O01 2718   2.688   4.289   0.283  1.2367 -0.3300  0.1277
  101phy    H01 2719   2.748   4.359   0.300  0.1135  0.7179 -0.0861
  101phy    C19 2720   2.626   4.074   0.379 -0.0678 -0.3974 -0.4518
  101phy    C13 2721   2.859   4.112   0.273 -0.6859 -0.2163 -0.6566
  101phy     H3 2722   2.928   4.198   0.251  0.3893 -1.1985 -1.2171
  101phy    O33 2723   2.954   4.025   0.341 -0.1608  0.8223 -0.1392
  101phy    H1B 2724   2.920   3.944   0.374  1.1503  1.0711  1.9549
  101phy    C12 2725   2.868   4.078   0.121 -0.2371  0.2210 -0.1966
  101phy    O11 2726   2.798   3.967   0.084  0.1313 -0.2685  0.0572
  101phy    H1A 2727   2.738   3.978   0.012  0.1109  1.1930  0.2781
  102phy    C35 2728   2.544   4.450   1.723  0.3663  0.3156 -0.1530
  102phy    C33 2729   2.617   4.526   1.830 -0.5355  0.0335  0.0159
  102phy    C34 2730   2.758   4.465   1.858 -0.0920  0.0874  0.2392
  102phy    C32 2731   2.610   4.673   1.786 -0.1948 -0.0724 -0.5553
  102phy    C31 2732   2.578   4.770   1.901  0.1198 -0.0844  0.0452
  102phy    C30 2733   2.540   4.912   1.854  0.5339 -0.3773  0.1350
  102phy    C28 2734   2.501   5.008   1.967 -0.3163  0.3028 -0.6119
  102phy    C29 2735   2.567   5.151   1.955 -0.9573  0.5299  0.3799
  102phy    C27 2736   2.346   5.018   1.967  0.2864  0.3335 -0.4810
  102phy    C26 2737   2.268   5.074   2.080 -0.1254 -0.1788 -0.9363
  102phy    C25 2738   2.116   5.041   2.076 -0.3590 -0.2195  0.0391
  102phy    C23 2739   2.053   5.100   2.206  0.1909  0.3823  0.6768
  102phy    C24 2740   1.980   5.228   2.176  0.2357 -0.0402 -0.2289
  102phy    C22 2741   1.955   4.994   2.255 -0.2964 -0.3844  0.5451
  102phy    C21 2742   1.928   4.990   2.407 -0.7438 -0.6318  0.3626
  102phy    C20 2743   1.830   4.882   2.441 -0.4042 -0.3325  0.4389
  102phy    C18 2744   1.759   4.869   2.576 -0.0007  0.0313 -0.2827
  102phy    O01 2745   1.657   4.967   2.597  0.2460  0.7556 -0.3767
  102phy    H01 2746   1.579   4.935   2.638 -0.0870 -1.4964 -2.5123
  102phy    C19 2747   1.668   4.750   2.542  0.2067  0.1475  0.2307
  102phy    C13 2748   1.851   4.848   2.711 -0.3107 -0.1409  0.2072
  102phy     H3 2749   1.938   4.784   2.682 -0.0156  0.5765 -0.5298
  102phy    O33 2750   1.788   4.769   2.807 -0.3796  0.1916  0.4724
  102phy    H1B 2751   1.700   4.798   2.821 -0.9166 -1.9776  2.1166
  102phy    C12 2752   1.920   4.970   2.782  0.1137 -0.5641  0.3611
  102phy    O11 2753   1.832   5.056   2.845 -0.4270 -0.1175 -0.3009
  102phy    H1A 2754   1.804   5.008   2.920 -0.6662  0.6680  0.1203
  103phy    C35 2755   2.791   0.411   1.798  0.1589  0.1052  0.3798
  103phy    C33 2756   2.815   0.340   1.660 -0.4203 -0.1288  0.1661
  103phy    C34 2757   2.832   0.436   1.545  0.1914 -1.1020 -0.2195
  103phy    C32 2758   2.936   0.243   1.669  0.1906  0.2555  0.6914
  103phy    C31 2759   2.885   0.104   1.632 -0.1314 -0.0374  0.0153
  103phy    C30 2760   2.993   0.007   1.680  0.1887  0.0888 -0.0226
  103phy    C28 2761   2.968  -0.149   1.686  0.1703 -0.9361 -0.4354
  103phy    C29 2762   3.003  -0.203   1.548  0.4299 -0.4141  0.4722
  103phy    C27 2763   3.062  -0.209   1.792  0.0660 -0.4466  0.5923
  103phy    C26 2764   2.986  -0.305   1.890 -0.1847 -0.1626 -0.3234
  103phy    C25 2765   3.085  -0.344   2.007 -0.2848 -0.2848 -0.3639
  103phy    C23 2766   3.029  -0.415   2.139 -0.0586 -0.3239 -0.2685
  103phy    C24 2767   3.039  -0.569   2.124 -0.1745 -0.0719  0.0556
  103phy    C22 2768   3.129  -0.373   2.250  0.2866  0.4302  0.0860
  103phy    C21 2769   3.067  -0.360   2.389 -0.1712 -0.9375  0.4261
  103phy    C20 2770   3.176  -0.317   2.492  0.1319  0.0729  0.1635
  103phy    C18 2771   3.131  -0.329   2.646 -0.3202 -0.2852  0.1783
  103phy    O01 2772   3.083  -0.455   2.690  0.6854 -0.2042 -0.3152
  103phy    H01 2773   3.079  -0.465   2.784  1.0617 -0.1154 -0.2883
  103phy    C19 2774   3.267  -0.309   2.708 -0.3861 -0.3147  0.5725
  103phy    C13 2775   3.028  -0.210   2.692  0.1757  0.0030 -0.5624
  103phy     H3 2776   3.046  -0.115   2.636  2.8120  0.2881  0.6359
  103phy    O33 2777   3.046  -0.161   2.826 -0.3141  0.0793 -0.2083
  103phy    H1B 2778   3.126  -0.118   2.850 -0.9934  1.0607  0.3496
  103phy    C12 2779   2.870  -0.244   2.672 -0.0842 -0.5477 -0.1944
  103phy    O11 2780   2.785  -0.137   2.667 -0.4043  0.2705 -0.7299
  103phy    H1A 2781   2.800  -0.077   2.737  1.1426 -0.6596 -0.2215
  104phy    C35 2782   2.354   4.625   1.385  0.2536 -0.2066  0.4467
  104phy    C33 2783   2.226   4.664   1.463 -0.2320  0.5962  0.1324
  104phy    C34 2784   2.260   4.690   1.612 -0.0184 -0.3856 -0.0235
  104phy    C32 2785   2.163   4.798   1.415  0.7533 -0.3670  0.7934
  104phy    C31 2786   2.068   4.794   1.293  0.0514  0.1757  0.5823
  104phy    C30 2787   2.027   4.932   1.245 -0.4638 -0.2341 -0.5198
  104phy    C28 2788   1.924   4.939   1.133  0.2461 -0.2332  0.2621
  104phy    C29 2789   1.794   4.996   1.185 -0.1281  0.1569  0.1546
  104phy    C27 2790   1.982   5.038   1.028  0.5109 -0.5599  0.3311
  104phy    C26 2791   2.011   4.982   0.892 -0.1407  0.5210 -0.0626
  104phy    C25 2792   2.075   5.087   0.797 -0.1293  0.1223  0.0764
  104phy    C23 2793   2.089   5.048   0.649  0.6592  0.0968  0.5952
  104phy    C24 2794   2.078   5.179   0.575 -0.1696 -0.7184 -0.5957
  104phy    C22 2795   2.210   4.954   0.609  0.7419  0.2315 -0.7560
  104phy    C21 2796   2.165   4.822   0.547 -0.3540  0.1291 -0.2254
  104phy    C20 2797   2.280   4.746   0.487  0.8352  0.6462  0.6325
  104phy    C18 2798   2.245   4.611   0.411 -0.5920 -0.4197  0.0216
  104phy    O01 2799   2.146   4.530   0.485 -0.0376  0.0111 -0.7742
  104phy    H01 2800   2.090   4.584   0.538 -1.0863 -0.2406 -1.5974
  104phy    C19 2801   2.377   4.536   0.426 -0.5582 -0.0607 -0.0256
  104phy    C13 2802   2.194   4.629   0.257  1.3351  0.1724 -0.0337
  104phy     H3 2803   2.084   4.648   0.269  1.2679 -0.9109  1.2827
  104phy    O33 2804   2.223   4.749   0.201 -0.3495 -0.0736  0.3007
  104phy    H1B 2805   2.308   4.739   0.163 -0.8943 -1.1759 -0.6918
  104phy    C12 2806   2.140   4.520   0.154 -0.3118  0.3445 -0.1889
  104phy    O11 2807   2.230   4.495   0.051  0.1595 -0.3657 -0.0130
  104phy    H1A 2808   2.299   4.444   0.088 -0.3611 -0.8159  0.3451
  105phy    C35 2809   1.927   2.257   1.377 -0.0048  0.2633 -0.1423
  105phy    C33 2810   1.921   2.306   1.523  0.0430  0.1223  0.0589
  105phy    C34 2811   2.043   2.245   1.584  0.0564  0.0189  0.0334
  105phy    C32 2812   1.920   2.462   1.529  0.5555  0.4246 -0.2664
  105phy    C31 2813   1.791   2.533   1.492  0.2391  0.0025 -0.3311
  105phy    C30 2814   1.809   2.678   1.483 -0.0476 -0.2499  0.0650
  105phy    C28 2815   1.705   2.768   1.411  0.3546  0.7021 -0.8214
  105phy    C29 2816   1.607   2.828   1.508 -0.1797  0.3613 -0.4063
  105phy    C27 2817   1.766   2.886   1.338 -0.9192 -0.0739 -0.4845
  105phy    C26 2818   1.710   2.937   1.208  0.5522  0.2227  0.5896
  105phy    C25 2819   1.764   3.073   1.169 -0.9557 -0.3861 -0.1652
  105phy    C23 2820   1.690   3.147   1.053  0.3033 -0.9061 -0.0541
  105phy    C24 2821   1.596   3.244   1.122 -0.0483 -0.0459 -0.2986
  105phy    C22 2822   1.789   3.219   0.957  0.4392 -0.1781 -0.4399
  105phy    C21 2823   1.767   3.189   0.808  0.1035  0.4213 -0.4618
  105phy    C20 2824   1.891   3.232   0.736 -0.4672 -0.6304  0.2706
  105phy    C18 2825   1.904   3.229   0.579  0.9154  0.6064  0.1842
  105phy    O01 2826   1.857   3.094   0.536  0.2138 -0.0538 -0.1660
  105phy    H01 2827   1.927   3.033   0.521  0.5571  0.3597 -0.2487
  105phy    C19 2828   2.053   3.248   0.560 -0.0147 -0.6302  0.5305
  105phy    C13 2829   1.819   3.338   0.501  0.2986  0.6832 -0.1761
  105phy     H3 2830   1.716   3.296   0.520  0.6094 -0.3930 -0.7709
  105phy    O33 2831   1.798   3.466   0.558  0.3717 -0.1083 -0.4291
  105phy    H1B 2832   1.854   3.475   0.633 -0.0889 -1.5425  0.1185
  105phy    C12 2833   1.784   3.337   0.347 -0.3677  0.8816 -0.1079
  105phy    O11 2834   1.830   3.450   0.280 -0.0124 -0.1676  0.0625
  105phy    H1A 2835   1.845   3.516   0.345  1.1807  1.1179 -1.4343
  106phy    C35 2836   1.867   5.056   1.792  0.4626 -0.1085  0.4108
  106phy    C33 2837   1.934   5.081   1.658 -0.3237 -0.0443  0.3619
  106phy    C34 2838   1.842   5.033   1.549  0.4623 -0.6637 -0.0389
  106phy    C32 2839   1.989   5.224   1.633  0.3037 -0.2172  0.6432
  106phy    C31 2840   2.094   5.278   1.733 -0.3725 -0.5950 -0.3257
  106phy    C30 2841   2.179   5.391   1.666  0.1826 -0.2744 -0.4647
  106phy    C28 2842   2.300   5.452   1.743 -0.5201  0.0503  0.1505
  106phy    C29 2843   2.382   5.523   1.636 -0.4425  0.4421  0.0026
  106phy    C27 2844   2.261   5.557   1.839  0.4327 -0.5941 -0.3644
  106phy    C26 2845   2.325   5.547   1.979 -0.3365  0.7924  0.2076
  106phy    C25 2846   2.262   5.632   2.089 -0.6992 -0.4610 -0.5498
  106phy    C23 2847   2.350   5.629   2.218 -0.3669  0.2029  0.3558
  106phy    C24 2848   2.338   5.765   2.285 -0.1822  0.1319 -0.2731
  106phy    C22 2849   2.307   5.513   2.308  0.1982 -0.3892  0.3045
  106phy    C21 2850   2.388   5.443   2.415  0.0757  0.7428 -0.1126
  106phy    C20 2851   2.292   5.349   2.487  0.0218 -0.0429  0.0909
  106phy    C18 2852   2.341   5.243   2.595  0.0837  0.7752 -0.0404
  106phy    O01 2853   2.434   5.307   2.684  0.0163 -0.4846  0.4232
  106phy    H01 2854   2.395   5.325   2.767  0.4949 -2.0432  1.0279
  106phy    C19 2855   2.209   5.234   2.673  0.1772 -0.7357  0.2835
  106phy    C13 2856   2.387   5.102   2.528  0.5278 -0.0771  0.5831
  106phy     H3 2857   2.322   5.078   2.441  0.1141 -1.8274  1.3383
  106phy    O33 2858   2.360   4.985   2.613  0.0116 -0.9522  0.4628
  106phy    H1B 2859   2.366   4.906   2.563 -2.5057 -0.8816 -0.1249
  106phy    C12 2860   2.532   5.099   2.475  0.6667  0.5078  0.1501
  106phy    O11 2861   2.571   4.988   2.394  0.1192  0.2681  0.2568
  106phy    H1A 2862   2.646   4.952   2.438 -0.3065 -0.3977  0.4477
  107phy    C35 2863   3.260   0.565   1.350  0.2163 -0.1967  0.5262
  107phy    C33 2864   3.238   0.702   1.421 -0.2212 -0.5568  0.2523
  107phy    C34 2865   3.271   0.817   1.330  0.0523 -0.9756 -0.4090
  107phy    C32 2866   3.094   0.714   1.480 -0.0577  0.2559  0.4803
  107phy    C31 2867   3.084   0.816   1.595  0.3184 -0.1495  0.6276
  107phy    C30 2868   2.945   0.829   1.645 -0.1439  0.2806 -0.3799
  107phy    C28 2869   2.919   0.943   1.740 -0.1969  0.2448  0.2001
  107phy    C29 2870   2.829   1.043   1.673 -0.0050 -0.2736 -0.5584
  107phy    C27 2871   2.839   0.878   1.859 -0.4978 -0.2509  0.5736
  107phy    C26 2872   2.865   0.932   2.001  0.1283  0.0501 -0.6678
  107phy    C25 2873   2.760   0.878   2.100 -0.7506  0.4429 -0.2501
  107phy    C23 2874   2.773   0.879   2.250 -0.5712  0.2236 -0.1976
  107phy    C24 2875   2.754   1.017   2.315 -0.7616 -0.2619  0.2055
  107phy    C22 2876   2.689   0.771   2.327  0.2044  0.3922  0.3773
  107phy    C21 2877   2.755   0.685   2.433  0.1292  0.6119  0.1072
  107phy    C20 2878   2.661   0.625   2.549  0.3745 -0.2136 -0.0178
  107phy    C18 2879   2.720   0.552   2.675  0.3796  0.1656  0.6502
  107phy    O01 2880   2.835   0.623   2.725  0.2600  0.1522  0.3109
  107phy    H01 2881   2.896   0.656   2.662  0.7857  1.6230  1.5155
  107phy    C19 2882   2.610   0.557   2.785  0.0182  0.2461  1.0155
  107phy    C13 2883   2.771   0.402   2.644 -0.7703  0.0720 -0.0541
  107phy     H3 2884   2.686   0.335   2.615 -0.1399 -0.7815  0.0256
  107phy    O33 2885   2.811   0.346   2.772 -0.5026 -0.3066 -0.4506
  107phy    H1B 2886   2.840   0.414   2.829  1.3266 -2.4107  1.3339
  107phy    C12 2887   2.887   0.376   2.537  0.2686 -0.0144  0.3376
  107phy    O11 2888   3.013   0.426   2.572 -0.2116  0.6400  0.2651
  107phy    H1A 2889   3.035   0.391   2.657 -1.6566  1.3141  0.9498
  108phy    C35 2890   4.359   4.743   1.423 -0.0148  0.1066  1.1031
  108phy    C33 2891   4.282   4.864   1.370 -0.3257  0.0270  0.2484
  108phy    C34 2892   4.234   4.946   1.499  0.2683 -0.0710  0.5489
  108phy    C32 2893   4.375   4.947   1.279 -0.0304  0.3618  0.5062
  108phy    C31 2894   4.320   5.013   1.153 -0.3243  0.1379  0.7377
  108phy    C30 2895   4.420   5.106   1.077 -0.2208 -0.3672 -0.6590
  108phy    C28 2896   4.357   5.194   0.970  0.4614 -0.8823  0.1738
  108phy    C29 2897   4.329   5.334   1.024  0.1281  0.3022 -0.7036
  108phy    C27 2898   4.460   5.222   0.864 -0.2488 -0.3278  0.1693
  108phy    C26 2899   4.442   5.135   0.740  0.8299 -0.4899  0.5880
  108phy    C25 2900   4.525   5.184   0.620 -0.2367  0.2339 -0.3501
  108phy    C23 2901   4.485   5.116   0.493  0.4035  0.7288  0.4528
  108phy    C24 2902   4.407   5.201   0.397  1.0169 -0.4817  0.8345
  108phy    C22 2903   4.616   5.070   0.430  0.2586 -0.2418 -0.3270
  108phy    C21 2904   4.614   4.934   0.367  0.0927  0.0722 -0.7931
  108phy    C20 2905   4.750   4.890   0.325 -0.5696  0.0106  0.3181
  108phy    C18 2906   4.769   4.752   0.269 -0.1383  0.2774 -0.4005
  108phy    O01 2907   4.732   4.650   0.365 -0.1791 -0.2489 -0.5134
  108phy    H01 2908   4.647   4.664   0.402 -1.7525 -1.1656 -3.5086
  108phy    C19 2909   4.927   4.753   0.258  0.0614  0.1168  0.2390
  108phy    C13 2910   4.687   4.721   0.135 -0.2128  0.2303 -0.0288
  108phy     H3 2911   4.579   4.722   0.164 -0.9424  0.7792 -2.5146
  108phy    O33 2912   4.676   4.823   0.030  0.5697  0.2760  0.5698
  108phy    H1B 2913   4.614   4.891   0.049 -0.1063 -0.0510 -0.3925
  108phy    C12 2914   4.673   4.576   0.067 -0.2014  0.0104 -0.1505
  108phy    O11 2915   4.770   4.544  -0.034 -0.5137  0.0631 -0.4566
  108phy    H1A 2916   4.806   4.461  -0.009  1.8893  1.2675  0.3859
  109phy    C35 2917   4.518   3.009   1.905  0.0204  0.0222  0.5522
  109phy    C33 2918   4.529   2.858   1.902  0.2735  0.3071 -0.3378
  109phy    C34 2919   4.452   2.799   1.783  0.5740  0.2491 -0.2020
  109phy    C32 2920   4.670   2.806   1.930 -0.0331  0.0301  0.2667
  109phy    C31 2921   4.671   2.673   2.014 -0.5228  0.3588  0.0066
  109phy    C30 2922   4.812   2.660   2.076 -0.1714 -0.2826 -0.2975
  109phy    C28 2923   4.837   2.521   2.145 -0.0133  0.7269  0.2724
  109phy    C29 2924   4.916   2.434   2.044  0.5801  0.0660 -0.6889
  109phy    C27 2925   4.916   2.522   2.278 -0.3354  0.3611 -0.3489
  109phy    C26 2926   4.839   2.570   2.404  0.0537 -0.2634  0.1759
  109phy    C25 2927   4.939   2.557   2.525 -0.0517 -0.3043  0.9868
  109phy    C23 2928   4.881   2.605   2.657  0.3898 -0.6890  0.1285
  109phy    C24 2929   4.839   2.473   2.724 -0.0163 -0.2259 -0.3093
  109phy    C22 2930   4.997   2.675   2.735  0.1511 -0.1379 -0.2793
  109phy    C21 2931   4.987   2.828   2.738 -0.2056  0.9818  0.5920
  109phy    C20 2932   5.098   2.876   2.825 -0.0299 -0.2973  0.4966
  109phy    C18 2933   5.131   3.031   2.853  0.1199 -0.5480 -0.5516
  109phy    O01 2934   5.022   3.102   2.910 -0.1339 -0.0585 -0.0915
  109phy    H01 2935   4.987   3.049   2.979  1.7458  0.4272  1.3200
  109phy    C19 2936   5.234   3.007   2.969 -0.5726 -0.3276  0.8798
  109phy    C13 2937   5.195   3.120   2.726 -0.0401 -0.4917  0.6853
  109phy     H3 2938   5.259   3.051   2.665 -1.8083 -3.0628  1.5379
  109phy    O33 2939   5.287   3.220   2.771 -0.6250  0.2272 -0.3107
  109phy    H1B 2940   5.231   3.273   2.824 -0.0537  0.6631 -0.1462
  109phy    C12 2941   5.094   3.179   2.623  0.0129  0.1127  0.4308
  109phy    O11 2942   4.995   3.259   2.683 -0.2710  0.2880  0.1318
  109phy    H1A 2943   4.969   3.239   2.771  0.0316  2.8918  0.9046
  110phy    C35 2944   4.605   1.559   1.367  0.1413 -0.1337  0.6369
  110phy    C33 2945   4.653   1.700   1.398 -0.2288 -0.1948 -0.6934
  110phy    C34 2946   4.580   1.753   1.520  0.0229 -0.0418 -0.6210
  110phy    C32 2947   4.802   1.702   1.411 -0.2908  0.0085 -0.2980
  110phy    C31 2948   4.868   1.821   1.340 -0.1795  0.8667  0.2744
  110phy    C30 2949   5.014   1.806   1.375  0.2528  0.2140 -0.0026
  110phy    C28 2950   5.114   1.905   1.313  0.1795 -0.1634  0.7266
  110phy    C29 2951   5.112   2.048   1.376  0.3708 -0.1353  0.0530
  110phy    C27 2952   5.256   1.855   1.303 -0.0153  0.1471 -0.3115
  110phy    C26 2953   5.304   1.851   1.160  0.5226  0.2868 -0.5684
  110phy    C25 2954   5.427   1.759   1.143 -0.4619  0.6594  0.0823
  110phy    C23 2955   5.488   1.749   0.998 -0.6618 -0.4972  0.0683
  110phy    C24 2956   5.587   1.854   0.959 -0.1533  0.0353 -0.2729
  110phy    C22 2957   5.551   1.607   0.987  0.2064 -0.0767 -0.6099
  110phy    C21 2958   5.501   1.521   0.872  0.9439  0.2933  0.0439
  110phy    C20 2959   5.540   1.379   0.877 -0.1824  0.3989 -0.7569
  110phy    C18 2960   5.500   1.274   0.769  0.4470 -0.1440 -0.4583
  110phy    O01 2961   5.352   1.280   0.746 -0.2404 -0.1494 -0.1987
  110phy    H01 2962   5.312   1.361   0.772  1.1123  0.1017  1.2245
  110phy    C19 2963   5.527   1.144   0.844  0.2887  0.4752  0.3620
  110phy    C13 2964   5.580   1.284   0.625 -0.8818  0.5119 -0.3530
  110phy     H3 2965   5.674   1.335   0.659 -2.1998  2.1806  1.0261
  110phy    O33 2966   5.637   1.167   0.557 -0.0643 -0.8590 -0.0024
  110phy    H1B 2967   5.591   1.092   0.590 -1.1108 -0.1292  0.2039
  110phy    C12 2968   5.561   1.407   0.522  0.5033  0.1377  0.5597
  110phy    O11 2969   5.473   1.374   0.412 -0.1552 -0.3397 -0.2693
  110phy    H1A 2970   5.461   1.282   0.404 -0.1524 -0.3211 -0.5143
  111phy    C35 2971   4.347   2.716   2.404  0.2144 -0.4825 -0.5631
  111phy    C33 2972   4.254   2.807   2.322 -0.4691  0.4373 -0.2538
  111phy    C34 2973   4.305   2.949   2.325 -0.1001 -0.2272 -0.2034
  111phy    C32 2974   4.254   2.758   2.182  0.4380 -0.3801  0.2711
  111phy    C31 2975   4.156   2.661   2.126  0.1383  0.8471 -0.2082
  111phy    C30 2976   4.200   2.623   1.985 -0.2977  0.1664  0.4515
  111phy    C28 2977   4.106   2.536   1.898 -0.2855  0.0146  0.1044
  111phy    C29 2978   4.099   2.595   1.760 -0.1554  0.7974 -0.0519
  111phy    C27 2979   4.162   2.394   1.876  0.1049  0.2523  0.2768
  111phy    C26 2980   4.111   2.283   1.974  0.0984  0.2070 -0.4500
  111phy    C25 2981   4.131   2.140   1.930 -0.0676  0.4362  0.9000
  111phy    C23 2982   4.113   2.037   2.039 -0.4405 -0.4725 -0.2638
  111phy    C24 2983   4.019   1.933   1.982 -0.0011  0.1035 -1.0092
  111phy    C22 2984   4.241   1.966   2.091 -0.2842 -0.3927 -0.0311
  111phy    C21 2985   4.227   1.887   2.220  0.2121 -0.2196 -1.0316
  111phy    C20 2986   4.369   1.852   2.268 -0.0929 -0.3555  0.2783
  111phy    C18 2987   4.383   1.778   2.409  0.0796 -0.2419 -0.0427
  111phy    O01 2988   4.295   1.662   2.412 -0.3657  0.0041  0.0439
  111phy    H01 2989   4.276   1.638   2.323 -1.3187  1.0789 -0.0658
  111phy    C19 2990   4.523   1.711   2.392 -0.4514 -0.0227 -0.0126
  111phy    C13 2991   4.354   1.861   2.547 -0.4199  0.8858 -0.2677
  111phy     H3 2992   4.397   1.964   2.535 -0.6698  0.8241 -1.8236
  111phy    O33 2993   4.432   1.811   2.654  0.0534 -0.2582 -0.0505
  111phy    H1B 2994   4.405   1.728   2.688 -0.2654  0.5911  1.9057
  111phy    C12 2995   4.209   1.883   2.607  0.2781  0.3881 -0.3315
  111phy    O11 2996   4.154   1.772   2.666 -0.0500  0.9015 -0.0274
  111phy    H1A 2997   4.220   1.746   2.727  0.5324 -0.8229 -1.3171
  112phy    C35 2998   4.545   2.322   2.375 -0.3815 -0.3212 -0.3350
  112phy    C33 2999   4.434   2.330   2.282 -0.2757 -0.4789 -0.3186
  112phy    C34 3000   4.461   2.310   2.138  0.5637 -0.1249  0.0457
  112phy    C32 3001   4.317   2.250   2.347  0.4020 -0.3957 -0.2574
  112phy    C31 3002   4.194   2.340   2.350  0.8257 -0.2743  0.3691
  112phy    C30 3003   4.076   2.258   2.415 -0.9704 -0.1403  0.0096
  112phy    C28 3004   3.951   2.346   2.411 -0.3815  0.6539  0.0447
  112phy    C29 3005   3.826   2.259   2.379 -0.2303 -0.4888 -0.2035
  112phy    C27 3006   3.925   2.387   2.559  0.4336  0.0973  0.6250
  112phy    C26 3007   3.925   2.542   2.575  0.4487  0.1412 -0.1198
  112phy    C25 3008   3.842   2.577   2.699  0.3108 -0.2529  0.1224
  112phy    C23 3009   3.842   2.733   2.724 -0.0414  0.3255  0.4190
  112phy    C24 3010   3.713   2.804   2.687  0.0547  0.2848  0.1456
  112phy    C22 3011   3.890   2.765   2.866  0.3481 -0.0279  0.4812
  112phy    C21 3012   3.957   2.905   2.897 -0.8834  0.2329  0.2316
  112phy    C20 3013   4.032   2.895   3.032 -0.1358  0.0478  0.2251
  112phy    C18 3014   4.099   3.019   3.104  0.8187  0.3815  0.1604
  112phy    O01 3015   4.004   3.122   3.152  0.0373  0.4792  0.0365
  112phy    H01 3016   4.055   3.186   3.196  1.7435 -0.1209 -0.9785
  112phy    C19 3017   4.123   2.942   3.232 -0.4579 -0.0458  0.2699
  112phy    C13 3018   4.227   3.092   3.042  1.0521 -0.3072 -0.7316
  112phy     H3 3019   4.287   3.012   2.990  1.3831 -1.4911  1.3688
  112phy    O33 3020   4.323   3.140   3.141  0.0898 -0.1395  0.0061
  112phy    H1B 3021   4.301   3.223   3.180  0.0558 -0.1909  0.0981
  112phy    C12 3022   4.192   3.190   2.927 -0.3167 -0.5339  0.2371
  112phy    O11 3023   4.153   3.325   2.963  0.1804  0.2369 -0.0431
  112phy    H1A 3024   4.075   3.348   2.917 -0.9158 -1.5664  0.7645
  113phy    C35 3025   4.627   0.125   1.453  0.1872  0.4619  0.1256
  113phy    C33 3026   4.557   0.168   1.587 -0.5767 -0.1149 -0.3767
  113phy    C34 3027   4.666   0.235   1.666 -0.1472  0.3076  0.1821
  113phy    C32 3028   4.440   0.262   1.559 -0.5173 -0.4612 -0.1594
  113phy    C31 3029   4.303   0.192   1.550 -0.2485  0.9062  0.1356
  113phy    C30 3030   4.185   0.273   1.489 -0.2052 -0.1237 -0.4753
  113phy    C28 3031   4.042   0.212   1.464 -0.8021  0.7325  0.0223
  113phy    C29 3032   3.939   0.251   1.579  0.1705 -0.0232  0.7221
  113phy    C27 3033   3.999   0.258   1.323  0.2133  0.2186  0.0281
  113phy    C26 3034   3.960   0.143   1.225 -0.0345 -0.6069 -0.2190
  113phy    C25 3035   3.902   0.190   1.093 -0.1387  0.1920  0.0208
  113phy    C23 3036   3.845   0.078   1.015  0.4471  0.3940  0.8143
  113phy    C24 3037   3.714   0.104   0.945  0.4309 -0.3827 -0.6766
  113phy    C22 3038   3.941   0.024   0.906 -0.1455 -0.9131  0.1708
  113phy    C21 3039   3.971  -0.128   0.925 -0.0596 -0.4613  0.2005
  113phy    C20 3040   4.057  -0.187   0.818 -0.0854  0.0384  0.1637
  113phy    C18 3041   4.086  -0.342   0.829 -0.2284 -0.1478 -0.2584
  113phy    O01 3042   4.123  -0.371   0.962 -0.0333  0.3348 -0.0234
  113phy    H01 3043   4.215  -0.378   0.979  0.2098 -2.2887 -1.9249
  113phy    C19 3044   4.210  -0.342   0.734 -0.5243 -0.0372  0.4189
  113phy    C13 3045   3.967  -0.436   0.779  0.0389 -0.2093 -0.1409
  113phy     H3 3046   3.883  -0.408   0.847 -0.8483  0.1169 -1.3379
  113phy    O33 3047   3.897  -0.403   0.658  0.1892  0.5930 -0.2146
  113phy    H1B 3048   3.813  -0.370   0.681 -1.1124 -1.1427 -2.1143
  113phy    C12 3049   3.955  -0.587   0.812  0.1039 -0.1429  0.9102
  113phy    O11 3050   4.025  -0.622   0.930  0.0054 -0.5392  0.2764
  113phy    H1A 3051   4.010  -0.546   0.982  1.4099 -1.1252  1.6087
  114phy    C35 3052   1.060   3.066   2.353 -0.8811  0.5245 -0.4735
  114phy    C33 3053   1.005   3.052   2.215 -0.2046 -0.5556  0.2294
  114phy    C34 3054   1.095   2.968   2.134  0.2633 -0.3585  0.5180
  114phy    C32 3055   0.859   3.025   2.201  0.5492 -0.2053  0.2613
  114phy    C31 3056   0.786   3.137   2.121  0.1416 -0.1109 -0.2518
  114phy    C30 3057   0.641   3.095   2.082  0.1240 -0.2382  0.5025
  114phy    C28 3058   0.580   3.178   1.962  0.6258 -0.1034  0.0830
  114phy    C29 3059   0.608   3.109   1.827  0.6165  0.3088 -0.0681
  114phy    C27 3060   0.428   3.186   1.976  0.8381 -0.2381  0.0100
  114phy    C26 3061   0.371   3.317   2.034  0.2772  0.3694 -0.1745
  114phy    C25 3062   0.214   3.303   2.055  0.6126  0.6070  0.5252
  114phy    C23 3063   0.139   3.419   2.120 -0.4448  0.0895  0.4839
  114phy    C24 3064  -0.003   3.422   2.072 -0.0031 -0.3628  0.2895
  114phy    C22 3065   0.139   3.397   2.272 -0.2241 -0.6214  0.3007
  114phy    C21 3066   0.174   3.528   2.357 -0.2717 -0.3579  0.3763
  114phy    C20 3067   0.200   3.509   2.511 -0.3800 -0.1320  0.2603
  114phy    C18 3068   0.221   3.643   2.598 -0.2194  0.0546  0.4976
  114phy    O01 3069   0.096   3.720   2.589  0.1951  0.1619  0.5907
  114phy    H01 3070   0.017   3.673   2.610  0.4060 -0.7078 -0.4956
  114phy    C19 3071   0.210   3.576   2.734 -0.1164 -0.0291  0.4350
  114phy    C13 3072   0.354   3.728   2.561 -0.0284 -0.0868 -0.7802
  114phy     H3 3073   0.363   3.728   2.450  1.0327 -0.4003 -0.7044
  114phy    O33 3074   0.471   3.658   2.603 -0.4585 -0.1338  0.5951
  114phy    H1B 3075   0.469   3.567   2.579 -0.3172 -0.7683  2.7405
  114phy    C12 3076   0.364   3.880   2.609 -0.0005  0.7279  0.2878
  114phy    O11 3077   0.241   3.952   2.607 -0.6062 -0.3677 -0.0120
  114phy    H1A 3078   0.195   3.920   2.531 -1.4034 -0.0869  0.3390
  115phy    C35 3079   4.367   1.361   0.278 -0.2646  0.4835  0.0988
  115phy    C33 3080   4.280   1.463   0.338 -0.0345 -0.0197  0.4342
  115phy    C34 3081   4.147   1.394   0.368 -0.0663 -0.2255  0.0226
  115phy    C32 3082   4.348   1.555   0.437  0.4974  0.9198 -0.0441
  115phy    C31 3083   4.307   1.694   0.473  0.3127 -0.3445 -0.4041
  115phy    C30 3084   4.380   1.759   0.598 -0.2627  0.5705  0.3963
  115phy    C28 3085   4.324   1.895   0.636  0.2155  0.2662 -0.1152
  115phy    C29 3086   4.224   1.873   0.753 -0.1723  0.2849 -0.2949
  115phy    C27 3087   4.442   1.975   0.695  0.5214  0.3067  0.1059
  115phy    C26 3088   4.462   2.112   0.633  0.0334  0.0665  0.4995
  115phy    C25 3089   4.592   2.168   0.678  0.2745  0.1616 -0.3631
  115phy    C23 3090   4.614   2.315   0.634 -0.2858  0.6012 -0.3985
  115phy    C24 3091   4.596   2.398   0.760  0.0258 -0.1044  0.0012
  115phy    C22 3092   4.754   2.353   0.591 -0.1455 -0.2331 -0.6758
  115phy    C21 3093   4.767   2.352   0.441  0.1527 -0.1497 -0.1584
  115phy    C20 3094   4.903   2.396   0.390  0.0472 -0.0930  0.5332
  115phy    C18 3095   4.935   2.384   0.236 -0.0370  0.3501 -0.1327
  115phy    O01 3096   4.939   2.238   0.208  0.4989  0.3754 -0.6139
  115phy    H01 3097   4.866   2.208   0.158  0.9959 -2.2938  0.1416
  115phy    C19 3098   5.079   2.445   0.225  0.2488  0.5265 -0.6931
  115phy    C13 3099   4.833   2.455   0.135  0.1077 -0.3520 -0.2611
  115phy     H3 3100   4.734   2.429   0.180 -0.3300  1.4498 -0.1304
  115phy    O33 3101   4.813   2.599   0.140  0.1140 -0.0326 -0.2440
  115phy    H1B 3102   4.806   2.636   0.226  2.8103 -0.5477  0.2993
  115phy    C12 3103   4.779   2.391  -0.001  0.2160 -0.8746  0.3348
  115phy    O11 3104   4.775   2.254  -0.003 -0.3399  0.0431 -0.1484
  115phy    H1A 3105   4.761   2.223  -0.091 -1.5740  1.9815 -0.6953
  116phy    C35 3106   3.728   4.783   1.141 -0.2375 -0.0162  0.5779
  116phy    C33 3107   3.804   4.820   1.267 -0.2910 -0.2721  0.3659
  116phy    C34 3108   3.739   4.940   1.325  0.2743  0.1214 -0.1361
  116phy    C32 3109   3.802   4.703   1.366 -0.1965  0.1363  0.1272
  116phy    C31 3110   3.944   4.643   1.387  0.6175 -0.1549 -0.3368
  116phy    C30 3111   3.947   4.507   1.464 -0.4987  0.3531 -0.0531
  116phy    C28 3112   4.082   4.440   1.470 -0.0056  0.0851  0.1334
  116phy    C29 3113   4.142   4.443   1.613  0.5052 -0.4227  0.0724
  116phy    C27 3114   4.054   4.293   1.429 -0.8126 -0.6707  0.2002
  116phy    C26 3115   4.152   4.231   1.329  0.2716 -0.1364  0.5706
  116phy    C25 3116   4.097   4.103   1.273 -0.2584  0.1640  0.0516
  116phy    C23 3117   4.203   4.009   1.204 -0.9751 -0.4929  0.2981
  116phy    C24 3118   4.146   3.867   1.208  0.2112 -0.5390  0.5209
  116phy    C22 3119   4.216   4.048   1.053  0.9088  0.1358 -0.4839
  116phy    C21 3120   4.341   4.011   0.976  0.5092  0.3629  0.4462
  116phy    C20 3121   4.333   4.058   0.829 -0.0365 -0.2467  0.1738
  116phy    C18 3122   4.447   3.998   0.737 -0.3019  0.0031 -0.0311
  116phy    O01 3123   4.580   4.026   0.792 -0.4550  0.0053 -0.1431
  116phy    H01 3124   4.604   4.116   0.802 -2.9065  0.7619 -0.4518
  116phy    C19 3125   4.446   4.076   0.606  0.3696  0.2024  0.0563
  116phy    C13 3126   4.446   3.840   0.701 -0.0061 -0.8530 -0.5446
  116phy     H3 3127   4.359   3.801   0.760 -0.0288 -1.3182 -0.8753
  116phy    O33 3128   4.409   3.779   0.568  0.1444 -0.0700 -0.2337
  116phy    H1B 3129   4.487   3.763   0.520 -0.2812 -0.2735 -0.8734
  116phy    C12 3130   4.521   3.740   0.797 -0.3411  0.1651  0.3217
  116phy    O11 3131   4.642   3.694   0.748 -0.9497 -0.6768 -0.1136
  116phy    H1A 3132   4.683   3.657   0.823 -0.0536 -0.1258 -0.3191
  117phy    C35 3133   2.827   5.052   2.171  0.1660 -0.0315 -0.2949
  117phy    C33 3134   2.942   5.142   2.140  0.2866  0.3178 -0.1684
  117phy    C34 3135   2.906   5.255   2.045 -0.1354 -0.0886 -0.1554
  117phy    C32 3136   2.988   5.191   2.276 -0.2376 -0.4405  0.0740
  117phy    C31 3137   3.138   5.219   2.300 -0.0150 -0.5515  0.4464
  117phy    C30 3138   3.177   5.258   2.443  0.3343 -0.7030 -0.1919
  117phy    C28 3139   3.324   5.299   2.462  0.2279  0.2392  0.1514
  117phy    C29 3140   3.344   5.430   2.537 -0.0794 -0.1005 -0.0650
  117phy    C27 3141   3.407   5.194   2.531 -0.1132  0.6250  0.4754
  117phy    C26 3142   3.470   5.071   2.454 -0.0750 -0.5127  0.2247
  117phy    C25 3143   3.597   5.015   2.523  0.3855  0.7960  0.4171
  117phy    C23 3144   3.691   4.930   2.443 -0.0060  0.7684 -0.0549
  117phy    C24 3145   3.744   4.991   2.312 -0.0456  0.5034  0.3195
  117phy    C22 3146   3.812   4.887   2.531 -0.4855 -0.2046 -0.0389
  117phy    C21 3147   3.823   4.738   2.562  0.1598 -0.0828 -0.4216
  117phy    C20 3148   3.928   4.732   2.669 -0.0037  0.2201 -0.1287
  117phy    C18 3149   3.947   4.582   2.733 -0.3022  0.1232 -0.0095
  117phy    O01 3150   3.936   4.479   2.634  0.0979 -0.0681 -0.0524
  117phy    H01 3151   3.999   4.416   2.664  1.3640  1.8299  1.5564
  117phy    C19 3152   4.097   4.587   2.770  0.6150  0.0322 -0.2422
  117phy    C13 3153   3.836   4.553   2.848  0.9342  0.6037  0.2915
  117phy     H3 3154   3.734   4.562   2.803  2.1612  1.6619 -2.4681
  117phy    O33 3155   3.834   4.666   2.940  0.6987  0.2753  0.4757
  117phy    H1B 3156   3.743   4.681   2.959 -0.2461 -1.8552 -1.8050
  117phy    C12 3157   3.828   4.414   2.919  0.3355  0.0839  0.2736
  117phy    O11 3158   3.797   4.307   2.831  0.4221 -0.2422  0.8281
  117phy    H1A 3159   3.710   4.325   2.800  0.5934  0.1409  0.5537
  118phy    C35 3160   0.140   3.263   1.454 -0.9169  0.3040  0.3448
  118phy    C33 3161   0.237   3.330   1.549 -0.1200  0.0249 -0.3235
  118phy    C34 3162   0.374   3.333   1.489  0.4530 -0.2768 -0.2140
  118phy    C32 3163   0.180   3.469   1.584  0.0613  0.2802  0.3999
  118phy    C31 3164   0.231   3.527   1.720  0.2770  0.3390 -0.6218
  118phy    C30 3165   0.198   3.671   1.740 -0.1167 -0.1058 -0.5160
  118phy    C28 3166   0.243   3.728   1.877  0.1618  0.2527  0.1916
  118phy    C29 3167   0.395   3.765   1.884 -0.3919 -0.1360  0.1801
  118phy    C27 3168   0.160   3.847   1.920 -0.0132  0.4635  0.0153
  118phy    C26 3169   0.155   3.877   2.074 -0.4039 -0.3122  0.1551
  118phy    C25 3170   0.081   4.009   2.111 -0.2032  0.4021  0.6978
  118phy    C23 3171   0.082   4.035   2.260  0.0382 -0.6054 -0.3977
  118phy    C24 3172   0.118   4.182   2.294 -0.5061  0.0407 -0.1308
  118phy    C22 3173  -0.061   4.018   2.318  0.4743  0.1475 -0.8332
  118phy    C21 3174  -0.087   3.928   2.436  0.2156  0.0066 -0.3232
  118phy    C20 3175  -0.219   3.948   2.510  0.5187  0.2800  0.1219
  118phy    C18 3176  -0.249   3.858   2.637  0.2064  0.5717  0.2222
  118phy    O01 3177  -0.140   3.866   2.731 -0.0811  0.1686 -0.4604
  118phy    H01 3178  -0.091   3.943   2.711  0.4858 -0.0684 -0.0319
  118phy    C19 3179  -0.348   3.955   2.708  0.1698 -0.0591 -0.2861
  118phy    C13 3180  -0.311   3.705   2.610 -0.0054 -0.1463  0.8518
  118phy     H3 3181  -0.401   3.713   2.544 -1.1064  3.7785  2.4994
  118phy    O33 3182  -0.374   3.646   2.728 -0.0400 -0.4530  0.1879
  118phy    H1B 3183  -0.321   3.573   2.752  1.4227  0.7365  0.7103
  118phy    C12 3184  -0.209   3.590   2.555  0.4850 -0.3104 -0.7983
  118phy    O11 3185  -0.109   3.547   2.655 -0.0693 -0.0947 -0.1167
  118phy    H1A 3186  -0.105   3.455   2.674 -0.6474 -0.1749 -0.3661
  119phy    C35 3187   4.494   3.474   2.087 -0.4737 -0.3712  0.2956
  119phy    C33 3188   4.355   3.416   2.086  0.7827 -0.1040  0.3464
  119phy    C34 3189   4.331   3.311   1.969 -0.1455 -0.1769  0.0462
  119phy    C32 3190   4.315   3.365   2.228 -0.5236 -0.3961 -0.4833
  119phy    C31 3191   4.165   3.364   2.259  0.2807 -0.3276  0.1982
  119phy    C30 3192   4.154   3.329   2.407 -0.2866  0.0310  0.6435
  119phy    C28 3193   4.017   3.320   2.471 -0.0207  0.2876 -0.3920
  119phy    C29 3194   3.975   3.172   2.504  0.1898 -0.1168  0.0749
  119phy    C27 3195   4.039   3.393   2.606  0.1481 -0.1383 -0.3695
  119phy    C26 3196   3.975   3.526   2.609  0.1018  0.4918  0.4649
  119phy    C25 3197   4.001   3.587   2.748  0.3829  0.6584  0.0102
  119phy    C23 3198   3.957   3.735   2.758 -0.3756 -0.1102  0.3364
  119phy    C24 3199   3.804   3.760   2.772  0.2174 -0.3226 -0.0287
  119phy    C22 3200   4.028   3.782   2.890 -0.3243  0.2139  0.5673
  119phy    C21 3201   4.169   3.845   2.891 -0.1556 -0.6569 -0.1141
  119phy    C20 3202   4.195   3.884   3.039 -0.4523 -0.2205 -0.1093
  119phy    C18 3203   4.334   3.938   3.094  0.7526 -0.3061  0.0618
  119phy    O01 3204   4.381   4.049   3.020 -0.3654 -0.1239 -0.0943
  119phy    H01 3205   4.309   4.074   2.965  0.6272 -0.2729 -1.5091
  119phy    C19 3206   4.293   3.999   3.227 -0.1154  0.5061 -0.7408
  119phy    C13 3207   4.447   3.820   3.103 -0.5023  0.0885 -0.2705
  119phy     H3 3208   4.400   3.727   3.145 -0.9797  0.7788  0.7846
  119phy    O33 3209   4.542   3.850   3.202  0.3563  0.5151 -0.2410
  119phy    H1B 3210   4.628   3.851   3.164  0.0406 -0.0639 -0.9843
  119phy    C12 3211   4.511   3.778   2.965 -0.0405  0.7888 -0.1137
  119phy    O11 3212   4.610   3.676   2.972  0.0707  0.1970 -0.1973
  119phy    H1A 3213   4.649   3.667   2.888  0.4486  0.5414 -0.0621
  120phy    C35 3214   3.822   3.389   1.979 -0.0257 -0.0541 -0.0782
  120phy    C33 3215   3.906   3.262   1.959 -0.5714 -0.2821  0.4766
  120phy    C34 3216   3.888   3.179   2.087  0.1106 -0.0156  0.3265
  120phy    C32 3217   3.899   3.191   1.824  0.1214 -0.1040  0.0662
  120phy    C31 3218   4.011   3.213   1.724 -0.5594  0.2776 -0.1690
  120phy    C30 3219   3.998   3.117   1.602  0.8087  0.3466 -0.5497
  120phy    C28 3220   4.088   3.100   1.482 -0.2715  0.5220  0.1132
  120phy    C29 3221   4.189   2.993   1.518  0.8974  0.3375  0.1237
  120phy    C27 3222   4.000   3.054   1.359  0.3098 -0.4688 -0.1289
  120phy    C26 3223   4.052   3.041   1.217  0.2892 -0.1494 -0.2792
  120phy    C25 3224   3.948   2.955   1.153 -0.6566 -0.1365  0.1274
  120phy    C23 3225   3.949   2.950   1.002  0.0614 -0.5777 -0.5487
  120phy    C24 3226   4.053   2.847   0.959 -0.4781  0.0257  0.2852
  120phy    C22 3227   3.802   2.928   0.963  0.7865  0.2185 -0.7651
  120phy    C21 3228   3.762   2.976   0.823 -0.2949 -0.0786 -0.1257
  120phy    C20 3229   3.607   3.007   0.817 -0.6552  0.3945  0.2022
  120phy    C18 3230   3.549   3.044   0.679  0.6139 -0.1306 -0.1587
  120phy    O01 3231   3.605   3.170   0.643 -0.0996  0.2583 -0.2591
  120phy    H01 3232   3.534   3.227   0.623 -0.8683  0.1197  1.7919
  120phy    C19 3233   3.404   3.066   0.727  0.0746 -0.0434  0.3276
  120phy    C13 3234   3.573   2.936   0.557 -0.1087  0.5249 -0.2069
  120phy     H3 3235   3.684   2.944   0.541 -0.2354  0.1733 -1.4215
  120phy    O33 3236   3.559   2.794   0.576 -0.2064  0.1105  0.2834
  120phy    H1B 3237   3.471   2.781   0.605 -0.6314  1.7067 -0.1929
  120phy    C12 3238   3.549   2.973   0.404  0.8459  0.5998 -0.0505
  120phy    O11 3239   3.424   2.961   0.335  0.2274 -0.1828 -0.3715
  120phy    H1A 3240   3.373   3.037   0.355  0.7063  0.2104 -0.6275
  121phy    C35 3241   4.564   2.281   1.747 -0.1357 -0.2844  0.6768
  121phy    C33 3242   4.585   2.133   1.751  0.0828 -0.5281 -0.4171
  121phy    C34 3243   4.473   2.078   1.670 -0.1430 -0.1462  0.4557
  121phy    C32 3244   4.718   2.090   1.697 -0.0016 -0.3369 -0.6781
  121phy    C31 3245   4.833   2.091   1.798 -0.2856  0.5913 -0.1339
  121phy    C30 3246   4.933   1.987   1.752  0.5649  0.2610 -0.4868
  121phy    C28 3247   5.041   1.928   1.842 -0.5162  0.0622 -0.3137
  121phy    C29 3248   5.094   1.792   1.788 -0.4742 -0.1206 -0.0623
  121phy    C27 3249   5.151   2.029   1.869 -0.2928  0.3058 -0.7639
  121phy    C26 3250   5.223   2.014   2.001  0.1418 -0.0634 -0.0404
  121phy    C25 3251   5.329   2.115   2.037 -0.3736  0.2750 -0.1081
  121phy    C23 3252   5.389   2.084   2.170 -0.7508  0.3993 -0.6801
  121phy    C24 3253   5.538   2.033   2.156  0.2852 -0.2393 -0.2904
  121phy    C22 3254   5.383   2.209   2.265  0.2689  0.5582 -0.3113
  121phy    C21 3255   5.387   2.188   2.419  0.2632 -0.3521  0.0947
  121phy    C20 3256   5.362   2.315   2.499 -0.1605 -0.0276  0.1270
  121phy    C18 3257   5.368   2.314   2.661 -0.8044  0.4666  0.2679
  121phy    O01 3258   5.463   2.208   2.698  0.0214  0.3195 -0.2206
  121phy    H01 3259   5.470   2.217   2.791 -0.6403  0.2290 -0.1596
  121phy    C19 3260   5.435   2.454   2.681  0.5593 -0.3961 -0.2716
  121phy    C13 3261   5.227   2.282   2.736  0.0502  0.0777  0.1026
  121phy     H3 3262   5.152   2.358   2.702 -1.3600 -0.7724  1.1719
  121phy    O33 3263   5.235   2.321   2.872 -0.2890  0.0655  0.1803
  121phy    H1B 3264   5.265   2.250   2.925  0.6950  1.1979  1.2062
  121phy    C12 3265   5.153   2.139   2.723 -0.1911  0.1026  0.5289
  121phy    O11 3266   5.034   2.120   2.794 -0.4698 -0.5330  0.0213
  121phy    H1A 3267   5.054   2.082   2.878 -1.3672 -0.7451  0.1469
  122phy    C35 3268   1.567   4.121   1.947  0.4373  0.2990 -0.1500
  122phy    C33 3269   1.497   4.121   1.813 -0.3563  0.0000  0.1358
  122phy    C34 3270   1.606   4.086   1.715 -0.3150  0.5170 -0.2600
  122phy    C32 3271   1.381   4.026   1.807 -0.0876 -0.0071 -0.0417
  122phy    C31 3272   1.248   4.084   1.856 -0.4901  0.0642  0.1498
  122phy    C30 3273   1.132   3.988   1.818 -0.1493 -0.0710 -0.4905
  122phy    C28 3274   0.994   4.032   1.881 -0.0949 -0.8918 -0.1946
  122phy    C29 3275   0.917   4.107   1.769 -0.4984  0.0240 -0.6316
  122phy    C27 3276   0.913   3.907   1.915 -0.6445  0.3007  0.5440
  122phy    C26 3277   0.875   3.877   2.058  0.3773 -0.1422 -0.2800
  122phy    C25 3278   0.797   3.743   2.079  0.4283 -0.1185  0.4302
  122phy    C23 3279   0.706   3.716   2.195  0.2073 -0.0316 -0.4176
  122phy    C24 3280   0.564   3.787   2.195  0.2579 -0.1412  0.0485
  122phy    C22 3281   0.692   3.561   2.212 -0.5347  0.1041  0.4545
  122phy    C21 3282   0.658   3.505   2.351 -0.6589 -1.0935  0.0349
  122phy    C20 3283   0.597   3.365   2.353 -0.1355 -0.1696  0.1508
  122phy    C18 3284   0.572   3.303   2.495 -0.5656  1.0336 -0.3722
  122phy    O01 3285   0.483   3.377   2.581  0.5472 -0.2353  0.5170
  122phy    H01 3286   0.464   3.334   2.662 -2.2169  0.0296  0.1179
  122phy    C19 3287   0.485   3.183   2.450  0.1721  0.2483 -0.3575
  122phy    C13 3288   0.702   3.267   2.585 -0.6593 -0.1456  0.0476
  122phy     H3 3289   0.770   3.204   2.523  1.0830  1.4574  0.2605
  122phy    O33 3290   0.681   3.181   2.693  0.2999  0.6208 -0.2959
  122phy    H1B 3291   0.609   3.209   2.747  0.0963 -1.1005  0.4105
  122phy    C12 3292   0.791   3.386   2.641 -0.1238  0.7393  0.1256
  122phy    O11 3293   0.717   3.457   2.737  0.1076  0.8505 -0.2437
  122phy    H1A 3294   0.772   3.472   2.813  1.2256  0.0697 -0.8584
  123phy    C35 3295   3.328   3.635   1.291  0.3217  0.0332  0.4358
  123phy    C33 3296   3.310   3.763   1.363  0.5176 -0.2663  0.3634
  123phy    C34 3297   3.252   3.727   1.496 -0.5733  0.2178 -0.2562
  123phy    C32 3298   3.446   3.840   1.378  0.0116 -0.2520  0.0963
  123phy    C31 3299   3.483   3.952   1.278  0.0310  0.1274 -0.7002
  123phy    C30 3300   3.563   4.070   1.336  0.4023  0.1196 -0.0818
  123phy    C28 3301   3.568   4.190   1.238 -0.0407  0.5065  0.8687
  123phy    C29 3302   3.549   4.319   1.322 -0.3904 -0.3572 -0.3764
  123phy    C27 3303   3.703   4.194   1.164  0.1710  0.6759 -0.3016
  123phy    C26 3304   3.685   4.146   1.018 -0.3323 -0.0870  0.3812
  123phy    C25 3305   3.815   4.116   0.945 -0.3263 -0.4378 -0.4105
  123phy    C23 3306   3.787   4.062   0.804 -0.6139  0.0609  0.2071
  123phy    C24 3307   3.879   4.130   0.700 -0.0032  0.1280  0.2914
  123phy    C22 3308   3.831   3.913   0.802 -0.3656  0.0669  0.6572
  123phy    C21 3309   3.702   3.831   0.778 -0.0201  0.4219 -0.5967
  123phy    C20 3310   3.730   3.681   0.789  0.1135 -0.6171 -0.0629
  123phy    C18 3311   3.619   3.574   0.783  0.7781  0.0025  0.0912
  123phy    O01 3312   3.516   3.601   0.872  0.3291 -0.6155 -0.2658
  123phy    H01 3313   3.543   3.673   0.927  0.6110 -0.5868 -0.4413
  123phy    C19 3314   3.688   3.441   0.830  0.0056 -0.6069  0.7940
  123phy    C13 3315   3.557   3.556   0.631 -0.0986 -0.6338  0.0502
  123phy     H3 3316   3.510   3.656   0.613  3.1946  1.2603  1.2045
  123phy    O33 3317   3.647   3.565   0.517 -0.4154 -0.0334 -0.3658
  123phy    H1B 3318   3.721   3.519   0.550 -0.6214 -0.1369 -0.0396
  123phy    C12 3319   3.421   3.492   0.586 -0.3987 -0.3726 -0.8852
  123phy    O11 3320   3.436   3.360   0.536  0.0371  0.4563 -0.1641
  123phy    H1A 3321   3.478   3.371   0.453 -0.1606  2.1458 -0.0696
  124phy    C35 3322   4.054   0.761   1.745  0.1389 -0.7749  0.5810
  124phy    C33 3323   4.007   0.630   1.792 -0.4991  0.1778  0.1573
  124phy    C34 3324   3.886   0.579   1.716  0.1380  0.5258 -0.4507
  124phy    C32 3325   4.122   0.528   1.804 -0.4482  0.1250  0.8612
  124phy    C31 3326   4.112   0.432   1.923 -0.0129 -0.0585 -0.1718
  124phy    C30 3327   4.245   0.361   1.950 -0.3668  0.5161 -0.0809
  124phy    C28 3328   4.237   0.245   2.052  0.1314  0.1281  0.5200
  124phy    C29 3329   4.315   0.133   1.982  0.0459  0.3072 -0.4965
  124phy    C27 3330   4.289   0.280   2.189  0.4122 -0.3284 -0.3348
  124phy    C26 3331   4.238   0.185   2.298  0.0695  0.5825  0.3898
  124phy    C25 3332   4.267   0.234   2.443 -0.0053  0.2377 -0.5239
  124phy    C23 3333   4.222   0.129   2.547  0.7333 -0.1319  0.2717
  124phy    C24 3334   4.351   0.077   2.622  0.3013  0.1646  0.2048
  124phy    C22 3335   4.128   0.199   2.652 -0.2404 -0.0838 -0.3820
  124phy    C21 3336   4.055   0.112   2.759  0.1858  0.2975  0.4735
  124phy    C20 3337   3.988   0.196   2.872  0.3082 -0.1720  0.0245
  124phy    C18 3338   3.915   0.138   3.005 -0.2644 -1.3005 -0.1019
  124phy    O01 3339   4.003   0.039   3.070 -0.4683  0.0589 -0.5630
  124phy    H01 3340   3.969   0.025   3.156 -1.0773  0.9711 -0.6463
  124phy    C19 3341   3.921   0.267   3.080  0.0427  0.0260 -0.3722
  124phy    C13 3342   3.763   0.081   2.996  0.0184  0.2207  0.2120
  124phy     H3 3343   3.691   0.160   2.963 -0.2373  0.2294  0.7878
  124phy    O33 3344   3.714   0.059   3.129 -0.1328  0.0239 -0.1389
  124phy    H1B 3345   3.768  -0.008   3.167  0.3196 -0.0531 -0.8933
  124phy    C12 3346   3.739  -0.036   2.898 -0.7270  0.0564  0.7945
  124phy    O11 3347   3.606  -0.082   2.872 -0.2285  0.2585 -0.7151
  124phy    H1A 3348   3.605  -0.173   2.893  0.4784  0.0980 -1.3299
  125phy    C35 3349   3.360   0.067   2.021 -0.4498 -0.3686 -0.2846
  125phy    C33 3350   3.482   0.082   1.927 -0.0174 -0.0130 -0.0419
  125phy    C34 3351   3.424   0.098   1.788 -0.1005  0.1833 -0.2695
  125phy    C32 3352   3.566   0.213   1.952  0.3565 -0.1756 -0.8277
  125phy    C31 3353   3.668   0.204   2.071  0.7383  0.3089  0.0524
  125phy    C30 3354   3.725   0.342   2.110  0.5011  1.2819 -0.4755
  125phy    C28 3355   3.785   0.344   2.244  0.5016 -0.1952 -0.3539
  125phy    C29 3356   3.916   0.418   2.242 -0.1331  0.0882  0.3484
  125phy    C27 3357   3.697   0.420   2.348 -0.1679  0.7946 -0.8554
  125phy    C26 3358   3.720   0.407   2.501  0.4921  0.6791 -0.2100
  125phy    C25 3359   3.650   0.496   2.598  0.0118 -0.7653 -0.0704
  125phy    C23 3360   3.695   0.475   2.744 -0.2430  0.1635 -0.7251
  125phy    C24 3361   3.809   0.562   2.793 -0.3771  0.1821 -0.5360
  125phy    C22 3362   3.573   0.502   2.834 -0.0748  0.0481  0.1369
  125phy    C21 3363   3.499   0.381   2.890  0.4985  0.4335 -0.2828
  125phy    C20 3364   3.365   0.423   2.962  0.2072 -0.3346 -0.4006
  125phy    C18 3365   3.270   0.306   3.011  0.3081  0.2461 -0.7252
  125phy    O01 3366   3.349   0.195   3.053 -0.2639  0.7692  0.1872
  125phy    H01 3367   3.403   0.223   3.124  1.1638  1.2607 -1.0196
  125phy    C19 3368   3.211   0.367   3.140  0.2660 -0.3625 -0.5421
  125phy    C13 3369   3.156   0.276   2.894 -0.1828  0.1490  0.0235
  125phy     H3 3370   3.208   0.248   2.799  0.2156  0.8911  0.0117
  125phy    O33 3371   3.085   0.394   2.850  0.6280 -0.1631  0.1707
  125phy    H1B 3372   3.027   0.426   2.916 -1.8803  1.5109 -2.5892
  125phy    C12 3373   3.058   0.151   2.908 -0.6379 -0.6750  0.2891
  125phy    O11 3374   3.107   0.035   2.968 -0.4168  0.7943 -0.5518
  125phy    H1A 3375   3.200   0.035   2.969 -0.2704 -2.8811  0.7369
  126phy    C35 3376   1.481   0.093   2.015  0.1050  0.2118 -0.2379
  126phy    C33 3377   1.536  -0.017   2.094  0.4158  0.5354  0.1708
  126phy    C34 3378   1.532   0.014   2.242  0.6715 -0.2752  0.4950
  126phy    C32 3379   1.484  -0.155   2.040 -0.4437 -0.1237  0.6671
  126phy    C31 3380   1.565  -0.273   2.089 -0.2138  0.0834 -0.0314
  126phy    C30 3381   1.514  -0.417   2.041 -0.0296 -0.5007 -0.1700
  126phy    C28 3382   1.597  -0.535   2.088 -0.7543 -0.0731  1.1553
  126phy    C29 3383   1.500  -0.637   2.138  0.2457  0.1173 -0.0400
  126phy    C27 3384   1.691  -0.594   1.975  0.7302 -0.0305  0.2597
  126phy    C26 3385   1.831  -0.628   2.016 -0.0995  0.0105 -0.3657
  126phy    C25 3386   1.932  -0.620   1.899 -0.0810 -0.1763  0.4361
  126phy    C23 3387   2.073  -0.683   1.917 -0.3929  0.1628 -0.1273
  126phy    C24 3388   2.123  -0.734   1.783  0.5119 -0.1742  0.0953
  126phy    C22 3389   2.176  -0.575   1.966 -0.4202 -0.0382  0.0065
  126phy    C21 3390   2.216  -0.602   2.112 -0.0095  0.1237  0.3727
  126phy    C20 3391   2.336  -0.506   2.147 -0.2260 -0.0652 -0.0874
  126phy    C18 3392   2.392  -0.491   2.292 -0.3381  0.0478 -0.0568
  126phy    O01 3393   2.418  -0.620   2.340 -0.1985 -0.5732 -0.2238
  126phy    H01 3394   2.458  -0.675   2.275  0.8138  0.4714 -0.5233
  126phy    C19 3395   2.527  -0.418   2.269 -0.3344 -0.0836  0.1289
  126phy    C13 3396   2.290  -0.410   2.394  0.3344 -0.5179  0.1481
  126phy     H3 3397   2.260  -0.312   2.350 -0.4710 -0.6070  0.4799
  126phy    O33 3398   2.365  -0.367   2.514 -0.2252 -0.2081  0.0434
  126phy    H1B 3399   2.401  -0.446   2.550  0.7236  0.5190  0.7600
  126phy    C12 3400   2.159  -0.476   2.443 -0.2457 -0.3019 -0.5203
  126phy    O11 3401   2.181  -0.594   2.510 -0.2011 -0.6593  0.7268
  126phy    H1A 3402   2.170  -0.565   2.598  0.2633  0.7421  0.3401
  127phy    C35 3403   3.890   4.991   1.723  0.2688 -0.3453 -0.0363
  127phy    C33 3404   3.888   4.862   1.803 -0.6494  0.0694  0.2267
  127phy    C34 3405   3.968   4.897   1.928 -0.0640 -0.2490  0.6908
  127phy    C32 3406   3.747   4.822   1.845 -0.1176  0.2142 -0.3231
  127phy    C31 3407   3.666   4.743   1.744  0.0068  0.3346 -0.2509
  127phy    C30 3408   3.516   4.725   1.774 -0.4529 -0.2791 -0.1948
  127phy    C28 3409   3.430   4.658   1.664  0.0292  0.4120  0.4328
  127phy    C29 3410   3.308   4.597   1.727 -0.1555 -0.0842 -0.3628
  127phy    C27 3411   3.391   4.757   1.555  0.3527 -0.0089  0.3384
  127phy    C26 3412   3.377   4.693   1.414 -0.2778 -0.5185 -0.3073
  127phy    C25 3413   3.307   4.781   1.308  0.2613  0.1284  0.1528
  127phy    C23 3414   3.294   4.715   1.170  0.4270  0.2490 -0.0468
  127phy    C24 3415   3.157   4.637   1.146 -0.2038 -0.6735 -0.0791
  127phy    C22 3416   3.317   4.815   1.059  0.1707 -0.4938  0.0084
  127phy    C21 3417   3.409   4.763   0.951  0.0227  0.3157 -0.5229
  127phy    C20 3418   3.456   4.867   0.852  0.2626  0.2599 -0.0740
  127phy    C18 3419   3.518   4.821   0.713  0.0752  0.1250  0.2461
  127phy    O01 3420   3.621   4.715   0.733 -0.1980 -0.2255  0.2218
  127phy    H01 3421   3.577   4.632   0.731 -1.0880  0.2481 -1.6374
  127phy    C19 3422   3.603   4.945   0.674 -0.1178 -0.4218 -0.0861
  127phy    C13 3423   3.408   4.776   0.604  0.3372 -0.2797 -0.3339
  127phy     H3 3424   3.351   4.693   0.653 -1.5664  0.4546 -1.2046
  127phy    O33 3425   3.304   4.865   0.580 -0.1694 -0.1003 -0.0117
  127phy    H1B 3426   3.337   4.950   0.556  0.6466  0.2531  2.1417
  127phy    C12 3427   3.435   4.670   0.491  0.3768  0.4503 -0.4115
  127phy    O11 3428   3.480   4.721   0.370  0.2863  0.0655  0.2642
  127phy    H1A 3429   3.432   4.671   0.307 -0.5880 -0.2438  1.1533
  128SOL     OW 3430   3.021   3.392   2.958 -0.1694 -0.0284 -0.0383
  128SOL    HW1 3431   2.938   3.440   2.962 -0.7381 -0.5637 -3.0081
  128SOL    HW2 3432   3.010   3.302   2.987 -1.4712 -0.3142 -1.3266
  128SOL     MW 3433   3.008   3.387   2.963  0.0116  0.0000 -0.0090
  129SOL     OW 3434   0.338   1.721   0.189  0.0902 -0.5254  0.2657
  129SOL    HW1 3435   0.284   1.648   0.218 -1.2358  0.6609  0.9104
  129SOL    HW2 3436   0.427   1.690   0.208 -0.5500 -2.1698  0.7083
  129SOL     MW 3437   0.343   1.707   0.195  0.0116  0.0000 -0.0090
  130SOL     OW 3438   0.421   1.212   2.994  0.6421  0.5274 -0.0784
  130SOL    HW1 3439   0.358   1.281   3.016  1.5208  1.4299 -0.2894
  130SOL    HW2 3440   0.493   1.228   3.054  2.1035  0.3084 -1.6767
  130SOL     MW 3441   0.422   1.223   3.005  0.0116  0.0000 -0.0090
  131SOL     OW 3442   2.093   0.252   3.041  0.0566 -0.0360 -0.6901
  131SOL    HW1 3443   2.119   0.161   3.052  1.9917  0.7033  1.8716
  131SOL    HW2 3444   2.176   0.285   3.005  0.8011 -0.1510  0.8365
  131SOL     MW 3445   2.107   0.245   3.038  0.0116  0.0000 -0.0090
  132SOL     OW 3446   1.255   1.405   2.804  0.1918  0.0997  0.0553
  132SOL    HW1 3447   1.272   1.342   2.874  0.0190  0.7942  0.7348
  132SOL    HW2 3448   1.339   1.413   2.758 -0.6155 -0.7219 -1.6795
  132SOL     MW 3449   1.268   1.398   2.807  0.0116  0.0000 -0.0090
  133SOL     OW 3450   2.597   0.312   3.100  0.1145 -0.1481  0.0839
  133SOL    HW1 3451   2.588   0.299   3.194 -2.2977  2.7476  0.4056
  133SOL    HW2 3452   2.588   0.223   3.065 -0.8083  0.5973 -1.7276
  133SOL     MW 3453   2.595   0.298   3.108  0.0116  0.0000 -0.0090
  134SOL     OW 3454   2.815   2.806   0.264  0.3310  0.4289  0.2684
  134SOL    HW1 3455   2.749   2.872   0.285  0.0417  0.4414 -0.6311
  134SOL    HW2 3456   2.891   2.856   0.235  0.9108 -0.1738  0.7234
  134SOL     MW 3457   2.817   2.822   0.263  0.0116  0.0000 -0.0090
  135SOL     OW 3458   2.870   2.548   0.318 -0.2297  0.1827  0.4803
  135SOL    HW1 3459   2.856   2.639   0.290 -0.7425 -0.6059 -2.1202
  135SOL    HW2 3460   2.881   2.504   0.233  0.7666  0.8372  0.2465
  135SOL     MW 3461   2.869   2.554   0.303  0.0116  0.0000 -0.0090
  136SOL     OW 3462   0.070   1.391   0.087 -0.0102  0.3642 -0.1316
  136SOL    HW1 3463   0.113   1.407   0.002 -0.6015 -1.4368 -0.8071
  136SOL    HW2 3464   0.123   1.434   0.154  1.8422 -1.3228 -0.3978
  136SOL     MW 3465   0.083   1.399   0.084  0.0116  0.0000 -0.0090
  137SOL     OW 3466   3.101   3.681   0.089  0.6318  0.1194 -0.5182
  137SOL    HW1 3467   3.121   3.587   0.095  1.5466  0.4005  2.0664
  137SOL    HW2 3468   3.152   3.721   0.158 -1.7234  1.5960  0.4923
  137SOL     MW 3469   3.110   3.674   0.099  0.0116  0.0000 -0.0090
  138SOL     OW 3470   4.128   4.024   0.481  0.1273 -0.5884 -0.4311
  138SOL    HW1 3471   4.065   4.015   0.410 -0.6243 -1.4432  0.3253
  138SOL    HW2 3472   4.146   3.934   0.507  0.5449 -0.6167 -0.8017
  138SOL     MW 3473   4.122   4.011   0.475  0.0116  0.0000 -0.0090
  139SOL     OW 3474   3.958   4.361   0.155 -0.0019  0.4594 -0.1661
  139SOL    HW1 3475   4.027   4.422   0.130  1.8385 -1.5207 -0.2088
  139SOL    HW2 3476   3.967   4.359   0.250  3.2358  1.2113 -0.3375
  139SOL     MW 3477   3.969   4.369   0.164  0.0116  0.0000 -0.0090
  140SOL     OW 3478   4.350   3.415   0.001 -0.1916  0.7587  0.4617
  140SOL    HW1 3479   4.285   3.393  -0.066 -0.0059 -0.4935  0.6697
  140SOL    HW2 3480   4.304   3.474   0.060  0.5286  0.5570  1.2441
  140SOL     MW 3481   4.335   3.420  -0.000  0.0116  0.0000 -0.0090
  141SOL     OW 3482   3.507   1.630   2.800  0.3735  0.6475 -0.4704
  141SOL    HW1 3483   3.549   1.709   2.766  1.3655  0.9661  1.3476
  141SOL    HW2 3484   3.513   1.561   2.734 -1.8618 -0.4891  0.3994
  141SOL     MW 3485   3.513   1.631   2.787  0.0116  0.0000 -0.0090
  142SOL     OW 3486   1.599   4.757   3.094  0.8213 -0.4100 -0.3911
  142SOL    HW1 3487   1.661   4.828   3.111 -0.3449  1.1041 -2.1017
  142SOL    HW2 3488   1.550   4.783   3.016 -1.3275 -1.7164  0.4664
  142SOL     MW 3489   1.601   4.770   3.086  0.0116  0.0000 -0.0090
  143SOL     OW 3490   3.510   4.462   0.761  0.2876 -0.0317 -0.2265
  143SOL    HW1 3491   3.474   4.396   0.703 -0.3911 -1.7218  1.9917
  143SOL    HW2 3492   3.472   4.449   0.848 -1.0564  0.6908 -0.6775
  143SOL     MW 3493   3.500   4.452   0.765  0.0116  0.0000 -0.0090
  144SOL     OW 3494   2.122   1.043   2.768  0.3369  0.1366  0.3550
  144SOL    HW1 3495   2.112   0.978   2.838  0.1377  0.0528  0.2494
  144SOL    HW2 3496   2.031   1.049   2.742  0.4031  1.1583  0.3386
  144SOL     MW 3497   2.109   1.035   2.774  0.0116  0.0000 -0.0090
  145SOL     OW 3498   2.041   1.405   2.838 -0.0241 -0.2798 -0.0317
  145SOL    HW1 3499   2.120   1.352   2.836  0.0649 -0.1311 -1.2118
  145SOL    HW2 3500   1.972   1.347   2.806 -0.2334 -0.3653  0.5813
  145SOL     MW 3501   2.042   1.390   2.833  0.0116  0.0000 -0.0090
  146SOL     OW 3502   3.637   4.636   0.082 -0.1517  0.4272 -0.4140
  146SOL    HW1 3503   3.693   4.679   0.146 -1.6610 -2.4089  3.1963
  146SOL    HW2 3504   3.647   4.546   0.113  0.4654  0.8315  0.5959
  146SOL     MW 3505   3.646   4.630   0.095  0.0116  0.0000 -0.0090
  147SOL     OW 3506   2.065   0.783   0.133  0.6529  0.4594 -0.1410
  147SOL    HW1 3507   2.062   0.688   0.130 -0.3742  0.4711  0.0616
  147SOL    HW2 3508   2.147   0.816   0.171  1.4689 -1.8191  0.2212
  147SOL     MW 3509   2.075   0.775   0.137  0.0116  0.0000 -0.0090
  148SOL     OW 3510   1.417   4.587   0.077  0.3692  0.2044  0.1325
  148SOL    HW1 3511   1.478   4.652   0.042  0.3143  0.5767  0.7192
  148SOL    HW2 3512   1.473   4.515   0.105 -1.3028 -0.4111  2.1347
  148SOL     MW 3513   1.433   4.586   0.076  0.0116  0.0000 -0.0090
  149SOL     OW 3514   1.798   4.958   0.021 -0.0821 -0.4019 -0.0408
  149SOL    HW1 3515   1.788   5.003   0.105  0.2805  0.2614 -0.3505
  149SOL    HW2 3516   1.881   4.910   0.022 -0.9197 -1.9269  0.1916
  149SOL     MW 3517   1.807   4.957   0.032  0.0116  0.0000 -0.0090
  150SOL     OW 3518   4.215   4.646   0.325  0.1212  0.0758 -0.0200
  150SOL    HW1 3519   4.178   4.622   0.240  0.3015  0.3956 -0.1943
  150SOL    HW2 3520   4.286   4.583   0.333 -0.6287 -1.0413 -1.7827
  150SOL     MW 3521   4.219   4.635   0.315  0.0116  0.0000 -0.0090
  151SOL     OW 3522   3.032   4.651   0.338  0.2208  0.1056  0.1713
  151SOL    HW1 3523   3.051   4.671   0.430 -1.2794  0.5762  0.4130
  151SOL    HW2 3524   3.048   4.737   0.298  2.3099 -0.9156 -1.3206
  151SOL     MW 3525   3.036   4.665   0.345  0.0116  0.0000 -0.0090
  152SOL     OW 3526   0.826   1.507   2.832 -0.0509  0.1530 -0.4054
  152SOL    HW1 3527   0.812   1.478   2.741 -0.1545  0.5529 -0.5189
  152SOL    HW2 3528   0.809   1.424   2.878  0.0416  1.5535  2.3405
  152SOL     MW 3529   0.822   1.492   2.826  0.0116  0.0000 -0.0090
  153SOL     OW 3530   3.306   2.440   3.117 -0.0320 -0.3395 -0.2803
  153SOL    HW1 3531   3.246   2.497   3.069  0.0594 -0.9345 -1.1191
  153SOL    HW2 3532   3.370   2.501   3.155  1.6969 -2.2192  0.0232
  153SOL     MW 3533   3.307   2.456   3.116  0.0116  0.0000 -0.0090
  154SOL     OW 3534   1.505   4.834   2.843 -0.0614 -0.0014  0.3760
  154SOL    HW1 3535   1.482   4.923   2.869 -0.8388 -0.3607  0.9830
  154SOL    HW2 3536   1.423   4.784   2.850  0.4395 -0.6400  2.0492
  154SOL     MW 3537   1.491   4.839   2.847  0.0116  0.0000 -0.0090
  155SOL     OW 3538   3.794   3.036   0.165  0.1649  0.1715  0.1654
  155SOL    HW1 3539   3.877   3.040   0.118 -0.1947 -1.5765 -0.6928
  155SOL    HW2 3540   3.754   2.962   0.119  1.5480 -1.9428  2.1161
  155SOL     MW 3541   3.800   3.027   0.153  0.0116  0.0000 -0.0090
  156SOL     OW 3542   0.156   3.739   0.437  0.3681 -0.0787  0.2248
  156SOL    HW1 3543   0.186   3.830   0.446 -0.2188  0.5267 -2.9030
  156SOL    HW2 3544   0.121   3.739   0.348 -0.7980  1.7110  0.6309
  156SOL     MW 3545   0.155   3.751   0.426  0.0116  0.0000 -0.0090
  157SOL     OW 3546   0.246   3.295   0.201  0.8662 -0.1752 -0.0823
  157SOL    HW1 3547   0.230   3.382   0.166  0.6468 -0.5899 -1.0535
  157SOL    HW2 3548   0.256   3.318   0.293  0.1026 -1.0875  0.2468
  157SOL     MW 3549   0.245   3.309   0.209  0.0116  0.0000 -0.0090
  158SOL     OW 3550   1.805   1.287   2.762  0.3166 -0.1643  0.4261
  158SOL    HW1 3551   1.802   1.349   2.689 -0.1063 -0.1349  0.4685
  158SOL    HW2 3552   1.801   1.203   2.716  0.4117  1.0485 -1.9508
  158SOL     MW 3553   1.804   1.284   2.746  0.0116  0.0000 -0.0090
  159SOL     OW 3554   2.596   4.109   2.811 -0.3691  0.3201 -0.2843
  159SOL    HW1 3555   2.521   4.157   2.776  0.0679 -0.0999 -1.8653
  159SOL    HW2 3556   2.595   4.033   2.752 -0.2883 -1.7378  2.1591
  159SOL     MW 3557   2.586   4.105   2.799  0.0116  0.0000 -0.0090
  160SOL     OW 3558   1.958   1.635   2.678 -0.1504 -0.1314  0.0429
  160SOL    HW1 3559   1.894   1.662   2.744 -0.2838 -2.0698  0.8036
  160SOL    HW2 3560   2.010   1.570   2.726 -1.2220 -0.6839  0.5023
  160SOL     MW 3561   1.957   1.630   2.693  0.0116  0.0000 -0.0090
  161SOL     OW 3562   0.597   1.614   0.180 -0.4132 -0.1291  0.1217
  161SOL    HW1 3563   0.630   1.703   0.168  0.6972 -0.7314 -1.7433
  161SOL    HW2 3564   0.678   1.567   0.202 -0.2585  0.0529 -0.0479
  161SOL     MW 3565   0.612   1.619   0.181  0.0116  0.0000 -0.0090
  162SOL     OW 3566   0.063   3.997   0.228  0.1540 -0.3237 -0.1598
  162SOL    HW1 3567   0.080   3.964   0.140  0.9633 -0.8544  0.1846
  162SOL    HW2 3568  -0.033   3.997   0.228 -0.0454  2.6636 -3.4700
  162SOL     MW 3569   0.053   3.993   0.217  0.0116  0.0000 -0.0090
  163SOL     OW 3570   2.269   1.246   2.876 -0.0070  0.6192 -0.0344
  163SOL    HW1 3571   2.242   1.163   2.837  0.8441  0.0763  0.4996
  163SOL    HW2 3572   2.275   1.221   2.968  0.9953  0.6670 -0.0745
  163SOL     MW 3573   2.266   1.232   2.883  0.0116  0.0000 -0.0090
  164SOL     OW 3574   2.973   5.081   0.075 -0.4101 -0.3793 -0.0560
  164SOL    HW1 3575   3.019   5.109  -0.005  0.8583  0.8476  1.0691
  164SOL    HW2 3576   2.886   5.120   0.067 -0.0791  0.3244 -0.2035
  164SOL     MW 3577   2.968   5.090   0.063  0.0116  0.0000 -0.0090
  165SOL     OW 3578   2.845   0.689   0.075  0.1836  0.1227 -0.1323
  165SOL    HW1 3579   2.783   0.732   0.133  0.8883  0.9824 -0.0023
  165SOL    HW2 3580   2.926   0.710   0.121 -0.1459 -0.6313  0.8383
  165SOL     MW 3581   2.848   0.697   0.089  0.0116  0.0000 -0.0090
  166SOL     OW 3582   0.403   2.198   2.947 -0.4593 -0.3159  0.2272
  166SOL    HW1 3583   0.460   2.128   2.978  1.0983 -0.0711 -1.8095
  166SOL    HW2 3584   0.412   2.268   3.012 -3.3967 -0.7309  1.2264
  166SOL     MW 3585   0.412   2.198   2.959  0.0116  0.0000 -0.0090
  167SOL     OW 3586   2.428   4.730   2.924  0.5737 -0.1468 -0.4123
  167SOL    HW1 3587   2.520   4.702   2.927  0.5369 -0.1926  0.8926
  167SOL    HW2 3588   2.387   4.644   2.914 -1.0007  0.5538 -0.2835
  167SOL     MW 3589   2.435   4.715   2.923  0.0116  0.0000 -0.0090
  168SOL     OW 3590   4.098   3.309   0.156  0.6312  0.0865 -0.5643
  168SOL    HW1 3591   4.088   3.395   0.116  0.8250  0.3324 -0.0859
  168SOL    HW2 3592   4.014   3.299   0.201  0.4187  0.2011 -0.9313
  168SOL     MW 3593   4.085   3.319   0.157  0.0116  0.0000 -0.0090
  169SOL     OW 3594   2.403   3.752   3.073 -0.6043  0.5346 -0.0999
  169SOL    HW1 3595   2.468   3.815   3.043 -1.7567  1.9302  0.2133
  169SOL    HW2 3596   2.406   3.690   3.000  2.3727 -0.3530  0.6485
  169SOL     MW 3597   2.412   3.752   3.059  0.0116  0.0000 -0.0090
  170SOL     OW 3598   4.716   4.161   3.023 -0.5328 -0.1652 -0.5133
  170SOL    HW1 3599   4.782   4.208   3.075 -2.0793  2.0316 -0.3914
  170SOL    HW2 3600   4.638   4.195   3.067  0.0006 -0.6652  0.8976
  170SOL     MW 3601   4.714   4.172   3.036  0.0116  0.0000 -0.0090
  171SOL     OW 3602   2.336   3.755   2.682 -0.2131 -0.4453 -0.4187
  171SOL    HW1 3603   2.296   3.839   2.662  0.5232  0.3934  1.3738
  171SOL    HW2 3604   2.279   3.711   2.745 -0.4411 -1.0526 -1.0348
  171SOL     MW 3605   2.324   3.760   2.688  0.0116  0.0000 -0.0090
  172SOL     OW 3606   2.394   2.399   0.263 -0.3815 -0.2089  0.6826
  172SOL    HW1 3607   2.337   2.342   0.314  0.2299 -0.2118  1.3684
  172SOL    HW2 3608   2.439   2.442   0.335 -1.0255  0.1509  0.8798
  172SOL     MW 3609   2.392   2.397   0.279  0.0116  0.0000 -0.0090
  173SOL     OW 3610   0.219   1.466   2.994  0.4456 -0.4262  0.4141
  173SOL    HW1 3611   0.291   1.513   3.037  0.9203  0.2665 -1.0511
  173SOL    HW2 3612   0.220   1.505   2.907 -1.1296  1.0925  1.0244
  173SOL     MW 3613   0.229   1.477   2.988  0.0116  0.0000 -0.0090
  174SOL     OW 3614   0.274   0.989   3.113  0.0580  0.1764 -0.3188
  174SOL    HW1 3615   0.231   1.043   3.179  2.3187  1.4397  0.2299
  174SOL    HW2 3616   0.320   1.057   3.063 -0.7380 -0.0281 -1.3541
  174SOL     MW 3617   0.274   1.005   3.115  0.0116  0.0000 -0.0090
  175SOL     OW 3618   3.536   4.757   2.978 -0.1006 -0.2056 -0.0868
  175SOL    HW1 3619   3.559   4.730   3.067 -0.5720 -0.5292 -0.0561
  175SOL    HW2 3620   3.441   4.769   2.979 -0.0286  0.3956 -0.6365
  175SOL     MW 3621   3.526   4.755   2.990  0.0116  0.0000 -0.0090
  176SOL     OW 3622   2.491   4.377   0.135  0.4841  0.0462  0.0484
  176SOL    HW1 3623   2.560   4.384   0.068  0.2769  0.2299 -0.1460
  176SOL    HW2 3624   2.549   4.343   0.203  1.3580  1.3344 -0.0083
  176SOL     MW 3625   2.508   4.374   0.135  0.0116  0.0000 -0.0090
  177SOL     OW 3626   4.391   4.405   0.683  0.0942  0.2245 -0.1673
  177SOL    HW1 3627   4.473   4.364   0.710  0.9798  0.9422 -1.6536
  177SOL    HW2 3628   4.338   4.402   0.763 -0.7371  0.0635 -0.7136
  177SOL     MW 3629   4.394   4.399   0.697  0.0116  0.0000 -0.0090
  178SOL     OW 3630   1.224   2.249   0.159 -0.0968 -0.2524  0.3435
  178SOL    HW1 3631   1.284   2.228   0.231  0.6401  1.6385  0.3245
  178SOL    HW2 3632   1.174   2.326   0.186  1.3299  1.0578 -0.6022
  178SOL     MW 3633   1.225   2.256   0.172  0.0116  0.0000 -0.0090
  179SOL     OW 3634   3.958   4.658   0.420  0.4863 -0.6898  0.3154
  179SOL    HW1 3635   3.959   4.675   0.515  0.5447  0.5014  0.1127
  179SOL    HW2 3636   4.050   4.662   0.397  1.0416  0.6551  2.3946
  179SOL     MW 3637   3.970   4.661   0.430  0.0116  0.0000 -0.0090
  180SOL     OW 3638   2.588   3.884   2.649 -0.1864 -0.4037 -0.1262
  180SOL    HW1 3639   2.508   3.832   2.658 -0.5342  0.1065 -0.2388
  180SOL    HW2 3640   2.575   3.933   2.568 -1.0448 -1.5162 -0.6898
  180SOL     MW 3641   2.576   3.884   2.640  0.0116  0.0000 -0.0090
  181SOL     OW 3642   3.937   3.978   0.227 -0.2592  0.1129 -0.1177
  181SOL    HW1 3643   3.896   3.897   0.196  0.0874 -0.2632  0.3926
  181SOL    HW2 3644   3.934   4.033   0.148 -0.8233  0.8632  0.4179
  181SOL     MW 3645   3.931   3.975   0.212  0.0116  0.0000 -0.0090
  182SOL     OW 3646   2.887   4.891   3.027 -0.3635  0.3967  0.5446
  182SOL    HW1 3647   2.924   4.953   3.089  0.1455 -0.7777  1.4372
  182SOL    HW2 3648   2.937   4.907   2.947 -1.7618  0.6138 -0.3157
  182SOL     MW 3649   2.899   4.901   3.024  0.0116  0.0000 -0.0090
  183SOL     OW 3650   1.131   2.357   2.845  0.2941  0.3088  0.2506
  183SOL    HW1 3651   1.190   2.318   2.910 -0.0548  1.2723  1.1732
  183SOL    HW2 3652   1.106   2.286   2.787  0.8356 -1.5221  2.1248
  183SOL     MW 3653   1.136   2.343   2.846  0.0116  0.0000 -0.0090
  184SOL     OW 3654   2.732   4.768   0.103  0.0088 -0.5289  0.0980
  184SOL    HW1 3655   2.638   4.783   0.090  0.0721  0.9842  1.0968
  184SOL    HW2 3656   2.774   4.824   0.037 -1.9791 -0.9483 -1.6447
  184SOL     MW 3657   2.725   4.778   0.092  0.0116  0.0000 -0.0090
  185SOL     OW 3658   2.464   3.565   2.852  0.2229 -0.2187 -0.3184
  185SOL    HW1 3659   2.539   3.530   2.899 -1.1195 -1.0447  1.3424
  185SOL    HW2 3660   2.484   3.568   2.758 -0.6200  1.7418 -0.4879
  185SOL     MW 3661   2.476   3.561   2.846  0.0116  0.0000 -0.0090
  186SOL     OW 3662   4.048   3.183   0.628 -0.0161 -0.2868 -0.0855
  186SOL    HW1 3663   4.142   3.187   0.614  0.4438  2.2632  2.6597
  186SOL    HW2 3664   4.038   3.145   0.715 -1.5919  1.1506  0.4213
  186SOL     MW 3665   4.059   3.179   0.638  0.0116  0.0000 -0.0090
  187SOL     OW 3666   1.102   1.595   2.955 -0.0521  0.4725  1.1139
  187SOL    HW1 3667   1.016   1.618   2.919 -0.4642 -1.4394  0.7710
  187SOL    HW2 3668   1.146   1.547   2.884 -2.6400  1.5675 -1.4382
  187SOL     MW 3669   1.097   1.592   2.941  0.0116  0.0000 -0.0090
  188SOL     OW 3670   3.315   4.573   0.142  0.2396 -0.0151 -0.0022
  188SOL    HW1 3671   3.312   4.486   0.103 -0.4843  0.6176 -1.4279
  188SOL    HW2 3672   3.221   4.585   0.155  0.3293 -0.2444  0.8542
  188SOL     MW 3673   3.302   4.563   0.138  0.0116  0.0000 -0.0090
  189SOL     OW 3674   2.182   2.565   2.974 -0.2038 -0.0258 -0.0367
  189SOL    HW1 3675   2.096   2.592   3.007  0.7154  0.9762  1.6517
  189SOL    HW2 3676   2.172   2.470   2.965  0.6866 -0.0389 -0.9441
  189SOL     MW 3677   2.169   2.556   2.977  0.0116  0.0000 -0.0090
  190SOL     OW 3678   0.672   0.970   2.963  0.1063 -0.1164  0.3359
  190SOL    HW1 3679   0.608   0.970   2.892 -0.0120  0.1633  0.4423
  190SOL    HW2 3680   0.625   0.943   3.043  0.8881 -0.4526  0.6944
  190SOL     MW 3681   0.657   0.966   2.964  0.0116  0.0000 -0.0090
  191SOL     OW 3682   2.713   1.466   0.012 -0.2859 -0.7083 -0.5623
  191SOL    HW1 3683   2.680   1.523  -0.058 -2.0148  1.0350  1.5294
  191SOL    HW2 3684   2.795   1.434  -0.027 -0.3975  0.4216 -1.7913
  191SOL     MW 3685   2.719   1.469  -0.002  0.0116  0.0000 -0.0090
  192SOL     OW 3686   2.556   0.981   0.109 -0.4517  0.2689  0.4133
  192SOL    HW1 3687   2.574   1.071   0.085 -0.5748  0.1995  0.0567
  192SOL    HW2 3688   2.546   0.938   0.024  1.0244  0.5035  0.0919
  192SOL     MW 3689   2.557   0.987   0.095  0.0116  0.0000 -0.0090
  193SOL     OW 3690   3.627   3.813   3.087 -0.2483  0.0239 -0.3467
  193SOL    HW1 3691   3.574   3.792   3.010 -2.0704 -0.1824  0.9204
  193SOL    HW2 3692   3.562   3.851   3.146 -0.5022 -0.1269 -0.5281
  193SOL     MW 3693   3.612   3.815   3.084  0.0116  0.0000 -0.0090
  194SOL     OW 3694   2.140   2.295   2.925  0.3285  0.4598  0.1758
  194SOL    HW1 3695   2.045   2.292   2.910  0.4678 -0.3710 -0.6416
  194SOL    HW2 3696   2.171   2.301   2.834 -0.9692  2.8456 -0.2124
  194SOL     MW 3697   2.131   2.295   2.911  0.0116  0.0000 -0.0090
  195SOL     OW 3698   3.063   4.590   2.943  0.0703  0.2024 -0.2650
  195SOL    HW1 3699   2.991   4.631   2.992  1.4212  0.5194  1.5709
  195SOL    HW2 3700   3.138   4.640   2.976 -0.9129  1.7024 -0.1647
  195SOL     MW 3701   3.063   4.602   2.954  0.0116  0.0000 -0.0090
  196SOL     OW 3702   3.658   4.258   0.445  0.4044 -0.4467 -0.0618
  196SOL    HW1 3703   3.747   4.285   0.465  1.3251 -2.0370 -1.6477
  196SOL    HW2 3704   3.670   4.170   0.409 -0.0625 -0.1904 -0.8837
  196SOL     MW 3705   3.671   4.250   0.443  0.0116  0.0000 -0.0090
  197SOL     OW 3706   4.520   4.575   0.504  0.2051  0.4612  0.2971
  197SOL    HW1 3707   4.474   4.536   0.578  0.2854  1.2762  0.7819
  197SOL    HW2 3708   4.499   4.514   0.432  1.1598  1.3556 -0.7773
  197SOL     MW 3709   4.511   4.562   0.504  0.0116  0.0000 -0.0090
  198SOL     OW 3710   0.469   2.149   0.112  0.0165  0.3239  0.1830
  198SOL    HW1 3711   0.397   2.090   0.134  1.3204 -1.4228 -0.0407
  198SOL    HW2 3712   0.430   2.235   0.097  0.0620  0.2509 -0.3519
  198SOL     MW 3713   0.454   2.153   0.113  0.0116  0.0000 -0.0090
  199SOL     OW 3714   2.806   3.745   2.901  0.4844  0.7386 -0.6446
  199SOL    HW1 3715   2.895   3.763   2.930  1.1691 -2.6258 -0.3572
  199SOL    HW2 3716   2.813   3.752   2.806 -0.3572  0.9061 -0.7055
  199SOL     MW 3717   2.819   3.748   2.892  0.0116  0.0000 -0.0090
  200SOL     OW 3718   4.669   3.709   0.494 -0.0858 -0.0698  0.0729
  200SOL    HW1 3719   4.638   3.620   0.476 -1.4692  0.2935  0.4855
  200SOL    HW2 3720   4.681   3.707   0.589 -2.7910 -0.5737  0.5083
  200SOL     MW 3721   4.666   3.697   0.504  0.0116  0.0000 -0.0090
  201SOL     OW 3722   0.430   3.246   2.813 -0.1248  0.1568 -0.1746
  201SOL    HW1 3723   0.437   3.227   2.906  0.2623 -0.1967 -0.2779
  201SOL    HW2 3724   0.336   3.239   2.796 -0.6508  1.2828  1.9877
  201SOL     MW 3725   0.418   3.243   2.823  0.0116  0.0000 -0.0090
  202SOL     OW 3726   2.809   2.763   3.023  0.1337  0.0209  0.1257
  202SOL    HW1 3727   2.801   2.804   2.936 -1.5045 -1.9513 -0.7451
  202SOL    HW2 3728   2.898   2.730   3.023  0.0714 -0.1610 -0.4570
  202SOL     MW 3729   2.819   2.764   3.011  0.0116  0.0000 -0.0090
  203SOL     OW 3730   2.513   2.856   0.441  0.1972 -0.1641 -0.3450
  203SOL    HW1 3731   2.494   2.857   0.348 -0.7179  2.6608 -0.2224
  203SOL    HW2 3732   2.574   2.928   0.458 -0.1368 -0.3498  2.0635
  203SOL     MW 3733   2.518   2.865   0.431  0.0116  0.0000 -0.0090
  204SOL     OW 3734   0.403   4.081   0.265 -0.2552 -0.1244  0.0360
  204SOL    HW1 3735   0.360   4.046   0.342 -0.2682  1.6949  0.8907
  204SOL    HW2 3736   0.380   4.015   0.199  0.2430  0.0713 -0.3409
  204SOL     MW 3737   0.394   4.067   0.266  0.0116  0.0000 -0.0090
  205SOL     OW 3738   1.972   0.388   2.839 -0.0131 -0.3134  0.0855
  205SOL    HW1 3739   1.916   0.322   2.799 -1.1452  0.7798 -0.2136
  205SOL    HW2 3740   2.007   0.343   2.916  3.7725 -1.8402 -2.2618
  205SOL     MW 3741   1.969   0.373   2.844  0.0116  0.0000 -0.0090
  206SOL     OW 3742   0.481   0.661   2.975  0.3286 -0.2591 -0.1153
  206SOL    HW1 3743   0.387   0.645   2.976  0.4060 -0.7738 -0.6257
  206SOL    HW2 3744   0.495   0.678   2.882 -1.5324 -0.8079 -0.5410
  206SOL     MW 3745   0.470   0.661   2.963  0.0116  0.0000 -0.0090
  207SOL     OW 3746   2.694   4.438   3.098 -0.1027 -0.2258 -0.2106
  207SOL    HW1 3747   2.672   4.521   3.055 -0.2809  0.4899  1.2226
  207SOL    HW2 3748   2.755   4.462   3.166  0.3767 -3.0776  0.5197
  207SOL     MW 3749   2.699   4.452   3.101  0.0116  0.0000 -0.0090
  208SOL     OW 3750   2.512   1.330   2.809 -0.2297  0.0901 -0.4351
  208SOL    HW1 3751   2.528   1.423   2.828 -1.7485  0.5685 -1.3303
  208SOL    HW2 3752   2.418   1.322   2.824 -0.8380  2.0942 -2.4933
  208SOL     MW 3753   2.502   1.342   2.813  0.0116  0.0000 -0.0090
  209SOL     OW 3754   0.081   2.793   0.146  0.3491 -0.0374  0.1273
  209SOL    HW1 3755   0.094   2.883   0.177  1.3701  0.5191 -1.7421
  209SOL    HW2 3756   0.001   2.790   0.094  0.3729  2.0996 -0.1052
  209SOL     MW 3757   0.072   2.804   0.143  0.0116  0.0000 -0.0090
  210SOL     OW 3758   0.625   4.844   0.524 -0.4765  0.1265 -0.1449
  210SOL    HW1 3759   0.713   4.814   0.547 -0.0653  0.6017 -1.0463
  210SOL    HW2 3760   0.633   4.938   0.540  0.9959  0.0894 -0.4886
  210SOL     MW 3761   0.638   4.853   0.529  0.0116  0.0000 -0.0090
  211SOL     OW 3762   1.368   4.049   2.880 -0.0768  0.4487 -0.1112
  211SOL    HW1 3763   1.313   4.126   2.887 -1.5026 -0.2274 -2.5803
  211SOL    HW2 3764   1.412   4.056   2.795  1.9485 -3.2360  0.3917
  211SOL     MW 3765   1.367   4.060   2.869  0.0116  0.0000 -0.0090
  212SOL     OW 3766   3.845   3.291   0.267  0.4366  0.0458  0.5253
  212SOL    HW1 3767   3.833   3.297   0.362  0.4663  2.3598  0.4404
  212SOL    HW2 3768   3.812   3.206   0.238 -0.3924  1.1724 -2.1592
  212SOL     MW 3769   3.839   3.281   0.276  0.0116  0.0000 -0.0090
  213SOL     OW 3770   2.331   0.332   2.949  0.1529  0.1993  0.0293
  213SOL    HW1 3771   2.328   0.427   2.938 -0.7081  0.5629  2.6120
  213SOL    HW2 3772   2.405   0.322   3.009 -0.8504 -0.5981  1.1547
  213SOL     MW 3773   2.341   0.343   2.955  0.0116  0.0000 -0.0090
  214SOL     OW 3774   0.429   3.186   3.109  1.0419  0.3284 -0.0949
  214SOL    HW1 3775   0.518   3.215   3.128  1.2286  0.5287 -1.2373
  214SOL    HW2 3776   0.373   3.223   3.178  0.0696 -0.2788 -0.5336
  214SOL     MW 3777   0.433   3.195   3.121  0.0116  0.0000 -0.0090
  215SOL     OW 3778   1.228   2.617   2.763 -0.0033 -0.4450  0.2718
  215SOL    HW1 3779   1.181   2.535   2.769  1.1389 -1.2536 -1.1159
  215SOL    HW2 3780   1.319   2.586   2.764  0.4860  0.8544  1.8032
  215SOL     MW 3781   1.234   2.602   2.764  0.0116  0.0000 -0.0090
  216SOL     OW 3782   0.475   1.514   3.078  0.5937  0.5017  0.6534
  216SOL    HW1 3783   0.495   1.544   3.167 -0.9019 -0.5645  1.3894
  216SOL    HW2 3784   0.493   1.585   3.016 -1.0698 -1.1258 -1.8568
  216SOL     MW 3785   0.480   1.528   3.082  0.0116  0.0000 -0.0090
  217SOL     OW 3786   2.301   2.044   2.999 -0.0515 -0.3226 -0.5494
  217SOL    HW1 3787   2.277   1.970   3.055  1.0711 -0.5944 -0.4044
  217SOL    HW2 3788   2.221   2.096   2.998  0.0828 -0.1140 -1.1626
  217SOL     MW 3789   2.288   2.041   3.006  0.0116  0.0000 -0.0090
  218SOL     OW 3790   3.018   4.419   2.577  0.2769 -0.0559  0.1547
  218SOL    HW1 3791   3.074   4.351   2.615  1.6316  0.7464 -0.3107
  218SOL    HW2 3792   3.062   4.498   2.610 -0.7072  0.8324 -0.5994
  218SOL     MW 3793   3.031   4.421   2.586  0.0116  0.0000 -0.0090
  219SOL     OW 3794   3.276   3.186   0.423 -0.5589 -0.9177 -0.1377
  219SOL    HW1 3795   3.191   3.200   0.464 -0.4814 -0.9530  0.0371
  219SOL    HW2 3796   3.327   3.260   0.455 -0.2301 -0.5497 -1.4513
  219SOL     MW 3797   3.272   3.198   0.433  0.0116  0.0000 -0.0090
  220SOL     OW 3798   0.063   3.562   3.111 -0.4277  0.2176 -0.4285
  220SOL    HW1 3799   0.064   3.482   3.059  0.2918  0.0275 -0.1310
  220SOL    HW2 3800   0.049   3.625   3.040  0.5281  1.2532  0.2694
  220SOL     MW 3801   0.061   3.560   3.094  0.0116  0.0000 -0.0090
  221SOL     OW 3802   0.709   1.862   0.146  0.1414  0.2631 -0.4141
  221SOL    HW1 3803   0.804   1.853   0.138  0.4552  2.7422 -0.4078
  221SOL    HW2 3804   0.701   1.937   0.206  0.1927  0.4929 -0.6933
  221SOL     MW 3805   0.720   1.871   0.153  0.0116  0.0000 -0.0090
  222SOL     OW 3806   2.589   0.843   2.998  0.3178  0.5405 -0.1411
  222SOL    HW1 3807   2.681   0.827   2.980  0.3451  0.8866 -0.3225
  222SOL    HW2 3808   2.558   0.767   3.047 -0.3538  2.1582  2.1953
  222SOL     MW 3809   2.597   0.831   3.002  0.0116  0.0000 -0.0090
  223SOL     OW 3810   0.106   3.053   0.208 -0.3044 -0.2041 -0.0240
  223SOL    HW1 3811   0.158   3.133   0.203 -0.2170  0.0266  2.9389
  223SOL    HW2 3812   0.017   3.089   0.207 -0.3766 -0.3811 -0.8922
  223SOL     MW 3813   0.101   3.068   0.207  0.0116  0.0000 -0.0090
  224SOL     OW 3814   3.680   4.073   2.956  0.4668  0.0259  0.7793
  224SOL    HW1 3815   3.675   3.985   2.993  0.1354 -0.5688 -0.6466
  224SOL    HW2 3816   3.728   4.061   2.874  1.4734  1.0621  1.1847
  224SOL     MW 3817   3.686   4.060   2.950  0.0116  0.0000 -0.0090
  225SOL     OW 3818   3.423   3.748   2.914  0.3517 -0.1776  0.7154
  225SOL    HW1 3819   3.385   3.661   2.925 -1.9304  0.3349 -2.0203
  225SOL    HW2 3820   3.377   3.804   2.976 -1.1481 -1.5413  0.8752
  225SOL     MW 3821   3.412   3.744   2.924  0.0116  0.0000 -0.0090
  226SOL     OW 3822   0.615   1.682   2.885 -0.0374 -0.8099  0.1521
  226SOL    HW1 3823   0.585   1.711   2.799 -1.6804  0.6481  1.1518
  226SOL    HW2 3824   0.685   1.619   2.868  0.3326  0.1695 -2.5370
  226SOL     MW 3825   0.620   1.678   2.871  0.0116  0.0000 -0.0090
  227SOL     OW 3826   5.021   0.928   0.141 -0.1469  0.3977 -0.0048
  227SOL    HW1 3827   4.936   0.969   0.150 -1.0032 -1.4485  0.9042
  227SOL    HW2 3828   5.053   0.916   0.231  1.4562  1.7867 -0.3267
  227SOL     MW 3829   5.014   0.932   0.154  0.0116  0.0000 -0.0090
  228SOL     OW 3830   1.151   4.672   0.039  0.2297 -0.4564 -0.1253
  228SOL    HW1 3831   1.238   4.632   0.045  1.0637  0.3388 -3.8563
  228SOL    HW2 3832   1.151   4.720   0.121 -1.6663  1.0598 -0.9422
  228SOL     MW 3833   1.163   4.673   0.050  0.0116  0.0000 -0.0090
  229SOL     OW 3834   3.456   3.226   0.045 -0.2976  0.4959 -0.0977
  229SOL    HW1 3835   3.373   3.194   0.079  0.0792  1.0016  1.3902
  229SOL    HW2 3836   3.441   3.236  -0.049  0.9934  1.5095 -0.2313
  229SOL     MW 3837   3.443   3.223   0.037  0.0116  0.0000 -0.0090
  230SOL     OW 3838   1.774   2.511   3.065  0.0289 -0.2464 -0.4812
  230SOL    HW1 3839   1.712   2.572   3.024  0.4951 -0.9216 -2.2701
  230SOL    HW2 3840   1.732   2.464   3.137  0.3800  1.0188  0.6181
  230SOL     MW 3841   1.760   2.513   3.069  0.0116  0.0000 -0.0090
  231SOL     OW 3842   0.193   1.511   0.289  0.1673 -0.3347 -0.1733
  231SOL    HW1 3843   0.261   1.451   0.320  1.3592  0.4983 -1.0930
  231SOL    HW2 3844   0.122   1.504   0.353 -0.7295 -2.0308 -1.2705
  231SOL     MW 3845   0.192   1.502   0.302  0.0116  0.0000 -0.0090
  232SOL     OW 3846   2.382   2.579   0.028 -0.0357  0.0924  0.4746
  232SOL    HW1 3847   2.306   2.579  -0.031 -0.5508  0.7703  1.1238
  232SOL    HW2 3848   2.366   2.507   0.089 -1.1410  0.0162  0.1234
  232SOL     MW 3849   2.370   2.569   0.028  0.0116  0.0000 -0.0090
  233SOL     OW 3850   2.284   3.013   0.426 -0.6694  0.0687  0.1342
  233SOL    HW1 3851   2.370   2.984   0.456 -1.1897 -0.8103  0.8112
  233SOL    HW2 3852   2.298   3.031   0.333 -0.0737 -1.1427 -0.0320
  233SOL     MW 3853   2.297   3.012   0.417  0.0116  0.0000 -0.0090
  234SOL     OW 3854   2.705   2.281   3.066  0.2887  0.2101 -0.2307
  234SOL    HW1 3855   2.682   2.372   3.047  2.3080  0.7520 -0.3232
  234SOL    HW2 3856   2.625   2.243   3.101  1.2288  0.5895  2.5697
  234SOL     MW 3857   2.691   2.288   3.068  0.0116  0.0000 -0.0090
  235SOL     OW 3858   3.283   3.918   3.075  0.3807  0.1525 -0.4070
  235SOL    HW1 3859   3.264   3.917   3.169  1.0353 -2.1641 -0.2234
  235SOL    HW2 3860   3.202   3.879   3.039 -1.2711  0.3250  2.7656
  235SOL     MW 3861   3.269   3.913   3.083  0.0116  0.0000 -0.0090
  236SOL     OW 3862   2.277   2.038   2.717  0.2257 -0.3283  0.2892
  236SOL    HW1 3863   2.298   2.022   2.809 -0.4831  0.6838  0.6368
  236SOL    HW2 3864   2.241   1.955   2.686 -1.9128  0.9286 -0.7498
  236SOL     MW 3865   2.275   2.025   2.725  0.0116  0.0000 -0.0090
  237SOL     OW 3866   3.355   3.694   0.263  0.0868  0.2571  0.7283
  237SOL    HW1 3867   3.338   3.785   0.239  1.1193 -0.2062 -2.0827
  237SOL    HW2 3868   3.368   3.645   0.182 -0.5029 -1.2770  1.5150
  237SOL     MW 3869   3.354   3.699   0.249  0.0116  0.0000 -0.0090
  238SOL     OW 3870   2.308   4.476   2.912 -0.7564 -0.0473  0.3306
  238SOL    HW1 3871   2.229   4.508   2.868 -1.8066  1.5998  3.1643
  238SOL    HW2 3872   2.273   4.461   3.000  1.1989 -0.4529  1.0896
  238SOL     MW 3873   2.293   4.478   2.917  0.0116  0.0000 -0.0090
  239SOL     OW 3874   3.521   4.180   0.015  0.2140  1.0353  0.3908
  239SOL    HW1 3875   3.580   4.244   0.055  0.1209  2.5959 -1.7492
  239SOL    HW2 3876   3.568   4.156  -0.066 -2.3567 -0.4034 -0.7866
  239SOL     MW 3877   3.535   4.185   0.009  0.0116  0.0000 -0.0090
  240SOL     OW 3878   2.198   4.248   2.530  0.5076  0.5964  0.2934
  240SOL    HW1 3879   2.197   4.335   2.490 -0.2223  1.1146  1.3921
  240SOL    HW2 3880   2.271   4.258   2.592  0.6171 -0.9030  0.4623
  240SOL     MW 3881   2.208   4.261   2.533  0.0116  0.0000 -0.0090
  241SOL     OW 3882   2.085   4.546   2.770 -0.4558  0.6071  0.0327
  241SOL    HW1 3883   2.040   4.583   2.846  1.5023  1.0986  1.0265
  241SOL    HW2 3884   2.056   4.454   2.764  0.6208  0.3366 -1.5496
  241SOL     MW 3885   2.075   4.538   2.779  0.0116  0.0000 -0.0090
  242SOL     OW 3886   3.623   3.763   0.341  0.0412 -0.3004 -0.5849
  242SOL    HW1 3887   3.537   3.760   0.298  0.5941  1.3818 -1.9196
  242SOL    HW2 3888   3.623   3.693   0.406 -1.5580 -0.1493 -0.3710
  242SOL     MW 3889   3.611   3.753   0.344  0.0116  0.0000 -0.0090
  243SOL     OW 3890   2.585   2.579   0.393  1.1466 -0.2831 -0.2413
  243SOL    HW1 3891   2.674   2.553   0.371  1.2661 -2.4996  2.3182
  243SOL    HW2 3892   2.582   2.675   0.389 -0.0703 -0.2121  1.3946
  243SOL     MW 3893   2.596   2.588   0.390  0.0116  0.0000 -0.0090
  244SOL     OW 3894   1.873   2.331   2.895  0.0623 -0.3287  0.4116
  244SOL    HW1 3895   1.835   2.383   2.966 -0.7354 -2.2818  1.4694
  244SOL    HW2 3896   1.821   2.359   2.819  1.1773  0.3578 -0.1287
  244SOL     MW 3897   1.861   2.342   2.894  0.0116  0.0000 -0.0090
  245SOL     OW 3898   1.034   0.904   2.671 -0.0983  0.3588  0.3966
  245SOL    HW1 3899   1.022   0.865   2.758  3.8935 -0.7617  0.6499
  245SOL    HW2 3900   0.947   0.901   2.631 -0.7495  1.5678  1.6462
  245SOL     MW 3901   1.021   0.898   2.677  0.0116  0.0000 -0.0090
  246SOL     OW 3902   2.878   0.446   3.037 -0.2280  0.4701  0.3761
  246SOL    HW1 3903   2.872   0.501   3.116  1.2937  1.0456  0.1294
  246SOL    HW2 3904   2.812   0.382   3.062  1.0027 -0.8635  0.3311
  246SOL     MW 3905   2.869   0.445   3.051  0.0116  0.0000 -0.0090
  247SOL     OW 3906   2.545   0.045   2.995 -0.0198  0.2654 -0.0421
  247SOL    HW1 3907   2.474  -0.003   2.952 -0.5480  2.1941 -1.4502
  247SOL    HW2 3908   2.611   0.055   2.926  1.0013  0.0394  0.8841
  247SOL     MW 3909   2.544   0.040   2.980  0.0116  0.0000 -0.0090
  248SOL     OW 3910   0.090   0.131   2.852 -0.4448  0.1693 -0.1645
  248SOL    HW1 3911   0.078   0.171   2.765  0.1571  1.2314  0.2187
  248SOL    HW2 3912   0.011   0.155   2.900  0.9091  0.8623  1.8396
  248SOL     MW 3913   0.078   0.140   2.847  0.0116  0.0000 -0.0090
  249SOL     OW 3914   0.525   0.866   0.045  0.4242 -0.4754 -0.1053
  249SOL    HW1 3915   0.520   0.791  -0.014 -1.5591 -0.7453  0.3282
  249SOL    HW2 3916   0.441   0.909   0.034  1.5333  1.1973 -3.3870
  249SOL     MW 3917   0.513   0.861   0.036  0.0116  0.0000 -0.0090
  250SOL     OW 3918   4.562   3.365   0.164  0.2755 -0.2366  0.0878
  250SOL    HW1 3919   4.570   3.277   0.127  1.3394  0.2011 -0.7788
  250SOL    HW2 3920   4.483   3.396   0.119  1.0989  0.2749 -1.0620
  250SOL     MW 3921   4.552   3.357   0.153  0.0116  0.0000 -0.0090
  251SOL     OW 3922   2.179   5.094   3.085 -0.2146 -0.3381 -0.2631
  251SOL    HW1 3923   2.125   5.023   3.121 -2.7075 -0.2769 -3.3751
  251SOL    HW2 3924   2.207   5.056   3.002  2.0967  0.7371 -0.0376
  251SOL     MW 3925   2.175   5.079   3.078  0.0116  0.0000 -0.0090
  252SOL     OW 3926   3.148   3.416   0.068 -0.2556 -0.2627 -0.0135
  252SOL    HW1 3927   3.079   3.403   0.003  0.4496 -1.3120 -0.5808
  252SOL    HW2 3928   3.159   3.331   0.112  1.0347  0.5242  1.2838
  252SOL     MW 3929   3.141   3.403   0.065  0.0116  0.0000 -0.0090
  253SOL     OW 3930   2.288   0.952   0.134 -0.4894  0.2294  0.4281
  253SOL    HW1 3931   2.377   0.983   0.146 -0.9372  2.9808 -2.1708
  253SOL    HW2 3932   2.258   1.025   0.079  2.6363  0.8735 -0.6115
  253SOL     MW 3933   2.295   0.966   0.128  0.0116  0.0000 -0.0090
  254SOL     OW 3934   2.792   4.533   2.719 -0.4146 -0.1906  0.3554
  254SOL    HW1 3935   2.866   4.501   2.667 -1.6206 -2.2444 -0.2488
  254SOL    HW2 3936   2.787   4.460   2.781  0.2642  0.7295  1.5533
  254SOL     MW 3937   2.801   4.519   2.720  0.0116  0.0000 -0.0090
  255SOL     OW 3938   0.651   2.459   2.978  0.6944  0.1070  0.0726
  255SOL    HW1 3939   0.740   2.496   2.980  0.2193  1.7729 -3.1406
  255SOL    HW2 3940   0.659   2.390   2.913 -1.1298 -1.0085  0.9431
  255SOL     MW 3941   0.664   2.455   2.970  0.0116  0.0000 -0.0090
  256SOL     OW 3942   0.582   3.731   2.846  0.4567 -0.1101  0.7234
  256SOL    HW1 3943   0.547   3.722   2.757 -1.5442  1.2277  1.2963
  256SOL    HW2 3944   0.677   3.730   2.835  0.4727  0.7944  0.7331
  256SOL     MW 3945   0.590   3.730   2.833  0.0116  0.0000 -0.0090
  257SOL     OW 3946   2.184   3.979   2.621  0.4089  0.3759  0.1498
  257SOL    HW1 3947   2.182   4.060   2.571  0.1959  0.8662  0.9237
  257SOL    HW2 3948   2.113   3.994   2.684 -0.8997 -1.0403 -0.9346
  257SOL     MW 3949   2.174   3.992   2.623  0.0116  0.0000 -0.0090
  258SOL     OW 3950   1.955   4.656   2.979 -0.2023  0.3729  0.0479
  258SOL    HW1 3951   1.922   4.571   3.008 -3.2308  1.4338  0.1470
  258SOL    HW2 3952   1.880   4.678   2.924 -2.2555 -0.7560  2.2127
  258SOL     MW 3953   1.941   4.648   2.975  0.0116  0.0000 -0.0090
  259SOL     OW 3954   4.116   4.558   0.076 -0.0790 -0.0738 -0.1968
  259SOL    HW1 3955   4.198   4.532   0.034 -0.7676 -0.0400 -1.6466
  259SOL    HW2 3956   4.071   4.614   0.013 -0.1936 -0.3097 -0.3251
  259SOL     MW 3957   4.121   4.562   0.062  0.0116  0.0000 -0.0090
  260SOL     OW 3958   2.836   2.894   2.757 -0.0843 -0.1044  0.1785
  260SOL    HW1 3959   2.863   2.824   2.699  3.1244  1.5004 -0.5206
  260SOL    HW2 3960   2.894   2.966   2.732 -0.4183  0.0916 -0.0417
  260SOL     MW 3961   2.847   2.895   2.746  0.0116  0.0000 -0.0090
  261SOL     OW 3962   1.320   0.316   3.117 -0.3912  0.5607  0.6915
  261SOL    HW1 3963   1.278   0.401   3.130 -1.1406  0.1714  0.8605
  261SOL    HW2 3964   1.260   0.274   3.056 -0.7340  2.2142 -0.1467
  261SOL     MW 3965   1.307   0.321   3.111  0.0116  0.0000 -0.0090
  262SOL     OW 3966   3.077   4.301   2.959 -0.1994  0.3208 -0.1006
  262SOL    HW1 3967   3.083   4.396   2.953  0.3495  0.4007  1.3645
  262SOL    HW2 3968   2.984   4.284   2.946 -0.7943 -0.0578  3.5493
  262SOL     MW 3969   3.065   4.311   2.956  0.0116  0.0000 -0.0090
  263SOL     OW 3970   2.867   2.466   2.794  0.4638 -0.5045 -0.1514
  263SOL    HW1 3971   2.777   2.443   2.816  0.9451 -0.1944  2.5311
  263SOL    HW2 3972   2.918   2.393   2.828  0.2434 -0.4550  0.2945
  263SOL     MW 3973   2.862   2.453   2.801  0.0116  0.0000 -0.0090
  264SOL     OW 3974   3.052   2.582   2.992  0.2396 -0.0144  0.5523
  264SOL    HW1 3975   3.019   2.549   3.075 -2.0646 -0.6937 -0.5356
  264SOL    HW2 3976   2.982   2.549   2.936 -0.4557  0.7476  0.9624
  264SOL     MW 3977   3.039   2.573   2.995  0.0116  0.0000 -0.0090
  265SOL     OW 3978   0.480   3.957   2.973 -0.2934 -0.2382  0.2604
  265SOL    HW1 3979   0.491   3.871   2.931 -1.7293  0.0817 -0.8610
  265SOL    HW2 3980   0.451   3.934   3.061  0.8187 -1.2955  0.3729
  265SOL     MW 3981   0.478   3.943   2.979  0.0116  0.0000 -0.0090
  266SOL     OW 3982   3.092   2.902   2.988  0.0341 -0.5145 -0.1503
  266SOL    HW1 3983   3.068   2.995   2.993 -0.3187 -0.6447  0.9649
  266SOL    HW2 3984   3.117   2.884   2.898  0.4140 -0.2280 -0.1060
  266SOL     MW 3985   3.092   2.912   2.977  0.0116  0.0000 -0.0090
  267SOL     OW 3986   0.359   3.842   0.074  0.0390  0.5941 -0.3467
  267SOL    HW1 3987   0.370   3.750   0.099 -0.4195 -0.3827 -3.3319
  267SOL    HW2 3988   0.273   3.843   0.032  0.4441  1.8373 -1.1983
  267SOL     MW 3989   0.349   3.830   0.072  0.0116  0.0000 -0.0090
  268SOL     OW 3990   4.990   3.734   2.948 -0.5437 -0.0665 -0.1080
  268SOL    HW1 3991   4.975   3.763   2.858  0.5628 -0.9787 -0.6048
  268SOL    HW2 3992   4.927   3.773   3.009  0.7324 -1.2207  2.0802
  268SOL     MW 3993   4.980   3.743   2.944  0.0116  0.0000 -0.0090
  269SOL     OW 3994   2.187   1.775   2.694  0.3003 -0.4154 -0.1126
  269SOL    HW1 3995   2.102   1.740   2.670  1.0758 -1.3790 -1.6229
  269SOL    HW2 3996   2.245   1.737   2.628  0.2273 -0.2045 -0.2946
  269SOL     MW 3997   2.184   1.765   2.682  0.0116  0.0000 -0.0090
  270SOL     OW 3998   2.383   4.296   2.725  0.3992 -0.1410 -0.7483
  270SOL    HW1 3999   2.435   4.352   2.668  0.2139 -1.5473 -2.3643
  270SOL    HW2 4000   2.371   4.342   2.808  0.0354  1.2448 -1.5531
  270SOL     MW 4001   2.389   4.309   2.729  0.0116  0.0000 -0.0090
  271SOL     OW 4002   3.978   3.528   0.050  0.0271  0.1059 -0.0955
  271SOL    HW1 4003   3.925   3.606   0.066  1.4128  1.0479  0.0466
  271SOL    HW2 4004   3.917   3.474  -0.000 -0.8740  1.8440 -0.9554
  271SOL     MW 4005   3.963   3.531   0.046  0.0116  0.0000 -0.0090
  272SOL     OW 4006   3.929   4.363   0.426 -0.0124 -0.3692 -0.3890
  272SOL    HW1 4007   4.011   4.332   0.464 -0.7951 -1.0226  0.8267
  272SOL    HW2 4008   3.935   4.458   0.436 -0.3170 -0.2000 -1.6661
  272SOL     MW 4009   3.940   4.371   0.432  0.0116  0.0000 -0.0090
  273SOL     OW 4010   2.682   3.174   3.001 -0.4139  0.1391 -0.1557
  273SOL    HW1 4011   2.613   3.222   3.047 -1.4967 -0.1843 -1.3868
  273SOL    HW2 4012   2.644   3.151   2.916  1.4651 -0.0013 -0.9940
  273SOL     MW 4013   2.668   3.178   2.995  0.0116  0.0000 -0.0090
  274SOL     OW 4014   2.457   2.807   0.171  0.2242 -0.2161  0.0967
  274SOL    HW1 4015   2.521   2.845   0.111  1.1222 -1.9295 -0.0787
  274SOL    HW2 4016   2.425   2.731   0.122  0.4137 -0.7438  0.7788
  274SOL     MW 4017   2.461   2.802   0.156  0.0116  0.0000 -0.0090
  275SOL     OW 4018   3.189   3.926   0.239  0.5789  0.5837  0.4849
  275SOL    HW1 4019   3.105   3.934   0.285  0.3998  1.0499  0.0866
  275SOL    HW2 4020   3.214   4.018   0.244 -1.6739  1.3621 -0.9552
  275SOL     MW 4021   3.181   3.939   0.246  0.0116  0.0000 -0.0090
  276SOL     OW 4022   2.448   2.188   0.061 -0.2178  0.4913  0.2917
  276SOL    HW1 4023   2.414   2.268   0.101  0.1033  0.5467  0.4566
  276SOL    HW2 4024   2.382   2.159  -0.002 -0.6894  1.0649  0.5050
  276SOL     MW 4025   2.435   2.195   0.058  0.0116  0.0000 -0.0090
  277SOL     OW 4026   3.204   3.149   0.161  0.0801 -0.0980 -0.4209
  277SOL    HW1 4027   3.222   3.161   0.254  1.4578 -1.8936 -0.4049
  277SOL    HW2 4028   3.164   3.063   0.152 -2.7940  1.1426 -0.8018
  277SOL     MW 4029   3.201   3.139   0.172  0.0116  0.0000 -0.0090
  278SOL     OW 4030   0.676   4.532   0.545 -0.3136  0.5739  0.1229
  278SOL    HW1 4031   0.654   4.439   0.545  1.7569  0.0200 -0.4469
  278SOL    HW2 4032   0.591   4.573   0.533 -0.6121 -0.6153 -2.2691
  278SOL     MW 4033   0.662   4.525   0.544  0.0116  0.0000 -0.0090
  279SOL     OW 4034   2.820   4.458   2.348 -0.3837 -0.0072 -0.1088
  279SOL    HW1 4035   2.888   4.448   2.415 -0.1754 -0.9716 -0.4493
  279SOL    HW2 4036   2.867   4.508   2.282 -0.3411  1.6032  1.0779
  279SOL     MW 4037   2.835   4.463   2.348  0.0116  0.0000 -0.0090
  280SOL     OW 4038   2.202   0.576   2.867  0.1849 -0.3088 -0.0207
  280SOL    HW1 4039   2.128   0.519   2.848 -0.3648  0.1105  0.8209
  280SOL    HW2 4040   2.213   0.615   2.780 -0.6635  1.1213  0.4809
  280SOL     MW 4041   2.194   0.574   2.853  0.0116  0.0000 -0.0090
  281SOL     OW 4042   4.624   4.304   0.802  0.5524 -0.1387  0.2249
  281SOL    HW1 4043   4.674   4.354   0.738 -0.4980  0.6002 -0.0441
  281SOL    HW2 4044   4.626   4.355   0.883 -3.1889  0.8413 -0.1411
  281SOL     MW 4045   4.631   4.317   0.805  0.0116  0.0000 -0.0090
  282SOL     OW 4046   4.882   3.473   2.938  0.5548  0.1587  0.2451
  282SOL    HW1 4047   4.933   3.553   2.926  0.5067 -0.0445 -1.7132
  282SOL    HW2 4048   4.841   3.497   3.021  1.5945  1.0821  0.5072
  282SOL     MW 4049   4.883   3.487   2.947  0.0116  0.0000 -0.0090
  283SOL     OW 4050   2.478   4.788   0.065 -0.1283  0.0313  0.1029
  283SOL    HW1 4051   2.468   4.882   0.079 -1.3415 -0.2036  1.0096
  283SOL    HW2 4052   2.445   4.772  -0.023 -0.7496 -0.2714  0.3845
  283SOL     MW 4053   2.473   4.798   0.055  0.0116  0.0000 -0.0090
  284SOL     OW 4054   3.172   2.197   2.677 -0.5361 -0.2702 -0.2314
  284SOL    HW1 4055   3.117   2.225   2.750  0.8570 -0.3093  0.8604
  284SOL    HW2 4056   3.258   2.190   2.718 -0.9416 -0.6412  0.5599
  284SOL     MW 4057   3.176   2.200   2.692  0.0116  0.0000 -0.0090
  285SOL     OW 4058   3.682   4.361   0.159 -0.4520 -0.4244 -0.2165
  285SOL    HW1 4059   3.777   4.361   0.162 -0.4657 -1.5266  0.7977
  285SOL    HW2 4060   3.655   4.341   0.248 -1.8164 -1.6839 -0.8540
  285SOL     MW 4061   3.691   4.358   0.171  0.0116  0.0000 -0.0090
  286SOL     OW 4062   4.915   4.294   0.020 -0.3602 -0.7933  0.0978
  286SOL    HW1 4063   4.963   4.257  -0.055  1.4902  1.8738 -0.2159
  286SOL    HW2 4064   4.992   4.337   0.057 -1.2837  0.3781  0.6790
  286SOL     MW 4065   4.932   4.295   0.015  0.0116  0.0000 -0.0090
  287SOL     OW 4066   2.611   3.932   3.022 -0.4022  0.7855 -0.0728
  287SOL    HW1 4067   2.664   3.867   2.977 -1.8203 -2.0322  1.9802
  287SOL    HW2 4068   2.583   3.993   2.954 -1.8023  1.1966  0.8036
  287SOL     MW 4069   2.614   3.932   3.007  0.0116  0.0000 -0.0090
  288SOL     OW 4070   4.143   4.208   2.974 -0.0881  0.2551  0.2586
  288SOL    HW1 4071   4.174   4.284   3.023  0.8247  1.3354 -1.8260
  288SOL    HW2 4072   4.067   4.178   3.024  0.8288 -0.0179  1.5228
  288SOL     MW 4073   4.137   4.214   2.987  0.0116  0.0000 -0.0090
  289SOL     OW 4074   3.383   0.011   2.886  0.3076  0.4241 -0.2129
  289SOL    HW1 4075   3.475  -0.014   2.896 -0.0325  0.0386  2.9526
  289SOL    HW2 4076   3.385   0.096   2.930  0.3657  0.4571 -0.2778
  289SOL     MW 4077   3.396   0.019   2.893  0.0116  0.0000 -0.0090
  290SOL     OW 4078   3.140   3.600   2.725 -0.0819  0.3873  0.1079
  290SOL    HW1 4079   3.101   3.524   2.682 -0.3744  0.5510  0.0800
  290SOL    HW2 4080   3.110   3.674   2.672 -0.9126  1.7897  2.3641
  290SOL     MW 4081   3.130   3.600   2.712  0.0116  0.0000 -0.0090
  291SOL     OW 4082   2.960   3.144   3.037  0.0898 -0.3341 -0.3568
  291SOL    HW1 4083   2.872   3.153   3.002  0.4872 -0.6188 -1.4680
  291SOL    HW2 4084   2.945   3.160   3.130 -2.2569 -0.0923 -0.7061
  291SOL     MW 4085   2.946   3.147   3.045  0.0116  0.0000 -0.0090
  292SOL     OW 4086   0.036   4.414   0.150  0.3927 -0.4702 -0.3069
  292SOL    HW1 4087   0.124   4.377   0.162  0.1082 -0.8601  0.6343
  292SOL    HW2 4088   0.057   4.490   0.095  0.4728 -0.9747 -0.9869
  292SOL     MW 4089   0.051   4.420   0.145  0.0116  0.0000 -0.0090
  293SOL     OW 4090   1.841   0.593   2.711 -0.7318  0.1140 -0.4868
  293SOL    HW1 4091   1.826   0.665   2.771 -1.5230  0.4897 -1.1177
  293SOL    HW2 4092   1.903   0.540   2.761 -0.0071  1.7148  0.3976
  293SOL     MW 4093   1.847   0.595   2.725  0.0116  0.0000 -0.0090
  294SOL     OW 4094   3.593   1.149   2.858  0.3194  0.1142 -0.0764
  294SOL    HW1 4095   3.517   1.093   2.844  0.8017 -0.8787  1.0631
  294SOL    HW2 4096   3.625   1.169   2.770 -0.3093 -0.5327 -0.4632
  294SOL     MW 4097   3.587   1.144   2.845  0.0116  0.0000 -0.0090
  295SOL     OW 4098   0.785   0.431   0.248 -0.1286 -0.5203 -0.5737
  295SOL    HW1 4099   0.834   0.482   0.183 -1.2752 -0.2472 -1.2556
  295SOL    HW2 4100   0.720   0.496   0.275  1.2766  1.4703 -1.6520
  295SOL     MW 4101   0.783   0.446   0.243  0.0116  0.0000 -0.0090
  296SOL     OW 4102   2.295   1.223   0.026 -0.7722 -0.4136  0.3155
  296SOL    HW1 4103   2.388   1.237   0.010 -0.9442  0.1876 -0.1698
  296SOL    HW2 4104   2.272   1.309   0.061 -1.8504 -1.4973  2.4542
  296SOL     MW 4105   2.304   1.236   0.029  0.0116  0.0000 -0.0090
  297SOL     OW 4106   3.805   3.305   0.545  0.5975  0.7084  0.4492
  297SOL    HW1 4107   3.888   3.268   0.574  0.4578  1.0025  1.2572
  297SOL    HW2 4108   3.740   3.250   0.590  1.9719 -1.0924  0.3385
  297SOL     MW 4109   3.807   3.293   0.555  0.0116  0.0000 -0.0090
  298SOL     OW 4110   2.832   4.523   0.203 -0.3292  0.3579 -0.0475
  298SOL    HW1 4111   2.901   4.565   0.255 -2.1579  1.4624  1.6528
  298SOL    HW2 4112   2.779   4.600   0.182  0.0293  0.7180  0.3371
  298SOL     MW 4113   2.834   4.539   0.207  0.0116  0.0000 -0.0090
  299SOL     OW 4114   2.558   4.451   2.587  0.6245 -0.2784  0.1071
  299SOL    HW1 4115   2.538   4.475   2.497  0.5427 -0.0938  0.1740
  299SOL    HW2 4116   2.641   4.495   2.602  0.0867  0.6407  0.4445
  299SOL     MW 4117   2.566   4.460   2.577  0.0116  0.0000 -0.0090
  300SOL     OW 4118   0.976   1.848   0.173  0.9218 -0.0764 -0.1132
  300SOL    HW1 4119   1.000   1.870   0.263 -1.8170  1.1174  0.4270
  300SOL    HW2 4120   1.032   1.907   0.122  2.0337 -1.2257 -0.2813
  300SOL     MW 4121   0.987   1.859   0.178  0.0116  0.0000 -0.0090
  301SOL     OW 4122   0.108   1.120   0.149  0.3197  0.2861  0.1626
  301SOL    HW1 4123   0.041   1.055   0.127  0.9850 -0.3210 -0.1017
  301SOL    HW2 4124   0.064   1.200   0.120 -0.1927 -0.2121 -0.4742
  301SOL     MW 4125   0.093   1.122   0.143  0.0116  0.0000 -0.0090
  302SOL     OW 4126   4.399   4.401   0.318 -0.4118 -0.1030 -0.2764
  302SOL    HW1 4127   4.453   4.327   0.290  2.1915  2.1896 -1.8779
  302SOL    HW2 4128   4.321   4.355   0.350  0.9300 -2.5546 -0.2537
  302SOL     MW 4129   4.396   4.385   0.318  0.0116  0.0000 -0.0090
  303SOL     OW 4130   5.085   2.512   2.999  0.0178  0.1054  0.1784
  303SOL    HW1 4131   5.119   2.448   2.937 -0.6759 -1.0673  0.9678
  303SOL    HW2 4132   5.165   2.553   3.030  1.0503 -2.5438  1.2447
  303SOL     MW 4133   5.100   2.509   2.995  0.0116  0.0000 -0.0090
  304SOL     OW 4134   3.247   4.734   3.073 -0.0124 -0.0342 -0.1375
  304SOL    HW1 4135   3.297   4.681   3.135 -0.3447  1.2447  1.2791
  304SOL    HW2 4136   3.241   4.813   3.126  0.6354 -1.5803  2.3849
  304SOL     MW 4137   3.253   4.737   3.088  0.0116  0.0000 -0.0090
  305SOL     OW 4138   4.190   4.309   0.478  0.5074  0.1909  0.6358
  305SOL    HW1 4139   4.211   4.344   0.565  0.5282  0.9640  0.3288
  305SOL    HW2 4140   4.189   4.214   0.492 -1.1696  0.5310  3.5302
  305SOL     MW 4141   4.193   4.301   0.491  0.0116  0.0000 -0.0090
  306SOL     OW 4142   2.472   3.310   0.018 -0.0411 -0.0718 -0.1715
  306SOL    HW1 4143   2.415   3.343  -0.051  1.2192  2.1455 -0.2577
  306SOL    HW2 4144   2.484   3.384   0.078  1.2463 -1.5349  1.5080
  306SOL     MW 4145   2.466   3.324   0.017  0.0116  0.0000 -0.0090
  307SOL     OW 4146   0.549   1.955   3.011 -0.1024  0.4298  0.3061
  307SOL    HW1 4147   0.569   1.871   2.969  0.2331 -0.3992  2.0428
  307SOL    HW2 4148   0.587   1.941   3.098 -2.6277 -0.6693  1.3348
  307SOL     MW 4149   0.556   1.942   3.017  0.0116  0.0000 -0.0090
  308SOL     OW 4150   4.506   4.240   0.034  0.0206 -0.1213  0.1897
  308SOL    HW1 4151   4.456   4.161   0.014 -2.2545  0.7653  1.9209
  308SOL    HW2 4152   4.546   4.223   0.119  2.6871 -0.7388 -1.0994
  308SOL     MW 4153   4.504   4.227   0.042  0.0116  0.0000 -0.0090
  309SOL     OW 4154   3.241   4.286   0.048 -0.1996  0.1208  0.0524
  309SOL    HW1 4155   3.328   4.250   0.033 -0.0523  0.6130 -0.2781
  309SOL    HW2 4156   3.187   4.245  -0.020  0.2317 -0.8592  0.2821
  309SOL     MW 4157   3.245   4.276   0.037  0.0116  0.0000 -0.0090
  310SOL     OW 4158   3.055   2.911   0.152  0.3652 -0.2196 -0.1692
  310SOL    HW1 4159   3.102   2.842   0.200 -0.3578 -1.3997 -1.0708
  310SOL    HW2 4160   3.063   2.881   0.061  0.5235  0.5822 -0.4196
  310SOL     MW 4161   3.062   2.898   0.146  0.0116  0.0000 -0.0090
  311SOL     OW 4162   0.218   3.997   0.449 -0.1748 -0.0435  0.1131
  311SOL    HW1 4163   0.180   4.066   0.502  1.0128  1.0331 -0.3881
  311SOL    HW2 4164   0.158   3.995   0.374  1.3598  0.1502 -1.1703
  311SOL     MW 4165   0.205   4.006   0.446  0.0116  0.0000 -0.0090
  312SOL     OW 4166   3.812   3.744   0.134 -0.0989 -0.6396 -0.4951
  312SOL    HW1 4167   3.767   3.736   0.218 -0.8581  0.9139 -0.7281
  312SOL    HW2 4168   3.741   3.770   0.076  1.4193  1.1588 -1.6484
  312SOL     MW 4169   3.797   3.746   0.138  0.0116  0.0000 -0.0090
  313SOL     OW 4170   3.918   4.137   3.105 -0.3925 -0.3954 -0.3300
  313SOL    HW1 4171   3.832   4.130   3.064 -1.3429 -1.0000  1.6375
  313SOL    HW2 4172   3.916   4.223   3.147  1.1128 -0.0084 -0.9776
  313SOL     MW 4173   3.906   4.147   3.105  0.0116  0.0000 -0.0090
  314SOL     OW 4174   2.719   3.373   2.722 -0.2835 -0.2403  0.5514
  314SOL    HW1 4175   2.720   3.398   2.814  0.9045 -0.5143  0.6370
  314SOL    HW2 4176   2.645   3.419   2.683 -0.3166 -0.3075  0.5337
  314SOL     MW 4177   2.710   3.382   2.729  0.0116  0.0000 -0.0090
  315SOL     OW 4178   1.242   4.738   2.909 -0.2554 -0.3136 -0.6351
  315SOL    HW1 4179   1.212   4.721   2.998 -0.3729  2.7498  0.0104
  315SOL    HW2 4180   1.202   4.822   2.885  1.3613  1.6473  2.8022
  315SOL     MW 4181   1.232   4.747   2.918  0.0116  0.0000 -0.0090
  316SOL     OW 4182   2.563   1.237   3.083  0.0839 -0.4733  0.7262
  316SOL    HW1 4183   2.613   1.311   3.117  0.5381  0.4849 -1.8274
  316SOL    HW2 4184   2.555   1.263   2.992 -0.0628  0.4322  0.9923
  316SOL     MW 4185   2.568   1.250   3.076  0.0116  0.0000 -0.0090
  317SOL     OW 4186   2.213   0.682   2.606  0.4409 -0.6325  0.9328
  317SOL    HW1 4187   2.230   0.766   2.561 -0.4797 -2.1490 -2.5959
  317SOL    HW2 4188   2.148   0.643   2.548  1.3745  0.5874 -1.0838
  317SOL     MW 4189   2.207   0.688   2.592  0.0116  0.0000 -0.0090
  318SOL     OW 4190   3.289   3.503   2.917  0.0741 -0.0969 -0.5986
  318SOL    HW1 4191   3.221   3.465   2.973  0.1986  0.0842 -0.3237
  318SOL    HW2 4192   3.242   3.532   2.839 -0.9928 -1.5724 -0.5605
  318SOL     MW 4193   3.274   3.502   2.914  0.0116  0.0000 -0.0090
  319SOL     OW 4194   3.488   3.954   0.166  0.2506 -0.0717 -0.4187
  319SOL    HW1 4195   3.557   3.974   0.228 -0.7497  1.0443  0.3842
  319SOL    HW2 4196   3.483   4.037   0.118  2.7577  1.6867  2.0405
  319SOL     MW 4197   3.496   3.967   0.167  0.0116  0.0000 -0.0090
  320SOL     OW 4198   0.620   0.859   0.306  0.3354  0.4604  0.2056
  320SOL    HW1 4199   0.681   0.928   0.331 -1.7132  1.9685  1.3339
  320SOL    HW2 4200   0.604   0.876   0.213 -3.5684  3.3293  1.1704
  320SOL     MW 4201   0.626   0.870   0.297  0.0116  0.0000 -0.0090
  321SOL     OW 4202   3.756   4.782   0.286  0.3171  0.3051 -0.2422
  321SOL    HW1 4203   3.829   4.750   0.340  0.2550 -0.0536 -0.3706
  321SOL    HW2 4204   3.683   4.758   0.343  2.0795 -2.7984  0.9781
  321SOL     MW 4205   3.756   4.774   0.301  0.0116  0.0000 -0.0090
  322SOL     OW 4206   2.292   4.955   2.873 -0.0982 -0.3928  0.4156
  322SOL    HW1 4207   2.323   4.974   2.784 -0.2097 -0.5679  0.3404
  322SOL    HW2 4208   2.323   4.867   2.893 -1.2749 -1.4165 -1.8545
  322SOL     MW 4209   2.300   4.946   2.864  0.0116  0.0000 -0.0090
  323SOL     OW 4210   4.847   3.923   3.098  0.2164 -0.2164  0.1640
  323SOL    HW1 4211   4.789   3.996   3.078 -0.2799  0.1465  2.6441
  323SOL    HW2 4212   4.890   3.953   3.177  2.3083  0.6852 -1.2420
  323SOL     MW 4213   4.845   3.937   3.106  0.0116  0.0000 -0.0090
  324SOL     OW 4214   0.467   3.497   2.987  0.4214  0.0438 -0.1670
  324SOL    HW1 4215   0.508   3.571   2.941  0.1492 -0.0403 -0.5479
  324SOL    HW2 4216   0.486   3.421   2.933 -0.9899 -0.6310  0.2411
  324SOL     MW 4217   0.475   3.497   2.974  0.0116  0.0000 -0.0090
  325SOL     OW 4218   1.033   1.395   3.122  0.1301 -0.0470  0.2410
  325SOL    HW1 4219   0.986   1.344   3.056 -1.7347  1.6456  0.1715
  325SOL    HW2 4220   1.057   1.474   3.074 -1.8414 -1.0043 -2.6012
  325SOL     MW 4221   1.030   1.398   3.107  0.0116  0.0000 -0.0090
  326SOL     OW 4222   3.044   3.333   0.498  0.2404  0.5170 -0.2355
  326SOL    HW1 4223   3.069   3.418   0.461  2.0758  0.6166  1.1338
  326SOL    HW2 4224   2.949   3.341   0.504 -0.0398  0.3457 -2.9553
  326SOL     MW 4225   3.035   3.345   0.494  0.0116  0.0000 -0.0090
  327SOL     OW 4226   2.668   2.977   0.054 -0.0696 -0.6270 -0.0839
  327SOL    HW1 4227   2.667   3.031  -0.025  0.4384  0.0580  0.3646
  327SOL    HW2 4228   2.728   2.906   0.030  1.4707  0.0722  1.4687
  327SOL     MW 4229   2.676   2.975   0.040  0.0116  0.0000 -0.0090
  328SOL     OW 4230   2.043   4.860   0.034 -0.6911  0.0782  0.0103
  328SOL    HW1 4231   2.094   4.817   0.103 -0.0142  1.8264  0.6336
  328SOL    HW2 4232   2.027   4.794  -0.034  1.0307  0.2506 -0.6065
  328SOL     MW 4233   2.048   4.845   0.034  0.0116  0.0000 -0.0090
  329SOL     OW 4234   2.917   2.422   0.062 -0.1205 -0.3342  0.2249
  329SOL    HW1 4235   2.855   2.365   0.016 -0.5111  0.6797 -0.5568
  329SOL    HW2 4236   2.993   2.367   0.079  2.1223  2.4054 -0.2948
  329SOL     MW 4237   2.919   2.407   0.058  0.0116  0.0000 -0.0090
  330SOL     OW 4238   2.736   3.487   2.978 -0.2224 -0.3376  0.7970
  330SOL    HW1 4239   2.755   3.576   2.949  0.5732 -0.9495 -0.6571
  330SOL    HW2 4240   2.690   3.498   3.062  0.4917 -2.8205  1.6093
  330SOL     MW 4241   2.732   3.500   2.985  0.0116  0.0000 -0.0090
  331SOL     OW 4242   3.139   2.253   0.028 -0.5287 -0.0377 -0.1376
  331SOL    HW1 4243   3.200   2.327   0.020 -0.6667 -0.0282 -1.3425
  331SOL    HW2 4244   3.198   2.180   0.041 -0.8361  0.0296  2.0219
  331SOL     MW 4245   3.155   2.253   0.028  0.0116  0.0000 -0.0090
  332SOL     OW 4246   0.246   1.106   0.388 -0.7057 -0.3965  0.4373
  332SOL    HW1 4247   0.185   1.121   0.461 -1.0185 -2.7834  0.7351
  332SOL    HW2 4248   0.191   1.102   0.310  0.7077  1.1367 -0.6928
  332SOL     MW 4249   0.230   1.108   0.388  0.0116  0.0000 -0.0090
  333SOL     OW 4250   0.107   3.902   3.092  0.6940 -0.1040 -0.2714
  333SOL    HW1 4251   0.156   3.937   3.018  0.1949 -0.7918 -0.9334
  333SOL    HW2 4252   0.027   3.869   3.052  0.4794  0.5197 -0.3622
  333SOL     MW 4253   0.103   3.902   3.077  0.0116  0.0000 -0.0090
  334SOL     OW 4254   1.824   0.811   2.891 -0.4981  0.3535 -0.0514
  334SOL    HW1 4255   1.749   0.807   2.951 -0.4835 -0.4356 -0.0810
  334SOL    HW2 4256   1.901   0.825   2.946  0.6733 -0.1548 -1.5048
  334SOL     MW 4257   1.824   0.812   2.906  0.0116  0.0000 -0.0090
  335SOL     OW 4258   1.622   2.687   2.935 -0.2410  0.8066  0.3076
  335SOL    HW1 4259   1.643   2.703   2.843 -1.3499 -0.3569 -0.1695
  335SOL    HW2 4260   1.569   2.764   2.957 -4.2807 -1.6208  0.0077
  335SOL     MW 4261   1.618   2.700   2.926  0.0116  0.0000 -0.0090
  336SOL     OW 4262   0.948   1.170   2.714 -0.0791 -0.0118  0.2734
  336SOL    HW1 4263   0.976   1.235   2.649 -0.5094 -0.1483 -0.0598
  336SOL    HW2 4264   0.999   1.092   2.693 -0.0238  0.1085 -0.0470
  336SOL     MW 4265   0.958   1.168   2.703  0.0116  0.0000 -0.0090
  337SOL     OW 4266   1.483   0.034   2.889  0.2788  0.3266 -0.2665
  337SOL    HW1 4267   1.549   0.080   2.941  1.5072  0.1411 -1.5963
  337SOL    HW2 4268   1.514   0.064   2.804 -1.2004  2.2885 -0.1789
  337SOL     MW 4269   1.496   0.044   2.885  0.0116  0.0000 -0.0090
  338SOL     OW 4270   3.485   3.523   0.079  0.1471  0.3037  0.3276
  338SOL    HW1 4271   3.528   3.474   0.148 -0.7360 -1.4025 -0.2712
  338SOL    HW2 4272   3.442   3.455   0.026  0.7434 -0.8347  1.2759
  338SOL     MW 4273   3.485   3.508   0.081  0.0116  0.0000 -0.0090
  339SOL     OW 4274   3.061   3.765   2.951 -0.0398 -0.4537 -0.1072
  339SOL    HW1 4275   3.104   3.721   2.878  1.0461  2.8064 -1.6447
  339SOL    HW2 4276   3.097   3.721   3.028  0.3554 -2.8730 -1.6002
  339SOL     MW 4277   3.071   3.753   2.952  0.0116  0.0000 -0.0090
  340SOL     OW 4278   0.312   1.804   3.034 -0.4499  0.5226 -0.3360
  340SOL    HW1 4279   0.296   1.784   3.126  0.6841 -3.0643 -0.7778
  340SOL    HW2 4280   0.388   1.863   3.033 -1.7018  2.2441  0.1345
  340SOL     MW 4281   0.320   1.809   3.046  0.0116  0.0000 -0.0090
  341SOL     OW 4282   0.101   4.193   0.615 -0.1357  0.4719  0.3006
  341SOL    HW1 4283   0.040   4.143   0.670 -0.8389  0.0000 -0.8717
  341SOL    HW2 4284   0.064   4.281   0.607 -0.9910  0.0549 -0.5637
  341SOL     MW 4285   0.088   4.198   0.621  0.0116  0.0000 -0.0090
  342SOL     OW 4286   2.812   4.319   2.892  0.8235  1.0882 -0.3182
  342SOL    HW1 4287   2.756   4.250   2.856  1.2103  0.4970  0.1921
  342SOL    HW2 4288   2.776   4.336   2.979 -0.3766 -1.3489 -0.2283
  342SOL     MW 4289   2.800   4.312   2.899  0.0116  0.0000 -0.0090
  343SOL     OW 4290   2.688   0.105   2.779  0.1378 -0.1575 -0.4794
  343SOL    HW1 4291   2.732   0.190   2.775 -0.2653  0.1975  1.6217
  343SOL    HW2 4292   2.602   0.116   2.739 -0.7700 -1.5997  0.9425
  343SOL     MW 4293   2.683   0.118   2.773  0.0116  0.0000 -0.0090
  344SOL     OW 4294   2.076   0.859   2.991  0.1016 -0.0666 -0.0855
  344SOL    HW1 4295   2.115   0.776   2.966  0.1588 -0.7439  2.0299
  344SOL    HW2 4296   2.068   0.845   3.086  0.3824  1.1024  0.1285
  344SOL     MW 4297   2.080   0.847   3.001  0.0116  0.0000 -0.0090
  345SOL     OW 4298   0.608   0.417   3.101  0.2864  0.1150  0.2188
  345SOL    HW1 4299   0.565   0.480   3.043 -0.0128 -0.1071  0.1995
  345SOL    HW2 4300   0.535   0.373   3.144  0.9082 -1.3507 -0.1646
  345SOL     MW 4301   0.593   0.420   3.099  0.0116  0.0000 -0.0090
  346SOL     OW 4302   4.637   3.916   0.304  0.2125  0.0133  0.0423
  346SOL    HW1 4303   4.645   3.837   0.358 -0.2215  0.3168  0.5548
  346SOL    HW2 4304   4.594   3.892   0.222  0.6431  1.3670 -0.5996
  346SOL     MW 4305   4.632   3.902   0.300  0.0116  0.0000 -0.0090
  347SOL     OW 4306   2.572   3.581   0.102 -0.0974 -0.5096 -0.5155
  347SOL    HW1 4307   2.650   3.636   0.098 -1.6135  2.0010  1.2970
  347SOL    HW2 4308   2.503   3.637   0.068 -0.3528  0.4792  1.4849
  347SOL     MW 4309   2.573   3.595   0.097  0.0116  0.0000 -0.0090
  348SOL     OW 4310   3.012   2.239   2.903 -0.6404  0.3551 -0.4966
  348SOL    HW1 4311   3.062   2.240   2.985 -1.9224 -1.4707  0.4048
  348SOL    HW2 4312   2.959   2.160   2.919 -0.0717 -0.1439 -1.0388
  348SOL     MW 4313   3.011   2.229   2.916  0.0116  0.0000 -0.0090
  349SOL     OW 4314   4.735   3.544   0.042 -0.0685  0.0414  0.3622
  349SOL    HW1 4315   4.682   3.476   0.083 -1.2143  0.9408  0.4218
  349SOL    HW2 4316   4.681   3.589  -0.022  1.8628  1.3720 -0.4236
  349SOL     MW 4317   4.721   3.541   0.039  0.0116  0.0000 -0.0090
  350SOL     OW 4318   2.411   3.110   0.204  0.2449 -0.1571 -0.3075
  350SOL    HW1 4319   2.420   3.026   0.158 -1.2501 -1.2959  1.3362
  350SOL    HW2 4320   2.387   3.168   0.132  1.0786  0.4188 -0.1292
  350SOL     MW 4321   2.409   3.106   0.188  0.0116  0.0000 -0.0090
  351SOL     OW 4322   2.608   1.580   2.905  0.4160  0.3283  0.0079
  351SOL    HW1 4323   2.672   1.634   2.858 -0.4260  1.2414 -0.1190
  351SOL    HW2 4324   2.532   1.631   2.931  0.6979  0.8287 -0.1371
  351SOL     MW 4325   2.607   1.594   2.902  0.0116  0.0000 -0.0090
  352SOL     OW 4326   3.874   4.979   0.122 -0.1451  0.4592 -0.4982
  352SOL    HW1 4327   3.925   4.916   0.071 -1.2757 -1.8670  1.1057
  352SOL    HW2 4328   3.837   4.922   0.189  2.7500 -1.6902 -0.5517
  352SOL     MW 4329   3.876   4.963   0.124  0.0116  0.0000 -0.0090
  353SOL     OW 4330   1.856   1.027   2.661  0.0967 -0.0043  0.4169
  353SOL    HW1 4331   1.836   0.954   2.719  2.6213 -0.6517  0.6156
  353SOL    HW2 4332   1.846   0.983   2.576  1.1207 -0.3042  0.4352
  353SOL     MW 4333   1.852   1.011   2.657  0.0116  0.0000 -0.0090
  354SOL     OW 4334   2.816   3.704   0.070 -0.1522 -0.2136 -0.8002
  354SOL    HW1 4335   2.906   3.670   0.074  0.0123  0.3938  1.3817
  354SOL    HW2 4336   2.824   3.799   0.074  0.3563 -0.2952  2.5187
  354SOL     MW 4337   2.829   3.712   0.071  0.0116  0.0000 -0.0090
  355SOL     OW 4338   0.864   1.255   2.951  0.1536 -0.2400 -0.1765
  355SOL    HW1 4339   0.887   1.218   2.866  2.0111 -1.7833  0.9055
  355SOL    HW2 4340   0.787   1.201   2.967 -1.9706  2.8865  1.1364
  355SOL     MW 4341   0.857   1.243   2.942  0.0116  0.0000 -0.0090
  356SOL     OW 4342   0.108   4.628   3.127 -0.3268  0.0336  0.4512
  356SOL    HW1 4343   0.192   4.666   3.152 -0.4981  2.0907 -1.7241
  356SOL    HW2 4344   0.053   4.707   3.128  0.8594  0.9030 -0.5141
  356SOL     MW 4345   0.112   4.644   3.130  0.0116  0.0000 -0.0090
  357SOL     OW 4346   3.560   3.341   0.275 -0.1905  0.2583 -0.4421
  357SOL    HW1 4347   3.526   3.294   0.199  0.8212  0.3884 -0.9904
  357SOL    HW2 4348   3.655   3.336   0.268  0.2543  1.4907  2.9940
  357SOL     MW 4349   3.568   3.334   0.264  0.0116  0.0000 -0.0090
  358SOL     OW 4350   3.135   3.597   0.396 -0.0535 -0.3229  0.2171
  358SOL    HW1 4351   3.097   3.671   0.444  1.1179  0.0287  0.6443
  358SOL    HW2 4352   3.220   3.629   0.367 -0.4203  1.0954  0.6422
  358SOL     MW 4353   3.141   3.611   0.399  0.0116  0.0000 -0.0090
  359SOL     OW 4354   1.602   2.983   2.926  0.5382 -0.3662 -0.3213
  359SOL    HW1 4355   1.544   3.058   2.915 -0.2838 -1.0127 -0.4225
  359SOL    HW2 4356   1.690   3.020   2.937 -0.1929  1.3451  0.0463
  359SOL     MW 4357   1.606   2.998   2.926  0.0116  0.0000 -0.0090
  360SOL     OW 4358   0.061   4.946   0.023  0.0423  0.2368  0.2329
  360SOL    HW1 4359   0.110   5.004  -0.036 -0.7307  0.7986  0.1374
  360SOL    HW2 4360  -0.030   4.966   0.003 -0.5569 -0.6670  1.9575
  360SOL     MW 4361   0.056   4.956   0.012  0.0116  0.0000 -0.0090
  361SOL     OW 4362   2.631   2.550   3.005  0.5600 -0.5393  0.0753
  361SOL    HW1 4363   2.694   2.620   3.021 -0.9118  0.3881  2.3060
  361SOL    HW2 4364   2.555   2.572   3.059  1.9285 -0.6327  2.1201
  361SOL     MW 4365   2.629   2.562   3.014  0.0116  0.0000 -0.0090
  362SOL     OW 4366   0.316   3.566   0.074 -0.1840 -0.5741 -0.3511
  362SOL    HW1 4367   0.227   3.573   0.038 -0.2174 -2.1722 -0.6391
  362SOL    HW2 4368   0.366   3.531   0.001  0.7807  0.2971 -0.1264
  362SOL     MW 4369   0.311   3.562   0.060  0.0116  0.0000 -0.0090
  363SOL     OW 4370   1.587   3.997   3.013  0.5196 -0.0773 -1.0235
  363SOL    HW1 4371   1.494   4.008   2.992  0.6341 -0.5811 -1.8115
  363SOL    HW2 4372   1.623   3.964   2.931 -1.2276 -1.7291 -1.1953
  363SOL     MW 4373   1.580   3.994   3.000  0.0116  0.0000 -0.0090
  364SOL     OW 4374   4.024   4.783   3.082  0.1819 -0.5530 -0.0788
  364SOL    HW1 4375   3.962   4.742   3.021  0.4168 -1.6708  0.4012
  364SOL    HW2 4376   4.058   4.855   3.029 -1.5152  0.6095  0.3385
  364SOL     MW 4377   4.020   4.787   3.067  0.0116  0.0000 -0.0090
  365SOL     OW 4378   2.400   1.959   0.221  0.1783 -0.1094  0.1887
  365SOL    HW1 4379   2.478   1.916   0.256  0.8264  0.5169 -0.4592
  365SOL    HW2 4380   2.436   2.040   0.184  0.2042 -0.4056 -0.4471
  365SOL     MW 4381   2.415   1.964   0.221  0.0116  0.0000 -0.0090
  366SOL     OW 4382   0.006   3.350   2.952 -0.0741  0.0230 -0.4779
  366SOL    HW1 4383  -0.080   3.391   2.948  0.1211  0.6867  1.1013
  366SOL    HW2 4384  -0.019   3.258   2.953  0.8000 -0.2397 -1.3814
  366SOL     MW 4385  -0.008   3.343   2.952  0.0116  0.0000 -0.0090
  367SOL     OW 4386   0.709   2.711   0.190  0.3428  0.0932 -0.0424
  367SOL    HW1 4387   0.744   2.800   0.192 -1.0406  0.6561 -0.0108
  367SOL    HW2 4388   0.668   2.711   0.103  1.1308 -1.4198 -0.4559
  367SOL     MW 4389   0.709   2.723   0.179  0.0116  0.0000 -0.0090
  368SOL     OW 4390   4.887   4.022   0.241  0.1644 -0.1896 -0.5681
  368SOL    HW1 4391   4.884   4.115   0.266 -1.3203  0.0282 -1.4295
  368SOL    HW2 4392   4.807   3.987   0.280  2.1498 -2.1053  2.1896
  368SOL     MW 4393   4.876   4.030   0.250  0.0116  0.0000 -0.0090
  369SOL     OW 4394   4.312   4.440   3.048 -0.5282 -0.1746  0.2275
  369SOL    HW1 4395   4.376   4.391   3.100  1.3494 -0.1305 -1.8568
  369SOL    HW2 4396   4.357   4.449   2.964  1.2993  1.0136  1.2514
  369SOL     MW 4397   4.327   4.435   3.044  0.0116  0.0000 -0.0090
  370SOL     OW 4398   2.033   0.473   0.118  0.2545 -0.0188  0.1216
  370SOL    HW1 4399   2.077   0.398   0.078  0.2585 -0.4651  0.9391
  370SOL    HW2 4400   1.944   0.438   0.116  0.6059 -0.9418  0.2229
  370SOL     MW 4401   2.027   0.459   0.112  0.0116  0.0000 -0.0090
  371SOL     OW 4402   2.002   4.284   2.707  0.6343  0.1666  0.3536
  371SOL    HW1 4403   1.918   4.269   2.663  0.8261  0.4574 -0.1216
  371SOL    HW2 4404   2.066   4.271   2.637 -1.4892  1.1954 -1.9154
  371SOL     MW 4405   1.999   4.280   2.692  0.0116  0.0000 -0.0090
  372SOL     OW 4406   4.963   2.735   3.121 -0.2483  0.0114  0.4809
  372SOL    HW1 4407   4.970   2.671   3.050  0.2061 -0.4203  0.9073
  372SOL    HW2 4408   4.905   2.694   3.185 -0.6386  1.2864  0.9837
  372SOL     MW 4409   4.956   2.721   3.120  0.0116  0.0000 -0.0090
  373SOL     OW 4410   2.710   4.686   2.935  0.0582 -0.0809  0.3736
  373SOL    HW1 4411   2.756   4.770   2.929  1.2880 -0.8278 -2.2862
  373SOL    HW2 4412   2.745   4.635   2.862 -1.5217 -1.1256  0.2862
  373SOL     MW 4413   2.721   4.691   2.924  0.0116  0.0000 -0.0090
  374SOL     OW 4414   3.364   0.996   2.876 -0.4163  0.5540  0.6689
  374SOL    HW1 4415   3.298   1.055   2.912 -1.1076  0.6733 -0.7059
  374SOL    HW2 4416   3.410   0.955   2.949  0.1323 -0.0135  0.0283
  374SOL     MW 4417   3.361   0.999   2.890  0.0116  0.0000 -0.0090
  375SOL     OW 4418   2.851   0.796   2.930  0.3601 -0.3843 -0.5677
  375SOL    HW1 4419   2.830   0.724   2.869  0.6206  0.6496 -1.9325
  375SOL    HW2 4420   2.851   0.752   3.015 -0.1386 -1.1480 -0.9484
  375SOL     MW 4421   2.848   0.780   2.933  0.0116  0.0000 -0.0090
  376SOL     OW 4422   3.686   4.018   0.349 -0.4138  0.0109 -0.1758
  376SOL    HW1 4423   3.677   3.928   0.381  1.9594 -0.4805 -0.6850
  376SOL    HW2 4424   3.778   4.018   0.322 -0.3024 -0.7226  0.2016
  376SOL     MW 4425   3.697   4.006   0.350  0.0116  0.0000 -0.0090
  377SOL     OW 4426   4.584   4.194   0.298  0.5329 -0.1441  0.0480
  377SOL    HW1 4427   4.665   4.227   0.336  1.2280  0.6955 -1.9971
  377SOL    HW2 4428   4.600   4.099   0.304  2.0477  0.1228  0.7382
  377SOL     MW 4429   4.597   4.186   0.304  0.0116  0.0000 -0.0090
  378SOL     OW 4430   0.844   0.330   3.001  0.5616  0.1196 -0.0684
  378SOL    HW1 4431   0.812   0.262   2.942 -0.1657 -1.4175  1.9722
  378SOL    HW2 4432   0.763   0.346   3.050  1.1960  1.0100  0.7228
  378SOL     MW 4433   0.829   0.323   2.999  0.0116  0.0000 -0.0090
  379SOL     OW 4434   0.411   0.921   0.490 -0.0793  0.1635  0.0583
  379SOL    HW1 4435   0.497   0.917   0.449  0.0634  0.6224  0.2969
  379SOL    HW2 4436   0.368   0.991   0.440 -0.7192 -0.5846 -0.4607
  379SOL     MW 4437   0.417   0.930   0.478  0.0116  0.0000 -0.0090
   5.10731   5.10731   3.12819
