# Supplementary material for: Resolving liquid-to-glass transitions of water under soft nanoconfinement
Source: Nat Commun. 2026 May 8;17:6224. doi: 10.1038/s41467-026-72955-y (PMC13369869; doi:10.1038/s41467-026-72955-y)
Supplement: Supplementary file 3 — Supplementary Data 1 [file 41467_2026_72955_MOESM3_ESM.zip › 260K/sim3/final.gro]

Lamellar phy in tip4pice water
 4437
    1phy    C35    1   3.797   1.071   2.120  0.8930 -0.0585 -0.1200
    1phy    C33    2   3.785   1.024   1.974 -0.2339  0.1895  0.0905
    1phy    C34    3   3.923   0.974   1.932 -0.3129 -0.4848 -0.0357
    1phy    C32    4   3.687   0.910   1.943  0.2063  0.7032 -0.1871
    1phy    C31    5   3.551   0.967   1.919  0.1123  0.1371 -0.4094
    1phy    C30    6   3.432   0.869   1.915 -0.5483  1.0439  0.1597
    1phy    C28    7   3.291   0.923   1.912  0.3681 -0.2457  0.1945
    1phy    C29    8   3.245   0.932   1.765  0.1005 -0.1882 -0.1635
    1phy    C27    9   3.209   0.827   1.998 -0.4916  0.2575 -0.2879
    1phy    C26   10   3.169   0.869   2.142 -0.5659  0.2470 -0.3537
    1phy    C25   11   3.073   0.771   2.200 -0.5286  0.2380  0.0815
    1phy    C23   12   3.007   0.804   2.335 -0.1800  0.4920 -0.4027
    1phy    C24   13   2.860   0.852   2.317  0.0481 -0.2591  0.6518
    1phy    C22   14   3.006   0.677   2.429 -0.0989  0.2668  0.2190
    1phy    C21   15   3.054   0.708   2.570  0.2041  0.0676 -0.5908
    1phy    C20   16   3.116   0.582   2.627 -0.2042 -0.5132  0.2755
    1phy    C18   17   3.194   0.592   2.762 -0.6022 -0.3287  0.1726
    1phy    O01   18   3.092   0.588   2.863  0.4793 -0.6264  0.2055
    1phy    H01   19   3.130   0.595   2.949  1.1687 -2.7413  0.1353
    1phy    C19   20   3.266   0.455   2.758  0.0211  0.0488 -0.1770
    1phy    C13   21   3.304   0.715   2.788 -0.1369 -0.5132  0.0193
    1phy     H3   22   3.382   0.725   2.708 -0.7235  1.9733 -0.3321
    1phy    O33   23   3.394   0.699   2.906  0.3228 -1.0398  0.0804
    1phy    H1B   24   3.344   0.707   2.985  0.9856 -2.5973  0.6924
    1phy    C12   25   3.246   0.865   2.811  0.0645  0.8288 -0.2940
    1phy    O11   26   3.175   0.911   2.923  0.2925  0.1016 -0.1079
    1phy    H1A   27   3.224   0.895   3.001 -2.2613 -0.2007  1.5717
    2phy    C35   28   3.436   1.216   1.386 -0.4685 -0.3017 -0.2601
    2phy    C33   29   3.483   1.269   1.523 -0.1947  0.3624  0.0533
    2phy    C34   30   3.375   1.231   1.624 -0.2629  0.2337  0.0967
    2phy    C32   31   3.619   1.215   1.564 -0.1053 -0.0362  0.0193
    2phy    C31   32   3.725   1.321   1.560  0.6601 -0.1022  0.0615
    2phy    C30   33   3.862   1.250   1.539 -0.0380  0.7054 -0.2659
    2phy    C28   34   3.989   1.336   1.515  0.5276 -0.0143 -0.6979
    2phy    C29   35   4.050   1.364   1.653  0.0560 -0.1174  0.3770
    2phy    C27   36   4.095   1.258   1.433 -0.2558 -0.1911  0.1514
    2phy    C26   37   4.195   1.348   1.351  0.5053  0.2253 -0.3098
    2phy    C25   38   4.308   1.262   1.286  0.3739 -0.4854 -0.0964
    2phy    C23   39   4.410   1.345   1.202 -0.2606 -0.5868 -0.4138
    2phy    C24   40   4.519   1.423   1.282  0.1851  0.2212  0.1159
    2phy    C22   41   4.474   1.243   1.107 -0.0672  0.3074 -0.3057
    2phy    C21   42   4.517   1.309   0.970 -0.2780  0.2693 -0.6366
    2phy    C20   43   4.550   1.203   0.863 -0.1058 -0.6972  0.1817
    2phy    C18   44   4.617   1.253   0.723 -0.3221 -0.1671  0.2182
    2phy    O01   45   4.535   1.357   0.672 -0.5321  0.1337 -0.2155
    2phy    H01   46   4.564   1.389   0.589 -0.9368  2.4770  0.4567
    2phy    C19   47   4.592   1.136   0.627  0.4975  0.0126 -0.1935
    2phy    C13   48   4.774   1.299   0.738 -0.5424 -0.1397 -0.7312
    2phy     H3   49   4.769   1.395   0.794  1.6225 -1.3496  1.7220
    2phy    O33   50   4.878   1.238   0.819  0.2893 -0.0445  0.3262
    2phy    H1B   51   4.848   1.239   0.908 -1.2758  0.5969 -0.1666
    2phy    C12   52   4.849   1.381   0.626  0.9863  0.1847 -0.3671
    2phy    O11   53   4.912   1.313   0.526 -0.0924  0.3962 -0.0980
    2phy    H1A   54   5.000   1.301   0.556 -0.6048  1.2502  1.9046
    3phy    C35   55   4.298   4.207   1.005  0.2553 -0.0288  0.6591
    3phy    C33   56   4.193   4.311   0.969  0.3679 -0.2630  0.4090
    3phy    C34   57   4.071   4.255   0.896 -0.3506  0.2837  0.0427
    3phy    C32   58   4.177   4.421   1.073  0.0243  0.7972  0.0485
    3phy    C31   59   4.146   4.558   1.022 -0.7058  0.3412 -0.1342
    3phy    C30   60   4.118   4.663   1.132 -0.2245 -0.5943 -0.0706
    3phy    C28   61   4.114   4.812   1.080 -0.3396  0.1360  0.4792
    3phy    C29   62   3.996   4.888   1.140  0.3139  0.6130  0.2840
    3phy    C27   63   4.249   4.886   1.098  0.3357  0.1370 -0.0682
    3phy    C26   64   4.297   4.972   0.983  0.2183 -0.1946 -0.3230
    3phy    C25   65   4.435   5.044   0.991  0.1743  0.0526 -0.0497
    3phy    C23   66   4.483   5.104   0.861  0.0734  0.7156  0.2169
    3phy    C24   67   4.563   5.228   0.885  0.2028  0.3694  0.4290
    3phy    C22   68   4.576   5.017   0.783 -0.3726 -0.4064 -0.3417
    3phy    C21   69   4.546   4.995   0.633  0.5073  0.2384 -0.8197
    3phy    C20   70   4.658   4.926   0.558 -0.2171 -0.1528 -0.3353
    3phy    C18   71   4.626   4.865   0.415  1.0051  0.5772 -0.2129
    3phy    O01   72   4.527   4.761   0.426 -0.2868 -0.2101 -0.7690
    3phy    H01   73   4.447   4.796   0.460  1.1503  0.6313  2.1246
    3phy    C19   74   4.757   4.793   0.372  0.3305  0.1427 -0.2806
    3phy    C13   75   4.593   4.986   0.308  0.1447  0.8004 -0.2461
    3phy     H3   76   4.510   5.044   0.357 -0.3552 -1.9108  2.3856
    3phy    O33   77   4.692   5.088   0.291  0.1704 -0.8851  0.3513
    3phy    H1B   78   4.741   5.082   0.212  1.6033 -0.3343  1.1746
    3phy    C12   79   4.503   4.967   0.174 -0.0330  0.1871  0.1472
    3phy    O11   80   4.584   4.941   0.063  0.3686  0.0082 -0.3067
    3phy    H1A   81   4.585   5.023   0.017  3.1092 -1.4783 -3.2688
    4phy    C35   82   1.531   3.933   2.002  0.1555 -0.1008 -0.0176
    4phy    C33   83   1.405   4.000   1.947 -0.4939  0.2065  0.1806
    4phy    C34   84   1.291   3.902   1.950  0.0262  0.1141  0.1280
    4phy    C32   85   1.357   4.132   2.012  0.1695  0.2352 -0.8741
    4phy    C31   86   1.451   4.252   1.991  0.1848 -0.0203  0.3866
    4phy    C30   87   1.364   4.374   1.995  0.2405  0.2851  0.1232
    4phy    C28   88   1.429   4.508   1.948  0.0959  0.1811 -0.5687
    4phy    C29   89   1.421   4.526   1.800 -0.3854 -0.2526  0.0986
    4phy    C27   90   1.329   4.609   2.017 -0.2609 -0.0241 -0.0208
    4phy    C26   91   1.399   4.709   2.110 -0.6755 -0.0509  0.5418
    4phy    C25   92   1.293   4.782   2.189  0.4900 -0.1998 -0.2416
    4phy    C23   93   1.335   4.915   2.268 -0.2202  0.8734  0.3115
    4phy    C24   94   1.292   5.036   2.183  0.2962  0.0211  0.1176
    4phy    C22   95   1.285   4.930   2.411  0.0276 -0.5612  0.6390
    4phy    C21   96   1.359   4.841   2.512  0.4982  0.3098  0.8494
    4phy    C20   97   1.291   4.836   2.647 -0.1377 -0.1821 -0.4953
    4phy    C18   98   1.351   4.773   2.783 -0.1731 -0.5490  0.0499
    4phy    O01   99   1.489   4.823   2.782  0.2365 -0.3590 -0.5110
    4phy    H01  100   1.541   4.774   2.721 -1.9033 -1.6234 -1.4267
    4phy    C19  101   1.281   4.847   2.896 -0.8123  0.0478  0.3159
    4phy    C13  102   1.338   4.610   2.780 -0.0896 -0.1748  0.0295
    4phy     H3  103   1.379   4.573   2.683 -2.1027 -0.5232 -0.7224
    4phy    O33  104   1.200   4.575   2.768 -0.2499  0.2797  0.0596
    4phy    H1B  105   1.151   4.634   2.714  0.9701 -0.4339 -1.9540
    4phy    C12  106   1.416   4.515   2.885 -0.4152 -0.0983 -0.7764
    4phy    O11  107   1.552   4.550   2.922 -0.3306 -0.4988  0.2362
    4phy    H1A  108   1.554   4.633   2.966 -1.8749 -0.4440  0.2617
    5phy    C35  109   0.108   0.189   2.001 -0.8423 -0.1808 -0.1409
    5phy    C33  110   0.087   0.333   1.950 -0.4480 -0.6866 -0.2875
    5phy    C34  111   0.172   0.359   1.820 -0.3397  0.5724 -0.1003
    5phy    C32  112  -0.060   0.368   1.942 -0.3201 -0.1441  0.3107
    5phy    C31  113  -0.120   0.425   2.068  0.2435 -0.3071  0.7057
    5phy    C30  114  -0.271   0.452   2.061 -0.3919  0.1154 -0.8852
    5phy    C28  115  -0.330   0.515   2.197 -0.3200  0.1621  0.5590
    5phy    C29  116  -0.342   0.671   2.194 -0.0625  0.2691 -0.2337
    5phy    C27  117  -0.468   0.456   2.218 -0.1949 -0.2793  0.5885
    5phy    C26  118  -0.527   0.446   2.363  0.5902 -0.2837  0.3769
    5phy    C25  119  -0.657   0.367   2.362 -0.2395  0.1557 -0.1241
    5phy    C23  120  -0.685   0.311   2.511  0.3737 -1.0236  0.9066
    5phy    C24  121  -0.835   0.291   2.543  0.5998  0.1088  0.7838
    5phy    C22  122  -0.608   0.179   2.530 -0.5735  0.1377 -1.2370
    5phy    C21  123  -0.554   0.173   2.674  0.6086 -0.1454 -0.4576
    5phy    C20  124  -0.513   0.025   2.706  0.1407  0.2313  0.3948
    5phy    C18  125  -0.460  -0.028   2.848 -0.2406 -0.5953  0.4698
    5phy    O01  126  -0.563  -0.004   2.946  0.1052  0.4582 -0.4177
    5phy    H01  127  -0.633   0.046   2.907 -0.5551  1.2069  1.5961
    5phy    C19  128  -0.450  -0.177   2.829  0.3568 -0.1909 -0.1629
    5phy    C13  129  -0.330   0.049   2.900 -0.0948 -0.1529 -0.4927
    5phy     H3  130  -0.345   0.159   2.883 -1.6808 -0.2702  0.0442
    5phy    O33  131  -0.223   0.023   2.810  0.4721  0.3555  0.0930
    5phy    H1B  132  -0.205   0.103   2.763  0.7663  1.1269  1.4647
    5phy    C12  133  -0.279   0.043   3.048 -0.1599 -0.4597 -0.2175
    5phy    O11  134  -0.362   0.069   3.155 -0.1494 -0.2292 -0.7815
    5phy    H1A  135  -0.429   0.127   3.126  0.7543  1.1462 -0.2149
    6phy    C35  136   0.163   1.991   1.100  0.2385 -0.1812 -0.0036
    6phy    C33  137   0.114   2.084   0.998  0.1641  0.1254 -0.0107
    6phy    C34  138  -0.039   2.080   0.991  0.3553  0.1658 -0.2203
    6phy    C32  139   0.178   2.222   1.024  0.1172 -0.3500  0.7885
    6phy    C31  140   0.251   2.278   0.898  0.1366  0.4869 -0.2079
    6phy    C30  141   0.348   2.384   0.942 -0.7360 -0.3612  0.1836
    6phy    C28  142   0.480   2.406   0.865  0.2013 -0.5387  0.0255
    6phy    C29  143   0.527   2.550   0.884 -0.1777  0.3420 -0.0768
    6phy    C27  144   0.591   2.307   0.919  0.1797  0.0876 -0.0373
    6phy    C26  145   0.639   2.203   0.809  0.0721  0.2941 -0.4979
    6phy    C25  146   0.739   2.091   0.852 -0.0710 -0.6766 -0.4541
    6phy    C23  147   0.818   2.029   0.734  0.3497  0.1582 -0.2163
    6phy    C24  148   0.925   2.123   0.671  0.1357  0.1130  0.0384
    6phy    C22  149   0.882   1.894   0.787 -0.1349 -0.0683  0.2119
    6phy    C21  150   0.844   1.781   0.692 -0.3447  0.0785  0.5639
    6phy    C20  151   0.896   1.650   0.754 -0.0153  0.6385 -0.0374
    6phy    C18  152   0.917   1.522   0.657 -0.7799  0.1231  0.1207
    6phy    O01  153   0.804   1.495   0.570 -0.1411 -0.6789 -0.2157
    6phy    H01  154   0.826   1.448   0.492 -3.3382 -1.4560 -0.7686
    6phy    C19  155   0.928   1.407   0.757  0.6042 -0.2133  0.1202
    6phy    C13  156   1.042   1.521   0.557 -0.2220  0.1099 -0.5990
    6phy     H3  157   1.028   1.613   0.495 -1.4140  0.5766  0.3246
    6phy    O33  158   1.175   1.544   0.605 -0.3946  0.5316 -0.2373
    6phy    H1B  159   1.198   1.631   0.576 -1.2956  1.8301  2.5548
    6phy    C12  160   1.060   1.427   0.424 -0.6208  0.8948 -0.0389
    6phy    O11  161   0.942   1.378   0.387  0.3021 -0.0179  0.8745
    6phy    H1A  162   0.955   1.347   0.299 -2.2085  3.4471 -0.9376
    7phy    C35  163   0.008   4.351   1.801  0.0245 -0.3151 -0.3664
    7phy    C33  164   0.041   4.500   1.793 -0.5526  0.2927 -0.2027
    7phy    C34  165   0.141   4.534   1.678 -0.2229 -0.5403 -0.1094
    7phy    C32  166  -0.092   4.584   1.794 -0.1191  0.2545  0.2166
    7phy    C31  167  -0.071   4.729   1.844 -0.1655  0.5286  0.1784
    7phy    C30  168  -0.198   4.815   1.818 -0.6283  0.1994 -1.1254
    7phy    C28  169  -0.178   4.968   1.831 -0.0115  0.3937 -0.6863
    7phy    C29  170  -0.210   5.033   1.690  0.1047  0.7386  0.1171
    7phy    C27  171  -0.260   5.046   1.942 -0.3047  0.3710 -0.2705
    7phy    C26  172  -0.190   5.046   2.083 -0.3821 -0.1391 -0.2689
    7phy    C25  173  -0.270   5.110   2.191 -0.2504 -0.3699 -0.3351
    7phy    C23  174  -0.194   5.153   2.321 -0.4342 -0.4174  0.2887
    7phy    C24  175  -0.255   5.293   2.355  0.4261  0.4502  0.3830
    7phy    C22  176  -0.197   5.049   2.432  0.1999  0.2943 -0.3294
    7phy    C21  177  -0.070   5.039   2.518  0.3759 -0.4834  0.4149
    7phy    C20  178  -0.085   4.919   2.613 -0.1748  0.2572 -0.0460
    7phy    C18  179   0.005   4.902   2.746 -0.4288  0.4921 -0.3822
    7phy    O01  180   0.006   5.032   2.808  0.1133  0.1251  0.6488
    7phy    H01  181  -0.082   5.065   2.801  0.2834  0.6158  0.7763
    7phy    C19  182  -0.068   4.804   2.838 -0.1133  0.1346 -0.6667
    7phy    C13  183   0.159   4.860   2.710 -0.1804  0.8437  0.0757
    7phy     H3  184   0.190   4.908   2.614 -2.2978  1.1878 -0.4656
    7phy    O33  185   0.182   4.720   2.684  0.4216 -0.2606  0.2092
    7phy    H1B  186   0.184   4.680   2.769  1.7073 -0.0851  0.2792
    7phy    C12  187   0.270   4.902   2.812  0.1751  0.1014  0.3720
    7phy    O11  188   0.286   5.041   2.824 -0.5299 -0.6541  0.2316
    7phy    H1A  189   0.201   5.080   2.812  0.0645  0.3670 -0.8895
    8phy    C35  190   4.791   4.954   1.238 -0.0557  0.7027  0.2736
    8phy    C33  191   4.662   4.993   1.315 -0.2042  0.4192 -0.4212
    8phy    C34  192   4.646   4.892   1.430 -0.4952  0.5177 -0.1787
    8phy    C32  193   4.673   5.137   1.374  0.5666  0.2369 -0.4037
    8phy    C31  194   4.614   5.251   1.286 -0.1289  0.1348  0.3961
    8phy    C30  195   4.653   5.390   1.341  0.9506  0.3843 -0.0811
    8phy    C28  196   4.606   5.520   1.270 -0.5417  0.3035 -0.3562
    8phy    C29  197   4.558   5.599   1.392  0.4351 -0.5001 -0.0046
    8phy    C27  198   4.714   5.590   1.183 -0.6382 -0.0134 -0.2061
    8phy    C26  199   4.654   5.648   1.053  0.1382  0.5847 -0.7807
    8phy    C25  200   4.735   5.742   0.964  0.1346  0.5798  0.1745
    8phy    C23  201   4.679   5.771   0.823 -0.4301  0.3257  0.7154
    8phy    C24  202   4.649   5.917   0.813  0.3537 -0.0498  0.1870
    8phy    C22  203   4.779   5.711   0.722  0.3648 -0.5736  0.1845
    8phy    C21  204   4.726   5.660   0.583  0.3056  0.3299 -0.3958
    8phy    C20  205   4.839   5.610   0.495  0.3352  0.0471  0.5555
    8phy    C18  206   4.816   5.592   0.340 -0.2323  0.0639 -0.6022
    8phy    O01  207   4.694   5.524   0.312 -0.0172 -0.1312  0.2475
    8phy    H01  208   4.678   5.452   0.369 -0.1030 -1.0417 -0.9031
    8phy    C19  209   4.935   5.496   0.305 -0.5708 -0.0717  0.1462
    8phy    C13  210   4.815   5.733   0.259  0.4144  0.0252  0.1118
    8phy     H3  211   4.724   5.788   0.295 -0.3164 -0.5754 -0.7625
    8phy    O33  212   4.915   5.838   0.288 -0.4687  0.6575 -0.0674
    8phy    H1B  213   4.870   5.919   0.300  1.1023  1.4531  0.7010
    8phy    C12  214   4.766   5.752   0.113  0.1678  0.0682  0.4303
    8phy    O11  215   4.676   5.654   0.079  0.8652  0.8126 -0.6265
    8phy    H1A  216   4.663   5.597   0.152 -0.2596  1.8489  0.0142
    9phy    C35  217   0.194   0.786   1.926 -0.1767  0.2390 -0.2141
    9phy    C33  218   0.094   0.820   1.813 -0.6578 -0.0851  0.3023
    9phy    C34  219   0.179   0.829   1.676 -0.0697 -0.1714 -0.6422
    9phy    C32  220  -0.034   0.732   1.808  1.3775 -0.1534  0.2803
    9phy    C31  221  -0.160   0.817   1.762  0.3967 -0.0991 -0.2064
    9phy    C30  222  -0.291   0.732   1.747 -0.4430 -0.8359 -0.0003
    9phy    C28  223  -0.408   0.827   1.720 -0.4259  0.2869  0.6309
    9phy    C29  224  -0.456   0.803   1.579  0.0379 -0.2867 -0.1738
    9phy    C27  225  -0.530   0.790   1.801 -0.2828 -0.3878 -0.2102
    9phy    C26  226  -0.539   0.873   1.931 -0.3839  0.6774 -0.2818
    9phy    C25  227  -0.664   0.828   1.997  0.3523 -0.1476  0.0662
    9phy    C23  228  -0.695   0.918   2.121  0.0975 -0.6977  0.1715
    9phy    C24  229  -0.821   0.985   2.075 -0.1569 -0.2309 -0.0416
    9phy    C22  230  -0.742   0.836   2.246  0.0593 -0.3568 -0.0878
    9phy    C21  231  -0.669   0.867   2.372 -0.2195 -0.3126  0.0193
    9phy    C20  232  -0.711   0.772   2.485  0.7848  0.2134 -0.4221
    9phy    C18  233  -0.642   0.788   2.626  0.2230 -0.6140  0.3557
    9phy    O01  234  -0.657   0.926   2.662  0.0880  0.1883 -0.0004
    9phy    H01  235  -0.637   0.935   2.754  0.3745 -0.9753  0.0605
    9phy    C19  236  -0.754   0.707   2.702 -0.1987 -0.2801 -0.1198
    9phy    C13  237  -0.486   0.740   2.653 -0.1139 -0.3598 -0.1549
    9phy     H3  238  -0.473   0.634   2.622  1.0030 -0.8666  1.9015
    9phy    O33  239  -0.452   0.732   2.794 -0.4892 -0.1477  0.0528
    9phy    H1B  240  -0.440   0.822   2.816  0.9647 -0.1864 -0.4629
    9phy    C12  241  -0.373   0.814   2.577 -0.2437  0.1113  0.3069
    9phy    O11  242  -0.354   0.950   2.611  0.6289  0.3376  0.1591
    9phy    H1A  243  -0.437   0.993   2.599  1.1271  0.9222 -1.4599
   10phy    C35  244   0.565   1.163   1.412  0.2091 -0.4222  0.3855
   10phy    C33  245   0.558   1.280   1.507  0.0939  0.3358  0.4032
   10phy    C34  246   0.642   1.239   1.626  0.6613  0.0691  0.1893
   10phy    C32  247   0.616   1.415   1.456 -0.4929 -0.8060 -0.0487
   10phy    C31  248   0.506   1.493   1.378 -0.6350 -0.1340 -0.0479
   10phy    C30  249   0.585   1.612   1.312 -0.1909 -0.5125  0.3137
   10phy    C28  250   0.502   1.697   1.214  0.2452 -0.3539  0.5220
   10phy    C29  251   0.544   1.844   1.249  0.3606  0.4336  0.1952
   10phy    C27  252   0.544   1.677   1.063 -0.2861 -0.1107 -0.0465
   10phy    C26  253   0.448   1.731   0.955 -0.8053  0.0396  0.1198
   10phy    C25  254   0.502   1.682   0.818  0.4425 -0.2698 -0.3139
   10phy    C23  255   0.403   1.716   0.702  0.2303  0.0953 -0.2142
   10phy    C24  256   0.425   1.852   0.641  0.4605 -0.3768 -0.0584
   10phy    C22  257   0.423   1.599   0.605  0.1747 -0.5388 -0.3390
   10phy    C21  258   0.290   1.542   0.555 -0.5959  0.5410  0.5004
   10phy    C20  259   0.327   1.445   0.433  0.1898 -0.1364  0.1289
   10phy    C18  260   0.210   1.369   0.353  0.7734 -0.0685  0.5382
   10phy    O01  261   0.120   1.311   0.449  0.3017 -0.2472 -0.1692
   10phy    H01  262   0.163   1.283   0.528  0.5230  0.8858  0.1343
   10phy    C19  263   0.279   1.253   0.280  0.1751 -0.1027  0.4074
   10phy    C13  264   0.132   1.472   0.252  0.8499 -0.1886  0.5467
   10phy     H3  265   0.073   1.536   0.322 -0.5128  0.5899 -1.2116
   10phy    O33  266   0.203   1.584   0.188  0.1885 -0.3130  0.0785
   10phy    H1B  267   0.277   1.541   0.148 -1.5965 -4.5919  0.8731
   10phy    C12  268  -0.009   1.432   0.180 -0.2171  0.3420  0.2189
   10phy    O11  269   0.006   1.386   0.048  0.1570 -0.2598  0.0882
   10phy    H1A  270   0.033   1.462   0.001 -1.1512  0.5198  0.5381
   11phy    C35  271   0.270   1.926   1.755 -0.5426  0.0343 -0.1660
   11phy    C33  272   0.291   1.777   1.734 -0.6184 -0.0422  0.2013
   11phy    C34  273   0.416   1.755   1.640 -0.4763  0.5147 -0.0263
   11phy    C32  274   0.288   1.692   1.863  0.4434 -0.2602  0.0289
   11phy    C31  275   0.261   1.540   1.847  0.3025 -0.4373 -0.1100
   11phy    C30  276   0.270   1.460   1.979  0.1220  0.1314  0.2206
   11phy    C28  277   0.237   1.315   1.953  0.6847  0.5535  0.0971
   11phy    C29  278   0.363   1.231   1.957 -0.4046  0.4657  0.2366
   11phy    C27  279   0.152   1.254   2.066 -1.0398 -0.5757 -0.0001
   11phy    C26  280   0.000   1.275   2.071 -0.2301  0.9203 -0.3660
   11phy    C25  281  -0.062   1.212   2.196 -0.3802  0.4988 -0.6856
   11phy    C23  282  -0.204   1.257   2.233  0.0695  0.0783  0.3995
   11phy    C24  283  -0.304   1.152   2.202  0.4335  0.1706 -0.5828
   11phy    C22  284  -0.202   1.287   2.385  0.1619  0.1674 -0.2524
   11phy    C21  285  -0.179   1.434   2.416 -0.7228 -0.3257 -0.4784
   11phy    C20  286  -0.172   1.451   2.572  0.3100 -0.1028 -0.2469
   11phy    C18  287  -0.181   1.586   2.650  0.2538  0.5432 -0.0086
   11phy    O01  288  -0.306   1.653   2.610  0.0705  0.2037 -0.4091
   11phy    H01  289  -0.376   1.593   2.629  0.5344  0.2117  1.5467
   11phy    C19  290  -0.181   1.532   2.798  0.0438  0.0870  0.5864
   11phy    C13  291  -0.053   1.685   2.606  0.3600  0.2770  0.4216
   11phy     H3  292  -0.022   1.670   2.499 -2.6595 -0.6679 -0.4270
   11phy    O33  293   0.069   1.644   2.680 -0.0695 -0.4847 -0.0114
   11phy    H1B  294   0.110   1.563   2.656  0.1443  0.0253 -1.4659
   11phy    C12  295  -0.069   1.840   2.608  0.7119 -0.2259 -0.0973
   11phy    O11  296  -0.189   1.879   2.544  0.0401 -0.3958 -0.5337
   11phy    H1A  297  -0.245   1.804   2.542  1.0790 -1.1789 -0.7920
   12phy    C35  298   1.118   1.738   2.055  0.1040 -0.3400 -0.0460
   12phy    C33  299   1.074   1.850   2.151  0.5696 -0.0841  0.7056
   12phy    C34  300   1.192   1.948   2.143 -0.5693 -0.2770 -0.1061
   12phy    C32  301   0.947   1.913   2.103 -0.1435 -0.9121 -0.2045
   12phy    C31  302   0.858   1.979   2.207 -0.1884 -0.2637 -0.7276
   12phy    C30  303   0.726   2.039   2.153 -0.1564  0.0026  0.7926
   12phy    C28  304   0.614   2.076   2.248  0.4346  0.0498 -0.6772
   12phy    C29  305   0.628   2.213   2.318  0.2171 -0.4444 -0.0805
   12phy    C27  306   0.480   2.040   2.181 -0.0040 -0.1923 -0.1174
   12phy    C26  307   0.378   1.971   2.274  0.4515  0.2309  0.4767
   12phy    C25  308   0.260   1.925   2.195 -0.0198  0.2554 -0.3072
   12phy    C23  309   0.159   1.839   2.266  0.0192  0.1993  0.2228
   12phy    C24  310   0.039   1.855   2.172  0.5392 -0.0634  0.7258
   12phy    C22  311   0.177   1.687   2.274  0.1800 -0.5340  0.0439
   12phy    C21  312   0.258   1.634   2.393 -0.3803 -0.1419 -0.1925
   12phy    C20  313   0.291   1.480   2.389 -0.1081  0.1324  0.5008
   12phy    C18  314   0.321   1.404   2.530 -0.3278 -0.1387  0.2619
   12phy    O01  315   0.224   1.435   2.632 -0.2656  1.1681 -0.5413
   12phy    H01  316   0.208   1.366   2.693  0.6080  2.0245  0.6971
   12phy    C19  317   0.302   1.256   2.483 -0.3872 -0.0266 -0.5423
   12phy    C13  318   0.473   1.440   2.586 -0.1234  0.3777  0.0301
   12phy     H3  319   0.493   1.551   2.581  1.5230  0.1835  1.5060
   12phy    O33  320   0.582   1.393   2.503 -0.3075 -0.3833 -0.0910
   12phy    H1B  321   0.563   1.374   2.413  0.5765  0.0365 -0.3788
   12phy    C12  322   0.507   1.414   2.741  0.2594  0.1278  0.3141
   12phy    O11  323   0.579   1.295   2.756 -0.0644  0.4541  0.4018
   12phy    H1A  324   0.634   1.290   2.681  0.3929  2.2086  0.5715
   13phy    C35  325   4.864   2.153   1.345  0.1801 -0.1505 -0.6565
   13phy    C33  326   4.943   2.253   1.417 -0.2314  0.3351 -0.1129
   13phy    C34  327   5.083   2.202   1.433  0.0618  0.4123 -0.5644
   13phy    C32  328   4.929   2.387   1.343 -0.1156 -0.1219  0.7115
   13phy    C31  329   4.936   2.511   1.432 -0.0179  0.3956 -0.3300
   13phy    C30  330   4.906   2.638   1.357  0.0894 -0.1694  0.1567
   13phy    C28  331   4.912   2.764   1.435 -0.4849 -0.2208 -0.2407
   13phy    C29  332   4.948   2.879   1.342  0.3341 -0.4263  0.4266
   13phy    C27  333   4.780   2.805   1.495 -0.4125  0.0325 -0.3125
   13phy    C26  334   4.779   2.826   1.653 -0.5069  0.3759 -0.8447
   13phy    C25  335   4.639   2.853   1.713 -0.1077 -0.0732 -0.0969
   13phy    C23  336   4.616   2.892   1.861  0.4369 -0.5719  0.1210
   13phy    C24  337   4.629   3.042   1.877 -0.4010 -0.6377  0.2236
   13phy    C22  338   4.475   2.843   1.900 -0.0979  0.2370  0.2364
   13phy    C21  339   4.470   2.812   2.046 -0.0993 -0.0180  0.0326
   13phy    C20  340   4.329   2.767   2.090 -0.0634  0.5303  0.3455
   13phy    C18  341   4.303   2.728   2.240 -0.5318  0.3190  0.4113
   13phy    O01  342   4.368   2.818   2.320 -0.4804 -0.5695 -0.3385
   13phy    H01  343   4.454   2.820   2.282 -0.0014  0.1835  0.7492
   13phy    C19  344   4.160   2.776   2.256 -0.1458 -0.5520  0.1709
   13phy    C13  345   4.325   2.577   2.295  1.0190 -0.3749 -0.3599
   13phy     H3  346   4.250   2.508   2.248  0.8757 -0.9079  0.6368
   13phy    O33  347   4.280   2.568   2.430  0.0060  0.1202 -0.3741
   13phy    H1B  348   4.302   2.650   2.470 -1.3866  0.2114  0.2659
   13phy    C12  349   4.462   2.506   2.279  0.0401  0.4346 -0.3180
   13phy    O11  350   4.559   2.564   2.350  0.2403  0.8172 -0.5002
   13phy    H1A  351   4.529   2.563   2.439  0.9240 -0.9314 -0.2416
   14phy    C35  352   4.603   2.905   1.143  0.3196 -0.0732  0.2895
   14phy    C33  353   4.538   3.034   1.103 -0.0531 -0.6768  0.1538
   14phy    C34  354   4.389   3.029   1.124 -0.4641  0.4206 -0.1183
   14phy    C32  355   4.604   3.149   1.181 -0.0591 -0.5405  0.2404
   14phy    C31  356   4.600   3.289   1.113 -0.0672  0.4344 -0.5798
   14phy    C30  357   4.651   3.408   1.204 -0.3747 -0.0389  0.1794
   14phy    C28  358   4.643   3.552   1.153  0.0694 -0.7077  0.7338
   14phy    C29  359   4.635   3.644   1.270 -0.4707  0.0282  0.1465
   14phy    C27  360   4.770   3.592   1.075 -0.0432 -0.1218 -0.3238
   14phy    C26  361   4.762   3.583   0.921 -0.1355  0.2594 -0.4944
   14phy    C25  362   4.898   3.592   0.852  0.2423 -0.2448  0.3711
   14phy    C23  363   4.893   3.581   0.698  0.3081  0.6069  0.4366
   14phy    C24  364   4.861   3.723   0.636 -0.6948  0.4998 -0.1360
   14phy    C22  365   5.024   3.523   0.647 -0.6221  0.6161 -0.0718
   14phy    C21  366   5.024   3.440   0.513 -0.4003 -0.3074 -0.6850
   14phy    C20  367   5.162   3.408   0.473 -0.9078 -0.2625 -0.4537
   14phy    C18  368   5.211   3.331   0.340 -0.1155  0.0557  0.4585
   14phy    O01  369   5.106   3.246   0.312  0.0031 -0.5623 -0.3936
   14phy    H01  370   5.029   3.297   0.296  0.2942  0.0769  0.2090
   14phy    C19  371   5.341   3.258   0.386  0.2635 -0.0097 -0.1747
   14phy    C13  372   5.228   3.429   0.216  0.3983 -0.3707 -0.0044
   14phy     H3  373   5.137   3.493   0.217  1.1497  0.8276 -1.7167
   14phy    O33  374   5.322   3.536   0.231 -0.0787  0.2476 -0.2447
   14phy    H1B  375   5.409   3.502   0.227  0.1785  0.7128  0.9477
   14phy    C12  376   5.214   3.392   0.059  0.0614  0.0022  0.0578
   14phy    O11  377   5.323   3.342  -0.012 -0.0469  0.2934  0.1403
   14phy    H1A  378   5.308   3.350  -0.104  1.6178  1.2312 -0.0904
   15phy    C35  379   1.063   4.195   1.714 -0.3717 -0.0063  0.0446
   15phy    C33  380   1.006   4.339   1.730  0.2216 -0.2183  0.8119
   15phy    C34  381   1.075   4.439   1.644 -0.1930 -0.3033 -0.3396
   15phy    C32  382   0.853   4.330   1.719  0.0133  0.3916  0.1655
   15phy    C31  383   0.774   4.386   1.839 -0.3128  0.0067 -0.1333
   15phy    C30  384   0.626   4.355   1.828 -0.0488 -0.1450  0.2899
   15phy    C28  385   0.529   4.417   1.933 -0.0405  0.3449 -0.0048
   15phy    C29  386   0.502   4.561   1.908 -0.1948  0.2411 -0.3759
   15phy    C27  387   0.395   4.339   1.934 -0.6191  0.5704  0.2127
   15phy    C26  388   0.339   4.302   2.074  0.0568  0.1296 -0.1581
   15phy    C25  389   0.207   4.215   2.069  0.4621 -0.3558 -0.1095
   15phy    C23  390   0.163   4.172   2.211 -0.5596 -0.0132 -0.9018
   15phy    C24  391   0.013   4.181   2.236  0.0701 -0.0390 -0.1143
   15phy    C22  392   0.203   4.024   2.237 -0.2025  0.2791  0.1623
   15phy    C21  393   0.280   4.015   2.370 -0.6010 -0.2927  0.0835
   15phy    C20  394   0.310   3.873   2.419  0.3417  0.4844 -0.0430
   15phy    C18  395   0.387   3.857   2.555 -0.3736  0.4004 -0.3466
   15phy    O01  396   0.312   3.918   2.658  0.0001 -0.3438  0.0277
   15phy    H01  397   0.335   3.878   2.740  1.7781  1.1217  0.3060
   15phy    C19  398   0.376   3.707   2.576  0.3862 -0.0376 -0.0146
   15phy    C13  399   0.546   3.896   2.566  0.8834  0.6096  0.5682
   15phy     H3  400   0.600   3.837   2.488  0.1276  0.4599  0.1498
   15phy    O33  401   0.601   3.847   2.686 -0.2467  0.1474 -1.0198
   15phy    H1B  402   0.684   3.890   2.691 -0.4890  0.5452 -0.3179
   15phy    C12  403   0.585   4.049   2.540  0.3550  0.2054 -0.1883
   15phy    O11  404   0.524   4.145   2.621 -0.2506  0.6382  0.6655
   15phy    H1A  405   0.567   4.223   2.591  0.2406  0.1500  0.0659
   16phy    C35  406   4.980   3.781   1.710 -0.0240  0.2400  0.6773
   16phy    C33  407   4.901   3.905   1.669 -0.1309  0.3084 -0.1433
   16phy    C34  408   4.819   3.886   1.545 -0.1709 -0.1794 -0.0794
   16phy    C32  409   4.829   3.956   1.797  0.3755  0.1279 -0.4733
   16phy    C31  410   4.828   4.108   1.808  0.2064 -0.1452  0.0091
   16phy    C30  411   4.716   4.172   1.894 -0.2211  0.0644  0.1325
   16phy    C28  412   4.719   4.327   1.909 -0.1497  0.7761  0.3291
   16phy    C29  413   4.599   4.381   1.826 -0.0763 -0.0870  0.1769
   16phy    C27  414   4.691   4.379   2.052  0.2789  0.2831  0.4711
   16phy    C26  415   4.825   4.424   2.107  0.5338  0.2087 -0.0016
   16phy    C25  416   4.822   4.528   2.215 -0.3368 -0.1614  0.2117
   16phy    C23  417   4.950   4.538   2.302 -0.3422  0.0134 -0.2978
   16phy    C24  418   5.011   4.669   2.264 -0.4261 -0.3545  0.3035
   16phy    C22  419   4.914   4.527   2.452  0.4366  0.0221  0.0570
   16phy    C21  420   5.013   4.457   2.538 -0.0659 -0.0017 -0.3557
   16phy    C20  421   4.963   4.437   2.683 -0.1102 -0.2941 -0.2282
   16phy    C18  422   5.047   4.350   2.781  0.2177 -0.5396 -1.0252
   16phy    O01  423   5.190   4.386   2.784 -0.2674 -0.1332 -0.5050
   16phy    H01  424   5.232   4.309   2.749  0.3482  0.5476 -1.2902
   16phy    C19  425   4.989   4.405   2.913  0.6228 -0.3773  0.1386
   16phy    C13  426   5.044   4.188   2.766  0.8493 -0.0039 -0.4376
   16phy     H3  427   4.938   4.154   2.753  0.9547 -2.2969  3.1284
   16phy    O33  428   5.073   4.118   2.887  0.4733  0.2551  0.0443
   16phy    H1B  429   5.001   4.063   2.909  0.1294 -0.0420 -1.6512
   16phy    C12  430   5.141   4.128   2.654  0.1670  0.3598 -0.0479
   16phy    O11  431   5.280   4.146   2.678 -0.3171 -0.4418 -0.1905
   16phy    H1A  432   5.329   4.072   2.646  2.3016  1.3025 -0.5022
   17phy    C35  433   4.069   4.704   2.189  0.0416 -0.0023 -0.1888
   17phy    C33  434   4.073   4.590   2.096  0.3422  0.4146  0.0854
   17phy    C34  435   4.063   4.654   1.961  0.1829  0.2700 -0.1685
   17phy    C32  436   4.194   4.498   2.122 -0.0303  0.2548 -0.4612
   17phy    C31  437   4.153   4.352   2.099  0.2012 -0.1101  0.2175
   17phy    C30  438   4.265   4.248   2.119 -0.1221 -0.5982  1.0148
   17phy    C28  439   4.231   4.102   2.078  0.5853  0.6546  0.0354
   17phy    C29  440   4.335   4.038   1.991  0.1127 -0.2110  0.4545
   17phy    C27  441   4.199   4.010   2.195 -0.0438 -0.0046  0.2227
   17phy    C26  442   4.076   3.918   2.173  0.2776  0.3911 -0.2775
   17phy    C25  443   4.050   3.829   2.299 -0.9902 -0.2944 -0.0984
   17phy    C23  444   3.921   3.749   2.277  0.7953 -0.9175 -0.0729
   17phy    C24  445   3.952   3.604   2.247 -0.0433  0.3605  0.1269
   17phy    C22  446   3.832   3.753   2.400  0.2444 -0.2352 -0.2882
   17phy    C21  447   3.724   3.852   2.410  0.0280 -0.1692  0.3234
   17phy    C20  448   3.627   3.817   2.520 -0.1633 -0.3916 -0.2139
   17phy    C18  449   3.528   3.919   2.575 -0.2472 -0.1173 -0.3334
   17phy    O01  450   3.457   3.972   2.457  0.1498 -0.1259  0.1148
   17phy    H01  451   3.519   3.999   2.392  0.8088  0.9449  1.1430
   17phy    C19  452   3.421   3.825   2.637  0.2099 -0.0173 -0.1275
   17phy    C13  453   3.599   4.027   2.673 -0.2696  0.3032  0.6442
   17phy     H3  454   3.695   4.057   2.623  0.5730 -0.3691  1.7963
   17phy    O33  455   3.649   3.975   2.795 -0.1955 -0.0227  0.0583
   17phy    H1B  456   3.582   3.981   2.861 -0.3748 -1.6464  0.0557
   17phy    C12  457   3.525   4.163   2.701 -0.1858 -0.0158 -0.3797
   17phy    O11  458   3.411   4.156   2.785  0.4021  0.8005 -0.2781
   17phy    H1A  459   3.350   4.222   2.759  0.4335  0.7424 -0.4975
   18phy    C35  460   0.670   3.553   1.150  0.5674 -0.1819  0.3898
   18phy    C33  461   0.692   3.422   1.227  0.3545  0.1236 -0.3544
   18phy    C34  462   0.733   3.442   1.366 -0.4428 -0.2810 -0.6434
   18phy    C32  463   0.570   3.332   1.219  0.1403 -0.0872  0.1360
   18phy    C31  464   0.565   3.233   1.104 -0.0336  0.2089  0.8184
   18phy    C30  465   0.469   3.111   1.134  0.2466 -0.1911  0.5412
   18phy    C28  466   0.482   3.013   1.016  0.4916 -0.1458 -0.1638
   18phy    C29  467   0.553   2.880   1.054  0.2287 -0.0390 -0.6390
   18phy    C27  468   0.342   2.988   0.961  0.1742 -0.4438  0.3259
   18phy    C26  469   0.338   2.953   0.810 -0.0913 -0.0789 -0.1346
   18phy    C25  470   0.206   2.900   0.752 -0.0162  0.1344  0.2275
   18phy    C23  471   0.208   2.856   0.606 -0.1599  0.1372  0.1399
   18phy    C24  472   0.268   2.715   0.582  0.2991 -0.0825 -0.0787
   18phy    C22  473   0.060   2.859   0.563 -0.0591 -0.2683  0.3388
   18phy    C21  474   0.031   2.905   0.421 -0.4072  0.3297 -0.1188
   18phy    C20  475  -0.118   2.893   0.385 -0.4240 -0.2851 -0.0332
   18phy    C18  476  -0.166   2.925   0.232 -0.3759 -0.1042 -0.3380
   18phy    O01  477  -0.125   3.054   0.185 -0.3672 -0.3810  0.6779
   18phy    H01  478  -0.091   3.104   0.257  1.3958  1.1015 -1.0800
   18phy    C19  479  -0.313   2.912   0.241 -0.5274  0.2348  0.3400
   18phy    C13  480  -0.106   2.815   0.130  0.4166  0.1263  0.2141
   18phy     H3  481   0.004   2.839   0.130  0.7123 -1.1931  0.2816
   18phy    O33  482  -0.096   2.683   0.181  0.5753 -0.1780 -0.2267
   18phy    H1B  483  -0.183   2.647   0.177  0.2627  0.6966 -2.2667
   18phy    C12  484  -0.106   2.826  -0.025 -0.1085  0.2743  0.4347
   18phy    O11  485  -0.221   2.773  -0.085 -0.1265  0.3455  0.4068
   18phy    H1A  486  -0.211   2.680  -0.073 -2.8414 -0.2651 -1.2151
   19phy    C35  487   3.869   3.985   1.166  0.8837 -0.7772 -0.0336
   19phy    C33  488   3.899   4.095   1.268  0.5763 -0.0128 -0.1032
   19phy    C34  489   3.785   4.145   1.350 -0.1220  0.2907  0.0971
   19phy    C32  490   4.013   4.046   1.359  0.1125 -0.4317 -0.4675
   19phy    C31  491   4.152   4.083   1.326  0.7073 -0.0395 -0.5593
   19phy    C30  492   4.255   4.034   1.433  0.1054  0.1906  0.0189
   19phy    C28  493   4.406   4.067   1.408  0.4302  0.0886 -0.0292
   19phy    C29  494   4.485   4.052   1.540 -0.0074  0.0662 -0.4224
   19phy    C27  495   4.479   3.979   1.303  0.7297 -0.7491 -0.0317
   19phy    C26  496   4.559   4.056   1.193  0.1379  0.4431  0.4501
   19phy    C25  497   4.639   3.962   1.096 -0.3503 -0.1510  0.1941
   19phy    C23  498   4.733   4.027   0.989 -0.4668  0.1872 -0.1926
   19phy    C24  499   4.880   3.984   1.024  0.6812  0.0734 -0.2925
   19phy    C22  500   4.691   3.996   0.845  0.7736  0.0683  0.0044
   19phy    C21  501   4.687   4.110   0.752  0.3061 -0.0614  0.3917
   19phy    C20  502   4.693   4.061   0.604 -0.1846 -0.0474 -0.3796
   19phy    C18  503   4.657   4.158   0.483 -0.5144  0.0388  0.3666
   19phy    O01  504   4.567   4.256   0.529  0.2107  0.1964  0.0145
   19phy    H01  505   4.502   4.206   0.574  0.9685 -1.1071 -0.2849
   19phy    C19  506   4.601   4.063   0.372 -0.2071  0.4040 -0.2212
   19phy    C13  507   4.790   4.233   0.433  0.2956  0.8848 -0.2957
   19phy     H3  508   4.831   4.292   0.519  1.6918 -0.4010 -0.0292
   19phy    O33  509   4.911   4.155   0.415  0.3037  0.4047  0.1633
   19phy    H1B  510   4.930   4.128   0.327  0.6461 -1.8975  0.8568
   19phy    C12  511   4.800   4.361   0.343 -0.0450  0.1890 -0.1131
   19phy    O11  512   4.779   4.346   0.205 -0.3927  0.2031 -0.3158
   19phy    H1A  513   4.853   4.293   0.181 -0.6409 -0.1540 -0.3109
   20phy    C35  514   4.550   0.215   1.910  0.2934  0.2620 -0.0907
   20phy    C33  515   4.472   0.347   1.911  0.0523  0.1768  0.0265
   20phy    C34  516   4.486   0.415   1.780 -0.2818  0.1125 -0.3409
   20phy    C32  517   4.321   0.334   1.949 -0.3790 -0.0850  0.0231
   20phy    C31  518   4.273   0.447   2.044 -0.5388  0.4353 -0.6607
   20phy    C30  519   4.123   0.442   2.089 -0.1660  0.0798 -0.5696
   20phy    C28  520   4.080   0.562   2.179  0.0010 -0.3749 -0.1095
   20phy    C29  521   3.992   0.659   2.113 -0.1010 -0.0140 -0.2060
   20phy    C27  522   4.009   0.508   2.303 -0.0251  0.0915 -0.2542
   20phy    C26  523   4.031   0.583   2.433  1.2771  0.1433  0.1097
   20phy    C25  524   3.926   0.532   2.538 -0.7433 -0.3995 -0.3708
   20phy    C23  525   3.967   0.577   2.679  0.2412 -0.3899  0.4591
   20phy    C24  526   3.864   0.658   2.751  0.1624 -0.4902  0.4608
   20phy    C22  527   3.992   0.447   2.757 -0.3580  0.1072  0.0958
   20phy    C21  528   4.105   0.442   2.858 -0.3528  0.4366 -0.7046
   20phy    C20  529   4.095   0.312   2.932 -0.4426  0.4991  0.1767
   20phy    C18  530   4.188   0.276   3.054 -0.8660 -0.0684  0.1879
   20phy    O01  531   4.179   0.387   3.146 -0.0523 -0.1466 -0.2401
   20phy    H01  532   4.206   0.466   3.105  0.0322  1.4172  2.5566
   20phy    C19  533   4.115   0.158   3.123 -0.1635  0.0632  0.2828
   20phy    C13  534   4.343   0.255   3.007  0.1896 -0.9010  0.0070
   20phy     H3  535   4.372   0.334   2.933  0.0320 -0.2985  0.5847
   20phy    O33  536   4.356   0.137   2.923 -0.2967 -0.3377 -0.2510
   20phy    H1B  537   4.334   0.059   2.970 -0.5643  0.0020  0.1999
   20phy    C12  538   4.456   0.258   3.114 -0.4440 -0.4458 -0.0426
   20phy    O11  539   4.585   0.280   3.065 -0.1856  0.3067  0.3709
   20phy    H1A  540   4.567   0.352   3.008  0.4416  0.5596  0.4846
   21phy    C35  541   4.864   4.564   1.443 -0.3413 -0.4936  0.3573
   21phy    C33  542   4.798   4.455   1.355 -0.0792 -0.0406  0.2617
   21phy    C34  543   4.755   4.325   1.424 -0.1742 -0.4747  0.0191
   21phy    C32  544   4.693   4.520   1.268 -0.2771 -0.1411 -0.3234
   21phy    C31  545   4.697   4.471   1.121 -0.5360 -0.3652  0.5438
   21phy    C30  546   4.632   4.568   1.018 -0.3733 -0.0571 -0.3530
   21phy    C28  547   4.636   4.529   0.869 -0.2378  0.6157 -0.4046
   21phy    C29  548   4.509   4.578   0.806 -0.5152 -0.0273  0.2033
   21phy    C27  549   4.745   4.601   0.791 -0.2241 -0.1011  0.2621
   21phy    C26  550   4.857   4.509   0.738  0.0973 -0.0181  0.0827
   21phy    C25  551   4.977   4.602   0.696 -0.3168  0.9380  0.1637
   21phy    C23  552   5.085   4.533   0.607 -0.1776  0.2974 -0.2349
   21phy    C24  553   5.165   4.647   0.537 -0.1937 -0.3684  0.4654
   21phy    C22  554   5.180   4.429   0.662 -0.2476  0.6484 -0.0422
   21phy    C21  555   5.129   4.294   0.614 -0.9430 -0.2320  0.3974
   21phy    C20  556   5.208   4.176   0.664 -0.1795  0.0674  0.4997
   21phy    C18  557   5.166   4.029   0.621 -0.2227 -0.5398  0.3460
   21phy    O01  558   5.024   4.021   0.632 -0.2537 -0.4050 -0.0339
   21phy    H01  559   4.984   4.082   0.573 -0.4518 -0.1572  0.3542
   21phy    C19  560   5.217   3.939   0.740 -0.4550 -0.6269  0.8855
   21phy    C13  561   5.224   3.987   0.474  0.0181  0.0658  0.5135
   21phy     H3  562   5.180   4.066   0.407 -0.1562 -1.5465 -1.3673
   21phy    O33  563   5.357   4.004   0.436  0.2959 -0.4621  0.4669
   21phy    H1B  564   5.412   4.062   0.485  0.4038 -0.0244 -0.1563
   21phy    C12  565   5.157   3.879   0.378 -0.5916 -0.5838 -0.5116
   21phy    O11  566   5.017   3.860   0.391  0.3936 -0.2038 -0.5289
   21phy    H1A  567   5.001   3.856   0.484  0.7784 -2.3321 -0.5090
   22phy    C35  568   2.759   2.875   0.874 -0.0701  0.2562  0.0517
   22phy    C33  569   2.666   2.946   0.957  0.2541  0.1280  0.6430
   22phy    C34  570   2.733   2.955   1.085  0.5215 -0.2246  0.1708
   22phy    C32  571   2.630   3.088   0.903  0.1719  0.1653  0.2051
   22phy    C31  572   2.490   3.104   0.839  0.0669  0.0454 -0.4756
   22phy    C30  573   2.476   3.244   0.774 -0.4876 -0.2975  0.0931
   22phy    C28  574   2.336   3.259   0.720 -0.3558 -0.0783  0.0172
   22phy    C29  575   2.260   3.349   0.829  0.1213  0.7623  0.6022
   22phy    C27  576   2.343   3.332   0.589 -0.1293 -0.2407 -0.5039
   22phy    C26  577   2.244   3.292   0.475  0.1952  0.1735 -0.0882
   22phy    C25  578   2.289   3.380   0.355  0.9597 -0.4580 -0.1153
   22phy    C23  579   2.220   3.373   0.216  0.0166  0.2202  0.2087
   22phy    C24  580   2.072   3.405   0.211 -0.4809 -0.5173 -1.0087
   22phy    C22  581   2.296   3.464   0.117  0.2391  0.4867  0.1346
   22phy    C21  582   2.308   3.396  -0.017 -0.5807 -0.4228 -0.1876
   22phy    C20  583   2.407   3.468  -0.114 -0.5251 -0.2060 -0.0924
   22phy    C18  584   2.421   3.422  -0.267  0.4879  0.5086 -0.2036
   22phy    O01  585   2.439   3.279  -0.273  0.5117 -0.2969 -0.5984
   22phy    H01  586   2.514   3.255  -0.222  1.2632  0.6627 -1.2132
   22phy    C19  587   2.539   3.503  -0.322 -0.4972 -0.4882  0.1589
   22phy    C13  588   2.282   3.454  -0.350 -0.1478  0.2914 -0.5101
   22phy     H3  589   2.206   3.391  -0.297 -0.9634  0.4804 -1.4329
   22phy    O33  590   2.218   3.579  -0.331 -0.1675 -0.7063 -0.2250
   22phy    H1B  591   2.252   3.649  -0.382 -1.2060 -0.4528 -0.6091
   22phy    C12  592   2.237   3.368  -0.475  0.8179 -0.5082 -0.2665
   22phy    O11  593   2.237   3.429  -0.595  0.4128 -0.0093  0.0378
   22phy    H1A  594   2.176   3.500  -0.596  1.8347  1.3707 -2.6526
   23phy    C35  595   1.043   3.457   1.878 -0.6433 -0.0664  0.2836
   23phy    C33  596   0.938   3.568   1.870  0.0162  0.4609  0.3685
   23phy    C34  597   0.811   3.508   1.809  0.3744  0.5257 -0.3534
   23phy    C32  598   0.917   3.640   2.005 -0.3662  0.2580 -0.5972
   23phy    C31  599   0.903   3.792   2.007  0.2638  0.9323  0.0280
   23phy    C30  600   0.857   3.856   2.130  0.0681  0.2501 -0.5180
   23phy    C28  601   0.831   4.011   2.134 -0.2275 -0.1220  0.5244
   23phy    C29  602   0.679   4.035   2.100  0.2306  0.2312 -0.3770
   23phy    C27  603   0.866   4.084   2.270  0.2076  0.0179  0.4909
   23phy    C26  604   1.013   4.145   2.273  0.1556 -0.1385  0.5259
   23phy    C25  605   1.041   4.231   2.396  0.4157 -0.3402 -0.1256
   23phy    C23  606   1.154   4.331   2.399 -0.5465  0.2795  0.0429
   23phy    C24  607   1.105   4.476   2.393  0.0151  0.1675  0.2687
   23phy    C22  608   1.247   4.302   2.519  0.5006 -0.3322 -0.1291
   23phy    C21  609   1.395   4.320   2.480 -0.1053 -0.3446  0.3780
   23phy    C20  610   1.502   4.292   2.588 -0.1186 -0.0377 -0.1086
   23phy    C18  611   1.661   4.296   2.553  0.5688 -0.9601  0.1097
   23phy    O01  612   1.701   4.433   2.534 -0.1653  0.4480 -0.0498
   23phy    H01  613   1.794   4.434   2.535 -0.1503  1.4083  1.2064
   23phy    C19  614   1.714   4.261   2.696  0.0667 -0.0274  0.7639
   23phy    C13  615   1.735   4.201   2.438  0.1420  0.2925 -0.4831
   23phy     H3  616   1.697   4.096   2.444  2.3019 -0.4746  1.1221
   23phy    O33  617   1.875   4.174   2.467 -0.1866 -0.2573 -0.3254
   23phy    H1B  618   1.933   4.244   2.442  0.5279 -0.3358  1.0424
   23phy    C12  619   1.723   4.251   2.293 -0.0203 -0.6773  0.4155
   23phy    O11  620   1.833   4.319   2.246  0.0856 -0.3561  0.0006
   23phy    H1A  621   1.895   4.255   2.218 -1.3155 -2.0198  0.5763
   24phy    C35  622   0.841   4.666   1.408  0.0018 -0.3921  0.6194
   24phy    C33  623   0.795   4.814   1.434 -0.3557  0.1404 -0.0694
   24phy    C34  624   0.835   4.896   1.314  0.3424  0.2094  0.5530
   24phy    C32  625   0.645   4.826   1.474  0.2871 -0.0494  0.1187
   24phy    C31  626   0.615   4.966   1.545 -0.0133  0.1912  0.5651
   24phy    C30  627   0.457   4.972   1.575 -0.2707 -0.1833 -0.1277
   24phy    C28  628   0.424   5.086   1.671 -0.0635 -0.0234  0.1372
   24phy    C29  629   0.369   5.205   1.596 -0.5468  0.4932  0.4743
   24phy    C27  630   0.315   5.027   1.759 -0.0682  0.1404 -0.2267
   24phy    C26  631   0.363   5.005   1.900  0.1813  0.0346  0.1496
   24phy    C25  632   0.265   4.917   1.976 -0.1470 -0.2005 -0.0652
   24phy    C23  633   0.298   4.908   2.131  0.4864  1.1076 -0.1848
   24phy    C24  634   0.233   5.014   2.219 -0.4677 -0.1394 -0.1834
   24phy    C22  635   0.270   4.764   2.185  0.0654  0.1262 -0.3434
   24phy    C21  636   0.351   4.724   2.306 -0.1132  0.4326  0.1105
   24phy    C20  637   0.331   4.585   2.365 -0.4610  0.3655  0.7535
   24phy    C18  638   0.413   4.536   2.492 -0.3935  0.0294 -0.0959
   24phy    O01  639   0.411   4.637   2.594 -0.1042  0.3737  0.2790
   24phy    H01  640   0.320   4.646   2.612  0.0202  1.1954  0.5680
   24phy    C19  641   0.335   4.410   2.542 -0.0590  0.3296  0.1263
   24phy    C13  642   0.569   4.489   2.454 -0.2168  0.3863  0.0515
   24phy     H3  643   0.570   4.441   2.353  0.8529  0.8345 -0.1681
   24phy    O33  644   0.618   4.391   2.533 -0.1681  0.1324  0.2514
   24phy    H1B  645   0.647   4.435   2.610  0.1728  0.7541 -0.2213
   24phy    C12  646   0.680   4.598   2.445 -0.3608 -0.3023 -0.4698
   24phy    O11  647   0.730   4.665   2.562 -0.1182  0.4479 -0.0432
   24phy    H1A  648   0.686   4.747   2.574  0.0396  0.3074  1.8693
   25phy    C35  649   1.495   4.016   1.349  0.3603  0.3551 -0.3381
   25phy    C33  650   1.344   4.010   1.379  0.0210  0.2186  0.1229
   25phy    C34  651   1.313   3.937   1.511 -0.4363  0.1600  0.1454
   25phy    C32  652   1.275   4.148   1.378  0.8083  0.2833  0.0958
   25phy    C31  653   1.209   4.181   1.242 -0.2821 -0.1525  0.1096
   25phy    C30  654   1.138   4.318   1.226  0.0370  0.3617  0.4256
   25phy    C28  655   1.093   4.358   1.081 -0.0052  0.1518  0.1034
   25phy    C29  656   0.966   4.281   1.031 -0.1390  0.3428  0.6070
   25phy    C27  657   1.054   4.511   1.080 -0.7132 -0.0052  0.0325
   25phy    C26  658   1.046   4.579   0.945 -0.3196 -0.0800  0.1675
   25phy    C25  659   1.022   4.731   0.949 -0.3590 -0.0645  0.6682
   25phy    C23  660   0.961   4.794   0.825 -0.1793 -0.0149 -0.1912
   25phy    C24  661   0.855   4.901   0.861 -0.1376 -0.0550  0.0683
   25phy    C22  662   1.065   4.854   0.729 -0.4387 -0.5065  0.2063
   25phy    C21  663   1.063   4.792   0.593 -0.1566  0.6219  0.0879
   25phy    C20  664   1.156   4.864   0.497  0.2925  0.0538 -0.2140
   25phy    C18  665   1.184   4.794   0.355  0.8320 -0.5066 -0.3605
   25phy    O01  666   1.219   4.656   0.370 -0.2931 -0.2833 -0.4204
   25phy    H01  667   1.248   4.610   0.294 -1.8727  1.4497 -2.2181
   25phy    C19  668   1.304   4.874   0.306 -0.5251  0.4124  0.2331
   25phy    C13  669   1.050   4.799   0.252 -0.7682  0.1550  0.2034
   25phy     H3  670   0.968   4.742   0.304 -2.0958  0.7697 -1.1489
   25phy    O33  671   0.987   4.923   0.256  0.1044  0.6417  0.1184
   25phy    H1B  672   1.007   4.965   0.338  0.2012 -0.4175  0.6558
   25phy    C12  673   1.021   4.725   0.116 -0.7867  0.0322 -0.0391
   25phy    O11  674   1.102   4.614   0.093 -0.1449  0.5583  0.0858
   25phy    H1A  675   1.067   4.564   0.023  2.4849 -0.9062 -0.3337
   26phy    C35  676   0.675   0.450   2.021  0.1329 -0.4553  0.2228
   26phy    C33  677   0.614   0.309   2.021 -0.2577 -0.0957  0.1260
   26phy    C34  678   0.564   0.276   1.882 -0.0940  0.6927  0.1119
   26phy    C32  679   0.715   0.217   2.079  0.1191  0.0729  0.6627
   26phy    C31  680   0.674   0.136   2.203  0.0589 -0.1446 -0.2816
   26phy    C30  681   0.803   0.079   2.265 -0.3467  0.0505  0.0997
   26phy    C28  682   0.800  -0.027   2.384 -0.2529  0.2343  0.2917
   26phy    C29  683   0.778  -0.165   2.327 -0.3917  0.5255 -0.1652
   26phy    C27  684   0.936  -0.027   2.463  0.0100  0.4841  0.5666
   26phy    C26  685   0.921   0.059   2.587  0.5865 -0.0609 -0.1147
   26phy    C25  686   1.070   0.069   2.644  0.2379  0.1819 -0.0458
   26phy    C23  687   1.096   0.154   2.774  0.6714  0.0539  0.4856
   26phy    C24  688   1.192   0.083   2.870  0.0374  0.0526 -0.0306
   26phy    C22  689   1.162   0.294   2.733 -0.0928  0.4155 -0.7576
   26phy    C21  690   1.146   0.408   2.829 -0.2969 -0.2446  0.1471
   26phy    C20  691   1.193   0.543   2.775 -0.8695  0.0639  0.2801
   26phy    C18  692   1.202   0.663   2.876  0.5201 -0.3708 -0.4200
   26phy    O01  693   1.302   0.647   2.979  0.3373 -0.4699 -0.1192
   26phy    H01  694   1.334   0.730   3.008 -0.6464  0.1703 -0.8099
   26phy    C19  695   1.263   0.773   2.789  0.1283 -0.2986 -0.2780
   26phy    C13  696   1.065   0.724   2.948  0.4516 -0.0506  0.4353
   26phy     H3  697   0.980   0.733   2.876  0.7085  0.7118  0.2181
   26phy    O33  698   1.069   0.858   2.995  0.1846  0.6512 -0.2397
   26phy    H1B  699   1.109   0.861   3.080  1.1473  0.5613 -0.6660
   26phy    C12  700   1.002   0.642   3.066 -0.5270  0.3899  0.5168
   26phy    O11  701   0.879   0.683   3.112  0.3995  0.5658 -0.5119
   26phy    H1A  702   0.891   0.775   3.102 -0.5061  0.5166 -2.4904
   27phy    C35  703   0.513   0.154   0.979 -0.2609 -0.1066  0.1672
   27phy    C33  704   0.540   0.205   1.118  0.4793  0.1524 -0.1125
   27phy    C34  705   0.486   0.103   1.215  0.1580  0.4030 -0.1803
   27phy    C32  706   0.691   0.211   1.130 -0.0007 -0.2731 -0.2939
   27phy    C31  707   0.755   0.354   1.147  0.2032  0.1380  0.1811
   27phy    C30  708   0.902   0.366   1.105  0.0438 -0.5692 -0.2124
   27phy    C28  709   0.976   0.499   1.121  0.0466 -0.1140 -0.1298
   27phy    C29  710   0.991   0.548   1.262  0.6336 -0.2040 -0.4795
   27phy    C27  711   1.107   0.489   1.044 -0.1814 -0.3618  0.1382
   27phy    C26  712   1.141   0.599   0.944  0.3253  0.1068 -0.0474
   27phy    C25  713   1.287   0.594   0.906 -0.1273  0.0808  0.6996
   27phy    C23  714   1.341   0.683   0.789 -0.0899  0.2940 -0.3726
   27phy    C24  715   1.367   0.827   0.838  0.8382  0.2472 -0.4837
   27phy    C22  716   1.475   0.616   0.745  0.3086  0.0998 -0.3694
   27phy    C21  717   1.496   0.623   0.594 -0.2223 -0.2014  0.4994
   27phy    C20  718   1.633   0.558   0.556 -0.1935 -0.2811  0.0833
   27phy    C18  719   1.701   0.583   0.413  0.4167 -0.2668 -0.2350
   27phy    O01  720   1.598   0.566   0.311  0.0189 -0.0270 -0.3336
   27phy    H01  721   1.578   0.475   0.305  0.7327 -0.1456 -1.1812
   27phy    C19  722   1.807   0.472   0.397 -0.0164 -0.2657  0.1882
   27phy    C13  723   1.767   0.731   0.397  0.2943 -0.2092  0.3165
   27phy     H3  724   1.683   0.805   0.401  0.7448  0.6683 -3.1987
   27phy    O33  725   1.848   0.789   0.502 -0.2599 -0.6727  0.2361
   27phy    H1B  726   1.804   0.865   0.537  2.2041  0.4668  1.1221
   27phy    C12  727   1.809   0.805   0.263 -0.5255  0.8443  0.5717
   27phy    O11  728   1.725   0.779   0.149  0.1790  0.2327  0.4947
   27phy    H1A  729   1.708   0.689   0.130  2.1079 -0.0123 -0.3129
   28phy    C35  730   1.501   2.340   1.008  0.7898  0.0051 -0.0875
   28phy    C33  731   1.543   2.375   1.151  0.7872  0.6838  0.3698
   28phy    C34  732   1.424   2.371   1.245  0.0903  0.4200  0.1385
   28phy    C32  733   1.663   2.295   1.204 -0.1812 -0.2295  0.3157
   28phy    C31  734   1.800   2.357   1.176 -0.1860 -0.4595 -0.3061
   28phy    C30  735   1.905   2.254   1.221 -0.1237 -0.5241  0.2940
   28phy    C28  736   2.054   2.282   1.192  0.2779  0.3039  0.1200
   28phy    C29  737   2.122   2.361   1.303 -0.1431 -0.3271  0.1749
   28phy    C27  738   2.127   2.153   1.190  0.3989  0.0005  0.5731
   28phy    C26  739   2.242   2.142   1.089  0.1790 -0.0472  0.3336
   28phy    C25  740   2.317   2.009   1.105 -0.0473  1.0225  0.1951
   28phy    C23  741   2.410   1.977   0.989  0.0822  0.3322 -0.5841
   28phy    C24  742   2.550   1.933   1.045 -0.4410  0.6674  0.2122
   28phy    C22  743   2.359   1.868   0.898 -0.6588  0.2448  0.2186
   28phy    C21  744   2.303   1.922   0.770 -0.6596  0.0900  0.6061
   28phy    C20  745   2.275   1.805   0.678  0.3687 -0.5947 -0.1050
   28phy    C18  746   2.279   1.814   0.518 -0.8921 -0.4664 -0.3493
   28phy    O01  747   2.205   1.924   0.465 -0.0462  0.5115  0.3707
   28phy    H01  748   2.123   1.891   0.433  0.6461  0.2704 -1.2354
   28phy    C19  749   2.215   1.685   0.476 -0.0660 -0.1779  0.1755
   28phy    C13  750   2.423   1.823   0.452 -0.8268  0.5806  0.3385
   28phy     H3  751   2.461   1.921   0.489 -0.3686 -0.3656  2.5488
   28phy    O33  752   2.532   1.744   0.504  0.3805 -0.0686 -0.1184
   28phy    H1B  753   2.562   1.773   0.588 -0.7185 -0.0607  0.2851
   28phy    C12  754   2.462   1.873   0.313  0.6758 -0.8476 -0.1081
   28phy    O11  755   2.355   1.914   0.231  0.1459 -0.4667  0.3230
   28phy    H1A  756   2.368   2.003   0.206 -1.8357  0.2833  1.6973
   29phy    C35  757   0.905   3.434   0.681 -0.8862 -0.0281 -0.5086
   29phy    C33  758   0.972   3.525   0.777  0.0755  0.9556 -0.6452
   29phy    C34  759   1.067   3.431   0.860 -0.6770 -0.5124  0.3319
   29phy    C32  760   1.039   3.639   0.693 -0.1706  0.2991 -0.0362
   29phy    C31  761   1.050   3.771   0.756 -0.0846 -0.4292 -0.0046
   29phy    C30  762   1.144   3.869   0.685  1.0105 -0.2331  0.3402
   29phy    C28  763   1.158   4.005   0.765  0.0548 -0.3276 -0.0881
   29phy    C29  764   1.291   3.995   0.835 -0.4516 -0.0625 -0.3992
   29phy    C27  765   1.165   4.125   0.664 -0.6192 -0.4852  0.0127
   29phy    C26  766   1.034   4.198   0.630 -0.5885  0.2727  0.2446
   29phy    C25  767   1.074   4.312   0.530 -0.2795 -0.0666 -0.0920
   29phy    C23  768   0.968   4.344   0.420 -0.2108 -0.1197  0.2544
   29phy    C24  769   0.907   4.487   0.436 -0.2532  0.3345  0.1200
   29phy    C22  770   1.033   4.322   0.279 -0.2271 -0.2013 -0.3097
   29phy    C21  771   0.948   4.303   0.158  0.3269  0.0152  0.7586
   29phy    C20  772   1.050   4.284   0.043 -0.3060 -0.4329  0.2642
   29phy    C18  773   0.995   4.270  -0.109 -0.5189  0.4186 -0.3241
   29phy    O01  774   0.907   4.155  -0.111 -0.3578 -0.1434  0.0500
   29phy    H01  775   0.832   4.161  -0.055  0.2994 -4.0668  1.6912
   29phy    C19  776   1.126   4.246  -0.190  0.7543 -0.3219 -0.0259
   29phy    C13  777   0.922   4.405  -0.160  0.3240 -0.1109 -0.3169
   29phy     H3  778   0.837   4.415  -0.089 -0.1771 -3.2262 -0.3186
   29phy    O33  779   0.985   4.532  -0.140  0.3043  0.2841  0.1442
   29phy    H1B  780   1.013   4.558  -0.226 -3.0331 -0.1924 -1.2373
   29phy    C12  781   0.824   4.398  -0.284  0.1142  0.1501 -0.1330
   29phy    O11  782   0.723   4.495  -0.299  0.4496 -0.5026 -0.6022
   29phy    H1A  783   0.757   4.580  -0.280 -0.5226 -0.3107  0.4161
   30phy    C35  784   0.717   3.864   1.349 -0.0382  0.5780 -0.3817
   30phy    C33  785   0.767   3.963   1.454  0.3374 -0.2112  0.1550
   30phy    C34  786   0.899   3.915   1.514  0.1039  0.6962  0.1040
   30phy    C32  787   0.797   4.100   1.382  0.5912 -0.0096  0.4751
   30phy    C31  788   0.672   4.191   1.351  0.3614  0.3411 -0.4648
   30phy    C30  789   0.698   4.324   1.282  0.3383  0.5774 -0.3855
   30phy    C28  790   0.578   4.413   1.254 -0.3682  0.0785  0.5907
   30phy    C29  791   0.517   4.480   1.380  0.3987 -0.3929 -0.4449
   30phy    C27  792   0.619   4.519   1.147  0.0686  0.5108  0.1503
   30phy    C26  793   0.509   4.545   1.040  0.3486  1.1029  0.1039
   30phy    C25  794   0.552   4.634   0.926 -0.4675  0.5475 -0.8111
   30phy    C23  795   0.451   4.647   0.806 -0.9105  0.4008  0.0799
   30phy    C24  796   0.429   4.798   0.766 -0.6439 -0.1645  0.3919
   30phy    C22  797   0.521   4.579   0.683  0.5336 -0.4612  0.2137
   30phy    C21  798   0.429   4.514   0.590 -0.2442  0.1769  0.2861
   30phy    C20  799   0.502   4.421   0.489  0.1352 -0.9023 -0.1543
   30phy    C18  800   0.430   4.305   0.410  0.3818 -0.3356  0.4568
   30phy    O01  801   0.342   4.236   0.500 -0.3826  0.3274 -0.2118
   30phy    H01  802   0.367   4.264   0.586  1.9250 -0.8545 -0.4305
   30phy    C19  803   0.539   4.207   0.367  0.1971  0.2744  0.8541
   30phy    C13  804   0.343   4.374   0.294  0.3599 -0.1768  0.8145
   30phy     H3  805   0.264   4.435   0.344  0.5858  1.5824 -0.8816
   30phy    O33  806   0.395   4.483   0.214  0.3337 -0.2196 -0.2186
   30phy    H1B  807   0.383   4.561   0.265  0.5167 -0.2931 -0.0644
   30phy    C12  808   0.221   4.297   0.224  0.1367 -0.9039 -0.0116
   30phy    O11  809   0.252   4.220   0.115 -0.2835 -0.5385 -0.3959
   30phy    H1A  810   0.283   4.138   0.149 -2.3086 -0.8558  0.8715
   31phy    C35  811   1.313   0.277   2.354  0.5465 -0.7403  0.5225
   31phy    C33  812   1.457   0.283   2.405  0.4206  0.1170  0.6903
   31phy    C34  813   1.516   0.140   2.411 -0.4455  0.4476  0.6484
   31phy    C32  814   1.541   0.384   2.336  0.6064  0.1194  0.1345
   31phy    C31  815   1.575   0.515   2.407  0.0477  0.0155 -0.0195
   31phy    C30  816   1.655   0.612   2.321  0.0050  0.3976  0.8450
   31phy    C28  817   1.704   0.744   2.389 -0.7721  0.0828  0.0463
   31phy    C29  818   1.816   0.798   2.296 -0.3778 -0.4700  0.3144
   31phy    C27  819   1.590   0.851   2.407  0.7373 -0.1222 -0.5286
   31phy    C26  820   1.616   0.956   2.516 -0.0239 -0.2414 -0.2401
   31phy    C25  821   1.497   1.046   2.530  0.1187 -0.2544  0.3865
   31phy    C23  822   1.539   1.170   2.615 -0.4567  0.5089  0.6308
   31phy    C24  823   1.585   1.287   2.528 -0.5366 -0.1271 -0.2045
   31phy    C22  824   1.418   1.222   2.690 -0.1834  0.4061 -0.7670
   31phy    C21  825   1.438   1.250   2.838  0.1651  0.1418  0.0443
   31phy    C20  826   1.322   1.298   2.922  0.0580 -0.1837 -0.2235
   31phy    C18  827   1.301   1.268   3.075 -1.0306  0.2077 -0.3486
   31phy    O01  828   1.435   1.248   3.123  0.2231  0.0042 -0.1048
   31phy    H01  829   1.482   1.321   3.088 -0.1140  0.1114 -0.3430
   31phy    C19  830   1.249   1.395   3.141 -0.1981 -0.3069  0.0333
   31phy    C13  831   1.214   1.133   3.104 -0.5015  0.0491 -0.0781
   31phy     H3  832   1.246   1.055   3.031  1.0345  0.5444  0.0233
   31phy    O33  833   1.081   1.151   3.072  0.0663 -0.2034  0.0119
   31phy    H1B  834   1.053   1.070   3.034  2.1614 -0.2366 -1.5572
   31phy    C12  835   1.223   1.055   3.246  0.1824 -0.5371 -0.1745
   31phy    O11  836   1.160   0.931   3.246  0.6868 -0.0160  0.7535
   31phy    H1A  837   1.190   0.882   3.321  1.0209  1.9208  1.9641
   32phy    C35  838   2.764   1.736   2.105  0.1657  0.1968  0.5065
   32phy    C33  839   2.637   1.800   2.062 -0.5482  0.3215  0.4148
   32phy    C34  840   2.643   1.945   2.030  0.0631 -0.4855  0.1604
   32phy    C32  841   2.573   1.714   1.949  0.2745 -0.3475 -0.3782
   32phy    C31  842   2.421   1.718   1.975  0.6095 -0.2365  0.3346
   32phy    C30  843   2.342   1.626   1.889  0.3344  0.3620 -0.0555
   32phy    C28  844   2.207   1.564   1.931 -1.2208 -0.0926  0.5549
   32phy    C29  845   2.139   1.523   1.800 -0.1145  0.2065 -0.9643
   32phy    C27  846   2.226   1.446   2.029 -0.0112 -0.1770 -0.1191
   32phy    C26  847   2.113   1.426   2.130  0.4596 -0.4360  0.0179
   32phy    C25  848   2.140   1.312   2.231  0.3759  0.2250 -0.1290
   32phy    C23  849   2.017   1.245   2.298 -0.0933 -0.7255 -0.3673
   32phy    C24  850   1.962   1.140   2.206 -0.0581  0.0848 -0.0772
   32phy    C22  851   2.065   1.200   2.437  0.1722 -0.2791 -0.2387
   32phy    C21  852   1.966   1.214   2.545  0.1486  0.3918 -0.0554
   32phy    C20  853   2.024   1.157   2.678 -0.4837  1.1927 -0.6176
   32phy    C18  854   1.955   1.187   2.813 -0.9215  0.0220 -0.8452
   32phy    O01  855   1.829   1.130   2.835 -0.0682 -0.2557 -0.2567
   32phy    H01  856   1.819   1.051   2.787  1.9125  0.6853 -2.3990
   32phy    C19  857   2.039   1.110   2.917 -0.4271  0.1967  0.3645
   32phy    C13  858   1.948   1.345   2.854 -0.4839 -0.1191  0.1964
   32phy     H3  859   2.043   1.397   2.823 -0.3107  0.3858  1.5058
   32phy    O33  860   1.944   1.374   2.997  0.1052 -0.2617 -0.3483
   32phy    H1B  861   1.968   1.461   3.020  0.9254 -0.3666 -0.7627
   32phy    C12  862   1.830   1.429   2.790  0.2800 -0.4896 -0.7611
   32phy    O11  863   1.702   1.382   2.819  0.1465  0.4135  0.1337
   32phy    H1A  864   1.705   1.290   2.802 -0.8443  0.5878 -1.1271
   33phy    C35  865   1.035   0.626   2.166 -0.5197 -0.4936 -0.3926
   33phy    C33  866   1.153   0.667   2.253  0.7073 -0.3523  0.5161
   33phy    C34  867   1.286   0.657   2.178  0.1730  0.1705 -0.0232
   33phy    C32  868   1.138   0.805   2.313  0.3203 -0.2707 -0.2247
   33phy    C31  869   1.049   0.814   2.438 -0.2998 -0.7366 -0.3353
   33phy    C30  870   1.016   0.963   2.457  0.1989  0.0464  0.2715
   33phy    C28  871   0.951   0.999   2.587  0.1417 -0.2529  0.2554
   33phy    C29  872   1.001   1.133   2.643  0.6159 -0.2311 -0.1004
   33phy    C27  873   0.797   0.989   2.584 -0.1199 -0.1872 -0.1976
   33phy    C26  874   0.729   0.941   2.713 -0.0691  0.3279  0.3573
   33phy    C25  875   0.586   0.885   2.686  0.0205 -0.4238 -0.6116
   33phy    C23  876   0.488   0.857   2.801 -1.0012  0.2546 -0.3570
   33phy    C24  877   0.364   0.951   2.796 -0.6096 -0.4898  0.2142
   33phy    C22  878   0.428   0.712   2.806  0.7960  0.1161 -1.0311
   33phy    C21  879   0.507   0.618   2.906 -0.5628 -0.1316 -0.1504
   33phy    C20  880   0.429   0.491   2.913 -0.2190  0.0256 -0.3591
   33phy    C18  881   0.475   0.368   3.003 -0.4231 -0.1080  0.1663
   33phy    O01  882   0.486   0.404   3.146  0.1429 -0.1576  0.2257
   33phy    H01  883   0.530   0.485   3.162 -1.7316  0.5417  2.4863
   33phy    C19  884   0.356   0.276   2.982  0.4154  0.0848  0.0529
   33phy    C13  885   0.612   0.289   2.958 -0.0594 -0.0898  0.0394
   33phy     H3  886   0.613   0.254   2.852  3.1381 -0.1778 -0.0190
   33phy    O33  887   0.632   0.167   3.031  0.1136 -0.3049 -0.0209
   33phy    H1B  888   0.638   0.182   3.124  0.0688 -0.1389 -0.0438
   33phy    C12  889   0.752   0.356   2.971 -0.3681  0.0758 -0.1491
   33phy    O11  890   0.803   0.351   3.101  0.0407 -0.1407  0.0883
   33phy    H1A  891   0.735   0.341   3.164  0.8234 -1.9254  0.7120
   34phy    C35  892   4.195   3.242   0.632 -0.1623 -0.1172  0.2334
   34phy    C33  893   4.213   3.200   0.774  0.0485  0.4322 -0.2351
   34phy    C34  894   4.295   3.309   0.826 -0.1794  0.1656 -0.0602
   34phy    C32  895   4.081   3.185   0.860 -0.1311  0.3110  0.7737
   34phy    C31  896   4.003   3.056   0.843 -0.0140  0.2351  0.2930
   34phy    C30  897   3.899   3.044   0.956 -0.3288 -0.0812  0.0116
   34phy    C28  898   3.841   2.901   0.959  0.0797  0.4051 -0.2831
   34phy    C29  899   3.853   2.857   1.106 -0.2093 -0.9318  0.1593
   34phy    C27  900   3.691   2.900   0.938  0.4500  0.3865  0.1382
   34phy    C26  901   3.636   2.909   0.791  0.2660 -0.5485 -0.8763
   34phy    C25  902   3.483   2.906   0.789  0.1569 -0.2859 -0.5412
   34phy    C23  903   3.415   2.923   0.650  0.6627 -0.0834  0.5787
   34phy    C24  904   3.324   2.806   0.621  0.4785  0.4499 -0.1384
   34phy    C22  905   3.331   3.056   0.649  0.2468 -0.0968 -0.5861
   34phy    C21  906   3.377   3.181   0.578 -0.2355 -0.6492  0.7124
   34phy    C20  907   3.309   3.303   0.648  0.4766 -0.2560  0.6573
   34phy    C18  908   3.309   3.449   0.581  0.1148 -0.4756  0.3793
   34phy    O01  909   3.433   3.483   0.520 -0.8775 -0.0702  0.0830
   34phy    H01  910   3.495   3.516   0.582 -0.0291 -0.5522 -0.4886
   34phy    C19  911   3.293   3.549   0.693 -0.2051 -0.0861  0.2482
   34phy    C13  912   3.195   3.462   0.465 -0.0111 -0.1074 -0.4647
   34phy     H3  913   3.125   3.377   0.486  0.2918 -0.2103  0.1593
   34phy    O33  914   3.092   3.564   0.465 -0.1782  0.1909 -0.3610
   34phy    H1B  915   3.012   3.522   0.441 -0.5065  0.4610  0.2580
   34phy    C12  916   3.228   3.417   0.318  0.4677 -0.1219  0.2449
   34phy    O11  917   3.271   3.521   0.232  0.2075 -0.3645  0.8424
   34phy    H1A  918   3.213   3.593   0.244  0.1912 -0.3468  0.6571
   35phy    C35  919   1.790   1.398   1.862 -0.2057 -0.7698  0.6325
   35phy    C33  920   1.654   1.338   1.875  0.0755  0.3440 -0.2209
   35phy    C34  921   1.661   1.258   2.004  0.6527 -0.6352  0.1865
   35phy    C32  922   1.527   1.430   1.866 -0.5773  0.0189  0.5393
   35phy    C31  923   1.415   1.368   1.783 -0.7591 -0.1858 -0.2796
   35phy    C30  924   1.287   1.448   1.781  0.3038  0.2840 -0.1491
   35phy    C28  925   1.182   1.396   1.681  0.7547 -0.4063 -0.4975
   35phy    C29  926   1.060   1.333   1.760 -0.0026 -0.3844 -0.0808
   35phy    C27  927   1.130   1.513   1.591  0.0133 -0.3833  0.0121
   35phy    C26  928   1.110   1.463   1.452 -0.5800  0.4557 -0.2600
   35phy    C25  929   1.057   1.570   1.358  0.0806 -0.1238 -0.0850
   35phy    C23  930   1.061   1.542   1.208  0.0954 -0.4267  0.5819
   35phy    C24  931   0.965   1.644   1.141  0.0564  0.0952 -0.3133
   35phy    C22  932   1.203   1.538   1.155  0.0602  0.4376  0.2923
   35phy    C21  933   1.222   1.454   1.027 -0.7595  0.5889  0.0662
   35phy    C20  934   1.369   1.398   1.004  0.2823 -0.5364 -0.1943
   35phy    C18  935   1.389   1.279   0.902 -0.3055  0.6590 -0.4081
   35phy    O01  936   1.311   1.166   0.959 -0.1084 -0.2144 -0.0820
   35phy    H01  937   1.269   1.200   1.035 -1.2315 -0.2509 -0.6662
   35phy    C19  938   1.538   1.251   0.920 -0.8766  0.5037 -0.6267
   35phy    C13  939   1.355   1.306   0.743 -0.1780  1.1487 -0.2546
   35phy     H3  940   1.247   1.333   0.745 -0.6558 -0.4380 -1.9149
   35phy    O33  941   1.407   1.431   0.691 -0.0662 -0.7980 -0.3316
   35phy    H1B  942   1.337   1.493   0.683 -1.6111 -2.3073  0.6190
   35phy    C12  943   1.305   1.192   0.641 -0.1577 -0.2885  0.1108
   35phy    O11  944   1.232   1.093   0.697 -0.2188 -0.0276 -0.2694
   35phy    H1A  945   1.249   1.092   0.789  3.4819 -0.7757 -0.7905
   36phy    C35  946   2.540   1.642   3.029 -0.1685 -0.4709 -0.3123
   36phy    C33  947   2.465   1.752   2.951  0.4896  0.2024 -0.3497
   36phy    C34  948   2.535   1.886   2.968  0.2706 -0.2027  0.5774
   36phy    C32  949   2.443   1.713   2.805  0.0719 -0.1007 -0.1311
   36phy    C31  950   2.318   1.741   2.729  0.3270  0.5587  0.3316
   36phy    C30  951   2.305   1.639   2.607 -0.2880  0.4294  0.4742
   36phy    C28  952   2.223   1.687   2.485  0.0510 -0.6237  0.1018
   36phy    C29  953   2.304   1.697   2.355 -0.1179  0.3238  0.2508
   36phy    C27  954   2.086   1.617   2.481 -0.4675  0.3243 -0.1818
   36phy    C26  955   1.972   1.690   2.403  0.6242 -0.2083 -0.1441
   36phy    C25  956   1.846   1.604   2.401  0.1135 -0.2060 -0.1170
   36phy    C23  957   1.732   1.686   2.337 -0.3136 -0.3271 -0.4067
   36phy    C24  958   1.685   1.617   2.205 -0.4268  0.6106  0.1336
   36phy    C22  959   1.608   1.705   2.427 -0.1231  0.2625 -0.2759
   36phy    C21  960   1.604   1.811   2.531 -0.2735 -0.7062 -0.3618
   36phy    C20  961   1.505   1.768   2.641 -0.2438  0.0354 -0.4970
   36phy    C18  962   1.503   1.833   2.787  0.7739  0.8112  0.1229
   36phy    O01  963   1.449   1.968   2.783  0.0728 -0.2161 -0.0710
   36phy    H01  964   1.369   1.972   2.733 -1.0923  0.0145  1.7197
   36phy    C19  965   1.388   1.756   2.851  0.0843  0.2404  0.2078
   36phy    C13  966   1.632   1.831   2.887 -0.6253 -0.2480  0.0607
   36phy     H3  967   1.664   1.726   2.909 -0.8145  0.1382  2.4622
   36phy    O33  968   1.593   1.877   3.018 -0.3508  0.2437 -0.0701
   36phy    H1B  969   1.561   1.965   3.008 -0.1991  0.6435  2.4602
   36phy    C12  970   1.767   1.903   2.834 -0.1136  0.0450 -0.7343
   36phy    O11  971   1.887   1.850   2.890  0.1574 -0.2537  0.2981
   36phy    H1A  972   1.927   1.924   2.933 -0.3692  0.4523 -0.3991
   37phy    C35  973   1.862   1.342   1.225  0.0375 -0.3933  0.3305
   37phy    C33  974   1.810   1.342   1.366  0.7060 -0.2362  0.1556
   37phy    C34  975   1.842   1.469   1.438  0.6671 -0.3102 -0.0124
   37phy    C32  976   1.656   1.343   1.359 -0.0328  0.3087  0.4654
   37phy    C31  977   1.587   1.210   1.352  0.0194 -0.3701 -0.0090
   37phy    C30  978   1.436   1.213   1.358  0.5972 -0.4545  0.1625
   37phy    C28  979   1.362   1.080   1.383 -0.4118 -0.2349 -0.3754
   37phy    C29  980   1.378   1.036   1.530 -0.0407 -0.7700  0.4196
   37phy    C27  981   1.217   1.107   1.338 -0.2752  0.2439  0.0443
   37phy    C26  982   1.173   1.011   1.227  0.1400  0.1746 -0.2842
   37phy    C25  983   1.048   1.046   1.151 -1.0680 -0.0765 -0.0588
   37phy    C23  984   0.992   0.931   1.069 -0.2367 -0.4732  0.3926
   37phy    C24  985   0.867   0.874   1.136  0.1178  0.2156 -0.3965
   37phy    C22  986   0.955   0.989   0.929 -0.3672 -0.1146 -0.1527
   37phy    C21  987   0.955   0.898   0.807  0.1360 -0.1825  0.0872
   37phy    C20  988   0.887   0.947   0.678  0.2680  0.1306 -0.4270
   37phy    C18  989   0.962   0.911   0.538 -0.0590  0.4014 -0.0376
   37phy    O01  990   1.104   0.944   0.541  0.1402  0.0987  0.5272
   37phy    H01  991   1.117   1.023   0.590  2.9461  0.2909 -0.3669
   37phy    C19  992   0.917   1.024   0.453 -0.5743 -0.4837  0.7325
   37phy    C13  993   0.945   0.768   0.469  0.0883 -0.0572  0.2931
   37phy     H3  994   0.975   0.692   0.546 -1.2883 -0.8939  0.0278
   37phy    O33  995   0.809   0.728   0.462 -1.0471  0.1173 -0.1842
   37phy    H1B  996   0.774   0.780   0.392  1.0648  2.3938  0.2835
   37phy    C12  997   1.048   0.687   0.384  0.0307  0.1488  0.3700
   37phy    O11  998   1.172   0.743   0.366 -0.1739  0.2563  0.4570
   37phy    H1A  999   1.195   0.775   0.452  0.6613  0.7095  0.0774
   38phy    C35 1000   1.048   0.953   1.946 -0.3896 -0.8372 -0.2985
   38phy    C33 1001   1.171   1.029   2.005  0.0151 -0.3863  0.0982
   38phy    C34 1002   1.275   1.046   1.905  0.2589 -0.2187  0.8059
   38phy    C32 1003   1.123   1.159   2.071  0.5091 -0.4054  0.1865
   38phy    C31 1004   1.211   1.224   2.180 -0.4454 -0.1545 -0.2857
   38phy    C30 1005   1.144   1.354   2.221  0.0680 -0.1542 -0.6714
   38phy    C28 1006   1.200   1.422   2.350  0.3293  0.4050  0.2431
   38phy    C29 1007   1.314   1.512   2.304 -0.0592 -0.3536  0.0608
   38phy    C27 1008   1.080   1.472   2.434 -0.7674  0.1203  0.4340
   38phy    C26 1009   1.111   1.507   2.582  0.1309 -0.2439 -0.3328
   38phy    C25 1010   0.986   1.539   2.665  0.4431 -0.3668 -0.2427
   38phy    C23 1011   1.002   1.591   2.808  0.1259 -0.9319 -0.3553
   38phy    C24 1012   1.009   1.744   2.814  0.0029 -0.4203 -0.0066
   38phy    C22 1013   0.885   1.539   2.899  0.3261  0.3742 -0.4501
   38phy    C21 1014   0.912   1.428   2.997  0.2787  0.2545 -0.3533
   38phy    C20 1015   0.797   1.415   3.094  0.1508 -0.2470 -0.1331
   38phy    C18 1016   0.780   1.277   3.175 -0.3023 -0.3738  0.0466
   38phy    O01 1017   0.902   1.235   3.242  0.1827  0.0053  0.1877
   38phy    H01 1018   0.967   1.220   3.175  1.7287 -0.4634  1.7217
   38phy    C19 1019   0.682   1.324   3.289 -0.2828 -0.2989  0.2421
   38phy    C13 1020   0.733   1.157   3.077 -0.4151 -0.0732  0.3835
   38phy     H3 1021   0.812   1.151   2.998 -0.3410 -0.0718  0.4574
   38phy    O33 1022   0.621   1.187   3.004 -0.0116  0.1706  0.5814
   38phy    H1B 1023   0.657   1.232   2.930  1.2261 -0.4611  0.7668
   38phy    C12 1024   0.738   1.009   3.123 -0.1025  0.5450  0.5285
   38phy    O11 1025   0.862   0.973   3.179 -0.4566 -0.1430  0.6145
   38phy    H1A 1026   0.883   1.031   3.250 -1.7063  1.2560 -0.0962
   39phy    C35 1027   0.394   2.562   1.264 -0.2206  0.0805 -0.5845
   39phy    C33 1028   0.525   2.581   1.338 -0.5899  1.0298  1.0396
   39phy    C34 1029   0.648   2.544   1.251  0.4080 -0.0445  0.6957
   39phy    C32 1030   0.535   2.725   1.400 -0.4834  0.7548  0.3248
   39phy    C31 1031   0.646   2.766   1.497 -0.5228 -0.3050  0.0108
   39phy    C30 1032   0.662   2.921   1.495 -0.1412 -0.2571 -0.2864
   39phy    C28 1033   0.748   2.988   1.605 -0.0906 -0.4229 -0.4502
   39phy    C29 1034   0.824   3.097   1.537 -0.4249  0.2318  0.0244
   39phy    C27 1035   0.673   3.052   1.723  0.1407  0.0489  0.1863
   39phy    C26 1036   0.652   2.967   1.852 -0.3441 -0.2653  0.0871
   39phy    C25 1037   0.609   3.058   1.964 -0.7997  0.2359 -0.2460
   39phy    C23 1038   0.583   2.991   2.099  0.1734 -0.0384  0.0922
   39phy    C24 1039   0.710   2.982   2.183  0.2230  0.0948  0.2678
   39phy    C22 1040   0.491   3.089   2.174 -0.2878 -0.6102 -0.8074
   39phy    C21 1041   0.367   3.026   2.245 -0.0572  0.0342  0.3558
   39phy    C20 1042   0.260   3.120   2.301 -0.1705 -0.6884 -0.0939
   39phy    C18 1043   0.166   3.079   2.427 -0.1123 -0.2481  0.1523
   39phy    O01 1044   0.255   3.066   2.540  0.0438 -0.0756  0.0281
   39phy    H01 1045   0.202   3.060   2.617 -1.7923  0.3142 -1.1222
   39phy    C19 1046   0.084   3.216   2.451 -0.4708 -0.4976  0.3158
   39phy    C13 1047   0.071   2.953   2.408 -0.3564 -0.0350 -0.4612
   39phy     H3 1048   0.025   2.959   2.306 -1.3814  0.6130  0.0198
   39phy    O33 1049  -0.043   2.940   2.498  0.1723 -0.2341  0.6017
   39phy    H1B 1050  -0.014   2.930   2.586 -0.2949 -1.4535  0.6385
   39phy    C12 1051   0.132   2.810   2.419 -0.0971  0.1114  0.8425
   39phy    O11 1052   0.205   2.790   2.537 -0.2212 -0.4764 -0.1586
   39phy    H1A 1053   0.277   2.847   2.522 -0.1489 -0.2989  0.7723
   40phy    C35 1054   0.925   4.674   2.073 -0.6018 -0.1008  0.5268
   40phy    C33 1055   0.873   4.751   1.956 -0.6568 -0.5628  0.1298
   40phy    C34 1056   0.733   4.810   1.981 -0.0016 -0.1743 -0.1764
   40phy    C32 1057   0.972   4.863   1.896  0.3451  0.0357 -0.1129
   40phy    C31 1058   1.061   4.813   1.776 -0.1257  0.6149 -0.0028
   40phy    C30 1059   1.160   4.915   1.721 -0.5185  0.4074  0.5168
   40phy    C28 1060   1.256   4.858   1.615  0.7671 -0.2352 -0.4730
   40phy    C29 1061   1.190   4.874   1.475 -0.2286  0.3693 -0.4022
   40phy    C27 1062   1.385   4.943   1.617 -1.1455 -0.3792  0.1669
   40phy    C26 1063   1.513   4.877   1.676  0.5112  0.4407 -0.3095
   40phy    C25 1064   1.628   4.973   1.662 -0.2993 -0.0279 -0.3594
   40phy    C23 1065   1.762   4.950   1.742  0.0730  0.4170  0.2842
   40phy    C24 1066   1.884   4.992   1.662 -0.6898  0.0400  0.1066
   40phy    C22 1067   1.753   5.008   1.883  0.1166 -0.3776 -0.1259
   40phy    C21 1068   1.830   4.921   1.988  0.8392 -0.3781  0.4130
   40phy    C20 1069   1.810   4.991   2.118 -0.0310 -0.2279  0.2848
   40phy    C18 1070   1.862   4.936   2.257 -0.6284 -0.1571  0.0084
   40phy    O01 1071   2.003   4.886   2.240  0.3145 -0.1332  0.1895
   40phy    H01 1072   2.008   4.818   2.175  1.9627 -1.4770  1.6296
   40phy    C19 1073   1.879   5.072   2.321 -0.0906 -0.3622  0.0032
   40phy    C13 1074   1.771   4.839   2.344  0.5515 -0.0216 -0.5276
   40phy     H3 1075   1.667   4.879   2.359  0.3070 -1.0288  0.5986
   40phy    O33 1076   1.819   4.818   2.480  0.4801 -0.6094 -0.1220
   40phy    H1B 1077   1.906   4.783   2.475  0.7138 -0.0496  0.0108
   40phy    C12 1078   1.744   4.699   2.288  0.8327 -0.0717 -0.3298
   40phy    O11 1079   1.858   4.613   2.276  0.5734  0.1453  0.2357
   40phy    H1A 1080   1.821   4.529   2.256 -2.2348  1.2270  0.4144
   41phy    C35 1081   0.747   1.806   1.831  0.3068  0.4598  0.0747
   41phy    C33 1082   0.846   1.818   1.717  0.1122  0.1021 -0.5274
   41phy    C34 1083   0.779   1.800   1.577 -0.5803 -0.1467  0.4760
   41phy    C32 1084   0.904   1.959   1.730 -0.0187 -0.5041  0.0687
   41phy    C31 1085   1.050   2.002   1.712 -0.0646 -0.8133  0.6503
   41phy    C30 1086   1.075   2.156   1.707 -0.2825 -0.3097 -0.6123
   41phy    C28 1087   1.219   2.198   1.738 -0.4752 -0.8195  0.2827
   41phy    C29 1088   1.289   2.233   1.604 -0.2238  0.7106  0.0281
   41phy    C27 1089   1.227   2.336   1.814  0.0200  0.1224  0.2636
   41phy    C26 1090   1.278   2.312   1.957 -0.2254  0.0314  0.6677
   41phy    C25 1091   1.283   2.443   2.040  0.1760 -0.1095 -0.1438
   41phy    C23 1092   1.337   2.434   2.182 -0.3990  0.7231  0.3600
   41phy    C24 1093   1.431   2.543   2.215  0.6710  0.3256  0.1966
   41phy    C22 1094   1.213   2.440   2.275  0.2127  0.5111 -0.0347
   41phy    C21 1095   1.205   2.344   2.392  0.4205 -0.0736 -0.3175
   41phy    C20 1096   1.073   2.361   2.469 -0.0594  0.0778 -0.1336
   41phy    C18 1097   1.060   2.303   2.619  0.0552 -0.3786  0.7132
   41phy    O01 1098   1.177   2.342   2.697 -0.4175 -0.3876  0.4235
   41phy    H01 1099   1.186   2.279   2.766 -1.2535 -1.3614 -0.3229
   41phy    C19 1100   0.950   2.382   2.685 -0.2858 -0.6295 -0.5342
   41phy    C13 1101   1.031   2.143   2.623  0.0227  0.3072  0.0044
   41phy     H3 1102   0.956   2.112   2.545 -0.3486 -2.7604  1.4312
   41phy    O33 1103   0.959   2.103   2.737  0.1447  0.0423  0.2154
   41phy    H1B 1104   0.867   2.113   2.727  0.2441 -0.9110 -2.0910
   41phy    C12 1105   1.152   2.050   2.599 -0.2252 -0.3886 -0.1322
   41phy    O11 1106   1.221   2.001   2.715  0.2656  0.4287  0.3943
   41phy    H1A 1107   1.146   1.978   2.766 -0.3534  1.1738 -0.1539
   42phy    C35 1108   0.996   0.797   1.641 -0.0869 -0.1351 -0.3654
   42phy    C33 1109   0.867   0.706   1.650 -0.0065  0.4104  0.4600
   42phy    C34 1110   0.842   0.673   1.800  0.4239 -0.4422 -0.2256
   42phy    C32 1111   0.749   0.776   1.589  0.4985  0.2468 -0.1091
   42phy    C31 1112   0.682   0.685   1.482  0.2673  0.2448 -0.4021
   42phy    C30 1113   0.572   0.753   1.402 -0.1226  0.6676 -0.1674
   42phy    C28 1114   0.537   0.654   1.293 -0.0756  0.3408  0.5953
   42phy    C29 1115   0.416   0.570   1.347  0.1373  0.6063 -0.8794
   42phy    C27 1116   0.494   0.735   1.169  0.2481  0.6432  0.2132
   42phy    C26 1117   0.517   0.643   1.044 -0.0054  0.6067  0.3434
   42phy    C25 1118   0.502   0.712   0.913 -0.0797  0.4713  0.6062
   42phy    C23 1119   0.528   0.622   0.789  0.0773  0.3778 -0.0005
   42phy    C24 1120   0.480   0.690   0.660  0.1269  0.2071 -0.4952
   42phy    C22 1121   0.670   0.567   0.775 -0.1250  0.5605  0.5172
   42phy    C21 1122   0.685   0.425   0.721  0.2695  0.0152  0.4874
   42phy    C20 1123   0.833   0.392   0.709 -0.2267 -0.2812  0.3769
   42phy    C18 1124   0.885   0.239   0.684  0.1664 -0.4073 -0.1477
   42phy    O01 1125   0.802   0.157   0.762 -0.4361  0.2485 -0.1874
   42phy    H01 1126   0.842   0.156   0.847 -0.5241  0.5652 -0.1414
   42phy    C19 1127   1.032   0.233   0.733 -0.3397 -0.2949 -0.7795
   42phy    C13 1128   0.873   0.202   0.527  0.2696  0.2585 -0.3519
   42phy     H3 1129   0.763   0.199   0.511  0.1743  2.9065 -0.6277
   42phy    O33 1130   0.896   0.306   0.431 -0.6282  0.2858 -0.0525
   42phy    H1B 1131   0.985   0.292   0.407  0.3336  0.3850  2.9644
   42phy    C12 1132   0.873   0.057   0.469  0.0249  0.4866 -0.0930
   42phy    O11 1133   0.980   0.019   0.390  0.4951  0.2101  0.2226
   42phy    H1A 1134   1.016   0.094   0.347  2.3140  0.4832  2.0390
   43phy    C35 1135   0.812   0.533   2.607  0.4238 -0.2468 -0.1256
   43phy    C33 1136   0.690   0.562   2.516 -0.1443  0.0063 -0.3134
   43phy    C34 1137   0.741   0.600   2.375 -0.0921 -0.2401 -0.1043
   43phy    C32 1138   0.604   0.429   2.522 -0.4486 -0.0889 -0.4972
   43phy    C31 1139   0.454   0.453   2.528 -0.0644  0.5851  0.1028
   43phy    C30 1140   0.373   0.328   2.493  0.3002 -0.0435  0.3803
   43phy    C28 1141   0.221   0.356   2.506  0.0031  0.4076  0.6136
   43phy    C29 1142   0.149   0.319   2.369 -0.6242 -0.6270 -0.1423
   43phy    C27 1143   0.163   0.292   2.635  0.1407  0.5740  0.4304
   43phy    C26 1144   0.055   0.387   2.694  0.2920  0.3673  0.0165
   43phy    C25 1145  -0.008   0.334   2.824  0.2652 -0.0748  0.3942
   43phy    C23 1146  -0.068   0.446   2.908 -0.4195  0.1785 -0.1118
   43phy    C24 1147  -0.217   0.447   2.909 -0.4639  0.8449 -0.5695
   43phy    C22 1148  -0.006   0.431   3.051 -0.8242  0.0989  0.5027
   43phy    C21 1149   0.058   0.566   3.101 -0.0037 -0.2652  0.5423
   43phy    C20 1150   0.086   0.559   3.255 -0.2487  0.2483  0.0104
   43phy    C18 1151   0.113   0.685   3.333  0.7142  0.2634 -0.4960
   43phy    O01 1152   0.004   0.778   3.321 -0.6465  0.4005  0.4852
   43phy    H01 1153  -0.072   0.736   3.356 -0.5411 -0.1698  0.0454
   43phy    C19 1154   0.096   0.623   3.475 -0.0822 -0.6976 -0.5716
   43phy    C13 1155   0.258   0.757   3.308  0.2569  0.1872  0.8378
   43phy     H3 1156   0.337   0.678   3.296 -1.6466 -1.8721  1.3267
   43phy    O33 1157   0.303   0.826   3.422 -0.6039  0.0335  0.2092
   43phy    H1B 1158   0.235   0.847   3.484 -1.2403  2.8582 -1.2612
   43phy    C12 1159   0.283   0.850   3.183 -0.3446  0.0175  0.1874
   43phy    O11 1160   0.223   0.982   3.181 -0.3579 -0.0979 -0.0434
   43phy    H1A 1161   0.141   0.975   3.227 -0.2916  0.0122  0.0928
   44phy    C35 1162   2.058   1.912   1.555 -0.6994 -0.5667 -0.3294
   44phy    C33 1163   1.953   1.867   1.656  0.8483 -0.2311  0.1854
   44phy    C34 1164   2.003   1.890   1.798 -0.2331 -0.6006 -0.1315
   44phy    C32 1165   1.822   1.932   1.626  0.2197 -0.7499  0.1451
   44phy    C31 1166   1.728   1.851   1.538  0.7375  0.6761 -0.1460
   44phy    C30 1167   1.587   1.917   1.514  0.2623 -0.6744  0.1653
   44phy    C28 1168   1.495   1.844   1.412  0.2327 -0.7432  0.7787
   44phy    C29 1169   1.372   1.778   1.475  0.4079  0.0966  0.3139
   44phy    C27 1170   1.451   1.936   1.296 -0.1461  0.2199  0.1407
   44phy    C26 1171   1.451   1.877   1.153  0.7838 -0.4277  0.2983
   44phy    C25 1172   1.423   1.972   1.035 -0.3199 -0.1748 -0.1720
   44phy    C23 1173   1.382   1.891   0.913 -0.2780 -0.1911  0.2646
   44phy    C24 1174   1.262   1.944   0.835  0.1845  0.2541  0.1059
   44phy    C22 1175   1.516   1.872   0.829  1.0705  0.7146 -0.3713
   44phy    C21 1176   1.501   1.752   0.737 -0.7211 -0.1177  0.3972
   44phy    C20 1177   1.624   1.745   0.641  0.5103 -0.2302  0.3240
   44phy    C18 1178   1.656   1.627   0.548  0.2972  0.1989  0.3726
   44phy    O01 1179   1.653   1.499   0.615  0.1788  0.4175  0.0027
   44phy    H01 1180   1.571   1.480   0.656  0.3200  0.1418  0.1573
   44phy    C19 1181   1.800   1.655   0.503 -0.3663  0.3658  0.3998
   44phy    C13 1182   1.558   1.606   0.420 -0.7321 -0.8103 -0.8538
   44phy     H3 1183   1.465   1.570   0.471  0.4166 -0.2733  1.8031
   44phy    O33 1184   1.502   1.713   0.352 -0.4220  0.0357  0.1806
   44phy    H1B 1185   1.560   1.745   0.286 -1.2780 -0.9605 -1.0907
   44phy    C12 1186   1.562   1.477   0.331 -0.3333 -0.2396 -0.2114
   44phy    O11 1187   1.592   1.356   0.393  0.2376 -0.4431 -0.0860
   44phy    H1A 1188   1.601   1.297   0.320  1.0753 -1.3378  0.7163
   45phy    C35 1189   1.004   2.521   1.457  0.0317  0.4934 -0.5169
   45phy    C33 1190   1.095   2.631   1.411 -0.4073 -0.4680 -0.3823
   45phy    C34 1191   1.048   2.675   1.272  0.1856  0.4847 -0.5214
   45phy    C32 1192   1.079   2.751   1.505  0.1694  0.0029  0.4172
   45phy    C31 1193   1.165   2.781   1.630 -0.0063  0.5185 -0.1219
   45phy    C30 1194   1.135   2.915   1.692 -0.1212 -0.1815  0.1696
   45phy    C28 1195   1.217   2.945   1.818  0.9940 -0.3678 -0.0721
   45phy    C29 1196   1.329   3.049   1.785 -0.3619  0.4300 -0.5771
   45phy    C27 1197   1.113   3.009   1.918 -0.2671  0.3482  0.1779
   45phy    C26 1198   1.151   3.000   2.066  0.0958 -0.2972 -0.2519
   45phy    C25 1199   1.055   3.090   2.147 -0.2290 -0.4741  0.2211
   45phy    C23 1200   1.099   3.136   2.287  0.0761  0.1128 -0.4546
   45phy    C24 1201   1.082   3.287   2.310 -0.3620  0.2190  0.5580
   45phy    C22 1202   1.021   3.050   2.390 -0.7288  0.5410 -0.3172
   45phy    C21 1203   1.125   2.969   2.469 -0.1299 -0.1078  0.1843
   45phy    C20 1204   1.064   2.910   2.600 -0.4298  0.1334  0.1183
   45phy    C18 1205   1.154   2.844   2.713 -0.5222 -0.7677  0.1679
   45phy    O01 1206   1.253   2.935   2.772 -0.0057  0.4373  0.1291
   45phy    H01 1207   1.219   3.022   2.772  0.7104  0.7809  2.1169
   45phy    C19 1208   1.054   2.836   2.829 -0.1858 -0.0738 -0.8120
   45phy    C13 1209   1.222   2.703   2.668 -0.1585 -0.3592  0.1290
   45phy     H3 1210   1.156   2.656   2.590  1.0589 -2.5915  0.3405
   45phy    O33 1211   1.217   2.602   2.774 -0.5502 -0.4153 -0.6624
   45phy    H1B 1212   1.221   2.512   2.746  1.3578 -1.1363  1.6159
   45phy    C12 1213   1.366   2.703   2.593  0.2930  0.0142  0.2354
   45phy    O11 1214   1.463   2.772   2.668  0.0989 -0.0230  0.4814
   45phy    H1A 1215   1.410   2.838   2.708 -1.2016 -1.6724  1.6254
   46phy    C35 1216   1.629   2.857   2.305 -0.2265 -0.1451  0.1025
   46phy    C33 1217   1.639   2.936   2.186 -0.1867  0.1360  0.0166
   46phy    C34 1218   1.629   2.854   2.062  0.0075  0.8476  0.3764
   46phy    C32 1219   1.531   3.047   2.191 -0.2780  0.0345  0.0921
   46phy    C31 1220   1.555   3.175   2.105 -0.2149 -0.1306 -0.3052
   46phy    C30 1221   1.456   3.289   2.131 -0.3321  0.0703 -0.5211
   46phy    C28 1222   1.477   3.428   2.075 -0.3390  0.1255  0.2773
   46phy    C29 1223   1.436   3.428   1.928  0.6154  0.2062 -0.0578
   46phy    C27 1224   1.386   3.530   2.145 -0.2300 -0.8952 -0.2124
   46phy    C26 1225   1.464   3.626   2.242  0.3513 -0.4628 -0.2684
   46phy    C25 1226   1.371   3.715   2.321  0.1222 -0.0908  0.1533
   46phy    C23 1227   1.443   3.819   2.413  0.4500  0.0692 -0.0463
   46phy    C24 1228   1.392   3.949   2.369  0.4392  0.3860 -0.2847
   46phy    C22 1229   1.438   3.777   2.559  0.2534  0.1749  0.0803
   46phy    C21 1230   1.542   3.823   2.660  0.2640 -0.1168 -0.5920
   46phy    C20 1231   1.484   3.854   2.794  0.3333 -0.4249  0.1964
   46phy    C18 1232   1.566   3.907   2.913  0.0612  0.4802 -0.4752
   46phy    O01 1233   1.681   3.974   2.873  0.1449 -0.0695  0.2974
   46phy    H01 1234   1.734   3.920   2.817  0.1333  0.1460  0.0781
   46phy    C19 1235   1.475   4.022   2.969  0.0882 -0.2033 -0.4284
   46phy    C13 1236   1.620   3.782   3.008  0.1133  0.5318 -0.3677
   46phy     H3 1237   1.675   3.708   2.944 -0.0499  0.8407 -0.8687
   46phy    O33 1238   1.507   3.709   3.049 -0.1313  0.5993 -0.0728
   46phy    H1B 1239   1.513   3.619   3.023  1.8388  0.9944 -1.2182
   46phy    C12 1240   1.719   3.813   3.129 -0.2907  0.1753  0.3004
   46phy    O11 1241   1.845   3.876   3.107  0.5181  0.3768 -0.0662
   46phy    H1A 1242   1.830   3.969   3.112  0.9652  0.4520 -0.0851
   47phy    C35 1243   3.847   2.261   1.317 -0.2262 -0.8828 -0.0738
   47phy    C33 1244   3.784   2.331   1.438 -0.4609  0.2015  0.2293
   47phy    C34 1245   3.861   2.310   1.562 -0.2186  0.7244 -0.0948
   47phy    C32 1246   3.772   2.481   1.418 -0.3554 -0.3805 -0.0087
   47phy    C31 1247   3.633   2.538   1.368 -0.3691  0.7357  0.1380
   47phy    C30 1248   3.619   2.684   1.411 -0.0446  0.8314  0.5495
   47phy    C28 1249   3.489   2.747   1.367  0.0028  0.4727 -0.0457
   47phy    C29 1250   3.366   2.716   1.455 -0.1355  0.1944  0.4019
   47phy    C27 1251   3.517   2.900   1.357  0.0463  0.4900  0.7167
   47phy    C26 1252   3.441   2.962   1.238  0.2798 -0.7393  0.3748
   47phy    C25 1253   3.451   3.117   1.219  0.5672  0.3161  0.5839
   47phy    C23 1254   3.393   3.164   1.082 -0.4836  0.3763 -0.3603
   47phy    C24 1255   3.244   3.173   1.082 -0.0673 -0.0514  0.2929
   47phy    C22 1256   3.446   3.303   1.048 -0.4451 -0.7318  0.7493
   47phy    C21 1257   3.565   3.315   0.963  0.1093  0.0199 -0.3277
   47phy    C20 1258   3.589   3.467   0.943 -0.1261  0.2993 -0.0210
   47phy    C18 1259   3.730   3.525   0.888 -0.5500  0.4515 -0.0787
   47phy    O01 1260   3.830   3.437   0.941 -0.0375  0.1419  0.3395
   47phy    H01 1261   3.824   3.444   1.034  2.4259 -1.1768  0.6771
   47phy    C19 1262   3.745   3.664   0.960 -0.1143 -0.2269 -0.2298
   47phy    C13 1263   3.732   3.527   0.727  0.0383 -0.2712 -0.0191
   47phy     H3 1264   3.714   3.420   0.700  0.0692  0.0479 -1.3968
   47phy    O33 1265   3.619   3.580   0.659 -0.2367 -0.0755  0.6598
   47phy    H1B 1266   3.629   3.672   0.647 -0.5478 -0.1255 -0.0566
   47phy    C12 1267   3.862   3.527   0.644  0.1318 -0.9165  0.6420
   47phy    O11 1268   3.981   3.484   0.705  0.1953 -0.7156  0.2796
   47phy    H1A 1269   3.954   3.435   0.780 -1.6242  1.9223  1.4875
   48phy    C35 1270   2.675   2.229   2.387 -0.6314 -0.1980  0.6827
   48phy    C33 1271   2.548   2.277   2.330  0.5075 -0.1033  0.5464
   48phy    C34 1272   2.569   2.361   2.201 -0.1323 -0.5873 -0.2241
   48phy    C32 1273   2.454   2.157   2.318  0.5095 -0.0944 -0.4538
   48phy    C31 1274   2.305   2.200   2.321 -0.2546 -0.2986 -0.5585
   48phy    C30 1275   2.208   2.078   2.308  0.0338 -0.3140 -0.2914
   48phy    C28 1276   2.060   2.098   2.288  0.5185 -0.3248 -0.4192
   48phy    C29 1277   2.016   1.984   2.202  0.1944 -0.1332  0.5446
   48phy    C27 1278   1.975   2.124   2.417  0.0148  0.2320  0.5831
   48phy    C26 1279   1.837   2.196   2.405 -0.4839 -0.0765 -0.2742
   48phy    C25 1280   1.780   2.231   2.545 -0.3116 -0.1514 -0.3258
   48phy    C23 1281   1.658   2.324   2.536  0.1683 -0.0299  0.1671
   48phy    C24 1282   1.529   2.241   2.555 -0.1943 -0.2860 -0.3998
   48phy    C22 1283   1.665   2.424   2.651  0.1156  0.5152  0.2254
   48phy    C21 1284   1.719   2.558   2.604 -0.1069 -0.6858 -0.5593
   48phy    C20 1285   1.757   2.656   2.724  0.2845 -0.0216 -0.5221
   48phy    C18 1286   1.788   2.810   2.713  0.5350 -0.1705  0.3852
   48phy    O01 1287   1.684   2.857   2.624  0.2534  0.2221 -0.0176
   48phy    H01 1288   1.606   2.806   2.622  0.9260 -0.8999  1.0082
   48phy    C19 1289   1.764   2.858   2.856  0.0439 -0.1261 -0.5357
   48phy    C13 1290   1.932   2.848   2.648  0.1332 -0.0419  0.2840
   48phy     H3 1291   1.940   2.798   2.548  0.0928 -1.1693  0.8294
   48phy    O33 1292   2.040   2.776   2.718  0.2931  0.2308 -0.0795
   48phy    H1B 1293   2.118   2.824   2.702  2.5672 -2.9911  0.4304
   48phy    C12 1294   1.966   2.998   2.601  0.3307 -0.1875 -0.3077
   48phy    O11 1295   1.931   3.098   2.697 -0.1021  0.3930 -0.4108
   48phy    H1A 1296   1.879   3.160   2.649  1.6797  1.0770 -1.5625
   49phy    C35 1297   1.555   1.995   2.126  0.4698 -0.6307  0.2299
   49phy    C33 1298   1.603   2.013   1.986  0.3071  0.2464  0.7221
   49phy    C34 1299   1.494   1.957   1.892 -0.0344 -0.0672  0.1336
   49phy    C32 1300   1.632   2.163   1.942  0.2288  0.1819 -0.1320
   49phy    C31 1301   1.780   2.194   1.967  0.4263  0.3180  0.6081
   49phy    C30 1302   1.824   2.324   1.900  0.1679 -0.1585 -0.6311
   49phy    C28 1303   1.974   2.357   1.912 -0.0233  0.2488 -0.4676
   49phy    C29 1304   2.026   2.385   1.772  0.1174 -0.2924 -0.2001
   49phy    C27 1305   2.000   2.482   1.999  0.8688 -0.5313 -0.6737
   49phy    C26 1306   2.071   2.473   2.136  0.3616  0.4650 -0.6691
   49phy    C25 1307   2.073   2.605   2.215 -0.1303 -0.8197  0.3736
   49phy    C23 1308   2.175   2.608   2.334  0.3736  0.1202  0.3143
   49phy    C24 1309   2.256   2.739   2.330  0.7462  0.0722 -0.1705
   49phy    C22 1310   2.098   2.573   2.462 -0.2757 -0.2605 -0.8689
   49phy    C21 1311   2.179   2.526   2.585  0.1194 -0.2294 -0.3624
   49phy    C20 1312   2.090   2.466   2.694 -0.4876  0.0626 -0.0863
   49phy    C18 1313   2.135   2.388   2.823 -0.6534  0.2184 -0.6625
   49phy    O01 1314   2.189   2.482   2.927 -0.0529 -0.0263  0.1862
   49phy    H01 1315   2.138   2.561   2.924 -1.5872 -0.9557  0.3815
   49phy    C19 1316   1.998   2.345   2.876 -0.0077  0.6671  0.4866
   49phy    C13 1317   2.230   2.261   2.796 -0.4702 -0.3133  0.3675
   49phy     H3 1318   2.192   2.206   2.706  0.3114  2.2022 -1.5983
   49phy    O33 1319   2.231   2.153   2.894  0.0885 -0.0409 -0.3670
   49phy    H1B 1320   2.309   2.152   2.946  1.6092  1.2482 -2.4917
   49phy    C12 1321   2.384   2.295   2.760 -0.0449 -0.0638 -0.3213
   49phy    O11 1322   2.477   2.319   2.862 -0.3522 -0.3148  0.0095
   49phy    H1A 1323   2.550   2.262   2.846  0.7668  1.0875 -0.0471
   50phy    C35 1324   0.923   2.700   0.516  0.3909  0.1838  0.2326
   50phy    C33 1325   0.774   2.731   0.534 -0.2407  0.9991  0.1771
   50phy    C34 1326   0.748   2.875   0.518  0.1993  0.5672 -0.1634
   50phy    C32 1327   0.685   2.650   0.439 -0.1179  0.1836 -0.6005
   50phy    C31 1328   0.646   2.501   0.474  0.1272  0.0415  0.2617
   50phy    C30 1329   0.543   2.432   0.383 -0.5604 -0.3923 -0.0483
   50phy    C28 1330   0.517   2.288   0.422 -0.3060 -0.1030  0.8273
   50phy    C29 1331   0.372   2.266   0.473 -0.6830  0.2681 -0.0700
   50phy    C27 1332   0.541   2.198   0.300 -0.5810  0.5127  0.1310
   50phy    C26 1333   0.588   2.053   0.342 -0.2982  0.0165  0.4947
   50phy    C25 1334   0.616   1.985   0.208  0.4685  0.4679 -0.5061
   50phy    C23 1335   0.672   1.843   0.230  0.0182 -0.5471  0.0510
   50phy    C24 1336   0.597   1.727   0.165  0.5691  0.3130  0.9673
   50phy    C22 1337   0.817   1.840   0.185  0.2843 -0.4446 -0.5431
   50phy    C21 1338   0.914   1.755   0.265  0.2618  0.2895  0.1165
   50phy    C20 1339   1.059   1.759   0.205 -0.1090 -0.0846  0.1774
   50phy    C18 1340   1.155   1.880   0.236 -0.9875  0.0557 -0.1677
   50phy    O01 1341   1.087   2.000   0.193 -0.8553  0.0345 -0.1318
   50phy    H01 1342   1.088   2.000   0.099 -1.9172 -0.0153 -0.1578
   50phy    C19 1343   1.274   1.855   0.141  0.1506 -0.1565  0.8797
   50phy    C13 1344   1.203   1.888   0.386 -0.1183  0.0216 -0.1660
   50phy     H3 1345   1.108   1.905   0.442  0.6888  0.4293  1.1289
   50phy    O33 1346   1.240   1.764   0.450  0.6249 -0.3467  0.4009
   50phy    H1B 1347   1.328   1.750   0.419  0.3297  0.1035 -0.6576
   50phy    C12 1348   1.254   2.019   0.461  0.2607  0.3302  0.4765
   50phy    O11 1349   1.263   2.142   0.391  0.4762 -0.1125 -0.8646
   50phy    H1A 1350   1.174   2.156   0.365 -0.3204 -1.8771  0.6509
   51phy    C35 1351   1.052   2.009   1.292 -0.0116  0.1475 -0.0008
   51phy    C33 1352   0.977   2.100   1.196  0.1014 -0.7702  0.1429
   51phy    C34 1353   0.835   2.130   1.253  0.0401  0.2918 -0.1447
   51phy    C32 1354   1.049   2.233   1.165  0.1787  0.1692  0.0769
   51phy    C31 1355   1.005   2.288   1.033 -0.1970 -0.2250  0.3560
   51phy    C30 1356   1.058   2.426   1.014 -0.3703 -0.2000  0.4546
   51phy    C28 1357   1.031   2.495   0.876 -0.9749 -0.9939  0.3807
   51phy    C29 1358   0.918   2.606   0.886 -0.4274  0.5439  0.3231
   51phy    C27 1359   1.156   2.578   0.842 -0.0526 -0.1985  0.0368
   51phy    C26 1360   1.223   2.567   0.698  0.5076  0.1335 -0.5328
   51phy    C25 1361   1.353   2.639   0.690 -0.0064  0.3232 -0.1558
   51phy    C23 1362   1.418   2.652   0.550 -0.4174  0.2660  0.1306
   51phy    C24 1363   1.463   2.793   0.519 -0.5742 -0.5127  0.4406
   51phy    C22 1364   1.519   2.536   0.534 -0.5143  0.4283  0.0529
   51phy    C21 1365   1.500   2.449   0.406  0.3186 -0.5809  0.7019
   51phy    C20 1366   1.593   2.326   0.414  0.3745 -0.0120  0.2146
   51phy    C18 1367   1.591   2.221   0.290 -0.5320  0.2958 -0.4050
   51phy    O01 1368   1.457   2.190   0.242 -0.1581 -0.3576  0.1168
   51phy    H01 1369   1.400   2.176   0.316 -1.8713 -0.5505 -1.1731
   51phy    C19 1370   1.653   2.089   0.345 -0.0387 -0.0903  0.1498
   51phy    C13 1371   1.666   2.274   0.161  0.2807  0.0614  0.6898
   51phy     H3 1372   1.609   2.366   0.133 -1.6676 -1.1126  0.6392
   51phy    O33 1373   1.789   2.334   0.180  0.0569  0.2112 -0.4316
   51phy    H1B 1374   1.853   2.266   0.192  0.9589  1.1769  0.4854
   51phy    C12 1375   1.657   2.224   0.012  0.1639 -0.6898  0.6020
   51phy    O11 1376   1.538   2.162  -0.015  0.5750 -0.2845  0.0808
   51phy    H1A 1377   1.485   2.173   0.062  1.4675  0.3939  0.6089
   52phy    C35 1378   2.656   0.580   1.632  0.2813  0.8827  0.7843
   52phy    C33 1379   2.542   0.482   1.649  0.0496  0.1338 -0.1361
   52phy    C34 1380   2.580   0.394   1.766 -0.0197 -0.0601  0.2072
   52phy    C32 1381   2.410   0.553   1.687  0.0184  0.2966  0.3432
   52phy    C31 1382   2.311   0.561   1.569 -0.0032 -0.2446  0.0091
   52phy    C30 1383   2.185   0.626   1.620  0.2933  0.7292  0.2090
   52phy    C28 1384   2.083   0.616   1.508  0.0773 -0.0286  0.3855
   52phy    C29 1385   1.960   0.544   1.550  0.1677  0.0327  0.4577
   52phy    C27 1386   2.044   0.752   1.450 -0.0910  0.0767  0.1254
   52phy    C26 1387   1.985   0.753   1.307  0.5441 -0.1851  0.0025
   52phy    C25 1388   1.979   0.897   1.248 -0.2271  0.1298  0.4994
   52phy    C23 1389   1.899   0.912   1.118 -0.0908 -0.0567 -0.0858
   52phy    C24 1390   1.751   0.922   1.145  0.2879 -0.3280 -0.4659
   52phy    C22 1391   1.955   1.040   1.045 -0.0912 -0.8803 -0.0270
   52phy    C21 1392   1.957   1.050   0.890  0.0337  0.1698 -0.0097
   52phy    C20 1393   1.998   1.194   0.847  0.6468  0.2757  0.0908
   52phy    C18 1394   1.983   1.225   0.693 -0.1515 -0.1622 -0.2119
   52phy    O01 1395   2.071   1.133   0.617 -0.3116 -0.1911 -0.0114
   52phy    H01 1396   2.081   1.050   0.658 -0.9578 -0.4277 -0.3132
   52phy    C19 1397   2.066   1.354   0.693  0.8410 -0.8612 -0.6282
   52phy    C13 1398   1.841   1.228   0.616 -0.0960  0.5989  0.0071
   52phy     H3 1399   1.770   1.283   0.683 -2.6055 -0.0535 -1.9614
   52phy    O33 1400   1.825   1.312   0.502  0.0551  0.4113  0.3000
   52phy    H1B 1401   1.746   1.361   0.511  0.0404  0.5690 -0.5886
   52phy    C12 1402   1.735   1.110   0.608 -0.2286  0.9132  0.1615
   52phy    O11 1403   1.715   1.036   0.494  0.0860 -0.0361  0.9538
   52phy    H1A 1404   1.670   1.084   0.427 -0.3131 -3.0544 -1.1825
   53phy    C35 1405   1.429   3.385   1.090 -0.4065 -0.3351 -0.2192
   53phy    C33 1406   1.582   3.388   1.053 -0.3904 -0.8176  0.0453
   53phy    C34 1407   1.662   3.436   1.173 -0.1698 -0.3261  0.0441
   53phy    C32 1408   1.645   3.261   0.989 -0.0146  0.2469 -0.3785
   53phy    C31 1409   1.719   3.286   0.862  0.0665 -0.0856  0.7934
   53phy    C30 1410   1.791   3.156   0.807 -0.1815 -0.2038 -0.0752
   53phy    C28 1411   1.872   3.173   0.679 -0.4593  0.1332  0.2457
   53phy    C29 1412   1.997   3.079   0.694  0.2703  0.1171 -0.1041
   53phy    C27 1413   1.788   3.138   0.560 -0.0461  0.3569  0.6671
   53phy    C26 1414   1.775   3.243   0.444 -0.3442 -0.1712  0.1607
   53phy    C25 1415   1.672   3.207   0.339 -0.2474  0.1761  0.0659
   53phy    C23 1416   1.668   3.310   0.216  0.3817 -0.1819  0.3499
   53phy    C24 1417   1.737   3.235   0.100  0.7064 -0.4567  0.1000
   53phy    C22 1418   1.523   3.354   0.178 -0.5848  0.0613  0.3576
   53phy    C21 1419   1.468   3.480   0.243  0.8052  0.2223 -0.4930
   53phy    C20 1420   1.319   3.505   0.230  0.1008  0.0452  0.3949
   53phy    C18 1421   1.239   3.638   0.273  0.3626 -0.1410  0.5684
   53phy    O01 1422   1.292   3.677   0.403  0.4259 -0.1859  1.0695
   53phy    H01 1423   1.295   3.602   0.459  1.2181  0.1838  1.5405
   53phy    C19 1424   1.091   3.590   0.283  0.4055 -0.0196  0.1658
   53phy    C13 1425   1.266   3.765   0.176 -0.1355 -0.3426 -0.4965
   53phy     H3 1426   1.377   3.772   0.173 -0.0038 -1.3432  1.0451
   53phy    O33 1427   1.249   3.747   0.036  0.6740 -0.1830  0.2614
   53phy    H1B 1428   1.331   3.744  -0.008  1.0245 -2.8518  0.9229
   53phy    C12 1429   1.259   3.916   0.215 -0.9448  0.4444 -0.0706
   53phy    O11 1430   1.306   3.946   0.340  0.1252 -0.5338  0.2602
   53phy    H1A 1431   1.266   3.875   0.386 -1.3771  0.1433  0.0450
   54phy    C35 1432   2.954   3.139   1.481  0.6733 -0.3447  0.0269
   54phy    C33 1433   2.892   3.018   1.549  0.0660  0.2708  0.6092
   54phy    C34 1434   2.934   3.015   1.691 -0.1818 -0.3298  0.1595
   54phy    C32 1435   2.739   3.002   1.535  0.2531  0.2235 -0.6325
   54phy    C31 1436   2.695   2.878   1.457  0.6440  0.1502 -0.2311
   54phy    C30 1437   2.545   2.865   1.440  0.1360 -0.7832  0.0538
   54phy    C28 1438   2.514   2.721   1.384 -0.2097 -0.1986  0.0187
   54phy    C29 1439   2.464   2.619   1.493 -0.4045 -0.6283 -0.0203
   54phy    C27 1440   2.415   2.722   1.266 -0.4681 -0.0352 -0.5425
   54phy    C26 1441   2.463   2.633   1.151  0.5015  0.1346 -0.1043
   54phy    C25 1442   2.377   2.638   1.020 -0.8764 -0.0430  0.1948
   54phy    C23 1443   2.451   2.572   0.903 -0.1665 -0.6609 -0.1751
   54phy    C24 1444   2.407   2.427   0.884 -0.6304 -0.5264 -0.0389
   54phy    C22 1445   2.406   2.653   0.779 -0.2286 -0.5033 -0.0117
   54phy    C21 1446   2.497   2.670   0.657 -0.1240 -0.2260 -0.1995
   54phy    C20 1447   2.429   2.762   0.552 -0.0633 -0.5773 -0.4815
   54phy    C18 1448   2.513   2.817   0.435  0.2160 -0.1805  0.3829
   54phy    O01 1449   2.626   2.879   0.488 -0.1810 -0.1510  0.2645
   54phy    H01 1450   2.595   2.949   0.541  0.6044  0.8424 -0.5422
   54phy    C19 1451   2.418   2.925   0.369 -0.3733  0.5227 -0.1066
   54phy    C13 1452   2.549   2.706   0.326  0.4427  0.3169 -0.0149
   54phy     H3 1453   2.609   2.632   0.386  1.3177  1.0644  0.0429
   54phy    O33 1454   2.445   2.611   0.284  0.1349 -0.0575  0.0939
   54phy    H1B 1455   2.402   2.653   0.212 -1.3185 -0.3380  0.7639
   54phy    C12 1456   2.667   2.717   0.227 -0.1976  0.2196  0.1074
   54phy    O11 1457   2.762   2.814   0.261 -0.4532 -0.0947 -0.6157
   54phy    H1A 1458   2.742   2.828   0.352 -0.1965 -1.8359 -0.2699
   55phy    C35 1459   5.125   4.264   1.068  0.3189 -0.2034 -1.0686
   55phy    C33 1460   5.155   4.360   1.189 -0.1913 -0.4051 -0.2657
   55phy    C34 1461   5.226   4.300   1.304 -0.5895 -0.2367 -0.5357
   55phy    C32 1462   5.231   4.483   1.123  0.5117  0.1643 -0.2474
   55phy    C31 1463   5.161   4.620   1.138  0.0994 -0.1116  0.4430
   55phy    C30 1464   5.227   4.728   1.056 -0.0287 -0.3988  0.0215
   55phy    C28 1465   5.188   4.875   1.079 -0.8494 -0.3311  0.3216
   55phy    C29 1466   5.266   4.927   1.194  0.3461 -0.0461  0.2567
   55phy    C27 1467   5.220   4.962   0.955 -0.2765 -0.1631  0.0746
   55phy    C26 1468   5.093   5.015   0.887  0.8377 -0.0278  0.3480
   55phy    C25 1469   5.120   5.113   0.769  0.2931  0.4355  0.3936
   55phy    C23 1470   4.997   5.150   0.669 -0.3892  0.0526 -0.2098
   55phy    C24 1471   4.927   5.285   0.700 -0.0577  0.0945  0.2445
   55phy    C22 1472   5.044   5.153   0.521 -0.5260  0.2621 -0.1808
   55phy    C21 1473   5.098   5.022   0.450 -0.1347  0.1582 -0.3799
   55phy    C20 1474   5.122   5.046   0.299  0.4174  0.5163 -0.1184
   55phy    C18 1475   5.187   4.932   0.208 -0.0536  0.2728  0.0542
   55phy    O01 1476   5.300   4.870   0.280  0.2870 -0.2657  0.5185
   55phy    H01 1477   5.303   4.780   0.254  0.3556  0.2009 -1.2092
   55phy    C19 1478   5.252   5.006   0.094 -0.0611 -0.1479  0.1819
   55phy    C13 1479   5.083   4.816   0.162 -0.0335 -0.1317  0.0025
   55phy     H3 1480   5.040   4.778   0.259 -2.0697 -1.1842 -1.2569
   55phy    O33 1481   4.960   4.860   0.110 -0.3556 -0.1587  0.3286
   55phy    H1B 1482   4.920   4.798   0.051 -1.1297  0.5025  0.1481
   55phy    C12 1483   5.125   4.665   0.125  0.0345 -0.1586 -0.1402
   55phy    O11 1484   5.257   4.631   0.154 -0.1638  0.0988 -0.0074
   55phy    H1A 1485   5.298   4.593   0.079  1.1709  2.5817 -0.6198
   56phy    C35 1486   2.347   2.126   1.896 -0.6042  0.1843  0.1277
   56phy    C33 1487   2.436   2.161   1.780  0.4464 -1.1055 -0.0648
   56phy    C34 1488   2.348   2.153   1.661  0.0296 -0.1880  0.4039
   56phy    C32 1489   2.501   2.299   1.798 -0.1892 -0.6197  0.2147
   56phy    C31 1490   2.658   2.292   1.816  0.2945  0.1139 -0.6369
   56phy    C30 1491   2.705   2.433   1.841  0.5727  0.5075 -0.4703
   56phy    C28 1492   2.852   2.457   1.885  0.2596 -0.2222  0.6476
   56phy    C29 1493   2.960   2.428   1.775  0.1291 -0.0498 -0.7284
   56phy    C27 1494   2.858   2.608   1.923  0.1662  0.0485  0.3548
   56phy    C26 1495   2.949   2.646   2.037  0.5483  0.1319  0.5768
   56phy    C25 1496   2.953   2.796   2.047 -0.7588  0.2691 -0.1788
   56phy    C23 1497   3.060   2.851   2.139 -0.0378 -0.1411 -0.7237
   56phy    C24 1498   3.191   2.863   2.058  0.1161  0.6446 -1.2529
   56phy    C22 1499   3.027   2.993   2.194 -0.6839 -0.1720 -0.3246
   56phy    C21 1500   2.949   3.005   2.320  0.1644 -0.3222 -0.2013
   56phy    C20 1501   2.905   3.143   2.359 -0.0610 -0.7994  0.2914
   56phy    C18 1502   2.799   3.166   2.476  0.2117  0.1185  0.4618
   56phy    O01 1503   2.849   3.100   2.594  0.0406 -0.0478  0.3518
   56phy    H01 1504   2.813   3.014   2.584 -0.0867  0.2716 -3.5518
   56phy    C19 1505   2.814   3.319   2.504  0.0124 -0.2053 -0.2235
   56phy    C13 1506   2.653   3.116   2.427 -0.0880 -0.5952  0.0073
   56phy     H3 1507   2.663   3.016   2.377  2.7647 -0.4937  0.1941
   56phy    O33 1508   2.612   3.193   2.314  0.1150 -0.1663 -0.5482
   56phy    H1B 1509   2.571   3.272   2.343 -0.8765  0.0710 -2.4112
   56phy    C12 1510   2.534   3.100   2.529  1.1389  0.3323  0.1160
   56phy    O11 1511   2.415   3.030   2.496 -0.3526 -0.9520 -0.0305
   56phy    H1A 1512   2.381   3.063   2.415  0.0675  1.9763  0.8392
   57phy    C35 1513   0.065   3.803   1.104 -0.4803  0.4908 -0.2523
   57phy    C33 1514   0.169   3.866   1.197 -0.0333 -0.0534 -0.0925
   57phy    C34 1515   0.162   3.791   1.331 -0.2746  0.6372  0.2024
   57phy    C32 1516   0.314   3.854   1.143 -0.4425  0.1692  0.5426
   57phy    C31 1517   0.360   3.965   1.050  0.0175 -0.5521 -0.0982
   57phy    C30 1518   0.494   3.934   0.978 -0.1376  0.3146 -0.3021
   57phy    C28 1519   0.551   4.029   0.867  0.2596 -0.1275  0.8922
   57phy    C29 1520   0.640   4.133   0.931  0.0169 -0.0675  0.3228
   57phy    C27 1521   0.641   3.948   0.770  0.2723  0.2314 -0.3137
   57phy    C26 1522   0.615   3.947   0.625  0.5299  0.4223 -0.1999
   57phy    C25 1523   0.725   3.858   0.562  0.2453 -0.4978 -0.3470
   57phy    C23 1524   0.710   3.834   0.413 -0.0847 -0.0386 -0.8494
   57phy    C24 1525   0.831   3.900   0.341  0.6855  0.3139 -0.7512
   57phy    C22 1526   0.702   3.681   0.389 -0.5198  0.1645 -0.4504
   57phy    C21 1527   0.632   3.641   0.262 -0.2991 -0.0035  0.2450
   57phy    C20 1528   0.648   3.495   0.214  0.1549 -0.0335 -0.4015
   57phy    C18 1529   0.570   3.442   0.090 -0.3638 -0.4758  0.3353
   57phy    O01 1530   0.430   3.462   0.094 -0.1380  0.3152 -0.5461
   57phy    H01 1531   0.384   3.427   0.020 -3.3752 -2.4248  2.3866
   57phy    C19 1532   0.598   3.295   0.103 -0.1584  0.5162  0.2693
   57phy    C13 1533   0.625   3.511  -0.054 -0.6683 -0.1563 -1.1083
   57phy     H3 1534   0.589   3.617  -0.055 -0.0812  0.0462 -1.3045
   57phy    O33 1535   0.766   3.543  -0.064  0.1014  0.1321  0.1686
   57phy    H1B 1536   0.789   3.607  -0.000  0.3893  0.6004 -0.3940
   57phy    C12 1537   0.563   3.494  -0.197 -0.5256 -0.0819 -0.0373
   57phy    O11 1538   0.432   3.450  -0.194 -0.3705  0.1472  1.0472
   57phy    H1A 1539   0.411   3.403  -0.272  0.9886 -0.9471  1.2865
   58phy    C35 1540   0.889   2.644   1.921  0.1139 -0.3839 -0.9556
   58phy    C33 1541   0.818   2.521   1.987 -0.7158  0.1031  0.4186
   58phy    C34 1542   0.889   2.396   1.948  0.4008  0.2174  0.4670
   58phy    C32 1543   0.833   2.527   2.136  0.1224  0.2210 -0.2757
   58phy    C31 1544   0.731   2.606   2.217  0.4064  0.0306  0.4713
   58phy    C30 1545   0.743   2.576   2.365 -0.3272  0.1538 -0.7302
   58phy    C28 1546   0.630   2.633   2.454 -0.2166 -0.0798 -0.0249
   58phy    C29 1547   0.551   2.521   2.511  0.2840  0.1078 -0.4553
   58phy    C27 1548   0.676   2.707   2.578 -0.4058  0.0339  0.1168
   58phy    C26 1549   0.630   2.849   2.602 -0.4440  0.0981  0.1693
   58phy    C25 1550   0.667   2.895   2.747 -0.0483 -0.3096 -0.1478
   58phy    C23 1551   0.624   3.041   2.784  0.0067  0.4836 -0.2698
   58phy    C24 1552   0.490   3.051   2.852 -0.1519  0.2237 -0.0158
   58phy    C22 1553   0.734   3.091   2.879 -0.3091 -0.4133 -0.4953
   58phy    C21 1554   0.820   3.203   2.822 -0.3845  0.0130  0.0799
   58phy    C20 1555   0.941   3.237   2.912 -0.2074 -0.1805 -0.7231
   58phy    C18 1556   1.037   3.352   2.860  0.1619  0.4566  0.1470
   58phy    O01 1557   0.963   3.469   2.821  0.6552 -0.2470  0.2829
   58phy    H01 1558   0.888   3.476   2.876  0.4311 -2.1411  0.2815
   58phy    C19 1559   1.121   3.386   2.986 -0.5900  0.1964 -0.1061
   58phy    C13 1560   1.118   3.297   2.725  0.4144  0.6516  0.0762
   58phy     H3 1561   1.040   3.248   2.660 -0.8239  0.1062  1.8890
   58phy    O33 1562   1.192   3.177   2.774 -0.2743  0.6964 -0.5045
   58phy    H1B 1563   1.274   3.201   2.811  0.0342 -0.1897 -0.5905
   58phy    C12 1564   1.210   3.391   2.644  0.7702  0.0999  0.4441
   58phy    O11 1565   1.294   3.483   2.698  0.0675 -0.5350 -0.0309
   58phy    H1A 1566   1.238   3.557   2.713 -1.3732 -1.9929  2.4571
   59phy    C35 1567   0.421   2.879   0.239  0.7980  0.8506  0.1312
   59phy    C33 1568   0.334   2.830   0.125  0.1008 -0.5053  0.1953
   59phy    C34 1569   0.269   2.961   0.077 -0.0272 -0.4138  0.0808
   59phy    C32 1570   0.412   2.783  -0.004  0.4451 -0.4791 -0.0535
   59phy    C31 1571   0.462   2.634   0.007  0.1618 -0.1025  0.4701
   59phy    C30 1572   0.522   2.573  -0.122  0.2103 -0.2539 -0.5218
   59phy    C28 1573   0.548   2.426  -0.097  0.4288  0.2946  0.0544
   59phy    C29 1574   0.531   2.350  -0.225  0.3445  0.3012 -0.2331
   59phy    C27 1575   0.699   2.392  -0.075 -0.0189  0.4682 -0.2072
   59phy    C26 1576   0.754   2.423   0.061 -0.4194  0.0547 -0.2100
   59phy    C25 1577   0.906   2.394   0.071 -0.1973  0.0104 -0.4699
   59phy    C23 1578   0.974   2.437   0.204 -0.1405 -0.1737  0.2026
   59phy    C24 1579   0.970   2.318   0.304  0.2395  0.2737  0.0280
   59phy    C22 1580   1.125   2.448   0.168 -0.2721 -0.0891  0.1339
   59phy    C21 1581   1.189   2.589   0.139  0.3228  0.7303  0.1692
   59phy    C20 1582   1.325   2.565   0.068 -0.2569  0.0166  0.3560
   59phy    C18 1583   1.406   2.682  -0.002  0.2441  0.4638 -0.3051
   59phy    O01 1584   1.321   2.740  -0.103  0.9180 -0.1042 -0.2675
   59phy    H01 1585   1.298   2.678  -0.170  2.6498  0.2789 -1.2718
   59phy    C19 1586   1.510   2.600  -0.076 -0.2280  0.3815 -0.1731
   59phy    C13 1587   1.461   2.803   0.096 -0.1233  0.1876 -0.8404
   59phy     H3 1588   1.366   2.841   0.141 -1.9848 -3.8924 -0.8712
   59phy    O33 1589   1.525   2.766   0.215  0.5848 -0.6594  0.1180
   59phy    H1B 1590   1.474   2.703   0.263 -0.3993  0.3662  0.4708
   59phy    C12 1591   1.485   2.953   0.044 -0.0462  0.5170  0.2839
   59phy    O11 1592   1.432   2.985  -0.087  0.5110  0.5405  0.0752
   59phy    H1A 1593   1.366   2.921  -0.106  0.0260  0.1884  2.5757
   60phy    C35 1594   0.052   0.160   1.350  0.1888 -0.9651 -0.4567
   60phy    C33 1595  -0.031   0.294   1.349 -0.2172 -0.1573 -0.9578
   60phy    C34 1596  -0.033   0.353   1.490  0.4513  0.6745 -0.7718
   60phy    C32 1597   0.031   0.392   1.249  0.1314  0.0023  0.2390
   60phy    C31 1598   0.005   0.366   1.099  0.1739 -0.0709 -0.1096
   60phy    C30 1599   0.071   0.470   1.014 -0.4595  0.1985  0.4612
   60phy    C28 1600   0.070   0.458   0.863  0.1876  0.7100  0.9773
   60phy    C29 1601   0.016   0.584   0.793 -0.0092  0.1015  0.4618
   60phy    C27 1602   0.213   0.421   0.811  0.0495 -0.6091  0.6436
   60phy    C26 1603   0.197   0.326   0.701  0.4785 -0.3834  0.2077
   60phy    C25 1604   0.321   0.277   0.643 -0.1669  0.9618 -0.4885
   60phy    C23 1605   0.308   0.204   0.513  0.5947 -0.2247 -0.5423
   60phy    C24 1606   0.353   0.295   0.396  0.3356  0.0741  0.5177
   60phy    C22 1607   0.413   0.085   0.507  0.1821 -0.2907  0.6003
   60phy    C21 1608   0.407  -0.027   0.401  0.1084  0.2128 -0.2607
   60phy    C20 1609   0.527  -0.125   0.394  0.4866 -0.1239 -0.6588
   60phy    C18 1610   0.525  -0.262   0.308  0.4612  0.5158  0.4326
   60phy    O01 1611   0.411  -0.333   0.361  0.1916 -0.0237 -0.3739
   60phy    H01 1612   0.338  -0.275   0.353  1.8048  2.5685  1.8157
   60phy    C19 1613   0.661  -0.329   0.356  0.1542  0.1089  0.4088
   60phy    C13 1614   0.514  -0.242   0.149 -0.0660 -0.2428  0.0073
   60phy     H3 1615   0.416  -0.187   0.146 -1.6791 -2.7606  2.1491
   60phy    O33 1616   0.597  -0.147   0.091  0.1459 -0.4674 -0.0093
   60phy    H1B 1617   0.588  -0.138  -0.002 -0.4756  0.1079  0.0917
   60phy    C12 1618   0.462  -0.341   0.037 -0.0024  0.0541  0.2515
   60phy    O11 1619   0.556  -0.430  -0.019  0.4185 -0.3529  0.2730
   60phy    H1A 1620   0.552  -0.512   0.026  0.5897 -0.1616  0.6502
   61phy    C35 1621   1.173   3.549   1.455 -0.4377  0.0913  0.4079
   61phy    C33 1622   1.231   3.422   1.514  0.0871  0.2813  0.2314
   61phy    C34 1623   1.134   3.307   1.497  0.3428 -0.1224  0.6432
   61phy    C32 1624   1.371   3.387   1.455  1.0533  0.3575 -0.2351
   61phy    C31 1625   1.476   3.367   1.568 -0.1819 -0.3964  1.1105
   61phy    C30 1626   1.615   3.320   1.520 -0.1030  0.0140 -0.3085
   61phy    C28 1627   1.713   3.314   1.642 -0.0803  0.1353 -0.3068
   61phy    C29 1628   1.706   3.167   1.690  0.4010 -0.1227  0.2389
   61phy    C27 1629   1.859   3.356   1.606 -0.8366  0.6231  0.4478
   61phy    C26 1630   1.945   3.413   1.721 -0.1548 -0.1890 -0.2918
   61phy    C25 1631   2.088   3.449   1.675  0.0321 -0.4945 -0.1442
   61phy    C23 1632   2.181   3.528   1.766 -0.0197 -0.7996  0.6867
   61phy    C24 1633   2.311   3.515   1.689  0.1034 -0.5864  0.2459
   61phy    C22 1634   2.146   3.675   1.779  0.7709 -0.0272  0.1291
   61phy    C21 1635   2.152   3.730   1.922 -0.4099  0.7106 -0.4569
   61phy    C20 1636   2.158   3.883   1.920 -0.0404  0.2746 -0.0251
   61phy    C18 1637   2.153   3.962   2.059  0.3787  0.6534  0.3768
   61phy    O01 1638   2.223   3.888   2.154  0.3173 -0.2017 -0.8907
   61phy    H01 1639   2.229   3.939   2.233  0.2431 -0.0307 -0.9952
   61phy    C19 1640   2.250   4.083   2.028  0.1471 -0.3793  0.3992
   61phy    C13 1641   2.003   4.001   2.112 -0.0265 -0.7631 -0.3429
   61phy     H3 1642   1.951   4.054   2.029 -1.1049 -1.1094  0.0971
   61phy    O33 1643   2.005   4.105   2.212  0.3788 -0.7465  0.0284
   61phy    H1B 1644   2.070   4.092   2.278 -0.1852  0.9085  0.9648
   61phy    C12 1645   1.905   3.881   2.162  0.3476 -0.8595 -0.3164
   61phy    O11 1646   1.944   3.813   2.278  1.0368 -0.1065 -0.0830
   61phy    H1A 1647   1.919   3.856   2.358 -0.3260 -2.9923  1.1811
   62phy    C35 1648   0.904   3.112   0.227  0.4089 -0.2313  0.7101
   62phy    C33 1649   1.017   3.011   0.259 -0.2042  0.1628  0.8931
   62phy    C34 1650   1.045   2.934   0.127  0.0345 -0.1750 -0.0051
   62phy    C32 1651   1.151   3.078   0.298  0.6718  0.1991  0.2302
   62phy    C31 1652   1.154   3.126   0.444 -0.2033 -0.2124 -0.0111
   62phy    C30 1653   1.294   3.188   0.484 -0.2524 -0.1749 -0.2418
   62phy    C28 1654   1.312   3.234   0.630  0.0596 -0.1985 -0.0451
   62phy    C29 1655   1.356   3.115   0.719  0.3378  0.0821  0.9043
   62phy    C27 1656   1.429   3.334   0.643 -0.5012 -0.2824  0.0640
   62phy    C26 1657   1.407   3.485   0.635 -0.3578  0.3937  0.7927
   62phy    C25 1658   1.544   3.567   0.629 -0.1759  0.3870  0.4309
   62phy    C23 1659   1.528   3.711   0.672  0.7711 -0.0319 -0.6481
   62phy    C24 1660   1.555   3.732   0.811  0.3517  0.5944  0.1012
   62phy    C22 1661   1.620   3.801   0.586 -0.5818  0.3134 -0.0550
   62phy    C21 1662   1.566   3.937   0.546  0.1292  0.1534  0.4375
   62phy    C20 1663   1.654   4.007   0.448  0.2210 -0.6143 -0.6215
   62phy    C18 1664   1.599   4.142   0.384 -0.1364  0.0715 -0.3362
   62phy    O01 1665   1.481   4.117   0.308  0.7416  0.0631 -0.6391
   62phy    H01 1666   1.419   4.059   0.348  1.3629 -1.4536 -1.8022
   62phy    C19 1667   1.717   4.178   0.285 -0.5604 -0.4761  0.1138
   62phy    C13 1668   1.573   4.264   0.490  0.6308  0.2846  0.0004
   62phy     H3 1669   1.487   4.228   0.552  0.4314 -0.2356 -0.5688
   62phy    O33 1670   1.668   4.272   0.594 -0.4265  0.6480  0.0613
   62phy    H1B 1671   1.631   4.321   0.665 -0.0922 -0.0717  0.7533
   62phy    C12 1672   1.495   4.405   0.465  0.7944 -0.3073 -0.0353
   62phy    O11 1673   1.574   4.501   0.407  0.3216 -0.3902  0.9246
   62phy    H1A 1674   1.514   4.525   0.339  0.7578  0.5883  0.8752
   63phy    C35 1675   1.531   2.639   1.490  0.1020  0.3644  0.3971
   63phy    C33 1676   1.645   2.606   1.585  0.2516 -0.5411  0.5115
   63phy    C34 1677   1.689   2.460   1.570  0.0238 -0.2269  0.5567
   63phy    C32 1678   1.751   2.723   1.559  0.2230  0.1966 -0.4921
   63phy    C31 1679   1.861   2.747   1.663 -0.5204  0.1978 -0.4392
   63phy    C30 1680   1.971   2.845   1.620  0.2567  0.0385  0.1882
   63phy    C28 1681   2.074   2.892   1.728  0.2161  0.1748  0.0069
   63phy    C29 1682   2.210   2.902   1.654 -0.1114 -0.4878  0.1111
   63phy    C27 1683   2.050   3.024   1.805  0.4590 -0.4738 -0.5257
   63phy    C26 1684   2.048   3.001   1.952 -0.3336  0.2716 -0.1344
   63phy    C25 1685   2.075   3.135   2.024 -0.2012  0.3861 -0.1088
   63phy    C23 1686   2.068   3.132   2.178  0.0073  0.0777  0.4282
   63phy    C24 1687   2.207   3.115   2.234 -0.0183  0.3427  0.1539
   63phy    C22 1688   2.013   3.269   2.226 -0.1214 -0.1937  0.1601
   63phy    C21 1689   1.917   3.253   2.345  0.0997 -0.0899  0.6096
   63phy    C20 1690   1.865   3.384   2.392 -0.1634 -0.0422 -0.1292
   63phy    C18 1691   1.789   3.400   2.528  0.0960 -0.6124  1.0602
   63phy    O01 1692   1.856   3.331   2.635 -0.1040 -0.0704 -0.4645
   63phy    H01 1693   1.825   3.352   2.721 -0.0287 -0.0447 -0.4436
   63phy    C19 1694   1.823   3.544   2.556  0.1499 -0.5387 -1.0369
   63phy    C13 1695   1.630   3.355   2.535 -0.3781  0.1388 -0.0571
   63phy     H3 1696   1.574   3.391   2.445 -1.2566 -1.3874 -0.1453
   63phy    O33 1697   1.565   3.416   2.639  0.1657  0.0562 -0.0608
   63phy    H1B 1698   1.472   3.404   2.638 -0.2246  2.1552  2.1963
   63phy    C12 1699   1.596   3.205   2.536 -0.6013 -0.0696 -0.4642
   63phy    O11 1700   1.620   3.136   2.660 -0.2922 -0.0884 -0.5744
   63phy    H1A 1701   1.643   3.046   2.646 -1.1499 -0.6507  1.2245
   64phy    C35 1702   1.694   4.114   0.983  0.0995  0.3430 -0.3786
   64phy    C33 1703   1.688   4.255   1.049  0.1291  0.2001 -0.1869
   64phy    C34 1704   1.786   4.246   1.162 -0.2260  0.0582 -0.3033
   64phy    C32 1705   1.740   4.359   0.951  0.0121  0.1523 -0.1198
   64phy    C31 1706   1.637   4.469   0.929  0.0823 -0.0056 -0.2129
   64phy    C30 1707   1.688   4.592   0.850  0.3238 -0.4301  0.6759
   64phy    C28 1708   1.579   4.688   0.800  0.5627 -0.0753 -0.2183
   64phy    C29 1709   1.482   4.750   0.905  0.2765  0.4082  0.5228
   64phy    C27 1710   1.634   4.816   0.733  0.5913  0.0771  0.0094
   64phy    C26 1711   1.656   4.817   0.582 -0.2053 -0.0711 -0.5696
   64phy    C25 1712   1.719   4.957   0.557  0.0508 -0.0615  0.0680
   64phy    C23 1713   1.736   5.003   0.415 -0.1304 -0.2359  0.0809
   64phy    C24 1714   1.737   5.158   0.425 -0.2487  0.0805  0.1786
   64phy    C22 1715   1.864   4.948   0.342  0.9217 -0.6656  0.7451
   64phy    C21 1716   1.840   4.854   0.221 -0.4686 -0.0255  0.2164
   64phy    C20 1717   1.958   4.767   0.188 -0.1352  0.1161  0.0806
   64phy    C18 1718   1.947   4.642   0.090  0.8126  0.1205 -0.0481
   64phy    O01 1719   1.834   4.561   0.132 -0.0029  0.1745 -0.7364
   64phy    H01 1720   1.835   4.559   0.226  0.0553  0.6130 -0.7247
   64phy    C19 1721   2.071   4.557   0.122  0.1636 -0.0487  0.6339
   64phy    C13 1722   1.937   4.698  -0.065 -0.3393 -0.0438 -0.3718
   64phy     H3 1723   1.833   4.739  -0.072 -0.0264  0.5643 -1.7451
   64phy    O33 1724   2.006   4.820  -0.096  0.0560  0.2039 -0.1976
   64phy    H1B 1725   1.940   4.885  -0.109 -1.7408 -1.6170 -0.7020
   64phy    C12 1726   1.906   4.613  -0.193 -0.2562  0.0624 -0.6636
   64phy    O11 1727   2.019   4.557  -0.253  0.2317  0.0082 -0.0641
   64phy    H1A 1728   1.989   4.498  -0.320 -2.2459 -0.1575  1.0762
   65phy    C35 1729   2.018   4.462   1.360 -0.1340  0.0813 -0.1473
   65phy    C33 1730   2.105   4.583   1.371  0.1246  0.1235 -0.1407
   65phy    C34 1731   2.131   4.591   1.520  0.6569  0.1704 -0.2454
   65phy    C32 1732   2.216   4.580   1.267 -0.4912  0.0684  0.0573
   65phy    C31 1733   2.297   4.713   1.260  0.1448 -0.3155  0.0177
   65phy    C30 1734   2.405   4.716   1.148  0.3192 -0.0934 -0.1454
   65phy    C28 1735   2.506   4.831   1.152  0.6091  0.0966  0.4880
   65phy    C29 1736   2.623   4.796   1.244 -0.5725 -0.2537  0.0798
   65phy    C27 1737   2.555   4.841   1.005  0.1268  0.4789  0.1451
   65phy    C26 1738   2.578   4.978   0.945  0.2482 -0.6714 -0.7126
   65phy    C25 1739   2.610   4.964   0.791  0.2319  0.1361 -0.2033
   65phy    C23 1740   2.683   5.083   0.727  0.4708 -0.6975  0.0830
   65phy    C24 1741   2.785   5.008   0.642 -0.0219  0.4721  0.1060
   65phy    C22 1742   2.598   5.185   0.651 -0.3991  0.3803  0.2025
   65phy    C21 1743   2.627   5.338   0.667 -0.3701  0.1992  0.0915
   65phy    C20 1744   2.587   5.433   0.556  0.0378 -0.1900  0.8109
   65phy    C18 1745   2.573   5.584   0.589  0.4281  0.4182  0.0293
   65phy    O01 1746   2.471   5.603   0.687  0.4361  0.3908  0.4838
   65phy    H01 1747   2.447   5.517   0.713  0.5785  0.4285  0.7429
   65phy    C19 1748   2.516   5.639   0.459 -0.0759  0.2435  0.0576
   65phy    C13 1749   2.710   5.655   0.632 -0.3330  0.2650 -0.4182
   65phy     H3 1750   2.724   5.618   0.737  0.1550  0.7502 -0.3083
   65phy    O33 1751   2.823   5.595   0.574 -0.0110 -0.2594 -0.2553
   65phy    H1B 1752   2.853   5.652   0.505 -1.0376 -0.3189 -0.7664
   65phy    C12 1753   2.735   5.801   0.688 -0.1454 -0.7970  0.2390
   65phy    O11 1754   2.625   5.866   0.747  0.2089 -0.1238  0.1038
   65phy    H1A 1755   2.570   5.807   0.794  1.5112  1.2534  3.6492
   66phy    C35 1756   2.438   1.184   1.538 -0.1607  0.4252 -0.0507
   66phy    C33 1757   2.314   1.145   1.615  0.2872 -0.2937 -0.5478
   66phy    C34 1758   2.189   1.137   1.527  0.2144 -0.5185 -0.5263
   66phy    C32 1759   2.345   1.021   1.693  0.0265  0.5893 -0.2186
   66phy    C31 1760   2.255   0.989   1.814  0.0415 -0.2113  0.1756
   66phy    C30 1761   2.319   0.881   1.896 -0.1964 -0.3602 -0.3769
   66phy    C28 1762   2.229   0.847   2.019 -0.5635  0.2575 -0.2959
   66phy    C29 1763   2.137   0.723   2.007  0.1571  0.2138  0.5834
   66phy    C27 1764   2.319   0.838   2.141 -0.3530 -0.3226 -0.4255
   66phy    C26 1765   2.257   0.848   2.284  0.6454 -0.2286 -0.1284
   66phy    C25 1766   2.366   0.820   2.383  0.1140  0.3073 -0.1471
   66phy    C23 1767   2.340   0.715   2.493 -0.5557  0.1329 -0.3503
   66phy    C24 1768   2.477   0.651   2.539 -0.2818  0.2912 -0.6181
   66phy    C22 1769   2.273   0.784   2.614  0.2129  0.1326 -0.2117
   66phy    C21 1770   2.143   0.715   2.656  0.0055  0.1961 -0.1677
   66phy    C20 1771   2.113   0.764   2.799 -0.0845 -0.3969  0.0044
   66phy    C18 1772   1.994   0.694   2.874 -0.2642  0.2074  0.1855
   66phy    O01 1773   2.013   0.551   2.863 -0.3438 -0.3115 -0.5837
   66phy    H01 1774   2.105   0.533   2.863  0.4132  2.9736 -0.8959
   66phy    C19 1775   2.021   0.732   3.021 -0.5594  0.0659  0.3806
   66phy    C13 1776   1.847   0.735   2.813 -0.2296  0.2015 -0.1431
   66phy     H3 1777   1.853   0.740   2.701  0.2171 -2.9428 -0.3561
   66phy    O33 1778   1.802   0.871   2.844 -0.0005 -0.3589  0.1984
   66phy    H1B 1779   1.778   0.887   2.933 -2.2430  0.1406 -0.4332
   66phy    C12 1780   1.726   0.648   2.828  0.0725  0.3490 -0.2381
   66phy    O11 1781   1.660   0.650   2.954  0.1829  0.3549 -0.0324
   66phy    H1A 1782   1.589   0.711   2.948 -0.0388 -0.0375 -2.4143
   67phy    C35 1783   4.258   4.528   1.492  0.0574  0.1628  0.6904
   67phy    C33 1784   4.141   4.434   1.519  0.1816  0.2481 -0.2651
   67phy    C34 1785   4.181   4.342   1.637 -0.3128  0.5856 -0.3390
   67phy    C32 1786   4.011   4.507   1.546 -0.2800  0.4293  0.6923
   67phy    C31 1787   3.932   4.535   1.415  0.0706  0.2174 -0.0277
   67phy    C30 1788   3.796   4.606   1.431 -0.6273  0.3757  0.3713
   67phy    C28 1789   3.681   4.571   1.342  0.6505  0.5706  0.1171
   67phy    C29 1790   3.577   4.495   1.431  0.1956  0.2227 -0.7830
   67phy    C27 1791   3.604   4.695   1.290 -1.1082  0.1629  0.2060
   67phy    C26 1792   3.627   4.716   1.148  0.2430  0.3479  0.2219
   67phy    C25 1793   3.556   4.836   1.081  0.0465 -0.3950 -0.5903
   67phy    C23 1794   3.577   4.862   0.932 -0.1729  0.1540  0.3993
   67phy    C24 1795   3.451   4.865   0.851 -0.0455 -0.5777 -0.1458
   67phy    C22 1796   3.674   4.977   0.905 -0.5735  0.3000  0.3662
   67phy    C21 1797   3.763   4.970   0.780  0.1602 -0.3284 -0.2209
   67phy    C20 1798   3.868   5.077   0.771  0.2949  0.4468 -0.3740
   67phy    C18 1799   3.939   5.121   0.639 -0.2914 -0.1825 -0.0096
   67phy    O01 1800   4.017   5.013   0.585  0.0615  0.1759  0.5014
   67phy    H01 1801   3.969   4.932   0.585 -0.2928  0.3782 -0.3685
   67phy    C19 1802   4.032   5.233   0.684 -0.1262 -0.1099 -0.0665
   67phy    C13 1803   3.836   5.172   0.530 -0.2049  0.2920 -0.3031
   67phy     H3 1804   3.779   5.080   0.501 -1.6739  0.6188  1.3478
   67phy    O33 1805   3.723   5.251   0.574 -0.6021 -0.5277  0.3361
   67phy    H1B 1806   3.747   5.340   0.595 -1.2283  0.4864 -2.8013
   67phy    C12 1807   3.873   5.193   0.378  0.6183 -0.1247  0.5952
   67phy    O11 1808   3.869   5.318   0.322 -0.2869 -0.1846  0.7936
   67phy    H1A 1809   3.791   5.355   0.358 -0.7918  0.0114 -0.4750
   68phy    C35 1810   1.578   4.436   1.401 -0.1950  0.5069  0.3053
   68phy    C33 1811   1.538   4.554   1.321 -0.0694  0.0669  0.6612
   68phy    C34 1812   1.389   4.556   1.307  0.0500 -0.0637  0.2433
   68phy    C32 1813   1.602   4.684   1.359  0.4377  0.9688  0.5395
   68phy    C31 1814   1.675   4.759   1.247 -0.0026  0.3185  0.3859
   68phy    C30 1815   1.742   4.879   1.301  0.0364 -0.4940  0.3870
   68phy    C28 1816   1.803   4.970   1.197 -0.3345  0.0316  0.6030
   68phy    C29 1817   1.824   5.117   1.256 -0.4546 -0.3475  0.3274
   68phy    C27 1818   1.930   4.937   1.126 -0.5606 -0.5081  0.1592
   68phy    C26 1819   1.927   4.859   0.997  0.4485 -0.5095  0.6546
   68phy    C25 1820   2.069   4.827   0.968 -0.0764 -0.6395  0.1701
   68phy    C23 1821   2.107   4.752   0.838 -0.4126  0.3752  0.1976
   68phy    C24 1822   2.225   4.811   0.773  0.1471  0.7960 -0.2884
   68phy    C22 1823   2.116   4.599   0.857 -0.0503 -0.1970  0.6338
   68phy    C21 1824   2.081   4.521   0.726  0.4442 -0.0919  0.1547
   68phy    C20 1825   2.065   4.366   0.733  0.1170 -0.0535 -0.3310
   68phy    C18 1826   2.025   4.276   0.607 -0.3791 -0.3905  0.2154
   68phy    O01 1827   1.904   4.317   0.549  0.1536 -0.6778  0.3882
   68phy    H01 1828   1.830   4.288   0.599  1.2608 -1.0810  1.8604
   68phy    C19 1829   1.997   4.142   0.671 -0.2698  0.3887  0.0667
   68phy    C13 1830   2.136   4.285   0.487  0.2846  0.0674 -0.4814
   68phy     H3 1831   2.110   4.197   0.423  1.2167 -1.2148  0.8531
   68phy    O33 1832   2.113   4.393   0.389 -0.4019  0.0902 -0.1321
   68phy    H1B 1833   2.054   4.454   0.429 -0.2994 -0.2905  0.5943
   68phy    C12 1834   2.285   4.241   0.493  0.6056 -0.2003 -0.6541
   68phy    O11 1835   2.346   4.195   0.379  0.3414 -0.1709  0.6887
   68phy    H1A 1836   2.437   4.219   0.381 -0.1664  1.9413  0.4991
   69phy    C35 1837   3.630   3.471   2.063 -0.3943  0.4588 -0.0092
   69phy    C33 1838   3.651   3.581   1.957 -0.1022 -0.4662  0.2819
   69phy    C34 1839   3.738   3.524   1.848  0.0277  0.4183 -0.2051
   69phy    C32 1840   3.519   3.632   1.897  0.3636  0.3804  0.3691
   69phy    C31 1841   3.444   3.741   1.973 -0.3345 -0.5253  0.3572
   69phy    C30 1842   3.328   3.791   1.883  0.3570 -0.4265  0.3450
   69phy    C28 1843   3.238   3.898   1.948  0.2028  0.2780  0.3905
   69phy    C29 1844   3.310   4.032   1.968  0.1195  0.2503  0.1408
   69phy    C27 1845   3.109   3.918   1.854 -0.1174  0.7116 -0.4305
   69phy    C26 1846   2.975   3.938   1.931  0.0100 -0.3892 -0.0413
   69phy    C25 1847   2.853   3.936   1.839  0.5608 -0.1486 -0.6295
   69phy    C23 1848   2.716   3.952   1.911 -0.0231 -0.0736 -0.0564
   69phy    C24 1849   2.635   4.045   1.818 -0.0576  0.0609 -0.4288
   69phy    C22 1850   2.639   3.817   1.922  0.2666 -0.2620  0.4127
   69phy    C21 1851   2.571   3.797   2.055 -0.0556  0.0294  0.6169
   69phy    C20 1852   2.508   3.657   2.052 -0.7195  0.2070 -0.6977
   69phy    C18 1853   2.451   3.595   2.186 -0.2837  0.3507  0.0418
   69phy    O01 1854   2.367   3.691   2.250  0.0966 -0.4485 -0.2771
   69phy    H01 1855   2.343   3.750   2.182  1.4060  0.6427  0.1659
   69phy    C19 1856   2.360   3.475   2.130  0.5003 -0.5316  0.8040
   69phy    C13 1857   2.560   3.534   2.291  0.3034  0.3333  0.4100
   69phy     H3 1858   2.643   3.480   2.239 -1.4140 -2.1353  0.0554
   69phy    O33 1859   2.505   3.440   2.381  0.0186  0.1037  0.0913
   69phy    H1B 1860   2.414   3.461   2.380  0.3429  1.7648 -1.1697
   69phy    C12 1861   2.649   3.631   2.380  0.2833  0.3622  0.1426
   69phy    O11 1862   2.596   3.692   2.495 -0.0422 -0.5514  0.4170
   69phy    H1A 1863   2.662   3.736   2.544 -2.3282  1.8044  1.5984
   70phy    C35 1864   0.856   0.292   1.574 -0.0406 -0.4598 -0.4063
   70phy    C33 1865   0.973   0.202   1.596  0.0152 -0.3934 -0.5821
   70phy    C34 1866   0.940   0.102   1.706  0.4985 -0.3658 -0.3970
   70phy    C32 1867   1.018   0.118   1.482  0.3159 -0.3301 -0.2347
   70phy    C31 1868   1.137   0.176   1.400  0.5390  0.6606  0.1416
   70phy    C30 1869   1.205   0.077   1.303 -0.4799 -0.0261 -0.0963
   70phy    C28 1870   1.351   0.107   1.258 -0.5998 -0.5764 -0.2479
   70phy    C29 1871   1.441   0.058   1.369  0.3732 -0.3074  0.0686
   70phy    C27 1872   1.394   0.045   1.123 -0.2030 -0.3738  0.9140
   70phy    C26 1873   1.399   0.149   1.014  0.0849 -0.1151  0.5014
   70phy    C25 1874   1.471   0.090   0.891  0.2401 -0.5323 -0.2553
   70phy    C23 1875   1.477   0.176   0.767 -0.2386  0.1490 -0.0680
   70phy    C24 1876   1.619   0.231   0.754  0.0385  0.2734 -0.9304
   70phy    C22 1877   1.438   0.102   0.637  0.2084 -0.4030 -0.0330
   70phy    C21 1878   1.348   0.180   0.538 -0.4616  0.2368  0.0255
   70phy    C20 1879   1.344   0.114   0.400  0.3037 -0.0978 -0.9233
   70phy    C18 1880   1.282   0.202   0.279  0.1295 -0.1563  0.0016
   70phy    O01 1881   1.146   0.256   0.305 -0.0156 -0.2365  0.5966
   70phy    H01 1882   1.100   0.244   0.224 -0.0798  2.4284  0.1441
   70phy    C19 1883   1.260   0.092   0.174 -0.2218 -0.5522  0.1813
   70phy    C13 1884   1.379   0.325   0.242  0.2969 -0.4195  0.0606
   70phy     H3 1885   1.350   0.401   0.318  2.4619  1.1826 -0.6195
   70phy    O33 1886   1.520   0.321   0.274  0.1275  0.0046 -0.1293
   70phy    H1B 1887   1.566   0.255   0.225  0.8798  0.0885  0.4413
   70phy    C12 1888   1.353   0.438   0.130 -0.3425  0.0861 -0.3220
   70phy    O11 1889   1.456   0.436   0.031 -0.0888 -0.0921  0.2595
   70phy    H1A 1890   1.439   0.501  -0.033 -2.8733 -0.2226  0.7328
   71phy    C35 1891   1.780   0.954   1.863 -0.0175 -0.3892 -0.0138
   71phy    C33 1892   1.714   0.825   1.822 -0.3090 -0.1189  0.0172
   71phy    C34 1893   1.599   0.796   1.919  0.1813  0.7605 -0.2264
   71phy    C32 1894   1.677   0.826   1.673  0.7638  0.2523  0.0872
   71phy    C31 1895   1.624   0.690   1.615 -0.0023 -0.1850  0.2597
   71phy    C30 1896   1.552   0.706   1.481 -0.2118  0.2847  0.1620
   71phy    C28 1897   1.528   0.574   1.397  0.3083  0.0391 -0.1072
   71phy    C29 1898   1.374   0.556   1.388  0.0666 -0.0362  0.1027
   71phy    C27 1899   1.559   0.574   1.247 -0.3042 -0.4206 -0.4441
   71phy    C26 1900   1.703   0.527   1.218 -0.2911  0.0412 -0.0404
   71phy    C25 1901   1.729   0.511   1.070  0.2662  0.2625 -0.4327
   71phy    C23 1902   1.867   0.442   1.041 -0.0943 -0.0275  0.7716
   71phy    C24 1903   1.863   0.288   1.031  0.0132  0.1671 -0.1102
   71phy    C22 1904   1.915   0.482   0.901 -0.1768  0.5286  0.6789
   71phy    C21 1905   1.994   0.614   0.879 -0.5469  0.0236  0.0429
   71phy    C20 1906   2.047   0.620   0.733  0.7458  0.3442  0.1783
   71phy    C18 1907   2.127   0.739   0.671  0.2455  0.7489 -0.6138
   71phy    O01 1908   2.033   0.846   0.657 -0.4157  0.3329 -0.2143
   71phy    H01 1909   1.959   0.825   0.604 -1.6278 -1.7941  2.0841
   71phy    C19 1910   2.159   0.681   0.529  0.2964  0.2024  0.5378
   71phy    C13 1911   2.256   0.783   0.756 -0.0504 -0.4201 -0.3968
   71phy     H3 1912   2.214   0.816   0.854 -0.0616 -0.1243 -0.4987
   71phy    O33 1913   2.340   0.679   0.807  0.0727 -0.0097 -0.4191
   71phy    H1B 1914   2.349   0.609   0.745  1.0692 -1.2566  1.0444
   71phy    C12 1915   2.322   0.930   0.752 -0.2670  0.0405 -0.3692
   71phy    O11 1916   2.444   0.933   0.689 -0.3775 -0.0177  0.6656
   71phy    H1A 1917   2.495   0.875   0.742  0.9008  1.4589  1.1607
   72phy    C35 1918   3.107   2.081   0.921  0.3896  0.4529 -0.2239
   72phy    C33 1919   3.170   1.945   0.951 -0.3775 -0.0890  0.4183
   72phy    C34 1920   3.310   1.977   0.991 -0.0457  0.1486  0.7047
   72phy    C32 1921   3.100   1.870   1.065  0.5140  0.0319 -0.1810
   72phy    C31 1922   3.028   1.740   1.022 -0.1121 -0.6729 -0.1096
   72phy    C30 1923   2.948   1.671   1.132 -0.2196 -0.1283 -0.0836
   72phy    C28 1924   2.872   1.548   1.083  0.5101  0.5873  0.5900
   72phy    C29 1925   2.854   1.453   1.204 -0.1618 -0.0894 -0.3590
   72phy    C27 1926   2.740   1.575   1.005  0.5477  0.5664 -0.6028
   72phy    C26 1927   2.693   1.461   0.915 -0.3323  0.2562 -0.0781
   72phy    C25 1928   2.561   1.493   0.846 -0.0421 -0.2528  0.1830
   72phy    C23 1929   2.507   1.373   0.772 -0.5996 -0.0224  0.6166
   72phy    C24 1930   2.389   1.317   0.850 -0.1387  0.6080 -0.1036
   72phy    C22 1931   2.455   1.422   0.635 -0.6383  0.0972 -0.0737
   72phy    C21 1932   2.453   1.313   0.520 -0.2521 -0.2067 -0.4548
   72phy    C20 1933   2.408   1.366   0.383  0.4622 -0.0032  0.3589
   72phy    C18 1934   2.369   1.262   0.267  0.3629 -0.3771 -0.5771
   72phy    O01 1935   2.480   1.172   0.248 -0.0448 -0.0062 -0.5706
   72phy    H01 1936   2.488   1.108   0.315 -1.7622  1.1069  0.7893
   72phy    C19 1937   2.361   1.353   0.143  0.2915  0.2387 -0.2704
   72phy    C13 1938   2.234   1.183   0.313 -0.5319  0.2686  0.4875
   72phy     H3 1939   2.275   1.120   0.396  0.7810  0.7716  0.2485
   72phy    O33 1940   2.142   1.258   0.393  0.5100  0.3014  0.0128
   72phy    H1B 1941   2.113   1.198   0.459 -0.9846  1.6813  0.6629
   72phy    C12 1942   2.180   1.055   0.245 -0.6137  0.2422 -0.1389
   72phy    O11 1943   2.271   0.995   0.158 -0.1989  0.2062 -0.1900
   72phy    H1A 1944   2.357   1.024   0.180  0.1005 -0.6680 -0.1878
   73phy    C35 1945   3.312   1.412   0.784 -0.5217  0.6341 -0.1733
   73phy    C33 1946   3.357   1.493   0.905 -0.5809  0.4203  0.4824
   73phy    C34 1947   3.380   1.403   1.027  0.2936 -0.0217 -0.1475
   73phy    C32 1948   3.489   1.558   0.858 -0.4793  0.2590  0.5432
   73phy    C31 1949   3.480   1.700   0.803  0.6616  0.2943 -0.5821
   73phy    C30 1950   3.628   1.756   0.775  0.9642  0.1986  0.3606
   73phy    C28 1951   3.643   1.906   0.749  0.6769 -0.4587  0.4767
   73phy    C29 1952   3.769   1.966   0.800  0.1109  0.3174 -0.3156
   73phy    C27 1953   3.615   1.953   0.605  0.2705 -0.4057 -0.3662
   73phy    C26 1954   3.506   2.057   0.600  0.0063  0.5655  0.3098
   73phy    C25 1955   3.463   2.099   0.460 -0.1640 -0.2161  0.1263
   73phy    C23 1956   3.343   2.200   0.456 -0.3122  0.2776 -0.0704
   73phy    C24 1957   3.380   2.350   0.460  0.6613 -0.0765 -0.4534
   73phy    C22 1958   3.255   2.154   0.338 -0.5888  0.1934  0.1410
   73phy    C21 1959   3.100   2.145   0.371 -0.2077  0.1251 -0.2416
   73phy    C20 1960   3.024   2.066   0.269  0.5147  0.2444 -0.0775
   73phy    C18 1961   2.861   2.078   0.253  0.6219 -0.3038 -0.3148
   73phy    O01 1962   2.805   2.070   0.385  0.4385  0.8715  0.1171
   73phy    H01 1963   2.831   1.989   0.423 -0.4403  0.5721  0.1200
   73phy    C19 1964   2.824   1.950   0.174  0.6585  0.1219 -0.3402
   73phy    C13 1965   2.818   2.221   0.195  0.1492  0.4072  1.4864
   73phy     H3 1966   2.829   2.287   0.285  2.5105 -0.3029  1.7841
   73phy    O33 1967   2.913   2.288   0.111 -0.4673 -0.3889  0.5688
   73phy    H1B 1968   2.917   2.376   0.144  0.8551 -0.1875 -0.0820
   73phy    C12 1969   2.677   2.276   0.159 -0.6645  0.5091 -0.0672
   73phy    O11 1970   2.617   2.233   0.041  0.4210 -0.0354  0.1691
   73phy    H1A 1971   2.671   2.274  -0.023  1.8522  0.8380  1.8453
   74phy    C35 1972   3.779   2.261   0.209 -0.2572 -0.0115 -0.4245
   74phy    C33 1973   3.677   2.295   0.114  0.2420 -0.2259 -0.4481
   74phy    C34 1974   3.695   2.440   0.082  0.2861  0.1396  0.1214
   74phy    C32 1975   3.697   2.227  -0.024  0.0644  0.3868  0.4201
   74phy    C31 1976   3.619   2.103  -0.052  0.0217  0.0381  0.7353
   74phy    C30 1977   3.635   2.053  -0.195 -0.4113  0.4327  0.2920
   74phy    C28 1978   3.563   1.922  -0.213 -0.3731 -0.4034 -0.3618
   74phy    C29 1979   3.436   1.948  -0.296  0.1315  0.0830 -0.4757
   74phy    C27 1980   3.640   1.808  -0.281 -0.6522  0.5138  0.0603
   74phy    C26 1981   3.691   1.704  -0.184 -0.4519 -0.1867 -0.4505
   74phy    C25 1982   3.781   1.604  -0.245 -0.1766  0.4690  0.6796
   74phy    C23 1983   3.854   1.515  -0.141 -0.3079 -0.6519  0.0535
   74phy    C24 1984   3.766   1.398  -0.094 -0.1413  0.0100 -0.1284
   74phy    C22 1985   3.981   1.467  -0.200 -0.2169  0.2567  0.5209
   74phy    C21 1986   4.096   1.439  -0.095  0.2465 -0.1257  1.0385
   74phy    C20 1987   4.210   1.345  -0.134  0.3594 -0.1072 -0.1080
   74phy    C18 1988   4.326   1.330  -0.032 -0.1244 -0.0435 -0.3797
   74phy    O01 1989   4.377   1.460   0.018  0.3459 -0.2144  0.4339
   74phy    H01 1990   4.372   1.531  -0.044 -0.4633  0.4993  1.2949
   74phy    C19 1991   4.437   1.274  -0.127  0.9811  0.0796 -0.4534
   74phy    C13 1992   4.297   1.237   0.097  0.0478 -0.2647 -0.3999
   74phy     H3 1993   4.207   1.285   0.143 -0.5108 -1.3305 -0.3541
   74phy    O33 1994   4.235   1.111   0.063 -0.5586 -0.2438 -0.2462
   74phy    H1B 1995   4.142   1.111   0.077 -0.4798 -0.0484  0.2992
   74phy    C12 1996   4.370   1.233   0.236  0.4650  0.5770 -0.5518
   74phy    O11 1997   4.474   1.144   0.251 -0.3593  0.2634 -0.0977
   74phy    H1A 1998   4.441   1.067   0.293 -3.6555  1.5664  0.0172
   75phy    C35 1999   0.613   1.305   1.047 -0.1201 -0.8360 -0.0652
   75phy    C33 2000   0.503   1.229   0.972  0.7392 -0.4171 -0.2681
   75phy    C34 2001   0.549   1.084   0.942  0.2992  0.0145 -0.0767
   75phy    C32 2002   0.367   1.255   1.037 -0.1980 -0.3293  0.5036
   75phy    C31 2003   0.274   1.345   0.959  0.0222 -0.9257 -0.4784
   75phy    C30 2004   0.145   1.375   1.040  0.0476  0.5943 -0.2259
   75phy    C28 2005   0.022   1.442   0.973  0.2775 -0.3556  0.2586
   75phy    C29 2006  -0.105   1.429   1.056 -0.4760  0.5794 -0.0407
   75phy    C27 2007   0.041   1.588   0.934 -0.1879 -0.0952  0.1684
   75phy    C26 2008  -0.007   1.609   0.792  0.7953 -0.1753  0.3564
   75phy    C25 2009  -0.012   1.760   0.762 -0.5331 -0.1960  0.5701
   75phy    C23 2010  -0.087   1.792   0.630  0.0311  0.0636  0.4189
   75phy    C24 2011  -0.215   1.867   0.659  0.4023 -0.2135 -0.0343
   75phy    C22 2012   0.017   1.862   0.533 -0.2802  0.0680  0.1284
   75phy    C21 2013   0.001   1.827   0.387  0.2916  0.0963  0.4089
   75phy    C20 2014   0.108   1.896   0.300 -0.2395 -0.3149  0.2348
   75phy    C18 2015   0.110   1.897   0.142  1.0228 -0.3215  0.1610
   75phy    O01 2016   0.081   1.766   0.088 -0.0502 -0.0211  0.5508
   75phy    H01 2017   0.128   1.699   0.134 -0.3564 -1.2684 -0.8574
   75phy    C19 2018   0.255   1.911   0.097  0.0488 -0.7263  0.2512
   75phy    C13 2019  -0.002   1.997   0.079  0.1988 -0.1906 -0.0399
   75phy     H3 2020  -0.100   1.947   0.097  0.0139 -0.1691 -0.9234
   75phy    O33 2021  -0.026   2.125   0.145  0.1933 -0.3975  0.1249
   75phy    H1B 2022   0.058   2.163   0.164 -0.4791  1.4400 -0.3391
   75phy    C12 2023  -0.048   1.996  -0.074  0.3314  0.0232  0.1736
   75phy    O11 2024   0.032   2.068  -0.168  0.1808  0.6224  0.3440
   75phy    H1A 2025  -0.031   2.109  -0.223 -0.4881 -1.6238 -0.6607
   76phy    C35 2026   3.531   1.473   2.129 -0.4569 -0.0406  0.0107
   76phy    C33 2027   3.571   1.518   1.988 -0.3375  0.4382 -0.1517
   76phy    C34 2028   3.537   1.407   1.889  0.3114 -0.2744 -0.5831
   76phy    C32 2029   3.508   1.646   1.940  0.4616  0.0274 -0.5355
   76phy    C31 2030   3.605   1.761   1.911  0.0533  0.2368  0.3268
   76phy    C30 2031   3.538   1.884   1.856 -0.2354 -0.0396  0.6625
   76phy    C28 2032   3.631   1.994   1.799 -0.0468  0.6991  0.1903
   76phy    C29 2033   3.597   2.018   1.654 -0.3796  0.0154  0.5231
   76phy    C27 2034   3.620   2.116   1.896  0.7882 -0.3852  0.2290
   76phy    C26 2035   3.757   2.187   1.904  0.5667 -0.7397 -0.5016
   76phy    C25 2036   3.765   2.302   2.009 -0.7063 -0.0603  0.1377
   76phy    C23 2037   3.905   2.357   2.057  0.2511  0.2519 -0.2730
   76phy    C24 2038   3.972   2.450   1.953  0.1623  0.1947  0.2488
   76phy    C22 2039   3.880   2.453   2.174 -0.1266  0.3041 -0.5317
   76phy    C21 2040   3.941   2.402   2.302 -0.5592 -0.5729 -0.1546
   76phy    C20 2041   3.918   2.482   2.431 -0.2252 -0.0350 -0.3584
   76phy    C18 2042   3.981   2.430   2.564 -0.5418  0.3663 -0.3051
   76phy    O01 2043   4.121   2.411   2.556 -0.0170  0.3325  0.3019
   76phy    H01 2044   4.164   2.476   2.504  3.4807 -0.1415  2.2841
   76phy    C19 2045   3.972   2.556   2.652  0.1526  0.1928  0.3641
   76phy    C13 2046   3.908   2.295   2.620  0.3190 -0.1522  0.0967
   76phy     H3 2047   3.888   2.227   2.534 -1.3803  0.1083  0.2375
   76phy    O33 2048   3.773   2.311   2.674  0.1948 -0.1565  0.1025
   76phy    H1B 2049   3.712   2.345   2.611 -0.0936 -0.0519  0.4371
   76phy    C12 2050   3.984   2.209   2.735  0.6437  0.1020  0.7127
   76phy    O11 2051   3.987   2.274   2.862 -0.1395 -0.1280 -0.0790
   76phy    H1A 2052   3.910   2.327   2.866 -0.0443  0.0138 -0.1135
   77phy    C35 2053   4.202   0.776   1.713 -0.1444  0.3898 -0.0211
   77phy    C33 2054   4.121   0.688   1.622 -0.7862 -0.2772  0.1995
   77phy    C34 2055   4.216   0.618   1.519  0.8396 -0.5821  0.2954
   77phy    C32 2056   4.029   0.607   1.712  0.1772  0.3126 -0.3364
   77phy    C31 2057   3.922   0.528   1.639  0.4283  0.4678  0.0253
   77phy    C30 2058   3.817   0.474   1.741 -0.2447 -0.2890  0.0763
   77phy    C28 2059   3.706   0.409   1.662 -0.3037  0.3298 -0.7637
   77phy    C29 2060   3.707   0.258   1.681 -0.5459  0.3471 -0.3614
   77phy    C27 2061   3.571   0.482   1.684  0.3036  0.2467  0.2452
   77phy    C26 2062   3.468   0.451   1.567  0.2895 -0.2070  0.2096
   77phy    C25 2063   3.328   0.505   1.593 -0.3904  0.8016 -0.9491
   77phy    C23 2064   3.248   0.561   1.471  0.0417  0.0417 -0.3120
   77phy    C24 2065   3.098   0.560   1.509  0.1709 -0.0682  0.3236
   77phy    C22 2066   3.285   0.697   1.415  0.5720  0.4749 -0.1822
   77phy    C21 2067   3.306   0.686   1.266 -0.5508  0.6426 -0.5053
   77phy    C20 2068   3.297   0.814   1.189  0.1021 -0.0598  0.0923
   77phy    C18 2069   3.314   0.808   1.025 -0.2856  0.2908 -0.0844
   77phy    O01 2070   3.451   0.757   0.994  0.2297  0.0995  0.0294
   77phy    H01 2071   3.491   0.763   1.078  1.3865  2.1224 -0.6067
   77phy    C19 2072   3.317   0.954   0.974  0.1538  0.0305  0.0527
   77phy    C13 2073   3.198   0.728   0.939 -0.1235 -0.0111 -0.3357
   77phy     H3 2074   3.186   0.633   0.997 -1.4609  0.2039 -0.2389
   77phy    O33 2075   3.064   0.776   0.948 -0.4177  0.2247  0.0754
   77phy    H1B 2076   3.049   0.818   0.866 -0.8955  0.1668  0.1240
   77phy    C12 2077   3.222   0.635   0.816  0.3897 -0.2570  0.4835
   77phy    O11 2078   3.354   0.605   0.798 -0.0358  0.1487 -0.2532
   77phy    H1A 2079   3.410   0.660   0.849 -0.0074 -0.1413  0.0277
   78phy    C35 2080   4.084   0.134   1.077  0.4050  0.0403 -0.0446
   78phy    C33 2081   4.026   0.274   1.102  0.0741 -0.4975 -0.3717
   78phy    C34 2082   3.924   0.275   1.220 -0.4792 -0.2128 -0.2290
   78phy    C32 2083   4.149   0.369   1.118  0.8214 -0.1856  0.4899
   78phy    C31 2084   4.119   0.517   1.087  0.3043 -0.2802  0.0283
   78phy    C30 2085   4.237   0.612   1.103 -0.1958 -0.0834 -0.0073
   78phy    C28 2086   4.214   0.760   1.072 -0.3787 -0.5215 -0.5979
   78phy    C29 2087   4.272   0.837   1.193 -0.4035 -0.1396  0.1836
   78phy    C27 2088   4.256   0.810   0.935 -0.3180 -0.2961 -0.1954
   78phy    C26 2089   4.160   0.904   0.861  0.0098 -0.1518 -0.1506
   78phy    C25 2090   4.222   0.928   0.721  0.2703 -0.3736  0.0102
   78phy    C23 2091   4.134   1.014   0.629  0.5092  0.7346  0.0540
   78phy    C24 2092   4.179   1.163   0.641  0.2708  0.0256  0.3350
   78phy    C22 2093   4.139   0.968   0.479 -0.2924  0.2765 -0.4046
   78phy    C21 2094   4.021   0.989   0.387 -0.0630  0.4095  0.2066
   78phy    C20 2095   4.051   0.906   0.257  0.0044 -0.4998  0.0942
   78phy    C18 2096   3.933   0.865   0.153 -1.0217 -0.5616 -0.3735
   78phy    O01 2097   3.819   0.796   0.214 -0.5459 -0.2496 -0.5279
   78phy    H01 2098   3.828   0.719   0.266  1.2473  0.7987  0.8560
   78phy    C19 2099   3.992   0.759   0.057 -0.2515 -0.2029 -0.5346
   78phy    C13 2100   3.873   0.984   0.059  0.6743  0.1043  0.0248
   78phy     H3 2101   3.825   1.053   0.133  1.0226  0.5684 -0.1817
   78phy    O33 2102   3.967   1.084   0.006  0.1218  0.1585  0.2703
   78phy    H1B 2103   3.973   1.080  -0.087 -1.3914 -1.6917  0.1789
   78phy    C12 2104   3.732   0.985  -0.017  0.2391 -0.0359 -0.6407
   78phy    O11 2105   3.641   0.891   0.036 -0.1868 -0.1957  0.3744
   78phy    H1A 2106   3.691   0.841   0.098  0.2418  0.9904  1.0239
   79phy    C35 2107   2.198   0.205   1.346  0.4583  0.2519 -0.8497
   79phy    C33 2108   2.236   0.095   1.443 -0.0387  0.3740  0.2286
   79phy    C34 2109   2.135  -0.021   1.428 -0.1263 -0.3297 -0.4024
   79phy    C32 2110   2.378   0.038   1.417 -0.5007 -0.4941  0.2179
   79phy    C31 2111   2.490   0.113   1.493 -0.2100 -1.0677  0.0878
   79phy    C30 2112   2.628   0.043   1.486  0.4915 -0.1178  0.5768
   79phy    C28 2113   2.749   0.130   1.529  0.3532  0.1503  0.0225
   79phy    C29 2114   2.811   0.076   1.654 -0.4166  0.1934 -0.0467
   79phy    C27 2115   2.856   0.154   1.418  0.4419  0.3082  0.6938
   79phy    C26 2116   2.836   0.263   1.308 -0.4528 -0.5265  0.6969
   79phy    C25 2117   2.947   0.263   1.203 -0.3937 -0.3041 -0.0855
   79phy    C23 2118   2.931   0.362   1.088 -0.3686 -0.6396 -0.1711
   79phy    C24 2119   2.948   0.514   1.121  0.2406  0.2968 -0.2787
   79phy    C22 2120   3.033   0.323   0.978 -0.4233 -0.3689 -0.5058
   79phy    C21 2121   2.988   0.315   0.832 -0.3514 -0.7389 -0.0524
   79phy    C20 2122   3.079   0.223   0.751  0.1302  0.7076  0.0255
   79phy    C18 2123   3.078   0.212   0.593 -0.1458  1.0395 -0.0592
   79phy    O01 2124   2.948   0.218   0.545  0.4666  0.0694  0.3461
   79phy    H01 2125   2.905   0.293   0.581 -2.0043 -1.4076  0.7014
   79phy    C19 2126   3.135   0.069   0.567  0.5182 -0.2573 -0.6538
   79phy    C13 2127   3.170   0.326   0.527 -0.0228  0.0174 -1.2289
   79phy     H3 2128   3.107   0.416   0.548  0.1976 -0.1481  0.1956
   79phy    O33 2129   3.286   0.371   0.602 -0.2577  0.2162  0.1640
   79phy    H1B 2130   3.275   0.341   0.691 -1.2575  2.1863  0.7625
   79phy    C12 2131   3.171   0.366   0.379 -0.4911  0.4192 -0.3382
   79phy    O11 2132   3.287   0.329   0.306  0.4638  0.2002  0.3946
   79phy    H1A 2133   3.357   0.319   0.367 -0.0802 -0.1188  0.9730
   80phy    C35 2134   3.718   0.617   1.312  0.1069  0.5142 -0.1809
   80phy    C33 2135   3.707   0.768   1.320 -0.0060  0.2440 -0.0688
   80phy    C34 2136   3.740   0.812   1.472 -0.1323 -0.2877  0.3312
   80phy    C32 2137   3.784   0.840   1.204 -1.0129 -0.1407 -0.6321
   80phy    C31 2138   3.721   0.976   1.167  0.3226 -0.3561  0.0574
   80phy    C30 2139   3.783   1.036   1.039  0.0565 -0.5975  0.2032
   80phy    C28 2140   3.735   1.178   1.008  0.1146  0.1696 -0.5916
   80phy    C29 2141   3.818   1.283   1.081 -0.2103  0.3972  0.2325
   80phy    C27 2142   3.738   1.197   0.853  0.7574  0.2885 -0.3056
   80phy    C26 2143   3.605   1.175   0.780 -0.1996 -0.2623  0.4299
   80phy    C25 2144   3.622   1.198   0.627 -0.1715  0.2669 -0.5325
   80phy    C23 2145   3.512   1.144   0.537 -0.0483  0.0425 -0.1682
   80phy    C24 2146   3.445   1.256   0.454  0.4437  0.1030 -0.3848
   80phy    C22 2147   3.565   1.025   0.452  0.1104 -0.6961 -0.2406
   80phy    C21 2148   3.454   0.924   0.415 -0.0801 -0.4564  0.3526
   80phy    C20 2149   3.507   0.823   0.317 -0.1842  0.3712  0.3583
   80phy    C18 2150   3.409   0.706   0.269 -0.4093 -0.4649 -0.0208
   80phy    O01 2151   3.329   0.654   0.374 -0.4692 -0.0136  0.4807
   80phy    H01 2152   3.394   0.619   0.432  0.0106 -0.7553 -0.4757
   80phy    C19 2153   3.498   0.591   0.227 -1.4217 -0.1385  0.5079
   80phy    C13 2154   3.313   0.767   0.152 -0.0393 -0.0217  0.4270
   80phy     H3 2155   3.246   0.840   0.204 -0.4359 -1.5133  2.1185
   80phy    O33 2156   3.364   0.861   0.057 -0.9101  0.3306 -0.5740
   80phy    H1B 2157   3.457   0.865   0.067 -0.8194 -1.4276 -0.3902
   80phy    C12 2158   3.179   0.696   0.107 -0.0722  0.5556 -0.0333
   80phy    O11 2159   3.183   0.600  -0.001 -0.4667 -0.1333  0.2646
   80phy    H1A 2160   3.247   0.537   0.024  0.7654  0.4341 -1.2951
   81phy    C35 2161   4.021   1.690   0.912 -0.3487  0.4709  0.0928
   81phy    C33 2162   4.077   1.563   0.845 -0.2172 -0.6091  0.2907
   81phy    C34 2163   4.122   1.473   0.948 -0.1637  0.3214  0.3913
   81phy    C32 2164   3.980   1.487   0.751 -0.5737  0.2480  0.6737
   81phy    C31 2165   3.978   1.540   0.609  0.0536  0.4339  0.0588
   81phy    C30 2166   3.904   1.444   0.515 -0.3714 -0.3630 -0.0265
   81phy    C28 2167   3.899   1.478   0.362  0.7123 -0.5622  0.3229
   81phy    C29 2168   3.957   1.367   0.285 -0.1748  0.0849 -0.0574
   81phy    C27 2169   3.749   1.483   0.313 -0.5014  0.0358  1.1901
   81phy    C26 2170   3.646   1.592   0.359  0.2617  0.1903 -0.1153
   81phy    C25 2171   3.528   1.601   0.268  0.6569 -0.2643  0.1976
   81phy    C23 2172   3.416   1.704   0.307  0.1659  0.3236 -0.2326
   81phy    C24 2173   3.405   1.814   0.200 -0.0366 -0.2601 -0.2961
   81phy    C22 2174   3.272   1.643   0.323 -0.0178  0.0780 -0.1344
   81phy    C21 2175   3.189   1.691   0.446 -0.0374  0.1284  0.3907
   81phy    C20 2176   3.044   1.634   0.457 -0.1981 -0.2886  0.7268
   81phy    C18 2177   2.959   1.665   0.586  0.4435  0.3724 -0.5577
   81phy    O01 2178   3.035   1.658   0.707  0.2391  0.5806 -0.2254
   81phy    H01 2179   3.109   1.605   0.684 -1.0388 -0.4298 -2.3305
   81phy    C19 2180   2.878   1.532   0.586  0.0594  0.2068 -0.4020
   81phy    C13 2181   2.867   1.798   0.574 -0.2777 -0.0962  0.1338
   81phy     H3 2182   2.942   1.881   0.571 -1.6846  1.3657  2.2514
   81phy    O33 2183   2.789   1.822   0.453 -0.3130  0.1921 -0.3672
   81phy    H1B 2184   2.700   1.792   0.460  0.0817 -0.8915  0.3592
   81phy    C12 2185   2.816   1.873   0.701 -0.4178 -0.4263 -0.5101
   81phy    O11 2186   2.677   1.870   0.723 -0.4085 -0.3653  0.3734
   81phy    H1A 2187   2.669   1.855   0.815  0.8812 -0.3204  0.5176
   82phy    C35 2188   3.329   1.652   1.279  0.0716  0.8887 -0.0748
   82phy    C33 2189   3.316   1.646   1.431 -0.1820 -0.2320 -1.0330
   82phy    C34 2190   3.387   1.768   1.495  0.0855  0.2310  0.3444
   82phy    C32 2191   3.165   1.640   1.469 -0.4587  0.1876  0.1114
   82phy    C31 2192   3.114   1.524   1.554  0.0777 -0.0423  0.0115
   82phy    C30 2193   2.962   1.517   1.552 -0.1467  0.4132 -0.1694
   82phy    C28 2194   2.909   1.394   1.630 -0.4506  0.0168 -0.2011
   82phy    C29 2195   2.806   1.441   1.734 -0.4194  0.2204  0.2507
   82phy    C27 2196   2.834   1.292   1.545  0.2413 -0.0206  0.3567
   82phy    C26 2197   2.917   1.187   1.476 -0.0240 -0.1964  0.2032
   82phy    C25 2198   2.831   1.115   1.371 -0.0922 -0.0811  0.5940
   82phy    C23 2199   2.913   1.022   1.281 -0.3715  0.2553 -0.1404
   82phy    C24 2200   2.918   0.880   1.339 -0.0042 -0.0254  0.0036
   82phy    C22 2201   2.842   1.011   1.144 -0.3127  0.0868  0.1064
   82phy    C21 2202   2.894   1.055   1.014 -0.6746 -0.1623 -0.1253
   82phy    C20 2203   2.810   1.035   0.886 -0.5935  0.4945 -0.3634
   82phy    C18 2204   2.863   1.100   0.755 -0.0014  0.3072 -0.1995
   82phy    O01 2205   2.871   1.244   0.769 -0.1083 -0.0375 -0.9059
   82phy    H01 2206   2.874   1.269   0.859 -0.5559 -2.0489 -0.2705
   82phy    C19 2207   2.747   1.079   0.654  0.7401  0.1236 -0.3220
   82phy    C13 2208   3.001   1.041   0.699  0.1728 -0.2579  0.2096
   82phy     H3 2209   3.074   1.063   0.781  0.1399 -2.0984  0.7883
   82phy    O33 2210   3.019   0.902   0.702  0.0578 -0.2671 -0.2047
   82phy    H1B 2211   3.008   0.867   0.616 -0.4274  1.9956 -1.1417
   82phy    C12 2212   3.101   1.104   0.591  0.4089  0.2967  0.3975
   82phy    O11 2213   3.105   1.060   0.455 -0.1196  0.3536 -0.3498
   82phy    H1A 2214   3.150   0.978   0.443  2.4002  1.6431 -0.4983
   83phy    C35 2215   4.693   1.613   2.126 -0.2821  0.4924  0.2294
   83phy    C33 2216   4.685   1.728   2.227 -0.1274 -0.1128  0.1624
   83phy    C34 2217   4.825   1.776   2.246 -0.0278 -0.0407 -0.0849
   83phy    C32 2218   4.588   1.840   2.178 -0.5659  0.0608 -0.4096
   83phy    C31 2219   4.469   1.847   2.272 -0.3323 -0.0852  0.1606
   83phy    C30 2220   4.360   1.948   2.228 -0.1476  0.3379  0.0879
   83phy    C28 2221   4.234   1.951   2.321 -0.2016 -0.0652  0.0363
   83phy    C29 2222   4.204   2.096   2.348  0.0723  0.5216  0.3182
   83phy    C27 2223   4.113   1.877   2.264 -0.0663  0.3394 -0.2026
   83phy    C26 2224   4.055   1.771   2.359  0.4139  0.0770 -0.2689
   83phy    C25 2225   3.948   1.674   2.303  0.2342  0.1244  0.2791
   83phy    C23 2226   3.887   1.579   2.413 -0.2997  0.7617  0.2495
   83phy    C24 2227   3.746   1.596   2.443 -0.2537 -0.2065  0.3463
   83phy    C22 2228   3.937   1.433   2.380  0.0218  0.3181  0.3092
   83phy    C21 2229   3.966   1.336   2.490 -0.0368 -0.5400 -0.1109
   83phy    C20 2230   4.021   1.201   2.442  0.1460 -0.3100  0.4962
   83phy    C18 2231   4.022   1.074   2.536  0.4352  0.4342 -0.1393
   83phy    O01 2232   3.889   1.043   2.577 -0.1683 -0.1342  0.1067
   83phy    H01 2233   3.819   1.080   2.525  0.1240  0.9988  0.4733
   83phy    C19 2234   4.067   0.971   2.430  0.0504 -0.1072  0.1707
   83phy    C13 2235   4.121   1.094   2.663 -0.3162  0.0502  0.8124
   83phy     H3 2236   4.095   1.190   2.714 -1.7924 -0.2405  0.6770
   83phy    O33 2237   4.249   1.122   2.611 -0.3244 -0.0674 -0.0388
   83phy    H1B 2238   4.299   1.043   2.620 -0.9011 -0.3498  0.8806
   83phy    C12 2239   4.126   0.984   2.779 -0.2782 -0.6268  0.1505
   83phy    O11 2240   3.997   0.955   2.813 -0.8208  0.0109  0.1209
   83phy    H1A 2241   3.948   0.937   2.736  1.8747 -0.7544 -1.5582
   84phy    C35 2242   3.753   1.671   1.309 -0.1325  0.1303 -0.6082
   84phy    C33 2243   3.810   1.793   1.246 -0.9968 -0.2092  0.3396
   84phy    C34 2244   3.693   1.895   1.246  0.4407 -0.4108 -0.0770
   84phy    C32 2245   3.934   1.844   1.327  0.4628 -0.4012 -0.2308
   84phy    C31 2246   4.034   1.920   1.237  0.3862 -0.2461  0.7660
   84phy    C30 2247   4.154   1.968   1.320  0.2275  0.0834  0.1420
   84phy    C28 2248   4.273   2.019   1.239  0.1590 -0.1203  0.1100
   84phy    C29 2249   4.321   2.157   1.290  0.8262 -0.1692 -0.2409
   84phy    C27 2250   4.364   1.895   1.221 -0.6206 -0.7676  0.4089
   84phy    C26 2251   4.449   1.910   1.096 -0.0539  0.7128  0.3033
   84phy    C25 2252   4.525   1.780   1.069  0.1194 -0.0847  0.2292
   84phy    C23 2253   4.587   1.744   0.930 -0.4784 -0.3640 -0.2596
   84phy    C24 2254   4.700   1.647   0.958  0.2533 -0.6794  0.1486
   84phy    C22 2255   4.487   1.699   0.818  0.2783 -0.5888  0.4001
   84phy    C21 2256   4.527   1.727   0.669 -0.4362 -0.0238 -0.3650
   84phy    C20 2257   4.426   1.655   0.570 -0.1659  0.2712  0.2488
   84phy    C18 2258   4.451   1.641   0.413 -0.9280 -0.5202  0.2210
   84phy    O01 2259   4.480   1.785   0.387  0.3767  0.1596  0.1160
   84phy    H01 2260   4.443   1.831   0.460  1.0853 -0.3668  0.8249
   84phy    C19 2261   4.318   1.600   0.347 -0.1927 -0.3808 -0.3576
   84phy    C13 2262   4.577   1.543   0.376  0.5915 -0.2821  1.3010
   84phy     H3 2263   4.666   1.591   0.426  0.7049 -0.7848  1.5829
   84phy    O33 2264   4.584   1.419   0.441 -0.3546 -0.1367 -0.0249
   84phy    H1B 2265   4.589   1.345   0.383  1.6913  0.3466 -0.5370
   84phy    C12 2266   4.658   1.551   0.235  0.8434  0.0594  0.2129
   84phy    O11 2267   4.622   1.469   0.127 -0.0599  0.3336 -0.4799
   84phy    H1A 2268   4.531   1.485   0.113 -0.1160  0.0148 -0.4811
   85phy    C35 2269   2.767   0.785   1.951 -0.4508 -0.0310  0.6726
   85phy    C33 2270   2.765   0.925   1.899  0.3498  0.2029 -0.0826
   85phy    C34 2271   2.771   0.924   1.749  0.4922 -0.0073  0.2243
   85phy    C32 2272   2.665   1.007   1.967  0.5571  0.1316 -0.5210
   85phy    C31 2273   2.707   1.122   2.063  0.4947  0.2510  0.9200
   85phy    C30 2274   2.571   1.174   2.130  0.1569  0.2431  0.3713
   85phy    C28 2275   2.590   1.267   2.247 -0.2962  0.4681 -0.1203
   85phy    C29 2276   2.544   1.407   2.204  0.3230  0.0039 -0.0441
   85phy    C27 2277   2.503   1.218   2.363 -0.0687  0.2711  0.1350
   85phy    C26 2278   2.541   1.251   2.505 -0.1172 -0.0749  0.0149
   85phy    C25 2279   2.446   1.181   2.602  0.5133  0.4288  0.1591
   85phy    C23 2280   2.499   1.179   2.747  0.1302 -0.2959 -0.8424
   85phy    C24 2281   2.514   1.312   2.827 -0.3300  0.1761  0.1940
   85phy    C22 2282   2.427   1.074   2.833 -0.3365 -0.1242 -0.0028
   85phy    C21 2283   2.522   0.973   2.902  0.1870  0.1840 -0.3931
   85phy    C20 2284   2.446   0.876   2.982  0.0855  0.1813 -0.3702
   85phy    C18 2285   2.529   0.765   3.053  0.1476 -0.4575  0.2700
   85phy    O01 2286   2.614   0.824   3.151 -0.5380 -0.1833  0.1307
   85phy    H01 2287   2.633   0.915   3.144  2.2885 -0.5944  1.1552
   85phy    C19 2288   2.426   0.698   3.143  0.4469  0.5803 -0.7591
   85phy    C13 2289   2.607   0.653   2.956  0.3191 -0.0792  0.0277
   85phy     H3 2290   2.556   0.658   2.856  0.6998 -0.7664 -0.2057
   85phy    O33 2291   2.588   0.517   2.982  0.2113  0.7181 -0.0975
   85phy    H1B 2292   2.592   0.497   3.074 -0.8736 -0.6555 -0.3083
   85phy    C12 2293   2.756   0.687   2.916 -0.2198 -0.1818 -0.3936
   85phy    O11 2294   2.857   0.629   2.995  0.1956 -0.1264 -0.1407
   85phy    H1A 2295   2.942   0.641   2.958  0.4171  2.1888  0.9711
   86phy    C35 2296   4.550   2.358   1.885  0.0199  0.1032  0.3446
   86phy    C33 2297   4.407   2.324   1.912 -0.1683  0.0149 -0.1274
   86phy    C34 2298   4.325   2.451   1.911 -0.5558 -0.8751 -0.4082
   86phy    C32 2299   4.363   2.213   1.813  0.6782 -0.6744  0.2500
   86phy    C31 2300   4.268   2.111   1.879 -0.0899  0.0961 -0.0025
   86phy    C30 2301   4.206   2.014   1.772  0.2759  0.0590 -0.4574
   86phy    C28 2302   4.121   1.893   1.818 -0.0021 -0.4165  0.0948
   86phy    C29 2303   4.013   1.875   1.707 -0.0443  0.2375  0.2574
   86phy    C27 2304   4.204   1.766   1.839 -0.3434 -0.0305  0.1533
   86phy    C26 2305   4.142   1.661   1.938  0.1436  0.0345 -0.3807
   86phy    C25 2306   4.230   1.533   1.960  0.0302 -0.7739 -0.2607
   86phy    C23 2307   4.187   1.453   2.085 -0.7890 -0.3986 -0.1518
   86phy    C24 2308   4.094   1.342   2.045 -0.3024  0.3636  0.3959
   86phy    C22 2309   4.313   1.413   2.157  0.5065 -0.3208 -0.5296
   86phy    C21 2310   4.297   1.430   2.310 -0.4054  0.4939  0.0391
   86phy    C20 2311   4.407   1.346   2.377  0.0052 -0.2116 -0.1192
   86phy    C18 2312   4.446   1.368   2.528 -0.1449 -0.2540  1.0764
   86phy    O01 2313   4.343   1.352   2.627 -0.1626  0.4879  0.3060
   86phy    H01 2314   4.314   1.263   2.631  0.5727  0.2579  0.7159
   86phy    C19 2315   4.536   1.245   2.556  0.1412  0.4249  0.0557
   86phy    C13 2316   4.517   1.511   2.552 -0.1865  0.1887 -0.1855
   86phy     H3 2317   4.566   1.547   2.458 -1.8076 -1.0934 -1.6153
   86phy    O33 2318   4.624   1.515   2.649 -0.4919  0.3264 -0.1487
   86phy    H1B 2319   4.606   1.471   2.730 -0.3084  0.8226  0.1600
   86phy    C12 2320   4.416   1.628   2.587  0.2203  0.4671  0.6147
   86phy    O11 2321   4.331   1.612   2.701  0.1050  0.3557 -0.4879
   86phy    H1A 2322   4.285   1.532   2.683  1.5639 -1.4414  2.7338
   87phy    C35 2323   3.110   2.805   0.917  0.1186 -0.3410 -0.2494
   87phy    C33 2324   3.155   2.745   1.049 -0.6181  0.3151 -0.3165
   87phy    C34 2325   3.048   2.752   1.148  0.0410  0.1146  0.4327
   87phy    C32 2326   3.189   2.595   1.034  0.0051 -0.2548  0.4543
   87phy    C31 2327   3.335   2.574   1.005  0.3157 -0.3085 -0.7135
   87phy    C30 2328   3.375   2.422   1.013  0.4666 -0.1666 -0.2172
   87phy    C28 2329   3.519   2.387   0.977 -0.0199 -0.3743  0.2470
   87phy    C29 2330   3.574   2.267   1.051 -0.6013  0.2854  0.0768
   87phy    C27 2331   3.545   2.379   0.824 -0.5882  0.0026  0.5511
   87phy    C26 2332   3.689   2.431   0.798  0.4249  0.4353  0.1496
   87phy    C25 2333   3.713   2.432   0.648 -0.1723 -0.1935 -0.1126
   87phy    C23 2334   3.854   2.475   0.604  0.7254  0.1270 -0.4128
   87phy    C24 2335   3.937   2.349   0.590 -0.0907  0.1992 -0.3570
   87phy    C22 2336   3.843   2.545   0.471 -0.3790 -0.2014 -0.3649
   87phy    C21 2337   3.804   2.694   0.464 -1.0047 -0.3111  0.3365
   87phy    C20 2338   3.821   2.753   0.321 -0.4144  0.4026 -0.0850
   87phy    C18 2339   3.779   2.907   0.303  0.3566  0.2968  0.0409
   87phy    O01 2340   3.643   2.936   0.348 -0.5494  0.1710  0.1918
   87phy    H01 2341   3.582   2.871   0.319 -0.0376  0.2069 -1.0390
   87phy    C19 2342   3.785   2.929   0.154  0.0868 -0.4103 -0.1284
   87phy    C13 2343   3.874   3.005   0.388 -0.2379  0.6185 -0.8889
   87phy     H3 2344   3.843   2.979   0.492  1.9433 -0.1078 -0.3500
   87phy    O33 2345   4.012   2.972   0.408  0.0593  0.2984 -0.3863
   87phy    H1B 2346   4.023   2.884   0.378 -0.4612  0.2470 -0.4397
   87phy    C12 2347   3.844   3.150   0.433 -0.1647 -0.0520 -0.2679
   87phy    O11 2348   3.726   3.208   0.393  0.1378 -0.2777  0.4122
   87phy    H1A 2349   3.669   3.137   0.374 -0.1574  0.2299 -0.6277
   88phy    C35 2350   2.667   1.913   2.506 -0.4574  0.1672 -0.0481
   88phy    C33 2351   2.754   1.791   2.540 -0.1574 -0.2272 -0.1227
   88phy    C34 2352   2.676   1.662   2.530  0.8585  0.4101 -0.2840
   88phy    C32 2353   2.870   1.801   2.442 -0.2464  0.3163  0.0325
   88phy    C31 2354   3.002   1.753   2.499 -0.3749 -0.1939 -0.6194
   88phy    C30 2355   3.120   1.738   2.399  0.1221 -0.1094  0.7270
   88phy    C28 2356   3.268   1.704   2.440  0.4936 -0.0124  0.1415
   88phy    C29 2357   3.286   1.556   2.434  0.1946 -0.4554 -0.1517
   88phy    C27 2358   3.356   1.776   2.336 -0.0934 -0.2736 -0.1481
   88phy    C26 2359   3.469   1.867   2.393 -0.4167  0.5329 -0.0082
   88phy    C25 2360   3.554   1.932   2.281  0.0690 -0.3179  0.0452
   88phy    C23 2361   3.657   2.029   2.338  0.0089 -0.2394 -0.1872
   88phy    C24 2362   3.781   2.020   2.256  0.3094  0.1963 -0.1513
   88phy    C22 2363   3.599   2.171   2.314 -0.0519  0.5776 -0.0638
   88phy    C21 2364   3.568   2.252   2.441  0.3400 -0.2613 -0.4779
   88phy    C20 2365   3.505   2.387   2.415  0.1441 -0.0285 -0.5358
   88phy    C18 2366   3.486   2.498   2.522 -0.0004  0.3886  0.2156
   88phy    O01 2367   3.618   2.533   2.572  0.2735  0.4142 -0.1078
   88phy    H01 2368   3.621   2.626   2.585 -2.1126  0.4419  0.7408
   88phy    C19 2369   3.445   2.608   2.427  0.5567 -0.5978  0.0578
   88phy    C13 2370   3.385   2.469   2.647  0.7176 -0.6164  0.1251
   88phy     H3 2371   3.284   2.437   2.611  0.7707  0.7658 -1.3493
   88phy    O33 2372   3.352   2.595   2.703  0.2585  0.0451  0.2165
   88phy    H1B 2373   3.286   2.586   2.769  0.6867 -0.6793  0.5639
   88phy    C12 2374   3.424   2.372   2.764 -0.3456  0.5370 -0.0277
   88phy    O11 2375   3.538   2.412   2.840 -0.3616  0.6374  0.2752
   88phy    H1A 2376   3.613   2.363   2.811 -1.1451 -1.0686  1.0097
   89phy    C35 2377   0.922   3.036   0.940 -0.0712 -0.0143  0.0024
   89phy    C33 2378   1.027   3.058   1.046 -0.1130 -0.3439 -0.5150
   89phy    C34 2379   0.956   3.073   1.188  0.6587  0.0172 -0.6669
   89phy    C32 2380   1.129   2.945   1.060 -0.3312 -0.6270 -0.7830
   89phy    C31 2381   1.273   2.988   1.067  0.0009  0.4768  0.7673
   89phy    C30 2382   1.369   2.870   1.039 -0.0921  0.6580  0.0335
   89phy    C28 2383   1.519   2.893   1.047 -0.0342 -0.8140 -0.1341
   89phy    C29 2384   1.569   2.913   1.194  0.4195 -0.2662  0.0936
   89phy    C27 2385   1.581   2.768   0.983 -0.7006  0.4395  0.0747
   89phy    C26 2386   1.718   2.783   0.914 -0.1336  0.1796  0.4349
   89phy    C25 2387   1.770   2.645   0.860 -0.1347  0.2693 -0.6712
   89phy    C23 2388   1.910   2.645   0.794 -0.2688  0.4977 -0.5415
   89phy    C24 2389   1.996   2.537   0.866  0.3927  0.0708  0.3732
   89phy    C22 2390   1.901   2.604   0.648  0.3121  0.1179 -0.4986
   89phy    C21 2391   1.899   2.714   0.539  0.3730  0.3577  0.4989
   89phy    C20 2392   1.876   2.660   0.399 -0.2503  0.2745 -0.4230
   89phy    C18 2393   1.876   2.761   0.285 -0.1079  0.0743  0.3454
   89phy    O01 2394   1.755   2.843   0.305  0.3506 -0.1081 -0.0514
   89phy    H01 2395   1.679   2.797   0.275  0.1826  1.0649 -1.5387
   89phy    C19 2396   1.848   2.658   0.172 -0.4267  0.0787 -0.1659
   89phy    C13 2397   2.009   2.845   0.246 -0.3093 -0.1740 -0.3710
   89phy     H3 2398   2.014   2.917   0.332 -0.4844 -0.9657  0.3087
   89phy    O33 2399   2.137   2.785   0.269  0.3853 -0.6044  0.1870
   89phy    H1B 2400   2.135   2.723   0.340  1.9727  0.3339  1.1108
   89phy    C12 2401   2.005   2.975   0.161  0.2397  0.1944 -0.0579
   89phy    O11 2402   2.053   2.961   0.032  0.2323  0.3875  0.8148
   89phy    H1A 2403   2.049   3.046  -0.007  1.1142  0.3934  0.7255
   90phy    C35 2404   2.603   1.914   1.529  0.1435 -0.0692  0.2124
   90phy    C33 2405   2.746   1.859   1.518  0.1053  0.0297  0.0621
   90phy    C34 2406   2.771   1.840   1.371 -0.5633  0.5882 -0.0595
   90phy    C32 2407   2.847   1.957   1.582 -0.1840  0.2431  0.5500
   90phy    C31 2408   2.895   1.893   1.709 -0.5733 -0.8925 -0.0812
   90phy    C30 2409   2.999   1.982   1.782 -0.1668 -0.6709 -0.1590
   90phy    C28 2410   3.062   1.940   1.915  0.3705  0.3743  0.4991
   90phy    C29 2411   3.165   1.821   1.906 -0.2300  0.1635  0.0492
   90phy    C27 2412   3.135   2.061   1.976  0.4461 -0.7938 -0.2432
   90phy    C26 2413   3.088   2.094   2.119  0.1822 -0.6113 -0.5308
   90phy    C25 2414   3.169   2.193   2.205  0.1685  0.0736  0.8497
   90phy    C23 2415   3.106   2.229   2.340 -0.5584 -0.3144  0.0351
   90phy    C24 2416   3.172   2.154   2.456  0.3496 -0.3933 -0.8333
   90phy    C22 2417   3.115   2.383   2.360  0.2868 -0.1887  0.0781
   90phy    C21 2418   3.005   2.442   2.455 -0.3005 -0.6877  0.0284
   90phy    C20 2419   3.026   2.592   2.474  0.3416 -0.6830  0.1875
   90phy    C18 2420   2.933   2.670   2.572  0.0074  0.9515  0.4808
   90phy    O01 2421   2.914   2.585   2.683 -0.1925  0.0919  0.1247
   90phy    H01 2422   2.826   2.551   2.679  0.0427 -0.5025 -0.2078
   90phy    C19 2423   3.036   2.780   2.611  0.4199  0.2036  0.5684
   90phy    C13 2424   2.785   2.723   2.530 -0.5588 -0.0494  0.6185
   90phy     H3 2425   2.797   2.769   2.429 -0.5539 -0.8196  0.2584
   90phy    O33 2426   2.734   2.835   2.605 -0.1023  0.0888  0.1330
   90phy    H1B 2427   2.707   2.802   2.689 -0.8375 -1.5496 -0.6974
   90phy    C12 2428   2.679   2.609   2.514 -0.3300  0.1899  0.7728
   90phy    O11 2429   2.647   2.554   2.634 -0.0149 -0.2248 -0.4941
   90phy    H1A 2430   2.595   2.619   2.678  0.7793 -1.0895  1.8722
   91phy    C35 2431   4.225   3.272   1.635  0.2216 -0.0147  0.1789
   91phy    C33 2432   4.297   3.178   1.533  0.1503  0.1099  0.3410
   91phy    C34 2433   4.434   3.224   1.511 -0.4762  0.7844  0.0432
   91phy    C32 2434   4.289   3.033   1.583  0.1450 -0.2040 -0.8419
   91phy    C31 2435   4.305   2.921   1.478  0.2210 -0.0745 -0.3472
   91phy    C30 2436   4.306   2.775   1.542 -0.2178 -0.3300  0.4158
   91phy    C28 2437   4.337   2.659   1.448 -0.6957  0.3668  0.2108
   91phy    C29 2438   4.402   2.541   1.524 -0.2126 -0.3426  0.4235
   91phy    C27 2439   4.211   2.616   1.367 -0.1190  0.0059 -0.2602
   91phy    C26 2440   4.244   2.589   1.217  0.2831  0.0292  0.0892
   91phy    C25 2441   4.131   2.514   1.143 -0.6532  0.0752  0.2079
   91phy    C23 2442   4.162   2.455   1.000 -0.4688 -0.0609 -0.0250
   91phy    C24 2443   4.068   2.341   0.975  0.0284 -0.2868 -0.7426
   91phy    C22 2444   4.137   2.562   0.889 -0.0704  0.0136 -0.6816
   91phy    C21 2445   4.256   2.586   0.801 -0.2488 -0.3171 -0.2835
   91phy    C20 2446   4.235   2.685   0.690  0.5238  0.2500  0.0958
   91phy    C18 2447   4.364   2.719   0.605 -0.4282  0.2070 -0.2004
   91phy    O01 2448   4.481   2.736   0.696  0.3426 -0.4140 -0.3634
   91phy    H01 2449   4.464   2.686   0.773 -0.9797 -1.1859 -1.1358
   91phy    C19 2450   4.336   2.855   0.533 -0.4129 -0.1309 -0.6346
   91phy    C13 2451   4.409   2.608   0.497 -0.1084  0.3006 -0.4765
   91phy     H3 2452   4.422   2.520   0.564 -2.2765  1.3920  1.5577
   91phy    O33 2453   4.304   2.556   0.412 -0.0755  0.0259  0.3264
   91phy    H1B 2454   4.242   2.618   0.377 -1.1961 -0.8625  0.6970
   91phy    C12 2455   4.554   2.571   0.458 -0.6012  0.1751  0.3213
   91phy    O11 2456   4.584   2.600   0.328 -0.0658 -0.2559 -0.2477
   91phy    H1A 2457   4.539   2.673   0.290 -1.7347  0.4023  2.7237
   92phy    C35 2458   3.019   1.471   2.064  0.2499  0.9008 -0.2337
   92phy    C33 2459   3.023   1.317   2.073  0.1829  0.4821  0.1354
   92phy    C34 2460   3.088   1.258   1.950 -0.3975  0.3049 -0.6472
   92phy    C32 2461   3.091   1.275   2.203 -0.2221 -0.3102  0.3538
   92phy    C31 2462   3.001   1.275   2.328  0.2977 -0.3267  0.0703
   92phy    C30 2463   3.064   1.225   2.456  0.0444 -0.3669 -0.1905
   92phy    C28 2464   2.972   1.228   2.585  0.4610  0.0402  0.5517
   92phy    C29 2465   2.930   1.084   2.637  0.3311 -0.1263 -0.6368
   92phy    C27 2466   3.036   1.320   2.691  0.4480  0.5320 -0.3825
   92phy    C26 2467   2.946   1.428   2.757 -0.1529  0.0120 -0.1345
   92phy    C25 2468   3.020   1.500   2.871 -0.1480 -0.0822  0.5377
   92phy    C23 2469   2.948   1.611   2.949 -0.0041  0.4726  0.5485
   92phy    C24 2470   2.939   1.555   3.090 -0.5025 -0.7341 -0.4329
   92phy    C22 2471   3.026   1.741   2.949  0.0819  0.1125 -0.2703
   92phy    C21 2472   2.987   1.852   2.849  0.9169 -0.0414 -0.7088
   92phy    C20 2473   3.087   1.969   2.847  0.2839 -0.0274  0.0459
   92phy    C18 2474   3.049   2.099   2.922  0.6542 -1.0093  0.6098
   92phy    O01 2475   2.962   2.084   3.034  0.4830  0.2768 -0.1937
   92phy    H01 2476   2.957   2.165   3.081  0.1880 -0.0494  0.3472
   92phy    C19 2477   3.184   2.138   2.980 -0.3246 -0.0962 -0.0530
   92phy    C13 2478   2.972   2.205   2.823 -0.2875 -0.6135 -0.9452
   92phy     H3 2479   3.032   2.220   2.729  2.8486 -2.8582  0.5141
   92phy    O33 2480   2.985   2.333   2.882  0.1357  0.3057  0.1513
   92phy    H1B 2481   2.908   2.358   2.928 -0.5774  1.3066 -1.4946
   92phy    C12 2482   2.819   2.185   2.783  0.1017 -0.0255  0.0809
   92phy    O11 2483   2.732   2.173   2.901  0.3411  0.1962 -0.1237
   92phy    H1A 2484   2.765   2.098   2.945 -0.7722 -0.0280  0.3676
   93phy    C35 2485   3.512   0.560   2.436 -0.3879 -0.3908  0.6420
   93phy    C33 2486   3.580   0.700   2.426 -0.0936  0.3605 -0.1237
   93phy    C34 2487   3.634   0.716   2.282 -0.3823 -0.3039  0.2307
   93phy    C32 2488   3.482   0.808   2.471  0.1534  0.1850  0.1143
   93phy    C31 2489   3.546   0.936   2.522 -0.3560  0.0764 -0.0578
   93phy    C30 2490   3.472   1.063   2.484  0.3372  0.0406  0.4146
   93phy    C28 2491   3.522   1.183   2.559 -0.0865 -0.4191 -0.2774
   93phy    C29 2492   3.512   1.296   2.454 -0.2300 -0.4500  0.0922
   93phy    C27 2493   3.448   1.241   2.684  0.4522  0.5027  0.1186
   93phy    C26 2494   3.464   1.192   2.829 -0.0709  0.1698  0.1007
   93phy    C25 2495   3.367   1.274   2.918  0.1879  0.0748 -0.2344
   93phy    C23 2496   3.347   1.230   3.066 -0.0726 -0.0349 -0.0772
   93phy    C24 2497   3.473   1.252   3.151  0.4839 -0.0681 -0.1344
   93phy    C22 2498   3.218   1.290   3.133 -0.3796 -0.7225 -0.1511
   93phy    C21 2499   3.152   1.201   3.238  0.0104 -0.0678 -0.3470
   93phy    C20 2500   3.014   1.255   3.289 -0.8185 -0.3368 -0.0178
   93phy    C18 2501   2.893   1.163   3.299 -0.1007  0.0206 -0.6598
   93phy    O01 2502   2.926   1.048   3.381 -0.5327 -0.2926 -0.0829
   93phy    H01 2503   2.988   1.070   3.447 -0.0680  2.7420 -1.3454
   93phy    C19 2504   2.785   1.239   3.380  0.2675 -0.3259 -0.3723
   93phy    C13 2505   2.819   1.123   3.159  0.1789 -0.2188  0.1202
   93phy     H3 2506   2.789   1.218   3.108 -2.4981 -0.1087  1.7346
   93phy    O33 2507   2.684   1.061   3.179 -0.6943 -0.3986  0.2676
   93phy    H1B 2508   2.626   1.119   3.225 -0.4046  0.3311 -0.2497
   93phy    C12 2509   2.888   1.034   3.058  0.5597 -0.1594  0.5649
   93phy    O11 2510   2.983   1.095   2.977  0.2531 -0.5571  0.0660
   93phy    H1A 2511   3.039   1.033   2.935  1.5011 -0.6457  1.7461
   94phy    C35 2512   4.722   2.358   0.856  0.2897 -0.3169  0.2119
   94phy    C33 2513   4.623   2.247   0.879 -0.1501  0.3101  0.0203
   94phy    C34 2514   4.558   2.267   1.019  0.1954  0.2322  0.4507
   94phy    C32 2515   4.513   2.245   0.772 -0.0228 -0.4637 -0.0078
   94phy    C31 2516   4.452   2.103   0.748  0.3512  0.1385  0.5527
   94phy    C30 2517   4.325   2.118   0.668  0.2153  0.4808 -0.1771
   94phy    C28 2518   4.233   1.997   0.641 -0.4162  0.6059  0.9004
   94phy    C29 2519   4.128   1.971   0.751  0.0660  0.2028 -0.5571
   94phy    C27 2520   4.153   2.043   0.519 -0.0390 -0.2100  0.6490
   94phy    C26 2521   4.105   1.935   0.425  0.3440  0.6122 -0.0987
   94phy    C25 2522   4.023   1.993   0.303 -0.2572 -0.8339 -0.4365
   94phy    C23 2523   3.968   1.878   0.223 -0.0495 -0.5240  0.1372
   94phy    C24 2524   3.815   1.889   0.206 -0.4131  0.3619  0.2362
   94phy    C22 2525   4.028   1.871   0.085 -0.6938 -0.2276  0.0570
   94phy    C21 2526   4.178   1.845   0.054 -0.2483  0.0636  0.1604
   94phy    C20 2527   4.210   1.860  -0.098 -0.5393  0.3437  0.1156
   94phy    C18 2528   4.353   1.902  -0.142 -0.4207  0.7963 -0.7191
   94phy    O01 2529   4.390   2.021  -0.064  0.0035 -0.5371 -0.3806
   94phy    H01 2530   4.334   2.092  -0.088  0.4562 -0.3361 -0.8762
   94phy    C19 2531   4.323   1.951  -0.284  0.6714  0.0215  0.1513
   94phy    C13 2532   4.470   1.789  -0.119  0.2653  0.3928 -0.1789
   94phy     H3 2533   4.482   1.782  -0.008  2.0639 -3.2777 -0.4445
   94phy    O33 2534   4.425   1.655  -0.131  0.0624  0.2753  0.5857
   94phy    H1B 2535   4.378   1.643  -0.211  1.7602 -0.6401 -0.3415
   94phy    C12 2536   4.629   1.821  -0.119  0.0548  0.1111 -0.1333
   94phy    O11 2537   4.653   1.958  -0.094  0.0425  0.0144 -0.2472
   94phy    H1A 2538   4.574   1.998  -0.062  0.5774  1.3929 -0.5542
   95phy    C35 2539   3.146   3.669   1.497 -0.2829 -0.0656  0.2442
   95phy    C33 2540   3.129   3.523   1.518 -0.0533  0.1333 -0.2719
   95phy    C34 2541   3.163   3.447   1.393  0.0913  0.8181  0.0299
   95phy    C32 2542   3.243   3.482   1.615  0.0515  0.2081 -0.5096
   95phy    C31 2543   3.223   3.352   1.707 -0.1961 -0.0571 -0.3736
   95phy    C30 2544   3.362   3.284   1.743 -0.1639  0.3449 -0.4057
   95phy    C28 2545   3.372   3.152   1.825 -0.5765 -0.3126  0.2725
   95phy    C29 2546   3.339   3.030   1.734 -0.0929 -0.5742 -0.0251
   95phy    C27 2547   3.510   3.140   1.887  0.2206  0.5643  0.9831
   95phy    C26 2548   3.504   3.081   2.031  0.0977 -0.7087 -0.0957
   95phy    C25 2549   3.639   3.043   2.094 -0.2044  0.7572  0.4569
   95phy    C23 2550   3.630   3.000   2.242  0.2460  0.1160 -0.4178
   95phy    C24 2551   3.723   2.879   2.261 -0.2745 -0.1700  0.4207
   95phy    C22 2552   3.680   3.112   2.339 -0.1673  0.0511 -0.5266
   95phy    C21 2553   3.575   3.130   2.448  0.5153 -0.5495 -0.0130
   95phy    C20 2554   3.594   3.262   2.525 -0.4831  0.0139 -0.8099
   95phy    C18 2555   3.520   3.271   2.668  0.1323 -0.1964 -0.2485
   95phy    O01 2556   3.529   3.151   2.742 -0.0555  0.4408  0.1099
   95phy    H01 2557   3.465   3.162   2.809 -1.1248 -0.8837 -0.6327
   95phy    C19 2558   3.615   3.368   2.745  0.1530  0.2307  0.6530
   95phy    C13 2559   3.365   3.327   2.655 -0.1176  0.5475  0.5839
   95phy     H3 2560   3.369   3.417   2.587  2.5178  1.1855  1.4784
   95phy    O33 2561   3.317   3.387   2.776 -0.3562 -0.0077  0.0774
   95phy    H1B 2562   3.348   3.338   2.850  1.5929 -0.7647 -1.1489
   95phy    C12 2563   3.256   3.222   2.601  0.0488  0.4625 -0.1731
   95phy    O11 2564   3.242   3.098   2.675 -0.0065  0.0300 -0.4897
   95phy    H1A 2565   3.310   3.037   2.653  1.3943  1.2041  0.3249
   96phy    C35 2566   2.521   2.855   2.144  0.1106 -0.1195 -0.2928
   96phy    C33 2567   2.540   2.893   1.995 -0.2934 -0.2919 -0.5913
   96phy    C34 2568   2.446   2.820   1.911 -0.2205  0.0333 -0.8645
   96phy    C32 2569   2.538   3.046   1.985  0.0493  0.1778  0.5979
   96phy    C31 2570   2.653   3.116   1.910 -0.0257 -0.0234  0.1193
   96phy    C30 2571   2.660   3.267   1.942  0.1774  0.1145  0.3597
   96phy    C28 2572   2.773   3.345   1.866  0.2450 -0.1111 -0.2962
   96phy    C29 2573   2.707   3.431   1.755  0.6760  0.1145 -0.1683
   96phy    C27 2574   2.851   3.443   1.962  0.4484  0.3249  0.0870
   96phy    C26 2575   2.939   3.405   2.084  0.8193  0.3025  0.8473
   96phy    C25 2576   3.008   3.528   2.135 -0.1382 -0.2988  0.3905
   96phy    C23 2577   3.097   3.528   2.265  0.0036  0.4971  0.5096
   96phy    C24 2578   3.236   3.498   2.208 -0.1499  0.4440 -0.0111
   96phy    C22 2579   3.109   3.666   2.332 -0.0127 -0.3458  0.4358
   96phy    C21 2580   3.067   3.669   2.483  0.4239 -0.2276  0.1557
   96phy    C20 2581   3.054   3.810   2.553 -0.2419  0.0055 -0.3998
   96phy    C18 2582   3.009   3.819   2.705 -0.2489  0.4531  0.3950
   96phy    O01 2583   3.113   3.748   2.782  0.0851 -0.5447 -0.2015
   96phy    H01 2584   3.108   3.656   2.765  1.5104 -0.3509 -1.9632
   96phy    C19 2585   3.024   3.967   2.727  0.4438 -0.2682 -0.2157
   96phy    C13 2586   2.869   3.755   2.737  0.9740 -0.3107 -0.1176
   96phy     H3 2587   2.858   3.654   2.689 -1.6793 -0.6296  1.0464
   96phy    O33 2588   2.761   3.827   2.674 -0.0895 -0.2010 -0.1414
   96phy    H1B 2589   2.742   3.908   2.718  2.0070  0.2545  0.0399
   96phy    C12 2590   2.823   3.736   2.890 -0.7294  0.3603 -0.2231
   96phy    O11 2591   2.885   3.635   2.969  0.5459  0.5679  0.1003
   96phy    H1A 2592   2.880   3.556   2.918 -0.8911  0.8047 -0.1453
   97phy    C35 2593   2.417   1.564   1.443 -0.2986  0.2456 -0.0590
   97phy    C33 2594   2.358   1.534   1.302  0.2051 -0.2421  0.1896
   97phy    C34 2595   2.392   1.395   1.244 -0.5455 -0.0000 -0.1019
   97phy    C32 2596   2.206   1.560   1.290 -0.6136 -0.1062  0.2628
   97phy    C31 2597   2.165   1.610   1.147 -0.0301 -0.7558  0.0281
   97phy    C30 2598   2.022   1.674   1.146 -0.3069 -0.1798 -0.7993
   97phy    C28 2599   1.959   1.707   1.011  0.2828  0.2451 -0.5311
   97phy    C29 2600   1.837   1.620   0.988  0.3170  0.2709  0.0857
   97phy    C27 2601   1.908   1.851   1.022 -0.0563 -0.4143 -0.1265
   97phy    C26 2602   1.919   1.925   0.887 -0.4168 -0.0144 -0.5346
   97phy    C25 2603   1.863   2.071   0.898 -0.2900 -0.1544  0.1906
   97phy    C23 2604   1.873   2.141   0.764 -0.3764  0.0189 -0.1072
   97phy    C24 2605   1.756   2.237   0.748 -0.2339 -0.0873 -0.9501
   97phy    C22 2606   2.012   2.213   0.742  0.1641  0.3263 -0.2128
   97phy    C21 2607   2.057   2.188   0.595  0.2174  0.2913 -0.3473
   97phy    C20 2608   2.184   2.274   0.565 -0.4134 -0.1695 -0.5007
   97phy    C18 2609   2.242   2.280   0.418  0.0334  0.2990  0.4711
   97phy    O01 2610   2.206   2.164   0.341  0.2416  0.1603  0.0759
   97phy    H01 2611   2.223   2.089   0.396 -1.0691  1.3914  2.3454
   97phy    C19 2612   2.400   2.269   0.438  0.0585 -0.7045 -0.0292
   97phy    C13 2613   2.193   2.406   0.334 -0.5922  0.2579  0.3465
   97phy     H3 2614   2.082   2.395   0.339 -0.7250  0.5045 -1.4532
   97phy    O33 2615   2.200   2.533   0.393  0.1917 -0.4022  0.7901
   97phy    H1B 2616   2.289   2.560   0.378  0.0247  0.1922  0.8587
   97phy    C12 2617   2.199   2.422   0.173 -0.2562 -0.5827 -0.0109
   97phy    O11 2618   2.182   2.313   0.091 -0.3184 -0.3090  0.0469
   97phy    H1A 2619   2.171   2.346   0.004  0.7135 -0.7752 -0.2785
   98phy    C35 2620   2.785   3.770   1.409  0.3599 -0.0838 -0.0892
   98phy    C33 2621   2.828   3.861   1.290 -0.1888  0.3955  0.3231
   98phy    C34 2622   2.712   3.887   1.198 -0.3531  0.2010 -0.0862
   98phy    C32 2623   2.891   3.996   1.332 -0.2518 -0.1074 -0.3733
   98phy    C31 2624   3.032   3.994   1.379 -0.5081  0.2187 -0.1056
   98phy    C30 2625   3.089   4.131   1.404 -0.1141 -0.6213 -0.6250
   98phy    C28 2626   3.223   4.139   1.472 -0.3366  0.0128 -0.0059
   98phy    C29 2627   3.336   4.127   1.367 -0.2059  0.1449 -0.7774
   98phy    C27 2628   3.241   4.273   1.528 -0.1555 -0.2296 -0.2869
   98phy    C26 2629   3.302   4.291   1.669 -0.6964 -0.5394  0.3188
   98phy    C25 2630   3.273   4.436   1.724 -0.2175  0.6026 -0.1073
   98phy    C23 2631   3.363   4.467   1.842 -0.1010 -0.5166 -0.3041
   98phy    C24 2632   3.459   4.578   1.806  0.1555 -0.0395  0.0777
   98phy    C22 2633   3.274   4.529   1.951  0.0085 -0.6412  0.2507
   98phy    C21 2634   3.275   4.452   2.081  0.4384  0.1029 -0.6604
   98phy    C20 2635   3.172   4.499   2.183 -0.1148  0.0766  0.3796
   98phy    C18 2636   3.146   4.449   2.325 -0.2064  0.6710 -0.0325
   98phy    O01 2637   3.267   4.455   2.401 -0.1749  0.3644  0.5083
   98phy    H01 2638   3.287   4.371   2.438  0.1793  1.3105  2.5550
   98phy    C19 2639   3.073   4.576   2.386  0.0423  0.5635  0.3883
   98phy    C13 2640   3.076   4.302   2.343 -0.3596 -0.1934  0.1865
   98phy     H3 2641   3.003   4.288   2.259 -0.4734  0.4242  0.1787
   98phy    O33 2642   2.987   4.298   2.457 -0.3925 -0.4586  0.0267
   98phy    H1B 2643   2.919   4.236   2.438 -0.5715 -0.2174 -0.1288
   98phy    C12 2644   3.174   4.171   2.334  0.4991 -0.0808 -0.2855
   98phy    O11 2645   3.230   4.135   2.460 -0.0987 -0.3272 -0.4730
   98phy    H1A 2646   3.302   4.074   2.462  0.7004  0.5673 -1.1404
   99phy    C35 2647   2.138   2.968   1.070 -0.4430 -0.0894 -0.1667
   99phy    C33 2648   2.095   3.089   1.160 -0.0145  0.0851  0.1622
   99phy    C34 2649   1.973   3.059   1.245 -0.1104  0.7299  0.1614
   99phy    C32 2650   2.210   3.133   1.250  0.0278  0.0158  0.5249
   99phy    C31 2651   2.309   3.233   1.193 -0.0085  0.2046 -0.0708
   99phy    C30 2652   2.441   3.267   1.263  0.2678 -0.4637  0.4171
   99phy    C28 2653   2.492   3.407   1.219  0.5504 -0.6437  1.2842
   99phy    C29 2654   2.447   3.527   1.311 -0.4071 -0.3540  0.3199
   99phy    C27 2655   2.646   3.401   1.222  0.0764  0.2332  0.0895
   99phy    C26 2656   2.703   3.433   1.087  0.5292  0.4568 -0.3611
   99phy    C25 2657   2.854   3.449   1.085 -0.4720  0.4993  0.2139
   99phy    C23 2658   2.922   3.515   0.963 -0.3669  0.3673  0.6932
   99phy    C24 2659   3.048   3.575   1.012 -0.1700  0.2486 -0.1164
   99phy    C22 2660   2.965   3.427   0.847 -0.1620  0.2977  0.3773
   99phy    C21 2661   2.855   3.388   0.753  0.4234  0.5596  0.0279
   99phy    C20 2662   2.921   3.289   0.657  0.5531  0.5541  0.5146
   99phy    C18 2663   2.845   3.209   0.542 -0.0896  0.5508  0.1894
   99phy    O01 2664   2.735   3.136   0.599  0.2420  0.0592 -0.2735
   99phy    H01 2665   2.737   3.151   0.691  1.3858 -0.4406 -0.1973
   99phy    C19 2666   2.955   3.115   0.495  0.3701  0.4683 -0.0847
   99phy    C13 2667   2.793   3.310   0.425 -0.1268  0.8896  0.4556
   99phy     H3 2668   2.739   3.387   0.486  0.0138  1.4642 -0.1239
   99phy    O33 2669   2.891   3.404   0.369  0.1887 -0.3048 -0.4125
   99phy    H1B 2670   2.884   3.407   0.276  0.0740  1.5659 -0.3705
   99phy    C12 2671   2.668   3.294   0.329  0.0301 -0.2406 -0.4847
   99phy    O11 2672   2.692   3.220   0.211 -0.0933 -0.1332  0.3257
   99phy    H1A 2673   2.632   3.239   0.141  1.4071 -0.5114 -1.1509
  100phy    C35 2674   3.386   2.116   1.311  0.1076 -0.1138 -0.0935
  100phy    C33 2675   3.290   2.179   1.416 -0.0342  0.2992 -1.0429
  100phy    C34 2676   3.381   2.255   1.518  0.4755 -0.4007  0.0609
  100phy    C32 2677   3.189   2.285   1.367  0.0902  0.8817 -0.7580
  100phy    C31 2678   3.052   2.239   1.315  0.3723 -0.0945  0.2043
  100phy    C30 2679   2.968   2.362   1.259 -0.1342  0.4279 -0.0341
  100phy    C28 2680   2.845   2.316   1.183 -0.4051 -0.0892 -0.3565
  100phy    C29 2681   2.713   2.314   1.267 -0.2241  0.4588 -0.0138
  100phy    C27 2682   2.818   2.404   1.058 -0.2696 -0.1498  0.0206
  100phy    C26 2683   2.846   2.337   0.921  0.3055 -0.1882  0.3439
  100phy    C25 2684   2.817   2.426   0.800  0.6229  0.1275 -1.0872
  100phy    C23 2685   2.877   2.370   0.672  0.5915 -0.1881 -0.0702
  100phy    C24 2686   2.798   2.257   0.604  0.7914  0.1563 -0.2113
  100phy    C22 2687   2.883   2.488   0.574  0.2347  0.3550  0.1647
  100phy    C21 2688   2.997   2.479   0.479 -0.3173  0.1149 -0.0465
  100phy    C20 2689   3.013   2.621   0.421  0.6703  0.5483  0.1676
  100phy    C18 2690   3.122   2.646   0.314 -0.1946 -0.0856  0.3582
  100phy    O01 2691   3.256   2.643   0.380 -0.4378 -0.3825 -0.0280
  100phy    H01 2692   3.257   2.569   0.438  1.9081  0.4994  1.1873
  100phy    C19 2693   3.097   2.800   0.288 -0.0432  0.5495  0.7397
  100phy    C13 2694   3.120   2.557   0.182 -0.1243 -0.5847  0.1265
  100phy     H3 2695   3.119   2.453   0.224 -0.2190 -0.7621 -0.3013
  100phy    O33 2696   2.991   2.543   0.122 -0.1105 -0.5452 -0.9604
  100phy    H1B 2697   2.947   2.619   0.090 -0.0742  0.5053  1.3074
  100phy    C12 2698   3.239   2.509   0.101 -0.2524  0.4892 -0.3210
  100phy    O11 2699   3.284   2.598   0.002 -0.0302  0.5388 -0.5633
  100phy    H1A 2700   3.238   2.579  -0.077 -1.2169 -0.5527  0.3557
  101phy    C35 2701   2.415   4.351   0.935 -0.1439  0.1263 -0.0167
  101phy    C33 2702   2.414   4.212   0.999  0.0047 -0.0567 -0.1410
  101phy    C34 2703   2.320   4.216   1.122 -0.8345  0.0157  0.1761
  101phy    C32 2704   2.382   4.110   0.886 -0.4365 -0.2825  0.7074
  101phy    C31 2705   2.458   3.975   0.886 -0.2565  0.4461 -0.1736
  101phy    C30 2706   2.415   3.889   0.768 -0.3585 -0.8846 -0.1432
  101phy    C28 2707   2.483   3.752   0.747 -0.0156 -0.5082 -0.1792
  101phy    C29 2708   2.433   3.644   0.846  0.4133  0.3245  0.5865
  101phy    C27 2709   2.476   3.698   0.604 -0.1936 -0.4008  0.1579
  101phy    C26 2710   2.592   3.755   0.524  0.5687 -0.1672 -0.1262
  101phy    C25 2711   2.578   3.728   0.370 -0.4040 -0.7723 -0.3264
  101phy    C23 2712   2.694   3.783   0.285 -0.9691  0.6278 -0.0811
  101phy    C24 2713   2.765   3.668   0.210  0.2608  0.3519 -0.0899
  101phy    C22 2714   2.663   3.891   0.177  0.1722 -0.8880  0.0096
  101phy    C21 2715   2.700   4.037   0.208  0.7777 -0.1370 -0.3006
  101phy    C20 2716   2.605   4.130   0.134 -0.0370 -0.3711 -0.0536
  101phy    C18 2717   2.609   4.282   0.179 -0.2909 -0.3283  0.2837
  101phy    O01 2718   2.597   4.283   0.322 -0.3967  0.6318 -0.5223
  101phy    H01 2719   2.622   4.364   0.362 -1.8080  0.4187  0.8935
  101phy    C19 2720   2.493   4.353   0.115 -0.0172 -0.1906  0.0025
  101phy    C13 2721   2.752   4.346   0.134  0.3790 -0.3361 -0.0993
  101phy     H3 2722   2.830   4.292   0.193  2.1567  2.2748  0.1083
  101phy    O33 2723   2.792   4.314   0.003 -0.2981  0.0991  0.5194
  101phy    H1B 2724   2.884   4.309  -0.012 -0.2527  0.7748  0.5309
  101phy    C12 2725   2.813   4.485   0.185 -0.6396 -0.3016 -0.0273
  101phy    O11 2726   2.779   4.523   0.314  0.2216 -0.4072 -0.0931
  101phy    H1A 2727   2.838   4.578   0.361 -0.4531  1.3380 -1.1778
  102phy    C35 2728   1.279   0.280   1.960  0.8552 -0.2220  0.0464
  102phy    C33 2729   1.358   0.329   1.837 -0.1466 -0.2477 -0.0435
  102phy    C34 2730   1.268   0.424   1.757 -0.3374  0.6253  0.1468
  102phy    C32 2731   1.490   0.402   1.870  0.1950  0.0124 -0.1223
  102phy    C31 2732   1.616   0.321   1.906  0.3506  0.2590  0.1199
  102phy    C30 2733   1.735   0.403   1.958 -0.3145  0.3527 -0.3668
  102phy    C28 2734   1.858   0.315   1.990 -0.0590 -0.0203  0.1566
  102phy    C29 2735   1.949   0.312   1.869  0.3873 -0.8600 -0.3779
  102phy    C27 2736   1.927   0.392   2.103 -0.3521  0.2191  0.1753
  102phy    C26 2737   1.967   0.309   2.226 -0.2515  0.3109  0.3152
  102phy    C25 2738   2.022   0.398   2.344 -0.2539  0.1015  0.0769
  102phy    C23 2739   2.038   0.325   2.477  0.0962  0.3747 -0.3674
  102phy    C24 2740   2.174   0.361   2.544 -0.2981  0.0005  0.3723
  102phy    C22 2741   1.912   0.341   2.567 -0.5529  0.8811 -0.0056
  102phy    C21 2742   1.870   0.225   2.656  0.6891 -0.7545 -0.3488
  102phy    C20 2743   1.735   0.247   2.708  0.3640  0.1246 -0.2538
  102phy    C18 2744   1.689   0.149   2.825  0.1269 -0.2320  0.0918
  102phy    O01 2745   1.770   0.152   2.944  0.4785  0.2868  0.2023
  102phy    H01 2746   1.837   0.217   2.950  0.0776  0.5790  2.0168
  102phy    C19 2747   1.564   0.231   2.871 -0.1642  0.2057 -0.0526
  102phy    C13 2748   1.647  -0.002   2.786  0.2651  0.0335 -0.3029
  102phy     H3 2749   1.610  -0.014   2.681  0.5223 -0.7412 -0.3118
  102phy    O33 2750   1.533  -0.058   2.862 -0.1074 -0.1555 -0.0918
  102phy    H1B 2751   1.512  -0.142   2.826  0.8486  0.0199 -1.0941
  102phy    C12 2752   1.761  -0.110   2.792 -0.5628  0.1162  0.6174
  102phy    O11 2753   1.796  -0.153   2.922 -0.0964  0.5107 -0.4219
  102phy    H1A 2754   1.718  -0.141   2.972 -1.5544 -2.5439 -1.7322
  103phy    C35 2755   1.672   3.725   1.656  0.0007 -0.5754  0.2308
  103phy    C33 2756   1.777   3.832   1.621 -0.1223 -0.7827 -0.5600
  103phy    C34 2757   1.826   3.806   1.479 -0.6467 -0.4288  0.3444
  103phy    C32 2758   1.728   3.971   1.663  0.1827 -0.2607  0.0776
  103phy    C31 2759   1.823   4.096   1.649  0.1530  0.2393 -0.2535
  103phy    C30 2760   1.776   4.215   1.733 -0.4271 -0.0679  0.3638
  103phy    C28 2761   1.879   4.330   1.739 -0.1610  0.1359  0.0432
  103phy    C29 2762   1.835   4.455   1.653  0.1968  0.4198 -0.4996
  103phy    C27 2763   1.901   4.370   1.884 -0.0683  0.1414 -0.1284
  103phy    C26 2764   2.047   4.412   1.914  0.2845  0.0591  0.3747
  103phy    C25 2765   2.072   4.459   2.061  0.2718 -0.5167 -0.0822
  103phy    C23 2766   2.215   4.508   2.095 -0.1522  0.2563 -0.4697
  103phy    C24 2767   2.232   4.657   2.089 -0.0924 -0.2311 -0.0811
  103phy    C22 2768   2.256   4.450   2.232 -0.5125 -0.1767  0.1561
  103phy    C21 2769   2.393   4.382   2.235  0.5234  0.6031  0.5055
  103phy    C20 2770   2.456   4.383   2.379 -0.1043 -0.5184  0.1117
  103phy    C18 2771   2.590   4.311   2.412 -0.5099 -0.3344 -0.3827
  103phy    O01 2772   2.694   4.371   2.334 -0.0079  0.3177  0.8576
  103phy    H01 2773   2.697   4.464   2.336 -1.1395  0.4050 -0.2904
  103phy    C19 2774   2.585   4.351   2.562 -0.7195 -0.1739 -0.3827
  103phy    C13 2775   2.594   4.152   2.387  0.3454 -0.3812 -0.5434
  103phy     H3 2776   2.560   4.134   2.282 -0.3552 -1.3407 -0.1639
  103phy    O33 2777   2.489   4.079   2.460  0.9323  0.1969 -0.1776
  103phy    H1B 2778   2.492   4.086   2.554  1.2062 -0.4733 -0.1322
  103phy    C12 2779   2.731   4.076   2.401  0.1029 -0.5098 -0.4849
  103phy    O11 2780   2.808   4.103   2.512  0.3206  0.8086  0.1583
  103phy    H1A 2781   2.756   4.080   2.587  0.1510  2.5960  0.6245
  104phy    C35 2782   2.366   0.976   1.210 -0.1755  0.0199 -0.2458
  104phy    C33 2783   2.459   0.856   1.223  0.1912 -0.4280 -0.3222
  104phy    C34 2784   2.514   0.860   1.362  0.2109 -0.0613  0.1200
  104phy    C32 2785   2.380   0.735   1.175 -0.6913 -0.6563  0.0460
  104phy    C31 2786   2.469   0.624   1.117  0.2006 -0.0379 -0.0665
  104phy    C30 2787   2.387   0.494   1.106  0.3179  0.4084  0.3419
  104phy    C28 2788   2.442   0.377   1.017  0.9587 -0.3572 -0.3667
  104phy    C29 2789   2.552   0.299   1.084 -0.0884 -0.5018 -0.5812
  104phy    C27 2790   2.313   0.297   0.997 -0.7609 -0.3050  0.2603
  104phy    C26 2791   2.283   0.261   0.849  0.0637 -0.6184 -0.3833
  104phy    C25 2792   2.153   0.184   0.832 -0.1530  0.9074  0.5721
  104phy    C23 2793   2.131   0.110   0.698 -0.5027 -0.4266 -0.4441
  104phy    C24 2794   2.002   0.023   0.716  0.1859  0.0654  0.1820
  104phy    C22 2795   2.126   0.202   0.576 -0.1299  0.4725  0.2809
  104phy    C21 2796   2.157   0.138   0.443 -0.1482  0.2707 -0.2835
  104phy    C20 2797   2.177   0.233   0.325 -0.0876 -0.3558  0.4633
  104phy    C18 2798   2.216   0.181   0.182  0.3613 -0.3612 -0.2126
  104phy    O01 2799   2.332   0.089   0.183 -0.1810 -0.3496  0.2255
  104phy    H01 2800   2.311   0.015   0.129 -0.6905  0.5779 -0.8971
  104phy    C19 2801   2.259   0.303   0.098 -0.1962 -0.2059 -0.6559
  104phy    C13 2802   2.099   0.100   0.116 -0.0756 -0.2482  0.4460
  104phy     H3 2803   2.086   0.014   0.186  0.9977 -1.6155 -0.9829
  104phy    O33 2804   1.959   0.150   0.114 -0.0014 -0.2237 -0.4285
  104phy    H1B 2805   1.940   0.208   0.043  0.2623  0.0920 -0.2438
  104phy    C12 2806   2.113  -0.010   0.008 -0.4263  0.0549 -0.1501
  104phy    O11 2807   2.245  -0.028  -0.036  0.6439  0.1418 -0.2110
  104phy    H1A 2808   2.248  -0.109  -0.083 -1.9382  0.1498 -0.5212
  105phy    C35 2809   2.480   3.931   1.475 -0.2877 -0.2461 -0.3880
  105phy    C33 2810   2.327   3.954   1.483 -0.2646 -0.4222 -0.8498
  105phy    C34 2811   2.316   4.078   1.561 -0.0508 -0.2247 -0.0601
  105phy    C32 2812   2.252   3.963   1.355  0.3946 -0.7438  0.0087
  105phy    C31 2813   2.201   3.835   1.298  0.0932 -0.2305  0.4334
  105phy    C30 2814   2.110   3.840   1.174  0.0597 -0.4990  0.2585
  105phy    C28 2815   2.076   3.703   1.114  0.5991  0.4334 -0.3033
  105phy    C29 2816   1.991   3.613   1.202 -0.3088 -0.1339 -0.1253
  105phy    C27 2817   2.005   3.728   0.985  0.0430 -0.0107 -0.6850
  105phy    C26 2818   2.046   3.654   0.861  0.2789 -0.0670  0.0464
  105phy    C25 2819   1.964   3.700   0.743  0.2187  0.0667  0.0906
  105phy    C23 2820   2.020   3.658   0.604  0.0025 -0.8106 -0.1014
  105phy    C24 2821   1.954   3.536   0.552 -0.2178  0.8050  1.2005
  105phy    C22 2822   2.000   3.773   0.499 -0.6871  0.1717 -0.1113
  105phy    C21 2823   2.117   3.788   0.392 -0.2787 -0.2530  0.4881
  105phy    C20 2824   2.083   3.897   0.291  0.0671  0.2539  0.1477
  105phy    C18 2825   2.192   3.949   0.189 -0.0713  0.2896  0.1091
  105phy    O01 2826   2.324   3.980   0.249  0.0922  0.7391 -0.0450
  105phy    H01 2827   2.320   4.059   0.299 -0.5629  0.2210  0.7538
  105phy    C19 2828   2.138   4.090   0.148  0.5726  0.1173 -0.2417
  105phy    C13 2829   2.206   3.849   0.065 -0.0040  0.7460  0.6300
  105phy     H3 2830   2.267   3.764   0.104 -1.3624  0.5489  2.4474
  105phy    O33 2831   2.096   3.769   0.017  0.1352 -0.1918  0.0985
  105phy    H1B 2832   2.018   3.818   0.032  0.7140  0.6258  0.4618
  105phy    C12 2833   2.322   3.861  -0.038 -0.2315 -0.2174  0.3393
  105phy    O11 2834   2.292   3.944  -0.147 -0.3969  0.0329 -0.9269
  105phy    H1A 2835   2.199   3.954  -0.153 -0.2343  1.4260 -1.4173
  106phy    C35 2836   2.794   4.295   2.037 -0.0545 -0.3851  0.7070
  106phy    C33 2837   2.828   4.408   1.951 -0.1407 -0.3510  0.0569
  106phy    C34 2838   2.932   4.365   1.844  0.8480 -0.2810  0.1355
  106phy    C32 2839   2.702   4.456   1.879 -0.5822 -0.0736  0.2309
  106phy    C31 2840   2.693   4.608   1.847  0.4653 -0.2472 -0.1761
  106phy    C30 2841   2.580   4.639   1.750  1.3051  0.5799  0.2652
  106phy    C28 2842   2.533   4.783   1.734 -0.2193 -1.2312  0.2918
  106phy    C29 2843   2.451   4.794   1.605 -0.1206 -0.5532 -0.2884
  106phy    C27 2844   2.437   4.832   1.846  0.8703  0.1396  0.0096
  106phy    C26 2845   2.447   4.975   1.898 -0.1907  0.0972 -0.4998
  106phy    C25 2846   2.319   5.015   1.969  0.1286 -0.3409  0.0524
  106phy    C23 2847   2.327   5.158   2.037  0.7563  0.1307  0.7472
  106phy    C24 2848   2.258   5.252   1.953  0.5880 -0.4346 -0.2547
  106phy    C22 2849   2.254   5.157   2.174  0.5008 -0.6528  0.4202
  106phy    C21 2850   2.293   5.052   2.282  0.5988 -0.1318 -0.2442
  106phy    C20 2851   2.221   5.058   2.421 -0.6570  0.3050 -0.0163
  106phy    C18 2852   2.257   4.959   2.541 -0.4345  0.0447 -0.1473
  106phy    O01 2853   2.392   4.978   2.572  0.1531 -0.0204 -0.6860
  106phy    H01 2854   2.434   4.987   2.489  1.1078  0.3418 -0.1725
  106phy    C19 2855   2.175   5.012   2.663  0.7794 -0.2461  0.0758
  106phy    C13 2856   2.232   4.807   2.495 -0.3316  0.3451 -0.4651
  106phy     H3 2857   2.277   4.793   2.394  0.5532  0.4179 -0.0873
  106phy    O33 2858   2.097   4.784   2.467  0.2080 -0.2114 -0.2538
  106phy    H1B 2859   2.076   4.838   2.393  0.5571  1.5808  0.9112
  106phy    C12 2860   2.284   4.683   2.588 -0.6779  0.0688 -0.0496
  106phy    O11 2861   2.234   4.677   2.716 -0.9420 -0.0794 -0.3578
  106phy    H1A 2862   2.143   4.658   2.706 -2.0385  3.4688  1.2686
  107phy    C35 2863   3.593   0.117   2.048  0.5142  0.4495  0.8498
  107phy    C33 2864   3.502   0.235   2.083  0.3810 -0.6134  0.0930
  107phy    C34 2865   3.595   0.355   2.094  0.2327  0.6111  0.1444
  107phy    C32 2866   3.390   0.258   1.982  0.6236 -0.3795  0.2513
  107phy    C31 2867   3.260   0.321   2.038 -0.4228  0.2400 -0.0759
  107phy    C30 2868   3.148   0.303   1.933 -0.1587  0.7885 -0.4539
  107phy    C28 2869   3.021   0.385   1.963 -0.1827 -0.5454  0.3363
  107phy    C29 2870   2.971   0.456   1.841  0.2511  0.1018  0.4451
  107phy    C27 2871   2.913   0.302   2.033  0.2479 -0.1426  0.5333
  107phy    C26 2872   2.815   0.384   2.117  0.0759 -0.0537 -0.0671
  107phy    C25 2873   2.703   0.305   2.179  0.0619  0.6531 -0.1519
  107phy    C23 2874   2.606   0.380   2.277 -0.5636  0.3895 -0.0015
  107phy    C24 2875   2.503   0.474   2.207  0.2768 -0.4913  0.4898
  107phy    C22 2876   2.537   0.282   2.372  0.0613 -0.0070  0.2048
  107phy    C21 2877   2.602   0.298   2.515 -0.1304 -0.1469  0.5784
  107phy    C20 2878   2.534   0.209   2.624  0.3311 -0.6915 -0.4653
  107phy    C18 2879   2.573   0.239   2.775  0.4569  0.0956  0.2833
  107phy    O01 2880   2.526   0.373   2.800 -0.3261 -0.8000 -0.3719
  107phy    H01 2881   2.573   0.410   2.872 -0.2768 -3.3167  0.9992
  107phy    C19 2882   2.465   0.148   2.851 -0.1542 -0.1850 -0.0971
  107phy    C13 2883   2.724   0.208   2.830  0.1168 -0.1977 -0.1645
  107phy     H3 2884   2.745   0.098   2.825  0.3110 -0.1770  0.1417
  107phy    O33 2885   2.726   0.227   2.973 -0.2436  0.1770  0.3295
  107phy    H1B 2886   2.785   0.166   3.013  1.6202  0.8481 -1.2643
  107phy    C12 2887   2.849   0.290   2.775  0.3995  0.1109  0.6432
  107phy    O11 2888   2.977   0.261   2.827 -0.0664  0.2848  0.0964
  107phy    H1A 2889   3.025   0.229   2.753  0.6398  0.6102  0.4046
  108phy    C35 2890   3.385   0.041   1.594  0.0008 -0.0294 -0.1210
  108phy    C33 2891   3.420  -0.002   1.450 -0.4318 -0.0423 -0.5641
  108phy    C34 2892   3.305  -0.079   1.390  0.5327  0.6042 -0.1677
  108phy    C32 2893   3.450   0.130   1.370  0.1656 -0.4673 -0.2033
  108phy    C31 2894   3.521   0.136   1.236 -0.0493 -0.0318  0.4599
  108phy    C30 2895   3.518   0.266   1.162 -0.5159  0.1413  0.8061
  108phy    C28 2896   3.559   0.268   1.012  0.0819  0.1924  0.1697
  108phy    C29 2897   3.440   0.224   0.928  0.3336  0.5539  0.3896
  108phy    C27 2898   3.583   0.416   0.989  0.4540  0.0598  0.4339
  108phy    C26 2899   3.685   0.452   0.886 -0.0488 -0.3269 -0.2850
  108phy    C25 2900   3.696   0.605   0.879  0.0975 -0.7176 -0.3030
  108phy    C23 2901   3.778   0.659   0.756  0.6479  0.2839  0.1668
  108phy    C24 2902   3.749   0.805   0.710  0.0010 -0.1035 -0.2638
  108phy    C22 2903   3.931   0.629   0.763 -0.3478 -0.1135 -0.7511
  108phy    C21 2904   3.989   0.558   0.640  0.3629  0.4964  0.7869
  108phy    C20 2905   4.123   0.505   0.679 -0.4817 -0.0037 -0.2171
  108phy    C18 2906   4.246   0.456   0.577 -0.0951 -0.6318  0.0357
  108phy    O01 2907   4.200   0.345   0.500  0.6627 -0.2395 -0.2323
  108phy    H01 2908   4.140   0.374   0.434 -0.5268  0.3990  1.0756
  108phy    C19 2909   4.349   0.396   0.674  0.0316  0.0675 -0.3576
  108phy    C13 2910   4.309   0.576   0.485  0.2916  0.1227 -0.4454
  108phy     H3 2911   4.220   0.612   0.429  0.3626  0.5032 -0.3155
  108phy    O33 2912   4.338   0.694   0.550 -0.2911 -0.4210  0.4192
  108phy    H1B 2913   4.302   0.692   0.637 -3.4414  0.4153 -0.7148
  108phy    C12 2914   4.389   0.559   0.351  0.0767 -0.0334 -0.1305
  108phy    O11 2915   4.388   0.664   0.263 -0.1015  0.0517  0.0517
  108phy    H1A 2916   4.398   0.633   0.175  0.4237 -1.0848  0.4985
  109phy    C35 2917   4.636   1.246   1.907  0.7312 -0.5353 -0.2871
  109phy    C33 2918   4.600   1.285   1.767 -0.0051  0.7404  0.0898
  109phy    C34 2919   4.495   1.184   1.729  0.2280  0.3873 -0.4969
  109phy    C32 2920   4.537   1.421   1.766  0.1803 -0.2943  0.1781
  109phy    C31 2921   4.616   1.524   1.685 -0.0878 -0.3404 -0.1666
  109phy    C30 2922   4.574   1.660   1.727  0.7022  0.1359  0.2938
  109phy    C28 2923   4.643   1.774   1.659 -0.1776  0.1288 -0.3250
  109phy    C29 2924   4.572   1.818   1.535 -0.1862 -0.1279 -0.1668
  109phy    C27 2925   4.651   1.893   1.755  0.2165 -0.2759 -0.3620
  109phy    C26 2926   4.791   1.910   1.824  0.7398 -0.3144  0.3608
  109phy    C25 2927   4.795   2.052   1.889 -0.3369 -0.0019 -0.7197
  109phy    C23 2928   4.920   2.085   1.974 -0.3221 -0.3228  0.1018
  109phy    C24 2929   5.060   2.108   1.908  0.8597  0.5718  0.5538
  109phy    C22 2930   4.878   2.191   2.080  0.2391 -0.0059 -0.2933
  109phy    C21 2931   4.887   2.150   2.230 -0.1347 -0.3080 -0.5966
  109phy    C20 2932   4.834   2.267   2.316  0.0729  0.4232  0.4291
  109phy    C18 2933   4.803   2.242   2.474 -0.0875  0.1727 -0.3237
  109phy    O01 2934   4.919   2.188   2.542 -0.4830  0.4543  0.1673
  109phy    H01 2935   4.922   2.097   2.521  0.7735  0.6271 -0.5345
  109phy    C19 2936   4.799   2.388   2.525 -0.0944 -0.6165 -0.3627
  109phy    C13 2937   4.671   2.148   2.503 -0.8080 -0.5169  0.3573
  109phy     H3 2938   4.679   2.058   2.436 -0.6690  0.3032 -0.7596
  109phy    O33 2939   4.558   2.206   2.447 -0.3040 -0.2251  0.6513
  109phy    H1B 2940   4.503   2.246   2.511  0.3988  0.4062  0.8706
  109phy    C12 2941   4.639   2.089   2.642 -0.2226 -0.1574 -0.1881
  109phy    O11 2942   4.596   2.193   2.734  0.1666 -0.1309 -0.3046
  109phy    H1A 2943   4.515   2.234   2.709  0.3791  2.3946  2.5833
  110phy    C35 2944   4.982   1.789   1.263 -0.4652 -0.0506 -0.3551
  110phy    C33 2945   5.072   1.695   1.341 -0.9179 -0.2823 -1.2932
  110phy    C34 2946   5.184   1.781   1.403 -0.1246 -0.4509  0.7593
  110phy    C32 2947   4.995   1.610   1.448  0.1599  0.2051  0.7790
  110phy    C31 2948   5.072   1.484   1.481  0.0370  0.3653  0.2724
  110phy    C30 2949   4.991   1.385   1.567  0.3344  0.3312 -0.4758
  110phy    C28 2950   5.057   1.248   1.586 -0.7138  0.2826 -0.0764
  110phy    C29 2951   5.050   1.187   1.724  0.0112  0.2758 -0.1183
  110phy    C27 2952   5.007   1.151   1.479  0.1535  0.3982 -0.2273
  110phy    C26 2953   5.107   1.059   1.399 -0.0049 -0.1406  0.2694
  110phy    C25 2954   5.056   0.967   1.284  0.0114  0.4323 -0.1022
  110phy    C23 2955   5.165   0.935   1.182  0.5124 -0.5000  0.1912
  110phy    C24 2956   5.243   0.810   1.217  0.1283  0.3013 -0.6436
  110phy    C22 2957   5.106   0.899   1.048  0.0688 -0.4536 -0.4998
  110phy    C21 2958   5.151   0.991   0.934  0.1405  0.3253 -0.3831
  110phy    C20 2959   5.075   0.955   0.802 -0.2309  0.0496 -0.2772
  110phy    C18 2960   5.104   1.026   0.673 -0.0944 -0.1420  0.0641
  110phy    O01 2961   5.077   1.164   0.697  0.0409  0.0548 -0.8801
  110phy    H01 2962   4.997   1.179   0.743 -0.9619 -1.5138 -2.0118
  110phy    C19 2963   4.987   0.973   0.589  0.0358  0.5595 -0.0499
  110phy    C13 2964   5.242   1.010   0.595 -0.0149  0.4713  0.4043
  110phy     H3 2965   5.273   0.903   0.609  0.1492  0.2049 -1.6312
  110phy    O33 2966   5.246   1.009   0.444 -0.2460 -0.1728 -0.4992
  110phy    H1B 2967   5.244   1.098   0.414 -3.2355 -0.4291 -1.4212
  110phy    C12 2968   5.387   1.063   0.639  0.1313  0.1317 -0.0561
  110phy    O11 2969   5.405   1.201   0.654  0.3277 -0.1607 -0.1388
  110phy    H1A 2970   5.471   1.211   0.720  0.6285 -3.3740  0.2034
  111phy    C35 2971   0.771   1.543   2.219 -0.3649  0.5163  0.3205
  111phy    C33 2972   0.728   1.439   2.115  0.0590  0.1796 -0.6318
  111phy    C34 2973   0.791   1.464   1.984  0.1812 -0.6527 -0.0623
  111phy    C32 2974   0.756   1.296   2.164  0.4619 -0.2513  0.0636
  111phy    C31 2975   0.663   1.185   2.123  0.3706 -0.2664  0.4878
  111phy    C30 2976   0.644   1.070   2.223 -0.8292  0.2392 -0.3605
  111phy    C28 2977   0.570   0.953   2.161  0.5041  0.0297  0.0070
  111phy    C29 2978   0.659   0.875   2.064  0.0047 -0.6778 -0.5660
  111phy    C27 2979   0.506   0.864   2.271 -0.0703 -0.3137  0.0369
  111phy    C26 2980   0.363   0.885   2.300 -0.0507 -0.2165  0.3057
  111phy    C25 2981   0.279   0.788   2.393 -0.2253  0.5084  0.1292
  111phy    C23 2982   0.130   0.821   2.404 -0.3625 -0.1166 -0.2938
  111phy    C24 2983   0.049   0.745   2.297  0.0947  0.0220  0.2368
  111phy    C22 2984   0.075   0.791   2.544 -0.3804  0.0810  0.0972
  111phy    C21 2985   0.026   0.918   2.616 -0.3559  0.1272 -0.0671
  111phy    C20 2986  -0.018   0.872   2.755 -0.3313  0.1147 -0.1948
  111phy    C18 2987  -0.081   0.984   2.853 -0.4480 -0.3693 -0.3757
  111phy    O01 2988  -0.188   1.050   2.779  0.0330 -0.3769 -0.0548
  111phy    H01 2989  -0.233   0.997   2.715 -1.4682  1.2012 -0.3968
  111phy    C19 2990  -0.138   0.893   2.962 -0.2207  0.4834  0.4655
  111phy    C13 2991   0.023   1.091   2.925 -0.1150  0.2131 -0.1006
  111phy     H3 2992   0.121   1.038   2.942 -0.2372  0.4386  1.4809
  111phy    O33 2993  -0.008   1.132   3.062  0.2730 -0.2939 -0.1188
  111phy    H1B 2994  -0.012   1.225   3.067  1.8268 -0.0832 -1.6496
  111phy    C12 2995   0.057   1.221   2.834  0.3574 -0.2176  0.0507
  111phy    O11 2996   0.193   1.250   2.817  0.3041 -0.0536  0.0188
  111phy    H1A 2997   0.240   1.257   2.898  1.8206 -1.6520 -0.6614
  112phy    C35 2998   3.393   2.517   2.007  0.0869 -0.0699  0.2465
  112phy    C33 2999   3.454   2.536   1.870 -0.3938  0.0730  0.0550
  112phy    C34 3000   3.354   2.506   1.763  0.3101  0.2848  0.2109
  112phy    C32 3001   3.507   2.678   1.838  0.5524 -0.5247  0.3362
  112phy    C31 3002   3.651   2.693   1.880 -0.4825 -0.3226  0.0374
  112phy    C30 3003   3.724   2.806   1.806  0.3915 -0.2777  1.1195
  112phy    C28 3004   3.879   2.804   1.825  0.2521 -0.1535 -0.5600
  112phy    C29 3005   3.953   2.750   1.701 -0.4324 -0.3709  0.0268
  112phy    C27 3006   3.931   2.952   1.836 -0.0339 -0.6305 -0.3373
  112phy    C26 3007   4.028   2.976   1.955  0.1953  0.4555  0.7676
  112phy    C25 3008   4.072   3.122   1.965 -0.4190 -0.3310 -0.2168
  112phy    C23 3009   4.170   3.156   2.085 -0.0577 -0.2156  0.3775
  112phy    C24 3010   4.301   3.215   2.028 -0.2867  0.0199  0.3853
  112phy    C22 3011   4.088   3.243   2.182  0.1274 -0.3318 -0.5263
  112phy    C21 3012   4.098   3.183   2.322 -0.4702  0.5120  0.0295
  112phy    C20 3013   4.056   3.275   2.432  0.4967 -0.5142 -0.2377
  112phy    C18 3014   4.084   3.240   2.582  0.1083 -0.5839  0.1264
  112phy    O01 3015   4.217   3.197   2.595 -0.1487 -0.1954  0.7890
  112phy    H01 3016   4.232   3.127   2.535 -2.4000 -0.1670  0.1019
  112phy    C19 3017   4.083   3.386   2.644 -0.1344 -0.0535 -0.3452
  112phy    C13 3018   3.974   3.135   2.648  0.6408 -0.3696 -0.3853
  112phy     H3 3019   3.873   3.166   2.611  0.9918  1.1201 -0.1474
  112phy    O33 3020   3.961   3.156   2.783  0.4379 -0.0753 -0.4533
  112phy    H1B 3021   3.873   3.135   2.808  0.6217  0.0932  0.3568
  112phy    C12 3022   4.002   2.986   2.621  0.2605  0.5846  0.3189
  112phy    O11 3023   3.900   2.893   2.638 -0.3468 -0.0687 -0.4598
  112phy    H1A 3024   3.895   2.869   2.728 -0.5275 -1.9546 -0.9361
  113phy    C35 3025   3.169   5.045   0.952  0.6085 -0.7293 -0.2943
  113phy    C33 3026   3.069   4.958   1.017 -0.5999  0.5008  1.2663
  113phy    C34 3027   2.937   5.028   1.012  0.0062  0.1959  0.6470
  113phy    C32 3028   3.047   4.826   0.938 -0.2309  0.5317 -0.1282
  113phy    C31 3029   3.126   4.705   0.999  0.4205  0.0358  0.3025
  113phy    C30 3030   3.082   4.567   0.948 -0.4773  0.1397 -0.5893
  113phy    C28 3031   3.157   4.449   1.011 -0.1447  0.2246 -0.0087
  113phy    C29 3032   3.061   4.335   1.039  0.4074 -0.2861 -0.2815
  113phy    C27 3033   3.267   4.400   0.913 -0.4038  0.4201  0.4388
  113phy    C26 3034   3.417   4.445   0.922 -0.1367 -0.6373  0.1002
  113phy    C25 3035   3.496   4.386   0.812  0.8615 -0.4245  0.9245
  113phy    C23 3036   3.646   4.394   0.828 -0.0453 -0.0097 -0.0844
  113phy    C24 3037   3.708   4.257   0.870  0.2982 -0.3983  0.6041
  113phy    C22 3038   3.699   4.418   0.684  0.5120 -0.1480 -0.4963
  113phy    C21 3039   3.793   4.543   0.688 -1.0199  0.1301  0.3218
  113phy    C20 3040   3.879   4.548   0.562 -0.5730 -0.2392 -0.6291
  113phy    C18 3041   3.981   4.660   0.536  0.1661 -0.0216  0.3319
  113phy    O01 3042   3.915   4.787   0.538  0.0284 -0.0973 -0.3456
  113phy    H01 3043   3.837   4.787   0.486  0.1871 -2.2103 -0.6658
  113phy    C19 3044   4.005   4.637   0.383 -0.2157 -0.0146 -0.2773
  113phy    C13 3045   4.115   4.651   0.618 -0.8624 -0.2846  0.0362
  113phy     H3 3046   4.082   4.659   0.725  1.2208  0.8088  0.6513
  113phy    O33 3047   4.180   4.527   0.629 -0.0634  0.0873  0.3099
  113phy    H1B 3048   4.270   4.535   0.605 -0.3695  0.6010 -0.7011
  113phy    C12 3049   4.218   4.769   0.643 -0.6829  0.2827  0.4915
  113phy    O11 3050   4.286   4.807   0.527 -0.2320 -0.2168  0.0348
  113phy    H1A 3051   4.249   4.891   0.507  1.1244  0.5148  0.5067
  114phy    C35 3052   0.204   3.476   1.679 -0.1025  0.3084 -0.1747
  114phy    C33 3053   0.235   3.411   1.544  0.4913  0.4193 -0.0107
  114phy    C34 3054   0.344   3.492   1.483 -0.1712  0.1202 -0.0715
  114phy    C32 3055   0.285   3.271   1.553 -0.7007 -0.3903 -0.4341
  114phy    C31 3056   0.181   3.157   1.561  0.4305 -0.2444 -0.2136
  114phy    C30 3057   0.247   3.030   1.613  0.3295  0.4123  0.5103
  114phy    C28 3058   0.151   2.909   1.642 -1.3709 -0.3017  0.5398
  114phy    C29 3059   0.228   2.789   1.598  0.2999  0.6406  0.1574
  114phy    C27 3060   0.125   2.904   1.794 -0.5298  0.1813 -0.1356
  114phy    C26 3061   0.003   2.815   1.839  0.1960  0.2152  0.4963
  114phy    C25 3062  -0.004   2.755   1.979  0.0649  0.9747 -0.0661
  114phy    C23 3063  -0.109   2.642   2.019 -0.2001 -0.8792 -0.4755
  114phy    C24 3064  -0.054   2.502   1.990  0.6799 -0.0316 -0.4719
  114phy    C22 3065  -0.141   2.654   2.171  0.0082  0.7629  0.1805
  114phy    C21 3066  -0.264   2.739   2.201  0.0689  0.7450 -0.3945
  114phy    C20 3067  -0.272   2.774   2.347 -0.0236  0.0592  0.6621
  114phy    C18 3068  -0.383   2.873   2.397 -0.2483  0.0414 -0.1949
  114phy    O01 3069  -0.503   2.816   2.344 -0.1727  0.4936  0.4203
  114phy    H01 3070  -0.493   2.724   2.356  2.8185  0.6880  0.2126
  114phy    C19 3071  -0.380   2.850   2.555  0.1077  0.2136 -0.2324
  114phy    C13 3072  -0.358   3.025   2.346 -0.4778  0.0741  0.2045
  114phy     H3 3073  -0.316   3.029   2.242 -0.1119  3.5231  0.3735
  114phy    O33 3074  -0.256   3.098   2.416  0.5113  0.1151 -0.1728
  114phy    H1B 3075  -0.185   3.036   2.412  1.5368  1.2776 -1.5411
  114phy    C12 3076  -0.481   3.116   2.348 -0.9643 -0.0049  0.4036
  114phy    O11 3077  -0.555   3.127   2.466 -0.1317  0.1585  0.4294
  114phy    H1A 3078  -0.495   3.140   2.537  0.1198  1.2080  0.0335
  115phy    C35 3079   0.323   3.607   0.654  0.3279 -0.0354 -0.1556
  115phy    C33 3080   0.370   3.514   0.766  0.4163 -0.1004 -0.2312
  115phy    C34 3081   0.504   3.559   0.817  0.0688 -0.1689  1.1097
  115phy    C32 3082   0.260   3.510   0.878  0.3196 -0.2297  0.2947
  115phy    C31 3083   0.182   3.375   0.895 -0.3045  0.0953 -0.0826
  115phy    C30 3084   0.063   3.370   0.988  0.1469 -0.6500  0.3894
  115phy    C28 3085   0.019   3.222   1.029 -0.0249 -0.5050  0.7733
  115phy    C29 3086   0.054   3.202   1.179 -0.2669 -0.2579 -0.4114
  115phy    C27 3087  -0.128   3.179   0.997  0.1680 -0.3503 -0.7807
  115phy    C26 3088  -0.143   3.139   0.851 -0.3947  0.1280 -0.0636
  115phy    C25 3089  -0.292   3.121   0.815 -0.5042 -0.3364  0.4112
  115phy    C23 3090  -0.323   3.059   0.678  0.7079 -0.5190 -0.2316
  115phy    C24 3091  -0.366   2.913   0.682 -0.2449  0.3611 -0.3742
  115phy    C22 3092  -0.449   3.131   0.620  0.2058 -0.4977  0.2986
  115phy    C21 3093  -0.435   3.237   0.514  0.1516 -0.2694  0.6438
  115phy    C20 3094  -0.573   3.282   0.471  0.1906  0.6559  0.2803
  115phy    C18 3095  -0.607   3.324   0.321  0.1066 -0.2044 -0.0608
  115phy    O01 3096  -0.504   3.413   0.278  0.7933  1.0942 -0.0488
  115phy    H01 3097  -0.502   3.502   0.309  1.0620  0.4033  2.1035
  115phy    C19 3098  -0.731   3.414   0.348  0.0877  0.8982 -0.2915
  115phy    C13 3099  -0.632   3.197   0.224 -0.5133 -0.5963  0.4358
  115phy     H3 3100  -0.534   3.144   0.227 -0.0026  0.3335  2.8700
  115phy    O33 3101  -0.707   3.084   0.268  0.2521 -0.1220 -0.1405
  115phy    H1B 3102  -0.796   3.112   0.258  0.7797  1.9557  0.3984
  115phy    C12 3103  -0.619   3.205   0.069  0.2192 -0.5138  0.4151
  115phy    O11 3104  -0.594   3.343   0.018 -0.5278  0.3407 -0.1975
  115phy    H1A 3105  -0.534   3.377   0.082 -1.1818 -0.0508  0.6472
  116phy    C35 3106   3.624   4.167   1.777 -0.0319 -0.0104  0.0051
  116phy    C33 3107   3.774   4.145   1.783 -0.0968 -0.4650 -0.9782
  116phy    C34 3108   3.821   4.232   1.897  1.0116  0.2153  0.4880
  116phy    C32 3109   3.804   3.998   1.797 -0.0443 -0.1917 -0.0115
  116phy    C31 3110   3.931   3.948   1.733 -0.2699  0.1912  0.3433
  116phy    C30 3111   3.960   3.804   1.771 -0.3343  0.2366  0.0638
  116phy    C28 3112   4.081   3.734   1.708 -0.0555  0.1208 -0.9751
  116phy    C29 3113   4.119   3.638   1.819 -0.5416  0.9218  0.2341
  116phy    C27 3114   4.043   3.660   1.576  0.7161  0.0334 -0.1798
  116phy    C26 3115   4.150   3.635   1.468  0.7288 -0.6875 -0.4215
  116phy    C25 3116   4.101   3.575   1.338  0.3519 -0.0709  0.1048
  116phy    C23 3117   4.191   3.562   1.219  0.1718 -0.9292  0.1938
  116phy    C24 3118   4.192   3.414   1.171 -0.4162  0.6663  0.2083
  116phy    C22 3119   4.131   3.653   1.112  0.1591  0.0598  0.2715
  116phy    C21 3120   4.237   3.689   1.002  0.6943  0.4449  0.1885
  116phy    C20 3121   4.159   3.751   0.881  0.2533  0.8085 -0.3518
  116phy    C18 3122   4.228   3.814   0.761  0.2692  0.1300  0.0873
  116phy    O01 3123   4.314   3.926   0.800 -0.3304 -0.0360 -0.1494
  116phy    H01 3124   4.297   3.938   0.891  0.5206  0.1296 -0.0002
  116phy    C19 3125   4.113   3.883   0.686 -0.1665  0.3933 -0.1718
  116phy    C13 3126   4.308   3.701   0.673 -0.5761  0.1676  0.0633
  116phy     H3 3127   4.371   3.645   0.747 -0.2939  2.0334  1.3113
  116phy    O33 3128   4.237   3.584   0.617  0.8262  0.1341 -0.2885
  116phy    H1B 3129   4.165   3.554   0.669  2.2157 -2.4431  0.3109
  116phy    C12 3130   4.442   3.724   0.596  0.3827  0.1318  0.0861
  116phy    O11 3131   4.431   3.745   0.459  0.8053 -0.3533  0.1060
  116phy    H1A 3132   4.518   3.755   0.425  0.3010  1.0796 -0.8413
  117phy    C35 3133   3.702   4.869   2.263  0.0767  0.2117  0.0858
  117phy    C33 3134   3.558   4.813   2.271  0.1375  0.4272 -0.1691
  117phy    C34 3135   3.454   4.912   2.222 -0.6097 -0.5974  1.1487
  117phy    C32 3136   3.564   4.680   2.195 -0.2092  0.0100 -0.4946
  117phy    C31 3137   3.598   4.558   2.276  0.5218  0.4753  0.4473
  117phy    C30 3138   3.625   4.423   2.205  0.4133  0.3190 -0.9162
  117phy    C28 3139   3.668   4.320   2.315 -0.3972  0.2550  0.4001
  117phy    C29 3140   3.605   4.192   2.276 -0.1136 -0.3965 -0.2094
  117phy    C27 3141   3.819   4.303   2.316 -0.1965 -0.2372  0.6186
  117phy    C26 3142   3.879   4.297   2.460 -0.3212  0.0457 -0.3462
  117phy    C25 3143   4.001   4.203   2.473 -0.2717  0.6996 -0.6913
  117phy    C23 3144   4.059   4.197   2.616 -0.7504 -0.6866 -0.1057
  117phy    C24 3145   4.059   4.052   2.658  0.0163  0.0609  0.2013
  117phy    C22 3146   4.196   4.264   2.614 -0.1147  0.3807  0.4188
  117phy    C21 3147   4.248   4.348   2.728  0.2320  0.1636  0.4436
  117phy    C20 3148   4.379   4.430   2.698 -0.3253  0.1711  0.3564
  117phy    C18 3149   4.446   4.492   2.825  0.4238  0.3004  0.2718
  117phy    O01 3150   4.468   4.398   2.935  0.5560  0.3806 -0.0690
  117phy    H01 3151   4.523   4.439   2.999  0.1233  1.0794 -0.1315
  117phy    C19 3152   4.589   4.516   2.768 -0.3747 -0.0652 -0.0568
  117phy    C13 3153   4.371   4.628   2.890  0.0836  0.2896 -0.1151
  117phy     H3 3154   4.344   4.692   2.802 -1.7022 -0.6538 -0.3104
  117phy    O33 3155   4.452   4.715   2.969 -0.2866 -0.2103  0.2547
  117phy    H1B 3156   4.532   4.668   2.984  0.5076  0.8858 -0.4284
  117phy    C12 3157   4.240   4.603   2.969  0.1305 -0.3334 -0.3313
  117phy    O11 3158   4.259   4.552   3.097  0.0465  0.1651  0.3811
  117phy    H1A 3159   4.310   4.615   3.143 -0.3007  3.2146 -2.9656
  118phy    C35 3160   4.946   3.126   1.976  0.2241 -0.1766  0.4970
  118phy    C33 3161   5.016   3.229   2.059 -0.4925  0.4591  0.3964
  118phy    C34 3162   5.150   3.269   1.998  0.0847  0.1218  0.5740
  118phy    C32 3163   4.922   3.353   2.088 -0.2113 -0.0061 -0.1865
  118phy    C31 3164   4.971   3.453   2.196 -0.0788  0.1929 -0.6324
  118phy    C30 3165   4.896   3.589   2.163 -0.1990  0.4196 -0.6176
  118phy    C28 3166   4.963   3.724   2.197  0.5604  0.0784 -0.2615
  118phy    C29 3167   5.067   3.762   2.094 -0.0228  0.1330 -0.0633
  118phy    C27 3168   4.860   3.838   2.207  0.0023  0.7612  0.1046
  118phy    C26 3169   4.834   3.891   2.351 -0.2245  0.0087  0.4414
  118phy    C25 3170   4.717   3.989   2.351  0.0830  0.5190 -0.1924
  118phy    C23 3171   4.685   4.044   2.492  1.2976  0.1286 -0.3389
  118phy    C24 3172   4.698   4.197   2.495 -0.1161  0.0727  0.1454
  118phy    C22 3173   4.540   4.005   2.529  0.3180 -0.2500 -0.2004
  118phy    C21 3174   4.518   3.993   2.678 -0.6048 -0.3578  0.3995
  118phy    C20 3175   4.402   3.897   2.708 -0.2627  0.2074  0.8484
  118phy    C18 3176   4.362   3.842   2.848 -0.4965  0.2517 -0.3476
  118phy    O01 3177   4.317   3.958   2.911 -0.4067  0.0840 -0.6495
  118phy    H01 3178   4.387   4.019   2.928 -0.3167 -0.3983  0.8850
  118phy    C19 3179   4.238   3.746   2.835  0.0954  0.0980  0.0053
  118phy    C13 3180   4.488   3.781   2.925 -0.2528  0.1587 -0.1737
  118phy     H3 3181   4.571   3.855   2.913 -0.7957  1.1811  1.8240
  118phy    O33 3182   4.538   3.668   2.856  0.6636  0.0615 -0.1189
  118phy    H1B 3183   4.478   3.598   2.872  0.0366  0.7123  0.4605
  118phy    C12 3184   4.482   3.751   3.080  0.2310 -0.1201  0.2901
  118phy    O11 3185   4.603   3.730   3.148 -0.2334  0.3709 -0.0100
  118phy    H1A 3186   4.653   3.810   3.144  1.0298 -0.3113  1.2401
  119phy    C35 3187   4.944   3.168   1.586  0.2400 -0.2891 -0.3404
  119phy    C33 3188   4.897   3.315   1.586  0.4546 -0.8073  0.0070
  119phy    C34 3189   4.924   3.376   1.450 -0.3126  0.4208  0.2165
  119phy    C32 3190   4.749   3.331   1.629  0.3906 -0.3208 -0.4666
  119phy    C31 3191   4.730   3.465   1.704  0.3976  0.3466  0.5081
  119phy    C30 3192   4.584   3.495   1.749  0.0082  0.2090 -0.7170
  119phy    C28 3193   4.573   3.602   1.852 -0.2231  0.1111 -0.2008
  119phy    C29 3194   4.509   3.718   1.789  0.7254 -0.1802 -0.1368
  119phy    C27 3195   4.495   3.553   1.975  0.4179  0.2790  0.0836
  119phy    C26 3196   4.520   3.620   2.117 -0.7103 -0.4699  0.1429
  119phy    C25 3197   4.430   3.561   2.227  0.0554 -0.2044 -0.0154
  119phy    C23 3198   4.456   3.613   2.370  0.0986  0.3752  0.1068
  119phy    C24 3199   4.336   3.618   2.458 -0.2685 -0.1227 -0.4950
  119phy    C22 3200   4.560   3.521   2.435 -0.4622  0.8504 -0.8294
  119phy    C21 3201   4.664   3.595   2.514 -0.3548 -0.2765 -0.0281
  119phy    C20 3202   4.736   3.510   2.618  0.5792 -0.0821 -0.8664
  119phy    C18 3203   4.829   3.583   2.720  0.4077  0.2084 -0.8898
  119phy    O01 3204   4.773   3.705   2.764 -0.1012 -0.1110 -0.0922
  119phy    H01 3205   4.683   3.694   2.787 -0.1960 -0.4382 -0.5842
  119phy    C19 3206   4.822   3.487   2.840 -0.4548  0.2705 -0.3522
  119phy    C13 3207   4.977   3.613   2.651  0.2861 -0.2899 -0.4422
  119phy     H3 3208   4.962   3.641   2.543 -0.4566  1.3133  0.0505
  119phy    O33 3209   5.046   3.489   2.646 -0.1411  0.4035 -0.8739
  119phy    H1B 3210   4.987   3.417   2.639 -1.3555  1.1219  0.9961
  119phy    C12 3211   5.070   3.729   2.717 -0.0665 -0.1311 -0.0549
  119phy    O11 3212   5.122   3.708   2.843  0.7269 -0.4704 -0.0454
  119phy    H1A 3213   5.216   3.709   2.836  1.0499  1.9512  2.7591
  120phy    C35 3214   4.889   2.700   0.969 -0.1800  0.6427 -0.0455
  120phy    C33 3215   5.040   2.709   0.937  0.1224 -0.2507 -0.4532
  120phy    C34 3216   5.126   2.727   1.059 -0.2955 -0.1690 -0.0654
  120phy    C32 3217   5.085   2.585   0.862 -0.0511  0.5397  0.2935
  120phy    C31 3218   5.022   2.562   0.720 -0.6064 -0.4966 -0.5195
  120phy    C30 3219   5.061   2.429   0.658 -0.2917  0.8399  0.0793
  120phy    C28 3220   5.011   2.401   0.515 -0.0467 -0.5905 -0.0241
  120phy    C29 3221   5.131   2.369   0.422  0.1734 -0.0889 -0.1374
  120phy    C27 3222   4.921   2.282   0.520  0.0138 -0.1027  0.4922
  120phy    C26 3223   4.837   2.263   0.387  0.2801 -0.1556 -0.2159
  120phy    C25 3224   4.764   2.129   0.399 -0.3024 -0.2516 -0.3409
  120phy    C23 3225   4.707   2.075   0.268 -0.7204  0.1460  0.1542
  120phy    C24 3226   4.771   1.938   0.255  0.5528  0.2949 -0.1587
  120phy    C22 3227   4.555   2.091   0.265  0.2422  0.1563 -0.3013
  120phy    C21 3228   4.516   2.216   0.187 -0.3707 -0.3309 -0.0875
  120phy    C20 3229   4.370   2.234   0.198  0.2725  0.3089 -0.1776
  120phy    C18 3230   4.304   2.352   0.119 -0.0143 -0.5594  0.1649
  120phy    O01 3231   4.368   2.478   0.158  0.4076  0.0090 -0.3349
  120phy    H01 3232   4.371   2.480   0.252 -0.2559  0.4064 -0.3181
  120phy    C19 3233   4.158   2.354   0.175  0.4376 -0.3575  0.0739
  120phy    C13 3234   4.287   2.337  -0.039 -0.5327 -0.3343  0.1716
  120phy     H3 3235   4.393   2.332  -0.076 -1.5653 -1.1620 -3.0740
  120phy    O33 3236   4.242   2.221  -0.102 -0.0274  0.4088 -0.1663
  120phy    H1B 3237   4.151   2.237  -0.120 -1.5092 -0.8215  4.6213
  120phy    C12 3238   4.280   2.459  -0.140  0.4038 -0.8517  0.5503
  120phy    O11 3239   4.150   2.508  -0.177 -0.6752 -0.1860  1.2023
  120phy    H1A 3240   4.113   2.466  -0.251 -0.0182  0.6030  0.4029
  121phy    C35 3241   0.528   2.143   1.530  0.0855  0.0878  0.3020
  121phy    C33 3242   0.578   2.227   1.647 -0.3527  0.0103 -0.3633
  121phy    C34 3243   0.699   2.316   1.613  0.2832 -0.7618 -0.2555
  121phy    C32 3244   0.458   2.303   1.703  0.2649  0.0942  0.7094
  121phy    C31 3245   0.461   2.320   1.860 -0.2872 -0.2919  0.3024
  121phy    C30 3246   0.351   2.404   1.908 -0.0825 -0.2777 -0.3205
  121phy    C28 3247   0.366   2.468   2.047  0.5032  0.1261  0.7587
  121phy    C29 3248   0.357   2.620   2.039 -0.0609  0.3702 -0.2189
  121phy    C27 3249   0.254   2.405   2.135  0.1045 -0.5136 -0.0889
  121phy    C26 3250   0.268   2.416   2.291  0.1195  0.5540 -0.2970
  121phy    C25 3251   0.148   2.343   2.353  0.0076 -0.6116  0.2706
  121phy    C23 3252   0.150   2.341   2.506  0.0772  0.5700  0.2822
  121phy    C24 3253   0.034   2.416   2.569 -0.0906  0.0433 -0.3206
  121phy    C22 3254   0.148   2.196   2.546  0.5451  0.1271 -0.7120
  121phy    C21 3255   0.274   2.148   2.619  0.0142  0.8720 -0.1850
  121phy    C20 3256   0.279   2.000   2.661 -0.2152  0.5668  0.3464
  121phy    C18 3257   0.401   1.945   2.743  0.2094  0.1296  0.2490
  121phy    O01 3258   0.434   2.035   2.849 -0.5460  0.3875 -0.1369
  121phy    H01 3259   0.360   2.072   2.892 -0.3938 -0.4529  0.8982
  121phy    C19 3260   0.334   1.820   2.802 -0.6164 -0.2817 -0.2107
  121phy    C13 3261   0.529   1.929   2.638 -0.1551 -0.1457 -0.1923
  121phy     H3 3262   0.533   2.019   2.571 -0.1022 -0.9203 -1.2544
  121phy    O33 3263   0.504   1.820   2.540  0.3078 -0.3375  0.1200
  121phy    H1B 3264   0.563   1.809   2.468 -0.5320 -0.2368 -0.5916
  121phy    C12 3265   0.668   1.916   2.702 -0.4383 -0.1623  0.3443
  121phy    O11 3266   0.714   2.029   2.777 -0.2484 -0.2159  0.0007
  121phy    H1A 3267   0.644   2.039   2.838  0.4724 -0.4142  0.8677
  122phy    C35 3268   0.400   4.062   1.582  0.8417  0.3044 -0.7247
  122phy    C33 3269   0.320   4.002   1.701  0.0160 -0.2396 -0.1445
  122phy    C34 3270   0.172   4.005   1.659 -0.6373 -0.0051 -0.2060
  122phy    C32 3271   0.383   3.869   1.750  0.1899 -0.2391 -0.7640
  122phy    C31 3272   0.343   3.812   1.889 -0.0213  0.2282 -0.2086
  122phy    C30 3273   0.420   3.689   1.926  0.3348  0.0001  0.0762
  122phy    C28 3274   0.391   3.632   2.067 -0.3461  0.0247  0.7236
  122phy    C29 3275   0.262   3.550   2.073 -0.2030  0.3249 -0.1488
  122phy    C27 3276   0.504   3.528   2.100 -0.6368  0.1060  0.0589
  122phy    C26 3277   0.549   3.545   2.247  0.3653 -0.0278  0.6294
  122phy    C25 3278   0.647   3.437   2.299 -0.1128 -0.4684  0.2201
  122phy    C23 3279   0.723   3.455   2.437  0.2709  0.0777  0.1433
  122phy    C24 3280   0.765   3.311   2.480  0.5738 -0.0846  0.0569
  122phy    C22 3281   0.829   3.564   2.439 -0.2278 -0.0788 -1.4254
  122phy    C21 3282   0.861   3.625   2.578 -0.7495  0.2795 -0.1421
  122phy    C20 3283   0.940   3.758   2.585 -0.0089 -0.2634  0.2061
  122phy    C18 3284   1.004   3.797   2.725  0.4111  0.0694  0.4011
  122phy    O01 3285   1.100   3.692   2.764 -0.1932 -0.4332 -0.3383
  122phy    H01 3286   1.052   3.633   2.819 -2.0233  2.0943  0.9723
  122phy    C19 3287   1.094   3.924   2.689 -0.4211  0.2616 -0.4340
  122phy    C13 3288   0.891   3.828   2.836 -0.1390 -0.1204 -0.0475
  122phy     H3 3289   0.803   3.759   2.831 -0.5056  0.0302  2.7368
  122phy    O33 3290   0.823   3.955   2.798 -0.0291  0.5492 -0.3440
  122phy    H1B 3291   0.846   4.031   2.847 -1.5486  0.9884 -0.2605
  122phy    C12 3292   0.932   3.824   2.987  0.1994 -0.7913  0.1281
  122phy    O11 3293   0.991   3.708   3.043  0.5764 -0.5648 -0.3291
  122phy    H1A 3294   1.079   3.728   3.066 -0.1795  0.7687  1.7016
  123phy    C35 3295   3.893   3.145   1.390  0.5413  0.6381 -0.5422
  123phy    C33 3296   3.768   3.215   1.440 -0.1841 -0.3018  0.2745
  123phy    C34 3297   3.741   3.167   1.580  0.6280  0.2788  0.1144
  123phy    C32 3298   3.777   3.367   1.410  0.3164  0.0595  0.8198
  123phy    C31 3299   3.636   3.434   1.411  0.1404  0.2417 -0.5647
  123phy    C30 3300   3.651   3.580   1.366 -0.4753 -0.3318 -0.3042
  123phy    C28 3301   3.541   3.684   1.408 -0.8309 -0.0237 -0.0035
  123phy    C29 3302   3.568   3.722   1.550 -0.4039 -0.1265 -0.1719
  123phy    C27 3303   3.527   3.803   1.311  0.5922  0.7409 -0.0174
  123phy    C26 3304   3.428   3.782   1.193  0.3630 -0.0976  0.2427
  123phy    C25 3305   3.451   3.890   1.083 -0.3353  0.1466  0.5161
  123phy    C23 3306   3.343   3.905   0.970 -0.0284  0.1792  0.2559
  123phy    C24 3307   3.218   3.974   1.032 -0.0778  1.0336 -0.1383
  123phy    C22 3308   3.397   3.999   0.856  0.1866 -0.0976 -0.0706
  123phy    C21 3309   3.456   3.910   0.740 -0.1415  0.0156 -0.4355
  123phy    C20 3310   3.529   4.002   0.634  0.6236  0.0125  0.4312
  123phy    C18 3311   3.604   3.941   0.508  0.2059  0.2783 -0.0818
  123phy    O01 3312   3.696   3.837   0.557 -0.3797 -0.6884 -0.2810
  123phy    H01 3313   3.759   3.813   0.491 -1.0809  0.5833 -1.4603
  123phy    C19 3314   3.683   4.063   0.456 -0.2678 -0.2516  0.1142
  123phy    C13 3315   3.504   3.879   0.399 -0.1902 -0.5292  0.2922
  123phy     H3 3316   3.448   3.805   0.462 -0.7838  0.5338  1.0403
  123phy    O33 3317   3.389   3.961   0.365 -0.2527  0.1112 -0.1044
  123phy    H1B 3318   3.308   3.918   0.346 -0.6550  0.6287  0.4014
  123phy    C12 3319   3.529   3.773   0.293 -0.1421 -0.2751  0.0096
  123phy    O11 3320   3.570   3.816   0.169  0.1404 -0.1347 -0.1915
  123phy    H1A 3321   3.496   3.814   0.112  0.6525 -1.5744 -0.8573
  124phy    C35 3322   4.258   0.211   1.509  0.0242  0.2793  0.1655
  124phy    C33 3323   4.228   0.073   1.558  0.0245  0.1863  0.5460
  124phy    C34 3324   4.169  -0.009   1.440  0.3614 -0.2479  0.5889
  124phy    C32 3325   4.349   0.010   1.624 -0.0768 -0.7878  0.2161
  124phy    C31 3326   4.320  -0.101   1.720 -0.0800 -0.5850  0.8706
  124phy    C30 3327   4.443  -0.144   1.795 -0.7836 -0.6421 -0.0377
  124phy    C28 3328   4.431  -0.276   1.875  0.3086  0.1455 -0.2794
  124phy    C29 3329   4.446  -0.399   1.781 -0.1297  0.9705 -0.0990
  124phy    C27 3330   4.535  -0.283   1.988 -0.4520 -0.6407 -0.3622
  124phy    C26 3331   4.491  -0.335   2.125  0.2914 -0.2637 -0.1691
  124phy    C25 3332   4.583  -0.298   2.245 -0.0546 -0.9141  0.0396
  124phy    C23 3333   4.522  -0.322   2.388  0.7522  0.4208 -0.3301
  124phy    C24 3334   4.644  -0.337   2.477  0.0729 -0.2307  0.2442
  124phy    C22 3335   4.411  -0.225   2.432  0.2396 -0.1025  0.4730
  124phy    C21 3336   4.328  -0.270   2.554 -0.0813 -0.4329 -0.7379
  124phy    C20 3337   4.213  -0.167   2.579 -0.1244  0.0600  0.0807
  124phy    C18 3338   4.090  -0.190   2.675 -0.1658 -1.0956  0.4225
  124phy    O01 3339   4.126  -0.255   2.799 -0.6015 -0.1997 -0.3688
  124phy    H01 3340   4.204  -0.218   2.837 -0.5484 -0.0525 -0.6188
  124phy    C19 3341   4.079  -0.043   2.718 -0.1870  0.3926 -0.0590
  124phy    C13 3342   3.956  -0.258   2.614  0.1615 -0.3243 -0.0503
  124phy     H3 3343   3.933  -0.220   2.511  0.9074 -0.4755 -0.2787
  124phy    O33 3344   3.837  -0.223   2.680  0.1216 -0.1046 -0.1488
  124phy    H1B 3345   3.765  -0.273   2.647 -1.3893  2.0259 -0.3161
  124phy    C12 3346   3.955  -0.413   2.607  0.2612  0.1751  0.4307
  124phy    O11 3347   3.969  -0.475   2.733 -0.4290 -0.4390  0.6430
  124phy    H1A 3348   4.007  -0.418   2.797 -2.1918  1.7725 -0.1441
  125phy    C35 3349   3.740   5.017   1.605 -0.5972  0.3055 -0.0737
  125phy    C33 3350   3.837   4.956   1.710 -0.5520 -0.1095  0.1626
  125phy    C34 3351   3.960   4.895   1.632 -0.1099 -0.0059  0.5537
  125phy    C32 3352   3.871   5.062   1.817 -0.0447 -0.3185  0.3347
  125phy    C31 3353   3.942   5.021   1.949  0.1305  0.1844 -0.0579
  125phy    C30 3354   3.973   5.144   2.031  0.0235 -0.1719  0.3904
  125phy    C28 3355   4.040   5.121   2.169 -0.0195 -0.2257  0.7192
  125phy    C29 3356   4.192   5.143   2.165 -0.3750 -0.1840 -0.5920
  125phy    C27 3357   3.987   5.234   2.265 -0.1961  0.3226 -0.1588
  125phy    C26 3358   3.883   5.183   2.363 -0.1325  0.3288 -0.1928
  125phy    C25 3359   3.819   5.291   2.442  0.0678  0.0697 -0.2543
  125phy    C23 3360   3.704   5.253   2.532 -0.2013  0.6484 -0.3614
  125phy    C24 3361   3.736   5.315   2.666  0.3049 -0.1800  0.4320
  125phy    C22 3362   3.568   5.293   2.466 -0.2671  0.2880 -0.3268
  125phy    C21 3363   3.452   5.211   2.514  0.0666 -0.1881 -0.4247
  125phy    C20 3364   3.308   5.251   2.468 -0.8086 -0.0521 -0.1693
  125phy    C18 3365   3.179   5.207   2.542  0.5856  0.0463 -0.0384
  125phy    O01 3366   3.172   5.265   2.671 -0.2953 -0.2345 -0.0365
  125phy    H01 3367   3.226   5.221   2.734  0.5092 -2.2969 -2.0082
  125phy    C19 3368   3.073   5.283   2.454  0.2390 -0.4723 -0.6140
  125phy    C13 3369   3.139   5.046   2.538  0.0998 -0.5626 -0.6836
  125phy     H3 3370   3.149   4.999   2.437 -0.9557 -1.3427 -0.4448
  125phy    O33 3371   3.000   5.020   2.562 -0.0691 -0.5191 -0.0337
  125phy    H1B 3372   2.984   5.057   2.647  0.5654 -1.1391  0.3661
  125phy    C12 3373   3.217   4.951   2.633 -0.2843  0.2211 -0.5245
  125phy    O11 3374   3.201   4.813   2.610  0.2392 -0.2805 -0.5729
  125phy    H1A 3375   3.111   4.787   2.618 -0.2457  1.2171 -0.9532
  126phy    C35 3376   2.565   4.343   1.508  0.0189 -0.0418  0.0001
  126phy    C33 3377   2.688   4.349   1.417 -0.1472 -0.5756 -0.4120
  126phy    C34 3378   2.648   4.281   1.282 -0.1393 -0.4424  0.4573
  126phy    C32 3379   2.741   4.489   1.386 -0.4122 -0.2340 -0.3170
  126phy    C31 3380   2.866   4.533   1.456 -0.7735  0.0878 -0.3520
  126phy    C30 3381   2.936   4.661   1.412 -0.0647 -0.4094  0.4495
  126phy    C28 3382   3.060   4.696   1.498  0.3904 -0.5937 -0.7121
  126phy    C29 3383   3.180   4.719   1.407 -0.0829 -0.0534 -0.6222
  126phy    C27 3384   3.044   4.827   1.579  0.0753  0.8312 -0.2151
  126phy    C26 3385   3.073   4.819   1.733  0.1041  0.2557 -0.6486
  126phy    C25 3386   3.091   4.960   1.788  0.5251  0.4366 -0.4801
  126phy    C23 3387   3.132   4.971   1.933  0.1988 -0.0183  0.1560
  126phy    C24 3388   3.259   5.046   1.951  0.1186 -0.2694  0.2080
  126phy    C22 3389   3.030   5.042   2.023  0.3068  0.5151 -0.1177
  126phy    C21 3390   2.972   4.962   2.143  0.8489 -0.1122 -0.0594
  126phy    C20 3391   2.848   5.027   2.205 -0.2775 -0.0131  0.4118
  126phy    C18 3392   2.773   4.956   2.326 -0.8387 -0.9067 -1.1015
  126phy    O01 3393   2.863   4.878   2.410 -0.2041 -0.1191 -0.0111
  126phy    H01 3394   2.917   4.934   2.463  0.0077  0.9618 -1.3203
  126phy    C19 3395   2.721   5.076   2.415  1.0516  0.1585  0.0333
  126phy    C13 3396   2.644   4.865   2.286 -0.2202  0.6499 -0.8324
  126phy     H3 3397   2.577   4.918   2.214  0.3385  0.2306 -1.6750
  126phy    O33 3398   2.560   4.831   2.396 -0.2418 -0.6972  0.0162
  126phy    H1B 3399   2.618   4.800   2.462  0.6443  0.5260 -0.1541
  126phy    C12 3400   2.680   4.723   2.225  0.1562 -0.0251 -0.1923
  126phy    O11 3401   2.728   4.634   2.332  0.9312 -0.2291  0.6506
  126phy    H1A 3402   2.782   4.680   2.394  0.6593 -1.6879  2.0220
  127phy    C35 3403   2.314   4.825   0.251 -0.2993 -0.1293  0.0968
  127phy    C33 3404   2.404   4.837   0.373 -0.2911 -0.3606  0.5704
  127phy    C34 3405   2.364   4.957   0.450  0.3836 -0.1264 -0.0228
  127phy    C32 3406   2.401   4.712   0.454  0.4495  0.1238 -0.0116
  127phy    C31 3407   2.538   4.673   0.519  0.0234 -0.1078  0.3918
  127phy    C30 3408   2.545   4.532   0.580  0.6396  0.2838  0.5341
  127phy    C28 3409   2.677   4.507   0.653  0.0191  0.1332 -0.1919
  127phy    C29 3410   2.691   4.553   0.801  0.1493 -0.0191  0.1379
  127phy    C27 3411   2.702   4.358   0.640 -0.2458 -0.9962  0.3254
  127phy    C26 3412   2.853   4.316   0.648 -0.4529  0.2220  0.6936
  127phy    C25 3413   2.870   4.160   0.650  0.0992 -0.1206  0.1128
  127phy    C23 3414   3.009   4.098   0.647 -0.2086  1.4228 -0.2619
  127phy    C24 3415   2.984   3.953   0.700  0.2320  0.7267 -0.1329
  127phy    C22 3416   3.070   4.071   0.502  0.2948  0.6743 -0.4976
  127phy    C21 3417   3.109   4.178   0.407  0.4371  0.1193  0.4766
  127phy    C20 3418   3.122   4.115   0.268  0.9272 -0.2762  0.0305
  127phy    C18 3419   3.164   4.188   0.142  0.3023  0.0498 -0.0505
  127phy    O01 3420   3.095   4.313   0.135 -0.0029  0.3213 -0.3820
  127phy    H01 3421   3.094   4.348   0.048 -2.6168  1.7676  0.1133
  127phy    C19 3422   3.110   4.095   0.030  0.0946  0.4348 -0.0802
  127phy    C13 3423   3.318   4.218   0.128 -0.1341 -0.1504  0.5027
  127phy     H3 3424   3.346   4.273   0.222  2.4471  0.5057 -0.5509
  127phy    O33 3425   3.411   4.112   0.141 -0.2793  0.3825  0.3313
  127phy    H1B 3426   3.426   4.086   0.229 -0.9358 -2.3785 -0.2671
  127phy    C12 3427   3.385   4.344   0.057  0.0447  0.3374 -0.2314
  127phy    O11 3428   3.442   4.326  -0.071  0.1304 -0.1351 -0.0946
  127phy    H1A 3429   3.511   4.263  -0.063  0.8748  0.7424  0.6127
  128SOL     OW 3430   2.021   3.950   2.510  0.4375 -0.0694 -0.2671
  128SOL    HW1 3431   1.994   3.908   2.591 -0.5802  1.4658  0.2288
  128SOL    HW2 3432   1.976   4.033   2.524  3.7453  1.7259  0.8395
  128SOL     MW 3433   2.011   3.956   2.522 -0.0000 -0.0028  0.0016
  129SOL     OW 3434   1.960   1.871   0.308 -0.1948  0.0726  0.3158
  129SOL    HW1 3435   1.971   1.960   0.274  2.5395 -0.0570  0.6301
  129SOL    HW2 3436   1.872   1.847   0.278  0.4351 -1.3419 -0.4906
  129SOL     MW 3437   1.950   1.880   0.299 -0.0000 -0.0028  0.0016
  130SOL     OW 3438   2.654   3.224   2.965  0.1365 -0.0242 -0.2018
  130SOL    HW1 3439   2.733   3.271   2.937  3.7464 -2.9234  3.7937
  130SOL    HW2 3440   2.687   3.135   2.980  1.0840  0.3992  0.3079
  130SOL     MW 3441   2.669   3.219   2.964 -0.0000 -0.0028  0.0016
  131SOL     OW 3442   1.470   0.834   3.076 -0.3732  0.0539  0.5912
  131SOL    HW1 3443   1.529   0.910   3.078 -0.4815  0.1888 -0.6056
  131SOL    HW2 3444   1.456   0.821   3.170  1.8481 -0.5646  0.8978
  131SOL     MW 3445   1.476   0.842   3.089 -0.0000 -0.0028  0.0016
  132SOL     OW 3446   2.010   3.627   2.902  0.4162  0.1596  0.2328
  132SOL    HW1 3447   2.090   3.603   2.855 -0.5089 -2.9721 -0.0330
  132SOL    HW2 3448   2.036   3.672   2.982 -1.0820  1.1403  0.2241
  132SOL     MW 3449   2.024   3.630   2.906 -0.0000 -0.0028  0.0016
  133SOL     OW 3450   3.663   4.955   0.180  0.1301 -0.0081  0.1996
  133SOL    HW1 3451   3.616   5.036   0.164 -1.1776 -1.2492 -3.0778
  133SOL    HW2 3452   3.612   4.894   0.126  0.4828 -1.6379  1.6107
  133SOL     MW 3453   3.650   4.957   0.171 -0.0000 -0.0028  0.0016
  134SOL     OW 3454   2.295   0.486   2.889 -0.6095  0.1773 -0.2088
  134SOL    HW1 3455   2.317   0.461   2.979  3.1453  0.6860 -0.8199
  134SOL    HW2 3456   2.366   0.445   2.839  1.1413  0.8680  1.5745
  134SOL     MW 3457   2.308   0.477   2.894 -0.0000 -0.0028  0.0016
  135SOL     OW 3458   0.103   3.005   2.739 -0.5769 -0.1500 -0.7520
  135SOL    HW1 3459   0.086   2.921   2.781  1.1794  0.5436  1.5636
  135SOL    HW2 3460   0.056   3.061   2.801 -1.5888 -3.0549  1.2958
  135SOL     MW 3461   0.095   3.001   2.753 -0.0000 -0.0028  0.0016
  136SOL     OW 3462   3.474   0.535   0.563  0.1341  0.2830 -0.5514
  136SOL    HW1 3463   3.396   0.480   0.566  0.9243 -1.2547 -3.7943
  136SOL    HW2 3464   3.471   0.580   0.648 -0.1256  0.2538 -0.5435
  136SOL     MW 3465   3.463   0.534   0.575 -0.0000 -0.0028  0.0016
  137SOL     OW 3466   3.754   3.978   0.087  0.1665 -0.0921 -0.1604
  137SOL    HW1 3467   3.674   3.927   0.097  0.1539  0.3313  2.6456
  137SOL    HW2 3468   3.795   3.934   0.012  1.0004  1.1111 -0.4353
  137SOL     MW 3469   3.749   3.965   0.079 -0.0000 -0.0028  0.0016
  138SOL     OW 3470   4.369   0.877   3.074 -0.1645 -0.1608  0.4070
  138SOL    HW1 3471   4.455   0.908   3.102 -0.0914  0.4501 -0.4475
  138SOL    HW2 3472   4.309   0.942   3.109 -1.8945  0.2129 -2.9355
  138SOL     MW 3473   4.373   0.890   3.083 -0.0000 -0.0028  0.0016
  139SOL     OW 3474   3.701   4.386   0.211  0.2651  0.0820 -0.2662
  139SOL    HW1 3475   3.783   4.351   0.246  0.2002  1.1253  0.9920
  139SOL    HW2 3476   3.671   4.328   0.141  0.4074 -0.2334 -0.0711
  139SOL     MW 3477   3.708   4.374   0.206 -0.0000 -0.0028  0.0016
  140SOL     OW 3478   2.711   4.347   2.851  0.5062 -0.4344 -0.1431
  140SOL    HW1 3479   2.791   4.375   2.805  0.4056  2.3972  1.1870
  140SOL    HW2 3480   2.734   4.353   2.944  1.8781 -1.2616 -0.3921
  140SOL     MW 3481   2.725   4.352   2.858 -0.0000 -0.0028  0.0016
  141SOL     OW 3482   3.236   4.333   2.671  0.3946 -0.5462  0.3610
  141SOL    HW1 3483   3.192   4.280   2.604  0.0002  1.0648 -0.7243
  141SOL    HW2 3484   3.161   4.367   2.720  1.1614  0.1167  1.1111
  141SOL     MW 3485   3.220   4.330   2.669 -0.0000 -0.0028  0.0016
  142SOL     OW 3486   2.651   4.987   0.076  0.0645 -0.3545  0.2572
  142SOL    HW1 3487   2.632   5.073   0.112  1.9921  0.2968 -0.1618
  142SOL    HW2 3488   2.710   4.951   0.143 -1.8089 -3.8904  0.2265
  142SOL     MW 3489   2.656   4.993   0.090 -0.0000 -0.0028  0.0016
  143SOL     OW 3490   1.894   3.850   2.764 -0.0326 -0.7806 -0.3629
  143SOL    HW1 3491   1.942   3.917   2.813 -0.8330  0.1012 -0.7476
  143SOL    HW2 3492   1.930   3.769   2.801 -0.0815 -0.6037  0.0704
  143SOL     MW 3493   1.905   3.848   2.775 -0.0000 -0.0028  0.0016
  144SOL     OW 3494   3.450   0.083   0.559 -0.1316  0.2624  0.0483
  144SOL    HW1 3495   3.529   0.079   0.613 -0.9212  0.8397  1.2746
  144SOL    HW2 3496   3.424  -0.008   0.551 -0.0931  0.3183 -0.7996
  144SOL     MW 3497   3.457   0.071   0.565 -0.0000 -0.0028  0.0016
  145SOL     OW 3498   1.368   4.567   0.150  0.2595  0.5073 -0.0397
  145SOL    HW1 3499   1.374   4.476   0.121 -0.1240  0.2930  0.5370
  145SOL    HW2 3500   1.278   4.591   0.129 -0.0859 -0.6430  0.0914
  145SOL     MW 3501   1.357   4.558   0.144 -0.0000 -0.0028  0.0016
  146SOL     OW 3502   1.557   5.034   0.019 -0.4862 -0.3598  0.2773
  146SOL    HW1 3503   1.535   5.068  -0.068  0.2652  1.9780  0.9279
  146SOL    HW2 3504   1.578   5.116   0.064  1.0289 -0.9144  0.6327
  146SOL     MW 3505   1.556   5.050   0.013 -0.0000 -0.0028  0.0016
  147SOL     OW 3506   3.587   4.558   2.958  0.0385  0.2581  0.2313
  147SOL    HW1 3507   3.536   4.477   2.965 -2.6541  1.8164 -0.2947
  147SOL    HW2 3508   3.673   4.526   2.930 -0.3559  0.0352 -0.7707
  147SOL     MW 3509   3.592   4.543   2.956 -0.0000 -0.0028  0.0016
  148SOL     OW 3510   4.717   3.991   0.040  0.2064  0.0249  1.0947
  148SOL    HW1 3511   4.655   4.063   0.028  0.2206 -0.2056 -0.6202
  148SOL    HW2 3512   4.729   3.966  -0.051 -2.8652  0.4972  0.4623
  148SOL     MW 3513   4.710   3.997   0.027 -0.0000 -0.0028  0.0016
  149SOL     OW 3514   0.488   0.052   2.711 -0.0058  0.2612  0.1012
  149SOL    HW1 3515   0.505  -0.014   2.644  0.2864  1.0170 -0.5909
  149SOL    HW2 3516   0.414   0.010   2.754 -0.6140  0.4958 -0.7012
  149SOL     MW 3517   0.481   0.038   2.708 -0.0000 -0.0028  0.0016
  150SOL     OW 3518   3.106   0.773   0.451 -0.3282 -0.3163 -0.1361
  150SOL    HW1 3519   3.188   0.739   0.415  0.4800  2.1676 -0.8416
  150SOL    HW2 3520   3.040   0.716   0.411 -0.3365 -1.1247  0.9680
  150SOL     MW 3521   3.108   0.761   0.441 -0.0000 -0.0028  0.0016
  151SOL     OW 3522   0.375   1.477   3.073 -0.1159 -0.2006 -0.5470
  151SOL    HW1 3523   0.299   1.515   3.029 -0.3549 -0.0534 -0.0221
  151SOL    HW2 3524   0.364   1.382   3.061 -1.1339 -0.0308 -1.0169
  151SOL     MW 3525   0.363   1.469   3.066 -0.0000 -0.0028  0.0016
  152SOL     OW 3526   2.875   2.752   3.034  0.1513  0.6840 -0.0789
  152SOL    HW1 3527   2.802   2.809   3.010 -0.6771 -0.2334  0.1870
  152SOL    HW2 3528   2.948   2.813   3.040 -0.1045  0.8578  1.8959
  152SOL     MW 3529   2.875   2.768   3.031 -0.0000 -0.0028  0.0016
  153SOL     OW 3530   2.600   0.112   0.240 -0.1461  0.1853  0.0320
  153SOL    HW1 3531   2.505   0.105   0.233 -0.1895  1.3886 -0.9684
  153SOL    HW2 3532   2.613   0.205   0.221  3.7804 -0.7689 -3.4793
  153SOL     MW 3533   2.589   0.124   0.236 -0.0000 -0.0028  0.0016
  154SOL     OW 3534   2.639   0.362   0.121  0.0068  0.0833  0.2403
  154SOL    HW1 3535   2.719   0.388   0.167 -0.0470  0.5669  0.0643
  154SOL    HW2 3536   2.673   0.319   0.042 -0.8618 -1.0144  0.4494
  154SOL     MW 3537   2.654   0.359   0.116 -0.0000 -0.0028  0.0016
  155SOL     OW 3538   2.150   1.791   0.110  0.4784  0.0191  0.1106
  155SOL    HW1 3539   2.218   1.829   0.167 -0.0029 -0.0987  0.7741
  155SOL    HW2 3540   2.079   1.779   0.173  0.0260  0.2054 -0.3599
  155SOL     MW 3541   2.150   1.795   0.126 -0.0000 -0.0028  0.0016
  156SOL     OW 3542   4.872   1.171   0.310 -0.5619 -0.0388 -0.5082
  156SOL    HW1 3543   4.897   1.211   0.393  0.9216 -0.9143 -0.4937
  156SOL    HW2 3544   4.949   1.127   0.274  0.5518  0.1183  1.5550
  156SOL     MW 3545   4.885   1.170   0.316 -0.0000 -0.0028  0.0016
  157SOL     OW 3546   3.531   4.752   0.051  0.4556 -0.5016  0.0127
  157SOL    HW1 3547   3.561   4.687  -0.012  0.5641 -2.2037  1.7200
  157SOL    HW2 3548   3.454   4.799   0.020 -0.2342  0.0277  2.2565
  157SOL     MW 3549   3.525   4.750   0.039 -0.0000 -0.0028  0.0016
  158SOL     OW 3550   2.542   4.825   2.938  0.4174 -0.1286 -0.5021
  158SOL    HW1 3551   2.579   4.866   3.016  1.3916  1.0492 -1.5451
  158SOL    HW2 3552   2.448   4.829   2.956  0.5951  1.2083  0.3095
  158SOL     MW 3553   2.534   4.831   2.951 -0.0000 -0.0028  0.0016
  159SOL     OW 3554   3.322   4.530   0.447  0.3358  0.1455  0.4946
  159SOL    HW1 3555   3.413   4.541   0.418 -0.9263  1.9420 -3.5273
  159SOL    HW2 3556   3.316   4.591   0.521  1.9158 -0.8612  1.5201
  159SOL     MW 3557   3.333   4.539   0.453 -0.0000 -0.0028  0.0016
  160SOL     OW 3558   3.351   2.900   2.935 -0.1983  0.2767 -0.3717
  160SOL    HW1 3559   3.259   2.900   2.963 -0.7609  2.2961 -1.9542
  160SOL    HW2 3560   3.349   2.875   2.843  0.0685 -0.4981 -0.1733
  160SOL     MW 3561   3.339   2.897   2.926 -0.0000 -0.0028  0.0016
  161SOL     OW 3562   4.508   2.577   2.652 -0.3661 -0.5420  0.4111
  161SOL    HW1 3563   4.574   2.584   2.721  0.6073 -0.7055 -0.4920
  161SOL    HW2 3564   4.460   2.660   2.660 -0.2067 -0.4519  0.4556
  161SOL     MW 3565   4.510   2.589   2.662 -0.0000 -0.0028  0.0016
  162SOL     OW 3566   2.751   2.497   2.964  0.1188  0.1502 -0.1512
  162SOL    HW1 3567   2.801   2.564   3.011  0.0835 -0.7218  1.1850
  162SOL    HW2 3568   2.659   2.516   2.981  0.2707  1.4271 -0.6320
  162SOL     MW 3569   2.746   2.508   2.972 -0.0000 -0.0028  0.0016
  163SOL     OW 3570   0.214   4.529   2.930  0.3267  0.0844 -0.5258
  163SOL    HW1 3571   0.154   4.480   2.874  0.1287 -1.2000  0.7511
  163SOL    HW2 3572   0.296   4.488   2.904 -0.0113 -2.2022  1.6689
  163SOL     MW 3573   0.217   4.517   2.919 -0.0000 -0.0028  0.0016
  164SOL     OW 3574   1.845   3.396   2.891  0.0679 -0.1806 -0.2558
  164SOL    HW1 3575   1.758   3.412   2.928  0.4163  0.6415  0.2211
  164SOL    HW2 3576   1.894   3.471   2.925 -0.5363 -0.0154  0.2602
  164SOL     MW 3577   1.840   3.408   2.900 -0.0000 -0.0028  0.0016
  165SOL     OW 3578   4.718   0.922   0.311  0.6357 -0.4062  0.2055
  165SOL    HW1 3579   4.627   0.929   0.340  0.9162  1.9314  0.6899
  165SOL    HW2 3580   4.753   1.009   0.330 -0.1845 -0.0304  0.0345
  165SOL     MW 3581   4.711   0.935   0.317 -0.0000 -0.0028  0.0016
  166SOL     OW 3582   0.490   4.160   2.883  0.4220 -0.2611  0.5123
  166SOL    HW1 3583   0.399   4.145   2.908 -0.7294 -1.0452 -3.4024
  166SOL    HW2 3584   0.487   4.140   2.789 -3.2395  1.0359  0.2042
  166SOL     MW 3585   0.478   4.155   2.874 -0.0000 -0.0028  0.0016
  167SOL     OW 3586   3.403   3.190   2.967 -0.7036  0.2167  0.3709
  167SOL    HW1 3587   3.448   3.202   3.050 -0.2009  2.9655 -0.1953
  167SOL    HW2 3588   3.366   3.103   2.977 -0.6917 -0.0671 -1.5345
  167SOL     MW 3589   3.404   3.180   2.979 -0.0000 -0.0028  0.0016
  168SOL     OW 3590   4.892   3.179   3.076  0.0060 -0.2266 -0.1837
  168SOL    HW1 3591   4.916   3.114   3.141  1.4084  0.3449 -0.0915
  168SOL    HW2 3592   4.856   3.251   3.128 -1.5634 -1.2097  0.1686
  168SOL     MW 3593   4.890   3.180   3.091 -0.0000 -0.0028  0.0016
  169SOL     OW 3594   4.920   3.220   2.643 -0.2550  0.0736  0.5361
  169SOL    HW1 3595   4.832   3.218   2.681  0.0806  0.5624  1.3657
  169SOL    HW2 3596   4.910   3.170   2.562  0.1035 -0.0777  0.5843
  169SOL     MW 3597   4.907   3.213   2.637 -0.0000 -0.0028  0.0016
  170SOL     OW 3598   3.566   0.077   0.143 -0.2877  0.3692  0.0765
  170SOL    HW1 3599   3.614   0.123   0.074  0.1681 -0.2446 -0.0289
  170SOL    HW2 3600   3.551   0.144   0.209 -0.4286  2.0089 -1.5194
  170SOL     MW 3601   3.570   0.092   0.142 -0.0000 -0.0028  0.0016
  171SOL     OW 3602   2.360   3.789   2.572 -0.2923  0.1721  0.1575
  171SOL    HW1 3603   2.300   3.762   2.502  0.2766  1.2555 -0.7647
  171SOL    HW2 3604   2.445   3.768   2.535  0.0349  0.8257  0.5342
  171SOL     MW 3605   2.363   3.783   2.558 -0.0000 -0.0028  0.0016
  172SOL     OW 3606   2.738   0.863   0.311  0.6031  0.0485 -0.1855
  172SOL    HW1 3607   2.801   0.933   0.296  1.1838 -0.4307 -0.0135
  172SOL    HW2 3608   2.700   0.843   0.225  1.0984 -1.6564 -0.0544
  172SOL     MW 3609   2.741   0.870   0.297 -0.0000 -0.0028  0.0016
  173SOL     OW 3610   4.588   2.564   0.022 -0.2176 -0.1211 -0.0988
  173SOL    HW1 3611   4.510   2.528   0.065  0.8755 -0.3781  1.7593
  173SOL    HW2 3612   4.657   2.535   0.081  2.1590 -1.4560 -3.2877
  173SOL     MW 3613   4.587   2.555   0.035 -0.0000 -0.0028  0.0016
  174SOL     OW 3614   2.899   3.362   2.898  0.0896  0.5079  0.2314
  174SOL    HW1 3615   2.928   3.274   2.877 -1.3887 -0.4738  1.9651
  174SOL    HW2 3616   2.908   3.364   2.993  0.8699  0.8149  0.1547
  174SOL     MW 3617   2.904   3.351   2.908 -0.0000 -0.0028  0.0016
  175SOL     OW 3618   3.049   4.411   2.959 -0.0368  0.2196 -0.4393
  175SOL    HW1 3619   3.001   4.439   2.882 -0.4279  0.4212 -0.1268
  175SOL    HW2 3620   3.127   4.465   2.948 -1.2920  2.0951 -0.4220
  175SOL     MW 3621   3.053   4.422   2.948 -0.0000 -0.0028  0.0016
  176SOL     OW 3622   4.440   2.836   0.215  0.3083  0.2277  0.0700
  176SOL    HW1 3623   4.452   2.925   0.249  1.1523 -1.2717  4.3664
  176SOL    HW2 3624   4.471   2.837   0.124  0.1737  1.0741  0.0247
  176SOL     MW 3625   4.446   2.848   0.207 -0.0000 -0.0028  0.0016
  177SOL     OW 3626   4.606   0.991   2.883  0.4412  0.2737  0.3467
  177SOL    HW1 3627   4.653   1.074   2.873 -0.6890  0.7836 -0.8504
  177SOL    HW2 3628   4.606   0.977   2.978  0.6097  0.4141  0.3696
  177SOL     MW 3629   4.613   1.001   2.894 -0.0000 -0.0028  0.0016
  178SOL     OW 3630   4.356   3.443   2.943 -0.6934 -0.0178  0.4350
  178SOL    HW1 3631   4.426   3.424   3.006  0.2560 -1.1813 -0.9063
  178SOL    HW2 3632   4.368   3.373   2.880  0.1605  0.0896  0.4727
  178SOL     MW 3633   4.367   3.431   2.943 -0.0000 -0.0028  0.0016
  179SOL     OW 3634   1.852   1.224   0.106 -0.0747  0.0864 -0.2410
  179SOL    HW1 3635   1.868   1.296   0.167  0.0916  2.8298 -3.2922
  179SOL    HW2 3636   1.845   1.279   0.028  0.7146  0.1105 -0.2970
  179SOL     MW 3637   1.853   1.241   0.104 -0.0000 -0.0028  0.0016
  180SOL     OW 3638   5.092   1.037   0.218 -0.2300 -0.1364 -0.4121
  180SOL    HW1 3639   5.111   0.943   0.217 -0.3801 -0.1759  0.1342
  180SOL    HW2 3640   5.080   1.060   0.125  1.2890  0.0301 -0.6049
  180SOL     MW 3641   5.093   1.028   0.205 -0.0000 -0.0028  0.0016
  181SOL     OW 3642   3.298   0.002   0.025  0.4714  0.0219 -0.1648
  181SOL    HW1 3643   3.361   0.019   0.095 -1.1359 -1.5880  1.8088
  181SOL    HW2 3644   3.213   0.011   0.067 -0.4584 -2.4955 -1.2628
  181SOL     MW 3645   3.295   0.006   0.040 -0.0000 -0.0028  0.0016
  182SOL     OW 3646   2.854   3.042   0.133  0.0286 -0.6452  0.2051
  182SOL    HW1 3647   2.850   2.964   0.187  0.6327 -0.8094  0.0237
  182SOL    HW2 3648   2.797   3.107   0.174  0.3003 -0.1345 -0.2017
  182SOL     MW 3649   2.846   3.040   0.145 -0.0000 -0.0028  0.0016
  183SOL     OW 3650   3.372   0.056   2.847  0.2967 -0.4257  0.0028
  183SOL    HW1 3651   3.336   0.041   2.935  0.4392  2.4562  0.6466
  183SOL    HW2 3652   3.436  -0.015   2.842  1.9898  0.8598  1.6895
  183SOL     MW 3653   3.376   0.044   2.858 -0.0000 -0.0028  0.0016
  184SOL     OW 3654   0.657   4.762   2.827 -0.4756 -0.2542 -0.0224
  184SOL    HW1 3655   0.739   4.801   2.857  0.6438 -1.6842 -1.0432
  184SOL    HW2 3656   0.621   4.726   2.908  0.2038 -1.7799 -0.3468
  184SOL     MW 3657   0.663   4.762   2.841 -0.0000 -0.0028  0.0016
  185SOL     OW 3658   3.657   2.799   2.630  0.2696 -0.0201 -0.3761
  185SOL    HW1 3659   3.740   2.844   2.614 -0.2925  0.4538 -2.1496
  185SOL    HW2 3660   3.669   2.756   2.715  0.8517 -0.4543 -0.6729
  185SOL     MW 3661   3.669   2.799   2.639 -0.0000 -0.0028  0.0016
  186SOL     OW 3662   4.926   2.296   0.072 -0.0353  0.1992  0.0576
  186SOL    HW1 3663   4.882   2.262  -0.006  1.9697  2.2268 -2.1225
  186SOL    HW2 3664   4.987   2.226   0.093  1.7559  1.5027 -0.5383
  186SOL     MW 3665   4.928   2.282   0.064 -0.0000 -0.0028  0.0016
  187SOL     OW 3666   3.060   0.314   3.052 -0.7596 -0.1982  0.0831
  187SOL    HW1 3667   3.068   0.222   3.075  0.0898 -0.2567 -0.3994
  187SOL    HW2 3668   3.032   0.307   2.960 -1.7965  0.2946  0.3521
  187SOL     MW 3669   3.057   0.301   3.043 -0.0000 -0.0028  0.0016
  188SOL     OW 3670   1.822   4.155   3.003  0.5071  0.1572  0.2976
  188SOL    HW1 3671   1.758   4.107   2.950 -0.2391  1.3626  0.0709
  188SOL    HW2 3672   1.784   4.241   3.018  0.9179  0.3602  0.1894
  188SOL     MW 3673   1.809   4.160   2.998 -0.0000 -0.0028  0.0016
  189SOL     OW 3674   3.718   3.063   2.890 -0.0028 -0.5931 -0.4501
  189SOL    HW1 3675   3.715   3.131   2.957 -0.0846 -0.8564 -0.1832
  189SOL    HW2 3676   3.642   3.085   2.837 -1.0199  1.4035  1.6858
  189SOL     MW 3677   3.708   3.075   2.891 -0.0000 -0.0028  0.0016
  190SOL     OW 3678   5.082   3.189   2.864  0.8459  0.1089  0.6369
  190SOL    HW1 3679   5.022   3.185   2.938  0.6026 -0.7300  0.4132
  190SOL    HW2 3680   5.021   3.200   2.791 -0.4949 -3.0418  1.1025
  190SOL     MW 3681   5.066   3.190   2.864 -0.0000 -0.0028  0.0016
  191SOL     OW 3682   3.171   3.776   0.311 -0.3529  0.2895 -0.1155
  191SOL    HW1 3683   3.146   3.715   0.380 -3.7716 -0.2303 -1.5925
  191SOL    HW2 3684   3.095   3.766   0.254  0.0903 -0.3086 -0.6108
  191SOL     MW 3685   3.157   3.767   0.313 -0.0000 -0.0028  0.0016
  192SOL     OW 3686   3.891   4.537   0.078 -0.4633 -0.0954  0.3351
  192SOL    HW1 3687   3.815   4.492   0.115 -0.5321 -0.0801  0.2150
  192SOL    HW2 3688   3.902   4.482   0.000  1.3490 -1.7753  1.7067
  192SOL     MW 3689   3.882   4.524   0.072 -0.0000 -0.0028  0.0016
  193SOL     OW 3690   4.656   3.667   0.311  0.2498  0.4591 -0.2018
  193SOL    HW1 3691   4.629   3.673   0.219 -0.2256  1.6105  0.0009
  193SOL    HW2 3692   4.744   3.706   0.310  0.5477 -0.1994 -0.2052
  193SOL     MW 3693   4.664   3.673   0.298 -0.0000 -0.0028  0.0016
  194SOL     OW 3694   3.848   0.550   0.310  0.0201 -0.1622 -0.0720
  194SOL    HW1 3695   3.813   0.516   0.228 -2.5806  1.6529  0.1501
  194SOL    HW2 3696   3.939   0.520   0.305  0.4328  1.1129 -0.4921
  194SOL     MW 3697   3.855   0.542   0.299 -0.0000 -0.0028  0.0016
  195SOL     OW 3698   1.844   1.596   0.094 -0.3424  0.2916 -0.3811
  195SOL    HW1 3699   1.916   1.636   0.045  0.7174  1.0814  1.7149
  195SOL    HW2 3700   1.888   1.542   0.160 -0.6218 -1.0235 -1.2274
  195SOL     MW 3701   1.860   1.594   0.096 -0.0000 -0.0028  0.0016
  196SOL     OW 3702   1.420   0.755   0.259 -0.5685 -0.2697  0.0984
  196SOL    HW1 3703   1.488   0.689   0.269 -0.9149 -0.7165 -0.4551
  196SOL    HW2 3704   1.337   0.715   0.285 -0.9726  0.1663 -0.4907
  196SOL     MW 3705   1.418   0.741   0.264 -0.0000 -0.0028  0.0016
  197SOL     OW 3706   2.669   4.093   2.763  0.1735 -0.4099  0.4221
  197SOL    HW1 3707   2.679   4.185   2.789  0.6999 -0.1716 -0.5465
  197SOL    HW2 3708   2.574   4.082   2.766 -0.2677  2.6352  0.3275
  197SOL     MW 3709   2.658   4.104   2.767 -0.0000 -0.0028  0.0016
  198SOL     OW 3710   3.399   3.529   0.001 -0.2190 -0.4927  0.0438
  198SOL    HW1 3711   3.350   3.519   0.082  0.1269  0.5989  0.4046
  198SOL    HW2 3712   3.360   3.604  -0.044 -0.5263  0.2534  1.4939
  198SOL     MW 3713   3.388   3.538   0.005 -0.0000 -0.0028  0.0016
  199SOL     OW 3714   3.700   4.205   3.041  0.6580 -0.2480  0.0087
  199SOL    HW1 3715   3.707   4.134   3.105 -1.9538 -1.1970 -0.6280
  199SOL    HW2 3716   3.787   4.206   3.001 -0.0517  0.4967 -1.6248
  199SOL     MW 3717   3.712   4.196   3.044 -0.0000 -0.0028  0.0016
  200SOL     OW 3718   4.709   2.549   2.844  0.1344 -0.3183 -0.4879
  200SOL    HW1 3719   4.804   2.548   2.846  0.1623  0.9160 -0.4448
  200SOL    HW2 3720   4.683   2.524   2.933  0.9469 -1.4910 -0.5548
  200SOL     MW 3721   4.718   2.545   2.856 -0.0000 -0.0028  0.0016
  201SOL     OW 3722   4.147   3.201   0.256 -0.2102 -0.1112 -0.4846
  201SOL    HW1 3723   4.106   3.130   0.305 -1.4791  0.6519 -0.4098
  201SOL    HW2 3724   4.108   3.203   0.169  1.2132  2.6750 -1.1854
  201SOL     MW 3725   4.137   3.192   0.251 -0.0000 -0.0028  0.0016
  202SOL     OW 3726   4.097   4.279   0.519 -0.3594  0.4339 -0.2728
  202SOL    HW1 3727   4.173   4.224   0.537 -0.5607  0.5345  0.9891
  202SOL    HW2 3728   4.112   4.365   0.558 -0.1525 -0.1000  0.8677
  202SOL     MW 3729   4.109   4.283   0.526 -0.0000 -0.0028  0.0016
  203SOL     OW 3730   2.496   0.958   0.413 -0.1283  0.0448 -0.1428
  203SOL    HW1 3731   2.489   0.962   0.509 -1.0858  0.2863 -0.2142
  203SOL    HW2 3732   2.577   0.909   0.397  0.0320  0.3543 -0.2892
  203SOL     MW 3733   2.506   0.952   0.424 -0.0000 -0.0028  0.0016
  204SOL     OW 3734   4.447   0.881   0.377 -0.1254  0.3310 -0.0783
  204SOL    HW1 3735   4.428   0.872   0.470  0.5289  0.2986  0.0555
  204SOL    HW2 3736   4.415   0.798   0.342  0.5153  0.2974 -0.6076
  204SOL     MW 3737   4.441   0.869   0.384 -0.0000 -0.0028  0.0016
  205SOL     OW 3738   0.741   0.498   0.357  0.8805  0.0439 -0.2618
  205SOL    HW1 3739   0.759   0.573   0.413 -1.5281 -1.0395  2.1880
  205SOL    HW2 3740   0.801   0.428   0.382  0.7878  0.3466  0.8422
  205SOL     MW 3741   0.751   0.498   0.368 -0.0000 -0.0028  0.0016
  206SOL     OW 3742   2.135   4.264   2.467 -0.0191  0.1804 -0.1312
  206SOL    HW1 3743   2.173   4.244   2.553 -2.5758 -0.1886  1.0259
  206SOL    HW2 3744   2.179   4.204   2.407 -0.1831  0.0925 -0.1664
  206SOL     MW 3745   2.146   4.253   2.471 -0.0000 -0.0028  0.0016
  207SOL     OW 3746   1.850   4.510   0.389 -0.6986  0.5982  0.1603
  207SOL    HW1 3747   1.756   4.525   0.391 -0.5278  1.7229  1.0226
  207SOL    HW2 3748   1.860   4.436   0.450 -0.4023 -0.2001 -0.8272
  207SOL     MW 3749   1.839   4.502   0.398 -0.0000 -0.0028  0.0016
  208SOL     OW 3750   0.569   3.887   0.035 -0.2959  0.1442 -0.0812
  208SOL    HW1 3751   0.626   3.964   0.033 -1.8732  1.3888  0.1467
  208SOL    HW2 3752   0.495   3.917   0.089  0.0502 -0.8597  0.9833
  208SOL     MW 3753   0.567   3.901   0.042 -0.0000 -0.0028  0.0016
  209SOL     OW 3754   3.540   0.238   0.355  0.2218  0.1026 -0.2108
  209SOL    HW1 3755   3.501   0.176   0.417 -0.3818  1.7466  1.1314
  209SOL    HW2 3756   3.596   0.289   0.413 -0.7305 -0.7533  1.5542
  209SOL     MW 3757   3.542   0.236   0.371 -0.0000 -0.0028  0.0016
  210SOL     OW 3758   3.504   2.736   0.008 -0.7742 -0.0386 -0.2048
  210SOL    HW1 3759   3.423   2.685   0.007 -0.9618  0.2220 -2.0158
  210SOL    HW2 3760   3.479   2.809  -0.050 -0.6388  0.0951 -0.0961
  210SOL     MW 3761   3.490   2.739  -0.000 -0.0000 -0.0028  0.0016
  211SOL     OW 3762   0.251   2.188   2.953 -0.0951 -0.0389 -0.1899
  211SOL    HW1 3763   0.278   2.213   3.041  0.7377  2.8822 -1.1425
  211SOL    HW2 3764   0.163   2.153   2.962 -0.1605  0.4862  1.4603
  211SOL     MW 3765   0.243   2.187   2.966 -0.0000 -0.0028  0.0016
  212SOL     OW 3766   3.792   0.433   0.072 -0.4178  0.2131  0.2165
  212SOL    HW1 3767   3.794   0.340   0.047 -1.3379 -0.4913  2.4803
  212SOL    HW2 3768   3.749   0.478  -0.000 -2.6084 -1.4806  0.3634
  212SOL     MW 3769   3.787   0.426   0.059 -0.0000 -0.0028  0.0016
  213SOL     OW 3770   3.312   0.355   0.045  0.0250  0.2671 -0.0727
  213SOL    HW1 3771   3.227   0.322   0.016 -1.3565  3.4154  0.0244
  213SOL    HW2 3772   3.311   0.335   0.139  2.2537  0.9525  0.1613
  213SOL     MW 3773   3.300   0.348   0.053 -0.0000 -0.0028  0.0016
  214SOL     OW 3774   2.268   4.833   2.938 -0.1340 -0.0849  0.4730
  214SOL    HW1 3775   2.178   4.830   2.971 -1.6361 -1.1587 -3.2316
  214SOL    HW2 3776   2.260   4.783   2.857  1.6131  0.4131 -0.0512
  214SOL     MW 3777   2.255   4.826   2.932 -0.0000 -0.0028  0.0016
  215SOL     OW 3778   4.157   2.766   0.256  0.0220  0.4305  0.1180
  215SOL    HW1 3779   4.248   2.774   0.227 -0.4526 -0.4449 -1.7784
  215SOL    HW2 3780   4.112   2.733   0.179 -0.9487  0.4770  0.6515
  215SOL     MW 3781   4.163   2.762   0.242 -0.0000 -0.0028  0.0016
  216SOL     OW 3782   0.349   3.311   2.663  0.4337  0.0781  0.0006
  216SOL    HW1 3783   0.261   3.335   2.690  0.0339 -1.1931 -0.1052
  216SOL    HW2 3784   0.343   3.263   2.581 -1.2186 -1.1262  0.7722
  216SOL     MW 3785   0.337   3.308   2.656 -0.0000 -0.0028  0.0016
  217SOL     OW 3786   4.629   0.156   0.438 -0.0212  0.4694 -0.1092
  217SOL    HW1 3787   4.677   0.108   0.506 -0.0052  1.3252  0.5000
  217SOL    HW2 3788   4.646   0.094   0.367 -0.1265 -0.9369  1.0483
  217SOL     MW 3789   4.638   0.142   0.437 -0.0000 -0.0028  0.0016
  218SOL     OW 3790   0.422   3.862   2.893  0.3861  0.1860  0.1327
  218SOL    HW1 3791   0.485   3.866   2.821  1.1236 -0.8809  0.6982
  218SOL    HW2 3792   0.485   3.875   2.965  1.6506 -2.9221 -0.2658
  218SOL     MW 3793   0.439   3.865   2.893 -0.0000 -0.0028  0.0016
  219SOL     OW 3794   4.622   0.982   0.068  0.7848 -0.0018 -0.2354
  219SOL    HW1 3795   4.666   0.944   0.144  1.4318  1.6642  0.2733
  219SOL    HW2 3796   4.630   1.076   0.085 -1.1206  0.1266  0.1128
  219SOL     MW 3797   4.629   0.990   0.080 -0.0000 -0.0028  0.0016
  220SOL     OW 3798   3.443   3.991   2.982 -0.2264 -0.0797  0.0186
  220SOL    HW1 3799   3.423   4.028   3.068 -1.4476  1.0254 -0.7039
  220SOL    HW2 3800   3.420   4.055   2.915  0.1689  0.1567  0.1042
  220SOL     MW 3801   3.438   4.004   2.985 -0.0000 -0.0028  0.0016
  221SOL     OW 3802   0.534   4.886   2.582 -0.0622 -0.7579 -0.1355
  221SOL    HW1 3803   0.477   4.816   2.549  0.1361 -0.9660 -0.0382
  221SOL    HW2 3804   0.564   4.860   2.670 -1.5384  0.5109  0.7944
  221SOL     MW 3805   0.530   4.873   2.589 -0.0000 -0.0028  0.0016
  222SOL     OW 3806   0.164   2.513   2.927  0.2537 -0.2133  0.6148
  222SOL    HW1 3807   0.162   2.418   2.937  1.0502 -0.2972  0.1500
  222SOL    HW2 3808   0.134   2.547   3.011  0.3346  2.3803 -0.2933
  222SOL     MW 3809   0.160   2.505   2.939 -0.0000 -0.0028  0.0016
  223SOL     OW 3810   3.440   2.798   0.268 -0.0023 -0.4340 -0.1888
  223SOL    HW1 3811   3.372   2.740   0.303 -0.8077  1.2326  1.1496
  223SOL    HW2 3812   3.473   2.768   0.184  2.6954  0.7525  0.3563
  223SOL     MW 3813   3.435   2.787   0.262 -0.0000 -0.0028  0.0016
  224SOL     OW 3814   3.631   2.669   2.870 -0.3683  0.2263  0.1095
  224SOL    HW1 3815   3.601   2.578   2.861  1.5374 -0.4604  0.2300
  224SOL    HW2 3816   3.590   2.694   2.953 -2.0240  1.1733 -0.9570
  224SOL     MW 3817   3.622   2.660   2.880 -0.0000 -0.0028  0.0016
  225SOL     OW 3818   2.873   0.083   0.324 -0.1685  0.5650  0.3878
  225SOL    HW1 3819   2.784   0.090   0.290  1.0972  3.1541 -3.0621
  225SOL    HW2 3820   2.884   0.125   0.409  1.9040 -0.4259  0.6618
  225SOL     MW 3821   2.863   0.090   0.330 -0.0000 -0.0028  0.0016
  226SOL     OW 3822   4.532   2.817   3.026 -0.7167  0.2080 -0.4240
  226SOL    HW1 3823   4.559   2.726   3.027 -0.4183  0.2787  1.6873
  226SOL    HW2 3824   4.610   2.860   2.991 -0.5357 -0.4152 -0.7878
  226SOL     MW 3825   4.546   2.811   3.022 -0.0000 -0.0028  0.0016
  227SOL     OW 3826   1.305   2.177   2.916  0.6193 -0.0258  0.5159
  227SOL    HW1 3827   1.326   2.117   2.844  0.0946  0.5746 -0.1481
  227SOL    HW2 3828   1.394   2.197   2.947  0.5973  0.4840  0.2539
  227SOL     MW 3829   1.320   2.172   2.911 -0.0000 -0.0028  0.0016
  228SOL     OW 3830   3.680   4.808   0.416 -0.9475  0.0756  0.5814
  228SOL    HW1 3831   3.664   4.724   0.372  1.0099 -0.6279  1.1160
  228SOL    HW2 3832   3.686   4.872   0.345  2.0093  0.0814  0.7481
  228SOL     MW 3833   3.678   4.805   0.401 -0.0000 -0.0028  0.0016
  229SOL     OW 3834   1.666   0.138   0.118  0.6252 -0.3425  0.7504
  229SOL    HW1 3835   1.757   0.153   0.145  1.3137 -2.1554 -0.4174
  229SOL    HW2 3836   1.678   0.142   0.024 -0.8815  2.0424  0.5875
  229SOL     MW 3837   1.679   0.140   0.109 -0.0000 -0.0028  0.0016
  230SOL     OW 3838   3.147   4.577   0.235 -0.1573  0.3136  0.6791
  230SOL    HW1 3839   3.111   4.492   0.212  1.0851 -0.5090  1.6187
  230SOL    HW2 3840   3.212   4.561   0.304 -0.2849  3.1460  1.6087
  230SOL     MW 3841   3.151   4.564   0.241 -0.0000 -0.0028  0.0016
  231SOL     OW 3842   1.695   0.987   3.071  0.0334 -0.0567 -0.1697
  231SOL    HW1 3843   1.744   1.068   3.084  2.9725 -1.8536  0.8396
  231SOL    HW2 3844   1.722   0.935   3.146 -1.5204  0.0500  0.5168
  231SOL     MW 3845   1.705   0.991   3.082 -0.0000 -0.0028  0.0016
  232SOL     OW 3846   2.895   0.475   0.131 -0.3786  0.2664 -0.7352
  232SOL    HW1 3847   2.959   0.410   0.102  0.3334 -0.2220  1.7291
  232SOL    HW2 3848   2.875   0.523   0.050 -1.8423  1.0763  0.0607
  232SOL     MW 3849   2.901   0.473   0.116 -0.0000 -0.0028  0.0016
  233SOL     OW 3850   2.458   2.553   2.961  0.1063  0.0637 -0.4092
  233SOL    HW1 3851   2.363   2.557   2.972  0.2709  4.1288  1.1232
  233SOL    HW2 3852   2.472   2.465   2.924 -0.8483  0.3618 -1.5265
  233SOL     MW 3853   2.448   2.542   2.957 -0.0000 -0.0028  0.0016
  234SOL     OW 3854   3.849   4.854   0.004 -0.2989  0.1497 -0.0959
  234SOL    HW1 3855   3.796   4.892   0.074  1.1894  2.0476  0.0928
  234SOL    HW2 3856   3.859   4.764   0.036 -0.7620  0.5598  1.2763
  234SOL     MW 3857   3.844   4.847   0.017 -0.0000 -0.0028  0.0016
  235SOL     OW 3858   0.985   4.730   2.678 -0.1418 -0.6084 -0.1954
  235SOL    HW1 3859   0.895   4.715   2.648  0.1161 -0.8612 -0.8651
  235SOL    HW2 3860   0.966   4.794   2.747 -0.1927 -0.6716 -0.1495
  235SOL     MW 3861   0.971   4.737   2.683 -0.0000 -0.0028  0.0016
  236SOL     OW 3862   3.120   2.560   2.842 -0.3252  0.0885 -0.2497
  236SOL    HW1 3863   3.094   2.468   2.845 -0.0689 -0.0164 -1.0176
  236SOL    HW2 3864   3.045   2.592   2.792 -1.1203 -2.1529 -0.5898
  236SOL     MW 3865   3.107   2.553   2.835 -0.0000 -0.0028  0.0016
  237SOL     OW 3866   4.318   2.786   2.638  0.3607 -0.3478  0.6246
  237SOL    HW1 3867   4.320   2.868   2.588 -0.0878 -1.3825 -1.1919
  237SOL    HW2 3868   4.300   2.803   2.730 -0.1356  0.1319  0.4427
  237SOL     MW 3869   4.316   2.799   2.644 -0.0000 -0.0028  0.0016
  238SOL     OW 3870   3.269   4.610   2.890 -0.2198 -0.1167  0.1341
  238SOL    HW1 3871   3.344   4.599   2.831  0.3221 -1.8875  1.1056
  238SOL    HW2 3872   3.286   4.692   2.936 -1.6294  1.0507 -1.2568
  238SOL     MW 3873   3.281   4.619   2.888 -0.0000 -0.0028  0.0016
  239SOL     OW 3874   1.932   0.342   3.008 -0.0802 -0.3761 -0.0628
  239SOL    HW1 3875   1.957   0.417   2.954  0.3851  0.2133  0.9350
  239SOL    HW2 3876   1.854   0.381   3.049  0.3330  0.4696 -0.0660
  239SOL     MW 3877   1.925   0.357   3.007 -0.0000 -0.0028  0.0016
  240SOL     OW 3878   4.362   0.611   3.081 -0.0760 -0.4742  0.0140
  240SOL    HW1 3879   4.363   0.707   3.079 -0.5511 -0.4340  0.9444
  240SOL    HW2 3880   4.434   0.585   3.024 -1.2506  0.1321 -1.8385
  240SOL     MW 3881   4.371   0.620   3.073 -0.0000 -0.0028  0.0016
  241SOL     OW 3882   0.247   3.650   2.907  0.2022 -0.2345 -0.7433
  241SOL    HW1 3883   0.312   3.720   2.894 -0.3011  0.5273  0.6533
  241SOL    HW2 3884   0.301   3.577   2.938 -0.8476  0.1301  2.2050
  241SOL     MW 3885   0.263   3.650   2.909 -0.0000 -0.0028  0.0016
  242SOL     OW 3886   4.575   0.536   2.924  0.0247 -0.6073 -0.3294
  242SOL    HW1 3887   4.618   0.606   2.874 -1.0945 -0.7087 -1.4895
  242SOL    HW2 3888   4.634   0.527   2.998  1.8735  1.1455 -1.4518
  242SOL     MW 3889   4.589   0.544   2.927 -0.0000 -0.0028  0.0016
  243SOL     OW 3890   2.875   4.998   2.800 -0.6394 -0.3073 -0.0069
  243SOL    HW1 3891   2.791   4.982   2.757  0.5097 -0.9544 -2.1467
  243SOL    HW2 3892   2.902   4.912   2.831 -0.6026 -0.2594  0.0942
  243SOL     MW 3893   2.867   4.985   2.799 -0.0000 -0.0028  0.0016
  244SOL     OW 3894   4.316   4.954   2.939 -0.1329  0.0891 -0.0986
  244SOL    HW1 3895   4.271   4.939   3.022  1.5342 -0.1469  0.7976
  244SOL    HW2 3896   4.382   4.886   2.932 -0.0758  0.2895 -2.7223
  244SOL     MW 3897   4.318   4.943   2.949 -0.0000 -0.0028  0.0016
  245SOL     OW 3898   4.838   3.907   2.903 -0.2560  0.4705 -0.5151
  245SOL    HW1 3899   4.820   3.862   2.821  1.7847  0.7457 -1.1550
  245SOL    HW2 3900   4.873   3.841   2.963 -0.4854  1.3028  0.5700
  245SOL     MW 3901   4.840   3.893   2.900 -0.0000 -0.0028  0.0016
  246SOL     OW 3902   4.784   1.262   0.052 -0.8419 -0.3899 -0.4824
  246SOL    HW1 3903   4.721   1.334   0.052  1.6793  1.9573 -0.1335
  246SOL    HW2 3904   4.819   1.260   0.141  2.0245  2.3669 -1.3568
  246SOL     MW 3905   4.780   1.271   0.064 -0.0000 -0.0028  0.0016
  247SOL     OW 3906   3.064   3.663   0.071  0.2784 -0.6134  0.4572
  247SOL    HW1 3907   3.135   3.705   0.022  0.9088 -0.2619  1.6311
  247SOL    HW2 3908   2.990   3.662   0.010 -0.2662 -0.9610  1.1189
  247SOL     MW 3909   3.064   3.668   0.056 -0.0000 -0.0028  0.0016
  248SOL     OW 3910   2.954   3.399   0.079  0.5607  0.1439 -0.0398
  248SOL    HW1 3911   3.005   3.481   0.082  1.2456 -0.2147 -1.2442
  248SOL    HW2 3912   3.024   3.339   0.104  0.5249  1.0769  2.7309
  248SOL     MW 3913   2.970   3.402   0.083 -0.0000 -0.0028  0.0016
  249SOL     OW 3914   3.887   3.792   0.403  0.5432 -0.2659  0.1184
  249SOL    HW1 3915   3.892   3.858   0.334  1.5412  1.1180  1.4312
  249SOL    HW2 3916   3.978   3.763   0.409  0.9023  0.4204 -1.5626
  249SOL     MW 3917   3.900   3.797   0.395 -0.0000 -0.0028  0.0016
  250SOL     OW 3918   2.009   3.179   2.945  0.1030 -0.1591  0.0928
  250SOL    HW1 3919   1.952   3.254   2.933  1.3027  0.6878 -0.5367
  250SOL    HW2 3920   1.997   3.142   2.858  0.5138 -0.2559  0.0713
  250SOL     MW 3921   2.000   3.184   2.932 -0.0000 -0.0028  0.0016
  251SOL     OW 3922   2.540   4.569   2.830 -0.1395  0.1192 -0.3704
  251SOL    HW1 3923   2.603   4.500   2.850  1.4603  1.4129 -0.7684
  251SOL    HW2 3924   2.563   4.642   2.887 -3.1141  1.0247 -0.1567
  251SOL     MW 3925   2.551   4.569   2.840 -0.0000 -0.0028  0.0016
  252SOL     OW 3926   3.979   4.025   0.249  0.4231 -0.2139 -0.1550
  252SOL    HW1 3927   3.951   4.116   0.262 -0.3959 -0.4192 -0.4024
  252SOL    HW2 3928   3.915   3.997   0.184 -1.6347  0.0236  1.6725
  252SOL     MW 3929   3.967   4.033   0.242 -0.0000 -0.0028  0.0016
  253SOL     OW 3930   1.536   4.763   0.020  0.7287  0.0112  0.2024
  253SOL    HW1 3931   1.474   4.716   0.076  1.2139 -2.5109 -1.2086
  253SOL    HW2 3932   1.533   4.854   0.048 -0.8351  0.4481 -1.2408
  253SOL     MW 3933   1.528   4.769   0.032 -0.0000 -0.0028  0.0016
  254SOL     OW 3934   4.728   2.988   2.946  0.3745 -0.4718 -0.2147
  254SOL    HW1 3935   4.774   3.055   2.998 -2.0060  1.3755 -0.2932
  254SOL    HW2 3936   4.791   2.916   2.951  2.5090  1.2051 -1.0547
  254SOL     MW 3937   4.743   2.988   2.954 -0.0000 -0.0028  0.0016
  255SOL     OW 3938   0.052   3.939   0.021  0.0279  0.6111  0.0159
  255SOL    HW1 3939   0.102   3.864   0.051  1.1003  1.5841  0.7285
  255SOL    HW2 3940   0.121   3.977  -0.033  1.5755 -0.7255  0.9977
  255SOL     MW 3941   0.068   3.934   0.018 -0.0000 -0.0028  0.0016
  256SOL     OW 3942   4.743   1.234   2.852 -0.5720  0.1752  0.4231
  256SOL    HW1 3943   4.814   1.187   2.807 -1.4321  0.2448 -1.0789
  256SOL    HW2 3944   4.776   1.253   2.940  0.1587  1.4074 -0.0918
  256SOL     MW 3945   4.757   1.230   2.857 -0.0000 -0.0028  0.0016
  257SOL     OW 3946   3.535   3.224   0.142 -0.1003  0.0591  0.1997
  257SOL    HW1 3947   3.627   3.241   0.120 -0.1746  0.3752  0.1321
  257SOL    HW2 3948   3.508   3.305   0.186 -1.0134 -1.0639  1.8005
  257SOL     MW 3949   3.544   3.237   0.145 -0.0000 -0.0028  0.0016
  258SOL     OW 3950   4.669   3.161   2.733  0.0796 -0.5276 -0.3785
  258SOL    HW1 3951   4.579   3.178   2.761  0.2648 -0.1703  0.0064
  258SOL    HW2 3952   4.688   3.096   2.800 -0.4023  1.7308  2.1183
  258SOL     MW 3953   4.660   3.155   2.745 -0.0000 -0.0028  0.0016
  259SOL     OW 3954   1.968   4.481   2.537 -0.1002 -0.0631 -0.1932
  259SOL    HW1 3955   2.037   4.419   2.512 -1.2643 -1.3856 -0.2531
  259SOL    HW2 3956   1.989   4.566   2.498 -0.4736  0.0970 -0.0516
  259SOL     MW 3957   1.980   4.484   2.528 -0.0000 -0.0028  0.0016
  260SOL     OW 3958   0.097   2.720   2.767  0.4970  0.0326 -0.1971
  260SOL    HW1 3959   0.144   2.654   2.818  0.7380 -0.3962 -0.9540
  260SOL    HW2 3960   0.141   2.718   2.682 -0.6922  1.5808 -0.8960
  260SOL     MW 3961   0.109   2.711   2.762 -0.0000 -0.0028  0.0016
  261SOL     OW 3962   4.990   2.545   2.817  0.2539  0.1353  0.3926
  261SOL    HW1 3963   5.021   2.455   2.817  1.6976  0.5654  2.2164
  261SOL    HW2 3964   5.071   2.596   2.808  0.2873 -0.0681 -0.5548
  261SOL     MW 3965   5.005   2.540   2.816 -0.0000 -0.0028  0.0016
  262SOL     OW 3966   2.310   2.755   0.066 -0.1928 -0.3894 -0.6674
  262SOL    HW1 3967   2.235   2.761   0.126 -1.1903  2.8012 -2.0522
  262SOL    HW2 3968   2.267   2.756  -0.019  0.6715  0.0553 -1.1140
  262SOL     MW 3969   2.294   2.756   0.063 -0.0000 -0.0028  0.0016
  263SOL     OW 3970   1.059   2.035   3.030 -0.0102 -0.2831  0.3102
  263SOL    HW1 3971   0.987   2.057   2.971  1.5752 -0.5983 -1.9074
  263SOL    HW2 3972   1.123   2.104   3.012 -0.0061  0.6986  3.4838
  263SOL     MW 3973   1.058   2.047   3.020 -0.0000 -0.0028  0.0016
  264SOL     OW 3974   4.602   4.489   0.045  0.4140  0.6566 -0.3228
  264SOL    HW1 3975   4.543   4.521   0.113  1.2494  1.6431 -0.0454
  264SOL    HW2 3976   4.652   4.420   0.089 -0.1579  0.7809  0.5455
  264SOL     MW 3977   4.601   4.484   0.059 -0.0000 -0.0028  0.0016
  265SOL     OW 3978   1.939   1.406   0.287  0.3627 -0.5157  0.3910
  265SOL    HW1 3979   1.902   1.373   0.369  1.3461 -0.3307  0.9323
  265SOL    HW2 3980   2.029   1.372   0.286  1.4438  2.0168 -2.0713
  265SOL     MW 3981   1.946   1.397   0.298 -0.0000 -0.0028  0.0016
  266SOL     OW 3982   0.942   0.172   0.139  0.0607 -0.3960 -0.0252
  266SOL    HW1 3983   0.896   0.096   0.103 -0.1571  0.2152 -1.0906
  266SOL    HW2 3984   0.934   0.239   0.071  0.1002  0.0486  0.4047
  266SOL     MW 3985   0.935   0.171   0.126 -0.0000 -0.0028  0.0016
  267SOL     OW 3986   0.634   0.257   0.222 -0.2191  0.1723 -0.2403
  267SOL    HW1 3987   0.654   0.321   0.291  3.2221 -1.7043  0.7491
  267SOL    HW2 3988   0.559   0.298   0.178  1.2887  2.5231 -0.8236
  267SOL     MW 3989   0.627   0.271   0.225 -0.0000 -0.0028  0.0016
  268SOL     OW 3990   4.968   2.255   2.823 -0.5939 -0.2898  0.1813
  268SOL    HW1 3991   4.961   2.248   2.727  0.0746  0.7371  0.0430
  268SOL    HW2 3992   4.880   2.242   2.857 -0.6352  1.8697  1.0766
  268SOL     MW 3993   4.955   2.252   2.814 -0.0000 -0.0028  0.0016
  269SOL     OW 3994   0.843   5.047   0.063  0.3367 -0.1700 -0.4797
  269SOL    HW1 3995   0.890   5.004   0.134 -0.6772 -1.2259 -0.4182
  269SOL    HW2 3996   0.751   5.037   0.086 -0.3762  1.0080 -2.5363
  269SOL     MW 3997   0.837   5.040   0.075 -0.0000 -0.0028  0.0016
  270SOL     OW 3998   4.348   0.123   0.445  0.1217 -0.0191  0.1924
  270SOL    HW1 3999   4.303   0.201   0.478 -0.4662 -0.6501  0.8992
  270SOL    HW2 4000   4.441   0.144   0.456 -0.1906  1.1669  0.7999
  270SOL     MW 4001   4.354   0.136   0.450 -0.0000 -0.0028  0.0016
  271SOL     OW 4002   4.343   4.115   0.603  0.2890 -0.6475 -0.5679
  271SOL    HW1 4003   4.324   4.055   0.531  2.7006 -0.3567 -1.5363
  271SOL    HW2 4004   4.352   4.055   0.677  1.2764 -1.3462 -1.2354
  271SOL     MW 4005   4.341   4.099   0.604 -0.0000 -0.0028  0.0016
  272SOL     OW 4006   3.641   0.557   2.959  0.2642 -0.3583  0.4644
  272SOL    HW1 4007   3.573   0.624   2.953  1.0924  0.5044  0.3687
  272SOL    HW2 4008   3.600   0.480   2.920 -1.7259  0.9949 -0.2561
  272SOL     MW 4009   3.627   0.556   2.953 -0.0000 -0.0028  0.0016
  273SOL     OW 4010   0.643   0.604   0.128 -0.1760 -0.1982  0.2801
  273SOL    HW1 4011   0.674   0.559   0.206 -1.3692 -1.4488  0.0706
  273SOL    HW2 4012   0.720   0.644   0.089 -0.2306  0.4645  0.8439
  273SOL     MW 4013   0.657   0.603   0.133 -0.0000 -0.0028  0.0016
  274SOL     OW 4014   3.376   2.848   2.657  0.4312  0.2573  0.2629
  274SOL    HW1 4015   3.472   2.850   2.650  0.5370  2.2427  1.3560
  274SOL    HW2 4016   3.362   2.754   2.668  1.2506  0.2843  1.7381
  274SOL     MW 4017   3.387   2.836   2.658 -0.0000 -0.0028  0.0016
  275SOL     OW 4018   4.136   4.922   0.061  0.4636  0.5907 -0.8907
  275SOL    HW1 4019   4.048   4.890   0.045  0.6804  0.3053 -1.5509
  275SOL    HW2 4020   4.144   4.930   0.156  3.5674 -1.9973 -0.7413
  275SOL     MW 4021   4.126   4.919   0.071 -0.0000 -0.0028  0.0016
  276SOL     OW 4022   0.368   1.209   3.051  0.2738  0.5052 -0.0703
  276SOL    HW1 4023   0.339   1.122   3.078  1.5482  0.2389  0.5092
  276SOL    HW2 4024   0.461   1.190   3.048  0.3173  0.6816  0.1692
  276SOL     MW 4025   0.376   1.195   3.054 -0.0000 -0.0028  0.0016
  277SOL     OW 4026   2.455   3.003   0.018  0.4105  0.4010 -0.1248
  277SOL    HW1 4027   2.420   2.921   0.052  0.4157  0.2007 -0.6006
  277SOL    HW2 4028   2.387   3.027  -0.045  1.2828 -2.3548 -2.2985
  277SOL     MW 4029   2.441   2.996   0.014 -0.0000 -0.0028  0.0016
  278SOL     OW 4030   3.778   3.239   0.018  0.2203  0.0137 -0.5063
  278SOL    HW1 4031   3.769   3.333   0.000  0.6058  0.8256  2.9392
  278SOL    HW2 4032   3.872   3.232   0.033  0.2418  0.6201 -0.3238
  278SOL     MW 4033   3.789   3.251   0.018 -0.0000 -0.0028  0.0016
  279SOL     OW 4034   0.130   1.589   2.958  0.0886  0.2575 -0.1487
  279SOL    HW1 4035   0.125   1.610   2.865  1.4471 -0.8512 -0.5204
  279SOL    HW2 4036   0.108   1.670   3.004  0.6432  0.1673  0.2844
  279SOL     MW 4037   0.127   1.602   2.952 -0.0000 -0.0028  0.0016
  280SOL     OW 4038   3.849   3.866   2.943  0.0362  0.1088  0.0118
  280SOL    HW1 4039   3.785   3.912   2.888  0.5825  0.7762 -0.0860
  280SOL    HW2 4040   3.835   3.775   2.917 -0.4208  0.5018 -1.1918
  280SOL     MW 4041   3.839   3.860   2.932 -0.0000 -0.0028  0.0016
  281SOL     OW 4042   4.952   4.104   0.145 -0.0083 -0.0963  0.4459
  281SOL    HW1 4043   4.862   4.074   0.127 -0.1842  0.6896 -0.0051
  281SOL    HW2 4044   5.013   4.051   0.095 -0.0115  0.6511 -0.3643
  281SOL     MW 4045   4.948   4.093   0.136 -0.0000 -0.0028  0.0016
  282SOL     OW 4046   3.695   3.503   0.009  0.0386  0.0524  0.1589
  282SOL    HW1 4047   3.721   3.543   0.092 -3.2210 -1.0396  1.8628
  282SOL    HW2 4048   3.600   3.508   0.020  0.1183 -1.7260  2.3121
  282SOL     MW 4049   3.686   3.509   0.021 -0.0000 -0.0028  0.0016
  283SOL     OW 4050   3.268   3.774   2.993  0.1738 -0.0618  0.0736
  283SOL    HW1 4051   3.322   3.845   2.958 -0.7693  0.6773  0.0789
  283SOL    HW2 4052   3.200   3.764   2.926 -0.7592  0.2468  0.9412
  283SOL     MW 4053   3.266   3.782   2.979 -0.0000 -0.0028  0.0016
  284SOL     OW 4054   4.363   4.397   0.440  0.0952 -0.0861 -0.6074
  284SOL    HW1 4055   4.434   4.337   0.463  0.5096  1.1730  1.7484
  284SOL    HW2 4056   4.288   4.340   0.425  0.7737 -0.8690 -1.1559
  284SOL     MW 4057   4.363   4.381   0.441 -0.0000 -0.0028  0.0016
  285SOL     OW 4058   4.100   3.490   0.229 -0.1439 -0.3531 -0.6635
  285SOL    HW1 4059   4.010   3.525   0.232  0.0355  0.1836 -1.2595
  285SOL    HW2 4060   4.095   3.404   0.270  1.0723 -0.3825 -0.5416
  285SOL     MW 4061   4.087   3.483   0.235 -0.0000 -0.0028  0.0016
  286SOL     OW 4062   1.624   1.127   0.241 -0.4666 -0.0154  0.2828
  286SOL    HW1 4063   1.564   1.130   0.167  0.2367  1.7123 -0.2833
  286SOL    HW2 4064   1.706   1.161   0.204 -0.5482  2.8426  2.4114
  286SOL     MW 4065   1.627   1.132   0.227 -0.0000 -0.0028  0.0016
  287SOL     OW 4066   3.334   4.871   3.007  0.2089 -0.2046 -0.1253
  287SOL    HW1 4067   3.303   4.952   3.048 -0.4752  0.7545 -2.4148
  287SOL    HW2 4068   3.414   4.895   2.961 -0.0697 -1.1987 -1.1493
  287SOL     MW 4069   3.341   4.885   3.006 -0.0000 -0.0028  0.0016
  288SOL     OW 4070   0.037   2.468   0.078  0.1632 -0.5685 -0.1966
  288SOL    HW1 4071  -0.043   2.422   0.053 -1.5294  2.1534 -0.2380
  288SOL    HW2 4072  -0.002   2.543   0.123  2.2477  0.2783  0.3051
  288SOL     MW 4073   0.021   2.472   0.080 -0.0000 -0.0028  0.0016
  289SOL     OW 4074   0.640   5.073   2.913  0.2484  0.4359 -0.2306
  289SOL    HW1 4075   0.584   5.086   2.836  0.7908  1.6290 -0.4488
  289SOL    HW2 4076   0.634   5.158   2.955  1.2822  0.2222  0.3732
  289SOL     MW 4077   0.632   5.086   2.908 -0.0000 -0.0028  0.0016
  290SOL     OW 4078   3.696   0.401   0.510  0.1031 -0.0067 -0.3259
  290SOL    HW1 4079   3.613   0.442   0.536 -1.4808 -1.7125 -2.2969
  290SOL    HW2 4080   3.747   0.473   0.474 -0.3857  0.0057 -1.0119
  290SOL     MW 4081   3.692   0.416   0.509 -0.0000 -0.0028  0.0016
  291SOL     OW 4082   0.674   4.155   0.001  0.4981 -0.0926  0.3444
  291SOL    HW1 4083   0.642   4.234   0.044 -4.3280 -1.3762 -0.2693
  291SOL    HW2 4084   0.603   4.149  -0.064 -0.9998  1.2705  1.7553
  291SOL     MW 4085   0.660   4.164  -0.002 -0.0000 -0.0028  0.0016
  292SOL     OW 4086   3.387   4.629   2.571  0.5460  0.4475 -0.3336
  292SOL    HW1 4087   3.315   4.691   2.571  0.2348  0.1928  2.1088
  292SOL    HW2 4088   3.348   4.554   2.526 -2.0550  0.8320  1.0749
  292SOL     MW 4089   3.373   4.627   2.565 -0.0000 -0.0028  0.0016
  293SOL     OW 4090   4.499   4.136   3.009  0.7320  0.1898  0.5932
  293SOL    HW1 4091   4.505   4.224   2.973  2.7132 -0.3382 -0.5244
  293SOL    HW2 4092   4.444   4.143   3.087  1.6005  0.7924  1.1752
  293SOL     MW 4093   4.492   4.149   3.015 -0.0000 -0.0028  0.0016
  294SOL     OW 4094   3.058   0.054   0.113 -0.5835 -0.0779  0.1392
  294SOL    HW1 4095   2.980   0.018   0.071 -0.6756 -0.8609  0.9764
  294SOL    HW2 4096   3.021   0.091   0.193  0.3871 -0.2267  0.6638
  294SOL     MW 4097   3.042   0.054   0.118 -0.0000 -0.0028  0.0016
  295SOL     OW 4098   3.842   4.475   2.872 -0.4345  0.0707 -0.3688
  295SOL    HW1 4099   3.901   4.401   2.889  0.7352  1.3756  1.6980
  295SOL    HW2 4100   3.896   4.528   2.813  1.0692 -0.3477  0.5683
  295SOL     MW 4101   3.857   4.472   2.866 -0.0000 -0.0028  0.0016
  296SOL     OW 4102   2.220   4.221   2.733  0.0602  0.5084 -0.0014
  296SOL    HW1 4103   2.249   4.302   2.776 -1.5693  1.2044 -0.1459
  296SOL    HW2 4104   2.298   4.167   2.723  0.9799  1.5884  1.0429
  296SOL     MW 4105   2.234   4.225   2.738 -0.0000 -0.0028  0.0016
  297SOL     OW 4106   0.125   3.386   2.792 -0.4583  0.4839 -0.0017
  297SOL    HW1 4107   0.060   3.320   2.817 -1.8261  1.6886 -0.2437
  297SOL    HW2 4108   0.066   3.453   2.758 -0.9369 -1.1247 -2.6325
  297SOL     MW 4109   0.108   3.386   2.791 -0.0000 -0.0028  0.0016
  298SOL     OW 4110   4.157   4.345   0.110 -0.2854 -0.0792 -0.1799
  298SOL    HW1 4111   4.212   4.269   0.092  2.0854  1.0994  1.5169
  298SOL    HW2 4112   4.198   4.422   0.070 -2.0333  0.4088 -1.1209
  298SOL     MW 4113   4.170   4.345   0.102 -0.0000 -0.0028  0.0016
  299SOL     OW 4114   4.738   2.200   2.948 -0.4579 -0.1387  0.1190
  299SOL    HW1 4115   4.673   2.210   2.879 -0.8058  0.9444  0.5828
  299SOL    HW2 4116   4.720   2.111   2.979 -0.0192 -0.1548  0.3375
  299SOL     MW 4117   4.727   2.190   2.943 -0.0000 -0.0028  0.0016
  300SOL     OW 4118   3.506   0.283   2.950  0.8584 -0.6114 -0.1172
  300SOL    HW1 4119   3.465   0.208   2.906 -0.6590 -0.9403  1.7546
  300SOL    HW2 4120   3.453   0.302   3.027  0.0737 -0.5510 -0.6538
  300SOL     MW 4121   3.493   0.276   2.954 -0.0000 -0.0028  0.0016
  301SOL     OW 4122   4.286   4.081   0.122  0.1594 -0.0882 -0.1822
  301SOL    HW1 4123   4.208   4.041   0.083  0.9087 -0.9861 -0.7950
  301SOL    HW2 4124   4.282   4.055   0.214 -2.0746  0.1354 -0.1554
  301SOL     MW 4125   4.275   4.072   0.129 -0.0000 -0.0028  0.0016
  302SOL     OW 4126   4.375   2.332   2.633  0.0718  0.1353  0.2326
  302SOL    HW1 4127   4.423   2.411   2.607  0.2376 -1.0375 -3.7949
  302SOL    HW2 4128   4.283   2.356   2.641 -0.3613 -0.9030 -1.1196
  302SOL     MW 4129   4.369   2.346   2.630 -0.0000 -0.0028  0.0016
  303SOL     OW 4130   2.037   4.050   2.890  0.1442 -0.0489 -0.1359
  303SOL    HW1 4131   1.968   4.098   2.937 -0.2004  0.5933 -1.2597
  303SOL    HW2 4132   2.072   4.116   2.831  1.3928 -1.0704 -0.5828
  303SOL     MW 4133   2.032   4.065   2.888 -0.0000 -0.0028  0.0016
  304SOL     OW 4134   3.737   0.171   3.037  0.0676 -0.1995 -0.2957
  304SOL    HW1 4135   3.779   0.107   2.980  2.0283 -0.5178  1.4135
  304SOL    HW2 4136   3.665   0.216   2.992 -1.1076  0.0482  1.7253
  304SOL     MW 4137   3.733   0.169   3.024 -0.0000 -0.0028  0.0016
  305SOL     OW 4138   0.235   2.257   0.139 -0.3130  0.1028 -0.1740
  305SOL    HW1 4139   0.176   2.332   0.140 -0.4222  0.1466 -2.9043
  305SOL    HW2 4140   0.302   2.273   0.205 -1.7107 -1.8286  1.8569
  305SOL     MW 4141   0.236   2.269   0.148 -0.0000 -0.0028  0.0016
  306SOL     OW 4142   1.976   2.122   0.197 -0.0091  0.6785  0.1395
  306SOL    HW1 4143   2.058   2.157   0.233 -0.1108  0.2295  0.8175
  306SOL    HW2 4144   1.999   2.119   0.104  1.1428 -1.2765  0.4196
  306SOL     MW 4145   1.990   2.126   0.189 -0.0000 -0.0028  0.0016
  307SOL     OW 4146   2.242   4.040   2.361 -0.0095 -0.2259 -0.7716
  307SOL    HW1 4147   2.336   4.031   2.376  0.1978  1.1808 -1.0475
  307SOL    HW2 4148   2.193   3.977   2.413 -2.0475  0.1223 -2.1301
  307SOL     MW 4149   2.248   4.030   2.369 -0.0000 -0.0028  0.0016
  308SOL     OW 4150   3.411   4.951   0.500  0.6749  0.4623 -0.5010
  308SOL    HW1 4151   3.498   4.915   0.484  2.3509  3.0996  1.7084
  308SOL    HW2 4152   3.358   4.883   0.543 -1.5441  0.6601 -2.6683
  308SOL     MW 4153   3.415   4.937   0.504 -0.0000 -0.0028  0.0016
  309SOL     OW 4154   4.802   2.524   0.188  0.0585  0.0295  0.2804
  309SOL    HW1 4155   4.819   2.430   0.183 -1.3165 -0.4012  2.2967
  309SOL    HW2 4156   4.739   2.529   0.261  0.3190 -1.9197  0.6838
  309SOL     MW 4157   4.796   2.512   0.197 -0.0000 -0.0028  0.0016
  310SOL     OW 4158   3.979   4.262   2.993  0.7268 -0.4837  0.6021
  310SOL    HW1 4159   4.020   4.176   2.989 -0.7353 -1.3190  2.3572
  310SOL    HW2 4160   4.036   4.302   3.058  2.5504 -1.1476 -0.5153
  310SOL     MW 4161   3.992   4.256   3.001 -0.0000 -0.0028  0.0016
  311SOL     OW 4162   4.162   3.711   0.389 -0.2024  0.0646 -0.3983
  311SOL    HW1 4163   4.206   3.663   0.459 -1.6909 -0.0755  0.4921
  311SOL    HW2 4164   4.155   3.645   0.321 -2.4758 -0.5762  0.3850
  311SOL     MW 4165   4.167   3.696   0.389 -0.0000 -0.0028  0.0016
  312SOL     OW 4166   2.937   4.683   2.690  0.1049  0.0384 -0.1427
  312SOL    HW1 4167   2.956   4.709   2.780  0.5920 -0.9528  0.0553
  312SOL    HW2 4168   2.843   4.670   2.679  0.4830 -2.3899 -1.1703
  312SOL     MW 4169   2.927   4.685   2.701 -0.0000 -0.0028  0.0016
  313SOL     OW 4170   0.349   3.966   0.201  0.6083 -0.4744 -0.6179
  313SOL    HW1 4171   0.309   3.885   0.169 -1.1152  0.1013 -0.0479
  313SOL    HW2 4172   0.297   3.967   0.282 -0.5225 -2.5583 -1.2381
  313SOL     MW 4173   0.337   3.955   0.208 -0.0000 -0.0028  0.0016
  314SOL     OW 4174   3.890   3.577   2.886  0.1841 -0.3148 -0.7545
  314SOL    HW1 4175   3.970   3.559   2.936 -0.2701  0.0172  0.1143
  314SOL    HW2 4176   3.825   3.541   2.945  0.1988 -0.2261 -0.6831
  314SOL     MW 4177   3.892   3.570   2.900 -0.0000 -0.0028  0.0016
  315SOL     OW 4178   3.546   4.598   0.298  0.6712 -0.2450 -0.2003
  315SOL    HW1 4179   3.533   4.639   0.212  0.4887 -1.2863 -0.6843
  315SOL    HW2 4180   3.603   4.524   0.277  0.1553 -0.6960 -0.0387
  315SOL     MW 4181   3.552   4.594   0.284 -0.0000 -0.0028  0.0016
  316SOL     OW 4182   2.029   1.652   2.991  0.0332 -0.0927 -0.0260
  316SOL    HW1 4183   2.095   1.692   3.049  2.1735 -3.8650  0.4629
  316SOL    HW2 4184   1.973   1.723   2.959 -0.3654 -0.6867 -0.6688
  316SOL     MW 4185   2.030   1.667   2.995 -0.0000 -0.0028  0.0016
  317SOL     OW 4186   2.989   4.685   0.434 -0.0317  0.4740  0.4884
  317SOL    HW1 4187   3.050   4.667   0.362 -1.1060 -2.0230  0.0714
  317SOL    HW2 4188   2.943   4.762   0.400 -1.7437 -0.3201  0.9314
  317SOL     MW 4189   2.991   4.693   0.420 -0.0000 -0.0028  0.0016
  318SOL     OW 4190   3.253   4.730   0.625  0.3590  0.1378 -0.1003
  318SOL    HW1 4191   3.167   4.704   0.594  1.7533 -1.0517 -3.4817
  318SOL    HW2 4192   3.264   4.690   0.711 -0.1294  1.0352  0.3861
  318SOL     MW 4193   3.243   4.721   0.632 -0.0000 -0.0028  0.0016
  319SOL     OW 4194   2.950   4.416   2.702  0.2755  0.1799  0.2168
  319SOL    HW1 4195   2.955   4.371   2.618 -1.7583 -1.1359  0.7253
  319SOL    HW2 4196   2.953   4.509   2.678  0.0141 -0.3190 -1.9829
  319SOL     MW 4197   2.951   4.422   2.688 -0.0000 -0.0028  0.0016
  320SOL     OW 4198   4.726   4.724   0.014  0.1960  0.1976  0.0882
  320SOL    HW1 4199   4.676   4.652   0.053  1.0042 -0.6827 -0.4601
  320SOL    HW2 4200   4.672   4.802   0.023 -0.5918 -0.2952 -0.2761
  320SOL     MW 4201   4.712   4.725   0.021 -0.0000 -0.0028  0.0016
  321SOL     OW 4202   3.079   2.933   3.006  0.4236  0.3769 -0.3788
  321SOL    HW1 4203   3.031   2.987   2.943 -1.0369 -0.7687 -0.2649
  321SOL    HW2 4204   3.087   2.994   3.079  1.7022  0.0291 -0.1985
  321SOL     MW 4205   3.074   2.949   3.007 -0.0000 -0.0028  0.0016
  322SOL     OW 4206   2.376   2.125   0.043 -0.0252 -0.0047  0.5356
  322SOL    HW1 4207   2.468   2.153   0.039  0.6620 -2.1190  0.0253
  322SOL    HW2 4208   2.327   2.198   0.080 -1.7065 -0.8666  0.1193
  322SOL     MW 4209   2.382   2.138   0.047 -0.0000 -0.0028  0.0016
  323SOL     OW 4210   1.466   3.212   2.869 -0.5250 -0.1165 -0.3388
  323SOL    HW1 4211   1.464   3.134   2.924  0.2992  1.1224  1.6053
  323SOL    HW2 4212   1.521   3.188   2.795  0.7114 -0.6597  0.7084
  323SOL     MW 4213   1.473   3.199   2.867 -0.0000 -0.0028  0.0016
  324SOL     OW 4214   3.270   4.879   0.276 -0.9800  0.7031  0.3704
  324SOL    HW1 4215   3.319   4.937   0.334  1.1474 -2.3130  1.7916
  324SOL    HW2 4216   3.330   4.805   0.283  1.0485  2.0152 -1.5368
  324SOL     MW 4217   3.284   4.877   0.284 -0.0000 -0.0028  0.0016
  325SOL     OW 4218   4.202   3.104   2.898  0.2174 -0.0078  0.4651
  325SOL    HW1 4219   4.123   3.117   2.846 -0.4695  0.9110  1.7018
  325SOL    HW2 4220   4.203   3.009   2.895 -1.2329 -0.0122 -0.8045
  325SOL     MW 4221   4.192   3.093   2.890 -0.0000 -0.0028  0.0016
  326SOL     OW 4222   0.570   0.809   0.340  0.1148 -0.8954  0.3954
  326SOL    HW1 4223   0.573   0.752   0.263 -2.1819 -0.3937 -0.1481
  326SOL    HW2 4224   0.477   0.831   0.348 -0.1720 -1.3794 -1.2501
  326SOL     MW 4225   0.558   0.805   0.331 -0.0000 -0.0028  0.0016
  327SOL     OW 4226   2.406   4.018   2.718 -0.0703 -0.1757  0.7933
  327SOL    HW1 4227   2.370   4.001   2.805  1.4513 -3.0985  0.9714
  327SOL    HW2 4228   2.383   3.940   2.668 -0.9725 -1.0429  2.4661
  327SOL     MW 4229   2.398   4.005   2.723 -0.0000 -0.0028  0.0016
  328SOL     OW 4230   4.209   3.993   0.391 -0.3237  0.1291  0.5348
  328SOL    HW1 4231   4.120   4.013   0.363 -0.0029 -1.7502 -2.1557
  328SOL    HW2 4232   4.195   3.898   0.386 -0.3098  0.1534  0.0008
  328SOL     MW 4233   4.196   3.983   0.387 -0.0000 -0.0028  0.0016
  329SOL     OW 4234   2.104   2.742   2.959  0.1912 -0.6925  0.5206
  329SOL    HW1 4235   2.084   2.756   2.866  1.0235 -3.8709 -0.2441
  329SOL    HW2 4236   2.076   2.821   3.006  0.2299  0.4937 -1.3558
  329SOL     MW 4237   2.098   2.755   2.953 -0.0000 -0.0028  0.0016
  330SOL     OW 4238   4.055   0.380   0.280 -0.1444 -0.6756  0.4120
  330SOL    HW1 4239   3.994   0.305   0.281 -2.1020  0.7364 -1.7678
  330SOL    HW2 4240   4.101   0.371   0.196 -2.5664  0.5878 -1.1543
  330SOL     MW 4241   4.053   0.369   0.269 -0.0000 -0.0028  0.0016
  331SOL     OW 4242   0.227   3.742   0.073 -0.0118  0.4626 -0.0836
  331SOL    HW1 4243   0.219   3.660   0.122  0.9842  1.0686  1.1610
  331SOL    HW2 4244   0.252   3.713  -0.015 -0.1678  1.2626 -0.3969
  331SOL     MW 4245   0.230   3.727   0.068 -0.0000 -0.0028  0.0016
  332SOL     OW 4246   3.100   3.148   0.095  0.2798  0.2128  0.6844
  332SOL    HW1 4247   3.023   3.100   0.126  0.7604 -1.5062 -0.5717
  332SOL    HW2 4248   3.167   3.119   0.157 -0.4228  2.3454  2.5575
  332SOL     MW 4249   3.099   3.138   0.107 -0.0000 -0.0028  0.0016
  333SOL     OW 4250   0.473   4.445   2.863  0.8249 -0.0800  0.2880
  333SOL    HW1 4251   0.554   4.476   2.824  1.0865 -0.4138  0.5655
  333SOL    HW2 4252   0.488   4.351   2.869  0.2620 -0.2916 -1.2065
  333SOL     MW 4253   0.485   4.437   2.859 -0.0000 -0.0028  0.0016
  334SOL     OW 4254   3.827   3.564   0.249  0.0790 -0.4272 -0.1460
  334SOL    HW1 4255   3.819   3.644   0.300 -0.9701 -0.8313  0.3518
  334SOL    HW2 4256   3.758   3.510   0.289 -1.1754  1.3714  0.2333
  334SOL     MW 4257   3.817   3.567   0.261 -0.0000 -0.0028  0.0016
  335SOL     OW 4258   3.088   3.489   2.762 -0.8585  0.2769 -0.0837
  335SOL    HW1 4259   3.169   3.441   2.774 -1.8656 -1.7436 -0.9117
  335SOL    HW2 4260   3.031   3.436   2.818 -0.0348 -0.7731 -0.2163
  335SOL     MW 4261   3.091   3.476   2.771 -0.0000 -0.0028  0.0016
  336SOL     OW 4262   2.149   3.687   2.394  0.3497 -0.1688 -0.3104
  336SOL    HW1 4263   2.079   3.719   2.338  1.0289  0.3978 -0.8490
  336SOL    HW2 4264   2.221   3.679   2.331  0.2075 -1.7533 -0.3168
  336SOL     MW 4265   2.149   3.690   2.378 -0.0000 -0.0028  0.0016
  337SOL     OW 4266   0.882   4.912   2.886  0.3967  0.6815 -0.4755
  337SOL    HW1 4267   0.924   4.939   2.967  1.4374  0.2673 -0.8679
  337SOL    HW2 4268   0.814   4.979   2.877 -0.1669 -0.0453 -2.0728
  337SOL     MW 4269   0.878   4.924   2.895 -0.0000 -0.0028  0.0016
  338SOL     OW 4270   4.266   2.842   2.898 -0.1623 -0.0273  0.5795
  338SOL    HW1 4271   4.198   2.787   2.937  0.7086 -0.9577  0.8316
  338SOL    HW2 4272   4.343   2.825   2.952 -2.3601 -1.3469  3.6290
  338SOL     MW 4273   4.267   2.833   2.910 -0.0000 -0.0028  0.0016
  339SOL     OW 4274   4.110   3.495   3.029 -0.0892  0.3763 -0.0145
  339SOL    HW1 4275   4.198   3.490   2.994 -0.1047  2.3672 -0.4513
  339SOL    HW2 4276   4.118   3.508   3.124 -0.4178 -0.4221  0.1306
  339SOL     MW 4277   4.122   3.496   3.037 -0.0000 -0.0028  0.0016
  340SOL     OW 4278   1.737   0.484   0.056 -0.0281 -0.0365  0.3435
  340SOL    HW1 4279   1.720   0.546  -0.014 -0.5308  0.5068  0.9311
  340SOL    HW2 4280   1.648   0.465   0.084 -0.7644  3.7471  1.1756
  340SOL     MW 4281   1.723   0.490   0.051 -0.0000 -0.0028  0.0016
  341SOL     OW 4282   2.707   2.955   3.005  0.1719  0.6975  0.0264
  341SOL    HW1 4283   2.613   2.962   3.018 -0.0864 -0.0847 -1.2810
  341SOL    HW2 4284   2.748   2.992   3.084  0.1289 -1.2688  1.0172
  341SOL     MW 4285   2.700   2.961   3.017 -0.0000 -0.0028  0.0016
  342SOL     OW 4286   3.549   4.953   2.877 -0.4701 -0.0474 -0.3544
  342SOL    HW1 4287   3.632   4.992   2.904 -2.5709  3.6877  1.5329
  342SOL    HW2 4288   3.570   4.880   2.818 -2.4310 -0.1023 -1.0581
  342SOL     MW 4289   3.563   4.948   2.872 -0.0000 -0.0028  0.0016
  343SOL     OW 4290   2.908   0.636   0.347 -0.2371 -0.4577  0.1292
  343SOL    HW1 4291   2.923   0.583   0.268 -3.1379 -0.0783 -0.8256
  343SOL    HW2 4292   2.845   0.701   0.317  1.6796  0.5933 -1.9242
  343SOL     MW 4293   2.902   0.638   0.332 -0.0000 -0.0028  0.0016
  344SOL     OW 4294   3.069   4.818   0.097  0.1130 -0.0170 -0.4960
  344SOL    HW1 4295   3.136   4.859   0.153 -1.1750  0.7051  0.5897
  344SOL    HW2 4296   3.077   4.727   0.125  0.4136 -0.1477 -1.0011
  344SOL     MW 4297   3.079   4.811   0.108 -0.0000 -0.0028  0.0016
  345SOL     OW 4298   3.604   4.745   2.715  0.0546  0.4552 -0.1154
  345SOL    HW1 4299   3.545   4.726   2.643  0.3135 -0.9883  0.0217
  345SOL    HW2 4300   3.595   4.672   2.776 -0.6380  1.7545  1.4262
  345SOL     MW 4301   3.595   4.733   2.714 -0.0000 -0.0028  0.0016
  346SOL     OW 4302   3.862   2.817   2.906 -0.0153 -0.7771 -0.3846
  346SOL    HW1 4303   3.793   2.751   2.905 -2.0301  1.1973 -1.4691
  346SOL    HW2 4304   3.809   2.896   2.903  1.9595  0.6025 -2.6068
  346SOL     MW 4305   3.846   2.819   2.905 -0.0000 -0.0028  0.0016
  347SOL     OW 4306   1.652   4.680   2.644  0.7618 -0.1331  0.3565
  347SOL    HW1 4307   1.661   4.594   2.604  0.0289 -0.4556  0.8443
  347SOL    HW2 4308   1.708   4.737   2.592  0.7061  1.2218  1.6939
  347SOL     MW 4309   1.660   4.677   2.632 -0.0000 -0.0028  0.0016
  348SOL     OW 4310   1.425   4.294   0.119 -0.8811 -0.7049 -0.0240
  348SOL    HW1 4311   1.444   4.225   0.183 -3.2672 -0.3791  1.1603
  348SOL    HW2 4312   1.511   4.309   0.081 -0.8826 -1.4938 -0.3636
  348SOL     MW 4313   1.439   4.287   0.122 -0.0000 -0.0028  0.0016
  349SOL     OW 4314   2.289   2.899   2.709 -0.5413 -0.6550  0.2071
  349SOL    HW1 4315   2.275   2.946   2.791  2.6008 -0.1402  0.5887
  349SOL    HW2 4316   2.341   2.958   2.654  2.5486 -2.9039  0.4864
  349SOL     MW 4317   2.294   2.913   2.712 -0.0000 -0.0028  0.0016
  350SOL     OW 4318   2.666   4.711   2.635  0.4439  0.2397 -0.2775
  350SOL    HW1 4319   2.620   4.653   2.695  0.7555  1.2369  0.9913
  350SOL    HW2 4320   2.643   4.798   2.669  0.3123 -0.5825  1.9259
  350SOL     MW 4321   2.657   4.715   2.647 -0.0000 -0.0028  0.0016
  351SOL     OW 4322   2.057   2.015   3.030 -0.3227 -0.2570  0.4363
  351SOL    HW1 4323   2.124   2.054   2.975 -0.0308 -3.0119 -1.3518
  351SOL    HW2 4324   2.104   1.951   3.084 -0.2369  0.9659  1.8733
  351SOL     MW 4325   2.072   2.011   3.030 -0.0000 -0.0028  0.0016
  352SOL     OW 4326   2.254   3.077   2.911 -0.1897 -0.2175 -0.7569
  352SOL    HW1 4327   2.171   3.120   2.931 -0.3054  0.3764 -2.3430
  352SOL    HW2 4328   2.308   3.148   2.875 -0.2341  0.4974  0.5157
  352SOL     MW 4329   2.251   3.092   2.909 -0.0000 -0.0028  0.0016
  353SOL     OW 4330   1.670   4.392   3.082 -0.2635  0.1018 -0.2197
  353SOL    HW1 4331   1.718   4.452   3.139  0.3043  1.8191 -2.3991
  353SOL    HW2 4332   1.629   4.458   3.027 -1.5086  1.5166  2.2032
  353SOL     MW 4333   1.671   4.408   3.083 -0.0000 -0.0028  0.0016
  354SOL     OW 4334   4.856   3.371   0.186  0.8317  0.0332  0.1832
  354SOL    HW1 4335   4.778   3.373   0.242  0.0455  0.7222 -0.8781
  354SOL    HW2 4336   4.885   3.462   0.190 -1.0452  0.7115 -0.3175
  354SOL     MW 4337   4.849   3.383   0.194 -0.0000 -0.0028  0.0016
  355SOL     OW 4338   2.526   2.767   2.792  0.0290  0.0606 -0.3611
  355SOL    HW1 4339   2.483   2.704   2.849 -0.3202  0.8770  0.3033
  355SOL    HW2 4340   2.453   2.826   2.772 -0.5961  0.9966  3.8522
  355SOL     MW 4341   2.511   2.767   2.797 -0.0000 -0.0028  0.0016
  356SOL     OW 4342   2.883   4.905   0.284  0.4207  0.0361 -0.0672
  356SOL    HW1 4343   2.901   4.993   0.316  2.2932 -0.3569  0.1218
  356SOL    HW2 4344   2.957   4.891   0.225  0.9258  0.7555  0.3807
  356SOL     MW 4345   2.895   4.915   0.280 -0.0000 -0.0028  0.0016
  357SOL     OW 4346   2.622   4.969   2.728 -0.2353  0.0349 -0.0013
  357SOL    HW1 4347   2.598   4.921   2.807  1.1302  0.0192  0.4149
  357SOL    HW2 4348   2.534   4.989   2.694 -0.5067  0.1820  0.7614
  357SOL     MW 4349   2.607   4.966   2.734 -0.0000 -0.0028  0.0016
  358SOL     OW 4350   1.692   1.811   0.174  0.6405  0.5620 -0.0838
  358SOL    HW1 4351   1.738   1.735   0.138  1.6697  1.3458 -0.5066
  358SOL    HW2 4352   1.657   1.855   0.096  1.2966  0.8933 -0.2015
  358SOL     MW 4353   1.694   1.807   0.159 -0.0000 -0.0028  0.0016
  359SOL     OW 4354   4.410   3.226   2.764 -0.1045  0.1349 -0.0254
  359SOL    HW1 4355   4.359   3.187   2.834 -2.2544  1.3761 -0.8037
  359SOL    HW2 4356   4.343   3.221   2.695 -0.6120  0.1093  0.4667
  359SOL     MW 4357   4.395   3.220   2.764 -0.0000 -0.0028  0.0016
  360SOL     OW 4358   3.941   4.284   0.286  0.4373 -0.0665 -0.6085
  360SOL    HW1 4359   4.009   4.313   0.226  0.9184  1.2485  0.5291
  360SOL    HW2 4360   3.981   4.298   0.372 -0.7025  2.5233 -0.4013
  360SOL     MW 4361   3.955   4.290   0.290 -0.0000 -0.0028  0.0016
  361SOL     OW 4362   2.852   5.108   3.043  0.4561 -0.0676 -0.4143
  361SOL    HW1 4363   2.775   5.063   3.079  1.4143  0.8116  3.1381
  361SOL    HW2 4364   2.876   5.058   2.966  2.2533 -0.5062  0.3772
  361SOL     MW 4365   2.845   5.096   3.038 -0.0000 -0.0028  0.0016
  362SOL     OW 4366   4.338   3.006   2.482 -0.0945  0.1833 -0.0498
  362SOL    HW1 4367   4.344   2.970   2.393 -0.5214 -1.4760  0.5784
  362SOL    HW2 4368   4.425   3.042   2.501 -0.8739  2.0522  0.1929
  362SOL     MW 4369   4.350   3.006   2.473 -0.0000 -0.0028  0.0016
  363SOL     OW 4370   2.977   3.113   2.833 -0.5225  0.3142 -0.0348
  363SOL    HW1 4371   3.061   3.137   2.796  0.6391 -0.9313  1.6457
  363SOL    HW2 4372   2.918   3.088   2.762 -0.9096  0.0319  0.3795
  363SOL     MW 4373   2.980   3.113   2.819 -0.0000 -0.0028  0.0016
  364SOL     OW 4374   3.796   5.065   2.904  0.0907  0.2006 -0.1907
  364SOL    HW1 4375   3.815   5.020   2.821 -0.4847 -0.1790 -0.1223
  364SOL    HW2 4376   3.824   5.004   2.973 -0.2804  1.9244  1.5413
  364SOL     MW 4377   3.802   5.051   2.902 -0.0000 -0.0028  0.0016
  365SOL     OW 4378   4.431   4.579   0.243  0.5233  0.1180 -0.0888
  365SOL    HW1 4379   4.391   4.515   0.302  0.9497  1.5973  1.9475
  365SOL    HW2 4380   4.474   4.642   0.301 -0.4481  1.5635 -0.8741
  365SOL     MW 4381   4.431   4.579   0.259 -0.0000 -0.0028  0.0016
  366SOL     OW 4382   3.602   3.418   0.325 -0.3535  0.0346  0.0748
  366SOL    HW1 4383   3.532   3.435   0.389  1.1254  0.7710  1.6020
  366SOL    HW2 4384   3.644   3.340   0.361  2.8971  2.3590  1.9069
  366SOL     MW 4385   3.598   3.410   0.338 -0.0000 -0.0028  0.0016
  367SOL     OW 4386   2.273   4.439   2.880 -0.2234  0.2847  0.1991
  367SOL    HW1 4387   2.360   4.479   2.872 -0.1281  0.1100  0.3496
  367SOL    HW2 4388   2.215   4.515   2.870 -2.5922 -1.7015 -2.8678
  367SOL     MW 4389   2.277   4.454   2.878 -0.0000 -0.0028  0.0016
  368SOL     OW 4390   4.056   3.238   0.001  0.2558  0.6828 -0.1617
  368SOL    HW1 4391   4.073   3.329  -0.025  2.8394  0.3492  0.0910
  368SOL    HW2 4392   4.103   3.189  -0.067 -1.6997  0.2389 -1.2810
  368SOL     MW 4393   4.065   3.244  -0.012 -0.0000 -0.0028  0.0016
  369SOL     OW 4394   0.578   4.424   0.040 -0.3075  0.1471 -0.2574
  369SOL    HW1 4395   0.508   4.433   0.104  0.2044  1.6360  0.1426
  369SOL    HW2 4396   0.527   4.430  -0.041 -0.8777  0.1427  0.1011
  369SOL     MW 4397   0.562   4.426   0.038 -0.0000 -0.0028  0.0016
  370SOL     OW 4398   3.345   3.048   0.210 -0.2735  0.2820  0.3586
  370SOL    HW1 4399   3.386   2.975   0.256  0.4512  0.6052  0.2456
  370SOL    HW2 4400   3.419   3.104   0.187  2.0206 -1.9305  1.7547
  370SOL     MW 4401   3.360   3.046   0.213 -0.0000 -0.0028  0.0016
  371SOL     OW 4402   1.603   1.452   3.080  0.0477  0.1375  0.3871
  371SOL    HW1 4403   1.674   1.505   3.117  0.0851  0.2679  0.1395
  371SOL    HW2 4404   1.639   1.450   2.991  0.4294  3.4693  0.3088
  371SOL     MW 4405   1.617   1.459   3.073 -0.0000 -0.0028  0.0016
  372SOL     OW 4406   1.567   3.461   2.906 -0.5630  0.8193 -0.0266
  372SOL    HW1 4407   1.515   3.380   2.910 -1.2780  1.3098  1.1348
  372SOL    HW2 4408   1.572   3.477   2.812 -1.0184 -0.6059 -0.3310
  372SOL     MW 4409   1.561   3.452   2.894 -0.0000 -0.0028  0.0016
  373SOL     OW 4410   0.210   4.105   2.962  0.4984  0.5913 -0.3363
  373SOL    HW1 4411   0.125   4.107   2.919  0.6494  0.9401 -0.6253
  373SOL    HW2 4412   0.200   4.162   3.038 -0.2966 -0.8879  0.7241
  373SOL     MW 4413   0.198   4.112   2.967 -0.0000 -0.0028  0.0016
  374SOL     OW 4414   4.196   5.026   0.363 -0.1058  0.6722  0.6097
  374SOL    HW1 4415   4.241   5.109   0.375 -0.9353  1.3341 -0.6917
  374SOL    HW2 4416   4.131   5.022   0.433 -0.8200 -0.9549 -0.0925
  374SOL     MW 4417   4.194   5.036   0.373 -0.0000 -0.0028  0.0016
  375SOL     OW 4418   4.072   4.015   3.011  0.4791  0.8868 -0.4186
  375SOL    HW1 4419   4.148   3.991   2.959  1.4939  0.1286  1.3457
  375SOL    HW2 4420   4.010   3.955   2.970  1.1375 -1.8800  2.2373
  375SOL     MW 4421   4.074   4.004   2.999 -0.0000 -0.0028  0.0016
  376SOL     OW 4422   4.933   3.666   0.233 -0.0101 -0.0786 -0.2562
  376SOL    HW1 4423   4.977   3.735   0.282 -3.0226  1.5173  0.4748
  376SOL    HW2 4424   4.950   3.685   0.141  0.0895  1.6230  0.0906
  376SOL     MW 4425   4.941   3.678   0.228 -0.0000 -0.0028  0.0016
  377SOL     OW 4426   4.067   2.721   3.082  0.6110  0.3273 -0.2800
  377SOL    HW1 4427   3.988   2.747   3.036 -0.0245 -1.1944 -0.1030
  377SOL    HW2 4428   4.079   2.630   3.056  0.9194  0.6923 -1.5024
  377SOL     MW 4429   4.059   2.713   3.072 -0.0000 -0.0028  0.0016
  378SOL     OW 4430   3.037   4.778   2.919 -0.0257 -0.7739 -0.2055
  378SOL    HW1 4431   3.054   4.808   3.008 -0.4622 -0.0481 -0.3487
  378SOL    HW2 4432   3.125   4.769   2.883  0.2226 -0.6653  0.3676
  378SOL     MW 4433   3.051   4.781   2.926 -0.0000 -0.0028  0.0016
  379SOL     OW 4434   4.971   3.741   3.061 -0.0679  0.3446 -0.2092
  379SOL    HW1 4435   5.028   3.712   2.991  1.3131 -0.7497  1.2917
  379SOL    HW2 4436   5.020   3.818   3.092 -0.8294 -0.8336  4.7622
  379SOL     MW 4437   4.985   3.747   3.056 -0.0000 -0.0028  0.0016
   5.12707   5.12707   3.08708
