# Supplementary material for: Resolving liquid-to-glass transitions of water under soft nanoconfinement
Source: Nat Commun. 2026 May 8;17:6224. doi: 10.1038/s41467-026-72955-y (PMC13369869; doi:10.1038/s41467-026-72955-y)
Supplement: Supplementary file 3 — Supplementary Data 1 [file 41467_2026_72955_MOESM3_ESM.zip › 260K/sim3/initial.gro]

Lamellar phy in tip4pice water
 4437
    1phy    C35    1   3.889   1.035   2.092 -0.6933 -0.5371  0.6433
    1phy    C33    2   3.858   1.011   1.945 -0.0254 -0.6467  0.3123
    1phy    C34    3   3.986   0.974   1.873 -0.2252  0.0861  0.0863
    1phy    C32    4   3.750   0.902   1.928  0.1791 -0.1124 -0.2797
    1phy    C31    5   3.604   0.939   1.920 -0.5657 -1.1545 -0.0391
    1phy    C30    6   3.504   0.826   1.925  0.4575  0.1580  0.1799
    1phy    C28    7   3.352   0.860   1.922 -1.1138 -0.1068 -0.7543
    1phy    C29    8   3.288   0.873   1.791 -1.1933 -0.1109  0.4528
    1phy    C27    9   3.293   0.751   2.013 -0.3319 -0.1329 -0.0133
    1phy    C26   10   3.231   0.794   2.143  0.0137 -0.2842  0.1408
    1phy    C25   11   3.139   0.685   2.202 -0.5066 -0.8534 -0.4705
    1phy    C23   12   3.061   0.727   2.334  0.3112  0.1590  0.2211
    1phy    C24   13   2.907   0.741   2.300  0.2170  0.4513 -0.1772
    1phy    C22   14   3.091   0.626   2.447 -0.7488  0.1883 -0.2340
    1phy    C21   15   3.088   0.681   2.588  0.7499  0.3697 -0.1574
    1phy    C20   16   3.145   0.575   2.682 -0.5214  0.2750  0.7614
    1phy    C18   17   3.184   0.593   2.831 -0.0947  0.3364 -0.0885
    1phy    O01   18   3.070   0.619   2.912  0.1817  0.4838  0.1714
    1phy    H01   19   3.105   0.636   2.998 -0.0555  0.8488  0.1960
    1phy    C19   20   3.230   0.448   2.860  0.1745  0.4171 -0.2119
    1phy    C13   21   3.297   0.709   2.855  0.0733 -0.1336 -0.2511
    1phy     H3   22   3.369   0.710   2.770  0.9891  0.6288  0.5104
    1phy    O33   23   3.388   0.686   2.959  0.2057 -0.3550 -0.8353
    1phy    H1B   24   3.360   0.733   3.035 -1.1981 -1.0174 -0.9238
    1phy    C12   25   3.252   0.862   2.857 -0.2871  0.7257 -0.6212
    1phy    O11   26   3.186   0.916   2.969  0.2856  0.0585 -0.0773
    1phy    H1A   27   3.239   0.917   3.046 -0.1874 -0.8530  0.2700
    2phy    C35   28   3.416   1.160   1.499  0.0287  0.0386 -0.2637
    2phy    C33   29   3.529   1.251   1.535 -0.3626  0.3903  1.0033
    2phy    C34   30   3.494   1.322   1.665 -0.3065  0.4192 -0.4459
    2phy    C32   31   3.661   1.171   1.533 -0.5845  0.3141  0.2099
    2phy    C31   32   3.785   1.252   1.497  0.8981  0.3814  0.2590
    2phy    C30   33   3.916   1.181   1.533 -0.8607 -0.7021 -0.1329
    2phy    C28   34   4.043   1.266   1.539  0.1622  0.0625  0.1709
    2phy    C29   35   4.105   1.281   1.684  0.1539 -0.0468 -0.2913
    2phy    C27   36   4.144   1.213   1.438  0.3734 -0.1315 -0.6725
    2phy    C26   37   4.222   1.302   1.350 -0.0607  0.5764  0.0828
    2phy    C25   38   4.318   1.215   1.262  0.0119 -0.3045  0.8315
    2phy    C23   39   4.435   1.283   1.185 -1.2531  0.0748 -0.5878
    2phy    C24   40   4.554   1.309   1.286 -0.3750  0.2818  0.2573
    2phy    C22   41   4.479   1.197   1.066 -0.0157  0.1297 -0.2735
    2phy    C21   42   4.545   1.275   0.956 -0.0067  0.1203 -0.3657
    2phy    C20   43   4.575   1.188   0.836 -1.1299 -0.1910 -0.1343
    2phy    C18   44   4.641   1.249   0.708 -0.0828  0.6094  0.9793
    2phy    O01   45   4.557   1.347   0.659  0.0367 -0.1104  0.1273
    2phy    H01   46   4.563   1.379   0.571  0.8474 -1.1194 -0.2061
    2phy    C19   47   4.627   1.126   0.619 -0.0453 -0.5739  0.3969
    2phy    C13   48   4.793   1.301   0.723  0.5731 -0.1268  0.6810
    2phy     H3   49   4.781   1.378   0.803 -2.0846 -1.6549  1.8943
    2phy    O33   50   4.883   1.220   0.793 -0.1061 -0.6077 -0.1946
    2phy    H1B   51   4.872   1.214   0.886 -0.7666 -2.1348 -0.3343
    2phy    C12   52   4.854   1.412   0.629 -0.0059 -0.0332  0.3945
    2phy    O11   53   4.919   1.365   0.521 -0.0266  0.8350  0.2341
    2phy    H1A   54   5.006   1.342   0.549 -0.3290 -0.0563  0.4682
    3phy    C35   55   4.399   4.278   1.006  0.8441  0.0396  0.3469
    3phy    C33   56   4.281   4.369   0.967  0.4109 -0.1477  0.4355
    3phy    C34   57   4.161   4.285   0.927 -0.1967  0.3520 -0.4603
    3phy    C32   58   4.242   4.471   1.076 -0.2169  0.1423 -0.2184
    3phy    C31   59   4.238   4.620   1.038  0.1153 -0.2058  0.1701
    3phy    C30   60   4.207   4.716   1.157  0.0554  0.2506 -0.0568
    3phy    C28   61   4.171   4.864   1.136 -0.5434  0.3142  0.0287
    3phy    C29   62   4.053   4.893   1.219 -0.3363 -0.1826 -0.2394
    3phy    C27   63   4.293   4.955   1.152  0.5035  0.1483  0.1293
    3phy    C26   64   4.321   5.024   1.013  0.8168 -0.0862 -0.7564
    3phy    C25   65   4.440   5.121   1.019 -0.4381  0.2329  0.6818
    3phy    C23   66   4.486   5.173   0.884  0.3358  0.1463 -0.6705
    3phy    C24   67   4.532   5.316   0.906 -0.4868  0.0742  0.2561
    3phy    C22   68   4.592   5.084   0.816 -0.1839  0.2376 -0.0473
    3phy    C21   69   4.555   5.015   0.692 -0.6772 -0.4608 -0.2070
    3phy    C20   70   4.675   4.947   0.620  0.8472 -0.4122 -0.0537
    3phy    C18   71   4.669   4.893   0.472 -0.1267 -0.4624  0.4309
    3phy    O01   72   4.551   4.817   0.462 -0.3989  0.6813  0.2936
    3phy    H01   73   4.498   4.832   0.538 -0.8344  3.2208 -0.4202
    3phy    C19   74   4.791   4.796   0.458  0.3739  0.4582 -0.3850
    3phy    C13   75   4.677   5.010   0.362 -0.1733 -0.5469 -0.5438
    3phy     H3   76   4.588   5.072   0.388  0.0528 -0.8806  1.0654
    3phy    O33   77   4.772   5.112   0.383  0.2531  0.4832  0.2396
    3phy    H1B   78   4.845   5.111   0.324 -0.9620  2.0690 -1.4282
    3phy    C12   79   4.600   5.004   0.229 -0.3669 -0.5330  0.0114
    3phy    O11   80   4.671   4.969   0.115  0.0869 -0.4572 -0.5962
    3phy    H1A   81   4.632   5.001   0.036  1.9040  0.5360 -1.1538
    4phy    C35   82   1.518   3.891   1.983 -0.1386  0.5434 -0.3319
    4phy    C33   83   1.435   3.993   1.914  0.6464 -0.2420 -0.0602
    4phy    C34   84   1.308   3.934   1.849  0.0444  0.2432 -0.0223
    4phy    C32   85   1.402   4.108   2.012  0.0808 -0.0311 -0.1038
    4phy    C31   86   1.465   4.238   1.968 -0.8190  0.0479  0.0396
    4phy    C30   87   1.372   4.348   2.011  0.3699  0.4048  0.2557
    4phy    C28   88   1.399   4.498   1.972 -0.7924  0.1404  0.0145
    4phy    C29   89   1.368   4.534   1.825 -0.1896  0.5769  0.3534
    4phy    C27   90   1.313   4.582   2.069  0.3439  0.7534  0.3784
    4phy    C26   91   1.372   4.701   2.143 -0.6014 -0.0844 -0.2161
    4phy    C25   92   1.276   4.775   2.227 -0.0835  0.1766  0.5088
    4phy    C23   93   1.346   4.900   2.280 -0.3210 -0.0243 -0.1930
    4phy    C24   94   1.302   5.021   2.193  0.1598 -0.0228 -0.4406
    4phy    C22   95   1.304   4.933   2.426  0.5213  0.3125 -0.1297
    4phy    C21   96   1.370   4.846   2.534  0.3147 -0.1002  0.1772
    4phy    C20   97   1.310   4.872   2.676  0.6081 -0.9237  0.2024
    4phy    C18   98   1.339   4.779   2.804 -0.1864 -0.3124 -0.1370
    4phy    O01   99   1.478   4.807   2.838 -0.1310  0.4301  0.7170
    4phy    H01  100   1.488   4.781   2.928 -2.8096 -2.3657  0.3769
    4phy    C19  101   1.252   4.840   2.916  0.1888  0.2835  0.0137
    4phy    C13  102   1.316   4.621   2.776 -0.1275 -0.0020 -0.0866
    4phy     H3  103   1.344   4.598   2.670 -0.7979 -0.0069 -0.2639
    4phy    O33  104   1.178   4.589   2.777  0.0171 -0.5984  0.2041
    4phy    H1B  105   1.127   4.650   2.729 -0.5767 -0.3012  1.1739
    4phy    C12  106   1.388   4.510   2.863  0.0076  0.1314  0.3649
    4phy    O11  107   1.530   4.523   2.863 -0.3215 -0.0478 -0.4880
    4phy    H1A  108   1.559   4.558   2.781  1.7452 -1.5839 -0.4921
    5phy    C35  109   0.143   0.193   2.027 -0.2144  0.2450 -0.2005
    5phy    C33  110   0.085   0.331   1.980  0.1854  0.1046 -0.0612
    5phy    C34  111   0.094   0.344   1.826 -0.2064  0.3967 -0.6370
    5phy    C32  112  -0.069   0.319   2.000  0.5717 -0.3004 -0.0269
    5phy    C31  113  -0.114   0.398   2.123  0.2610  0.4914 -0.0095
    5phy    C30  114  -0.260   0.446   2.122  0.7969 -0.0344  0.0649
    5phy    C28  115  -0.296   0.504   2.263  1.0499  0.2072 -0.1952
    5phy    C29  116  -0.293   0.661   2.247  0.5811  0.5102  0.4301
    5phy    C27  117  -0.449   0.475   2.290 -0.3520  0.1458 -0.2169
    5phy    C26  118  -0.501   0.448   2.431 -0.4319  0.5069  0.4900
    5phy    C25  119  -0.633   0.366   2.439 -0.6697  0.2548  0.2335
    5phy    C23  120  -0.683   0.302   2.567  0.2757  0.7009  0.1324
    5phy    C24  121  -0.837   0.307   2.561  0.3623 -0.4055 -0.7183
    5phy    C22  122  -0.636   0.154   2.582  0.4931  0.2308  0.0930
    5phy    C21  123  -0.554   0.144   2.719 -0.1398 -0.3734  0.2230
    5phy    C20  124  -0.485   0.007   2.733 -0.2705  0.1910 -0.0046
    5phy    C18  125  -0.404  -0.031   2.861 -0.6398  0.1728  0.4641
    5phy    O01  126  -0.485  -0.014   2.972  0.1134 -0.3056 -0.4389
    5phy    H01  127  -0.518   0.074   2.970  0.3519 -0.1071  1.5576
    5phy    C19  128  -0.394  -0.187   2.853 -0.0320  0.1343 -0.3644
    5phy    C13  129  -0.268   0.059   2.884  0.4573 -0.0551 -0.0841
    5phy     H3  130  -0.293   0.167   2.874  1.0623  0.1438  0.4977
    5phy    O33  131  -0.173   0.051   2.778 -0.3181  0.2973  0.6985
    5phy    H1B  132  -0.196   0.111   2.710 -0.5820 -1.7491 -1.1018
    5phy    C12  133  -0.200   0.056   3.026 -0.3820 -0.1057 -0.2779
    5phy    O11  134  -0.105   0.150   3.040  0.2745 -0.5395  0.5541
    5phy    H1A  135  -0.023   0.113   3.013  0.5627 -0.6277  1.5332
    6phy    C35  136   0.147   2.010   1.088 -0.1117  0.1535 -0.1553
    6phy    C33  137   0.082   2.121   1.008  0.3149 -0.4805 -0.1872
    6phy    C34  138  -0.065   2.114   1.048  0.3037 -0.2564  0.0144
    6phy    C32  139   0.144   2.260   1.031  0.3792  0.6048  0.0049
    6phy    C31  140   0.262   2.290   0.935  0.5100  0.1216 -0.3276
    6phy    C30  141   0.352   2.399   0.995  0.3156 -0.6068 -0.2428
    6phy    C28  142   0.470   2.429   0.906 -0.6089 -0.0315  0.6708
    6phy    C29  143   0.519   2.573   0.928 -0.2556  0.2563  0.1998
    6phy    C27  144   0.587   2.331   0.939  0.1239  0.0297  0.3074
    6phy    C26  145   0.664   2.276   0.813  0.2911  0.3930 -0.2463
    6phy    C25  146   0.735   2.145   0.844 -0.4620 -0.2777  0.1790
    6phy    C23  147   0.832   2.082   0.742 -0.1348 -0.5577 -0.1313
    6phy    C24  148   0.958   2.170   0.714 -0.1995 -0.1552  0.1383
    6phy    C22  149   0.869   1.940   0.795  0.1508  0.5484  0.2450
    6phy    C21  150   0.877   1.842   0.678 -0.2301  0.1917 -0.0238
    6phy    C20  151   0.899   1.693   0.726  0.3210 -0.6680  0.6509
    6phy    C18  152   0.914   1.575   0.627  0.3015  0.4209 -0.0516
    6phy    O01  153   0.799   1.560   0.534 -0.3302  0.2730 -0.2478
    6phy    H01  154   0.734   1.625   0.548 -0.2268  0.1621  0.7726
    6phy    C19  155   0.907   1.456   0.717 -0.5578 -0.0228 -0.1294
    6phy    C13  156   1.050   1.574   0.541  0.6912 -0.0421  0.5360
    6phy     H3  157   1.036   1.656   0.466  0.9941 -1.0173 -0.6382
    6phy    O33  158   1.172   1.618   0.596  0.2848  0.3493 -0.5539
    6phy    H1B  159   1.207   1.691   0.549 -2.4088  1.7463 -0.5455
    6phy    C12  160   1.082   1.481   0.415  0.0431 -0.5254  0.0282
    6phy    O11  161   0.981   1.408   0.355  0.0927 -0.1344  0.2763
    6phy    H1A  162   0.904   1.451   0.386  1.4390  1.5647  1.4108
    7phy    C35  163   5.107   4.436   1.706 -0.2288 -0.2615  0.2240
    7phy    C33  164   5.190   4.556   1.706 -0.6614 -0.1900  0.0427
    7phy    C34  165   5.310   4.531   1.618  0.1379 -0.0541  0.2480
    7phy    C32  166   5.107   4.671   1.655 -0.0806 -0.2414 -0.1657
    7phy    C31  167   5.093   4.788   1.757  0.3593 -0.4847  0.0952
    7phy    C30  168   4.984   4.890   1.722  0.3874 -0.2283 -0.0800
    7phy    C28  169   4.986   5.023   1.800 -0.8705  0.1199 -0.2064
    7phy    C29  170   4.974   5.143   1.709 -0.5501  0.1461 -0.0974
    7phy    C27  171   4.891   5.021   1.920 -0.7122  0.8454 -0.5580
    7phy    C26  172   4.955   5.086   2.043 -0.8733 -0.3966  0.4712
    7phy    C25  173   4.857   5.080   2.158  0.3825  0.0023  0.3595
    7phy    C23  174   4.900   5.131   2.295 -0.2599 -0.3223  0.0806
    7phy    C24  175   4.794   5.222   2.359  0.5484  0.1573  0.2757
    7phy    C22  176   4.935   5.023   2.398  0.0210  0.2804  0.1509
    7phy    C21  177   5.046   5.059   2.500  0.1239  0.1437  0.1710
    7phy    C20  178   5.058   4.938   2.600 -0.7195 -0.1760 -0.4274
    7phy    C18  179   5.162   4.938   2.711  0.3846  0.6973  0.1178
    7phy    O01  180   5.167   5.068   2.777  0.6689  0.2314  0.9162
    7phy    H01  181   5.081   5.105   2.772  0.4301 -0.4134  0.0934
    7phy    C19  182   5.101   4.834   2.814  0.1784 -0.1714  0.3511
    7phy    C13  183   5.311   4.899   2.665  0.5501  0.0421  0.1557
    7phy     H3  184   5.336   4.942   2.565 -0.6435  2.2430  0.7398
    7phy    O33  185   5.329   4.761   2.637 -0.4283  0.3670  0.0878
    7phy    H1B  186   5.413   4.742   2.598 -0.0551  0.6986  0.7123
    7phy    C12  187   5.433   4.932   2.756 -0.0222  0.0456  0.0700
    7phy    O11  188   5.431   5.061   2.809  0.6638 -0.1004  0.1467
    7phy    H1A  189   5.345   5.093   2.788  0.4210 -2.0229 -2.3817
    8phy    C35  190   4.797   4.932   1.258  0.2176 -0.4460 -0.5707
    8phy    C33  191   4.694   5.009   1.342 -0.0808  0.2385 -0.3689
    8phy    C34  192   4.672   4.941   1.475  0.5594 -0.1126  0.2076
    8phy    C32  193   4.729   5.163   1.348  0.5428 -0.2825 -0.5169
    8phy    C31  194   4.604   5.260   1.345 -0.0133  0.1120 -0.3205
    8phy    C30  195   4.661   5.400   1.352  0.3594  0.0177  0.0867
    8phy    C28  196   4.554   5.507   1.321 -0.1016 -0.0528  0.0037
    8phy    C29  197   4.505   5.578   1.446  0.4007  0.0132  0.0337
    8phy    C27  198   4.628   5.630   1.248 -0.4316  0.3756 -0.2100
    8phy    C26  199   4.605   5.674   1.104 -0.3386 -0.2214 -0.8711
    8phy    C25  200   4.721   5.743   1.034 -0.6162 -0.4275 -0.3105
    8phy    C23  201   4.687   5.795   0.890  0.3146  0.2302 -0.4387
    8phy    C24  202   4.692   5.949   0.877  0.7535  0.1330 -0.1043
    8phy    C22  203   4.780   5.725   0.788  0.5055  0.7594 -0.6019
    8phy    C21  204   4.725   5.699   0.648  0.0666 -0.2119  0.3204
    8phy    C20  205   4.826   5.622   0.565  0.4527 -0.1087  0.0811
    8phy    C18  206   4.814   5.600   0.407  0.2972  0.0153 -0.7284
    8phy    O01  207   4.691   5.527   0.376 -0.4113 -0.2699 -0.6112
    8phy    H01  208   4.680   5.456   0.436  3.1330 -1.8102 -1.5587
    8phy    C19  209   4.932   5.507   0.379  0.1272  0.0489 -0.7010
    8phy    C13  210   4.819   5.741   0.324  0.4200  0.4332  0.3652
    8phy     H3  211   4.728   5.795   0.362 -0.2875 -1.0254  0.8481
    8phy    O33  212   4.921   5.846   0.349  0.0913  0.8337  0.6691
    8phy    H1B  213   4.873   5.926   0.349 -2.5984 -0.6356 -0.2975
    8phy    C12  214   4.763   5.754   0.179  0.5225  0.1285  0.1104
    8phy    O11  215   4.697   5.639   0.128 -0.4754  0.0193 -0.2032
    8phy    H1A  216   4.689   5.583   0.203  1.3070  0.1211  0.1144
    9phy    C35  217   0.221   0.786   1.856  0.0202  0.3306 -0.2196
    9phy    C33  218   0.139   0.799   1.728  0.2083 -0.7958  0.2700
    9phy    C34  219   0.230   0.764   1.616 -0.5679 -0.0657  0.0116
    9phy    C32  220   0.014   0.713   1.722 -0.1188 -0.6849  0.8693
    9phy    C31  221  -0.118   0.788   1.755  0.9047 -0.1582  0.4705
    9phy    C30  222  -0.245   0.721   1.709  0.1055  0.6678  0.6314
    9phy    C28  223  -0.372   0.812   1.714  0.8187  0.0859 -0.0409
    9phy    C29  224  -0.440   0.823   1.576 -0.1338 -0.4436 -0.4673
    9phy    C27  225  -0.471   0.742   1.818 -0.4166 -0.1119  0.1330
    9phy    C26  226  -0.524   0.833   1.933 -0.8700  0.0969 -0.5788
    9phy    C25  227  -0.609   0.772   2.040  0.2727 -0.0359 -0.2079
    9phy    C23  228  -0.662   0.871   2.147 -0.2613 -0.2048  0.2277
    9phy    C24  229  -0.784   0.951   2.094  0.4559  0.4120 -0.1631
    9phy    C22  230  -0.686   0.793   2.282 -0.0474  0.0528  0.2304
    9phy    C21  231  -0.661   0.854   2.419 -0.1508  0.2943 -0.4875
    9phy    C20  232  -0.717   0.773   2.526  0.0166 -0.4028 -0.3386
    9phy    C18  233  -0.667   0.790   2.675 -0.1952  0.4313  0.8804
    9phy    O01  234  -0.693   0.928   2.717 -0.2270 -0.3581 -0.1882
    9phy    H01  235  -0.639   0.952   2.790 -0.9388  0.7030  0.0156
    9phy    C19  236  -0.776   0.708   2.754  0.2005 -0.3723 -0.0712
    9phy    C13  237  -0.513   0.744   2.712 -0.3840  0.2736  0.2549
    9phy     H3  238  -0.500   0.637   2.683  3.1299  0.7369 -0.2625
    9phy    O33  239  -0.489   0.737   2.852 -0.2720 -0.1456 -0.0573
    9phy    H1B  240  -0.475   0.823   2.886  3.3073 -1.0983  1.3586
    9phy    C12  241  -0.398   0.824   2.645 -0.1855  0.1320  0.4387
    9phy    O11  242  -0.363   0.945   2.701 -0.4426  0.0456 -0.0692
    9phy    H1A  243  -0.443   0.994   2.711  0.1865  1.1935 -0.5324
   10phy    C35  244   0.514   1.259   1.459  0.1576  0.3611  0.0146
   10phy    C33  245   0.510   1.378   1.548 -0.2937 -0.2072 -0.5545
   10phy    C34  246   0.583   1.349   1.669 -1.2668  0.1177  0.3168
   10phy    C32  247   0.577   1.496   1.477  0.3051  0.4414  0.1639
   10phy    C31  248   0.496   1.601   1.399  0.6681 -0.4886  0.2293
   10phy    C30  249   0.588   1.698   1.320  0.5991 -0.2695 -0.1503
   10phy    C28  250   0.522   1.802   1.222  0.2256 -0.0297 -0.6350
   10phy    C29  251   0.579   1.941   1.239 -0.5769 -0.2365  0.4714
   10phy    C27  252   0.537   1.747   1.082 -0.4803  0.4271 -0.0911
   10phy    C26  253   0.447   1.801   0.973 -0.3724 -0.1118 -0.6575
   10phy    C25  254   0.496   1.752   0.838 -0.1244 -0.2075 -0.0636
   10phy    C23  255   0.397   1.764   0.723 -0.2821  0.0907  0.5467
   10phy    C24  256   0.397   1.903   0.653 -0.8714  0.2767 -0.0456
   10phy    C22  257   0.419   1.655   0.621 -0.5126 -0.0966  0.7385
   10phy    C21  258   0.295   1.584   0.569 -0.2756  0.2621  0.2612
   10phy    C20  259   0.321   1.460   0.481  0.0779 -0.0309  0.2041
   10phy    C18  260   0.192   1.385   0.421 -0.7311 -0.0947  0.3784
   10phy    O01  261   0.096   1.344   0.520 -0.6319 -0.1640  0.4463
   10phy    H01  262   0.140   1.285   0.579 -1.0372  0.9687  1.9404
   10phy    C19  263   0.248   1.263   0.345  0.5319 -0.3319  0.4218
   10phy    C13  264   0.113   1.484   0.322  0.6189 -0.1104  0.3523
   10phy     H3  265   0.071   1.560   0.394  1.1961  0.6311 -0.0767
   10phy    O33  266   0.190   1.579   0.246  0.2416 -0.4504 -0.0269
   10phy    H1B  267   0.267   1.546   0.203  0.3029 -0.7547  0.3116
   10phy    C12  268  -0.035   1.468   0.257 -0.0881 -0.5295  0.0239
   10phy    O11  269  -0.029   1.393   0.140 -0.0223 -0.0191 -0.0233
   10phy    H1A  270   0.021   1.444   0.079 -0.8197 -0.7799 -1.3695
   11phy    C35  271   0.313   1.916   1.861  0.2749  0.8572 -0.2635
   11phy    C33  272   0.300   1.785   1.791 -0.6033  0.0219  0.3838
   11phy    C34  273   0.385   1.785   1.670 -0.1768 -0.8464  0.7598
   11phy    C32  274   0.321   1.658   1.880  0.4912 -0.4306 -0.0285
   11phy    C31  275   0.212   1.550   1.863 -0.0451  0.1621  0.5578
   11phy    C30  276   0.240   1.435   1.962 -0.6465  0.3556 -0.3242
   11phy    C28  277   0.148   1.314   1.957  0.2529  0.1859  0.0621
   11phy    C29  278   0.198   1.210   1.862  0.5883  0.3076 -0.2828
   11phy    C27  279   0.120   1.254   2.092  0.1082  0.2236 -0.0701
   11phy    C26  280  -0.032   1.238   2.124 -0.2593  0.1581 -0.4543
   11phy    C25  281  -0.048   1.215   2.277 -0.1097  0.1545 -0.6579
   11phy    C23  282  -0.190   1.219   2.333  0.1642 -0.7421 -0.4362
   11phy    C24  283  -0.255   1.078   2.328  0.3216  0.2826 -0.1307
   11phy    C22  284  -0.179   1.262   2.477  0.0728 -0.0251 -0.4223
   11phy    C21  285  -0.197   1.412   2.514  0.3672  0.0278 -0.5331
   11phy    C20  286  -0.180   1.441   2.664  0.6758 -0.3726  0.0499
   11phy    C18  287  -0.192   1.588   2.712  0.5567  0.1843 -0.0684
   11phy    O01  288  -0.311   1.648   2.649  0.1338  0.0068  0.3240
   11phy    H01  289  -0.379   1.584   2.651  1.2717 -1.3257 -0.7274
   11phy    C19  290  -0.209   1.572   2.863 -0.1602  0.1180  0.1061
   11phy    C13  291  -0.061   1.674   2.666  0.4583  0.0872  0.2664
   11phy     H3  292  -0.043   1.656   2.556 -0.9715  0.4267 -0.0396
   11phy    O33  293   0.060   1.633   2.720  0.4615  0.2968  0.0019
   11phy    H1B  294   0.083   1.549   2.687 -1.9411 -0.5101  0.1656
   11phy    C12  295  -0.066   1.833   2.673  0.2307  0.2262 -0.5206
   11phy    O11  296  -0.178   1.890   2.611 -0.2802  0.3567  0.3722
   11phy    H1A  297  -0.254   1.838   2.628 -0.6262  0.8684  0.4047
   12phy    C35  298   1.278   1.891   2.105 -0.4451  0.3877 -0.2067
   12phy    C33  299   1.203   1.954   2.219  1.0235  0.3027  0.0459
   12phy    C34  300   1.290   2.058   2.283 -0.5324  0.2890 -0.2422
   12phy    C32  301   1.066   1.991   2.176  0.5182 -0.0308  0.1310
   12phy    C31  302   0.946   2.001   2.276  0.1157 -0.4319  1.0793
   12phy    C30  303   0.819   2.061   2.205 -0.2456  0.3151 -0.0349
   12phy    C28  304   0.699   2.063   2.294 -0.1303  0.8678  0.1478
   12phy    C29  305   0.665   2.200   2.358 -0.1252  0.2853 -0.2930
   12phy    C27  306   0.569   2.013   2.221 -0.0299  0.0032  0.3755
   12phy    C26  307   0.441   1.968   2.295 -0.0506  0.4011  0.3073
   12phy    C25  308   0.365   1.867   2.208  0.0664  0.4926  0.2200
   12phy    C23  309   0.244   1.814   2.288 -0.1897  0.4778 -0.3333
   12phy    C24  310   0.108   1.840   2.222  0.4392 -0.2396 -0.4168
   12phy    C22  311   0.250   1.657   2.312  0.4461 -0.1957 -0.4969
   12phy    C21  312   0.278   1.619   2.454  0.8090 -0.1967  0.0868
   12phy    C20  313   0.285   1.466   2.466  0.4637  0.6396 -0.3639
   12phy    C18  314   0.323   1.397   2.603 -0.6638  1.3743  0.3763
   12phy    O01  315   0.218   1.424   2.700  0.1130 -0.6807  0.4751
   12phy    H01  316   0.221   1.363   2.771 -1.7331 -1.3088  0.0493
   12phy    C19  317   0.294   1.249   2.568 -0.4518  0.7907  0.1715
   12phy    C13  318   0.472   1.433   2.658 -0.6370  0.0123 -0.3769
   12phy     H3  319   0.473   1.544   2.671  0.3460 -0.1256  0.9031
   12phy    O33  320   0.582   1.407   2.579  0.0055  0.5645  0.0158
   12phy    H1B  321   0.584   1.471   2.510 -1.5941 -1.0051 -1.6202
   12phy    C12  322   0.513   1.384   2.803 -0.0547 -0.3180 -0.5733
   12phy    O11  323   0.577   1.260   2.802 -0.8666  0.2710 -0.2046
   12phy    H1A  324   0.600   1.250   2.711 -1.0470 -0.2502 -0.1993
   13phy    C35  325   4.808   2.248   1.472  0.4481  0.1422  0.1166
   13phy    C33  326   4.915   2.341   1.512 -0.4418  0.7318 -0.0125
   13phy    C34  327   5.041   2.260   1.523  0.3499  1.0326 -0.3092
   13phy    C32  328   4.920   2.469   1.430  0.6824 -0.2222 -0.0409
   13phy    C31  329   4.946   2.596   1.516 -0.0664 -0.2315 -0.0481
   13phy    C30  330   4.955   2.722   1.429 -0.2931  0.4181  0.2917
   13phy    C28  331   4.975   2.847   1.515  0.7845  0.3054  0.0722
   13phy    C29  332   5.073   2.946   1.448 -1.0482  0.3557 -0.1278
   13phy    C27  333   4.848   2.918   1.554 -0.4288  0.0394 -0.1462
   13phy    C26  334   4.819   2.916   1.705 -0.0756  0.3570 -0.3631
   13phy    C25  335   4.693   2.995   1.739  0.2245  0.3138 -0.3976
   13phy    C23  336   4.646   3.008   1.884 -0.3976 -0.4378 -0.1433
   13phy    C24  337   4.575   3.144   1.904 -0.0683  0.0709 -0.2156
   13phy    C22  338   4.544   2.889   1.923 -0.0650  0.1754  1.0701
   13phy    C21  339   4.501   2.859   2.067 -0.6231 -0.3228  0.0813
   13phy    C20  340   4.365   2.796   2.080  0.2467 -0.3983 -0.2524
   13phy    C18  341   4.324   2.740   2.226  0.5868  0.3506  0.0791
   13phy    O01  342   4.387   2.815   2.331 -0.0951  0.1796  0.5596
   13phy    H01  343   4.475   2.787   2.348 -0.4013 -0.6034  0.8833
   13phy    C19  344   4.170   2.771   2.236  0.3358 -0.5624 -0.1359
   13phy    C13  345   4.351   2.586   2.264  0.2757  0.2104  0.2008
   13phy     H3  346   4.289   2.523   2.194 -1.5220  1.8974  0.1764
   13phy    O33  347   4.295   2.554   2.391  0.4385 -0.3828 -0.1499
   13phy    H1B  348   4.320   2.621   2.451 -0.4217 -0.5523  0.4077
   13phy    C12  349   4.500   2.531   2.261 -0.0583 -0.0572 -0.4740
   13phy    O11  350   4.572   2.556   2.381  0.4162  0.7367  0.2749
   13phy    H1A  351   4.531   2.516   2.455 -2.6698  1.6682 -0.7681
   14phy    C35  352   4.586   2.854   1.049  0.1020 -0.1938  0.4454
   14phy    C33  353   4.515   2.993   1.042  0.2424  0.1926 -0.4179
   14phy    C34  354   4.362   2.966   1.065  0.3445 -0.1128 -0.0682
   14phy    C32  355   4.588   3.091   1.130 -0.2634 -0.1932 -0.2093
   14phy    C31  356   4.557   3.234   1.094 -0.3915 -0.0449 -0.2330
   14phy    C30  357   4.659   3.322   1.162  0.1291 -0.4681  0.4125
   14phy    C28  358   4.635   3.473   1.123 -0.4739  0.7706  0.0911
   14phy    C29  359   4.587   3.560   1.234 -0.4791  0.7197  0.3679
   14phy    C27  360   4.759   3.528   1.052  0.0894 -0.6457  0.0634
   14phy    C26  361   4.776   3.520   0.904  0.3481 -0.4692  0.1675
   14phy    C25  362   4.894   3.599   0.844  0.0152  0.3441  0.1782
   14phy    C23  363   4.910   3.588   0.693  0.1081  1.0083  0.1012
   14phy    C24  364   4.861   3.715   0.628  0.4316 -0.4180  0.2235
   14phy    C22  365   5.047   3.554   0.640 -0.0454  0.7673 -0.2091
   14phy    C21  366   5.064   3.492   0.503  0.0008  0.3570  0.7163
   14phy    C20  367   5.202   3.436   0.469 -0.2991  0.3429 -0.2501
   14phy    C18  368   5.240   3.369   0.336 -0.6830 -0.8341 -0.5276
   14phy    O01  369   5.136   3.276   0.303  0.0820  0.2820 -0.5095
   14phy    H01  370   5.060   3.327   0.281  0.3437  1.6605  1.5660
   14phy    C19  371   5.354   3.272   0.375  0.0953  0.2994 -0.2912
   14phy    C13  372   5.278   3.467   0.209  0.1640  0.2355 -0.5655
   14phy     H3  373   5.198   3.545   0.205 -0.5850 -0.4324  0.8438
   14phy    O33  374   5.392   3.551   0.240  0.3271 -0.6491 -0.3028
   14phy    H1B  375   5.467   3.507   0.205  0.9107 -0.5823  0.8421
   14phy    C12  376   5.242   3.450   0.057 -0.1091 -0.1459 -0.2089
   14phy    O11  377   5.346   3.404  -0.023 -0.2927  0.5081 -0.0915
   14phy    H1A  378   5.321   3.406  -0.114  1.3713 -1.4788 -0.6573
   15phy    C35  379   1.093   4.194   1.689 -0.5746 -0.7660 -0.0165
   15phy    C33  380   1.032   4.332   1.716 -0.2156 -0.7265 -0.7736
   15phy    C34  381   1.071   4.417   1.596  0.2307  0.0797 -0.7344
   15phy    C32  382   0.882   4.317   1.715  0.9050  0.0421  0.1430
   15phy    C31  383   0.804   4.397   1.822 -0.0162  0.0734  1.0178
   15phy    C30  384   0.653   4.398   1.786 -0.7034 -0.0229 -0.3300
   15phy    C28  385   0.562   4.489   1.868 -0.4251  0.3197  0.2260
   15phy    C29  386   0.518   4.603   1.783  0.0091 -0.4783  0.4994
   15phy    C27  387   0.430   4.414   1.895  0.0680 -0.0667 -0.6203
   15phy    C26  388   0.418   4.348   2.035 -0.5522  0.0231  0.3987
   15phy    C25  389   0.293   4.261   2.034 -0.5135  0.1901  0.0832
   15phy    C23  390   0.233   4.184   2.156  0.3701  0.2012 -0.0850
   15phy    C24  391   0.089   4.152   2.129  0.1758  0.3667  0.3158
   15phy    C22  392   0.317   4.057   2.183  0.3157 -0.0692 -0.1233
   15phy    C21  393   0.353   4.048   2.331  0.1868 -0.6182  0.3189
   15phy    C20  394   0.412   3.914   2.375  0.4826 -0.0140 -0.2487
   15phy    C18  395   0.453   3.883   2.526 -0.4180 -1.0208  1.0382
   15phy    O01  396   0.353   3.941   2.611  0.3527  0.0413  0.1998
   15phy    H01  397   0.393   3.957   2.695 -1.6315  1.7707  0.9175
   15phy    C19  398   0.434   3.728   2.534 -0.0529  0.0619  0.5492
   15phy    C13  399   0.597   3.947   2.572  0.2108 -0.4164 -0.1181
   15phy     H3  400   0.677   3.911   2.502  0.9206  1.0514 -0.1035
   15phy    O33  401   0.642   3.888   2.695 -0.0837  0.6119  0.2175
   15phy    H1B  402   0.734   3.907   2.704  0.2932 -1.0818  0.1797
   15phy    C12  403   0.622   4.101   2.576  0.3721  0.1773  0.0882
   15phy    O11  404   0.530   4.173   2.648  0.6077 -0.0959 -0.1218
   15phy    H1A  405   0.541   4.265   2.632 -1.3854  0.0088 -1.2347
   16phy    C35  406   5.052   3.855   1.751 -0.2521 -0.1529  0.2300
   16phy    C33  407   4.989   3.977   1.678 -0.2945  0.2077 -0.9220
   16phy    C34  408   4.968   3.957   1.528  0.2057 -0.1489 -0.0226
   16phy    C32  409   4.862   4.028   1.750 -0.3993 -0.2431 -0.0372
   16phy    C31  410   4.863   4.177   1.776  0.2428  0.0620 -0.4202
   16phy    C30  411   4.747   4.216   1.874 -0.0223 -0.6159 -0.3301
   16phy    C28  412   4.730   4.372   1.893  0.1745 -0.1263  0.3000
   16phy    C29  413   4.589   4.404   1.852 -0.9643 -0.5799  0.1805
   16phy    C27  414   4.752   4.419   2.041  0.2857  0.2859 -0.1414
   16phy    C26  415   4.889   4.462   2.080 -0.7981  0.5754 -0.2889
   16phy    C25  416   4.874   4.565   2.192 -0.5788 -0.8110 -0.0898
   16phy    C23  417   4.996   4.576   2.285 -0.3504  0.5944 -0.7737
   16phy    C24  418   5.075   4.707   2.275 -0.0049 -0.7276  0.1963
   16phy    C22  419   4.962   4.550   2.431 -0.0224  0.7215  0.0911
   16phy    C21  420   5.068   4.481   2.521 -0.3011 -0.4127 -0.2261
   16phy    C20  421   5.006   4.449   2.654 -0.0678  0.8499  0.6092
   16phy    C18  422   5.063   4.345   2.754 -0.2350 -0.9766  0.0439
   16phy    O01  423   5.189   4.390   2.815 -0.5062  0.3762 -0.3016
   16phy    H01  424   5.242   4.317   2.841 -0.1402  0.7886  0.1503
   16phy    C19  425   4.955   4.370   2.867  0.0158  0.0230 -0.3177
   16phy    C13  426   5.072   4.192   2.710 -0.0197  0.7500  0.4405
   16phy     H3  427   4.980   4.163   2.655  1.5321 -0.5311 -1.6189
   16phy    O33  428   5.065   4.107   2.828  0.1908  0.1988 -1.1821
   16phy    H1B  429   4.988   4.054   2.825  0.1256  0.3062 -1.4582
   16phy    C12  430   5.191   4.144   2.619 -0.5166 -0.5294 -0.6142
   16phy    O11  431   5.320   4.135   2.680  0.1153 -0.0910  0.2626
   16phy    H1A  432   5.376   4.085   2.624  0.1785  0.4313 -0.1573
   17phy    C35  433   4.105   4.713   2.262  0.0829 -0.2713 -0.1000
   17phy    C33  434   4.103   4.609   2.154 -0.1241 -0.9725  0.0217
   17phy    C34  435   4.096   4.685   2.018  0.4309  0.0556  0.3382
   17phy    C32  436   4.228   4.519   2.153  0.5055 -0.0057 -0.2373
   17phy    C31  437   4.210   4.377   2.089  0.3234 -0.0346 -0.3136
   17phy    C30  438   4.324   4.290   2.138  0.2908  0.2154 -0.0558
   17phy    C28  439   4.308   4.135   2.104  0.2811  0.0081  0.2664
   17phy    C29  440   4.433   4.074   2.041  0.0668  0.3756  0.0485
   17phy    C27  441   4.274   4.051   2.234  0.0324 -0.8994 -0.1967
   17phy    C26  442   4.140   3.971   2.214  0.4919 -0.3250 -0.0021
   17phy    C25  443   4.109   3.862   2.317  0.3069  0.4207 -0.2907
   17phy    C23  444   3.980   3.777   2.290  0.3214 -0.5021  0.1047
   17phy    C24  445   4.031   3.644   2.231  0.6464 -0.0312  0.3349
   17phy    C22  446   3.900   3.753   2.418 -0.0552 -0.3878  0.1880
   17phy    C21  447   3.808   3.865   2.467  0.5293 -0.0850 -0.0187
   17phy    C20  448   3.709   3.822   2.582  0.0082 -0.4253 -0.2385
   17phy    C18  449   3.598   3.922   2.617 -0.0618 -0.4434 -0.8583
   17phy    O01  450   3.561   3.999   2.502 -0.2876 -0.1661  0.3895
   17phy    H01  451   3.630   3.989   2.439  0.1474  2.2725  0.3782
   17phy    C19  452   3.474   3.830   2.641  0.0572  0.1658  0.0632
   17phy    C13  453   3.640   4.029   2.733 -0.1002  0.2756 -0.2458
   17phy     H3  454   3.738   4.075   2.703  0.3765 -0.4969  0.1175
   17phy    O33  455   3.673   3.970   2.861 -0.3563  0.6947 -0.5628
   17phy    H1B  456   3.599   3.936   2.906 -0.2576 -0.8659 -1.4942
   17phy    C12  457   3.542   4.158   2.754 -0.0241  0.5181 -0.5590
   17phy    O11  458   3.429   4.131   2.825 -0.0300 -0.3690  0.3763
   17phy    H1A  459   3.378   4.208   2.806 -0.9268 -0.9560  0.3152
   18phy    C35  460   0.621   3.650   1.076  0.6988  0.1583 -0.4013
   18phy    C33  461   0.672   3.551   1.179 -0.3442  0.2174  0.6749
   18phy    C34  462   0.655   3.617   1.319  0.2144  0.3079 -0.1713
   18phy    C32  463   0.598   3.418   1.174 -0.3959 -0.0928 -0.1111
   18phy    C31  464   0.614   3.324   1.056  0.5395  0.3977  0.0114
   18phy    C30  465   0.552   3.184   1.082  0.4534 -0.3996  0.0129
   18phy    C28  466   0.545   3.090   0.958 -0.5635  0.0791  0.2854
   18phy    C29  467   0.652   2.986   0.963  0.4355  0.3510 -0.3815
   18phy    C27  468   0.405   3.032   0.925 -0.0785 -0.0418 -0.1165
   18phy    C26  469   0.373   3.022   0.781  0.2130  0.3005  0.2237
   18phy    C25  470   0.250   2.939   0.754 -0.2679 -0.5798  0.0025
   18phy    C23  471   0.256   2.881   0.613  0.1897  0.3168  0.5672
   18phy    C24  472   0.290   2.724   0.611 -0.8932 -0.4466 -0.0425
   18phy    C22  473   0.111   2.868   0.565 -0.4005 -0.5013  0.6395
   18phy    C21  474   0.076   2.896   0.412 -0.3891  0.2324  0.2600
   18phy    C20  475  -0.065   2.902   0.382  0.6159  0.1241  1.1041
   18phy    C18  476  -0.120   2.922   0.234  0.6556  0.2460  0.2450
   18phy    O01  477  -0.069   3.050   0.185 -0.3352 -0.0394 -0.3358
   18phy    H01  478  -0.015   3.101   0.243 -0.2782  0.2802 -0.6625
   18phy    C19  479  -0.277   2.925   0.251  0.1083 -0.0394  0.0711
   18phy    C13  480  -0.063   2.811   0.131 -0.0347  0.4604 -0.0725
   18phy     H3  481   0.047   2.829   0.127 -0.3043  2.4563  0.5611
   18phy    O33  482  -0.062   2.670   0.177 -0.1689  0.4937 -0.5781
   18phy    H1B  483  -0.149   2.639   0.161 -0.4039  1.6611 -1.8098
   18phy    C12  484  -0.074   2.818  -0.029 -0.0447 -0.2611  0.2205
   18phy    O11  485  -0.200   2.793  -0.081  0.1584  0.8921 -0.0018
   18phy    H1A  486  -0.199   2.707  -0.119 -0.3428  1.4577 -1.3712
   19phy    C35  487   3.953   4.035   1.117  0.3733 -0.2742 -0.0371
   19phy    C33  488   3.971   4.112   1.249 -0.0553 -0.6379  1.0822
   19phy    C34  489   3.842   4.115   1.332 -0.0678  0.2113  0.4025
   19phy    C32  490   4.066   4.044   1.341 -0.5838  0.4393 -0.3249
   19phy    C31  491   4.219   4.091   1.329  0.1126  0.1416  0.2258
   19phy    C30  492   4.323   4.000   1.399  0.4150 -0.0301 -0.6173
   19phy    C28  493   4.473   4.032   1.395  0.4175 -0.4743 -0.9569
   19phy    C29  494   4.540   3.951   1.507  0.5682 -0.4068  0.1847
   19phy    C27  495   4.532   3.971   1.263  0.4078 -0.0062 -0.2112
   19phy    C26  496   4.613   4.062   1.172  0.8371  0.5752  0.1153
   19phy    C25  497   4.708   3.973   1.090 -0.5856  0.0007  0.4884
   19phy    C23  498   4.788   4.060   0.988  0.0390  0.7346 -0.0438
   19phy    C24  499   4.941   4.033   1.006 -0.8047  0.3783  0.2357
   19phy    C22  500   4.752   4.016   0.842 -0.3357  0.9026  0.1333
   19phy    C21  501   4.749   4.133   0.739  0.2096  0.5783 -1.1427
   19phy    C20  502   4.699   4.081   0.604 -0.0807 -0.4707  0.8242
   19phy    C18  503   4.672   4.186   0.489  0.1446  0.2541  0.3444
   19phy    O01  504   4.567   4.275   0.530 -0.6211 -0.2156 -0.6746
   19phy    H01  505   4.504   4.227   0.580 -2.6349  0.9972 -1.9235
   19phy    C19  506   4.611   4.101   0.372 -0.2882  0.4076 -0.2303
   19phy    C13  507   4.805   4.261   0.435  0.1667 -0.2433 -0.4938
   19phy     H3  508   4.839   4.316   0.526 -0.3064 -0.7826  0.0149
   19phy    O33  509   4.919   4.173   0.419 -0.3622 -0.4621 -0.5760
   19phy    H1B  510   4.924   4.138   0.332 -0.3474  1.3244 -1.3398
   19phy    C12  511   4.826   4.385   0.358  0.0095 -0.0753 -0.0462
   19phy    O11  512   4.825   4.372   0.216  0.0826 -0.4963 -0.3085
   19phy    H1A  513   4.903   4.328   0.189  0.2121  0.4377 -1.5575
   20phy    C35  514   4.537   0.165   2.012  0.2485 -0.3596 -0.2385
   20phy    C33  515   4.468   0.298   1.976 -0.0547  0.6016 -0.5489
   20phy    C34  516   4.495   0.333   1.832 -0.2191 -0.5188  0.8332
   20phy    C32  517   4.314   0.289   2.019 -0.3434  0.1143 -0.2678
   20phy    C31  518   4.258   0.422   2.070 -0.3276 -0.2337 -0.5726
   20phy    C30  519   4.118   0.405   2.121  0.5943  0.1339  0.5805
   20phy    C28  520   4.044   0.531   2.181  0.2806  0.5052  0.2705
   20phy    C29  521   3.954   0.603   2.082 -0.2674  0.2998  0.0771
   20phy    C27  522   3.963   0.491   2.305 -0.0513  0.0875  0.1127
   20phy    C26  523   4.018   0.545   2.438  0.1092 -0.4032 -0.9800
   20phy    C25  524   3.922   0.525   2.556 -0.6203  0.4978  0.0681
   20phy    C23  525   3.977   0.572   2.694  0.9693 -0.3122  0.1170
   20phy    C24  526   3.915   0.698   2.757 -0.0828  0.4089  0.1082
   20phy    C22  527   3.966   0.446   2.781 -0.5503 -0.0998 -0.2063
   20phy    C21  528   4.069   0.436   2.882 -0.6364  0.3337 -0.2686
   20phy    C20  529   4.055   0.303   2.959 -0.6076  0.5240  0.5564
   20phy    C18  530   4.156   0.273   3.072 -0.0503 -0.2141 -0.2278
   20phy    O01  531   4.153   0.390   3.161 -0.1091  0.1141  0.1486
   20phy    H01  532   4.197   0.462   3.120  0.1630  0.6229  1.3006
   20phy    C19  533   4.078   0.158   3.133 -0.6749  0.9641 -0.0099
   20phy    C13  534   4.308   0.242   3.023  0.1574  0.1079  0.2253
   20phy     H3  535   4.340   0.324   2.955  0.5592  1.3108  1.8133
   20phy    O33  536   4.308   0.132   2.932 -0.0956  0.3597  0.1213
   20phy    H1B  537   4.318   0.050   2.976 -0.2915 -0.7219 -1.7734
   20phy    C12  538   4.420   0.226   3.127 -0.2310 -0.2105  0.0420
   20phy    O11  539   4.553   0.222   3.084 -0.0154  0.3530  0.1704
   20phy    H1A  540   4.586   0.306   3.061  1.5134 -0.5178 -1.0618
   21phy    C35  541   4.824   4.567   1.460 -0.0952  0.1831  0.3019
   21phy    C33  542   4.783   4.444   1.373 -0.6660 -0.7565  0.4876
   21phy    C34  543   4.720   4.358   1.475 -0.0722  0.4133  0.0272
   21phy    C32  544   4.678   4.487   1.272 -0.2696 -0.0023  0.7015
   21phy    C31  545   4.734   4.485   1.128  0.0661 -0.1998  0.1093
   21phy    C30  546   4.654   4.568   1.019 -0.1325 -0.3326 -0.1633
   21phy    C28  547   4.693   4.545   0.876 -0.3194  0.6220 -0.1360
   21phy    C29  548   4.581   4.561   0.772 -0.0259  0.2082 -0.3319
   21phy    C27  549   4.817   4.625   0.841 -0.6755  0.5481  0.4135
   21phy    C26  550   4.920   4.561   0.742 -0.6028 -0.1069 -0.0581
   21phy    C25  551   5.057   4.637   0.737 -0.3391 -0.0383 -0.3417
   21phy    C23  552   5.168   4.579   0.647 -0.5995 -0.8888  0.0675
   21phy    C24  553   5.280   4.679   0.627  0.5365  0.0297  0.5863
   21phy    C22  554   5.240   4.447   0.689 -0.0306  0.7488  0.2453
   21phy    C21  555   5.205   4.324   0.607 -0.5501 -0.0769 -0.1811
   21phy    C20  556   5.238   4.179   0.662  0.2581  0.1383 -0.3089
   21phy    C18  557   5.187   4.041   0.607 -0.2564 -0.7087  0.0117
   21phy    O01  558   5.039   4.035   0.609 -0.6487  0.0991 -0.1768
   21phy    H01  559   4.998   4.107   0.566 -1.3721 -0.0061  0.3153
   21phy    C19  560   5.239   3.937   0.714  0.0762 -0.3190 -0.2423
   21phy    C13  561   5.248   4.012   0.461 -0.1553  0.5296 -0.3984
   21phy     H3  562   5.190   4.082   0.395 -1.7485 -0.3987 -0.0525
   21phy    O33  563   5.377   4.050   0.423 -0.5009 -1.0620 -0.2506
   21phy    H1B  564   5.409   4.113   0.484 -1.2216 -0.6755 -0.2640
   21phy    C12  565   5.195   3.895   0.366 -0.5859 -0.4289  0.2119
   21phy    O11  566   5.069   3.853   0.400  0.6516 -0.3195 -0.2615
   21phy    H1A  567   5.046   3.897   0.480 -0.2976 -2.5103  0.7517
   22phy    C35  568   2.699   2.837   0.966 -0.0374 -0.0430  0.2848
   22phy    C33  569   2.641   2.981   0.977  0.3307  0.0624  0.4050
   22phy    C34  570   2.726   3.084   1.051 -0.3012  0.3208 -0.3676
   22phy    C32  571   2.607   3.036   0.837 -0.3538 -0.0609 -0.0349
   22phy    C31  572   2.464   3.092   0.823 -0.1728 -0.7497  0.3278
   22phy    C30  573   2.461   3.210   0.714 -0.8095  0.4503 -0.0380
   22phy    C28  574   2.337   3.300   0.715 -0.1062 -0.5999 -0.5478
   22phy    C29  575   2.332   3.399   0.826  0.1791  0.3365 -0.0785
   22phy    C27  576   2.336   3.392   0.592  0.5975 -0.4790  0.1801
   22phy    C26  577   2.284   3.343   0.459  0.0914 -0.2579  0.1736
   22phy    C25  578   2.288   3.453   0.351 -1.2646  0.4422 -0.0791
   22phy    C23  579   2.235   3.416   0.214 -0.0436 -0.1802 -0.3363
   22phy    C24  580   2.095   3.470   0.210  0.4544 -0.2783 -0.4673
   22phy    C22  581   2.314   3.485   0.102 -0.1785 -0.0757 -0.4903
   22phy    C21  582   2.332   3.407  -0.027 -0.0902 -0.2881 -0.3589
   22phy    C20  583   2.408   3.496  -0.124  0.1664  0.6820 -0.0137
   22phy    C18  584   2.422   3.448  -0.270  0.5520  0.2650  0.2707
   22phy    O01  585   2.460   3.308  -0.264  0.4942 -0.0890  0.4569
   22phy    H01  586   2.552   3.295  -0.257  0.1095 -4.0584  0.4142
   22phy    C19  587   2.543   3.526  -0.322 -0.2497 -0.3976  0.1130
   22phy    C13  588   2.283   3.457  -0.355  0.5885 -0.1395 -0.1459
   22phy     H3  589   2.216   3.392  -0.292  0.1533  1.0800  0.6888
   22phy    O33  590   2.215   3.583  -0.330 -0.0003 -0.5861 -0.4844
   22phy    H1B  591   2.268   3.649  -0.372 -0.8348 -0.3206 -1.1532
   22phy    C12  592   2.242   3.364  -0.474  0.0956  0.4469  0.3304
   22phy    O11  593   2.276   3.378  -0.606 -0.5307  0.3463 -0.1802
   22phy    H1A  594   2.215   3.440  -0.640 -0.0998  0.0598 -1.5364
   23phy    C35  595   1.240   3.499   1.886  0.3797 -0.7450  0.4453
   23phy    C33  596   1.090   3.547   1.883  0.1369 -0.4226 -0.3328
   23phy    C34  597   0.978   3.457   1.854 -0.1360  0.2403 -0.6247
   23phy    C32  598   1.074   3.624   2.020 -0.3170 -0.0657  0.8640
   23phy    C31  599   1.000   3.756   2.006 -0.1328  0.6168 -0.5547
   23phy    C30  600   0.989   3.827   2.140 -0.3476  0.1598 -0.1104
   23phy    C28  601   0.901   3.947   2.144  1.0098  0.5494  0.1771
   23phy    C29  602   0.750   3.905   2.156  0.2963 -0.1273  0.1989
   23phy    C27  603   0.926   4.024   2.273  0.2627  1.0342 -0.1311
   23phy    C26  604   1.043   4.125   2.278  0.7305  0.3510  0.2839
   23phy    C25  605   1.051   4.194   2.414  0.9844  0.1039  0.5146
   23phy    C23  606   1.161   4.299   2.429  0.1543  0.1286  0.6732
   23phy    C24  607   1.108   4.430   2.482  0.1278 -0.2456  0.2930
   23phy    C22  608   1.286   4.245   2.506  0.6756  0.1122 -0.0655
   23phy    C21  609   1.424   4.307   2.463  0.6464 -0.5843  0.7903
   23phy    C20  610   1.521   4.251   2.556 -0.3190 -0.6930 -0.3586
   23phy    C18  611   1.683   4.258   2.529  0.7659 -0.0222 -0.2773
   23phy    O01  612   1.718   4.397   2.515 -0.0577  0.4431  0.0706
   23phy    H01  613   1.809   4.398   2.491 -0.2273 -2.8429 -1.2965
   23phy    C19  614   1.733   4.230   2.672  0.0643  0.0125 -0.2633
   23phy    C13  615   1.738   4.156   2.414  0.1365 -0.5184 -0.2529
   23phy     H3  616   1.661   4.077   2.397 -2.2217  1.7260 -0.7753
   23phy    O33  617   1.852   4.085   2.452  0.5873 -0.2291 -0.6118
   23phy    H1B  618   1.915   4.154   2.462 -0.4441  0.7534 -0.6800
   23phy    C12  619   1.754   4.213   2.272 -0.7156 -0.2443  0.6276
   23phy    O11  620   1.874   4.288   2.255  0.0860 -0.4466  0.2359
   23phy    H1A  621   1.940   4.226   2.227 -0.1095 -0.7706  0.4781
   24phy    C35  622   0.822   4.674   1.386  0.3483  0.0597 -0.4497
   24phy    C33  623   0.768   4.812   1.415  0.2401  0.0186 -0.9962
   24phy    C34  624   0.836   4.900   1.316  0.4785 -0.1436  0.0657
   24phy    C32  625   0.618   4.842   1.417  0.1590  0.2137 -0.0921
   24phy    C31  626   0.574   4.946   1.521  0.1844  0.5900 -0.4640
   24phy    C30  627   0.426   4.976   1.527 -0.5244 -0.6538 -0.5074
   24phy    C28  628   0.387   5.069   1.642 -0.4358 -0.3892  0.0233
   24phy    C29  629   0.313   5.198   1.598  0.1258 -0.7865 -0.4848
   24phy    C27  630   0.297   4.990   1.738 -0.2386 -0.3729  0.0679
   24phy    C26  631   0.353   4.982   1.882 -0.7910  0.4483  0.0267
   24phy    C25  632   0.270   4.891   1.982 -0.6293 -0.5565  0.1271
   24phy    C23  633   0.317   4.897   2.128  0.1813  0.3425 -0.5204
   24phy    C24  634   0.233   5.001   2.206 -0.0488 -0.3042 -0.6431
   24phy    C22  635   0.295   4.755   2.186 -0.3387  0.0197  0.0714
   24phy    C21  636   0.402   4.719   2.288  0.3055 -0.2489  0.0309
   24phy    C20  637   0.368   4.592   2.365 -0.0360 -0.1156  0.2854
   24phy    C18  638   0.446   4.570   2.496 -0.1944  0.3244 -0.5129
   24phy    O01  639   0.445   4.689   2.579 -0.5768  0.3098 -0.0561
   24phy    H01  640   0.489   4.672   2.659  0.5355  1.4419 -0.3911
   24phy    C19  641   0.358   4.460   2.563  0.1465  0.0366 -0.3416
   24phy    C13  642   0.602   4.524   2.497 -0.0418 -0.5637  0.6395
   24phy     H3  643   0.618   4.442   2.423  1.2207 -1.1340  1.5124
   24phy    O33  644   0.639   4.453   2.618  0.1289  0.2337 -0.1784
   24phy    H1B  645   0.657   4.507   2.693 -0.7329 -2.1447  1.8978
   24phy    C12  646   0.715   4.625   2.458 -0.3376 -0.1560  0.4704
   24phy    O11  647   0.747   4.717   2.550 -0.2698 -0.3988 -0.3768
   24phy    H1A  648   0.698   4.794   2.525  0.3223 -0.2083 -0.9588
   25phy    C35  649   1.417   4.106   1.470  0.2362  0.1522 -0.0312
   25phy    C33  650   1.375   4.130   1.326 -0.2736  0.4643 -0.2485
   25phy    C34  651   1.430   4.011   1.241  0.5654  0.2990  0.6948
   25phy    C32  652   1.228   4.174   1.314  0.3076  0.3433 -0.3534
   25phy    C31  653   1.189   4.264   1.193 -0.2665 -0.0636 -0.0089
   25phy    C30  654   1.039   4.295   1.187 -0.0414  0.1865 -0.1129
   25phy    C28  655   0.998   4.365   1.055  0.0038  0.2908  0.1088
   25phy    C29  656   0.872   4.305   1.002  0.0912 -0.2393  0.2690
   25phy    C27  657   0.996   4.519   1.078 -0.3640 -0.0566 -0.4993
   25phy    C26  658   1.011   4.596   0.952 -0.7886 -0.6193  0.2694
   25phy    C25  659   1.036   4.748   0.987  0.4927  0.6645 -0.4317
   25phy    C23  660   1.034   4.852   0.874  0.5685 -0.0849  0.4327
   25phy    C24  661   0.975   4.987   0.929  0.1816  0.1876  0.2717
   25phy    C22  662   1.162   4.869   0.784  0.0346  0.5490  0.3448
   25phy    C21  663   1.126   4.837   0.641  0.5182 -0.0790  0.1852
   25phy    C20  664   1.240   4.848   0.538  0.0376  0.3192  0.1332
   25phy    C18  665   1.234   4.786   0.400 -0.4040  0.6004  0.3978
   25phy    O01  666   1.241   4.646   0.413  0.1295 -0.2879  0.7027
   25phy    H01  667   1.193   4.604   0.344  2.1416 -0.3708 -0.7485
   25phy    C19  668   1.378   4.819   0.346 -0.0600 -0.7480  0.1730
   25phy    C13  669   1.103   4.828   0.308 -0.2658  0.7564 -0.6776
   25phy     H3  670   1.015   4.791   0.366 -1.5166  1.2903 -2.1877
   25phy    O33  671   1.066   4.969   0.306 -0.8927  0.6652  0.0552
   25phy    H1B  672   1.039   4.991   0.393 -1.5860 -0.3454  0.1254
   25phy    C12  673   1.045   4.739   0.192  0.3966  1.0081 -0.8062
   25phy    O11  674   1.114   4.626   0.146  0.0840 -0.0565 -0.2518
   25phy    H1A  675   1.063   4.577   0.085  0.1612 -2.3345  1.3859
   26phy    C35  676   0.720   0.437   1.921 -0.0609  0.3750 -0.6911
   26phy    C33  677   0.609   0.343   1.964 -0.5586  0.2859 -0.1560
   26phy    C34  678   0.516   0.318   1.840 -0.0054 -0.2113 -0.1708
   26phy    C32  679   0.665   0.216   2.026  0.1260  0.4818 -0.0710
   26phy    C31  680   0.607   0.183   2.162  0.5150 -0.1728 -0.4652
   26phy    C30  681   0.706   0.082   2.229 -0.2063 -0.8384 -0.2615
   26phy    C28  682   0.692   0.045   2.376  0.2993 -0.2556 -0.2521
   26phy    C29  683   0.626  -0.092   2.384 -0.3607  0.3804  0.1540
   26phy    C27  684   0.832   0.050   2.437 -0.6523 -0.6594 -0.0748
   26phy    C26  685   0.851   0.116   2.575 -0.0979 -0.4323 -0.7887
   26phy    C25  686   0.989   0.067   2.629  0.2552  0.2133  0.5189
   26phy    C23  687   1.041   0.135   2.757 -0.1402 -0.0166  0.2084
   26phy    C24  688   1.127   0.035   2.836  0.6322 -0.2328  0.5196
   26phy    C22  689   1.120   0.263   2.724  0.6491 -0.3729 -0.3919
   26phy    C21  690   1.135   0.370   2.835 -0.3889  0.3299 -0.9889
   26phy    C20  691   1.175   0.504   2.767 -0.0436 -0.4696  0.0054
   26phy    C18  692   1.208   0.634   2.850 -0.2735  0.3528 -0.0280
   26phy    O01  693   1.304   0.598   2.943  0.2766 -0.0825  0.7687
   26phy    H01  694   1.333   0.676   2.987 -3.0367  2.6808 -1.4143
   26phy    C19  695   1.278   0.720   2.750  0.6312  0.7842  1.3105
   26phy    C13  696   1.089   0.706   2.933 -0.1713 -0.0783  0.3214
   26phy     H3  697   1.000   0.719   2.866  0.8607  0.7955 -0.9366
   26phy    O33  698   1.118   0.845   2.972  0.2862 -0.1578 -0.3239
   26phy    H1B  699   1.201   0.857   3.015 -0.4747 -2.1078  1.8924
   26phy    C12  700   1.042   0.635   3.065 -0.5481 -0.2857 -0.5188
   26phy    O11  701   0.927   0.690   3.119  0.0938 -0.6462 -0.4068
   26phy    H1A  702   0.945   0.782   3.116  1.0343 -0.7669  0.8309
   27phy    C35  703   0.557   0.102   0.909  0.3829  0.1438 -0.1182
   27phy    C33  704   0.592   0.122   1.053  0.1173  0.4041  0.0885
   27phy    C34  705   0.537   0.006   1.140  0.3459 -0.1897 -0.4358
   27phy    C32  706   0.741   0.150   1.081  0.3116  0.0698 -0.0451
   27phy    C31  707   0.786   0.289   1.084  0.4132  0.0054 -0.1658
   27phy    C30  708   0.934   0.297   1.102  0.5634  0.2162  0.3012
   27phy    C28  709   0.991   0.441   1.097 -0.8137 -0.6851  0.2522
   27phy    C29  710   1.007   0.507   1.232 -0.0765 -0.4804 -0.7373
   27phy    C27  711   1.124   0.427   1.019 -0.2285  0.0240 -0.2556
   27phy    C26  712   1.153   0.551   0.944  0.1850  0.0654 -0.0810
   27phy    C25  713   1.297   0.551   0.897  0.4415 -0.1866 -0.1123
   27phy    C23  714   1.337   0.660   0.797 -0.2044 -0.1152 -0.6419
   27phy    C24  715   1.357   0.807   0.852 -0.0226 -0.3496  0.0402
   27phy    C22  716   1.472   0.611   0.739  0.3329  0.3746 -0.2278
   27phy    C21  717   1.484   0.619   0.588  0.4705 -0.5134  0.2394
   27phy    C20  718   1.610   0.551   0.545  0.3372  0.5090 -0.4375
   27phy    C18  719   1.687   0.567   0.410 -0.8971 -0.4186  0.1138
   27phy    O01  720   1.591   0.550   0.300  0.3748  0.2071 -0.1020
   27phy    H01  721   1.565   0.460   0.310  0.5770  0.2299  0.7784
   27phy    C19  722   1.788   0.447   0.423  0.8730  0.0500  0.6784
   27phy    C13  723   1.760   0.709   0.410 -0.1776 -0.5175 -0.0337
   27phy     H3  724   1.680   0.783   0.383  2.4104  1.8174 -1.8628
   27phy    O33  725   1.804   0.774   0.533 -0.3960  0.1693  0.3429
   27phy    H1B  726   1.765   0.860   0.528  0.6422  0.6224 -0.0397
   27phy    C12  727   1.827   0.768   0.281  0.4234  0.3476 -0.8239
   27phy    O11  728   1.772   0.749   0.154  0.2647  0.0406 -0.1860
   27phy    H1A  729   1.757   0.656   0.149 -0.4138 -0.2403  3.7706
   28phy    C35  730   1.466   2.333   0.986  0.2363  0.5252  0.6511
   28phy    C33  731   1.526   2.411   1.097 -0.3551  0.1034 -0.2417
   28phy    C34  732   1.426   2.462   1.198  1.0389  0.6371  0.0770
   28phy    C32  733   1.636   2.336   1.176  0.0840 -0.3871 -0.7541
   28phy    C31  734   1.790   2.358   1.152  0.4466 -0.4306  0.2445
   28phy    C30  735   1.870   2.281   1.254  0.0637  0.6258 -0.3447
   28phy    C28  736   2.023   2.297   1.230 -0.0744 -0.3625  0.5597
   28phy    C29  737   2.073   2.407   1.323  0.0272  0.1578  0.3849
   28phy    C27  738   2.105   2.171   1.260  0.1938 -0.1160 -0.4162
   28phy    C26  739   2.195   2.139   1.138 -0.2769 -0.1434  0.0314
   28phy    C25  740   2.285   2.018   1.149 -0.0781 -0.0861  0.3927
   28phy    C23  741   2.374   1.997   1.022 -0.1996  0.0354 -0.3888
   28phy    C24  742   2.517   1.954   1.054 -0.4144 -0.1090 -0.0388
   28phy    C22  743   2.315   1.894   0.931 -0.0862  0.2747 -0.6918
   28phy    C21  744   2.315   1.933   0.779  0.2281  0.2439  0.0350
   28phy    C20  745   2.268   1.818   0.690 -0.1506 -0.3099  0.1041
   28phy    C18  746   2.281   1.816   0.531  0.5671 -0.1873  0.2728
   28phy    O01  747   2.201   1.917   0.475  0.0801  0.0082  0.0569
   28phy    H01  748   2.118   1.876   0.461 -0.2535 -0.2789  2.5860
   28phy    C19  749   2.208   1.680   0.495 -0.2717 -0.2260 -0.0841
   28phy    C13  750   2.425   1.819   0.471 -0.5415  0.3980 -0.3078
   28phy     H3  751   2.464   1.920   0.500  0.3930  0.0350 -0.2753
   28phy    O33  752   2.528   1.744   0.530  0.2424  0.2195  0.1297
   28phy    H1B  753   2.519   1.747   0.624 -0.6536  1.4748  0.0294
   28phy    C12  754   2.473   1.861   0.324 -0.4592 -0.1195  0.3669
   28phy    O11  755   2.370   1.907   0.239 -0.4729 -0.0182  0.1072
   28phy    H1A  756   2.408   1.964   0.175  0.3735  0.4438  0.9920
   29phy    C35  757   0.910   3.414   0.539 -0.0740 -0.1399 -0.0231
   29phy    C33  758   0.899   3.486   0.666  0.1987 -0.4046 -0.0192
   29phy    C34  759   0.880   3.387   0.777  0.2676  0.3855  0.2362
   29phy    C32  760   1.021   3.581   0.693 -0.2514 -0.2261 -0.7562
   29phy    C31  761   0.983   3.701   0.782 -0.3158  0.3431 -0.1795
   29phy    C30  762   1.091   3.809   0.777 -0.2132  0.1059 -0.4839
   29phy    C28  763   1.048   3.945   0.841 -0.7327  0.8386  0.0937
   29phy    C29  764   1.099   3.948   0.987 -0.2841  0.3115  0.8407
   29phy    C27  765   1.110   4.063   0.766  0.1498 -0.1226  0.3446
   29phy    C26  766   1.029   4.134   0.654  0.2088 -0.0408 -0.5931
   29phy    C25  767   1.100   4.255   0.598 -0.2406 -0.3615  0.3202
   29phy    C23  768   1.015   4.323   0.482  0.2136  0.2993  0.2253
   29phy    C24  769   1.004   4.469   0.506  0.6628  0.3108 -0.0715
   29phy    C22  770   1.082   4.288   0.341  0.6171  0.1978 -0.3194
   29phy    C21  771   0.999   4.317   0.214 -0.0723  0.7400  0.1649
   29phy    C20  772   1.096   4.301   0.092  0.1912  0.1208  0.1705
   29phy    C18  773   1.027   4.285  -0.052 -0.0938 -0.5140  0.1515
   29phy    O01  774   0.921   4.186  -0.051 -0.1006  0.2622  0.0755
   29phy    H01  775   0.846   4.218  -0.006  0.6134  1.7829  0.2644
   29phy    C19  776   1.137   4.232  -0.142 -0.0940 -0.1685  0.3892
   29phy    C13  777   0.965   4.418  -0.108  0.4343 -0.3853  0.3871
   29phy     H3  778   0.887   4.444  -0.032  1.2387 -0.7891  1.3873
   29phy    O33  779   1.038   4.537  -0.091 -0.0784 -0.0548 -0.5442
   29phy    H1B  780   1.092   4.541  -0.167 -0.2576  1.0115 -0.6238
   29phy    C12  781   0.856   4.426  -0.224 -0.6191 -0.2411 -0.0423
   29phy    O11  782   0.794   4.554  -0.250 -0.3793  0.3046 -0.2741
   29phy    H1A  783   0.860   4.612  -0.280 -0.2062 -0.5656 -1.6808
   30phy    C35  784   0.906   3.890   1.291  0.0439  0.5868  0.1450
   30phy    C33  785   0.827   3.937   1.411 -0.5341  0.2535  0.2399
   30phy    C34  786   0.901   3.892   1.537 -0.3262  0.3841  0.2471
   30phy    C32  787   0.819   4.092   1.413 -0.1333  0.0944  0.1874
   30phy    C31  788   0.681   4.142   1.352  0.4417  0.3205  0.3613
   30phy    C30  789   0.645   4.290   1.362  0.0744  0.5405  0.3809
   30phy    C28  790   0.516   4.329   1.291  0.3044  0.0134  0.6144
   30phy    C29  791   0.385   4.320   1.366 -0.1185  0.0155  0.1859
   30phy    C27  792   0.552   4.472   1.234  0.2488 -0.4262 -0.4682
   30phy    C26  793   0.506   4.504   1.095  0.4471  0.3607 -0.0568
   30phy    C25  794   0.569   4.626   1.027  0.3984 -0.5716 -0.6269
   30phy    C23  795   0.512   4.653   0.883  0.2880 -0.5429 -0.5312
   30phy    C24  796   0.493   4.808   0.846  0.2493  0.8680 -0.6186
   30phy    C22  797   0.590   4.587   0.767 -0.0761  0.1059  0.1089
   30phy    C21  798   0.500   4.516   0.666  0.3001 -0.3791 -0.7581
   30phy    C20  799   0.570   4.455   0.545  0.2607  0.2698 -0.4214
   30phy    C18  800   0.484   4.358   0.451 -0.9199 -0.8064  0.0269
   30phy    O01  801   0.408   4.268   0.527 -0.4197  0.1544 -0.0756
   30phy    H01  802   0.457   4.248   0.604 -1.0999 -0.9952  0.0886
   30phy    C19  803   0.599   4.273   0.393  0.8346  0.8407 -0.5867
   30phy    C13  804   0.404   4.437   0.339  0.0971  0.1378 -0.5258
   30phy     H3  805   0.327   4.496   0.395  0.0790 -0.8181  0.4799
   30phy    O33  806   0.462   4.544   0.264 -0.1000 -0.5518  0.3079
   30phy    H1B  807   0.472   4.623   0.313  0.9339 -0.4924  0.0305
   30phy    C12  808   0.288   4.371   0.255 -0.7072 -0.1901  0.1434
   30phy    O11  809   0.323   4.336   0.123  0.1815  0.2228 -0.3730
   30phy    H1A  810   0.363   4.406   0.075  0.7411 -0.4543 -0.9322
   31phy    C35  811   1.340   0.183   2.415  0.0103  0.1975 -0.0343
   31phy    C33  812   1.471   0.255   2.400  0.0565 -0.5239  0.3332
   31phy    C34  813   1.569   0.170   2.326 -0.0098 -0.5030 -0.2593
   31phy    C32  814   1.450   0.392   2.334 -0.7391  0.5017  0.4531
   31phy    C31  815   1.540   0.504   2.393 -0.1040 -0.6771 -0.1472
   31phy    C30  816   1.570   0.607   2.285 -0.3278 -0.9629  0.0850
   31phy    C28  817   1.647   0.738   2.335 -0.0535  0.0641  0.0999
   31phy    C29  818   1.775   0.771   2.258  0.5832  0.1267  0.5284
   31phy    C27  819   1.561   0.860   2.360 -0.1248 -0.0244 -0.3268
   31phy    C26  820   1.561   0.924   2.494  0.2287 -0.6489 -0.0307
   31phy    C25  821   1.480   1.057   2.503  0.3959  0.4827 -0.0468
   31phy    C23  822   1.518   1.159   2.610 -0.2033 -0.5507  0.0091
   31phy    C24  823   1.554   1.299   2.554 -0.0661 -0.0713 -0.4077
   31phy    C22  824   1.406   1.179   2.723  0.1200 -0.2589  0.4093
   31phy    C21  825   1.462   1.198   2.863  0.3365  0.1218 -0.3586
   31phy    C20  826   1.354   1.277   2.935  0.1993 -0.0644  0.0872
   31phy    C18  827   1.335   1.294   3.091 -0.1373 -0.1380 -0.2296
   31phy    O01  828   1.464   1.317   3.159 -0.1151  0.3462  0.1967
   31phy    H01  829   1.514   1.391   3.130 -0.6485  0.3196 -0.8473
   31phy    C19  830   1.260   1.428   3.107 -0.0657 -0.3011 -0.2576
   31phy    C13  831   1.271   1.160   3.157  0.3492 -0.1296  0.3102
   31phy     H3  832   1.328   1.070   3.122 -0.6419 -0.6284 -0.0721
   31phy    O33  833   1.141   1.137   3.104 -0.6500 -0.5469  0.2547
   31phy    H1B  834   1.075   1.179   3.155 -0.4688  1.2069 -0.8745
   31phy    C12  835   1.274   1.133   3.322 -0.2336  0.0280  0.0818
   31phy    O11  836   1.389   1.166   3.393 -0.0764 -0.3449  0.0727
   31phy    H1A  837   1.464   1.121   3.359 -0.2650 -0.9240  0.4284
   32phy    C35  838   2.689   1.848   2.126  0.1830 -0.3071 -0.4067
   32phy    C33  839   2.553   1.865   2.054 -0.7712 -0.5774  0.2989
   32phy    C34  840   2.570   1.984   1.960 -0.3457  0.1204 -0.0737
   32phy    C32  841   2.517   1.739   1.971  0.0391 -0.8867 -0.2426
   32phy    C31  842   2.376   1.692   1.956  0.4224 -0.1504 -0.0304
   32phy    C30  843   2.379   1.544   1.913 -0.0154  0.4134 -0.4659
   32phy    C28  844   2.243   1.483   1.910  0.8128  0.0140 -0.3290
   32phy    C29  845   2.203   1.446   1.761 -0.1313 -0.4211 -0.3775
   32phy    C27  846   2.231   1.358   2.008 -0.2643 -0.0478  0.4338
   32phy    C26  847   2.100   1.341   2.098  0.3683 -0.8133  0.0665
   32phy    C25  848   2.086   1.218   2.182  0.4089  0.0204 -0.0504
   32phy    C23  849   1.965   1.219   2.286 -0.1142  0.1467 -0.0294
   32phy    C24  850   1.835   1.160   2.225 -0.0700 -0.1578 -0.7584
   32phy    C22  851   1.992   1.141   2.417 -0.2619 -0.0203  0.5713
   32phy    C21  852   1.950   1.234   2.535  0.5771  0.0507  0.1789
   32phy    C20  853   2.016   1.178   2.663 -0.1337 -0.2952  0.3599
   32phy    C18  854   1.958   1.212   2.804  0.0112  0.6781  0.5864
   32phy    O01  855   1.829   1.154   2.808 -0.0730 -0.0060 -0.0005
   32phy    H01  856   1.832   1.060   2.812 -0.1479  0.0207  1.2221
   32phy    C19  857   2.043   1.119   2.890  0.7963 -0.0406 -0.0993
   32phy    C13  858   1.952   1.365   2.848 -0.2449  0.0441  0.3217
   32phy     H3  859   2.049   1.411   2.816  0.1097 -1.8674 -1.6492
   32phy    O33  860   1.953   1.380   2.989  0.1420 -0.8511  0.6769
   32phy    H1B  861   1.960   1.473   2.999 -2.4216 -0.3395 -1.1841
   32phy    C12  862   1.831   1.452   2.791 -0.2689 -0.2459  0.1379
   32phy    O11  863   1.706   1.415   2.844 -0.2693 -0.6196  0.6890
   32phy    H1A  864   1.685   1.327   2.821  1.2827 -1.2390  1.5215
   33phy    C35  865   1.053   0.554   2.187  0.5708  0.1544 -0.2055
   33phy    C33  866   1.142   0.679   2.193  0.4190 -0.2981 -0.3872
   33phy    C34  867   1.183   0.709   2.047  0.5654 -0.3802 -0.3152
   33phy    C32  868   1.071   0.802   2.263 -0.0317  0.5446 -0.0489
   33phy    C31  869   1.046   0.815   2.412  0.0209  0.1627  0.1845
   33phy    C30  870   1.021   0.959   2.463 -0.7218  0.2150  0.2227
   33phy    C28  871   0.973   0.979   2.603  0.2653  0.1755 -0.3694
   33phy    C29  872   1.019   1.109   2.648  0.4401  0.0565  0.1535
   33phy    C27  873   0.821   0.958   2.613 -0.5087 -0.0812 -0.3435
   33phy    C26  874   0.746   0.946   2.746  0.0580 -0.4758  0.5047
   33phy    C25  875   0.614   0.874   2.736 -0.2692 -0.4307 -0.1672
   33phy    C23  876   0.531   0.875   2.863 -0.2233 -0.1053  0.3270
   33phy    C24  877   0.428   0.990   2.870 -0.3775  0.6383  0.1985
   33phy    C22  878   0.451   0.739   2.885  0.2460 -0.6973 -0.2312
   33phy    C21  879   0.510   0.646   2.987 -0.4086  0.4450 -0.0330
   33phy    C20  880   0.429   0.517   3.016 -0.3004  0.2768  0.0021
   33phy    C18  881   0.498   0.395   3.089  0.0187 -0.2441  0.6053
   33phy    O01  882   0.539   0.427   3.225  0.2029 -0.0496  0.1204
   33phy    H01  883   0.584   0.510   3.221  1.6604 -0.7539  1.0540
   33phy    C19  884   0.382   0.297   3.109 -0.0327 -0.9530  0.4897
   33phy    C13  885   0.618   0.313   3.007 -0.6964 -0.2103  0.2185
   33phy     H3  886   0.600   0.310   2.896  0.0785  1.7697  0.0034
   33phy    O33  887   0.638   0.176   3.039 -0.5870  0.7847  0.0255
   33phy    H1B  888   0.673   0.171   3.126 -1.6291  1.8160  0.5243
   33phy    C12  889   0.757   0.383   3.021  0.3440 -0.4248  0.5333
   33phy    O11  890   0.831   0.395   3.139  0.8040  0.2099  0.1432
   33phy    H1A  891   0.853   0.485   3.155 -0.4660  0.8151 -1.2612
   34phy    C35  892   4.193   3.262   0.639 -0.1317  0.3928 -0.0243
   34phy    C33  893   4.228   3.211   0.779 -0.1658  0.1968 -0.3042
   34phy    C34  894   4.328   3.311   0.829  0.0758  0.8726  0.1030
   34phy    C32  895   4.124   3.189   0.893 -0.1234  0.0885 -0.0023
   34phy    C31  896   4.033   3.070   0.871 -0.3705  0.5197 -0.6826
   34phy    C30  897   3.939   3.025   0.982 -0.3984  0.2695  0.4610
   34phy    C28  898   3.874   2.889   0.950 -0.4741  0.3256  0.0353
   34phy    C29  899   3.892   2.802   1.072 -0.6268 -0.3292  0.4811
   34phy    C27  900   3.721   2.883   0.910 -0.6265  0.2334  0.2684
   34phy    C26  901   3.680   2.908   0.768 -0.3139 -0.3503  0.4768
   34phy    C25  902   3.530   2.911   0.762  0.2489  0.5363  0.6535
   34phy    C23  903   3.463   2.985   0.643 -0.2417  0.5699 -0.5566
   34phy    C24  904   3.368   2.884   0.580  0.2244  0.2620  0.8085
   34phy    C22  905   3.401   3.115   0.695 -0.2788  0.3437  0.0533
   34phy    C21  906   3.394   3.234   0.593 -0.1663  0.0189  0.7099
   34phy    C20  907   3.320   3.357   0.650 -0.1862  0.0552 -0.3811
   34phy    C18  908   3.303   3.490   0.560  0.0488 -0.4753  0.3510
   34phy    O01  909   3.441   3.534   0.526 -0.0641  0.3356  0.5447
   34phy    H01  910   3.498   3.551   0.599  0.2178  1.6700  0.0453
   34phy    C19  911   3.255   3.595   0.660 -0.2844 -0.4531 -0.9850
   34phy    C13  912   3.200   3.475   0.432 -0.1474 -0.1131  0.3487
   34phy     H3  913   3.149   3.376   0.446  1.6398 -1.5283 -2.2966
   34phy    O33  914   3.079   3.553   0.433  0.3494 -0.0644 -0.4876
   34phy    H1B  915   3.003   3.500   0.416 -1.2060  1.4204  1.3113
   34phy    C12  916   3.239   3.416   0.294 -0.3189 -0.4088  0.2761
   34phy    O11  917   3.281   3.506   0.194  0.5574  0.5545  0.1245
   34phy    H1A  918   3.249   3.593   0.208  0.2309  0.2876  1.0680
   35phy    C35  919   1.713   1.441   1.935 -0.4322  0.4202 -0.0954
   35phy    C33  920   1.565   1.403   1.960  0.0441  0.1571  0.5568
   35phy    C34  921   1.538   1.350   2.103  0.0897  0.3730  0.7960
   35phy    C32  922   1.484   1.533   1.920  0.2805  0.4442 -0.1240
   35phy    C31  923   1.345   1.502   1.855  0.1258 -0.5223  0.0709
   35phy    C30  924   1.274   1.622   1.789  0.0718 -0.7065  0.7165
   35phy    C28  925   1.145   1.591   1.716 -0.2275 -0.1025 -0.0293
   35phy    C29  926   1.019   1.604   1.802 -0.0580  0.1831  0.1835
   35phy    C27  927   1.141   1.668   1.588 -0.0330 -0.1980  0.3445
   35phy    C26  928   1.073   1.588   1.475 -0.2726  0.1543  0.2132
   35phy    C25  929   1.066   1.674   1.349 -0.2958 -0.0009  0.2378
   35phy    C23  930   1.026   1.600   1.213 -0.0835 -0.3081  0.5767
   35phy    C24  931   0.909   1.669   1.134  0.2560  0.3408 -0.7042
   35phy    C22  932   1.155   1.571   1.143 -0.8687  0.0008 -0.6540
   35phy    C21  933   1.173   1.435   1.071 -0.6227  0.8851 -0.6127
   35phy    C20  934   1.327   1.426   1.036  0.1531 -0.2609  0.2483
   35phy    C18  935   1.387   1.312   0.942  0.1522 -0.7035  1.0907
   35phy    O01  936   1.345   1.187   0.990  0.4792 -0.3652  0.0583
   35phy    H01  937   1.340   1.188   1.084 -1.5422  1.6473  0.0103
   35phy    C19  938   1.539   1.307   0.967 -0.0121 -0.4299 -0.1185
   35phy    C13  939   1.346   1.345   0.787  0.1033  0.1052 -0.5355
   35phy     H3  940   1.235   1.360   0.799  0.1124  0.1697 -0.5325
   35phy    O33  941   1.379   1.471   0.730 -0.1111  0.1125  0.0561
   35phy    H1B  942   1.313   1.521   0.685  1.8165  2.6311 -0.2528
   35phy    C12  943   1.316   1.236   0.684  0.8604 -0.0882  0.3744
   35phy    O11  944   1.256   1.118   0.738 -0.1464 -0.0160  0.1495
   35phy    H1A  945   1.277   1.116   0.830 -1.7027  0.8153  0.5688
   36phy    C35  946   2.564   1.744   3.032  0.6050 -0.0741  0.0194
   36phy    C33  947   2.472   1.792   2.921 -0.0255 -0.3588 -0.0879
   36phy    C34  948   2.564   1.892   2.843 -0.6542  0.1905  0.5308
   36phy    C32  949   2.398   1.683   2.834  0.3599  0.5080 -0.7042
   36phy    C31  950   2.302   1.728   2.729  0.1078  0.4556  0.2686
   36phy    C30  951   2.281   1.621   2.621 -0.1478 -0.1160 -0.1812
   36phy    C28  952   2.196   1.671   2.506 -0.6275  0.2924 -0.4524
   36phy    C29  953   2.286   1.668   2.385  0.1988 -0.5893  0.9648
   36phy    C27  954   2.069   1.593   2.480 -0.0553 -0.3151  0.1917
   36phy    C26  955   1.947   1.686   2.467  0.0761  0.5065 -0.6774
   36phy    C25  956   1.827   1.619   2.391 -0.4646 -0.3221 -0.3232
   36phy    C23  957   1.718   1.730   2.373 -0.2818  0.0783 -0.6074
   36phy    C24  958   1.655   1.718   2.232 -0.4349 -0.2547  0.2532
   36phy    C22  959   1.610   1.715   2.484 -0.2877 -0.1631  0.4132
   36phy    C21  960   1.609   1.832   2.575  0.4426 -0.2811 -0.0954
   36phy    C20  961   1.523   1.784   2.691 -0.7818  0.2230  0.1479
   36phy    C18  962   1.509   1.860   2.825  0.5568 -0.2236  0.6334
   36phy    O01  963   1.461   1.996   2.811  0.6337  0.3699 -0.0853
   36phy    H01  964   1.383   1.993   2.759  1.0422  0.6488 -0.7220
   36phy    C19  965   1.389   1.778   2.882 -0.3736  0.2148 -0.3330
   36phy    C13  966   1.636   1.857   2.927 -0.3843 -0.1821 -0.1789
   36phy     H3  967   1.664   1.751   2.949  1.5010  0.3995  0.3918
   36phy    O33  968   1.602   1.902   3.062 -0.0293 -0.2682 -0.2955
   36phy    H1B  969   1.587   1.993   3.044  0.4588 -0.4932 -2.0825
   36phy    C12  970   1.769   1.934   2.886  0.1320  0.2843  0.2275
   36phy    O11  971   1.880   1.897   2.964  0.1247  0.2822 -0.1703
   36phy    H1A  972   1.930   1.975   2.973 -0.1246  0.5385 -0.8942
   37phy    C35  973   1.703   1.431   1.313  0.2402 -0.2910  0.0754
   37phy    C33  974   1.660   1.375   1.449  0.1188  0.0330  0.2220
   37phy    C34  975   1.717   1.471   1.550 -0.1392  0.1176  0.0588
   37phy    C32  976   1.505   1.353   1.462 -0.3834 -0.5487 -0.4623
   37phy    C31  977   1.442   1.214   1.423 -0.0954 -0.2422  0.1795
   37phy    C30  978   1.304   1.217   1.481 -0.1726 -0.3293  0.0002
   37phy    C28  979   1.222   1.084   1.470 -0.4797  0.1194 -0.0845
   37phy    C29  980   1.203   0.994   1.599  0.4855 -0.2548  0.0965
   37phy    C27  981   1.099   1.111   1.382 -0.3265 -0.3227  0.1598
   37phy    C26  982   1.068   0.997   1.282  0.0311 -0.1552 -0.0252
   37phy    C25  983   0.961   1.027   1.179  0.2594 -0.6057  0.6306
   37phy    C23  984   0.937   0.915   1.078 -0.0541 -0.2524 -0.8511
   37phy    C24  985   0.824   0.822   1.113  0.1848 -0.4746  0.2261
   37phy    C22  986   0.909   0.972   0.933  0.3287  0.1809  0.0522
   37phy    C21  987   1.001   0.941   0.823  0.6343  0.6241  0.7279
   37phy    C20  988   0.946   1.003   0.691  0.0886 -0.6166  0.1155
   37phy    C18  989   1.019   0.968   0.553  1.0584  0.1189  0.2095
   37phy    O01  990   1.159   0.994   0.554  0.1172 -0.3676  0.1413
   37phy    H01  991   1.191   1.034   0.633  3.9012  0.8431 -1.7651
   37phy    C19  992   0.958   1.068   0.448 -0.9099 -0.4297  0.2353
   37phy    C13  993   0.996   0.813   0.515  0.0012 -0.3648 -0.3606
   37phy     H3  994   1.046   0.757   0.599  0.1633  0.2715 -0.0188
   37phy    O33  995   0.868   0.759   0.537  0.2129  0.2359  0.1638
   37phy    H1B  996   0.801   0.798   0.485  0.6031  0.8163  0.0837
   37phy    C12  997   1.088   0.738   0.409  0.1937  0.1358 -0.2553
   37phy    O11  998   1.219   0.785   0.403  0.3268  0.0685  0.1672
   37phy    H1A  999   1.220   0.856   0.463 -0.0411  0.1299  0.1037
   38phy    C35 1000   0.947   1.172   1.880 -0.5192 -0.1129  0.4307
   38phy    C33 1001   1.046   1.160   1.992  0.0832 -0.3342 -0.0039
   38phy    C34 1002   1.178   1.098   1.951 -0.3905  0.4085  0.2412
   38phy    C32 1003   1.042   1.294   2.065  0.1551 -0.1113  0.2628
   38phy    C31 1004   1.105   1.301   2.203 -0.3651 -0.6352  0.0259
   38phy    C30 1005   1.095   1.437   2.270  0.7440  0.2290 -0.5283
   38phy    C28 1006   1.174   1.459   2.399 -0.7234 -0.3293  0.3288
   38phy    C29 1007   1.317   1.521   2.375  0.1283  0.3255  0.0911
   38phy    C27 1008   1.093   1.562   2.484  0.1752 -0.0046 -0.4949
   38phy    C26 1009   1.101   1.544   2.634 -0.2003 -0.4237 -0.0311
   38phy    C25 1010   0.986   1.629   2.707  0.4448  0.2679  0.1866
   38phy    C23 1011   0.991   1.612   2.864  0.1048  0.5958 -0.2267
   38phy    C24 1012   1.005   1.751   2.926 -0.1701  0.2234  0.2451
   38phy    C22 1013   0.865   1.543   2.925  0.1200  0.0782  0.1574
   38phy    C21 1014   0.906   1.418   3.006  0.5992  0.6422 -0.0672
   38phy    C20 1015   0.792   1.390   3.107  0.4172 -0.4002 -0.6113
   38phy    C18 1016   0.798   1.268   3.198 -0.3840  0.7063  0.5791
   38phy    O01 1017   0.932   1.252   3.249 -0.1477 -0.2404  0.2301
   38phy    H01 1018   0.959   1.315   3.314 -0.6353 -0.0628  0.2682
   38phy    C19 1019   0.706   1.301   3.317  0.3974 -0.0927  0.2937
   38phy    C13 1020   0.760   1.136   3.105 -0.0518  0.2731 -0.7903
   38phy     H3 1021   0.820   1.137   3.010  1.8536 -0.1474  0.3618
   38phy    O33 1022   0.626   1.139   3.062  0.1000 -0.2270 -0.2817
   38phy    H1B 1023   0.628   1.157   2.970 -1.4933  2.3157  0.0972
   38phy    C12 1024   0.796   0.989   3.157 -0.6204  0.1266 -0.3357
   38phy    O11 1025   0.931   0.958   3.169 -0.0417  0.4362  0.0478
   38phy    H1A 1026   0.987   0.998   3.104 -0.0538 -0.0171 -0.2469
   39phy    C35 1027   0.327   2.689   1.471 -0.0100  0.4428  0.4645
   39phy    C33 1028   0.396   2.753   1.355  0.0258  0.1910  0.4271
   39phy    C34 1029   0.302   2.755   1.237  0.0190 -0.1130 -0.4361
   39phy    C32 1030   0.458   2.891   1.365  0.6952 -0.6709  0.2707
   39phy    C31 1031   0.580   2.927   1.459 -0.0917 -0.4043  0.8071
   39phy    C30 1032   0.634   3.070   1.453 -0.0173 -0.1907 -0.2831
   39phy    C28 1033   0.731   3.102   1.569 -0.5229  1.0307  0.3645
   39phy    C29 1034   0.830   3.204   1.526  0.3439 -0.2549  0.7767
   39phy    C27 1035   0.662   3.156   1.696 -0.3011  0.1283  0.2737
   39phy    C26 1036   0.718   3.105   1.829  0.0990  0.0499  0.3459
   39phy    C25 1037   0.642   3.165   1.946 -0.6960 -0.3422  0.2064
   39phy    C23 1038   0.648   3.093   2.079 -0.7430 -0.0907  0.7466
   39phy    C24 1039   0.782   3.083   2.161  0.1521  0.0885  0.4269
   39phy    C22 1040   0.531   3.151   2.154  0.6789  0.5418  0.4641
   39phy    C21 1041   0.448   3.068   2.257 -0.1635 -0.3945  0.1956
   39phy    C20 1042   0.326   3.155   2.295 -0.3323  0.0212 -0.7329
   39phy    C18 1043   0.222   3.100   2.397  0.1171  0.0702  0.2751
   39phy    O01 1044   0.276   3.097   2.533 -0.0350 -0.4963  0.0016
   39phy    H01 1045   0.209   3.072   2.594 -0.6686 -2.8788 -1.5703
   39phy    C19 1046   0.135   3.229   2.386  0.4301  0.0504  0.4336
   39phy    C13 1047   0.149   2.958   2.367 -0.0617 -0.2976 -0.0271
   39phy     H3 1048   0.112   2.956   2.261 -0.2242  1.2020 -0.0203
   39phy    O33 1049   0.023   2.956   2.435  0.8237  0.3574  0.0535
   39phy    H1B 1050   0.037   2.959   2.528 -0.0676 -0.9553  0.2393
   39phy    C12 1051   0.224   2.822   2.395 -0.0845  0.1590  0.1381
   39phy    O11 1052   0.251   2.799   2.531  0.0610 -0.0097 -0.5701
   39phy    H1A 1053   0.306   2.867   2.565 -0.7528  1.2257 -1.6296
   40phy    C35 1054   0.899   4.791   2.173  0.8449  0.2045 -0.2668
   40phy    C33 1055   0.824   4.784   2.038 -0.0217  0.2906 -0.3513
   40phy    C34 1056   0.674   4.829   2.068 -0.9170 -0.1861  0.1218
   40phy    C32 1057   0.889   4.865   1.926  0.0291 -0.1593  0.1982
   40phy    C31 1058   1.013   4.808   1.856 -0.0958  0.0067 -0.2277
   40phy    C30 1059   1.058   4.898   1.742 -0.3531 -0.0887 -0.0478
   40phy    C28 1060   1.175   4.835   1.665  0.5422 -0.3347 -0.6854
   40phy    C29 1061   1.121   4.797   1.524 -0.6324 -0.1492  0.1795
   40phy    C27 1062   1.297   4.925   1.648 -0.2619  0.1630  0.1897
   40phy    C26 1063   1.428   4.880   1.721  0.4732  0.4573  0.2513
   40phy    C25 1064   1.515   5.003   1.755 -0.3636 -0.6082  0.3778
   40phy    C23 1065   1.657   4.964   1.799 -0.3835  0.1538  0.2480
   40phy    C24 1066   1.766   5.043   1.712 -0.2130 -0.9189  0.1839
   40phy    C22 1067   1.676   5.005   1.947  0.3481  0.2871  0.3335
   40phy    C21 1068   1.767   4.904   2.029 -0.1543  0.0855 -0.0012
   40phy    C20 1069   1.773   4.963   2.164  0.1083 -0.6031 -0.0546
   40phy    C18 1070   1.853   4.892   2.283 -0.3804 -0.2160  0.1785
   40phy    O01 1071   1.990   4.855   2.244  0.4251  0.1298  0.0497
   40phy    H01 1072   2.013   4.827   2.157 -0.4824 -0.4874 -0.0026
   40phy    C19 1073   1.892   5.015   2.363  0.4012 -0.2160  0.2472
   40phy    C13 1074   1.775   4.770   2.364 -0.4144 -0.0545  0.5906
   40phy     H3 1075   1.669   4.800   2.386 -0.4633 -0.2561  0.6427
   40phy    O33 1076   1.823   4.753   2.497 -0.9045  0.0737  0.3249
   40phy    H1B 1077   1.915   4.738   2.494 -1.2768 -2.6255  0.0904
   40phy    C12 1078   1.773   4.630   2.290  0.1418 -0.2472  0.0813
   40phy    O11 1079   1.891   4.557   2.287 -0.0135  0.4545  0.3094
   40phy    H1A 1080   1.868   4.471   2.256 -0.8162  0.9072 -0.3895
   41phy    C35 1081   0.672   1.999   1.821  0.7187  0.0930  0.0155
   41phy    C33 1082   0.802   1.956   1.750  0.0798  0.3010 -0.1285
   41phy    C34 1083   0.769   1.849   1.644  0.0921 -0.1622 -0.5136
   41phy    C32 1084   0.863   2.081   1.691  0.3965  0.2531 -0.3010
   41phy    C31 1085   1.010   2.094   1.723 -0.3081 -0.2075 -0.1491
   41phy    C30 1086   1.062   2.226   1.671 -0.2490 -0.3193  0.1966
   41phy    C28 1087   1.209   2.267   1.706 -0.5016  0.3233 -0.5222
   41phy    C29 1088   1.278   2.310   1.577 -0.0687  0.2715  0.1403
   41phy    C27 1089   1.208   2.387   1.805 -0.3477  0.4621 -0.1924
   41phy    C26 1090   1.225   2.357   1.954  0.2349 -0.1879  0.1524
   41phy    C25 1091   1.225   2.501   2.021 -0.3042  0.4251  0.0414
   41phy    C23 1092   1.242   2.501   2.172  0.4093  0.8798 -0.5193
   41phy    C24 1093   1.290   2.640   2.212 -0.4189 -0.3499  0.1068
   41phy    C22 1094   1.125   2.444   2.258 -0.3605  0.4746 -0.2222
   41phy    C21 1095   1.163   2.379   2.391  0.0206 -0.3496 -0.5205
   41phy    C20 1096   1.032   2.382   2.479 -0.6043  0.8125  0.1637
   41phy    C18 1097   1.029   2.339   2.631  0.1560 -0.2028  0.2143
   41phy    O01 1098   1.143   2.388   2.703  0.0728 -0.5935 -0.3156
   41phy    H01 1099   1.163   2.340   2.781 -1.2330 -0.6683 -0.0057
   41phy    C19 1100   0.913   2.428   2.681 -0.2590 -0.0318  0.3928
   41phy    C13 1101   1.007   2.182   2.670 -0.2399  0.1591 -0.1063
   41phy     H3 1102   0.914   2.146   2.618 -0.9461  1.0662  0.4938
   41phy    O33 1103   0.965   2.165   2.805  0.0957 -0.1653 -0.1926
   41phy    H1B 1104   0.880   2.124   2.803  0.3130 -0.7509  1.5020
   41phy    C12 1105   1.116   2.075   2.635 -0.3792  0.0794  0.1448
   41phy    O11 1106   1.238   2.082   2.710 -0.6706  0.8183  0.2798
   41phy    H1A 1107   1.260   2.172   2.716  2.0439  0.2833 -0.4476
   42phy    C35 1108   0.917   0.802   1.724  0.2805  0.3790  0.3743
   42phy    C33 1109   0.912   0.707   1.606  0.1726 -0.4702 -0.0821
   42phy    C34 1110   1.010   0.591   1.631 -0.2080  0.5784  0.6635
   42phy    C32 1111   0.759   0.673   1.586  0.4532  0.4042  0.4521
   42phy    C31 1112   0.719   0.601   1.456 -0.0225  0.3017  0.7431
   42phy    C30 1113   0.563   0.568   1.456 -0.1145  0.0323 -0.5102
   42phy    C28 1114   0.507   0.486   1.342 -0.4485  0.5075 -0.9301
   42phy    C29 1115   0.397   0.391   1.385  0.6002 -0.1138 -0.3822
   42phy    C27 1116   0.485   0.578   1.225 -0.6372 -0.1793  0.5144
   42phy    C26 1117   0.514   0.522   1.082  0.3023  0.1531  0.0858
   42phy    C25 1118   0.526   0.630   0.973  0.4903 -0.3026  0.0894
   42phy    C23 1119   0.538   0.587   0.827  0.3959 -0.6107 -0.2069
   42phy    C24 1120   0.438   0.677   0.751 -0.6881 -0.6670  0.1046
   42phy    C22 1121   0.685   0.581   0.786  0.4404 -0.0963 -0.8539
   42phy    C21 1122   0.721   0.447   0.735  0.0643 -0.0250 -0.0121
   42phy    C20 1123   0.864   0.446   0.679  0.2401 -0.0526 -1.0593
   42phy    C18 1124   0.947   0.315   0.659 -0.1042  0.1153 -0.3094
   42phy    O01 1125   0.969   0.251   0.793  0.3532  0.6884  0.2762
   42phy    H01 1126   0.952   0.318   0.856  1.4437  0.9378  0.3230
   42phy    C19 1127   1.087   0.366   0.616  0.1028 -0.1492 -0.0779
   42phy    C13 1128   0.896   0.210   0.552 -0.2166  0.3338 -0.1077
   42phy     H3 1129   0.790   0.191   0.583 -0.8599 -0.4895 -2.5351
   42phy    O33 1130   0.876   0.252   0.415 -0.0991 -0.1148  0.2172
   42phy    H1B 1131   0.945   0.216   0.363 -1.7656  0.2951 -2.4972
   42phy    C12 1132   0.925   0.057   0.557 -0.2520  0.5826 -0.2458
   42phy    O11 1133   1.054   0.020   0.505  0.2026 -0.1897  0.2559
   42phy    H1A 1134   1.107   0.096   0.488  0.1482 -0.4170 -0.9646
   43phy    C35 1135   0.852   0.524   2.602  0.0376  0.9641 -0.0824
   43phy    C33 1136   0.722   0.547   2.532  1.0450 -1.0337  0.2171
   43phy    C34 1137   0.741   0.611   2.394 -0.2181 -0.0494  0.2675
   43phy    C32 1138   0.631   0.414   2.527 -0.2041 -0.1551 -0.3202
   43phy    C31 1139   0.475   0.422   2.531  1.3862 -0.2129  0.8247
   43phy    C30 1140   0.399   0.298   2.558  0.0859 -0.4640  0.0463
   43phy    C28 1141   0.247   0.294   2.519 -0.1007 -0.3586 -0.0167
   43phy    C29 1142   0.223   0.171   2.433  0.6394 -0.0432 -0.3219
   43phy    C27 1143   0.162   0.285   2.646 -0.4998  0.0390 -0.2599
   43phy    C26 1144   0.096   0.414   2.692  0.0689 -0.4345  0.9235
   43phy    C25 1145   0.032   0.391   2.827  0.1059 -0.3643  0.3499
   43phy    C23 1146  -0.032   0.513   2.895  0.2677 -0.3661  0.2531
   43phy    C24 1147  -0.180   0.519   2.848  0.5597  0.6171  0.1592
   43phy    C22 1148  -0.018   0.493   3.044 -0.0047  1.1920 -0.3120
   43phy    C21 1149   0.063   0.608   3.106  0.3820  0.3162  0.0828
   43phy    C20 1150   0.076   0.586   3.257 -0.2325 -0.0982  0.3832
   43phy    C18 1151   0.135   0.691   3.361 -0.3240  0.4727  0.4758
   43phy    O01 1152   0.040   0.800   3.368 -0.4135  0.0037  0.2911
   43phy    H01 1153  -0.032   0.768   3.418 -1.1156 -0.6265 -1.0611
   43phy    C19 1154   0.127   0.619   3.501  0.1986 -0.2283 -0.4999
   43phy    C13 1155   0.287   0.750   3.346 -0.5327 -0.7036  0.9853
   43phy     H3 1156   0.354   0.666   3.316 -0.9280 -0.4356 -0.8231
   43phy    O33 1157   0.351   0.797   3.469 -0.7476  0.3223 -0.2998
   43phy    H1B 1158   0.293   0.853   3.517  0.7852  0.0058  2.1013
   43phy    C12 1159   0.317   0.856   3.232  0.1473 -0.3127 -0.5064
   43phy    O11 1160   0.265   0.981   3.258 -0.5624 -0.5662 -0.1342
   43phy    H1A 1161   0.217   0.976   3.338  0.7403  0.2522  0.7458
   44phy    C35 1162   2.199   1.868   1.580  0.2701 -0.3662 -0.2733
   44phy    C33 1163   2.061   1.815   1.617 -0.1952 -0.6385  0.0034
   44phy    C34 1164   2.055   1.842   1.765  0.1169  0.6755 -1.3186
   44phy    C32 1165   1.955   1.903   1.553  0.0751 -0.1646  0.2031
   44phy    C31 1166   1.826   1.840   1.494  0.4827 -0.3988 -0.3523
   44phy    C30 1167   1.721   1.937   1.442  0.0048  0.2116 -0.4269
   44phy    C28 1168   1.590   1.869   1.401  0.2730 -0.3328  0.5536
   44phy    C29 1169   1.491   1.881   1.520 -0.2275  0.5862  0.9769
   44phy    C27 1170   1.533   1.955   1.281  0.1458 -0.2895 -0.0352
   44phy    C26 1171   1.454   1.879   1.176 -0.4367 -0.8014  0.0436
   44phy    C25 1172   1.417   1.973   1.056 -0.1380  0.2550 -0.2624
   44phy    C23 1173   1.356   1.900   0.933 -0.1668 -0.0860  0.6671
   44phy    C24 1174   1.252   1.993   0.874 -0.0919  0.8023  0.4603
   44phy    C22 1175   1.474   1.885   0.829 -0.0562  0.1223 -0.5327
   44phy    C21 1176   1.469   1.763   0.738 -0.7824 -0.0908 -0.1624
   44phy    C20 1177   1.606   1.746   0.661 -0.0372  0.0032 -0.0977
   44phy    C18 1178   1.637   1.626   0.568 -0.1349  0.0050 -0.0940
   44phy    O01 1179   1.621   1.505   0.646 -0.0191 -0.2550 -0.0303
   44phy    H01 1180   1.536   1.493   0.684  0.5138  1.0732  1.6823
   44phy    C19 1181   1.791   1.638   0.537  0.0905 -0.7644  0.0293
   44phy    C13 1182   1.539   1.617   0.443 -0.8410  0.6119  0.1465
   44phy     H3 1183   1.438   1.608   0.490 -0.0630  1.1097  2.0175
   44phy    O33 1184   1.514   1.738   0.368  0.4671  0.3279  0.0449
   44phy    H1B 1185   1.589   1.774   0.324  0.7092 -0.6134 -0.3302
   44phy    C12 1186   1.517   1.489   0.353  0.2656  0.0768 -0.1661
   44phy    O11 1187   1.559   1.364   0.396 -0.5501 -0.3877 -0.0030
   44phy    H1A 1188   1.486   1.305   0.395 -0.7151 -0.1832 -1.0034
   45phy    C35 1189   0.932   2.581   1.373 -0.0542 -0.7465 -0.0849
   45phy    C33 1190   1.061   2.638   1.422 -0.2333 -0.2682  0.0704
   45phy    C34 1191   1.146   2.681   1.305  0.3416  0.1489  0.7574
   45phy    C32 1192   1.043   2.746   1.531 -0.4684  0.1865  0.1757
   45phy    C31 1193   1.164   2.812   1.601  0.0270 -0.0774  0.5902
   45phy    C30 1194   1.118   2.943   1.673  0.7113 -0.2756 -0.1295
   45phy    C28 1195   1.214   3.025   1.752  0.1130 -0.1724  0.3462
   45phy    C29 1196   1.227   3.156   1.680  0.0295 -0.2303  0.3761
   45phy    C27 1197   1.141   3.039   1.888 -0.1300 -0.1983  0.0751
   45phy    C26 1198   1.226   3.048   2.010  0.4328 -0.1113  0.6800
   45phy    C25 1199   1.126   3.063   2.126 -0.1803  0.5441  0.3052
   45phy    C23 1200   1.181   3.119   2.259 -0.3038 -0.5430 -0.6469
   45phy    C24 1201   1.203   3.272   2.258  0.0709  0.5311  0.0690
   45phy    C22 1202   1.097   3.070   2.379  0.1891  0.8360  0.1999
   45phy    C21 1203   1.174   3.013   2.492  0.2855 -0.0298 -0.3228
   45phy    C20 1204   1.085   2.950   2.597  0.4683 -0.0590 -0.4622
   45phy    C18 1205   1.147   2.868   2.724 -0.2051  0.5656 -0.2737
   45phy    O01 1206   1.232   2.951   2.811  0.5399 -0.7485 -0.1320
   45phy    H01 1207   1.212   3.041   2.793 -1.8158 -1.4971 -1.6438
   45phy    C19 1208   1.019   2.843   2.810  0.0923 -0.2371  0.1234
   45phy    C13 1209   1.225   2.727   2.691  0.1487  0.8224 -0.0464
   45phy     H3 1210   1.171   2.674   2.608  2.9805 -1.2178 -0.7553
   45phy    O33 1211   1.216   2.628   2.791 -0.3995 -0.0249  0.3545
   45phy    H1B 1212   1.187   2.546   2.755 -0.2296 -0.3289  0.8975
   45phy    C12 1213   1.376   2.738   2.639  0.4193 -0.0849 -0.3164
   45phy    O11 1214   1.458   2.815   2.718  0.3177  0.0151  0.2336
   45phy    H1A 1215   1.402   2.878   2.760  1.7865  2.4861 -1.3016
   46phy    C35 1216   1.587   2.840   2.294  0.4499 -0.6505 -0.3912
   46phy    C33 1217   1.664   2.904   2.180 -0.3473 -1.0403  0.2646
   46phy    C34 1218   1.690   2.785   2.083  0.1742 -0.3451  0.0011
   46phy    C32 1219   1.594   3.017   2.100  0.2086  0.1835 -0.4647
   46phy    C31 1220   1.609   3.161   2.150 -0.1637  0.3210  0.4802
   46phy    C30 1221   1.571   3.272   2.054 -0.0451  0.2092  0.4394
   46phy    C28 1222   1.610   3.421   2.084  0.1500  0.2698  0.1117
   46phy    C29 1223   1.641   3.493   1.950  0.5096 -0.0013 -0.0376
   46phy    C27 1224   1.504   3.490   2.175  0.2960  0.1225 -0.0270
   46phy    C26 1225   1.550   3.615   2.243  0.4138  0.2182 -0.7225
   46phy    C25 1226   1.459   3.670   2.360 -0.1210 -0.4644  0.0159
   46phy    C23 1227   1.501   3.800   2.420 -0.1722  0.4512 -0.3893
   46phy    C24 1228   1.414   3.918   2.363 -0.2220  0.3841  0.5946
   46phy    C22 1229   1.475   3.790   2.571 -0.3561  0.2726 -0.3457
   46phy    C21 1230   1.580   3.855   2.659 -0.2371 -0.2770  0.4553
   46phy    C20 1231   1.522   3.885   2.796 -0.0691 -0.9406  0.3795
   46phy    C18 1232   1.600   3.918   2.928 -0.7976  0.3085  0.3017
   46phy    O01 1233   1.724   3.992   2.903  0.4124 -0.0364  0.4281
   46phy    H01 1234   1.777   3.943   2.843 -0.8990 -1.3494  0.2801
   46phy    C19 1235   1.504   4.008   3.005  0.4583 -0.7167  0.5962
   46phy    C13 1236   1.649   3.785   3.008 -0.1978  0.0318  0.2059
   46phy     H3 1237   1.711   3.724   2.938  0.8058  1.4032 -0.1387
   46phy    O33 1238   1.542   3.693   3.028 -0.2348 -0.2710 -0.2139
   46phy    H1B 1239   1.573   3.604   3.021  2.1048  0.2008  2.6229
   46phy    C12 1240   1.722   3.794   3.146 -0.7002 -0.7077  0.0334
   46phy    O11 1241   1.830   3.883   3.155 -0.0347  0.1587 -0.1024
   46phy    H1A 1242   1.785   3.965   3.150 -0.8977 -0.3356 -0.6579
   47phy    C35 1243   3.888   2.423   1.311  0.2965  0.1078  0.1447
   47phy    C33 1244   3.764   2.411   1.393 -0.2389 -0.3362 -0.0541
   47phy    C34 1245   3.803   2.350   1.527 -0.3230 -0.1378  0.3359
   47phy    C32 1246   3.708   2.549   1.416  0.7076  0.3698  0.2226
   47phy    C31 1247   3.567   2.581   1.355 -0.5149  0.3263  0.0146
   47phy    C30 1248   3.532   2.732   1.367  0.4418  0.4260  0.0417
   47phy    C28 1249   3.399   2.795   1.308 -0.1490 -0.5559  0.3157
   47phy    C29 1250   3.276   2.762   1.391 -0.6923  0.4517  0.3264
   47phy    C27 1251   3.415   2.952   1.304  0.4662 -0.4454  0.1108
   47phy    C26 1252   3.392   3.012   1.165  0.0243  0.3977 -0.0194
   47phy    C25 1253   3.384   3.162   1.195  0.4079 -0.2696  0.0599
   47phy    C23 1254   3.334   3.244   1.076  0.1323  0.1442  0.1619
   47phy    C24 1255   3.192   3.297   1.111  0.6735 -0.2676 -0.4244
   47phy    C22 1256   3.410   3.378   1.051  0.7943 -0.6614 -0.5338
   47phy    C21 1257   3.537   3.386   0.967  0.3872  0.1007  0.0383
   47phy    C20 1258   3.598   3.529   0.974  1.2702  0.3700 -0.1688
   47phy    C18 1259   3.744   3.549   0.912  0.1625  0.3472 -0.1774
   47phy    O01 1260   3.839   3.452   0.962 -0.2945  0.0137 -0.0143
   47phy    H01 1261   3.824   3.422   1.049 -2.4588 -0.9208 -0.6437
   47phy    C19 1262   3.786   3.683   0.972  0.1185 -0.4758  0.0411
   47phy    C13 1263   3.752   3.541   0.755 -0.6602  0.3694 -0.8624
   47phy     H3 1264   3.727   3.433   0.740 -4.2413  0.7579  1.2386
   47phy    O33 1265   3.640   3.588   0.676 -0.3224 -0.1356 -0.0407
   47phy    H1B 1266   3.650   3.679   0.659 -1.9671 -0.1065 -1.1304
   47phy    C12 1267   3.881   3.518   0.665  0.9222  1.2897  0.4346
   47phy    O11 1268   4.005   3.501   0.725 -0.1463  0.2501  0.0655
   47phy    H1A 1269   3.993   3.462   0.809 -1.2830 -0.9448 -0.6091
   48phy    C35 1270   2.553   2.424   2.235 -0.2735 -0.4504  0.6107
   48phy    C33 1271   2.562   2.271   2.268  0.0176 -0.5578  0.4282
   48phy    C34 1272   2.691   2.251   2.352 -0.0846 -0.4262  0.2025
   48phy    C32 1273   2.451   2.201   2.345 -0.6984 -0.5393  0.3380
   48phy    C31 1274   2.320   2.183   2.274  0.4344  0.0997  0.2134
   48phy    C30 1275   2.210   2.110   2.354  0.3942 -0.4128 -0.1875
   48phy    C28 1276   2.065   2.126   2.298  0.1607  0.4832  0.3855
   48phy    C29 1277   2.021   2.018   2.193 -0.0214  0.1333 -0.1926
   48phy    C27 1278   1.970   2.120   2.416  0.2053 -0.5343  0.0924
   48phy    C26 1279   1.855   2.225   2.413 -0.0985 -0.0720  0.5448
   48phy    C25 1280   1.802   2.249   2.553  0.1814 -0.5368 -0.0853
   48phy    C23 1281   1.689   2.354   2.570 -0.0156 -0.6715  0.1428
   48phy    C24 1282   1.552   2.288   2.594 -0.0731 -1.0346 -0.0669
   48phy    C22 1283   1.719   2.448   2.690  0.5897  0.5340  0.1404
   48phy    C21 1284   1.754   2.594   2.649 -0.4226 -0.0814 -0.2854
   48phy    C20 1285   1.782   2.694   2.764 -0.6413 -0.1819 -0.1798
   48phy    C18 1286   1.799   2.848   2.728 -0.4947  0.5915  1.0543
   48phy    O01 1287   1.691   2.890   2.639 -0.2725 -0.3200 -0.2209
   48phy    H01 1288   1.631   2.819   2.650  0.0495 -0.3525  1.6291
   48phy    C19 1289   1.783   2.920   2.867  0.0508  0.4870  0.1308
   48phy    C13 1290   1.945   2.863   2.651  1.2946  0.2510 -0.4964
   48phy     H3 1291   1.953   2.780   2.576 -2.5740 -1.9458  1.2023
   48phy    O33 1292   2.051   2.838   2.741 -0.2512  0.2400 -0.7279
   48phy    H1B 1293   2.131   2.873   2.707 -0.0878 -1.4083 -2.2297
   48phy    C12 1294   1.973   2.993   2.572  1.1040 -0.7612 -0.7846
   48phy    O11 1295   2.003   3.106   2.650  0.2530  0.4688 -0.0253
   48phy    H1A 1296   1.964   3.180   2.607 -0.6412 -0.0042 -0.0582
   49phy    C35 1297   1.571   2.100   2.056 -0.1049  0.5101  0.7413
   49phy    C33 1298   1.691   2.087   1.967 -0.2680 -0.1854  0.3713
   49phy    C34 1299   1.678   1.965   1.880 -0.5210 -0.2003 -0.1310
   49phy    C32 1300   1.723   2.217   1.892 -0.2029  0.2844 -0.3995
   49phy    C31 1301   1.875   2.249   1.905 -0.2461 -0.4124  0.4464
   49phy    C30 1302   1.896   2.407   1.932  0.8125 -0.3777 -0.1504
   49phy    C28 1303   2.037   2.461   1.909  0.1566  0.1472  0.5435
   49phy    C29 1304   2.048   2.505   1.761 -0.2729 -0.7740 -0.4368
   49phy    C27 1305   2.061   2.582   2.006  0.4799  0.5825  0.2291
   49phy    C26 1306   2.142   2.551   2.128 -0.8030  0.8626  0.2140
   49phy    C25 1307   2.154   2.665   2.221 -0.9752  0.1342 -0.7875
   49phy    C23 1308   2.237   2.639   2.351 -0.2272 -0.1722 -0.7478
   49phy    C24 1309   2.307   2.767   2.399  0.1106 -0.3846 -0.6777
   49phy    C22 1310   2.148   2.571   2.465 -0.0545 -0.1207  0.2446
   49phy    C21 1311   2.221   2.504   2.582 -0.1013 -0.3354  0.8585
   49phy    C20 1312   2.127   2.447   2.685 -0.1619  0.2348 -0.0034
   49phy    C18 1313   2.188   2.380   2.815 -0.9711  0.2006 -0.3924
   49phy    O01 1314   2.274   2.479   2.878 -0.5461  0.2153  0.7835
   49phy    H01 1315   2.232   2.561   2.896 -0.2469  0.5879 -0.1427
   49phy    C19 1316   2.060   2.367   2.895 -0.3729 -0.2458  0.4134
   49phy    C13 1317   2.258   2.234   2.793  0.1978  0.0542 -0.4548
   49phy     H3 1318   2.188   2.170   2.732  0.5075 -1.2276  0.4923
   49phy    O33 1319   2.275   2.151   2.905  0.1100  0.4137 -1.0501
   49phy    H1B 1320   2.352   2.173   2.954  0.5159  1.6467 -2.2026
   49phy    C12 1321   2.411   2.230   2.733  1.2742 -0.2093  0.2868
   49phy    O11 1322   2.513   2.272   2.821  0.1222 -0.1344  0.1947
   49phy    H1A 1323   2.601   2.257   2.792 -0.3658 -0.3239 -1.2626
   50phy    C35 1324   0.883   2.729   0.492 -0.0823 -0.3215  0.2963
   50phy    C33 1325   0.736   2.774   0.512  0.1632 -0.1110 -0.7262
   50phy    C34 1326   0.710   2.922   0.469 -0.0583 -0.9388 -0.0406
   50phy    C32 1327   0.634   2.684   0.439  0.2403  0.5014  0.1080
   50phy    C31 1328   0.624   2.538   0.496 -0.0272 -0.1631 -0.2328
   50phy    C30 1329   0.512   2.466   0.419 -0.3979 -0.5776  0.4074
   50phy    C28 1330   0.504   2.313   0.445  0.0342  0.3518 -0.2303
   50phy    C29 1331   0.367   2.268   0.500  0.0912  0.6502  0.0736
   50phy    C27 1332   0.526   2.250   0.309 -0.8157 -0.0706 -0.0263
   50phy    C26 1333   0.590   2.111   0.317  0.3183  0.2958  0.1980
   50phy    C25 1334   0.599   2.041   0.185  0.0352  0.0643 -0.2537
   50phy    C23 1335   0.680   1.908   0.176  0.3496  0.3385 -0.3954
   50phy    C24 1336   0.624   1.827   0.057  0.5102 -0.1885 -0.2800
   50phy    C22 1337   0.832   1.927   0.165 -0.3284  0.1322 -0.4787
   50phy    C21 1338   0.922   1.828   0.235 -0.3859 -0.4003 -0.1364
   50phy    C20 1339   1.069   1.852   0.202 -0.1979  0.0672  0.1038
   50phy    C18 1340   1.185   1.955   0.230  0.7593 -0.0881 -0.5068
   50phy    O01 1341   1.135   2.083   0.202  0.4702  0.7570 -0.2891
   50phy    H01 1342   1.129   2.091   0.109  0.6750 -1.5267 -0.5680
   50phy    C19 1343   1.297   1.931   0.131 -0.2686  0.1132 -0.0687
   50phy    C13 1344   1.230   1.946   0.389 -0.3033  0.2556 -0.1413
   50phy     H3 1345   1.135   1.960   0.446 -0.6786  0.5891 -0.8303
   50phy    O33 1346   1.262   1.817   0.439  0.3770  0.4783 -0.1951
   50phy    H1B 1347   1.349   1.797   0.409 -0.4097 -1.3181 -1.4837
   50phy    C12 1348   1.288   2.069   0.469  0.0256  0.3205 -0.1338
   50phy    O11 1349   1.273   2.201   0.417  0.5068 -0.3405  0.4444
   50phy    H1A 1350   1.195   2.207   0.365 -0.1037 -0.8322  1.2806
   51phy    C35 1351   1.102   2.058   1.285  0.0003  0.0103  0.0913
   51phy    C33 1352   0.993   2.142   1.219 -0.3984 -0.2466 -0.2434
   51phy    C34 1353   0.885   2.170   1.329 -0.2265 -0.6776  0.3182
   51phy    C32 1354   1.064   2.267   1.159 -0.6503 -0.1516 -0.0716
   51phy    C31 1355   0.987   2.359   1.065 -0.2015  0.2484 -0.1944
   51phy    C30 1356   1.076   2.473   1.015  0.0585 -0.4719  0.3082
   51phy    C28 1357   1.027   2.570   0.905  0.0683 -0.2433  0.2929
   51phy    C29 1358   0.902   2.662   0.935 -0.1678 -0.1529 -0.8424
   51phy    C27 1359   1.154   2.641   0.864  0.0740  0.1317  0.3263
   51phy    C26 1360   1.191   2.626   0.715  0.6257 -0.0459  0.8120
   51phy    C25 1361   1.328   2.687   0.689  0.3430  0.2394 -0.3644
   51phy    C23 1362   1.399   2.666   0.549  0.1615 -0.1958 -0.1859
   51phy    C24 1363   1.463   2.798   0.501  0.0322 -0.3564  0.3452
   51phy    C22 1364   1.491   2.540   0.555 -0.2272 -0.2122 -0.0122
   51phy    C21 1365   1.507   2.467   0.427  0.6207  0.3572  0.3712
   51phy    C20 1366   1.596   2.347   0.447  0.8896 -0.3263  0.5999
   51phy    C18 1367   1.609   2.254   0.316 -0.3676 -0.1175  0.3559
   51phy    O01 1368   1.479   2.224   0.270  0.1670  0.0551  0.3489
   51phy    H01 1369   1.409   2.251   0.326  0.6575 -0.1313  1.0605
   51phy    C19 1370   1.660   2.117   0.369  0.0498 -0.5934 -0.2408
   51phy    C13 1371   1.702   2.316   0.194  0.0719  0.4282 -0.1064
   51phy     H3 1372   1.653   2.415   0.177 -0.6852  0.1924  0.6568
   51phy    O33 1373   1.832   2.366   0.216  0.0956  0.0661  0.0065
   51phy    H1B 1374   1.892   2.295   0.228 -0.5901 -0.7485 -1.2970
   51phy    C12 1375   1.683   2.266   0.041 -0.2468 -0.0478 -0.1914
   51phy    O11 1376   1.571   2.188   0.013  0.2012  0.4402  0.3259
   51phy    H1A 1377   1.531   2.162   0.094  1.5978 -0.4667  0.7756
   52phy    C35 1378   2.672   0.574   1.513  0.0373  0.1415  0.3333
   52phy    C33 1379   2.576   0.527   1.620 -0.2448 -0.6178 -0.9022
   52phy    C34 1380   2.637   0.563   1.756  0.5170 -0.3727 -0.4308
   52phy    C32 1381   2.444   0.609   1.605 -0.5348  0.3152  0.2465
   52phy    C31 1382   2.323   0.551   1.540 -0.0487  0.0431  0.3613
   52phy    C30 1383   2.209   0.656   1.533  0.1442 -0.3613 -0.2653
   52phy    C28 1384   2.100   0.631   1.429  0.0105  0.3487  0.1236
   52phy    C29 1385   1.992   0.533   1.486 -0.3928 -0.2995 -0.1908
   52phy    C27 1386   2.020   0.755   1.408 -0.0428  0.0529  0.0100
   52phy    C26 1387   1.980   0.794   1.269 -0.2747 -0.0514  0.2234
   52phy    C25 1388   1.901   0.925   1.268  0.1745 -0.1466  0.1243
   52phy    C23 1389   1.820   0.952   1.138 -0.0120 -0.0087  0.2832
   52phy    C24 1390   1.670   0.964   1.153  0.0302  0.0522  0.2038
   52phy    C22 1391   1.887   1.065   1.066  0.4478 -0.1876 -0.2122
   52phy    C21 1392   1.890   1.042   0.915  0.1466 -0.0922  0.3643
   52phy    C20 1393   1.935   1.167   0.851 -0.5770 -0.5495 -0.2529
   52phy    C18 1394   1.944   1.198   0.695 -0.2989  0.0411 -0.7870
   52phy    O01 1395   2.035   1.102   0.635  0.0426 -0.1447  0.2396
   52phy    H01 1396   2.002   1.015   0.644 -0.2412 -0.1906 -1.0095
   52phy    C19 1397   2.032   1.328   0.689  0.2216 -0.0369  0.1471
   52phy    C13 1398   1.807   1.219   0.612  0.4441 -0.2941 -0.0311
   52phy     H3 1399   1.734   1.263   0.685  2.0691  2.5030  0.0591
   52phy    O33 1400   1.794   1.320   0.510 -0.7025 -0.0973 -0.4346
   52phy    H1B 1401   1.712   1.364   0.521  1.0132  3.4243 -0.3224
   52phy    C12 1402   1.703   1.108   0.593 -0.5486 -0.2927 -0.1431
   52phy    O11 1403   1.722   1.032   0.473  0.1916  0.3476 -0.3270
   52phy    H1A 1404   1.724   1.090   0.400  3.8888  0.5239 -0.3073
   53phy    C35 1405   1.550   3.425   1.033  0.5254  0.0554 -0.0740
   53phy    C33 1406   1.700   3.449   1.028 -0.3990  0.2723 -0.0441
   53phy    C34 1407   1.736   3.515   1.160 -0.3992  0.0263 -0.0153
   53phy    C32 1408   1.790   3.327   1.005 -0.4805 -0.1549  0.5821
   53phy    C31 1409   1.793   3.295   0.852 -0.9067  0.4287  0.2188
   53phy    C30 1410   1.881   3.169   0.834  0.5086  0.3296 -0.0182
   53phy    C28 1411   1.933   3.148   0.687  0.3682  0.0896 -0.0590
   53phy    C29 1412   2.043   3.037   0.688 -0.1271 -0.2799  0.3044
   53phy    C27 1413   1.826   3.109   0.580 -0.3371  0.2060 -0.2055
   53phy    C26 1414   1.849   3.189   0.450  0.3216 -0.0434  0.1657
   53phy    C25 1415   1.731   3.167   0.353  0.7323 -0.0680  0.5398
   53phy    C23 1416   1.713   3.277   0.251  0.4113 -0.3854  0.0622
   53phy    C24 1417   1.761   3.247   0.112  0.3291  0.5467 -0.2109
   53phy    C22 1418   1.563   3.303   0.233  0.8122 -0.2070 -0.7043
   53phy    C21 1419   1.513   3.443   0.270 -0.7732 -0.1977  0.0979
   53phy    C20 1420   1.366   3.471   0.230 -0.1616  0.6550  0.0589
   53phy    C18 1421   1.293   3.604   0.274  0.3239  0.0742  0.2026
   53phy    O01 1422   1.341   3.647   0.400  0.4650 -0.3569 -0.2194
   53phy    H01 1423   1.333   3.576   0.459 -1.6855  1.0093  1.2811
   53phy    C19 1424   1.147   3.554   0.290  0.3916 -0.1425 -0.6559
   53phy    C13 1425   1.306   3.721   0.164  0.0182  0.0916 -0.5459
   53phy     H3 1426   1.417   3.734   0.159  0.0408  0.0811 -0.1061
   53phy    O33 1427   1.284   3.703   0.020  0.1904 -0.6166 -0.6112
   53phy    H1B 1428   1.366   3.713  -0.023  0.4181 -0.5360 -0.1681
   53phy    C12 1429   1.294   3.881   0.197  0.4546  0.7205 -0.0150
   53phy    O11 1430   1.319   3.925   0.331 -0.6174  0.2717 -0.2611
   53phy    H1A 1431   1.325   3.849   0.385 -1.8923  0.2531 -0.1324
   54phy    C35 1432   2.895   3.182   1.446 -0.4386 -0.4254  0.6315
   54phy    C33 1433   2.874   3.037   1.478  0.1061  0.5962 -0.2440
   54phy    C34 1434   2.942   2.997   1.610 -0.7687 -0.1211  0.0252
   54phy    C32 1435   2.722   3.000   1.463 -0.7570 -0.4501 -0.4223
   54phy    C31 1436   2.688   2.849   1.431 -0.0163 -0.7310  0.3239
   54phy    C30 1437   2.532   2.819   1.413 -0.5411 -0.5820  0.8386
   54phy    C28 1438   2.495   2.679   1.359  0.0137  0.3149 -0.5078
   54phy    C29 1439   2.395   2.612   1.447  0.1710  0.1368 -0.3290
   54phy    C27 1440   2.441   2.695   1.214  0.2127  0.4049 -0.4771
   54phy    C26 1441   2.457   2.571   1.121  0.4189  0.6868  0.2836
   54phy    C25 1442   2.392   2.593   0.987  0.6120  0.2908 -0.4373
   54phy    C23 1443   2.442   2.507   0.870 -0.3306  0.2229  0.0241
   54phy    C24 1444   2.374   2.374   0.861  0.4931 -0.3438  0.4529
   54phy    C22 1445   2.384   2.578   0.747 -0.2012  0.2197 -0.6743
   54phy    C21 1446   2.496   2.625   0.654  0.2886 -0.7097 -0.3516
   54phy    C20 1447   2.443   2.744   0.571 -0.0265  0.5415  0.6989
   54phy    C18 1448   2.518   2.805   0.452 -0.6574 -0.0313  0.0541
   54phy    O01 1449   2.648   2.843   0.501  0.2847 -0.0527  0.4977
   54phy    H01 1450   2.653   2.909   0.567  1.0718 -1.5535  1.9839
   54phy    C19 1451   2.428   2.925   0.416 -0.2990 -0.2841 -0.0010
   54phy    C13 1452   2.546   2.705   0.330  0.4320 -0.2272 -0.2836
   54phy     H3 1453   2.603   2.621   0.379 -0.7349 -1.5875 -1.1801
   54phy    O33 1454   2.433   2.631   0.289  0.1007  0.1911  0.2978
   54phy    H1B 1455   2.401   2.673   0.211 -1.5615  1.3420  1.5396
   54phy    C12 1456   2.665   2.712   0.230 -0.0787 -0.0521  0.3876
   54phy    O11 1457   2.773   2.796   0.257  0.0460  0.2208  0.1897
   54phy    H1A 1458   2.748   2.821   0.344 -0.4495  0.1412  0.0756
   55phy    C35 1459   0.144   4.316   1.028  0.2025  0.0430  1.1764
   55phy    C33 1460   0.062   4.407   1.122 -0.4650  0.0908  0.0623
   55phy    C34 1461   0.040   4.334   1.256  0.2708  0.2923 -0.0039
   55phy    C32 1462   0.134   4.550   1.139  0.0405  0.2637  0.1066
   55phy    C31 1463   0.036   4.666   1.118 -1.1379 -0.1097  0.0002
   55phy    C30 1464   0.117   4.796   1.152  0.4778 -0.2354  0.3393
   55phy    C28 1465   0.038   4.933   1.132  0.2663 -0.1586 -0.2479
   55phy    C29 1466   0.037   5.006   1.262 -0.1653  0.3397 -0.8392
   55phy    C27 1467   0.084   5.022   1.015  0.0046  0.8161  0.2198
   55phy    C26 1468   0.008   5.002   0.879  0.1629  0.0012  0.0129
   55phy    C25 1469   0.054   5.095   0.768 -0.9221 -0.4049  0.2848
   55phy    C23 1470  -0.039   5.089   0.644  0.4614 -0.5735  0.4116
   55phy    C24 1471  -0.141   5.201   0.668 -0.0016  0.6245 -0.6111
   55phy    C22 1472   0.029   5.124   0.509 -0.0318  0.0889 -0.5199
   55phy    C21 1473   0.069   5.003   0.425  0.4007  0.1677  0.1944
   55phy    C20 1474   0.116   5.052   0.291  0.0214  0.0034  0.6012
   55phy    C18 1475   0.159   4.944   0.185 -0.3118  0.3031 -0.1113
   55phy    O01 1476   0.275   4.872   0.228 -0.4713 -0.1580  0.1934
   55phy    H01 1477   0.268   4.792   0.178 -1.7586  0.8560 -1.3690
   55phy    C19 1478   0.211   5.029   0.067 -0.6836  0.5358  0.4001
   55phy    C13 1479   0.045   4.845   0.132  0.7035 -0.0347 -0.1259
   55phy     H3 1480   0.009   4.797   0.227 -1.4450 -1.9912 -1.8010
   55phy    O33 1481  -0.078   4.903   0.099 -0.2875 -0.2567  0.6767
   55phy    H1B 1482  -0.149   4.844   0.085 -0.8186  0.3966  0.5431
   55phy    C12 1483   0.059   4.696   0.085  0.4000 -0.5900  0.0578
   55phy    O11 1484   0.191   4.658   0.096  0.0389 -0.3209 -0.2380
   55phy    H1A 1485   0.210   4.606   0.020 -0.4590  1.1624 -1.4235
   56phy    C35 1486   2.316   2.228   1.790 -0.0682  0.0440  0.4312
   56phy    C33 1487   2.432   2.243   1.695 -0.7042  0.1478 -0.1511
   56phy    C34 1488   2.373   2.257   1.557 -0.1363 -0.0597  0.5610
   56phy    C32 1489   2.501   2.374   1.732  0.2937 -0.4264  0.0242
   56phy    C31 1490   2.638   2.365   1.796 -0.0954  0.1605  0.3202
   56phy    C30 1491   2.735   2.488   1.771  0.0910 -0.6723 -0.3093
   56phy    C28 1492   2.872   2.483   1.845  0.9103 -0.1759 -0.1378
   56phy    C29 1493   2.973   2.385   1.770  0.4564  0.0512  0.2475
   56phy    C27 1494   2.919   2.633   1.850  0.1795  0.0439  0.1882
   56phy    C26 1495   2.995   2.657   1.985 -0.0943  0.1567  0.9308
   56phy    C25 1496   3.047   2.801   1.996  0.4442  0.5872  0.0715
   56phy    C23 1497   3.097   2.843   2.132 -0.2681  0.1220 -0.0310
   56phy    C24 1498   3.249   2.828   2.141  0.1173 -0.2581 -0.0262
   56phy    C22 1499   3.055   2.987   2.171 -0.1239 -0.1903 -0.0219
   56phy    C21 1500   2.978   2.996   2.305 -0.2057  0.4780 -0.1147
   56phy    C20 1501   2.925   3.138   2.344  0.3279 -0.0754  0.4271
   56phy    C18 1502   2.807   3.156   2.444  0.4505  1.0243  0.2948
   56phy    O01 1503   2.847   3.074   2.558 -0.1257  0.2213  0.4599
   56phy    H01 1504   2.798   2.995   2.570  2.3658 -1.3150  1.2805
   56phy    C19 1505   2.822   3.304   2.495  0.1969  0.3255 -0.5478
   56phy    C13 1506   2.659   3.098   2.387  0.6421  0.1089  0.0273
   56phy     H3 1507   2.675   2.997   2.341  1.8465  0.2970 -0.0096
   56phy    O33 1508   2.610   3.172   2.271 -0.4568 -0.3984  0.2518
   56phy    H1B 1509   2.580   3.260   2.287  2.8021  1.2373 -1.5650
   56phy    C12 1510   2.551   3.080   2.502 -0.2515 -0.0782  0.4683
   56phy    O11 1511   2.417   3.049   2.470 -0.1813 -0.2724 -0.7300
   56phy    H1A 1512   2.384   3.103   2.402 -1.0356 -1.5705 -1.3845
   57phy    C35 1513   0.226   3.710   1.293 -0.0749 -0.0041  0.5006
   57phy    C33 1514   0.197   3.808   1.182 -0.0057 -0.1410  0.6201
   57phy    C34 1515   0.075   3.896   1.217 -0.0729 -0.7158 -0.5659
   57phy    C32 1516   0.318   3.902   1.152  0.1877  0.1292  0.0090
   57phy    C31 1517   0.343   3.956   1.012  0.2050 -0.1320 -0.2919
   57phy    C30 1518   0.483   4.012   0.988  0.8260  0.2948  0.0480
   57phy    C28 1519   0.519   4.059   0.844 -0.3796 -0.0147 -0.4850
   57phy    C29 1520   0.574   4.196   0.853 -0.5099 -0.1036 -0.8973
   57phy    C27 1521   0.613   3.956   0.774 -0.6855 -0.2309 -0.6774
   57phy    C26 1522   0.608   3.956   0.620  0.0256 -0.3419 -0.3220
   57phy    C25 1523   0.684   3.834   0.563 -0.1502  0.2601  0.2871
   57phy    C23 1524   0.706   3.831   0.412 -0.6091  0.1319  0.2219
   57phy    C24 1525   0.835   3.895   0.370  0.5245 -0.3775 -0.4186
   57phy    C22 1526   0.715   3.683   0.370  0.3164  0.1817 -0.6169
   57phy    C21 1527   0.642   3.652   0.242 -0.1252  0.1669 -0.1775
   57phy    C20 1528   0.684   3.514   0.186 -0.5026  0.2987  0.1778
   57phy    C18 1529   0.610   3.455   0.062  0.2348  0.8214  0.6283
   57phy    O01 1530   0.469   3.471   0.083  0.0633  0.8488 -0.2462
   57phy    H01 1531   0.420   3.449   0.007  1.6780 -0.8564 -0.8758
   57phy    C19 1532   0.635   3.305   0.081 -0.6111 -0.1042  1.2023
   57phy    C13 1533   0.654   3.522  -0.081  0.1270 -0.0510  0.9502
   57phy     H3 1534   0.623   3.630  -0.075  0.2850  0.0801 -0.3516
   57phy    O33 1535   0.796   3.548  -0.103 -0.0889  0.7065  0.2880
   57phy    H1B 1536   0.844   3.559  -0.023 -0.9291 -1.7744  1.2032
   57phy    C12 1537   0.569   3.525  -0.218 -0.2092  0.1712 -0.1799
   57phy    O11 1538   0.427   3.508  -0.214 -0.1418  0.3271 -0.0993
   57phy    H1A 1539   0.400   3.452  -0.285  0.8288 -0.8938  0.4659
   58phy    C35 1540   0.911   2.770   1.960 -0.0200 -0.5263 -0.5766
   58phy    C33 1541   0.781   2.699   1.998 -0.2088  0.0940  0.3569
   58phy    C34 1542   0.737   2.604   1.886 -0.4833  0.1573 -0.4302
   58phy    C32 1543   0.797   2.626   2.136  0.6566 -0.6862  0.3430
   58phy    C31 1544   0.674   2.647   2.230 -0.0670 -0.3698 -0.1625
   58phy    C30 1545   0.716   2.634   2.379  0.4984 -0.1420  0.3832
   58phy    C28 1546   0.589   2.640   2.465 -0.2485  0.1086  0.5854
   58phy    C29 1547   0.541   2.497   2.503 -0.4271  0.2551 -0.1676
   58phy    C27 1548   0.624   2.707   2.600  0.3598 -0.1771 -0.1852
   58phy    C26 1549   0.582   2.853   2.621  0.0172 -0.0089  0.0347
   58phy    C25 1550   0.637   2.920   2.749 -0.2961 -0.2812 -0.0828
   58phy    C23 1551   0.638   3.071   2.765 -0.2418 -0.0951  0.3250
   58phy    C24 1552   0.498   3.121   2.812 -0.0190 -0.0991 -0.7143
   58phy    C22 1553   0.749   3.108   2.866 -0.2570  0.2043  0.1709
   58phy    C21 1554   0.843   3.213   2.811  0.0021 -0.4606  0.1705
   58phy    C20 1555   0.964   3.237   2.907 -0.3202 -0.0746  0.0754
   58phy    C18 1556   1.067   3.355   2.874 -0.5018 -0.2004 -0.5995
   58phy    O01 1557   0.993   3.474   2.832 -0.2976  0.1898  0.1496
   58phy    H01 1558   0.917   3.483   2.885 -0.8074 -0.1601 -0.5156
   58phy    C19 1559   1.140   3.378   3.009 -0.2883 -0.1041  0.4229
   58phy    C13 1560   1.161   3.307   2.748  0.1101 -0.9425 -0.2611
   58phy     H3 1561   1.093   3.255   2.675 -2.0639 -0.4403  1.3004
   58phy    O33 1562   1.242   3.197   2.787  0.1215  0.4180  0.3201
   58phy    H1B 1563   1.322   3.218   2.832  0.3064  0.7989 -0.1813
   58phy    C12 1564   1.243   3.408   2.662  0.2014 -0.3739 -0.6069
   58phy    O11 1565   1.332   3.503   2.717  0.1232 -0.3385  0.5741
   58phy    H1A 1566   1.287   3.563   2.772  0.5290 -0.2655  0.8326
   59phy    C35 1567   0.436   2.953   0.176  0.5230  0.4608  1.0174
   59phy    C33 1568   0.329   2.904   0.073  0.5960 -0.5074 -0.5033
   59phy    C34 1569   0.258   3.023   0.011 -0.5594 -0.2970 -0.3823
   59phy    C32 1570   0.386   2.818  -0.034  0.3904  0.1624  0.6390
   59phy    C31 1571   0.419   2.666   0.000 -0.3881 -0.6145  0.1044
   59phy    C30 1572   0.519   2.618  -0.104  0.1020 -0.3994  0.0733
   59phy    C28 1573   0.569   2.472  -0.083 -0.3008 -0.5610 -0.5058
   59phy    C29 1574   0.555   2.399  -0.216 -0.0546  0.6316  0.5056
   59phy    C27 1575   0.716   2.457  -0.049 -0.3581 -0.0911 -0.3029
   59phy    C26 1576   0.771   2.467   0.092 -0.5179 -0.7379 -0.0122
   59phy    C25 1577   0.917   2.415   0.100 -0.4418  0.1534 -0.1470
   59phy    C23 1578   0.988   2.452   0.239  0.1263 -0.5307 -0.1358
   59phy    C24 1579   0.950   2.367   0.363  0.1683 -0.4098  0.5658
   59phy    C22 1580   1.143   2.445   0.219  0.3177 -0.0450 -0.6891
   59phy    C21 1581   1.211   2.563   0.154  0.5593  0.9005  0.3962
   59phy    C20 1582   1.336   2.532   0.066 -0.2842 -0.0525  0.2240
   59phy    C18 1583   1.389   2.652  -0.016 -0.2918  0.1665 -0.0609
   59phy    O01 1584   1.288   2.731  -0.086 -0.0018  0.2440  0.3963
   59phy    H01 1585   1.255   2.680  -0.157  1.5707 -1.9202  1.0946
   59phy    C19 1586   1.492   2.589  -0.110  0.2055 -0.4911  0.2591
   59phy    C13 1587   1.467   2.759   0.079 -0.3455 -0.1675  0.0303
   59phy     H3 1588   1.382   2.806   0.134 -0.2030  2.3119 -1.6525
   59phy    O33 1589   1.544   2.711   0.196  0.3614 -0.2498  0.6515
   59phy    H1B 1590   1.492   2.656   0.251  1.4608 -0.5825  1.3847
   59phy    C12 1591   1.496   2.912   0.050  0.1021  0.6129  0.1147
   59phy    O11 1592   1.454   2.959  -0.081  0.4466  0.3697 -0.3100
   59phy    H1A 1593   1.367   2.926  -0.098  1.6181 -2.9557 -0.7091
   60phy    C35 1594   5.039   0.272   1.459 -0.2376 -0.3468 -0.1713
   60phy    C33 1595   5.028   0.373   1.347 -0.8476 -0.0612  0.2565
   60phy    C34 1596   4.990   0.507   1.401 -0.2855 -0.7065  0.3710
   60phy    C32 1597   5.143   0.381   1.241  0.6025  0.4194 -0.4836
   60phy    C31 1598   5.087   0.397   1.098  0.3027 -0.2765 -0.2086
   60phy    C30 1599   5.214   0.427   1.017  0.2557  0.2715 -0.2905
   60phy    C28 1600   5.190   0.415   0.867  0.0254 -0.5522  0.2824
   60phy    C29 1601   5.143   0.550   0.805 -0.1225 -0.4963 -0.0850
   60phy    C27 1602   5.325   0.375   0.808  0.5274  0.0865 -0.7124
   60phy    C26 1603   5.327   0.317   0.670 -0.3058  0.8127 -0.1698
   60phy    C25 1604   5.455   0.239   0.656 -0.3811 -0.1420  0.1985
   60phy    C23 1605   5.507   0.214   0.517  0.1509 -0.2877  1.1899
   60phy    C24 1606   5.566   0.336   0.457 -0.0354 -0.2151  0.5603
   60phy    C22 1607   5.618   0.109   0.521 -0.4232  0.1441 -0.1420
   60phy    C21 1608   5.595  -0.019   0.437  0.2333  0.5232  0.6006
   60phy    C20 1609   5.710  -0.119   0.448 -0.0716 -0.1565  0.1277
   60phy    C18 1610   5.712  -0.244   0.344 -0.5722  0.2745 -0.8045
   60phy    O01 1611   5.593  -0.317   0.351  0.5511  0.1844 -1.1789
   60phy    H01 1612   5.526  -0.280   0.296  0.5373  0.7283 -0.8017
   60phy    C19 1613   5.820  -0.334   0.413 -0.5698 -0.0164  0.4900
   60phy    C13 1614   5.742  -0.197   0.197  0.4393  0.5748 -0.8561
   60phy     H3 1615   5.642  -0.153   0.174 -0.7051 -0.9195  0.9268
   60phy    O33 1616   5.823  -0.078   0.176  0.2738  0.2241 -0.2872
   60phy    H1B 1617   5.790  -0.001   0.220 -0.2071 -0.5268  0.6985
   60phy    C12 1618   5.726  -0.289   0.066  0.1580 -0.1636  0.1270
   60phy    O11 1619   5.831  -0.377   0.026 -0.3260 -0.4282  0.1626
   60phy    H1A 1620   5.892  -0.333  -0.029 -0.0956  0.6712  1.2434
   61phy    C35 1621   1.244   3.734   1.476  0.7541  0.7218  0.4998
   61phy    C33 1622   1.254   3.584   1.440 -0.2162  0.3141  0.1413
   61phy    C34 1623   1.156   3.557   1.328  0.1274  0.1963  0.6454
   61phy    C32 1624   1.395   3.537   1.407 -0.1906  0.3693 -0.2964
   61phy    C31 1625   1.455   3.445   1.515  0.4717 -0.0664  0.1933
   61phy    C30 1626   1.598   3.423   1.479  0.4442 -0.3247 -0.6496
   61phy    C28 1627   1.677   3.318   1.562  0.2593 -0.8625 -0.7674
   61phy    C29 1628   1.645   3.181   1.506  0.0044 -0.0042  0.0092
   61phy    C27 1629   1.832   3.341   1.548  0.6314 -0.4431  0.6905
   61phy    C26 1630   1.903   3.423   1.657 -0.3979  0.1667  0.2183
   61phy    C25 1631   2.048   3.442   1.609  0.3192 -0.4259  0.0287
   61phy    C23 1632   2.146   3.494   1.719  0.3375 -0.3717  0.6344
   61phy    C24 1633   2.285   3.437   1.673 -0.3197  0.1672  0.2034
   61phy    C22 1634   2.152   3.647   1.742  0.1704 -0.2191  0.4559
   61phy    C21 1635   2.156   3.687   1.886 -0.2387 -0.0819  0.3764
   61phy    C20 1636   2.186   3.837   1.893  0.4769  0.0733 -0.2050
   61phy    C18 1637   2.190   3.920   2.031 -0.9653  0.8048 -0.0671
   61phy    O01 1638   2.277   3.849   2.123  0.3184 -0.0548  0.4761
   61phy    H01 1639   2.305   3.904   2.194 -0.0951  0.4786  0.2334
   61phy    C19 1640   2.272   4.045   1.999 -0.6760 -0.0007  0.4896
   61phy    C13 1641   2.049   3.961   2.103 -0.1795 -0.2576  0.0122
   61phy     H3 1642   1.989   4.015   2.026  3.0429  1.3535 -1.5423
   61phy    O33 1643   2.051   4.058   2.213  0.0399  0.0254 -0.2240
   61phy    H1B 1644   2.134   4.043   2.254 -0.2722 -0.8443  0.0943
   61phy    C12 1645   1.959   3.843   2.148  0.3832 -0.1263  0.2021
   61phy    O11 1646   1.996   3.763   2.256  0.3743  0.3631  0.2687
   61phy    H1A 1647   2.001   3.813   2.335 -1.0573  0.0578  0.5832
   62phy    C35 1648   0.976   3.177   0.236 -0.1729 -0.4234 -0.4994
   62phy    C33 1649   1.052   3.055   0.285 -0.4587 -0.2235  0.1434
   62phy    C34 1650   1.064   2.958   0.179 -0.0271 -0.1947 -0.2805
   62phy    C32 1651   1.191   3.082   0.338 -0.3115 -0.1459 -0.3230
   62phy    C31 1652   1.191   3.126   0.484 -0.5990 -0.3966  0.0038
   62phy    C30 1653   1.329   3.171   0.528  0.9187  0.3285 -0.5695
   62phy    C28 1654   1.337   3.242   0.661 -0.0194 -0.0917 -0.0563
   62phy    C29 1655   1.374   3.157   0.783  0.5239 -0.1849 -0.0623
   62phy    C27 1656   1.449   3.345   0.654 -0.0873 -0.1152  0.1566
   62phy    C26 1657   1.423   3.490   0.707  0.7046  0.3455  0.1844
   62phy    C25 1658   1.532   3.581   0.660  0.2479 -0.4137 -0.5608
   62phy    C23 1659   1.509   3.729   0.708  0.3604  0.3521  0.1172
   62phy    C24 1660   1.547   3.756   0.851  0.1411  0.4236 -0.3238
   62phy    C22 1661   1.595   3.823   0.612  0.1446 -0.7662 -0.8411
   62phy    C21 1662   1.524   3.953   0.575 -0.0653 -0.2947  0.2833
   62phy    C20 1663   1.615   4.021   0.467  0.1551  1.3701 -0.1669
   62phy    C18 1664   1.572   4.156   0.396 -0.0426 -0.0127 -0.7237
   62phy    O01 1665   1.446   4.149   0.326 -0.3654 -0.0975  0.0625
   62phy    H01 1666   1.392   4.077   0.352  0.9848 -1.0785  0.2933
   62phy    C19 1667   1.686   4.179   0.300 -0.4483 -0.1202  0.3930
   62phy    C13 1668   1.556   4.279   0.500  0.9576  0.2600  0.5384
   62phy     H3 1669   1.469   4.243   0.561 -0.7884 -0.2033 -2.0713
   62phy    O33 1670   1.649   4.303   0.604 -0.2539  1.0918  0.2064
   62phy    H1B 1671   1.628   4.383   0.648  1.1243  0.8458  1.3951
   62phy    C12 1672   1.467   4.409   0.477 -0.0962  0.2393  0.4808
   62phy    O11 1673   1.542   4.512   0.420  0.0125 -0.2046 -0.6373
   62phy    H1A 1674   1.475   4.551   0.368 -0.3760  1.2880  0.8927
   63phy    C35 1675   1.484   2.676   1.769  0.0496  0.1971 -0.4105
   63phy    C33 1676   1.605   2.628   1.692 -0.2385 -0.0587 -0.6628
   63phy    C34 1677   1.563   2.524   1.590 -0.0784  0.4360 -0.1132
   63phy    C32 1678   1.690   2.731   1.624  0.2979 -0.0857  0.2439
   63phy    C31 1679   1.800   2.792   1.719 -0.0186  0.6926 -0.1789
   63phy    C30 1680   1.916   2.857   1.650  0.5579  0.2464  1.1162
   63phy    C28 1681   2.039   2.873   1.749 -0.2132 -0.3484  0.3759
   63phy    C29 1682   2.170   2.840   1.671 -0.0925 -0.3496  0.1375
   63phy    C27 1683   2.048   3.010   1.810  0.3138  0.0727 -0.2615
   63phy    C26 1684   2.053   3.014   1.965 -0.3691  0.1397  0.2179
   63phy    C25 1685   2.070   3.157   2.026 -0.4629 -0.5590 -0.0485
   63phy    C23 1686   2.054   3.161   2.176 -0.3329 -0.2610 -0.5762
   63phy    C24 1687   2.188   3.136   2.250  0.2274 -0.2843  0.3141
   63phy    C22 1688   1.988   3.293   2.221 -0.3881  0.3284  0.5503
   63phy    C21 1689   1.891   3.278   2.333  0.2651 -0.4011 -0.1948
   63phy    C20 1690   1.860   3.414   2.400  0.0506  1.0660 -0.3964
   63phy    C18 1691   1.803   3.419   2.544  0.2696 -1.3153  0.0071
   63phy    O01 1692   1.875   3.338   2.638  0.3589 -0.2291  0.3544
   63phy    H01 1693   1.858   3.369   2.725  2.8451 -0.5188  1.0198
   63phy    C19 1694   1.857   3.557   2.581 -0.1869 -0.3124 -0.4801
   63phy    C13 1695   1.645   3.388   2.560  0.0045 -0.9462  0.4050
   63phy     H3 1696   1.589   3.447   2.483  0.1207 -0.5158  0.6477
   63phy    O33 1697   1.587   3.447   2.673  0.5107  0.4407  0.5478
   63phy    H1B 1698   1.493   3.439   2.676  0.2124  2.6094 -0.7293
   63phy    C12 1699   1.595   3.241   2.547 -0.0930  0.1577  0.2529
   63phy    O11 1700   1.604   3.160   2.665  0.0881  0.1531 -0.2987
   63phy    H1A 1701   1.633   3.074   2.640 -0.7221 -0.1673 -0.1545
   64phy    C35 1702   1.793   4.150   1.095 -0.5918  0.7221 -0.1139
   64phy    C33 1703   1.773   4.285   1.162  0.1954 -0.1081 -0.1900
   64phy    C34 1704   1.855   4.295   1.292  0.3797 -0.3796 -0.1097
   64phy    C32 1705   1.816   4.398   1.074 -0.3906 -0.0690 -1.0868
   64phy    C31 1706   1.706   4.461   0.987  0.7921  0.0754  0.0579
   64phy    C30 1707   1.736   4.606   0.940 -0.0823 -0.5957 -0.7437
   64phy    C28 1708   1.627   4.660   0.846 -0.7583  0.6803  0.8796
   64phy    C29 1709   1.488   4.686   0.902 -0.5552  0.4282  0.0791
   64phy    C27 1710   1.674   4.799   0.794  0.3450 -0.5135 -0.1133
   64phy    C26 1711   1.695   4.810   0.637  0.2317  0.2983  0.0164
   64phy    C25 1712   1.757   4.936   0.579 -0.0083 -0.1427 -0.0095
   64phy    C23 1713   1.783   4.949   0.423  0.2390  0.1495  0.0342
   64phy    C24 1714   1.796   5.094   0.399 -0.2276 -0.1002 -0.5805
   64phy    C22 1715   1.908   4.878   0.363  0.0704  0.0038  0.7458
   64phy    C21 1716   1.876   4.783   0.246  0.2592 -0.0489  0.9115
   64phy    C20 1717   1.995   4.711   0.181 -0.3678  0.4703  0.6676
   64phy    C18 1718   1.965   4.612   0.065  0.1082 -0.3232 -0.4733
   64phy    O01 1719   1.846   4.535   0.101  0.1087  0.1476 -0.8338
   64phy    H01 1720   1.835   4.512   0.191 -1.9063  1.0255 -0.8027
   64phy    C19 1721   2.091   4.523   0.068  0.2991 -0.4966  0.0713
   64phy    C13 1722   1.947   4.688  -0.078  0.3005 -1.1659 -0.0699
   64phy     H3 1723   1.849   4.742  -0.071  0.6294 -0.6738  0.8988
   64phy    O33 1724   2.023   4.808  -0.105  0.0780  0.0492  0.4133
   64phy    H1B 1725   1.968   4.877  -0.138  1.5441  0.6464 -0.9312
   64phy    C12 1726   1.886   4.628  -0.210  0.2938 -0.3421  0.2345
   64phy    O11 1727   1.974   4.615  -0.320 -0.1178  0.0561 -0.3636
   64phy    H1A 1728   1.927   4.583  -0.394 -0.4155  0.2540 -0.2620
   65phy    C35 1729   2.006   4.585   1.430  0.4090 -0.0760  0.0244
   65phy    C33 1730   2.147   4.598   1.477  0.2004  0.5323  0.1171
   65phy    C34 1731   2.200   4.461   1.529 -0.1423  0.4213  0.0023
   65phy    C32 1732   2.222   4.639   1.354 -0.2772  0.0476 -0.2373
   65phy    C31 1733   2.350   4.726   1.358 -0.1154  0.2813 -0.1702
   65phy    C30 1734   2.385   4.767   1.209 -0.2757  0.4786  0.2909
   65phy    C28 1735   2.505   4.856   1.173 -0.3783 -0.6228  0.1348
   65phy    C29 1736   2.632   4.792   1.235 -0.3694 -0.5748 -0.0150
   65phy    C27 1737   2.503   4.867   1.020  0.5249  0.2417  0.2713
   65phy    C26 1738   2.593   4.972   0.958 -0.4982  0.4019 -0.9156
   65phy    C25 1739   2.557   4.987   0.809  0.0007  0.0366  0.3536
   65phy    C23 1740   2.675   5.066   0.742 -0.2832  0.1345  0.2764
   65phy    C24 1741   2.756   4.962   0.665 -0.2007 -1.1124 -0.1226
   65phy    C22 1742   2.607   5.156   0.638  0.0196 -0.2950 -0.5461
   65phy    C21 1743   2.586   5.301   0.692  0.6100  0.8955 -0.2368
   65phy    C20 1744   2.574   5.396   0.575  0.1230 -0.3401  0.2643
   65phy    C18 1745   2.570   5.549   0.588  0.0675 -0.0288  0.0543
   65phy    O01 1746   2.451   5.580   0.661  0.4585 -0.4993  0.5157
   65phy    H01 1747   2.392   5.508   0.652  0.8869 -0.8124  0.1986
   65phy    C19 1748   2.556   5.602   0.442 -0.3696 -0.0092 -0.4145
   65phy    C13 1749   2.703   5.608   0.663  0.0130 -1.0814  0.4802
   65phy     H3 1750   2.709   5.563   0.765  1.6732 -1.0151  0.4431
   65phy    O33 1751   2.830   5.557   0.616  0.1974  0.1665  0.3781
   65phy    H1B 1752   2.860   5.598   0.538 -0.9344  1.1661  0.4385
   65phy    C12 1753   2.716   5.755   0.725 -0.5661  0.3650 -0.1097
   65phy    O11 1754   2.607   5.840   0.738  0.4539 -0.1393 -0.2258
   65phy    H1A 1755   2.538   5.797   0.786  0.3901  0.9484  0.7255
   66phy    C35 1756   1.872   1.134   1.660  0.0790  0.2960 -0.2897
   66phy    C33 1757   2.014   1.095   1.603  0.0681  0.2604  0.3057
   66phy    C34 1758   2.052   1.204   1.508 -0.0540  0.1551  0.8358
   66phy    C32 1759   2.119   1.074   1.707 -0.3444  0.1518  0.4482
   66phy    C31 1760   2.115   0.944   1.794 -0.0477 -0.6170  0.2252
   66phy    C30 1761   2.222   0.932   1.904  0.2300 -0.2352 -0.0751
   66phy    C28 1762   2.200   0.819   2.011  0.6668 -0.4563 -0.2137
   66phy    C29 1763   2.247   0.680   1.962  0.2684 -0.4176  0.9664
   66phy    C27 1764   2.272   0.849   2.144  0.1356 -0.5090  0.1565
   66phy    C26 1765   2.257   0.789   2.284 -0.4597  0.5691  0.5485
   66phy    C25 1766   2.352   0.839   2.386 -0.1767  0.2634 -0.0292
   66phy    C23 1767   2.359   0.776   2.522 -0.0418  0.1283 -0.0065
   66phy    C24 1768   2.498   0.798   2.579 -0.3001 -0.2494  0.4699
   66phy    C22 1769   2.260   0.822   2.628 -0.5213  0.2892 -0.2415
   66phy    C21 1770   2.165   0.716   2.681  0.4338  0.1051  0.6030
   66phy    C20 1771   2.096   0.777   2.801  0.7545  0.4857 -0.2436
   66phy    C18 1772   1.974   0.701   2.858  0.4767 -0.5187 -0.1653
   66phy    O01 1773   1.994   0.556   2.857  0.7090  0.1359 -0.7343
   66phy    H01 1774   2.087   0.544   2.866  0.6746 -0.3767 -1.0139
   66phy    C19 1775   1.993   0.735   3.008 -0.3158  0.3908 -0.2947
   66phy    C13 1776   1.839   0.762   2.785  0.7220  0.0551 -0.1177
   66phy     H3 1777   1.854   0.770   2.674 -0.5343  0.4231 -0.2758
   66phy    O33 1778   1.815   0.902   2.821  0.3713  0.1254  0.7982
   66phy    H1B 1779   1.775   0.914   2.904  1.9023 -3.0332  2.1493
   66phy    C12 1780   1.707   0.671   2.798 -0.4136 -0.3153  0.2605
   66phy    O11 1781   1.644   0.674   2.921 -0.3039  0.3752  0.1737
   66phy    H1A 1782   1.581   0.743   2.923 -1.3921 -0.6041  1.1910
   67phy    C35 1783   4.354   4.552   1.505 -0.0635 -0.4516 -0.2947
   67phy    C33 1784   4.230   4.470   1.543 -0.1706  0.1426 -0.3790
   67phy    C34 1785   4.258   4.397   1.675 -0.1870  0.3089 -0.2052
   67phy    C32 1786   4.112   4.571   1.551  0.5410  0.0587 -0.0993
   67phy    C31 1787   3.986   4.523   1.479 -0.6751  0.8922 -0.4769
   67phy    C30 1788   3.869   4.618   1.492  0.3454 -0.0624  0.4672
   67phy    C28 1789   3.747   4.575   1.403  0.2952  0.1630 -0.2773
   67phy    C29 1790   3.644   4.504   1.485  0.2930 -0.1363 -0.2476
   67phy    C27 1791   3.675   4.698   1.339 -0.2752  0.3723  0.5891
   67phy    C26 1792   3.711   4.709   1.193 -0.3096  0.2877  0.3038
   67phy    C25 1793   3.620   4.798   1.113 -0.0627 -0.0136  0.3613
   67phy    C23 1794   3.644   4.818   0.964 -0.0849 -0.7038 -0.0392
   67phy    C24 1795   3.517   4.816   0.877 -0.6060 -0.3345 -0.4069
   67phy    C22 1796   3.729   4.948   0.949 -0.1065  0.0024  0.3837
   67phy    C21 1797   3.780   4.992   0.815  0.3768 -0.5273 -0.5030
   67phy    C20 1798   3.874   5.113   0.819  0.4210 -0.3499 -0.5228
   67phy    C18 1799   3.942   5.162   0.682 -0.5749 -0.0797  0.3821
   67phy    O01 1800   4.016   5.047   0.623  0.2438 -0.1717  0.0855
   67phy    H01 1801   3.963   4.970   0.631  1.8679 -1.2525  1.1977
   67phy    C19 1802   4.045   5.267   0.719  0.0919 -0.3211 -0.5832
   67phy    C13 1803   3.831   5.212   0.580 -0.0342 -0.0943  0.0641
   67phy     H3 1804   3.776   5.120   0.550  0.1575  0.1318 -1.0291
   67phy    O33 1805   3.716   5.295   0.622 -0.3112 -0.2189  0.2288
   67phy    H1B 1806   3.741   5.380   0.593  0.1392 -1.3921 -3.3625
   67phy    C12 1807   3.858   5.224   0.421 -0.1365 -0.1929 -0.2833
   67phy    O11 1808   3.872   5.341   0.352 -0.5096 -0.3172 -0.0358
   67phy    H1A 1809   3.787   5.381   0.351 -0.4953 -0.2980 -0.8852
   68phy    C35 1810   1.528   4.498   1.421 -0.3945  0.4400  0.8281
   68phy    C33 1811   1.519   4.614   1.324  0.0187  0.6226 -0.0517
   68phy    C34 1812   1.370   4.658   1.332  0.0427 -0.4005  0.5394
   68phy    C32 1813   1.623   4.716   1.372 -0.0231 -0.2160  0.4683
   68phy    C31 1814   1.686   4.795   1.255 -0.1049 -0.2478 -0.0916
   68phy    C30 1815   1.774   4.909   1.309 -0.2564 -0.0242  0.9917
   68phy    C28 1816   1.837   5.001   1.199  0.3208 -0.9238  0.4192
   68phy    C29 1817   1.813   5.148   1.242  0.3020 -0.4294 -0.1189
   68phy    C27 1818   1.976   4.965   1.141  0.3645 -0.1420  0.3498
   68phy    C26 1819   1.978   4.922   0.998  0.1915 -0.0994  0.0492
   68phy    C25 1820   2.103   4.850   0.949 -0.2827 -0.6783  0.1261
   68phy    C23 1821   2.100   4.793   0.808  0.6316  0.1962 -0.3032
   68phy    C24 1822   2.188   4.861   0.700  0.2814  0.3425 -0.0948
   68phy    C22 1823   2.117   4.643   0.816 -0.3775 -0.5228  0.5194
   68phy    C21 1824   2.063   4.561   0.698 -0.5309  0.7549 -0.4620
   68phy    C20 1825   2.071   4.411   0.728  0.1976 -0.2872  0.2004
   68phy    C18 1826   2.038   4.297   0.621 -0.0518 -0.0475 -0.3760
   68phy    O01 1827   1.924   4.337   0.545  0.2365  0.0394  0.1079
   68phy    H01 1828   1.841   4.304   0.573  0.1094 -1.2303 -1.5516
   68phy    C19 1829   1.976   4.183   0.701 -0.3976  0.4118 -0.4771
   68phy    C13 1830   2.163   4.281   0.522 -1.0545 -0.0744 -0.0751
   68phy     H3 1831   2.135   4.198   0.452  0.8574 -1.4212  0.6722
   68phy    O33 1832   2.176   4.389   0.432  0.0858  0.2337 -0.4045
   68phy    H1B 1833   2.086   4.415   0.423 -0.4685 -0.9911  1.0446
   68phy    C12 1834   2.296   4.205   0.546 -0.2214  1.1749  0.5072
   68phy    O11 1835   2.369   4.170   0.426 -0.2466 -0.2872 -0.5566
   68phy    H1A 1836   2.391   4.255   0.393 -1.6581  0.5304  0.5044
   69phy    C35 1837   3.513   3.477   2.013 -0.0119  0.2244 -0.5003
   69phy    C33 1838   3.601   3.587   1.960 -0.2711 -0.5759 -0.5192
   69phy    C34 1839   3.696   3.520   1.864 -0.4871  0.2501  0.1338
   69phy    C32 1840   3.524   3.707   1.893  0.2492 -0.4692 -0.4390
   69phy    C31 1841   3.438   3.803   1.985 -0.4288 -0.0457  0.2823
   69phy    C30 1842   3.348   3.899   1.901  0.2297  0.4731 -0.4424
   69phy    C28 1843   3.213   3.931   1.969 -0.3694 -0.2961 -0.6902
   69phy    C29 1844   3.216   4.063   2.039  0.3350  0.8116 -0.2402
   69phy    C27 1845   3.098   3.939   1.870 -0.3520 -0.0609  0.1372
   69phy    C26 1846   2.956   3.903   1.916  0.2776 -0.9892 -0.5750
   69phy    C25 1847   2.852   3.933   1.814 -0.0981 -0.1490 -0.1530
   69phy    C23 1848   2.710   3.944   1.866  0.2920 -0.3564  0.4290
   69phy    C24 1849   2.626   4.038   1.776  0.0540 -0.0284  0.5838
   69phy    C22 1850   2.634   3.813   1.884  0.0185  0.0924 -0.4622
   69phy    C21 1851   2.591   3.777   2.028  0.0182 -0.1333 -0.1400
   69phy    C20 1852   2.539   3.630   2.017 -0.2010 -0.4466  0.3692
   69phy    C18 1853   2.466   3.562   2.131  0.1837  0.5165 -0.9260
   69phy    O01 1854   2.344   3.623   2.163  0.0478 -0.0999 -0.3208
   69phy    H01 1855   2.347   3.714   2.140  1.2205 -0.1180 -0.3035
   69phy    C19 1856   2.419   3.429   2.068 -0.3483  0.1337 -0.7435
   69phy    C13 1857   2.559   3.525   2.260  1.1378  0.3739 -0.3231
   69phy     H3 1858   2.660   3.489   2.231  0.6897 -1.0445 -0.1877
   69phy    O33 1859   2.512   3.418   2.339  0.1896  0.1465  0.3418
   69phy    H1B 1860   2.450   3.458   2.397  0.4393  0.1462  0.6070
   69phy    C12 1861   2.598   3.634   2.365  0.6557 -0.1093 -0.3229
   69phy    O11 1862   2.498   3.664   2.466 -0.6608  0.3725  0.0032
   69phy    H1A 1863   2.511   3.751   2.498  1.1569  0.1687 -0.1042
   70phy    C35 1864   0.790   0.235   1.541  0.1882 -0.4891 -0.1052
   70phy    C33 1865   0.934   0.198   1.585  0.0305 -0.2978  0.2180
   70phy    C34 1866   0.925   0.126   1.719 -0.8342 -0.1552 -0.3989
   70phy    C32 1867   1.000   0.117   1.466 -0.0005 -0.0533  0.4751
   70phy    C31 1868   1.132   0.171   1.421  0.2114  0.1352 -0.1094
   70phy    C30 1869   1.225   0.056   1.372  0.2521  0.1833 -0.0922
   70phy    C28 1870   1.346   0.119   1.298 -0.0358 -0.0220 -0.3265
   70phy    C29 1871   1.468   0.123   1.400  0.2086  0.0555 -0.2165
   70phy    C27 1872   1.380   0.041   1.165 -0.5866 -0.4971  0.4993
   70phy    C26 1873   1.428   0.136   1.052  0.6092  0.5198 -0.8847
   70phy    C25 1874   1.483   0.079   0.921  0.3917  0.2913 -0.2181
   70phy    C23 1875   1.506   0.174   0.809  0.9275 -0.6777 -0.3495
   70phy    C24 1876   1.661   0.214   0.814 -0.1111 -0.3294 -0.4549
   70phy    C22 1877   1.495   0.110   0.669 -0.0746 -0.1381 -0.1073
   70phy    C21 1878   1.372   0.150   0.588  0.6279 -0.2439 -0.0904
   70phy    C20 1879   1.372   0.094   0.448 -0.5921  0.1890  0.4636
   70phy    C18 1880   1.305   0.162   0.318  0.2901  0.3065 -0.3662
   70phy    O01 1881   1.164   0.196   0.341 -0.4315  0.1875  0.2572
   70phy    H01 1882   1.128   0.225   0.260  1.7768 -0.8308 -1.1905
   70phy    C19 1883   1.303   0.043   0.219 -0.4770  0.6984 -0.1727
   70phy    C13 1884   1.387   0.296   0.269  0.2914  0.0186  0.6931
   70phy     H3 1885   1.362   0.372   0.347 -0.6599  2.1002 -1.5200
   70phy    O33 1886   1.526   0.307   0.282 -0.1118  0.1630 -0.3576
   70phy    H1B 1887   1.570   0.258   0.215 -0.3953  1.3058 -1.4171
   70phy    C12 1888   1.341   0.387   0.148  0.0180  0.1463  0.0933
   70phy    O11 1889   1.428   0.398   0.040 -0.4462 -0.1043  0.4141
   70phy    H1A 1890   1.376   0.433  -0.030  0.3446 -0.0885 -0.1740
   71phy    C35 1891   1.770   0.812   1.899  0.1217  0.2390  0.3231
   71phy    C33 1892   1.624   0.832   1.859 -0.2582  0.1211  0.6358
   71phy    C34 1893   1.582   0.960   1.927  0.3641 -0.1849 -0.1114
   71phy    C32 1894   1.603   0.857   1.710  0.1591  0.5274  0.0291
   71phy    C31 1895   1.586   0.717   1.639 -0.0376  0.3823  0.5649
   71phy    C30 1896   1.548   0.739   1.489  0.1737 -0.0161 -0.0171
   71phy    C28 1897   1.488   0.614   1.412  0.3949 -0.5340 -0.5819
   71phy    C29 1898   1.337   0.599   1.424 -0.7412  0.2538  0.1736
   71phy    C27 1899   1.527   0.622   1.269 -0.0726 -0.2086 -0.3855
   71phy    C26 1900   1.648   0.543   1.219  0.5931  0.2416  0.6095
   71phy    C25 1901   1.692   0.530   1.069 -0.2214  0.2480 -0.0145
   71phy    C23 1902   1.848   0.514   1.046  0.2963  0.4334  0.9621
   71phy    C24 1903   1.906   0.371   1.093 -0.2125 -0.0573  0.8294
   71phy    C22 1904   1.878   0.515   0.897 -0.7414 -1.1170 -0.8079
   71phy    C21 1905   1.973   0.630   0.870  0.2226 -0.0960 -0.2029
   71phy    C20 1906   2.040   0.623   0.731 -0.2931  0.1816  0.5887
   71phy    C18 1907   2.118   0.736   0.663 -0.1837 -1.1964 -0.1546
   71phy    O01 1908   2.024   0.843   0.648  0.5500 -0.3452 -0.2988
   71phy    H01 1909   1.946   0.815   0.604 -0.8832  1.0811  1.1929
   71phy    C19 1910   2.138   0.683   0.520  0.2217  0.1025 -0.3178
   71phy    C13 1911   2.247   0.780   0.745  0.2427 -0.0930 -0.3498
   71phy     H3 1912   2.209   0.812   0.845  2.7170 -0.5494  0.8196
   71phy    O33 1913   2.334   0.675   0.789  0.1850  0.3193  0.0888
   71phy    H1B 1914   2.362   0.624   0.716 -0.9362 -2.3215  1.3922
   71phy    C12 1915   2.314   0.922   0.740 -0.1050 -0.3712  0.6463
   71phy    O11 1916   2.423   0.916   0.659  0.5316 -0.1274 -0.2854
   71phy    H1A 1917   2.486   0.869   0.711 -0.8897 -0.8667  0.8586
   72phy    C35 1918   3.151   2.060   0.896 -0.3998 -0.1052 -0.0029
   72phy    C33 1919   3.171   1.943   0.988  0.2300 -0.5508  0.1317
   72phy    C34 1920   3.298   1.969   1.070 -0.0146 -0.4493 -0.1081
   72phy    C32 1921   3.048   1.905   1.070  0.3939 -0.6076  0.1445
   72phy    C31 1922   2.980   1.771   1.033  0.2235 -0.0545 -0.0687
   72phy    C30 1923   2.865   1.743   1.130  0.1637 -0.1939 -0.2330
   72phy    C28 1924   2.818   1.593   1.125  0.2021  0.0444  0.5482
   72phy    C29 1925   2.825   1.540   1.272 -0.3347 -0.0103  0.7976
   72phy    C27 1926   2.676   1.584   1.059 -0.0666  0.1397 -0.4542
   72phy    C26 1927   2.652   1.460   0.979 -0.2369  0.6645  0.1182
   72phy    C25 1928   2.526   1.468   0.899 -0.8576  0.3388  0.2966
   72phy    C23 1929   2.485   1.350   0.808 -0.0845  0.1378 -0.5853
   72phy    C24 1930   2.371   1.274   0.879  0.3190 -0.3297  0.2287
   72phy    C22 1931   2.445   1.404   0.671 -0.1044 -0.8264  0.3082
   72phy    C21 1932   2.426   1.301   0.556  0.7282 -0.6124 -0.0786
   72phy    C20 1933   2.373   1.357   0.423  0.0476 -0.5150  0.2555
   72phy    C18 1934   2.337   1.254   0.304 -0.3042 -0.3164  0.7483
   72phy    O01 1935   2.445   1.165   0.285 -0.2548  0.4245 -0.5592
   72phy    H01 1936   2.423   1.081   0.322 -0.0104  0.0664 -1.2011
   72phy    C19 1937   2.329   1.350   0.185  0.4074 -0.0029  0.2311
   72phy    C13 1938   2.204   1.167   0.330  0.5913  0.0487 -0.0178
   72phy     H3 1939   2.229   1.093   0.410 -2.8172  0.1078  1.2679
   72phy    O33 1940   2.099   1.231   0.402  0.3970 -0.2562  0.2023
   72phy    H1B 1941   2.079   1.177   0.477  0.6873 -0.1678  0.3451
   72phy    C12 1942   2.168   1.038   0.247  0.0127  0.2244 -0.1385
   72phy    O11 1943   2.066   1.053   0.156  0.1166  0.3966 -0.7813
   72phy    H1A 1944   2.007   1.113   0.196 -1.4168 -0.6118 -1.4121
   73phy    C35 1945   3.203   1.408   0.905  0.4177 -0.2827  0.4986
   73phy    C33 1946   3.335   1.459   0.954 -0.0505 -0.2056  0.0936
   73phy    C34 1947   3.397   1.342   1.028  0.7520 -0.7305 -0.5868
   73phy    C32 1948   3.436   1.522   0.854 -0.3573  0.0710 -0.5555
   73phy    C31 1949   3.480   1.665   0.882  0.1686  0.0898  0.7802
   73phy    C30 1950   3.572   1.707   0.772  0.0384  0.7808 -0.7507
   73phy    C28 1951   3.615   1.851   0.780  0.3825  0.8102 -0.6032
   73phy    C29 1952   3.767   1.842   0.782  0.4047  0.0612 -0.4626
   73phy    C27 1953   3.587   1.924   0.646 -0.3060  0.0709 -0.1910
   73phy    C26 1954   3.456   2.003   0.642 -0.4261  0.1537  0.4867
   73phy    C25 1955   3.475   2.082   0.516  0.1134  0.3573  0.3693
   73phy    C23 1956   3.367   2.186   0.476 -0.3609  0.5150 -0.4847
   73phy    C24 1957   3.437   2.311   0.428  0.0495 -0.1211  0.3620
   73phy    C22 1958   3.284   2.129   0.357 -0.3369  0.3409 -0.3574
   73phy    C21 1959   3.143   2.091   0.388  0.1966 -0.0650 -0.9037
   73phy    C20 1960   3.067   2.040   0.272  0.0215 -0.2324  0.7304
   73phy    C18 1961   2.910   2.045   0.260  0.6594 -0.4483 -0.2559
   73phy    O01 1962   2.849   2.025   0.394 -0.2724  0.1147 -0.3823
   73phy    H01 1963   2.839   1.934   0.415 -0.4100 -0.1368 -1.4784
   73phy    C19 1964   2.877   1.917   0.179  0.0149 -0.4421 -0.2627
   73phy    C13 1965   2.867   2.185   0.197 -0.1920  0.0412 -0.2644
   73phy     H3 1966   2.886   2.257   0.280  0.1230  0.1761 -0.4514
   73phy    O33 1967   2.958   2.244   0.101 -0.4292 -0.0041 -0.2541
   73phy    H1B 1968   2.942   2.336   0.102  0.7017  0.1979  0.5143
   73phy    C12 1969   2.720   2.242   0.177  0.2594  0.0818 -0.1642
   73phy    O11 1970   2.681   2.214   0.040 -0.4667  0.1657 -0.6693
   73phy    H1A 1971   2.733   2.269  -0.016 -0.9606  0.4554 -0.8611
   74phy    C35 1972   3.775   2.271   0.156  0.1470 -0.8574  0.6672
   74phy    C33 1973   3.663   2.317   0.073  0.2226  0.1854 -0.9368
   74phy    C34 1974   3.670   2.466   0.080 -0.0626  0.3866 -0.6791
   74phy    C32 1975   3.669   2.250  -0.061 -0.3084 -0.6961 -0.7410
   74phy    C31 1976   3.565   2.136  -0.079 -0.5080  0.2120 -0.1024
   74phy    C30 1977   3.600   2.058  -0.202  0.0037  0.5666  0.3629
   74phy    C28 1978   3.522   1.922  -0.241 -0.3515 -0.1353 -0.0394
   74phy    C29 1979   3.439   1.943  -0.364 -0.1043  0.2874  0.1113
   74phy    C27 1980   3.617   1.803  -0.275 -0.0323 -0.0052 -0.5318
   74phy    C26 1981   3.675   1.728  -0.151  0.4102 -0.2264  0.2577
   74phy    C25 1982   3.774   1.623  -0.199  0.2563 -0.2436 -0.2812
   74phy    C23 1983   3.836   1.531  -0.094 -0.1754 -0.0492 -0.1434
   74phy    C24 1984   3.744   1.413  -0.073 -0.2024  0.5516 -0.1888
   74phy    C22 1985   3.974   1.475  -0.144 -0.2281 -0.0561 -0.1950
   74phy    C21 1986   4.071   1.443  -0.027 -0.1324 -0.4221 -0.0016
   74phy    C20 1987   4.201   1.386  -0.073 -0.0350 -0.1315  0.5677
   74phy    C18 1988   4.322   1.355   0.018  0.2975  0.5416  0.5036
   74phy    O01 1989   4.365   1.476   0.078 -0.0111 -0.3380 -0.2871
   74phy    H01 1990   4.356   1.539   0.008  0.1156 -0.0341 -0.0314
   74phy    C19 1991   4.435   1.307  -0.078  0.8606 -0.7741 -0.3453
   74phy    C13 1992   4.289   1.233   0.119  0.2282 -0.2214  0.3403
   74phy     H3 1993   4.194   1.270   0.166  0.4508  4.1724 -2.1431
   74phy    O33 1994   4.242   1.108   0.073  0.0843 -0.6207 -0.8435
   74phy    H1B 1995   4.150   1.121   0.056  0.2150  0.6034 -0.6857
   74phy    C12 1996   4.356   1.230   0.261 -0.0599 -0.0307 -0.4006
   74phy    O11 1997   4.494   1.195   0.271  0.3774  0.3182  0.6840
   74phy    H1A 1998   4.497   1.102   0.285  3.7915  0.1065 -0.4912
   75phy    C35 1999   0.636   1.251   1.066 -0.6421 -0.8162 -0.0605
   75phy    C33 2000   0.491   1.225   1.047  0.2639  0.2414 -0.2091
   75phy    C34 2001   0.446   1.096   1.127 -0.1969 -0.1729  0.1109
   75phy    C32 2002   0.403   1.353   1.076 -0.3915  0.4125 -0.3513
   75phy    C31 2003   0.265   1.350   1.010  0.9256 -0.1273  0.0066
   75phy    C30 2004   0.188   1.472   1.058  0.1572 -0.3193  0.0695
   75phy    C28 2005   0.051   1.489   0.991 -0.5272 -0.5001 -0.0416
   75phy    C29 2006  -0.064   1.434   1.075  0.2117 -0.3783 -0.0836
   75phy    C27 2007   0.016   1.638   0.967 -0.2190  0.1473  0.2652
   75phy    C26 2008  -0.040   1.657   0.824 -0.5973 -0.5441  0.0309
   75phy    C25 2009  -0.086   1.801   0.791 -0.0820  0.3542 -0.2951
   75phy    C23 2010  -0.132   1.821   0.644  0.0988 -0.0500  0.0321
   75phy    C24 2011  -0.271   1.904   0.653 -1.1107  0.5944 -0.2484
   75phy    C22 2012  -0.014   1.877   0.563 -0.6955 -0.3794 -0.1125
   75phy    C21 2013  -0.029   1.871   0.410  0.3698 -0.3228 -0.4610
   75phy    C20 2014   0.097   1.923   0.329  0.4367  0.3194 -0.0576
   75phy    C18 2015   0.114   1.913   0.169  0.4993 -0.3988  0.1320
   75phy    O01 2016   0.077   1.781   0.119 -0.1593  0.8010 -0.2335
   75phy    H01 2017   0.128   1.716   0.164 -0.7392 -1.8804 -3.1588
   75phy    C19 2018   0.265   1.944   0.150 -0.4291  0.7754 -0.0133
   75phy    C13 2019   0.019   2.020   0.090  0.0478 -0.0513 -0.7890
   75phy     H3 2020  -0.082   1.973   0.102  0.5872 -1.3760 -1.2515
   75phy    O33 2021  -0.009   2.144   0.154 -0.3659  0.3233 -0.2183
   75phy    H1B 2022   0.067   2.179   0.196 -0.0027 -2.2322  1.4764
   75phy    C12 2023  -0.015   2.013  -0.059 -0.0207  0.2724  0.6140
   75phy    O11 2024   0.026   2.120  -0.142 -0.4128  0.1275  0.1805
   75phy    H1A 2025  -0.055   2.163  -0.163  0.8225  1.7201 -1.6317
   76phy    C35 2026   3.640   1.482   2.162  0.8198 -0.4307 -0.0513
   76phy    C33 2027   3.724   1.532   2.050 -0.3446 -0.1932 -0.7458
   76phy    C34 2028   3.753   1.410   1.956  0.0019 -0.2277  0.1077
   76phy    C32 2029   3.671   1.661   1.987  0.3431 -0.4395  0.0547
   76phy    C31 2030   3.765   1.757   1.914  0.5316  0.0001 -0.1213
   76phy    C30 2031   3.677   1.874   1.868 -0.0771  0.1854  0.5854
   76phy    C28 2032   3.751   1.977   1.787 -0.0796  0.2947  0.2795
   76phy    C29 2033   3.722   1.973   1.635  0.0200 -0.9381 -0.0050
   76phy    C27 2034   3.721   2.119   1.833  0.0804  0.1104  0.2184
   76phy    C26 2035   3.833   2.189   1.900 -0.4760  0.2263 -0.0269
   76phy    C25 2036   3.793   2.319   1.968  0.2170  0.3367 -0.6487
   76phy    C23 2037   3.907   2.402   2.033  0.2489  0.3477  0.3816
   76phy    C24 2038   3.948   2.508   1.922 -0.3576 -0.5293 -0.1897
   76phy    C22 2039   3.873   2.453   2.171 -0.1353 -0.8007 -0.0792
   76phy    C21 2040   3.986   2.423   2.265  0.0197 -0.1254  0.1440
   76phy    C20 2041   3.963   2.484   2.401  0.2394  0.0903  0.4545
   76phy    C18 2042   4.031   2.437   2.540 -0.3519  0.4206 -0.5453
   76phy    O01 2043   4.164   2.391   2.523 -0.4693  0.0662  0.0954
   76phy    H01 2044   4.206   2.446   2.460 -1.0310  1.1089  0.6081
   76phy    C19 2045   4.044   2.568   2.622  0.4993  0.5426 -0.2591
   76phy    C13 2046   3.945   2.307   2.596 -0.1080  0.5758 -0.3745
   76phy     H3 2047   3.953   2.224   2.522 -0.0503  1.0217 -0.8720
   76phy    O33 2048   3.803   2.337   2.597 -0.1118 -0.0771 -0.0122
   76phy    H1B 2049   3.776   2.400   2.533  1.6114  0.2644 -0.4696
   76phy    C12 2050   3.975   2.233   2.738 -0.4932 -0.8672  0.5123
   76phy    O11 2051   3.975   2.306   2.855 -0.1820 -0.1574 -0.6385
   76phy    H1A 2052   3.898   2.358   2.851 -1.9872 -2.6506 -0.3782
   77phy    C35 2053   4.118   0.821   1.513  0.3955 -0.1051  0.2653
   77phy    C33 2054   4.166   0.701   1.589  0.1849  0.3533 -0.2014
   77phy    C34 2055   4.292   0.743   1.661  0.0256  0.0821  0.2374
   77phy    C32 2056   4.063   0.657   1.691  0.4190  0.0063 -0.0204
   77phy    C31 2057   3.985   0.531   1.638 -0.4782 -0.0548 -0.3545
   77phy    C30 2058   3.866   0.498   1.734 -0.4354  0.6074  0.2197
   77phy    C28 2059   3.781   0.374   1.708  0.0312  0.7014 -0.3039
   77phy    C29 2060   3.824   0.265   1.814 -0.4496 -0.4781 -0.2273
   77phy    C27 2061   3.632   0.406   1.727  0.1904  0.1177 -0.8679
   77phy    C26 2062   3.566   0.423   1.593  0.3959  0.5259 -0.6308
   77phy    C25 2063   3.420   0.481   1.604 -0.3126 -0.4194  0.3687
   77phy    C23 2064   3.334   0.489   1.472  0.4996  0.4595 -0.9842
   77phy    C24 2065   3.218   0.388   1.484 -0.2739  0.2990  0.1440
   77phy    C22 2066   3.296   0.627   1.422  0.5550 -0.3582  0.3935
   77phy    C21 2067   3.321   0.652   1.276 -0.2845  0.0663  0.4286
   77phy    C20 2068   3.299   0.789   1.215  0.1686  0.0809 -0.3237
   77phy    C18 2069   3.338   0.801   1.061  0.9507 -0.3124 -0.6754
   77phy    O01 2070   3.470   0.739   1.029  0.4721 -0.1990 -0.2007
   77phy    H01 2071   3.534   0.763   1.094  1.5879 -2.3269 -0.4110
   77phy    C19 2072   3.352   0.954   1.039 -0.2526  0.3541  0.1191
   77phy    C13 2073   3.226   0.733   0.964  0.3900 -0.9504 -0.4533
   77phy     H3 2074   3.221   0.627   1.000  0.4561 -0.2397  1.7563
   77phy    O33 2075   3.086   0.760   0.978 -0.2763  0.8942  0.3333
   77phy    H1B 2076   3.064   0.836   0.927 -1.4712  0.7283  0.5796
   77phy    C12 2077   3.253   0.671   0.822  0.1595  0.1535 -0.1059
   77phy    O11 2078   3.383   0.657   0.787 -0.4644 -0.3102 -0.1246
   77phy    H1A 2079   3.433   0.701   0.853 -0.5570 -2.2596  1.3497
   78phy    C35 2080   3.974   0.250   1.123  0.0143  0.6731  0.2636
   78phy    C33 2081   4.097   0.295   1.190  0.3076  0.3168 -0.2297
   78phy    C34 2082   4.180   0.175   1.239 -0.2395 -0.3741  0.1092
   78phy    C32 2083   4.179   0.391   1.102 -0.1234  0.2515  0.0930
   78phy    C31 2084   4.145   0.541   1.139 -0.3544  0.2806 -0.1001
   78phy    C30 2085   4.230   0.633   1.049 -0.3421 -0.2431  0.1902
   78phy    C28 2086   4.177   0.777   1.051 -0.1124 -0.0733 -0.5222
   78phy    C29 2087   4.240   0.864   1.163  0.4216 -0.4683 -0.1914
   78phy    C27 2088   4.217   0.833   0.916 -0.3320  0.0143  0.0388
   78phy    C26 2089   4.122   0.939   0.857  0.1731 -0.1328 -0.0850
   78phy    C25 2090   4.186   0.960   0.722  0.2559  0.0149 -0.0242
   78phy    C23 2091   4.107   1.050   0.626  0.0863  0.3148  0.5262
   78phy    C24 2092   4.148   1.199   0.632  0.0682 -0.0538 -0.0678
   78phy    C22 2093   4.135   1.008   0.483  0.4558  0.4448  0.0877
   78phy    C21 2094   4.008   0.962   0.406 -0.3566 -0.6511  0.2351
   78phy    C20 2095   4.039   0.893   0.272  0.2806 -0.1522  0.2924
   78phy    C18 2096   3.919   0.855   0.180 -0.4573 -0.1098 -0.2209
   78phy    O01 2097   3.817   0.796   0.265  0.3209 -0.3342  0.1280
   78phy    H01 2098   3.847   0.713   0.297  2.1324 -0.1832 -1.0017
   78phy    C19 2099   3.983   0.756   0.080  0.2836  0.6391  0.0699
   78phy    C13 2100   3.861   0.987   0.103 -0.1318  0.3477 -0.2136
   78phy     H3 2101   3.826   1.050   0.190 -0.5054  0.8842 -0.7456
   78phy    O33 2102   3.950   1.086   0.045  0.4763  0.3159  0.8950
   78phy    H1B 2103   3.953   1.063  -0.046  1.6737 -3.7796  1.7653
   78phy    C12 2104   3.717   1.000   0.052 -0.1815  0.0416 -0.0376
   78phy    O11 2105   3.627   0.917   0.120 -0.2612 -0.6058 -0.3975
   78phy    H1A 2106   3.678   0.866   0.181  1.2795  1.2944  0.0226
   79phy    C35 2107   2.207   0.100   1.463  0.2371  0.3606  0.2267
   79phy    C33 2108   2.273  -0.003   1.553 -0.3159  0.1927  0.0153
   79phy    C34 2109   2.188  -0.129   1.526 -0.3078 -0.0524 -0.0809
   79phy    C32 2110   2.414  -0.026   1.506 -0.6809 -0.3116  0.2315
   79phy    C31 2111   2.519   0.066   1.564 -0.4299 -0.4441  0.1348
   79phy    C30 2112   2.667   0.033   1.540  0.5600  0.1352 -0.1478
   79phy    C28 2113   2.762   0.144   1.594  0.0591 -0.4715 -0.5762
   79phy    C29 2114   2.848   0.086   1.708 -0.1096 -0.1055  0.8595
   79phy    C27 2115   2.872   0.178   1.490  0.0239 -0.1858  0.3804
   79phy    C26 2116   2.821   0.266   1.369  0.0203 -0.1013 -0.5851
   79phy    C25 2117   2.938   0.305   1.273 -0.3195 -0.1094  0.0545
   79phy    C23 2118   2.895   0.365   1.133  0.7943 -0.0151  0.3524
   79phy    C24 2119   2.917   0.518   1.122 -0.0374 -0.4186  0.3040
   79phy    C22 2120   2.971   0.277   1.029  0.9237 -0.6302  0.0201
   79phy    C21 2121   2.938   0.283   0.880  0.1395 -0.4574  0.4300
   79phy    C20 2122   3.029   0.190   0.803 -0.1021  0.5644  0.1344
   79phy    C18 2123   3.053   0.190   0.648  0.4137 -0.3474 -0.0026
   79phy    O01 2124   2.914   0.192   0.594 -0.0272 -0.8338  0.0265
   79phy    H01 2125   2.869   0.270   0.621  1.3861  0.6426 -1.6036
   79phy    C19 2126   3.113   0.051   0.618  0.0361 -0.5680  0.7064
   79phy    C13 2127   3.146   0.311   0.592  0.3855 -0.3605  0.1051
   79phy     H3 2128   3.106   0.404   0.640  0.0289 -0.4199 -0.0685
   79phy    O33 2129   3.278   0.327   0.647  0.5369  0.0426 -0.3504
   79phy    H1B 2130   3.304   0.243   0.679 -0.5371  0.0894  0.7058
   79phy    C12 2131   3.128   0.380   0.449  0.1694  0.0115 -0.5268
   79phy    O11 2132   3.224   0.331   0.362  0.0317  0.2235 -0.2808
   79phy    H1A 2133   3.297   0.301   0.413 -0.2243 -1.3590 -0.8024
   80phy    C35 2134   3.764   0.601   1.284  0.3621 -0.9696 -0.3822
   80phy    C33 2135   3.711   0.742   1.302 -0.9287 -0.4229 -0.4530
   80phy    C34 2136   3.678   0.764   1.451  0.3235 -0.3137 -0.1786
   80phy    C32 2137   3.803   0.845   1.241 -0.2175 -0.2487 -0.2982
   80phy    C31 2138   3.738   0.974   1.201  0.5306 -0.6736  0.1373
   80phy    C30 2139   3.843   1.072   1.139  0.0767  0.0052  0.4081
   80phy    C28 2140   3.783   1.197   1.077  0.8359 -0.0143  0.2401
   80phy    C29 2141   3.867   1.317   1.110  0.2283  0.1715  0.4292
   80phy    C27 2142   3.777   1.193   0.921  0.5050 -0.4555 -0.0602
   80phy    C26 2143   3.666   1.125   0.847 -0.1295 -0.3283 -0.2243
   80phy    C25 2144   3.653   1.178   0.702  0.0253  0.4023 -0.0156
   80phy    C23 2145   3.533   1.129   0.620  0.4251  0.1566  0.8869
   80phy    C24 2146   3.492   1.239   0.521  0.2837 -0.9732  0.5415
   80phy    C22 2147   3.566   0.995   0.544 -0.1617  0.4686  0.1321
   80phy    C21 2148   3.441   0.929   0.483 -0.1168  0.2677 -0.0961
   80phy    C20 2149   3.486   0.817   0.390  0.6065 -0.0313  0.1705
   80phy    C18 2150   3.375   0.734   0.318  0.1120 -0.4521  0.2226
   80phy    O01 2151   3.302   0.680   0.426 -0.0988 -0.3606  0.0183
   80phy    H01 2152   3.356   0.622   0.476  1.0285  1.3809  0.9221
   80phy    C19 2153   3.464   0.630   0.247 -1.0639  0.4706  0.0910
   80phy    C13 2154   3.292   0.804   0.200  0.1273  0.3834 -0.3022
   80phy     H3 2155   3.247   0.893   0.253  1.7280  0.7548  0.5089
   80phy    O33 2156   3.355   0.876   0.097  0.3255 -0.3669  0.5202
   80phy    H1B 2157   3.439   0.906   0.125 -0.2365  2.5303 -0.5505
   80phy    C12 2158   3.142   0.756   0.166 -0.1049  0.2589  0.1121
   80phy    O11 2159   3.138   0.648   0.076  0.2235  0.0772 -0.1128
   80phy    H1A 2160   3.169   0.570   0.118 -2.3067 -0.8566  0.2313
   81phy    C35 2161   4.113   1.663   0.978  0.3582  0.5328 -0.2488
   81phy    C33 2162   4.139   1.576   0.857  0.2492 -0.1135 -0.0263
   81phy    C34 2163   4.218   1.460   0.903  0.0908 -0.2630 -0.4322
   81phy    C32 2164   4.009   1.528   0.791  0.0171 -0.0116  0.0705
   81phy    C31 2165   3.994   1.571   0.641 -0.5883  0.2644 -0.8584
   81phy    C30 2166   3.878   1.502   0.576 -0.0990  0.1845 -0.6791
   81phy    C28 2167   3.837   1.533   0.431  0.8449 -0.2447 -0.4020
   81phy    C29 2168   3.912   1.446   0.330  0.5020 -0.2562 -0.1596
   81phy    C27 2169   3.691   1.504   0.400  0.5998  0.8940  0.1719
   81phy    C26 2170   3.607   1.622   0.362 -0.0067  0.3331  0.5631
   81phy    C25 2171   3.469   1.581   0.325  0.3493  0.8216 -0.9072
   81phy    C23 2172   3.367   1.689   0.298 -0.1457 -0.2683 -0.3284
   81phy    C24 2173   3.368   1.720   0.149  0.4743 -0.2188 -0.1233
   81phy    C22 2174   3.224   1.636   0.318 -0.5741  0.2937 -0.0856
   81phy    C21 2175   3.151   1.676   0.445 -0.4363 -0.1187 -0.4635
   81phy    C20 2176   3.023   1.594   0.476 -0.3300 -0.4068  0.1337
   81phy    C18 2177   2.949   1.627   0.616  0.4722 -0.3501 -0.2204
   81phy    O01 2178   3.047   1.635   0.715 -0.0277  0.0389  0.4659
   81phy    H01 2179   3.133   1.643   0.678 -0.3656  0.4003 -0.2654
   81phy    C19 2180   2.861   1.510   0.631  0.5470  0.0679 -0.1407
   81phy    C13 2181   2.865   1.767   0.605 -0.7885  0.1291  0.6109
   81phy     H3 2182   2.950   1.840   0.603 -0.8607  0.2876  2.0062
   81phy    O33 2183   2.810   1.797   0.476 -0.3857 -0.5359 -0.3582
   81phy    H1B 2184   2.717   1.805   0.488 -0.9943 -0.5291 -3.8740
   81phy    C12 2185   2.816   1.856   0.723 -0.2681 -0.3396  0.1824
   81phy    O11 2186   2.676   1.860   0.734 -0.3753  0.2987 -0.3384
   81phy    H1A 2187   2.649   1.910   0.809  0.3436 -0.9790  0.8166
   82phy    C35 2188   3.356   1.620   1.272 -0.4703  0.4224 -0.5266
   82phy    C33 2189   3.359   1.610   1.424 -0.1197  0.4308  0.0681
   82phy    C34 2190   3.461   1.711   1.483  0.7442  0.1981 -0.1465
   82phy    C32 2191   3.212   1.638   1.474 -0.1650  0.3864 -0.3320
   82phy    C31 2192   3.171   1.566   1.606 -0.7774  0.5455  0.2047
   82phy    C30 2193   3.023   1.547   1.619 -0.4747  0.3653  0.0602
   82phy    C28 2194   2.976   1.415   1.681 -0.0427 -0.4225  0.0318
   82phy    C29 2195   2.888   1.447   1.796  0.0078 -0.1780  0.8969
   82phy    C27 2196   2.908   1.323   1.583 -0.1205 -0.1718  0.1369
   82phy    C26 2197   2.997   1.248   1.482  0.3755  0.1455 -0.6841
   82phy    C25 2198   2.902   1.155   1.406  0.4499 -0.2532  0.2323
   82phy    C23 2199   2.977   1.038   1.336  0.4315  0.0877 -0.0469
   82phy    C24 2200   2.978   0.914   1.422 -0.4483  0.6461 -0.3914
   82phy    C22 2201   2.923   0.995   1.195 -0.8636  0.3047 -0.1873
   82phy    C21 2202   2.937   1.079   1.070  0.4794 -1.0821  0.0716
   82phy    C20 2203   2.866   1.017   0.950 -0.3213 -0.2034 -0.1860
   82phy    C18 2204   2.870   1.082   0.807 -0.3194  0.0722  0.7119
   82phy    O01 2205   2.857   1.226   0.808  0.1413 -0.0799  0.3431
   82phy    H01 2206   2.820   1.251   0.891 -4.5063 -2.3271 -0.7231
   82phy    C19 2207   2.741   1.035   0.738 -0.2781 -0.4635  0.4989
   82phy    C13 2208   3.010   1.036   0.737 -0.5642 -0.1907 -0.3993
   82phy     H3 2209   3.084   1.083   0.806 -1.2691 -1.3042  1.1767
   82phy    O33 2210   3.058   0.898   0.755 -0.3422  0.9096 -0.0461
   82phy    H1B 2211   3.031   0.835   0.690 -0.0215 -2.1824  2.5667
   82phy    C12 2212   3.072   1.109   0.614  0.0809  0.3074  0.5698
   82phy    O11 2213   3.064   1.042   0.488  0.4796 -0.2187  0.3669
   82phy    H1A 2214   3.078   0.950   0.502  1.2941  0.2002  2.8482
   83phy    C35 2215   4.768   1.531   2.140 -0.0165  0.1703 -0.4813
   83phy    C33 2216   4.755   1.654   2.224  0.4082 -0.3867  0.4712
   83phy    C34 2217   4.884   1.713   2.270 -0.4571 -0.2608 -0.3820
   83phy    C32 2218   4.659   1.758   2.163  0.4639 -0.2704  0.4914
   83phy    C31 2219   4.552   1.808   2.258  0.5112  0.5967 -0.1535
   83phy    C30 2220   4.446   1.895   2.191 -0.1699  0.2950  0.0909
   83phy    C28 2221   4.341   1.959   2.292 -1.2113  0.4071 -0.2550
   83phy    C29 2222   4.328   2.113   2.272 -0.1489 -0.4627 -0.5405
   83phy    C27 2223   4.210   1.882   2.279 -0.3205 -0.2243  0.3170
   83phy    C26 2224   4.138   1.829   2.405  0.1448 -0.5489 -0.0241
   83phy    C25 2225   4.048   1.703   2.372 -0.3310 -0.1098 -0.5334
   83phy    C23 2226   3.981   1.634   2.488  0.2108 -0.0858 -0.9462
   83phy    C24 2227   3.853   1.701   2.525 -0.4099  0.2529  0.0616
   83phy    C22 2228   3.959   1.489   2.449 -0.1086  1.1591 -0.0677
   83phy    C21 2229   3.963   1.379   2.556 -0.6650  0.2521 -0.1427
   83phy    C20 2230   3.995   1.239   2.505  0.2131  0.7087 -0.3383
   83phy    C18 2231   3.998   1.108   2.590 -0.7616  0.0724 -0.8479
   83phy    O01 2232   3.872   1.097   2.658 -0.1032 -0.9377  0.7967
   83phy    H01 2233   3.807   1.082   2.591  1.1596  1.1731 -1.0613
   83phy    C19 2234   4.012   0.993   2.478  0.2757 -0.4329 -0.5685
   83phy    C13 2235   4.122   1.112   2.702 -0.4051 -0.2001 -0.4641
   83phy     H3 2236   4.118   1.214   2.748  0.1136  0.6313 -2.1611
   83phy    O33 2237   4.255   1.110   2.642  1.0090 -0.3463  0.8895
   83phy    H1B 2238   4.292   1.027   2.664  2.1357 -0.2453 -0.5458
   83phy    C12 2239   4.117   1.011   2.822  0.5629 -0.1757 -0.1004
   83phy    O11 2240   3.991   1.015   2.883  0.3507  0.1987  0.0376
   83phy    H1A 2241   3.929   1.025   2.813  1.4550 -0.2793 -1.0520
   84phy    C35 2242   3.721   1.861   1.233 -0.3518 -0.9958  0.0209
   84phy    C33 2243   3.820   1.968   1.176 -0.0114  0.3465 -0.1265
   84phy    C34 2244   3.751   2.099   1.130 -0.6462  0.0407  0.2395
   84phy    C32 2245   3.933   1.997   1.279  0.0291  0.5038  0.4383
   84phy    C31 2246   4.072   2.012   1.209 -0.3308 -0.1313  0.0897
   84phy    C30 2247   4.197   1.996   1.310  0.6450 -0.5636 -0.2201
   84phy    C28 2248   4.337   2.038   1.258 -0.6581  0.1514 -0.1815
   84phy    C29 2249   4.414   2.126   1.352  0.3707  0.2531  0.1784
   84phy    C27 2250   4.411   1.909   1.227 -0.0028  0.3970  0.0262
   84phy    C26 2251   4.499   1.886   1.103 -0.4613  0.0415 -0.7212
   84phy    C25 2252   4.537   1.739   1.083 -0.0133  0.1615  0.1520
   84phy    C23 2253   4.600   1.703   0.947 -0.7880  0.1771 -0.4618
   84phy    C24 2254   4.686   1.586   0.975  0.5507 -0.4327 -0.2137
   84phy    C22 2255   4.495   1.702   0.832 -0.0917 -0.2325  0.4179
   84phy    C21 2256   4.547   1.709   0.687  0.2676 -0.1507 -0.1599
   84phy    C20 2257   4.441   1.658   0.584 -0.7053 -0.0114  0.1201
   84phy    C18 2258   4.479   1.660   0.427 -0.2525  0.7060  0.0647
   84phy    O01 2259   4.522   1.788   0.389 -0.6404 -0.1597 -0.0064
   84phy    H01 2260   4.472   1.847   0.442  0.1120  1.7583 -1.2967
   84phy    C19 2261   4.340   1.645   0.354  0.6267 -0.0047  0.1097
   84phy    C13 2262   4.588   1.553   0.377 -0.1285 -0.3007  0.2296
   84phy     H3 2263   4.675   1.583   0.440 -1.2476  1.5739  0.9679
   84phy    O33 2264   4.575   1.418   0.432  0.7250  0.1749  0.1937
   84phy    H1B 2265   4.555   1.360   0.361 -1.8979  0.9417  0.2228
   84phy    C12 2266   4.678   1.551   0.249 -0.4678 -0.0555  0.1087
   84phy    O11 2267   4.634   1.461   0.144 -0.1152 -0.0691 -0.0053
   84phy    H1A 2268   4.544   1.483   0.130  0.0389  0.1409 -0.7249
   85phy    C35 2269   2.835   0.870   1.850 -0.2789  0.4978  0.4963
   85phy    C33 2270   2.774   1.005   1.823 -0.0523  0.1892  0.5679
   85phy    C34 2271   2.705   0.993   1.691 -0.1863  0.7169 -0.2881
   85phy    C32 2272   2.672   1.038   1.929 -0.3594 -0.7628 -0.2145
   85phy    C31 2273   2.722   1.123   2.053  0.1122 -0.1921 -0.1903
   85phy    C30 2274   2.596   1.162   2.134 -0.0465  0.2193  0.5914
   85phy    C28 2275   2.621   1.246   2.258 -0.0271  0.1317 -0.5714
   85phy    C29 2276   2.607   1.386   2.214 -0.8381  0.3283  0.6108
   85phy    C27 2277   2.524   1.208   2.373  0.5425  0.4303 -0.4327
   85phy    C26 2278   2.558   1.248   2.516 -0.3297 -0.9487 -0.4560
   85phy    C25 2279   2.459   1.197   2.627 -0.4543 -0.2145  0.0059
   85phy    C23 2280   2.515   1.210   2.767  0.5976  0.3635 -0.0690
   85phy    C24 2281   2.500   1.351   2.824 -0.0637  0.1179  0.4787
   85phy    C22 2282   2.425   1.115   2.856 -0.0733  0.2836 -0.5196
   85phy    C21 2283   2.504   1.007   2.931  0.2682  0.3947  0.3109
   85phy    C20 2284   2.430   0.916   3.034 -0.1652  0.1868  0.0455
   85phy    C18 2285   2.499   0.785   3.085  0.5335  0.4356 -0.1562
   85phy    O01 2286   2.614   0.810   3.164 -0.4681  0.0244  0.0402
   85phy    H01 2287   2.637   0.900   3.147  0.7099 -0.3098 -0.2162
   85phy    C19 2288   2.391   0.740   3.183  0.5969 -0.1162  0.3386
   85phy    C13 2289   2.540   0.674   2.971  0.5232 -0.5778 -0.3552
   85phy     H3 2290   2.473   0.690   2.883 -0.1380 -0.4219  0.1665
   85phy    O33 2291   2.510   0.541   3.003 -0.1840 -0.0380  0.2723
   85phy    H1B 2292   2.545   0.519   3.088  0.7835 -1.0468 -0.3547
   85phy    C12 2293   2.684   0.691   2.911 -0.6208 -0.1088  0.4389
   85phy    O11 2294   2.795   0.611   2.949 -0.0387  0.1982  0.4983
   85phy    H1A 2295   2.869   0.645   2.903 -0.2656  0.7833  0.5554
   86phy    C35 2296   4.540   2.360   1.810 -0.4099  0.1046 -0.2102
   86phy    C33 2297   4.409   2.290   1.827  0.3724 -0.0894  0.1318
   86phy    C34 2298   4.301   2.385   1.797  0.2310 -0.0034  0.2286
   86phy    C32 2299   4.413   2.156   1.751  0.1039 -0.6449  0.3667
   86phy    C31 2300   4.315   2.059   1.815  0.6443  0.3542 -0.2658
   86phy    C30 2301   4.299   1.928   1.737 -0.4304  0.1675 -0.5868
   86phy    C28 2302   4.190   1.837   1.786  0.9998 -0.1525  0.1625
   86phy    C29 2303   4.101   1.798   1.671  0.0883 -0.2519  0.4631
   86phy    C27 2304   4.256   1.713   1.848  0.0583  0.3430  0.2309
   86phy    C26 2305   4.181   1.637   1.960 -0.3972 -0.4659  0.5574
   86phy    C25 2306   4.283   1.549   2.022  0.0496 -0.8086 -0.6401
   86phy    C23 2307   4.236   1.439   2.119  0.5459 -0.5512  0.1871
   86phy    C24 2308   4.181   1.315   2.057  0.1693  0.2714  0.2396
   86phy    C22 2309   4.356   1.392   2.201  0.7183 -0.2254  0.0784
   86phy    C21 2310   4.357   1.436   2.348 -0.4631  0.1976 -0.4039
   86phy    C20 2311   4.462   1.357   2.425 -0.1606 -0.4801  0.0393
   86phy    C18 2312   4.468   1.379   2.579  0.0638 -0.1010  0.8698
   86phy    O01 2313   4.339   1.339   2.626  0.1249  0.4827  0.4137
   86phy    H01 2314   4.327   1.246   2.625 -0.9246  0.5893  1.1701
   86phy    C19 2315   4.564   1.265   2.617  0.0369  0.5341  0.0296
   86phy    C13 2316   4.514   1.531   2.626 -0.0470 -0.0531 -0.1272
   86phy     H3 2317   4.576   1.583   2.550  0.7713 -1.9100 -0.7797
   86phy    O33 2318   4.606   1.523   2.730 -0.3549  0.2513 -0.2120
   86phy    H1B 2319   4.575   1.467   2.798 -1.4872 -0.5490 -1.3365
   86phy    C12 2320   4.394   1.629   2.662 -0.0540 -0.3195  0.5452
   86phy    O11 2321   4.314   1.585   2.766  0.3636 -0.7020 -0.2215
   86phy    H1A 2322   4.273   1.505   2.740 -1.4516  0.0479  0.1880
   87phy    C35 2323   3.042   2.859   0.777  0.2624  0.3685 -0.0271
   87phy    C33 2324   3.142   2.818   0.888  0.6204 -0.2745 -0.6429
   87phy    C34 2325   3.091   2.855   1.030 -0.0698  0.2013 -0.4289
   87phy    C32 2326   3.173   2.663   0.876 -0.0058  0.3973  0.1126
   87phy    C31 2327   3.318   2.623   0.923 -0.2691 -0.2603  0.5294
   87phy    C30 2328   3.337   2.472   0.895 -0.2201 -0.4304  0.3799
   87phy    C28 2329   3.476   2.415   0.923  0.5561  0.0498  0.3673
   87phy    C29 2330   3.462   2.287   1.006  0.3744  0.0720 -0.1058
   87phy    C27 2331   3.547   2.377   0.796  0.3564  0.0500 -0.4916
   87phy    C26 2332   3.694   2.433   0.784  0.4796 -0.7560 -0.6212
   87phy    C25 2333   3.740   2.417   0.640  0.1558  0.2791  0.2339
   87phy    C23 2334   3.871   2.497   0.609 -0.0647 -0.0955 -0.2657
   87phy    C24 2335   3.996   2.410   0.613  0.3967  0.1047  0.5354
   87phy    C22 2336   3.863   2.561   0.472  0.1216  0.2726  0.3634
   87phy    C21 2337   3.807   2.706   0.470 -0.0731 -0.1283  0.2264
   87phy    C20 2338   3.838   2.768   0.328  0.5223 -0.4416  0.0907
   87phy    C18 2339   3.797   2.920   0.298  0.5426 -0.3899 -0.2594
   87phy    O01 2340   3.664   2.941   0.350  0.2638 -0.3434 -0.0108
   87phy    H01 2341   3.612   2.876   0.306  1.1724 -1.9926  1.2503
   87phy    C19 2342   3.818   2.945   0.146 -0.2665 -0.4229  0.2384
   87phy    C13 2343   3.888   3.019   0.384 -0.2268 -0.4202  0.2925
   87phy     H3 2344   3.868   2.998   0.492 -0.5622  0.2145  0.3602
   87phy    O33 2345   4.028   2.994   0.384  0.2282 -0.6347 -0.0795
   87phy    H1B 2346   4.041   2.906   0.352  0.8506 -1.1639  1.4987
   87phy    C12 2347   3.843   3.169   0.417  0.2131  0.3321 -0.6227
   87phy    O11 2348   3.703   3.184   0.441 -0.1176  0.3006  0.0315
   87phy    H1A 2349   3.665   3.101   0.461  1.4695  0.0442  2.3819
   88phy    C35 2350   2.654   1.863   2.515  0.2886 -0.4068  0.0380
   88phy    C33 2351   2.757   1.749   2.538 -0.0518 -0.3885 -0.4805
   88phy    C34 2352   2.682   1.624   2.536 -0.1240 -0.2570 -0.2480
   88phy    C32 2353   2.879   1.758   2.443 -0.1702  0.1469  0.3252
   88phy    C31 2354   3.010   1.690   2.495  0.4426 -0.2455  0.3054
   88phy    C30 2355   3.120   1.704   2.384 -0.1187  0.3689  0.0820
   88phy    C28 2356   3.262   1.667   2.425 -0.2474  0.4745 -0.1176
   88phy    C29 2357   3.297   1.517   2.425 -0.4877 -0.0133 -0.0863
   88phy    C27 2358   3.357   1.726   2.326 -0.5815  0.2421  0.9869
   88phy    C26 2359   3.431   1.855   2.365 -0.5133  0.1259  0.0620
   88phy    C25 2360   3.525   1.899   2.248 -0.0612 -0.7102 -0.8403
   88phy    C23 2361   3.612   2.021   2.295  0.7210 -0.3292  0.2237
   88phy    C24 2362   3.757   2.019   2.248 -0.2250 -0.3990  0.1819
   88phy    C22 2363   3.551   2.158   2.267 -0.0207  0.1952  0.0941
   88phy    C21 2364   3.573   2.260   2.380  0.0224 -0.1779 -0.2454
   88phy    C20 2365   3.511   2.403   2.351 -0.7216 -0.0447  0.4502
   88phy    C18 2366   3.517   2.521   2.460  0.7375 -0.0070  0.1096
   88phy    O01 2367   3.654   2.550   2.496 -0.4083 -0.0471 -0.1587
   88phy    H01 2368   3.652   2.622   2.555  3.3185 -0.4466  0.6855
   88phy    C19 2369   3.473   2.642   2.365 -0.4160  0.2529 -0.5915
   88phy    C13 2370   3.422   2.496   2.589 -0.3667  0.0151  0.0189
   88phy     H3 2371   3.330   2.442   2.556  1.3899 -2.3096 -1.3698
   88phy    O33 2372   3.368   2.617   2.647  0.1879  0.3353  0.3650
   88phy    H1B 2373   3.288   2.599   2.693  0.0571 -1.4896 -0.4661
   88phy    C12 2374   3.482   2.398   2.699 -0.2157 -0.6959  0.2446
   88phy    O11 2375   3.598   2.432   2.764 -0.0532 -0.4457 -0.1485
   88phy    H1A 2376   3.666   2.430   2.699 -0.2503 -1.4518 -0.3311
   89phy    C35 2377   1.088   3.028   1.028  0.4699 -0.3415 -0.5391
   89phy    C33 2378   1.163   3.106   1.144 -1.1547 -0.0514 -0.1338
   89phy    C34 2379   1.060   3.135   1.250  0.1165  0.7880  0.2864
   89phy    C32 2380   1.274   3.011   1.201  0.0839  0.1596 -0.2116
   89phy    C31 2381   1.406   3.007   1.134 -0.5306  0.0239  0.1594
   89phy    C30 2382   1.493   2.894   1.188  0.5313 -0.0704 -0.5439
   89phy    C28 2383   1.635   2.871   1.137  0.1738  0.4341 -0.3407
   89phy    C29 2384   1.707   2.785   1.239  0.1913 -0.7731 -0.0998
   89phy    C27 2385   1.639   2.807   0.995  0.6325  0.2955  0.3779
   89phy    C26 2386   1.779   2.793   0.921  0.0776  0.5279 -0.4318
   89phy    C25 2387   1.775   2.678   0.817 -0.0782 -0.0331 -0.1921
   89phy    C23 2388   1.903   2.658   0.738 -0.3390  0.7553 -0.6523
   89phy    C24 2389   1.988   2.561   0.811 -0.2032 -0.1668 -0.6026
   89phy    C22 2390   1.894   2.602   0.595  0.2415  0.5035  0.6333
   89phy    C21 2391   1.878   2.708   0.487 -0.1027 -0.0433 -0.3432
   89phy    C20 2392   1.888   2.647   0.347 -0.9855 -0.0891 -0.0147
   89phy    C18 2393   1.893   2.744   0.218 -0.1082  0.1264 -0.1129
   89phy    O01 2394   1.780   2.831   0.220 -0.5317 -0.1466  0.7666
   89phy    H01 2395   1.708   2.787   0.262  0.1781 -1.7987  0.3113
   89phy    C19 2396   1.874   2.662   0.091 -0.7420 -0.1740  0.2167
   89phy    C13 2397   2.030   2.828   0.212  0.2741 -0.0435 -0.4778
   89phy     H3 2398   2.026   2.899   0.299 -3.2452 -0.8461  0.1746
   89phy    O33 2399   2.154   2.759   0.249 -0.3102 -0.2420 -0.0594
   89phy    H1B 2400   2.135   2.696   0.315 -0.1777 -1.3354 -1.0381
   89phy    C12 2401   2.064   2.954   0.132 -0.2688  0.3127 -0.1639
   89phy    O11 2402   2.066   2.938  -0.007  0.5577  0.6298 -0.3625
   89phy    H1A 2403   2.054   3.022  -0.048 -2.4497  0.1145 -0.7480
   90phy    C35 2404   2.702   2.037   1.382  0.4969  0.0246  0.2213
   90phy    C33 2405   2.725   1.985   1.521 -0.4741 -0.4865 -0.4958
   90phy    C34 2406   2.656   1.846   1.531 -0.3161 -0.6497  0.0984
   90phy    C32 2407   2.872   1.972   1.563  0.4714  0.3096  0.2942
   90phy    C31 2408   2.899   1.980   1.709  0.6035 -0.1727  0.4380
   90phy    C30 2409   3.044   1.968   1.751 -0.2570 -0.8820  0.3303
   90phy    C28 2410   3.086   1.950   1.894 -0.4620  0.4062  0.4989
   90phy    C29 2411   3.207   1.848   1.898 -0.1879 -0.1605 -0.5037
   90phy    C27 2412   3.114   2.088   1.957 -0.0570  0.0401  0.0594
   90phy    C26 2413   3.114   2.089   2.109  0.0319  0.2852  0.0315
   90phy    C25 2414   3.160   2.218   2.163 -1.0053 -0.3096  0.7720
   90phy    C23 2415   3.109   2.244   2.307 -0.0230 -0.2328  0.5356
   90phy    C24 2416   3.205   2.185   2.407 -0.1028  0.3024  0.4940
   90phy    C22 2417   3.095   2.394   2.343  0.0182  0.4682 -0.1378
   90phy    C21 2418   2.986   2.439   2.451 -0.3366  0.4857 -0.0962
   90phy    C20 2419   3.008   2.590   2.460  0.4050 -0.2462  0.5131
   90phy    C18 2420   2.939   2.681   2.576  0.3366 -0.7221 -0.0387
   90phy    O01 2421   2.937   2.610   2.703  0.2509 -0.0190 -1.1459
   90phy    H01 2422   2.854   2.570   2.721  0.6403  0.0695  1.1471
   90phy    C19 2423   3.049   2.785   2.612  0.5632 -0.5042  0.4651
   90phy    C13 2424   2.789   2.737   2.541 -0.6390  0.0436 -0.7989
   90phy     H3 2425   2.782   2.772   2.435 -1.9492 -0.7636 -0.9986
   90phy    O33 2426   2.748   2.853   2.615 -0.3280 -0.0629  0.2097
   90phy    H1B 2427   2.701   2.829   2.693  1.3363  0.5374  1.4670
   90phy    C12 2428   2.678   2.625   2.545  0.5341 -0.1831 -0.3236
   90phy    O11 2429   2.657   2.569   2.677 -0.2638 -0.7418  0.5153
   90phy    H1A 2430   2.580   2.609   2.714 -0.4776  1.5795 -2.0838
   91phy    C35 2431   4.128   3.177   1.497 -0.0512  0.2756 -0.2067
   91phy    C33 2432   4.279   3.169   1.505 -0.1794 -0.3629 -0.7138
   91phy    C34 2433   4.324   3.268   1.607 -0.1834 -0.5043  0.0270
   91phy    C32 2434   4.336   3.030   1.540 -0.4197  0.8861  0.2066
   91phy    C31 2435   4.389   2.948   1.424 -0.2049  0.1911  0.0017
   91phy    C30 2436   4.438   2.817   1.484  0.0093  0.3272  0.3900
   91phy    C28 2437   4.469   2.692   1.401 -0.1217 -0.1474  0.1628
   91phy    C29 2438   4.551   2.604   1.492 -0.6721 -0.2062 -0.0485
   91phy    C27 2439   4.340   2.621   1.350 -0.3119  0.0490 -0.2958
   91phy    C26 2440   4.354   2.552   1.218 -0.1118  0.6655  0.2263
   91phy    C25 2441   4.222   2.503   1.159  0.1914 -0.5061  0.5365
   91phy    C23 2442   4.206   2.468   1.009  0.2533 -0.3107 -0.2044
   91phy    C24 2443   4.086   2.370   1.002  0.7621 -0.1421 -1.0361
   91phy    C22 2444   4.187   2.580   0.905  0.1415  0.1805 -0.2082
   91phy    C21 2445   4.321   2.626   0.846  0.5110 -0.7687  0.8134
   91phy    C20 2446   4.307   2.720   0.724 -0.3751 -0.2214  0.2882
   91phy    C18 2447   4.442   2.746   0.636  0.8157  0.6807  0.0456
   91phy    O01 2448   4.561   2.738   0.718 -0.0711 -0.2132  0.1269
   91phy    H01 2449   4.552   2.776   0.803  2.0360 -1.7592  1.1384
   91phy    C19 2450   4.429   2.892   0.588  0.0752 -0.1135  0.5122
   91phy    C13 2451   4.449   2.636   0.516 -0.0846 -0.1730 -0.0210
   91phy     H3 2452   4.435   2.539   0.572  0.0834  0.9142  1.9919
   91phy    O33 2453   4.331   2.618   0.430 -0.6480 -0.1340  0.1251
   91phy    H1B 2454   4.281   2.697   0.421  1.0470  1.1846  1.7074
   91phy    C12 2455   4.581   2.579   0.451 -0.2945  0.3627  0.3892
   91phy    O11 2456   4.601   2.604   0.315  0.2291  0.6044  0.0416
   91phy    H1A 2457   4.551   2.679   0.292 -0.4877 -0.4912 -2.2353
   92phy    C35 2458   3.312   1.229   2.117  0.0792  0.8415 -0.5134
   92phy    C33 2459   3.164   1.218   2.137  0.6901  0.0527 -0.3084
   92phy    C34 2460   3.099   1.178   2.005 -0.2769  0.5736 -0.3290
   92phy    C32 2461   3.141   1.132   2.261  0.1448 -0.1915 -0.1161
   92phy    C31 2462   3.050   1.198   2.359 -0.2128  0.1420 -0.2809
   92phy    C30 2463   3.065   1.117   2.494 -0.2677  0.6867 -0.0694
   92phy    C28 2464   2.972   1.148   2.613 -0.3361  0.0591  0.3374
   92phy    C29 2465   2.910   1.018   2.671  0.6744 -0.3657 -0.1770
   92phy    C27 2466   3.038   1.246   2.710  0.3619 -0.3688  0.0406
   92phy    C26 2467   2.937   1.349   2.775  0.1486 -0.1340  0.0816
   92phy    C25 2468   3.006   1.440   2.873 -0.7856  0.1754 -0.2117
   92phy    C23 2469   2.924   1.563   2.919  0.0415  0.1342 -0.6024
   92phy    C24 2470   2.861   1.543   3.056  0.8197  0.6489  0.3544
   92phy    C22 2471   3.024   1.682   2.915  0.6766 -0.0734 -0.4525
   92phy    C21 2472   2.964   1.814   2.877  0.5025 -0.5436 -0.5630
   92phy    C20 2473   3.066   1.930   2.890  0.4753 -0.6153 -0.1974
   92phy    C18 2474   3.027   2.081   2.893 -0.1580  0.1169 -0.3969
   92phy    O01 2475   2.915   2.086   2.983 -0.3776 -0.6399  0.0834
   92phy    H01 2476   2.945   2.128   3.062  0.7366 -1.8360  0.3273
   92phy    C19 2477   3.156   2.134   2.962 -0.0520  0.0687 -0.4653
   92phy    C13 2478   2.992   2.159   2.760  0.1873  0.4582 -0.4161
   92phy     H3 2479   3.081   2.151   2.692  0.7997  0.9756  0.3019
   92phy    O33 2480   2.982   2.305   2.782 -1.0539 -0.1576  0.4067
   92phy    H1B 2481   2.907   2.325   2.835 -1.8922  0.6507 -1.0167
   92phy    C12 2482   2.860   2.119   2.689  0.1174  0.3054 -0.1339
   92phy    O11 2483   2.750   2.148   2.771  0.1316 -0.1182  0.1250
   92phy    H1A 2484   2.772   2.128   2.860 -0.4963  1.5374  0.6863
   93phy    C35 2485   3.558   0.617   2.545 -0.3074  0.0294 -0.3941
   93phy    C33 2486   3.579   0.735   2.444 -0.0467  0.1989 -0.3871
   93phy    C34 2487   3.534   0.688   2.307  0.7707 -0.0292 -0.0493
   93phy    C32 2488   3.496   0.856   2.485  0.4668  0.1357 -0.1609
   93phy    C31 2489   3.570   0.963   2.567  0.3654  0.0012 -0.8764
   93phy    C30 2490   3.474   1.084   2.587 -0.4556  0.5688  0.0562
   93phy    C28 2491   3.544   1.199   2.665 -0.2484  0.1729  0.3150
   93phy    C29 2492   3.601   1.305   2.574  0.7624 -0.3602  0.0254
   93phy    C27 2493   3.446   1.275   2.761  0.0861  0.0918 -0.1322
   93phy    C26 2494   3.408   1.204   2.895 -0.1378 -0.5318 -0.1259
   93phy    C25 2495   3.357   1.296   3.012 -0.3647  0.2059 -0.3919
   93phy    C23 2496   3.338   1.233   3.151  0.0258 -0.0551  0.2896
   93phy    C24 2497   3.458   1.267   3.242  1.0982  0.1874 -0.2681
   93phy    C22 2498   3.200   1.290   3.204  0.3424  0.1309 -0.6198
   93phy    C21 2499   3.115   1.185   3.274 -0.1414  0.0917 -0.6923
   93phy    C20 2500   2.981   1.248   3.320  0.4081  0.2849  0.1430
   93phy    C18 2501   2.853   1.155   3.331  0.0495 -0.0541  0.2641
   93phy    O01 2502   2.871   1.035   3.412 -0.0329 -0.2069  0.0100
   93phy    H01 2503   2.935   1.056   3.477 -0.0012  0.7452 -0.3028
   93phy    C19 2504   2.766   1.251   3.411  0.0918  0.8076  0.4021
   93phy    C13 2505   2.779   1.107   3.193  0.2781 -0.2579 -0.7300
   93phy     H3 2506   2.754   1.194   3.127 -0.2225 -1.0878 -1.6523
   93phy    O33 2507   2.653   1.054   3.214  0.2593 -0.1530 -0.0165
   93phy    H1B 2508   2.601   1.112   3.265 -0.0331  0.8771 -1.4206
   93phy    C12 2509   2.858   1.008   3.097 -0.3159  0.1293 -0.1324
   93phy    O11 2510   2.980   1.064   3.042 -0.1673 -0.0208 -0.1038
   93phy    H1A 2511   3.036   1.006   2.995 -0.6698 -0.4606 -0.1756
   94phy    C35 2512   4.778   2.249   0.823 -0.0051 -0.0952 -0.1158
   94phy    C33 2513   4.654   2.251   0.909 -0.2374  0.2956  0.0979
   94phy    C34 2514   4.675   2.365   1.010  0.5071  0.0981  0.1913
   94phy    C32 2515   4.525   2.278   0.836 -0.0055 -0.1841 -0.0366
   94phy    C31 2516   4.464   2.166   0.762  0.0073 -0.4242 -0.5042
   94phy    C30 2517   4.321   2.183   0.710 -0.3270  0.2249 -0.3419
   94phy    C28 2518   4.245   2.057   0.671 -0.6670 -0.7722 -0.4480
   94phy    C29 2519   4.165   2.010   0.799 -0.5404 -0.2406  0.4651
   94phy    C27 2520   4.147   2.094   0.560  0.3588 -0.1898  0.1367
   94phy    C26 2521   4.105   1.987   0.462  0.5411  0.0683  0.3358
   94phy    C25 2522   3.981   2.017   0.382 -0.0086  0.4263  0.0353
   94phy    C23 2523   3.938   1.911   0.280 -0.3354  0.0958 -0.6094
   94phy    C24 2524   3.784   1.913   0.294  0.3248  0.0334  0.0596
   94phy    C22 2525   3.979   1.931   0.131 -0.1738 -0.6212 -0.4953
   94phy    C21 2526   4.129   1.908   0.100  0.5477 -0.3931 -0.1666
   94phy    C20 2527   4.152   1.927  -0.049 -0.1948  0.3476  0.3068
   94phy    C18 2528   4.306   1.939  -0.093 -0.2903 -0.4841  1.0916
   94phy    O01 2529   4.363   2.058  -0.034  0.4620 -0.3131  0.2059
   94phy    H01 2530   4.301   2.128  -0.035  2.2253  1.3843  1.8673
   94phy    C19 2531   4.289   1.975  -0.243  0.2394  0.1056  0.6287
   94phy    C13 2532   4.396   1.808  -0.064 -0.0493 -0.5692 -0.1851
   94phy     H3 2533   4.399   1.810   0.048 -0.0378 -1.1372 -0.1731
   94phy    O33 2534   4.343   1.675  -0.079  0.8905  1.0908  0.1134
   94phy    H1B 2535   4.320   1.658  -0.168 -0.2759 -0.5691  0.6756
   94phy    C12 2536   4.553   1.811  -0.062 -0.0198  0.1998 -0.3190
   94phy    O11 2537   4.604   1.944  -0.053  0.4430  0.1354  0.2308
   94phy    H1A 2538   4.534   1.999  -0.024  0.2237 -0.8005  1.5604
   95phy    C35 2539   3.205   3.717   1.575 -0.0726  0.0354  0.3543
   95phy    C33 2540   3.160   3.579   1.531 -0.0564  0.3281 -0.0183
   95phy    C34 2541   3.125   3.579   1.380  0.1225 -0.1949 -0.6495
   95phy    C32 2542   3.264   3.470   1.559 -0.2647  0.4157 -0.8058
   95phy    C31 2543   3.237   3.364   1.669 -0.3097 -0.0187  0.2452
   95phy    C30 2544   3.353   3.255   1.669 -0.2297 -0.5232 -0.2515
   95phy    C28 2545   3.349   3.154   1.783 -0.5977 -0.2156 -0.1667
   95phy    C29 2546   3.314   3.023   1.718  0.0770  0.0343 -0.5109
   95phy    C27 2547   3.485   3.145   1.856 -0.1196  0.0442  0.3601
   95phy    C26 2548   3.476   3.124   2.008  0.0847  0.0088 -0.3670
   95phy    C25 2549   3.610   3.080   2.074 -0.0137 -0.1531  0.1664
   95phy    C23 2550   3.608   3.060   2.223 -0.3711  0.5400  0.3557
   95phy    C24 2551   3.715   2.955   2.262  0.2255 -0.2398  0.1703
   95phy    C22 2552   3.639   3.187   2.307  0.0574 -0.4167  0.2420
   95phy    C21 2553   3.548   3.204   2.428 -0.2792 -0.3305  0.4304
   95phy    C20 2554   3.563   3.327   2.517  0.6154 -0.2306  0.3776
   95phy    C18 2555   3.501   3.328   2.668  0.2396 -0.8264 -0.5884
   95phy    O01 2556   3.520   3.191   2.731 -0.1643 -0.2194 -0.1512
   95phy    H01 2557   3.478   3.130   2.674  1.8394 -1.4920 -0.3427
   95phy    C19 2558   3.591   3.429   2.741  0.1372 -0.4244 -0.2335
   95phy    C13 2559   3.345   3.374   2.676  0.9280 -0.0630 -0.3055
   95phy     H3 2560   3.339   3.478   2.634 -0.3665  0.8618  1.9470
   95phy    O33 2561   3.300   3.401   2.809  0.5217 -0.1419  0.0163
   95phy    H1B 2562   3.318   3.331   2.869 -1.2099 -1.0414 -0.4402
   95phy    C12 2563   3.235   3.283   2.607  0.0006 -0.3759 -0.7860
   95phy    O11 2564   3.214   3.153   2.655 -0.3046  0.0047 -0.3345
   95phy    H1A 2565   3.285   3.102   2.621 -1.9317 -2.5686 -0.1399
   96phy    C35 2566   2.576   2.859   2.063  0.0845 -0.1875  0.7068
   96phy    C33 2567   2.616   2.923   1.929 -0.3017 -0.3003  0.2221
   96phy    C34 2568   2.523   2.880   1.815  0.1205 -0.4442  0.0843
   96phy    C32 2569   2.620   3.071   1.947 -0.3350  0.0183  0.0998
   96phy    C31 2570   2.744   3.134   1.889 -0.0817 -1.1910  0.1937
   96phy    C30 2571   2.741   3.292   1.909 -0.1040 -0.2233  0.1092
   96phy    C28 2572   2.877   3.349   1.875 -0.0606  0.2106  0.7469
   96phy    C29 2573   2.861   3.404   1.734 -0.2034  0.0771 -0.8147
   96phy    C27 2574   2.914   3.470   1.965  0.1508  0.5301 -0.2568
   96phy    C26 2575   2.989   3.448   2.097 -0.3318  0.0811  0.8255
   96phy    C25 2576   3.038   3.583   2.154  0.1321 -0.2703  0.1621
   96phy    C23 2577   3.116   3.575   2.290  0.2876  0.4846 -0.2808
   96phy    C24 2578   3.260   3.542   2.269  0.2757 -0.3290  0.1333
   96phy    C22 2579   3.109   3.706   2.367  0.2468  0.5622 -0.5277
   96phy    C21 2580   3.067   3.701   2.512  0.4342 -0.1537  0.1454
   96phy    C20 2581   3.078   3.844   2.565  0.3674  0.1605  0.8347
   96phy    C18 2582   3.045   3.880   2.714 -0.1380  0.2889 -1.0380
   96phy    O01 2583   3.118   3.778   2.792  0.1842  0.6272 -0.3618
   96phy    H01 2584   3.102   3.693   2.755  2.2117  0.6530 -1.4127
   96phy    C19 2585   3.127   4.011   2.727 -0.4353  0.0126 -0.0569
   96phy    C13 2586   2.890   3.872   2.753  0.3423 -0.0397 -0.5071
   96phy     H3 2587   2.856   3.774   2.711 -0.0282  0.0184 -0.3406
   96phy    O33 2588   2.804   3.962   2.677  0.1334  0.4925  0.0894
   96phy    H1B 2589   2.834   4.049   2.698  0.4425  0.6060 -0.7906
   96phy    C12 2590   2.842   3.871   2.904 -0.6227  0.1201  0.0310
   96phy    O11 2591   2.868   3.754   2.980 -0.3009 -0.0752 -0.1838
   96phy    H1A 2592   2.821   3.680   2.946 -2.0223  0.2216  1.3691
   97phy    C35 2593   2.429   1.622   1.331  0.1059 -0.1504  0.0246
   97phy    C33 2594   2.326   1.510   1.290 -0.3177  0.7526 -0.0556
   97phy    C34 2595   2.347   1.399   1.403 -0.3854  0.4596  0.6322
   97phy    C32 2596   2.177   1.537   1.301  0.2715  0.0569 -0.1541
   97phy    C31 2597   2.124   1.593   1.164  0.1113  0.2144  0.0658
   97phy    C30 2598   1.974   1.630   1.155  0.5048 -0.5388 -0.5499
   97phy    C28 2599   1.945   1.677   1.014  0.1259 -0.1015 -0.9365
   97phy    C29 2600   1.852   1.572   0.953 -0.1282 -0.3497  0.5446
   97phy    C27 2601   1.892   1.818   1.011 -0.2332  0.3754 -0.2687
   97phy    C26 2602   1.913   1.884   0.875  0.6388 -0.0685 -0.0152
   97phy    C25 2603   1.849   2.027   0.864  0.4041  0.0699  0.7075
   97phy    C23 2604   1.855   2.120   0.744 -0.0744  0.7713  0.3773
   97phy    C24 2605   1.740   2.218   0.753 -0.3341 -0.4941 -0.4623
   97phy    C22 2606   1.986   2.198   0.723  1.2457 -0.1032  0.5682
   97phy    C21 2607   2.020   2.214   0.576 -0.3577  0.2930 -0.0185
   97phy    C20 2608   2.157   2.284   0.566  0.2172  0.2971 -0.0536
   97phy    C18 2609   2.248   2.274   0.438 -0.0393  0.6423  0.8840
   97phy    O01 2610   2.208   2.155   0.364 -0.1279 -0.5345 -0.3540
   97phy    H01 2611   2.217   2.079   0.419 -0.0817  0.0621  0.4854
   97phy    C19 2612   2.393   2.246   0.482  0.5064  0.4284  0.2913
   97phy    C13 2613   2.236   2.401   0.339  0.3239 -0.5933  0.1209
   97phy     H3 2614   2.130   2.395   0.303 -0.2825 -0.5035  1.8392
   97phy    O33 2615   2.221   2.533   0.392  0.8764  0.4575  0.3344
   97phy    H1B 2616   2.298   2.587   0.393  0.6944  0.7676 -0.7574
   97phy    C12 2617   2.266   2.390   0.181 -0.8954 -0.0018 -0.2618
   97phy    O11 2618   2.398   2.390   0.134  1.2032 -0.6514 -0.3260
   97phy    H1A 2619   2.439   2.450   0.193 -0.4559 -0.3200  0.5727
   98phy    C35 2620   2.796   3.821   1.441 -0.1458 -0.3021 -0.1172
   98phy    C33 2621   2.887   3.864   1.331 -0.0401 -0.0164  0.1023
   98phy    C34 2622   2.828   3.856   1.191  0.3691  0.1067  0.6542
   98phy    C32 2623   2.942   4.004   1.368  0.3852 -0.0631  0.8064
   98phy    C31 2624   3.092   4.011   1.378  0.7776  0.6280 -0.4962
   98phy    C30 2625   3.144   4.150   1.417 -0.3653  0.7086  0.1151
   98phy    C28 2626   3.291   4.186   1.433  0.5755 -0.6844  0.0115
   98phy    C29 2627   3.342   4.239   1.300 -0.3058  0.5880 -0.4212
   98phy    C27 2628   3.296   4.314   1.524 -0.0950  0.4119 -0.1627
   98phy    C26 2629   3.322   4.296   1.677  0.1380  0.3687  0.2631
   98phy    C25 2630   3.318   4.428   1.758  0.6032  0.1796  0.4502
   98phy    C23 2631   3.377   4.427   1.898  0.3634  0.0978 -0.2428
   98phy    C24 2632   3.523   4.474   1.897  0.2556  0.4248 -0.3912
   98phy    C22 2633   3.293   4.499   2.007  0.0532  0.0883 -0.4110
   98phy    C21 2634   3.287   4.441   2.152  0.3149  0.2150  0.3448
   98phy    C20 2635   3.194   4.517   2.246 -0.1775  0.8696  0.2117
   98phy    C18 2636   3.191   4.470   2.396 -0.2100 -0.9335 -0.0676
   98phy    O01 2637   3.315   4.495   2.470  0.5895  0.3266  0.3404
   98phy    H01 2638   3.353   4.410   2.462 -0.9802 -0.3503 -0.3898
   98phy    C19 2639   3.094   4.577   2.446 -0.0498  0.5107  0.1485
   98phy    C13 2640   3.134   4.318   2.434  0.6653 -0.4319  0.6773
   98phy     H3 2641   3.039   4.301   2.378  2.2874  1.5100 -3.0553
   98phy    O33 2642   3.094   4.313   2.572  0.0826  0.3837  0.0087
   98phy    H1B 2643   3.172   4.317   2.624  1.2720 -2.2579 -1.3578
   98phy    C12 2644   3.237   4.195   2.410 -0.0234  0.6448  0.2474
   98phy    O11 2645   3.359   4.238   2.463 -0.2423 -0.2218  0.0622
   98phy    H1A 2646   3.415   4.163   2.470 -0.1126 -0.1912 -0.5550
   99phy    C35 2647   2.170   2.954   1.153 -0.1463  0.7689  0.3494
   99phy    C33 2648   2.164   3.087   1.220 -0.4665  0.0706 -0.4968
   99phy    C34 2649   2.055   3.086   1.321 -0.0195  0.3026 -0.2733
   99phy    C32 2650   2.299   3.119   1.294 -0.1206  0.3238  0.2907
   99phy    C31 2651   2.364   3.238   1.230 -0.1115  0.1038 -0.2358
   99phy    C30 2652   2.475   3.289   1.322 -0.1631  0.3374 -0.3570
   99phy    C28 2653   2.535   3.426   1.284 -0.0603  0.1519 -0.5426
   99phy    C29 2654   2.545   3.498   1.422 -0.3591 -0.1179 -0.1254
   99phy    C27 2655   2.683   3.421   1.245 -0.3710  0.2397  0.1156
   99phy    C26 2656   2.707   3.451   1.094 -0.3646 -0.1725 -0.4057
   99phy    C25 2657   2.854   3.454   1.039  0.7680 -0.0084 -0.3896
   99phy    C23 2658   2.852   3.500   0.896  0.1893 -0.3498  0.1038
   99phy    C24 2659   2.908   3.634   0.872 -0.5177 -0.3649  0.0293
   99phy    C22 2660   2.918   3.389   0.810 -0.1404 -0.0856 -0.2998
   99phy    C21 2661   2.841   3.343   0.694  0.3403 -0.1552 -0.0359
   99phy    C20 2662   2.914   3.236   0.612  0.1376  0.3306 -0.1241
   99phy    C18 2663   2.850   3.177   0.477  0.3383 -0.6862  0.5370
   99phy    O01 2664   2.728   3.107   0.517  0.7671 -0.1007 -0.1162
   99phy    H01 2665   2.668   3.112   0.445 -0.2549  0.6287  0.7531
   99phy    C19 2666   2.948   3.071   0.432  0.5120  0.0316  0.3446
   99phy    C13 2667   2.808   3.289   0.366  1.0498  0.2811  0.1625
   99phy     H3 2668   2.755   3.367   0.425  0.4227  1.3461 -1.7247
   99phy    O33 2669   2.910   3.378   0.328 -0.3655 -0.0641 -0.3474
   99phy    H1B 2670   2.916   3.383   0.234 -1.7183 -0.1336 -0.4562
   99phy    C12 2671   2.681   3.281   0.272  0.2121 -0.2207  0.0130
   99phy    O11 2672   2.606   3.169   0.287 -0.2892  0.2820  0.1258
   99phy    H1A 2673   2.559   3.155   0.208 -0.9246  1.2738  0.2996
  100phy    C35 2674   3.474   2.094   1.377 -0.1692 -0.3841  0.2356
  100phy    C33 2675   3.346   2.144   1.443 -0.0963 -0.0803  0.3473
  100phy    C34 2676   3.368   2.178   1.593 -0.0513  0.9727  0.2798
  100phy    C32 2677   3.291   2.264   1.360  0.1989 -0.2049  0.1697
  100phy    C31 2678   3.135   2.273   1.339 -0.1912 -0.4426  0.2215
  100phy    C30 2679   3.089   2.390   1.250 -0.1226 -0.0482 -0.4049
  100phy    C28 2680   2.941   2.390   1.220  0.0861  0.3033  0.6800
  100phy    C29 2681   2.872   2.479   1.322 -0.0730 -0.0994 -0.3138
  100phy    C27 2682   2.909   2.455   1.079  0.1787  0.3394 -0.1348
  100phy    C26 2683   2.938   2.356   0.964  0.7262  0.0284 -0.0063
  100phy    C25 2684   2.892   2.425   0.834  0.2130 -0.5465  0.3916
  100phy    C23 2685   2.944   2.352   0.708  0.0893 -0.2127 -0.4448
  100phy    C24 2686   2.835   2.252   0.653 -0.0108 -0.1457  0.0781
  100phy    C22 2687   2.964   2.466   0.606 -0.0116  0.2833 -0.1750
  100phy    C21 2688   3.077   2.465   0.503 -0.4294  0.1515 -0.4242
  100phy    C20 2689   3.069   2.591   0.410  0.2754  0.5202  0.0864
  100phy    C18 2690   3.168   2.622   0.287  0.7504 -0.7491  0.0753
  100phy    O01 2691   3.302   2.609   0.334 -0.4664 -0.1265  0.2290
  100phy    H01 2692   3.302   2.545   0.403  1.3172  0.9957  1.3720
  100phy    C19 2693   3.139   2.767   0.248  0.0012  0.0920 -0.0414
  100phy    C13 2694   3.149   2.521   0.161 -0.3927  0.1897  0.1118
  100phy     H3 2695   3.166   2.424   0.214  1.8529  1.0867  1.2240
  100phy    O33 2696   3.017   2.497   0.114  0.5612  0.4607  0.1652
  100phy    H1B 2697   3.007   2.570   0.056  0.1087 -0.7584 -1.3368
  100phy    C12 2698   3.263   2.478   0.059  0.1724 -0.0501  0.0504
  100phy    O11 2699   3.286   2.547  -0.060 -0.4233  0.2095  0.2091
  100phy    H1A 2700   3.228   2.519  -0.128  0.0880 -2.2272  0.6801
  101phy    C35 2701   2.396   4.399   0.970 -0.7266 -0.2817  0.7418
  101phy    C33 2702   2.341   4.276   1.037  0.4418 -0.3943 -0.2659
  101phy    C34 2703   2.214   4.320   1.105  0.0628 -0.1077 -0.0320
  101phy    C32 2704   2.323   4.159   0.942 -0.5962 -0.4145 -0.1838
  101phy    C31 2705   2.441   4.072   0.925 -0.1532  0.3710 -0.0983
  101phy    C30 2706   2.413   3.956   0.830  0.4067  1.0555 -0.2707
  101phy    C28 2707   2.532   3.859   0.801  0.1397 -0.1329 -0.1421
  101phy    C29 2708   2.532   3.740   0.891 -0.0524  0.3732  0.3295
  101phy    C27 2709   2.536   3.807   0.652  0.1820  0.0618 -0.5708
  101phy    C26 2710   2.642   3.859   0.552  0.2577  0.2782  0.3022
  101phy    C25 2711   2.621   3.789   0.414 -0.3855 -0.0158 -0.6249
  101phy    C23 2712   2.704   3.834   0.286 -0.2584  0.5814 -0.7499
  101phy    C24 2713   2.713   3.719   0.191  0.1535 -0.0052  0.0922
  101phy    C22 2714   2.639   3.951   0.210 -0.2271 -0.1251  0.2615
  101phy    C21 2715   2.657   4.089   0.264 -0.0900  0.0853  0.1086
  101phy    C20 2716   2.580   4.191   0.174 -0.1087 -0.4617  0.0895
  101phy    C18 2717   2.581   4.348   0.209  0.1046  0.2250  0.4224
  101phy    O01 2718   2.558   4.359   0.351 -0.2763 -0.3656 -0.1420
  101phy    H01 2719   2.622   4.309   0.398  1.8858  2.1760 -0.1706
  101phy    C19 2720   2.460   4.416   0.135 -0.0715  0.6260 -0.0299
  101phy    C13 2721   2.723   4.412   0.170 -0.2486  0.0182 -0.5161
  101phy     H3 2722   2.796   4.365   0.241  0.1575 -0.2112 -1.0822
  101phy    O33 2723   2.790   4.371   0.048 -0.5706 -0.0012  0.0440
  101phy    H1B 2724   2.880   4.390   0.065 -0.4058  0.6365 -1.3614
  101phy    C12 2725   2.785   4.544   0.236 -0.0639  0.4853 -0.1352
  101phy    O11 2726   2.826   4.643   0.144  0.6899 -0.3146  0.1495
  101phy    H1A 2727   2.808   4.729   0.177 -1.6971 -0.6211 -0.1442
  102phy    C35 2728   1.223   0.271   1.943 -1.0360  0.0783  0.1277
  102phy    C33 2729   1.347   0.287   1.858  0.5927 -0.2778  0.4876
  102phy    C34 2730   1.302   0.370   1.740  0.3939 -0.7673 -0.4931
  102phy    C32 2731   1.467   0.363   1.911  0.0660 -0.4275 -0.1203
  102phy    C31 2732   1.610   0.290   1.916 -0.4164  0.0789  0.0002
  102phy    C30 2733   1.726   0.384   1.959  0.2739 -0.2269 -0.1281
  102phy    C28 2734   1.874   0.339   1.948 -0.6247  0.0580 -0.0893
  102phy    C29 2735   1.928   0.409   1.821 -0.3899  0.2963 -0.1444
  102phy    C27 2736   1.959   0.393   2.067 -0.0183  0.3998 -0.4027
  102phy    C26 2737   1.979   0.302   2.194  0.0265 -0.1796 -0.9981
  102phy    C25 2738   2.016   0.384   2.319  0.0934  0.1321 -0.0663
  102phy    C23 2739   2.027   0.323   2.463 -0.0287 -0.1878  0.1389
  102phy    C24 2740   2.149   0.384   2.533 -0.1365 -0.1218  0.2597
  102phy    C22 2741   1.894   0.331   2.540  0.5591  0.2625  0.2948
  102phy    C21 2742   1.876   0.242   2.667  0.2699 -0.1496  0.5333
  102phy    C20 2743   1.731   0.236   2.707 -0.4452 -0.3699 -0.1172
  102phy    C18 2744   1.683   0.160   2.838 -0.0540  0.0943 -0.4946
  102phy    O01 2745   1.767   0.153   2.950  0.0956 -0.1106  0.1718
  102phy    H01 2746   1.798   0.241   2.959 -1.8087  0.6301 -0.1967
  102phy    C19 2747   1.561   0.240   2.882  0.5311 -0.2802 -0.0678
  102phy    C13 2748   1.642   0.009   2.787 -0.7744 -0.0999 -0.7655
  102phy     H3 2749   1.591   0.015   2.688  1.4814  0.4315 -1.9531
  102phy    O33 2750   1.543  -0.057   2.874 -0.3636  0.2026  0.0679
  102phy    H1B 2751   1.514  -0.139   2.837  0.1010  0.5994 -1.2201
  102phy    C12 2752   1.765  -0.100   2.771  0.6251  0.1194  0.5501
  102phy    O11 2753   1.800  -0.163   2.892 -0.1362 -0.1471 -0.1250
  102phy    H1A 2754   1.745  -0.118   2.953 -0.4130 -0.9587  0.2472
  103phy    C35 2755   1.684   3.750   1.670  0.7756 -0.1974  0.1717
  103phy    C33 2756   1.768   3.857   1.597 -0.3281 -0.1938 -0.4142
  103phy    C34 2757   1.767   3.828   1.440  0.1912 -0.1256  0.0482
  103phy    C32 2758   1.713   3.996   1.631 -0.4200  0.1525 -0.2636
  103phy    C31 2759   1.820   4.089   1.700  0.8665  0.6510 -0.1870
  103phy    C30 2760   1.752   4.214   1.743 -0.2995  0.0035 -0.1373
  103phy    C28 2761   1.846   4.338   1.774  0.2980 -0.0982  0.2166
  103phy    C29 2762   1.767   4.463   1.738 -0.0991  0.3610 -0.0813
  103phy    C27 2763   1.907   4.335   1.915  0.1769  0.2054  0.2417
  103phy    C26 2764   2.040   4.410   1.924 -0.2194 -0.4931 -0.0115
  103phy    C25 2765   2.106   4.413   2.066  0.6835  0.9235  0.1052
  103phy    C23 2766   2.243   4.479   2.077 -0.1234 -0.6382  0.0400
  103phy    C24 2767   2.248   4.629   2.090 -0.3859  0.2589 -0.7409
  103phy    C22 2768   2.307   4.406   2.195 -0.4232  0.2852 -0.1387
  103phy    C21 2769   2.462   4.394   2.206 -0.4068 -0.1560  0.3529
  103phy    C20 2770   2.499   4.358   2.348  0.4436 -0.2144  0.2510
  103phy    C18 2771   2.633   4.282   2.382  0.2174  0.6934  0.1851
  103phy    O01 2772   2.751   4.351   2.326  0.2970 -0.2630  0.2202
  103phy    H01 2773   2.742   4.441   2.352 -0.6954 -0.1885 -0.3101
  103phy    C19 2774   2.649   4.305   2.534  0.0507  0.0818 -0.0665
  103phy    C13 2775   2.640   4.132   2.321  0.5258  0.0372  0.4765
  103phy     H3 2776   2.610   4.140   2.213  0.6667 -3.1083  0.0987
  103phy    O33 2777   2.536   4.055   2.376 -0.1364  0.3989 -0.2182
  103phy    H1B 2778   2.559   4.024   2.462  1.1000 -1.1918 -1.0507
  103phy    C12 2779   2.770   4.049   2.329 -0.2633  0.4521  0.2475
  103phy    O11 2780   2.894   4.104   2.295  0.1109  0.6457 -0.1528
  103phy    H1A 2781   2.884   4.196   2.311 -0.7501  0.5107  0.1597
  104phy    C35 2782   2.302   0.962   1.143 -0.0246 -0.3323 -0.1404
  104phy    C33 2783   2.445   0.909   1.125  0.4617  0.0301  0.2005
  104phy    C34 2784   2.546   0.995   1.190  0.1960 -0.5774  0.3005
  104phy    C32 2785   2.451   0.766   1.178  0.3696 -0.1501 -0.1430
  104phy    C31 2786   2.487   0.657   1.082  0.1419  0.3673 -0.6659
  104phy    C30 2787   2.491   0.527   1.157  0.8313  0.3283 -0.4693
  104phy    C28 2788   2.469   0.393   1.081 -0.2760 -0.0044  0.1495
  104phy    C29 2789   2.499   0.270   1.170 -0.1485 -0.2009 -0.3036
  104phy    C27 2790   2.326   0.381   1.018  0.3361 -0.3062 -0.4097
  104phy    C26 2791   2.314   0.272   0.905  0.2339  0.0277 -0.0391
  104phy    C25 2792   2.178   0.278   0.833 -0.7708 -0.0407 -0.4760
  104phy    C23 2793   2.147   0.166   0.725 -0.1212 -0.6465 -0.6650
  104phy    C24 2794   2.014   0.107   0.768 -0.1126  0.6208 -0.0151
  104phy    C22 2795   2.133   0.233   0.588  0.4141 -0.2171  0.0198
  104phy    C21 2796   2.200   0.161   0.473 -0.4051 -0.1654 -0.0809
  104phy    C20 2797   2.167   0.227   0.338 -0.5080 -0.3064 -0.1994
  104phy    C18 2798   2.196   0.162   0.195 -0.0044  0.4323 -0.0994
  104phy    O01 2799   2.310   0.079   0.193 -0.1033  0.5651 -0.3113
  104phy    H01 2800   2.301   0.015   0.125  0.8968 -1.7396  1.5591
  104phy    C19 2801   2.224   0.285   0.109  0.1134  0.5884  0.2071
  104phy    C13 2802   2.071   0.086   0.126  0.2912 -0.3011 -0.4812
  104phy     H3 2803   2.038   0.009   0.201 -0.8197 -0.0813 -0.7232
  104phy    O33 2804   1.945   0.161   0.124 -0.1443 -0.5985  0.0040
  104phy    H1B 2805   1.952   0.224   0.055 -0.8281  0.2184  0.6594
  104phy    C12 2806   2.079  -0.042   0.037  0.5053  0.2365  0.2570
  104phy    O11 2807   2.205  -0.107   0.050 -0.3043 -0.3509 -0.3647
  104phy    H1A 2808   2.204  -0.198   0.028  1.9904 -0.2316 -1.2251
  105phy    C35 2809   2.319   4.072   1.584 -0.5133 -0.3900 -0.2672
  105phy    C33 2810   2.349   3.990   1.458 -0.1333  0.2104 -0.2337
  105phy    C34 2811   2.461   3.892   1.495 -0.0364 -0.0061  0.0864
  105phy    C32 2812   2.222   3.919   1.403 -0.6239 -0.5789 -0.0481
  105phy    C31 2813   2.232   3.841   1.265 -0.5294 -0.5299 -0.6013
  105phy    C30 2814   2.118   3.749   1.231 -0.0483  0.7702  0.2472
  105phy    C28 2815   2.140   3.691   1.092  0.6201 -0.2525  0.2333
  105phy    C29 2816   2.126   3.539   1.108 -0.5458  0.5529 -0.0135
  105phy    C27 2817   2.042   3.737   0.980  0.1858 -0.2900  0.1760
  105phy    C26 2818   2.105   3.744   0.842 -0.3109  0.7655 -0.0174
  105phy    C25 2819   1.997   3.764   0.737 -0.2457  0.3805  0.2901
  105phy    C23 2820   2.023   3.699   0.600  0.0573 -0.8542  0.1522
  105phy    C24 2821   1.943   3.567   0.596  0.1118 -0.4136 -0.0468
  105phy    C22 2822   1.974   3.792   0.485  0.5372 -0.1236 -0.4853
  105phy    C21 2823   2.098   3.848   0.409  0.0094 -0.1934  0.4670
  105phy    C20 2824   2.074   3.942   0.292 -0.4044  0.3239  0.3743
  105phy    C18 2825   2.191   3.985   0.194  0.0317  0.2578  0.1604
  105phy    O01 2826   2.317   3.990   0.267 -0.5451 -1.0021 -0.8089
  105phy    H01 2827   2.323   4.062   0.326  2.7991 -1.8293  0.1007
  105phy    C19 2828   2.154   4.130   0.140 -0.3591  0.5818 -0.4829
  105phy    C13 2829   2.219   3.877   0.079  0.0691  0.3295  0.7528
  105phy     H3 2830   2.255   3.785   0.132  0.6930  0.9696  1.4633
  105phy    O33 2831   2.099   3.822   0.015  0.6118  0.4943 -0.3549
  105phy    H1B 2832   2.021   3.843   0.062  1.1878  0.0217  0.8564
  105phy    C12 2833   2.340   3.869  -0.017 -0.1359  0.7095 -0.1591
  105phy    O11 2834   2.320   3.952  -0.130  0.3616  0.0336  0.1996
  105phy    H1A 2835   2.228   3.950  -0.146  0.6677 -1.7041 -1.8686
  106phy    C35 2836   2.887   4.309   2.052  0.5026  0.0660  0.0471
  106phy    C33 2837   2.886   4.390   1.929  0.0492  1.1975  0.8221
  106phy    C34 2838   2.942   4.307   1.809 -0.7436 -0.4637  0.8843
  106phy    C32 2839   2.743   4.440   1.897  0.0386  0.2694  0.0483
  106phy    C31 2840   2.744   4.592   1.870  0.3196 -0.0291  0.1311
  106phy    C30 2841   2.597   4.647   1.862  0.9540 -0.3682 -0.3680
  106phy    C28 2842   2.589   4.790   1.799  0.7667  0.0344  0.2023
  106phy    C29 2843   2.579   4.777   1.649 -0.3688  0.6206  0.4275
  106phy    C27 2844   2.462   4.855   1.868  0.0713 -0.0534  0.8265
  106phy    C26 2845   2.491   4.978   1.954  0.4194  0.1822 -0.1202
  106phy    C25 2846   2.353   5.037   1.989  0.2211 -0.5782 -0.2964
  106phy    C23 2847   2.370   5.148   2.099  0.7286 -0.1017 -0.6379
  106phy    C24 2848   2.349   5.288   2.039 -0.0223  0.4012 -0.0462
  106phy    C22 2849   2.268   5.138   2.212  0.2055  0.1857 -0.0099
  106phy    C21 2850   2.311   5.027   2.312 -0.1082 -0.3983  0.4049
  106phy    C20 2851   2.239   5.022   2.457 -0.3839  0.1754  0.3294
  106phy    C18 2852   2.288   4.918   2.559 -0.0483  0.5484  0.6632
  106phy    O01 2853   2.426   4.927   2.579 -0.1178  0.1553  0.5123
  106phy    H01 2854   2.469   4.913   2.497 -0.9571 -1.8870  0.3743
  106phy    C19 2855   2.214   4.973   2.681  0.4275 -0.2938 -0.0474
  106phy    C13 2856   2.236   4.767   2.508 -0.6722  0.7078  0.2505
  106phy     H3 2857   2.269   4.752   2.402 -0.1572 -0.4995  0.5631
  106phy    O33 2858   2.092   4.764   2.491  0.0542 -0.2938  0.0989
  106phy    H1B 2859   2.066   4.813   2.415 -0.8702 -1.7240 -0.5708
  106phy    C12 2860   2.292   4.640   2.578 -0.4932  0.3447  0.4065
  106phy    O11 2861   2.230   4.609   2.696 -0.1742  0.3891 -0.0732
  106phy    H1A 2862   2.140   4.635   2.693 -0.2641  0.3356  1.4027
  107phy    C35 2863   3.517   0.171   2.182 -0.4845 -0.4807  0.3023
  107phy    C33 2864   3.490   0.311   2.128 -0.0841  0.1839  0.0841
  107phy    C34 2865   3.628   0.371   2.101 -0.1668 -0.4142 -0.0576
  107phy    C32 2866   3.404   0.304   1.997 -0.0689 -0.0988  0.3419
  107phy    C31 2867   3.259   0.367   2.014 -0.0570  0.0325  0.1867
  107phy    C30 2868   3.165   0.331   1.895  0.1661 -0.2323  0.2653
  107phy    C28 2869   3.035   0.415   1.915 -0.0092  0.0149  0.5762
  107phy    C29 2870   3.004   0.494   1.784  0.4868  0.2608 -0.8169
  107phy    C27 2871   2.916   0.329   1.975  0.5825 -0.5641  0.1986
  107phy    C26 2872   2.840   0.410   2.085 -0.1491 -0.1435  0.9082
  107phy    C25 2873   2.718   0.343   2.146 -0.4704 -0.2491  0.1517
  107phy    C23 2874   2.659   0.429   2.260  0.7425 -0.0135  0.3421
  107phy    C24 2875   2.566   0.544   2.211 -0.3835 -0.3175  0.0119
  107phy    C22 2876   2.592   0.327   2.358 -0.3290 -0.1906  0.2708
  107phy    C21 2877   2.584   0.373   2.505 -0.4818  0.1319  0.1765
  107phy    C20 2878   2.513   0.263   2.585 -0.5130 -0.0971 -0.2578
  107phy    C18 2879   2.508   0.292   2.740 -1.0238  0.2957  0.2606
  107phy    O01 2880   2.477   0.430   2.776 -0.1079  0.6268 -0.0344
  107phy    H01 2881   2.511   0.462   2.858 -0.6120  2.8173 -0.5959
  107phy    C19 2882   2.387   0.208   2.779 -0.0750 -0.7548 -0.5111
  107phy    C13 2883   2.644   0.234   2.813  0.7299 -0.4240 -0.0262
  107phy     H3 2884   2.653   0.126   2.784  0.5574 -0.4326 -0.0488
  107phy    O33 2885   2.625   0.221   2.950  0.1851  0.0520 -0.0619
  107phy    H1B 2886   2.644   0.134   2.981 -0.1639 -0.0012  0.0191
  107phy    C12 2887   2.786   0.296   2.792  0.0426 -0.3045  0.1106
  107phy    O11 2888   2.894   0.233   2.843  0.0352  0.0164  0.0821
  107phy    H1A 2889   2.890   0.142   2.820 -0.2609  0.3191 -1.1562
  108phy    C35 2890   3.685   5.096   1.511 -0.0676  0.0167 -0.0674
  108phy    C33 2891   3.545   5.104   1.448  0.2353 -0.5268  0.2004
  108phy    C34 2892   3.442   5.088   1.554 -0.1923 -0.0743 -1.0827
  108phy    C32 2893   3.528   5.239   1.378 -0.6512 -0.0506  0.3101
  108phy    C31 2894   3.562   5.250   1.231  0.1405  0.1244 -0.3689
  108phy    C30 2895   3.518   5.387   1.181 -0.1679 -0.0691  0.0313
  108phy    C28 2896   3.488   5.408   1.034  0.7832 -0.2124  0.1358
  108phy    C29 2897   3.341   5.404   1.007  0.1429 -0.2275  0.4690
  108phy    C27 2898   3.531   5.551   0.982  0.4878 -0.1541 -0.4158
  108phy    C26 2899   3.626   5.570   0.867 -0.1403  0.6552 -0.5665
  108phy    C25 2900   3.681   5.715   0.852  0.2290  0.6734 -0.8443
  108phy    C23 2901   3.780   5.758   0.747  0.7649  0.0280 -0.1167
  108phy    C24 2902   3.771   5.906   0.730 -0.1387  0.1263  0.0743
  108phy    C22 2903   3.924   5.716   0.767  0.4598  0.6979 -0.0055
  108phy    C21 2904   4.002   5.654   0.647 -0.4600 -0.1403 -0.3432
  108phy    C20 2905   4.148   5.646   0.700 -0.1888 -0.4587 -0.4090
  108phy    C18 2906   4.269   5.614   0.604  0.2702 -0.1148  0.3449
  108phy    O01 2907   4.241   5.495   0.527 -0.3324 -0.1707  0.3614
  108phy    H01 2908   4.179   5.516   0.460  1.1285 -0.9536 -1.2873
  108phy    C19 2909   4.374   5.574   0.709 -0.8662  0.4844  0.1101
  108phy    C13 2910   4.310   5.729   0.500 -0.2108 -0.3091 -0.2976
  108phy     H3 2911   4.215   5.744   0.442  0.1591  0.9130 -0.6303
  108phy    O33 2912   4.326   5.865   0.547 -0.4175  0.1902 -0.0378
  108phy    H1B 2913   4.274   5.878   0.623 -0.2718 -0.8393  0.2531
  108phy    C12 2914   4.392   5.708   0.363 -0.1111  0.1251  0.5045
  108phy    O11 2915   4.391   5.823   0.282  0.5846 -0.0156 -0.0201
  108phy    H1A 2916   4.320   5.811   0.222  0.5330 -0.4320  0.1239
  109phy    C35 2917   4.451   1.218   1.803  0.0880 -0.1158  0.0190
  109phy    C33 2918   4.578   1.267   1.732  1.4605  0.1669  0.6992
  109phy    C34 2919   4.613   1.171   1.623  0.5317 -0.0909 -0.0459
  109phy    C32 2920   4.551   1.409   1.676 -0.5567  0.2567  0.1128
  109phy    C31 2921   4.664   1.516   1.676 -0.1747 -0.3517  0.2858
  109phy    C30 2922   4.615   1.657   1.644  0.2203  0.0463 -0.1984
  109phy    C28 2923   4.725   1.754   1.600 -0.3031  0.4082  0.0778
  109phy    C29 2924   4.719   1.781   1.449 -0.1121  0.2317 -0.0359
  109phy    C27 2925   4.737   1.883   1.684  0.4314  0.2391  0.6502
  109phy    C26 2926   4.851   1.888   1.781  0.5747 -0.5928  0.0426
  109phy    C25 2927   4.840   2.010   1.881 -0.1585  0.2465  0.4496
  109phy    C23 2928   4.946   2.021   1.991 -0.3724  0.1932 -0.3287
  109phy    C24 2929   5.073   2.077   1.928 -0.2368  0.2291 -0.0911
  109phy    C22 2930   4.896   2.124   2.091 -0.4317 -0.0819 -0.0524
  109phy    C21 2931   4.901   2.096   2.231  0.0058 -0.0716  0.0428
  109phy    C20 2932   4.842   2.196   2.324  0.6726 -0.6420  0.2924
  109phy    C18 2933   4.807   2.193   2.473 -0.1763 -0.1256 -0.0619
  109phy    O01 2934   4.920   2.153   2.553 -0.2126 -0.0494 -0.1118
  109phy    H01 2935   4.940   2.063   2.538  0.7559  0.4122 -1.8787
  109phy    C19 2936   4.778   2.337   2.514 -0.4410 -0.6353  0.3986
  109phy    C13 2937   4.686   2.092   2.504  0.1673 -0.4290  0.9574
  109phy     H3 2938   4.701   1.999   2.443 -1.8662  0.8746 -1.7313
  109phy    O33 2939   4.563   2.135   2.449 -0.7461 -0.6105 -0.2935
  109phy    H1B 2940   4.491   2.163   2.501 -2.1461  0.0396 -2.4465
  109phy    C12 2941   4.652   2.037   2.651  0.2300  0.7615  0.2647
  109phy    O11 2942   4.607   2.127   2.747  0.2937 -0.0684  0.1145
  109phy    H1A 2943   4.543   2.185   2.711  1.9696  2.4411  0.8757
  110phy    C35 2944   0.137   1.731   1.352  1.0806  0.6435 -0.0886
  110phy    C33 2945   0.059   1.729   1.481  0.0832  0.2989 -0.0198
  110phy    C34 2946   0.012   1.865   1.523 -0.0732 -0.1330 -0.0275
  110phy    C32 2947  -0.055   1.631   1.475 -0.2914  0.4681 -0.2227
  110phy    C31 2948  -0.012   1.489   1.507  0.1718  0.1230 -0.2868
  110phy    C30 2949  -0.113   1.391   1.551 -0.6827  0.7803  0.5303
  110phy    C28 2950  -0.076   1.245   1.589 -0.0916 -0.0412 -0.4808
  110phy    C29 2951  -0.164   1.206   1.707 -0.1200 -1.0989  0.3509
  110phy    C27 2952  -0.113   1.143   1.478 -0.2864 -0.2819 -0.5959
  110phy    C26 2953   0.005   1.090   1.397  1.0060  0.4139  0.2074
  110phy    C25 2954  -0.029   0.969   1.303 -0.3237 -0.5607  0.1175
  110phy    C23 2955   0.075   0.932   1.192 -0.3189 -1.0322  0.2752
  110phy    C24 2956   0.168   0.819   1.241 -0.1243  0.5258  0.1061
  110phy    C22 2957  -0.001   0.892   1.068 -0.0240 -0.3385  0.6447
  110phy    C21 2958   0.044   0.955   0.940 -0.4063 -0.0673  0.2673
  110phy    C20 2959  -0.047   0.925   0.822 -0.1299 -0.0925  0.8561
  110phy    C18 2960  -0.008   1.000   0.687 -0.2260 -0.0880  0.1843
  110phy    O01 2961  -0.036   1.137   0.711 -0.0838 -0.0386  0.0010
  110phy    H01 2962  -0.125   1.154   0.738  1.0196  3.9312  1.9494
  110phy    C19 2963  -0.112   0.966   0.582  0.5248 -0.3487 -0.3561
  110phy    C13 2964   0.143   0.991   0.620 -0.3127  0.0792 -0.4426
  110phy     H3 2965   0.180   0.894   0.664 -1.2936  1.0202  2.7533
  110phy    O33 2966   0.163   0.969   0.482 -0.2833 -0.2513 -0.1398
  110phy    H1B 2967   0.135   1.046   0.435 -0.8624 -1.0872 -1.2041
  110phy    C12 2968   0.274   1.057   0.683 -0.0344 -0.1152 -0.4742
  110phy    O11 2969   0.287   1.196   0.655 -0.7855 -0.1705 -0.0457
  110phy    H1A 2970   0.341   1.236   0.721 -3.1912  1.6765  0.9307
  111phy    C35 2971   0.675   1.612   2.313  0.3926  0.5546  0.4451
  111phy    C33 2972   0.629   1.507   2.218  0.1382  0.1635  0.1080
  111phy    C34 2973   0.649   1.552   2.069 -0.9649 -0.4180 -0.0320
  111phy    C32 2974   0.687   1.364   2.247  0.5191  0.1551 -0.1574
  111phy    C31 2975   0.591   1.250   2.207  0.3158  0.1941 -0.3836
  111phy    C30 2976   0.652   1.117   2.253  0.4357  0.4661  0.5212
  111phy    C28 2977   0.587   0.994   2.186  0.1889  0.2531 -0.1434
  111phy    C29 2978   0.688   0.907   2.117  0.0154  0.5966  0.1340
  111phy    C27 2979   0.521   0.908   2.298 -0.0598  0.3040  0.7046
  111phy    C26 2980   0.365   0.911   2.311 -0.5460 -0.0543  0.4921
  111phy    C25 2981   0.299   0.850   2.438  0.5868 -0.1914 -0.0972
  111phy    C23 2982   0.141   0.870   2.454 -0.0471  0.0562  0.3393
  111phy    C24 2983   0.064   0.784   2.355  0.7426 -0.1459 -0.1009
  111phy    C22 2984   0.080   0.826   2.593  0.0410  0.1454  0.0094
  111phy    C21 2985   0.015   0.943   2.671 -0.1517  0.2668  0.1721
  111phy    C20 2986  -0.032   0.894   2.807 -0.1659  0.6200 -0.0433
  111phy    C18 2987  -0.090   0.990   2.921 -0.6844 -0.1832 -0.3502
  111phy    O01 2988  -0.210   1.048   2.877 -0.2642 -0.5088 -0.5471
  111phy    H01 2989  -0.257   0.993   2.817 -0.0185  0.2499 -1.4610
  111phy    C19 2990  -0.144   0.899   3.031  0.3656  0.1119  0.5495
  111phy    C13 2991   0.016   1.096   2.987 -0.6702 -0.2770  0.3718
  111phy     H3 2992   0.111   1.043   3.010 -0.2906  0.1007 -0.2964
  111phy    O33 2993  -0.023   1.143   3.117 -0.4662 -0.2034  0.0430
  111phy    H1B 2994  -0.049   1.233   3.115  1.4079  0.5044  2.5942
  111phy    C12 2995   0.054   1.224   2.899 -0.4903  0.0409 -0.3795
  111phy    O11 2996   0.170   1.299   2.919 -0.1494  0.0077  0.0889
  111phy    H1A 2997   0.201   1.273   3.004 -1.5257 -2.1242  0.0106
  112phy    C35 2998   3.329   2.601   1.756 -0.0544  0.0873 -0.0330
  112phy    C33 2999   3.448   2.618   1.846  0.3796  0.3936  0.1215
  112phy    C34 3000   3.469   2.497   1.937  0.0296  0.3717 -0.5341
  112phy    C32 3001   3.570   2.654   1.762  0.0007 -0.7668 -0.7311
  112phy    C31 3002   3.675   2.752   1.812 -0.2996 -0.2052  0.3960
  112phy    C30 3003   3.773   2.802   1.703 -0.5343 -0.1911 -0.6365
  112phy    C28 3004   3.919   2.854   1.723  0.1382  0.2459 -0.3812
  112phy    C29 3005   3.999   2.851   1.591  0.3275 -0.0379 -1.0520
  112phy    C27 3006   3.928   2.994   1.785 -0.3366 -0.2609  0.2135
  112phy    C26 3007   4.050   3.015   1.873  0.8972 -0.1498  0.1216
  112phy    C25 3008   4.041   3.149   1.951  0.0915 -0.0151 -0.0693
  112phy    C23 3009   4.134   3.167   2.067  0.1062  0.8761 -0.7254
  112phy    C24 3010   4.264   3.244   2.025  0.5211 -0.6322  0.0628
  112phy    C22 3011   4.061   3.256   2.172 -0.1922  1.0551  0.4575
  112phy    C21 3012   4.079   3.207   2.310 -0.4255  0.9985 -0.4782
  112phy    C20 3013   4.048   3.304   2.423 -0.0181 -0.1294 -0.3100
  112phy    C18 3014   4.071   3.253   2.570  0.0051  0.0530 -0.3191
  112phy    O01 3015   4.206   3.209   2.584 -0.0688  0.1265  0.4105
  112phy    H01 3016   4.220   3.141   2.522 -1.2186  0.4160 -0.1839
  112phy    C19 3017   4.075   3.390   2.637 -0.0022 -0.0747 -0.0348
  112phy    C13 3018   3.965   3.143   2.631 -0.0963  0.1524  0.6662
  112phy     H3 3019   3.861   3.171   2.602 -0.4531  0.0509  1.8254
  112phy    O33 3020   3.954   3.139   2.775  0.3369 -0.4869 -0.1180
  112phy    H1B 3021   3.878   3.090   2.799 -1.3176  1.8928 -0.0467
  112phy    C12 3022   3.979   2.997   2.583 -0.1323 -0.2436 -0.1107
  112phy    O11 3023   3.877   2.913   2.624  0.2051  0.1158 -0.4352
  112phy    H1A 3024   3.882   2.908   2.717  0.8364 -0.6789 -0.5066
  113phy    C35 3025   3.152   5.063   1.020 -0.2725 -0.2158 -0.2374
  113phy    C33 3026   3.096   4.947   1.097  0.1145 -0.3400 -0.2794
  113phy    C34 3027   2.967   5.000   1.168 -0.4167 -0.1777  0.0389
  113phy    C32 3028   3.055   4.831   1.010  0.4542  0.1488 -0.2779
  113phy    C31 3029   3.149   4.710   1.011 -0.1316 -0.3061  0.5861
  113phy    C30 3030   3.082   4.583   0.955  0.0415  0.1307  0.5463
  113phy    C28 3031   3.163   4.455   0.986 -0.5333 -0.8440 -0.2783
  113phy    C29 3032   3.064   4.351   1.025 -0.0145 -0.0203  0.4475
  113phy    C27 3033   3.271   4.416   0.884 -0.0996  0.5468 -0.4234
  113phy    C26 3034   3.420   4.447   0.918  0.5088  0.1870 -0.5062
  113phy    C25 3035   3.517   4.377   0.819 -0.3404 -0.4535 -1.0956
  113phy    C23 3036   3.666   4.381   0.858 -0.4650 -0.1189  0.2324
  113phy    C24 3037   3.720   4.250   0.917 -0.7389 -0.3427  0.1597
  113phy    C22 3038   3.745   4.409   0.726 -0.4013 -0.2971  0.2779
  113phy    C21 3039   3.830   4.535   0.728 -0.1335 -0.6418 -0.1797
  113phy    C20 3040   3.904   4.539   0.596 -0.3309 -0.3223 -0.0870
  113phy    C18 3041   3.994   4.669   0.574 -0.2324 -0.0969 -0.0731
  113phy    O01 3042   3.925   4.788   0.608  0.8196  0.1753  0.5966
  113phy    H01 3043   3.835   4.778   0.586  0.8324  1.7835 -0.3642
  113phy    C19 3044   4.019   4.672   0.420 -0.4281 -0.4694  0.4050
  113phy    C13 3045   4.138   4.677   0.648 -0.3139 -0.1013  0.3656
  113phy     H3 3046   4.105   4.678   0.755 -1.2349 -3.2450  0.1943
  113phy    O33 3047   4.216   4.559   0.660  0.2470 -0.1803 -0.1587
  113phy    H1B 3048   4.294   4.571   0.609  0.4887 -0.0911  0.2252
  113phy    C12 3049   4.223   4.806   0.673 -0.0869  0.0829  0.0754
  113phy    O11 3050   4.313   4.840   0.574 -0.5041 -0.4396  0.3823
  113phy    H1A 3051   4.288   4.920   0.531 -0.0685  0.1395  1.2026
  114phy    C35 3052   0.190   3.486   1.649  0.4924 -0.2116 -0.1173
  114phy    C33 3053   0.288   3.382   1.606  0.7420  0.2343 -0.4979
  114phy    C34 3054   0.415   3.444   1.565  0.2009 -0.4572  0.3153
  114phy    C32 3055   0.314   3.280   1.723  0.1803  0.0449 -0.2567
  114phy    C31 3056   0.243   3.146   1.732  0.5260 -0.2759 -0.1672
  114phy    C30 3057   0.288   3.038   1.838 -0.7272 -0.1977  0.1363
  114phy    C28 3058   0.228   2.899   1.828  0.2037  0.1251 -0.3934
  114phy    C29 3059   0.344   2.794   1.836 -0.0479 -0.0502 -0.4174
  114phy    C27 3060   0.128   2.888   1.943  0.4312 -0.0187  0.1668
  114phy    C26 3061   0.004   2.814   1.904  0.5213  0.3735 -0.1784
  114phy    C25 3062  -0.008   2.674   1.953  0.2047  0.3411  0.0118
  114phy    C23 3063  -0.139   2.625   2.022 -0.1431 -1.0076  0.4450
  114phy    C24 3064  -0.149   2.479   2.013 -0.3326  0.4030 -0.0763
  114phy    C22 3065  -0.145   2.656   2.171 -0.8243  0.2445  0.3320
  114phy    C21 3066  -0.254   2.749   2.215 -0.0521 -0.0716  0.2844
  114phy    C20 3067  -0.260   2.759   2.366 -0.2129 -0.7111 -0.0765
  114phy    C18 3068  -0.365   2.852   2.441  0.7978  0.1915  0.2018
  114phy    O01 3069  -0.497   2.791   2.407 -0.3035 -0.3536  0.3082
  114phy    H01 3070  -0.481   2.699   2.403 -0.5328 -0.5232  2.2184
  114phy    C19 3071  -0.336   2.827   2.591  0.0101 -0.2409 -0.2481
  114phy    C13 3072  -0.354   3.007   2.393  0.4052 -0.2669  0.0359
  114phy     H3 3073  -0.335   3.002   2.283  2.7511 -3.3207  0.4495
  114phy    O33 3074  -0.230   3.073   2.437 -0.0896  0.5803  0.1366
  114phy    H1B 3075  -0.157   3.015   2.427 -1.2464 -0.7393 -1.2368
  114phy    C12 3076  -0.479   3.098   2.414 -0.2173  0.0929 -0.2499
  114phy    O11 3077  -0.534   3.107   2.544 -0.2093  0.2255  0.5085
  114phy    H1A 3078  -0.459   3.112   2.601  1.1597  2.5100 -1.3454
  115phy    C35 3079   0.346   3.626   0.610  0.0763 -0.3312 -0.0003
  115phy    C33 3080   0.389   3.518   0.709 -0.4304 -0.3635  0.4571
  115phy    C34 3081   0.531   3.545   0.746  0.5120 -0.0321 -0.5927
  115phy    C32 3082   0.310   3.506   0.840  0.2482 -0.1216  0.9723
  115phy    C31 3083   0.219   3.384   0.844  0.1437  0.8230 -0.2806
  115phy    C30 3084   0.173   3.357   0.983  0.1358  0.1117  0.1417
  115phy    C28 3085   0.088   3.234   1.020 -0.2207 -0.1694  0.0692
  115phy    C29 3086   0.099   3.197   1.169  0.1048 -0.1487  0.0320
  115phy    C27 3087  -0.066   3.233   0.982 -0.7131 -0.4271  0.2989
  115phy    C26 3088  -0.087   3.188   0.842 -0.5626 -0.2109  0.7000
  115phy    C25 3089  -0.236   3.165   0.815 -0.5396  0.7207  0.4507
  115phy    C23 3090  -0.277   3.099   0.681  0.0277 -0.4317  0.0856
  115phy    C24 3091  -0.315   2.958   0.717  0.6591 -0.1971  0.0256
  115phy    C22 3092  -0.413   3.170   0.641 -0.6204  0.1243 -0.9030
  115phy    C21 3093  -0.416   3.214   0.499 -0.1957  0.9844  0.3880
  115phy    C20 3094  -0.553   3.274   0.482 -0.4828  0.1084 -0.2265
  115phy    C18 3095  -0.584   3.326   0.336  0.2497 -0.3867  0.1781
  115phy    O01 3096  -0.481   3.414   0.284 -0.4292 -0.3407  0.2040
  115phy    H01 3097  -0.508   3.504   0.280  0.0174 -0.2396 -1.2146
  115phy    C19 3098  -0.699   3.420   0.367  0.4048  0.4156  0.1393
  115phy    C13 3099  -0.608   3.213   0.223  0.3886  0.4127  0.2064
  115phy     H3 3100  -0.514   3.152   0.223 -0.9227 -1.6937 -0.2987
  115phy    O33 3101  -0.696   3.106   0.237 -0.2752  0.4578 -0.2773
  115phy    H1B 3102  -0.782   3.138   0.257  0.0522  1.5932 -0.5899
  115phy    C12 3103  -0.599   3.232   0.065  0.0311 -0.4020  0.0828
  115phy    O11 3104  -0.568   3.356   0.020 -0.4788 -0.1857 -0.8188
  115phy    H1A 3105  -0.482   3.382   0.048 -0.5132 -0.9313  0.0397
  116phy    C35 3106   3.809   4.205   1.726 -0.2789 -0.4592  0.0650
  116phy    C33 3107   3.908   4.167   1.832  0.0764 -0.1673 -0.1481
  116phy    C34 3108   3.882   4.250   1.954 -0.0276  0.0111 -0.2526
  116phy    C32 3109   3.900   4.016   1.874 -0.5822  0.0616  0.2725
  116phy    C31 3110   4.004   3.931   1.795 -0.0688  0.2994  0.6469
  116phy    C30 3111   3.977   3.777   1.808 -0.1191 -0.1922 -0.8103
  116phy    C28 3112   4.085   3.690   1.753 -0.9058 -0.0475 -0.3106
  116phy    C29 3113   4.124   3.584   1.859 -0.1113  0.1672  0.2469
  116phy    C27 3114   4.047   3.616   1.627 -0.3354  0.4679 -0.3233
  116phy    C26 3115   4.131   3.656   1.505  0.2700 -0.0765 -0.1918
  116phy    C25 3116   4.103   3.574   1.377  0.4487 -0.2734  0.0007
  116phy    C23 3117   4.201   3.583   1.256  0.2919 -0.1576 -0.0553
  116phy    C24 3118   4.215   3.441   1.193 -0.8592  0.3321 -0.1769
  116phy    C22 3119   4.159   3.689   1.152  0.3649  0.3907  0.3842
  116phy    C21 3120   4.253   3.761   1.061 -0.2485 -0.3776  0.2155
  116phy    C20 3121   4.174   3.821   0.951 -0.4699  0.1672 -0.0244
  116phy    C18 3122   4.238   3.865   0.811 -0.1568  0.0096 -0.2030
  116phy    O01 3123   4.324   3.978   0.842  0.4970 -0.2182 -0.0791
  116phy    H01 3124   4.359   3.973   0.928 -0.5098  0.7398  0.4088
  116phy    C19 3125   4.116   3.920   0.737 -0.0526  0.3123 -0.2206
  116phy    C13 3126   4.316   3.751   0.731  0.2533  0.2540 -0.2809
  116phy     H3 3127   4.391   3.718   0.808 -0.7061 -0.3337  0.4253
  116phy    O33 3128   4.259   3.622   0.714  0.2464 -0.3462 -0.6217
  116phy    H1B 3129   4.168   3.617   0.736 -0.1737  2.4733 -1.4146
  116phy    C12 3130   4.443   3.765   0.634  0.0403 -0.3353 -0.2529
  116phy    O11 3131   4.456   3.760   0.489 -0.6545  0.4076 -0.3591
  116phy    H1A 3132   4.541   3.735   0.458 -1.3641 -1.2286 -1.1143
  117phy    C35 3133   3.609   4.964   2.326  0.4657  0.3128 -0.0083
  117phy    C33 3134   3.545   4.827   2.354  0.4511 -0.5622  0.0369
  117phy    C34 3135   3.394   4.845   2.334 -0.2334  0.2282 -0.3181
  117phy    C32 3136   3.605   4.711   2.269  0.2168  0.8087 -0.0383
  117phy    C31 3137   3.639   4.582   2.339 -0.1460  0.7466  0.2031
  117phy    C30 3138   3.678   4.462   2.252 -0.3079 -0.0652  0.5085
  117phy    C28 3139   3.671   4.320   2.307  0.2064  0.5328 -0.1767
  117phy    C29 3140   3.619   4.226   2.193 -0.6946 -0.1179 -0.2109
  117phy    C27 3141   3.810   4.248   2.326  0.8474  0.5603  0.2775
  117phy    C26 3142   3.876   4.264   2.464 -0.1742 -0.1993 -0.2130
  117phy    C25 3143   4.029   4.235   2.476 -0.4181  0.2042  0.0733
  117phy    C23 3144   4.085   4.242   2.615 -0.0664  0.0394  0.0558
  117phy    C24 3145   4.090   4.098   2.674  0.3924 -0.4755  0.3793
  117phy    C22 3146   4.221   4.312   2.623  0.6091  0.4481  0.6053
  117phy    C21 3147   4.263   4.364   2.765  0.2297  0.2193 -0.5177
  117phy    C20 3148   4.391   4.445   2.760 -0.9602  0.6035  0.0431
  117phy    C18 3149   4.457   4.513   2.893  0.3504  0.5617 -0.1623
  117phy    O01 3150   4.489   4.412   2.992 -0.2291  0.3795  0.0209
  117phy    H01 3151   4.554   4.453   3.045 -0.0063  0.8674 -0.6119
  117phy    C19 3152   4.591   4.548   2.828 -0.0245 -0.0323 -0.4806
  117phy    C13 3153   4.377   4.636   2.958  0.7406 -0.4817  0.1169
  117phy     H3 3154   4.340   4.704   2.878  1.0741 -0.8552 -0.3556
  117phy    O33 3155   4.464   4.722   3.030  0.1074  0.4348  0.6800
  117phy    H1B 3156   4.498   4.681   3.107  2.1078  1.2820  0.2913
  117phy    C12 3157   4.245   4.611   3.050  0.8938 -0.1922  0.4819
  117phy    O11 3158   4.273   4.543   3.171  0.6927 -0.0758  0.1434
  117phy    H1A 3159   4.320   4.601   3.227  0.5710  0.8471 -0.6793
  118phy    C35 3160   4.919   3.302   1.871 -0.0492 -0.2701 -0.3284
  118phy    C33 3161   4.978   3.361   2.003 -0.2786 -0.0501 -0.1916
  118phy    C34 3162   5.100   3.273   2.036  0.1518  0.5320  0.0170
  118phy    C32 3163   4.998   3.516   2.009  0.2337  0.1777  0.2102
  118phy    C31 3164   4.991   3.585   2.146  0.4570 -0.0006 -0.2645
  118phy    C30 3165   5.032   3.737   2.151  0.1287  0.0422  0.8251
  118phy    C28 3166   5.011   3.802   2.289  0.3830 -0.4680 -0.1148
  118phy    C29 3167   5.148   3.828   2.350  1.1114 -0.4563 -0.9425
  118phy    C27 3168   4.926   3.934   2.263 -0.5795 -0.1945 -0.2999
  118phy    C26 3169   4.858   3.989   2.393  0.0699  0.2838  0.6730
  118phy    C25 3170   4.739   4.079   2.359 -0.0803  0.3312  0.1082
  118phy    C23 3171   4.658   4.134   2.478 -0.5622 -0.1210 -0.4356
  118phy    C24 3172   4.613   4.279   2.463  0.7349 -0.2889 -0.0480
  118phy    C22 3173   4.547   4.033   2.511 -0.3372  0.4823 -0.3334
  118phy    C21 3174   4.547   4.003   2.662  0.4620  0.0244  0.3144
  118phy    C20 3175   4.425   3.900   2.686  0.1922 -0.4480 -0.0033
  118phy    C18 3176   4.389   3.861   2.836  0.1299 -0.1102  0.3323
  118phy    O01 3177   4.335   3.980   2.895  0.1177 -0.8308  0.1482
  118phy    H01 3178   4.402   4.026   2.942 -1.5867  0.7961  1.1036
  118phy    C19 3179   4.264   3.772   2.810 -0.2651  0.3793 -0.0605
  118phy    C13 3180   4.512   3.797   2.923  0.0545 -0.3510  0.3224
  118phy     H3 3181   4.596   3.871   2.922 -1.4170  1.4029  1.3050
  118phy    O33 3182   4.574   3.684   2.859  0.0354 -0.1031 -0.2038
  118phy    H1B 3183   4.513   3.612   2.868  1.3794 -1.1256  1.4093
  118phy    C12 3184   4.482   3.769   3.080 -0.3282  0.0158 -0.2106
  118phy    O11 3185   4.586   3.788   3.177 -0.0046  0.2386  0.4912
  118phy    H1A 3186   4.627   3.872   3.172 -2.3305  1.3554 -2.0138
  119phy    C35 3187   4.964   3.316   1.438  0.1186  0.2789 -0.6038
  119phy    C33 3188   4.928   3.452   1.502 -0.4468 -0.2765  0.4546
  119phy    C34 3189   4.984   3.563   1.414 -0.2882 -1.1657  0.1852
  119phy    C32 3190   4.778   3.461   1.533  0.5577 -0.6421  0.8895
  119phy    C31 3191   4.743   3.566   1.640 -1.2200  0.1357  0.0878
  119phy    C30 3192   4.625   3.532   1.730 -0.0179  0.1842 -0.2047
  119phy    C28 3193   4.606   3.634   1.839  0.2284 -0.7170  0.0447
  119phy    C29 3194   4.504   3.747   1.802 -0.1359  0.8581  0.4497
  119phy    C27 3195   4.539   3.549   1.954 -0.5383 -0.1405  0.2569
  119phy    C26 3196   4.563   3.613   2.096  0.0215  0.1410 -0.5927
  119phy    C25 3197   4.517   3.519   2.209 -0.5721 -0.1269  0.5739
  119phy    C23 3198   4.525   3.587   2.343 -0.4928 -0.3318 -0.1502
  119phy    C24 3199   4.388   3.628   2.399  0.4501  0.5041 -0.0063
  119phy    C22 3200   4.595   3.500   2.453  0.4121 -0.2368 -0.1365
  119phy    C21 3201   4.700   3.580   2.521 -0.1648 -0.8089 -0.6342
  119phy    C20 3202   4.759   3.508   2.648 -0.6761 -0.7878 -0.2041
  119phy    C18 3203   4.863   3.585   2.742  0.1959  0.3381 -0.2726
  119phy    O01 3204   4.805   3.715   2.774 -0.2044 -0.3960  0.3194
  119phy    H01 3205   4.713   3.704   2.785 -0.2038 -0.5521  0.1678
  119phy    C19 3206   4.852   3.497   2.872  0.0154 -0.4941  0.3368
  119phy    C13 3207   5.011   3.602   2.677 -0.7368  0.4489  0.2102
  119phy     H3 3208   5.010   3.643   2.572  1.3790  0.9216  0.3315
  119phy    O33 3209   5.082   3.473   2.658  0.7030  0.2348  0.6750
  119phy    H1B 3210   5.018   3.407   2.637 -1.1335  2.0462  0.3335
  119phy    C12 3211   5.116   3.704   2.744  0.0344  0.6898  0.5952
  119phy    O11 3212   5.159   3.678   2.874  0.1206 -0.9576 -0.1085
  119phy    H1A 3213   5.252   3.690   2.874 -0.1424  1.9087  1.3108
  120phy    C35 3214   4.891   2.663   1.057  0.2554 -0.4700  0.1907
  120phy    C33 3215   5.009   2.685   0.972 -0.0249  0.0978 -0.0262
  120phy    C34 3216   5.124   2.740   1.056 -0.4206  0.2995  0.0509
  120phy    C32 3217   5.054   2.560   0.895  0.8839 -0.4396 -0.0903
  120phy    C31 3218   4.996   2.541   0.754  1.0055 -0.0293  0.2082
  120phy    C30 3219   5.068   2.433   0.669 -0.0598 -0.8558 -0.3007
  120phy    C28 3220   5.032   2.433   0.520 -0.2660 -0.2119 -0.1704
  120phy    C29 3221   5.153   2.472   0.436 -0.0597 -0.1055  0.0266
  120phy    C27 3222   4.978   2.296   0.480 -0.4935 -0.4464 -0.8060
  120phy    C26 3223   4.877   2.295   0.373  0.4095  0.1128  0.0932
  120phy    C25 3224   4.812   2.149   0.374  0.2771 -0.7658  0.7361
  120phy    C23 3225   4.715   2.101   0.262 -0.0292 -0.1563 -0.3164
  120phy    C24 3226   4.735   1.955   0.244 -0.0505 -0.1859  0.1497
  120phy    C22 3227   4.564   2.140   0.288 -0.4001 -0.6312  0.3893
  120phy    C21 3228   4.503   2.260   0.211 -0.3161 -0.0863  0.2365
  120phy    C20 3229   4.346   2.277   0.228 -0.3240 -0.2099  0.6104
  120phy    C18 3230   4.277   2.392   0.146 -0.2782  0.1294  0.2136
  120phy    O01 3231   4.350   2.513   0.175 -0.1337  0.0050  0.2312
  120phy    H01 3232   4.354   2.525   0.268  3.0225 -0.0013  0.2335
  120phy    C19 3233   4.135   2.391   0.211 -0.0930  0.5824 -0.1038
  120phy    C13 3234   4.265   2.366  -0.011  0.2998  0.1568  0.7863
  120phy     H3 3235   4.369   2.336  -0.039  1.0919  2.5309  0.9103
  120phy    O33 3236   4.198   2.252  -0.066 -0.0974 -0.4089  0.3132
  120phy    H1B 3237   4.108   2.271  -0.080  0.5481  2.4314 -0.6052
  120phy    C12 3238   4.270   2.477  -0.121 -0.0423  0.5226 -0.2363
  120phy    O11 3239   4.150   2.523  -0.167  0.2349  0.1603 -0.1118
  120phy    H1A 3240   4.117   2.452  -0.218  1.6051  0.1824 -1.0694
  121phy    C35 3241   0.370   2.154   1.447 -0.2864 -0.0554 -0.3186
  121phy    C33 3242   0.469   2.226   1.534 -0.2400 -0.0223  0.4082
  121phy    C34 3243   0.561   2.315   1.444  0.3244  0.4046  0.1815
  121phy    C32 3244   0.392   2.298   1.648  0.6658  0.3969 -0.4183
  121phy    C31 3245   0.440   2.274   1.791  0.2436  0.1347 -0.8626
  121phy    C30 3246   0.322   2.300   1.882 -0.2488  0.1966  0.4988
  121phy    C28 3247   0.364   2.341   2.023 -0.2641 -0.1843  0.1377
  121phy    C29 3248   0.425   2.484   2.032 -0.2079  0.3770  0.1399
  121phy    C27 3249   0.241   2.319   2.120 -0.1990 -0.0487 -0.3203
  121phy    C26 3250   0.253   2.321   2.273 -0.1971 -0.0903 -0.0331
  121phy    C25 3251   0.128   2.292   2.351 -0.0478  0.0147 -0.7868
  121phy    C23 3252   0.144   2.290   2.502 -0.0687 -0.8569  0.5425
  121phy    C24 3253   0.033   2.368   2.576 -0.4087  0.1043 -0.8675
  121phy    C22 3254   0.152   2.147   2.561  0.1166 -0.9004  0.0376
  121phy    C21 3255   0.292   2.122   2.616 -0.0617  0.6869  0.2649
  121phy    C20 3256   0.299   1.987   2.688 -0.2895  1.0555 -0.3177
  121phy    C18 3257   0.436   1.955   2.768 -0.3302  1.1859  0.1226
  121phy    O01 3258   0.466   2.061   2.863 -0.0952 -0.0379  0.2202
  121phy    H01 3259   0.404   2.131   2.858 -0.3832 -0.2445  0.7492
  121phy    C19 3260   0.380   1.843   2.856  0.0813  0.0342  0.0217
  121phy    C13 3261   0.565   1.919   2.669  0.5900  0.2358 -0.8061
  121phy     H3 3262   0.571   1.993   2.585 -0.2131  1.3537  0.0816
  121phy    O33 3263   0.551   1.803   2.594  0.0338 -0.4185 -0.0484
  121phy    H1B 3264   0.507   1.827   2.514  0.4183  0.1981 -0.0743
  121phy    C12 3265   0.707   1.909   2.738 -0.1586  0.3342  0.0070
  121phy    O11 3266   0.728   2.004   2.841 -0.2658  0.0735 -0.0215
  121phy    H1A 3267   0.644   2.025   2.876 -1.3963  0.3791 -2.6859
  122phy    C35 3268   0.491   4.039   1.683  1.2067 -0.4031  0.5533
  122phy    C33 3269   0.350   3.974   1.705  0.3986 -0.2680  0.4070
  122phy    C34 3270   0.268   3.996   1.577 -0.0947  0.2777 -0.1327
  122phy    C32 3271   0.362   3.829   1.737  0.0526  0.1422  0.0574
  122phy    C31 3272   0.347   3.796   1.887 -0.2154 -0.2559  0.0323
  122phy    C30 3273   0.423   3.662   1.909  0.5185 -0.1176 -0.0602
  122phy    C28 3274   0.416   3.607   2.053 -0.0039 -0.2698 -0.0758
  122phy    C29 3275   0.292   3.509   2.071 -0.1635 -0.4293 -0.1553
  122phy    C27 3276   0.558   3.550   2.086 -0.0682 -0.0866  0.2067
  122phy    C26 3277   0.595   3.537   2.236  0.1725  0.6066  0.3622
  122phy    C25 3278   0.738   3.487   2.271  0.8071  0.5732  0.5363
  122phy    C23 3279   0.775   3.496   2.416  0.0464 -0.3551 -0.1482
  122phy    C24 3280   0.839   3.369   2.452  0.1442  0.4285 -0.1925
  122phy    C22 3281   0.862   3.619   2.449 -0.0830  0.3747 -0.0893
  122phy    C21 3282   0.881   3.655   2.599 -0.2895 -0.6575 -0.6644
  122phy    C20 3283   0.961   3.780   2.616  0.1682 -0.4677 -0.0891
  122phy    C18 3284   1.036   3.809   2.757  0.3745 -0.3058  0.5308
  122phy    O01 3285   1.117   3.699   2.789 -0.2565 -0.0499  0.1031
  122phy    H01 3286   1.059   3.625   2.799 -1.3133  0.8658  1.0987
  122phy    C19 3287   1.130   3.929   2.718  0.2452  0.4654  0.1140
  122phy    C13 3288   0.924   3.847   2.874 -0.7915 -0.0880  0.9364
  122phy     H3 3289   0.836   3.778   2.867 -0.7417 -0.2545  1.8553
  122phy    O33 3290   0.859   3.979   2.856  0.5837 -0.1609 -0.2895
  122phy    H1B 3291   0.890   4.044   2.915  1.7107 -0.2021 -0.8111
  122phy    C12 3292   0.970   3.839   3.023  0.4374 -0.0858 -0.1877
  122phy    O11 3293   1.020   3.714   3.065  0.5163 -0.0924 -0.6223
  122phy    H1A 3294   1.113   3.707   3.066  0.4277 -1.5501  0.4163
  123phy    C35 3295   3.813   3.220   1.244  0.1590  0.6138  0.7927
  123phy    C33 3296   3.735   3.287   1.352 -0.4250 -0.0432  0.6294
  123phy    C34 3297   3.728   3.201   1.480 -0.1315 -0.3568 -0.2047
  123phy    C32 3298   3.772   3.440   1.353  0.2163 -0.2087 -0.2049
  123phy    C31 3299   3.667   3.545   1.408  0.0017  0.3238 -0.1738
  123phy    C30 3300   3.695   3.690   1.377 -0.0343  0.5151  0.0546
  123phy    C28 3301   3.572   3.780   1.414  0.5211  0.3591 -0.0795
  123phy    C29 3302   3.598   3.863   1.539  0.1386 -0.6294 -0.0149
  123phy    C27 3303   3.541   3.881   1.305 -0.3411 -0.2417 -0.2092
  123phy    C26 3304   3.424   3.858   1.209 -0.4284 -0.4123 -0.5173
  123phy    C25 3305   3.428   3.959   1.094 -0.0197 -0.7816  0.2472
  123phy    C23 3306   3.341   3.925   0.970  0.0438 -0.2431 -0.6835
  123phy    C24 3307   3.196   3.967   0.997  0.2452  0.1211  0.2922
  123phy    C22 3308   3.382   3.999   0.841  0.0910 -0.4355  0.0362
  123phy    C21 3309   3.467   3.915   0.746  0.2115 -0.2036 -0.4572
  123phy    C20 3310   3.526   3.998   0.634  0.4768  0.2374 -0.2504
  123phy    C18 3311   3.601   3.940   0.513  0.0022  0.6203 -0.2845
  123phy    O01 3312   3.688   3.833   0.561 -0.0753 -0.6101  0.0428
  123phy    H01 3313   3.774   3.836   0.523 -0.0086  0.2706  0.2428
  123phy    C19 3314   3.688   4.056   0.460 -0.0783 -0.2179  0.1479
  123phy    C13 3315   3.501   3.881   0.400 -0.3629  0.5049 -0.1525
  123phy     H3 3316   3.445   3.804   0.459  1.5145 -0.1444  0.8778
  123phy    O33 3317   3.390   3.961   0.347  0.0867  0.4679 -0.0120
  123phy    H1B 3318   3.315   3.905   0.352  0.6373 -0.2181  2.9777
  123phy    C12 3319   3.535   3.769   0.298  0.3712 -0.2494 -0.0700
  123phy    O11 3320   3.600   3.789   0.176  0.2888  0.5419 -0.1867
  123phy    H1A 3321   3.555   3.733   0.114  1.6097 -0.4461 -0.2968
  124phy    C35 3322   4.173   0.173   1.653  0.2106  0.4610 -0.2678
  124phy    C33 3323   4.143   0.029   1.688  0.4187 -0.7790  0.4249
  124phy    C34 3324   4.015  -0.014   1.622 -0.0069  0.1673 -0.0052
  124phy    C32 3325   4.275  -0.051   1.673 -0.7725 -0.7917 -0.0357
  124phy    C31 3326   4.312  -0.157   1.777 -0.4903  0.1770 -0.0857
  124phy    C30 3327   4.460  -0.199   1.778  0.5440  0.3388  0.0104
  124phy    C28 3328   4.508  -0.309   1.877 -1.0743  0.5601  0.0025
  124phy    C29 3329   4.637  -0.378   1.830  0.6028 -0.0584 -0.0978
  124phy    C27 3330   4.542  -0.252   2.021 -0.1951  0.2399  0.2062
  124phy    C26 3331   4.498  -0.333   2.144  0.6486 -0.3613  0.5231
  124phy    C25 3332   4.516  -0.270   2.272 -0.3768  0.1810  0.0619
  124phy    C23 3333   4.471  -0.346   2.399  0.2543 -0.2347  0.4095
  124phy    C24 3334   4.588  -0.427   2.461  0.1186  0.2814  0.4149
  124phy    C22 3335   4.413  -0.237   2.487  0.0495 -0.1301 -0.6538
  124phy    C21 3336   4.299  -0.283   2.570 -0.5832 -0.5490 -0.3512
  124phy    C20 3337   4.213  -0.159   2.606  0.7826  0.2442  0.1590
  124phy    C18 3338   4.105  -0.165   2.722 -0.0073  0.4504  0.2141
  124phy    O01 3339   4.151  -0.221   2.845 -0.3201  0.0281 -0.3560
  124phy    H01 3340   4.226  -0.174   2.875 -1.2528  1.3063  0.0462
  124phy    C19 3341   4.086  -0.015   2.752  0.4321  0.4285  0.5539
  124phy    C13 3342   3.966  -0.235   2.676  0.7765  0.4652 -0.5865
  124phy     H3 3343   3.934  -0.200   2.574 -0.8447 -1.5264 -0.8156
  124phy    O33 3344   3.853  -0.196   2.758  0.0739  0.1717 -0.1544
  124phy    H1B 3345   3.772  -0.236   2.731 -0.0560 -0.0872  0.5788
  124phy    C12 3346   3.961  -0.392   2.671  0.4283  0.6187 -0.1534
  124phy    O11 3347   3.997  -0.457   2.790 -0.3181  0.0281 -0.0175
  124phy    H1A 3348   4.034  -0.389   2.843  0.0940 -0.2360  0.0374
  125phy    C35 3349   3.572   4.860   1.845 -0.0224  0.6174 -0.3249
  125phy    C33 3350   3.702   4.852   1.920  0.3251 -0.3031  0.6703
  125phy    C34 3351   3.796   4.766   1.826  0.2779 -0.4876 -0.0055
  125phy    C32 3352   3.762   4.985   1.963  0.8959 -0.1862  0.4700
  125phy    C31 3353   3.846   4.976   2.087  0.2087 -0.5708 -0.7026
  125phy    C30 3354   3.923   5.107   2.113 -0.0700  0.6668 -0.1564
  125phy    C28 3355   3.997   5.097   2.249  0.1791 -0.4430 -0.1111
  125phy    C29 3356   4.145   5.099   2.224 -0.2221 -0.1021 -0.2216
  125phy    C27 3357   3.958   5.214   2.345 -0.8280  0.7339 -0.1214
  125phy    C26 3358   3.847   5.180   2.446  0.3460  0.0059  0.1435
  125phy    C25 3359   3.799   5.295   2.536  0.6048 -0.7140 -0.0779
  125phy    C23 3360   3.680   5.260   2.626  0.4954  0.3114  0.2159
  125phy    C24 3361   3.707   5.313   2.769 -0.1483 -0.4334 -0.2140
  125phy    C22 3362   3.547   5.320   2.570  1.1568 -0.4015  0.5255
  125phy    C21 3363   3.431   5.231   2.611 -0.1861 -0.3888  0.5943
  125phy    C20 3364   3.303   5.271   2.537 -0.4095  0.0026  0.8104
  125phy    C18 3365   3.169   5.217   2.599  0.0861  1.0349  0.2258
  125phy    O01 3366   3.170   5.263   2.731  0.3114  0.2600 -0.4485
  125phy    H01 3367   3.099   5.322   2.746 -0.1403 -0.1941 -0.7406
  125phy    C19 3368   3.067   5.308   2.526  0.2890 -0.7518  0.1293
  125phy    C13 3369   3.141   5.054   2.580 -0.1803 -0.8564 -0.3462
  125phy     H3 3370   3.182   5.020   2.481  0.5178  1.2963 -0.8539
  125phy    O33 3371   3.005   5.012   2.568  0.2705  0.6396 -0.0701
  125phy    H1B 3372   2.962   5.044   2.645  2.1653 -0.0660  1.3523
  125phy    C12 3373   3.209   4.956   2.688  0.2063 -0.1890 -0.2292
  125phy    O11 3374   3.181   4.827   2.655 -0.3523  0.1046 -0.2622
  125phy    H1A 3375   3.088   4.817   2.653 -0.2925 -0.7624  0.5787
  126phy    C35 3376   2.591   4.354   1.505 -0.1086 -0.3815 -0.1618
  126phy    C33 3377   2.704   4.353   1.406 -1.0991  0.9472 -0.0912
  126phy    C34 3378   2.669   4.287   1.276 -0.3778  0.9406 -0.2930
  126phy    C32 3379   2.772   4.492   1.394  0.8322 -0.2804 -0.3652
  126phy    C31 3380   2.915   4.512   1.434  0.0784  0.1215  0.3363
  126phy    C30 3381   2.951   4.658   1.464  0.2285 -0.1652  0.7520
  126phy    C28 3382   3.088   4.688   1.518 -0.3095 -0.3776  0.2576
  126phy    C29 3383   3.191   4.695   1.409  0.2042  0.3410  0.6483
  126phy    C27 3384   3.095   4.827   1.588 -0.9476 -0.2815  0.0555
  126phy    C26 3385   3.123   4.821   1.738  0.4137  1.0669  0.1783
  126phy    C25 3386   3.115   4.964   1.801 -0.9858  0.6380  0.3586
  126phy    C23 3387   3.139   4.967   1.950  0.0652 -0.5164  0.0444
  126phy    C24 3388   3.262   5.051   1.977 -0.2302  0.2700 -0.2305
  126phy    C22 3389   3.018   5.033   2.014  0.7932  0.4324  0.2008
  126phy    C21 3390   2.966   4.958   2.138 -0.0007  0.2377 -0.5903
  126phy    C20 3391   2.861   5.038   2.217  0.3394 -0.5448 -0.4603
  126phy    C18 3392   2.780   4.968   2.335 -0.7297 -0.4593  0.1090
  126phy    O01 3393   2.861   4.887   2.422  0.0479 -0.0840  0.3703
  126phy    H01 3394   2.923   4.939   2.470  1.3372 -0.3397 -0.9556
  126phy    C19 3395   2.730   5.087   2.421  0.2474  0.4870  0.4701
  126phy    C13 3396   2.667   4.861   2.287  0.5724 -0.2294  0.2829
  126phy     H3 3397   2.602   4.910   2.209  1.3391  0.3821  0.0096
  126phy    O33 3398   2.578   4.841   2.397  0.3108  0.4207 -0.0624
  126phy    H1B 3399   2.622   4.777   2.449  0.5327  0.4510 -0.2121
  126phy    C12 3400   2.708   4.719   2.229  0.0448  0.3757  0.2889
  126phy    O11 3401   2.751   4.630   2.324  0.0807 -0.3836  0.1577
  126phy    H1A 3402   2.832   4.667   2.354 -0.9460  2.0194  0.2084
  127phy    C35 3403   2.360   4.791   0.207  0.1806  0.6394  0.0106
  127phy    C33 3404   2.396   4.822   0.354 -0.7602 -0.3065 -0.8652
  127phy    C34 3405   2.303   4.930   0.408  0.0717  0.2774  0.4577
  127phy    C32 3406   2.421   4.693   0.434  0.6812 -0.8834 -0.3108
  127phy    C31 3407   2.556   4.683   0.495  0.1995 -0.3613 -0.4155
  127phy    C30 3408   2.569   4.551   0.575 -0.0388  0.4869 -0.2146
  127phy    C28 3409   2.699   4.523   0.657  0.6557  0.5002 -0.6964
  127phy    C29 3410   2.674   4.567   0.801 -0.1689 -1.2683  0.5010
  127phy    C27 3411   2.721   4.372   0.655 -0.7464 -0.0295  0.4133
  127phy    C26 3412   2.866   4.321   0.631 -0.0030 -0.6158 -0.7731
  127phy    C25 3413   2.860   4.170   0.623 -0.3890 -0.2110  0.6470
  127phy    C23 3414   2.995   4.099   0.622  0.3686 -0.1911 -0.2169
  127phy    C24 3415   2.964   3.973   0.706 -0.5012  0.1268 -0.0142
  127phy    C22 3416   3.052   4.060   0.487  0.2825  0.6857 -0.5778
  127phy    C21 3417   3.107   4.167   0.391 -0.0861  0.2134 -0.7653
  127phy    C20 3418   3.096   4.126   0.245 -0.0264  0.4378  0.4018
  127phy    C18 3419   3.171   4.213   0.135  0.2025 -0.1416 -0.4287
  127phy    O01 3420   3.094   4.338   0.125 -0.2040 -0.1630 -0.5415
  127phy    H01 3421   3.117   4.400   0.192 -0.0759  0.7149 -1.3814
  127phy    C19 3422   3.139   4.133   0.008 -0.0075  0.0296 -0.1435
  127phy    C13 3423   3.325   4.249   0.147 -0.4614 -0.2572 -0.1428
  127phy     H3 3424   3.328   4.281   0.254  1.4409 -2.0483  0.4029
  127phy    O33 3425   3.417   4.142   0.161 -0.5222 -0.5963  0.0322
  127phy    H1B 3426   3.412   4.101   0.245 -1.3966  2.2783  1.4877
  127phy    C12 3427   3.397   4.381   0.100 -0.5319  0.0869 -0.2313
  127phy    O11 3428   3.490   4.381  -0.006 -0.4793 -0.5450  0.5069
  127phy    H1A 3429   3.539   4.301  -0.004  0.9759  0.2953  0.1671
  128SOL     OW 3430   1.995   3.873   2.515  0.6639 -0.2694  0.0057
  128SOL    HW1 3431   1.962   3.963   2.508 -0.2370 -0.5840 -0.0093
  128SOL    HW2 3432   1.971   3.847   2.604 -0.1320 -0.9915 -0.4046
  128SOL     MW 3433   1.987   3.882   2.526 -0.0011 -0.0013  0.0020
  129SOL     OW 3434   1.957   1.867   0.302  0.0493  0.2072  0.6972
  129SOL    HW1 3435   1.969   1.957   0.272  1.3594  0.1952  1.1109
  129SOL    HW2 3436   1.873   1.846   0.263 -0.5291  0.8554  1.5647
  129SOL     MW 3437   1.948   1.876   0.293 -0.0011 -0.0013  0.0020
  130SOL     OW 3438   2.713   3.210   2.845 -0.6830  0.0283 -0.3022
  130SOL    HW1 3439   2.798   3.192   2.804 -1.3910  1.4331 -2.5537
  130SOL    HW2 3440   2.695   3.132   2.898 -0.5200  0.4134  0.3411
  130SOL     MW 3441   2.722   3.197   2.847 -0.0011 -0.0013  0.0020
  131SOL     OW 3442   1.411   0.832   3.068 -0.3810  0.2029  0.0682
  131SOL    HW1 3443   1.498   0.869   3.057 -1.0473  1.9931  0.4038
  131SOL    HW2 3444   1.406   0.819   3.163 -1.7361 -1.2275 -0.1520
  131SOL     MW 3445   1.422   0.835   3.079 -0.0011 -0.0013  0.0020
  132SOL     OW 3446   2.025   3.654   2.923 -0.1543  0.0055  0.5465
  132SOL    HW1 3447   2.095   3.629   2.863 -0.7865 -0.8984  0.1576
  132SOL    HW2 3448   2.066   3.709   2.989  1.4875 -0.7352  0.1895
  132SOL     MW 3449   2.039   3.658   2.924 -0.0011 -0.0013  0.0020
  133SOL     OW 3450   3.694   4.926   0.276  0.4161 -0.1408 -0.4049
  133SOL    HW1 3451   3.634   4.999   0.261  0.8844  0.1280 -1.0296
  133SOL    HW2 3452   3.652   4.855   0.228 -1.2866  0.3573  0.2685
  133SOL     MW 3453   3.681   4.927   0.268 -0.0011 -0.0013  0.0020
  134SOL     OW 3454   2.260   0.517   2.901  0.2097 -0.3311 -0.7779
  134SOL    HW1 3455   2.332   0.529   2.963  0.0924 -0.3624 -0.6350
  134SOL    HW2 3456   2.312   0.484   2.828  2.5020  0.6336  0.3400
  134SOL     MW 3457   2.276   0.514   2.900 -0.0011 -0.0013  0.0020
  135SOL     OW 3458   0.097   2.999   2.723  0.1430 -0.0394  0.0893
  135SOL    HW1 3459   0.087   2.906   2.743 -0.1437 -0.1121 -0.3811
  135SOL    HW2 3460   0.044   3.037   2.792  0.2436  1.2027 -0.4833
  135SOL     MW 3461   0.089   2.992   2.734 -0.0011 -0.0013  0.0020
  136SOL     OW 3462   3.436   0.509   0.575 -0.4689  0.1879 -0.1350
  136SOL    HW1 3463   3.370   0.443   0.595 -2.4036  1.8519 -0.6404
  136SOL    HW2 3464   3.424   0.565   0.652  1.6316  2.9926 -1.6645
  136SOL     MW 3465   3.426   0.508   0.588 -0.0011 -0.0013  0.0020
  137SOL     OW 3466   3.777   3.968   0.109 -0.2667 -0.2182 -0.0569
  137SOL    HW1 3467   3.716   3.899   0.133 -1.0538  1.0116  1.7195
  137SOL    HW2 3468   3.812   3.951   0.022 -2.4114  2.1806 -1.5242
  137SOL     MW 3469   3.774   3.957   0.101 -0.0011 -0.0013  0.0020
  138SOL     OW 3470   4.348   0.866   0.015 -0.3837  0.2798  0.1005
  138SOL    HW1 3471   4.432   0.903   0.041 -1.2321  1.8978  0.6812
  138SOL    HW2 3472   4.293   0.943   0.028 -0.6650  0.0382  0.3511
  138SOL     MW 3473   4.352   0.881   0.020 -0.0011 -0.0013  0.0020
  139SOL     OW 3474   3.759   4.396   0.295 -0.8046 -0.9488 -0.6119
  139SOL    HW1 3475   3.820   4.340   0.342 -3.0657 -2.7211  0.3905
  139SOL    HW2 3476   3.718   4.337   0.232  1.4731 -3.8622  0.4128
  139SOL     MW 3477   3.762   4.381   0.293 -0.0011 -0.0013  0.0020
  140SOL     OW 3478   2.639   4.269   2.883  0.5303 -0.5843  0.4325
  140SOL    HW1 3479   2.723   4.246   2.841 -0.1111 -1.4766 -0.4091
  140SOL    HW2 3480   2.661   4.280   2.975 -2.0113  1.3730  0.9255
  140SOL     MW 3481   2.653   4.268   2.890 -0.0011 -0.0013  0.0020
  141SOL     OW 3482   3.279   4.384   2.801 -0.6614  0.1269 -0.4677
  141SOL    HW1 3483   3.313   4.460   2.754 -0.0816  0.3857  0.3630
  141SOL    HW2 3484   3.196   4.421   2.833 -0.1028  1.7197 -0.7700
  141SOL     MW 3485   3.272   4.399   2.799 -0.0011 -0.0013  0.0020
  142SOL     OW 3486   2.685   5.125   0.004  0.1341  0.0866  0.0826
  142SOL    HW1 3487   2.619   5.058  -0.011 -0.3919  1.3011 -4.4667
  142SOL    HW2 3488   2.650   5.185   0.070 -0.5094  0.0727 -0.2335
  142SOL     MW 3489   2.671   5.124   0.011 -0.0011 -0.0013  0.0020
  143SOL     OW 3490   1.932   3.866   2.780 -0.5976 -0.4199 -0.0689
  143SOL    HW1 3491   1.979   3.942   2.814 -0.4094 -0.1630 -0.8791
  143SOL    HW2 3492   1.971   3.791   2.825 -0.8461 -0.4302  0.1287
  143SOL     MW 3493   1.944   3.866   2.790 -0.0011 -0.0013  0.0020
  144SOL     OW 3494   3.454   0.079   0.667 -0.6198  0.6198  0.8315
  144SOL    HW1 3495   3.549   0.092   0.665 -0.5832  0.4145  1.1242
  144SOL    HW2 3496   3.450  -0.014   0.646  0.8847  0.4584  1.0835
  144SOL     MW 3497   3.466   0.069   0.664 -0.0011 -0.0013  0.0020
  145SOL     OW 3498   1.385   4.560   0.121 -0.2437  0.3161  0.2660
  145SOL    HW1 3499   1.393   4.469   0.093 -0.7024 -0.0259  1.2021
  145SOL    HW2 3500   1.291   4.578   0.116 -0.1400  1.0901  0.8962
  145SOL     MW 3501   1.374   4.550   0.117 -0.0011 -0.0013  0.0020
  146SOL     OW 3502   1.570   5.019   0.061 -0.4194 -0.5232  0.3859
  146SOL    HW1 3503   1.536   5.061  -0.018 -2.4248 -0.3602  1.2664
  146SOL    HW2 3504   1.611   5.092   0.107 -0.0741  0.2860 -1.1218
  146SOL     MW 3505   1.571   5.034   0.057 -0.0011 -0.0013  0.0020
  147SOL     OW 3506   3.593   4.582   2.955  0.2586  0.4456 -0.2485
  147SOL    HW1 3507   3.536   4.507   2.972  1.0030  0.1510  1.1112
  147SOL    HW2 3508   3.678   4.538   2.949 -0.0883 -0.4648  1.0405
  147SOL     MW 3509   3.596   4.567   2.956 -0.0011 -0.0013  0.0020
  148SOL     OW 3510   4.740   4.050   0.024  0.2402  0.0432 -0.2160
  148SOL    HW1 3511   4.659   4.090  -0.007 -0.0281 -0.5266 -0.2736
  148SOL    HW2 3512   4.778   4.027  -0.061 -0.2636 -1.2095 -0.1198
  148SOL     MW 3513   4.735   4.052   0.008 -0.0011 -0.0013  0.0020
  149SOL     OW 3514   0.552   5.126   2.887 -0.4534 -0.2719 -0.1992
  149SOL    HW1 3515   0.457   5.136   2.885 -0.4795 -0.3829  0.2917
  149SOL    HW2 3516   0.582   5.202   2.936 -0.7103  1.6170 -2.7616
  149SOL     MW 3517   0.543   5.138   2.893 -0.0011 -0.0013  0.0020
  150SOL     OW 3518   3.063   0.756   0.502  0.3653 -0.2747  0.3152
  150SOL    HW1 3519   3.143   0.731   0.457 -0.2336 -3.1900  0.6445
  150SOL    HW2 3520   3.000   0.723   0.437  0.2141 -0.0780  0.3615
  150SOL     MW 3521   3.065   0.748   0.487 -0.0011 -0.0013  0.0020
  151SOL     OW 3522   0.401   1.499   0.050  0.0454  0.2916 -0.2778
  151SOL    HW1 3523   0.346   1.538  -0.018 -0.1298  0.3723 -0.0898
  151SOL    HW2 3524   0.387   1.406   0.034  2.2821 -0.2915  0.7755
  151SOL     MW 3525   0.392   1.492   0.039 -0.0011 -0.0013  0.0020
  152SOL     OW 3526   2.920   2.686   3.013  0.0799  0.3834 -0.1094
  152SOL    HW1 3527   2.879   2.754   3.067  0.4140 -1.4010  2.5815
  152SOL    HW2 3528   2.984   2.738   2.964 -0.2498  1.0717  0.1659
  152SOL     MW 3529   2.923   2.702   3.014 -0.0011 -0.0013  0.0020
  153SOL     OW 3530   2.577   0.140   0.232 -0.1641  0.3923 -0.3168
  153SOL    HW1 3531   2.484   0.115   0.224  0.2539 -1.8527  1.0128
  153SOL    HW2 3532   2.583   0.229   0.199  2.0333  0.8894  1.2169
  153SOL     MW 3533   2.565   0.148   0.227 -0.0011 -0.0013  0.0020
  154SOL     OW 3534   2.593   0.366   0.097 -0.3574  0.5099  0.2264
  154SOL    HW1 3535   2.681   0.395   0.121  0.0378 -1.6771  1.6793
  154SOL    HW2 3536   2.603   0.331   0.008  1.7143  0.3403  0.4840
  154SOL     MW 3537   2.606   0.365   0.088 -0.0011 -0.0013  0.0020
  155SOL     OW 3538   2.162   1.814   0.111 -0.0984  0.1536  0.3476
  155SOL    HW1 3539   2.242   1.839   0.157  1.4209 -0.3603 -1.8798
  155SOL    HW2 3540   2.087   1.819   0.171 -0.8653  0.8685 -0.6267
  155SOL     MW 3541   2.162   1.818   0.125 -0.0011 -0.0013  0.0020
  156SOL     OW 3542   4.866   1.194   0.329  0.6267 -0.5323 -0.0572
  156SOL    HW1 3543   4.870   1.250   0.407  0.1858 -1.7707  0.8965
  156SOL    HW2 3544   4.956   1.164   0.314  0.4186 -1.6922  0.8874
  156SOL     MW 3545   4.879   1.198   0.338 -0.0011 -0.0013  0.0020
  157SOL     OW 3546   3.377   4.757   2.996 -0.2438 -0.5051 -0.3675
  157SOL    HW1 3547   3.422   4.841   2.987  0.2875 -0.7210  0.1445
  157SOL    HW2 3548   3.446   4.694   2.974  0.9084  0.6460 -0.1999
  157SOL     MW 3549   3.392   4.760   2.992 -0.0011 -0.0013  0.0020
  158SOL     OW 3550   2.716   4.724   3.004  0.4336  0.3324  0.3747
  158SOL    HW1 3551   2.741   4.674   3.082 -2.5738  0.0192  1.2705
  158SOL    HW2 3552   2.805   4.742   2.974  1.1571 -1.8714  1.0101
  158SOL     MW 3553   2.731   4.720   3.010 -0.0011 -0.0013  0.0020
  159SOL     OW 3554   3.027   4.723   0.537  0.1664  0.0461 -0.0843
  159SOL    HW1 3555   2.972   4.645   0.543 -0.4063  0.5123  1.3531
  159SOL    HW2 3556   3.026   4.747   0.445  1.2456  1.0427  0.1448
  159SOL     MW 3557   3.019   4.716   0.526 -0.0011 -0.0013  0.0020
  160SOL     OW 3558   3.385   2.979   2.905  0.8221  0.1649 -0.1396
  160SOL    HW1 3559   3.291   2.965   2.913  0.4333  0.3966 -3.1555
  160SOL    HW2 3560   3.396   3.065   2.947  1.8367 -0.6403  1.3353
  160SOL     MW 3561   3.374   2.989   2.912 -0.0011 -0.0013  0.0020
  161SOL     OW 3562   4.470   2.520   2.647  0.3132 -0.6503 -0.2538
  161SOL    HW1 3563   4.541   2.520   2.711 -0.3056  0.8231  0.4818
  161SOL    HW2 3564   4.433   2.608   2.659 -0.2275 -0.7166 -1.3205
  161SOL     MW 3565   4.475   2.532   2.657 -0.0011 -0.0013  0.0020
  162SOL     OW 3566   2.794   2.421   2.970 -0.3528  0.4469  0.1784
  162SOL    HW1 3567   2.706   2.456   2.956 -0.3299 -0.1250 -1.7639
  162SOL    HW2 3568   2.847   2.500   2.984 -0.6408  0.4443  1.3461
  162SOL     MW 3569   2.790   2.436   2.970 -0.0011 -0.0013  0.0020
  163SOL     OW 3570   0.228   4.597   2.833 -0.5293  0.3755  0.0169
  163SOL    HW1 3571   0.157   4.533   2.824  0.0399 -0.0091 -2.2046
  163SOL    HW2 3572   0.209   4.666   2.770 -2.9685 -0.1130  0.1189
  163SOL     MW 3573   0.216   4.598   2.824 -0.0011 -0.0013  0.0020
  164SOL     OW 3574   1.891   3.413   2.922  0.1779  0.3729 -0.1330
  164SOL    HW1 3575   1.799   3.438   2.928  0.8795  3.1066  0.7751
  164SOL    HW2 3576   1.935   3.498   2.928  0.7555  0.1293 -0.7420
  164SOL     MW 3577   1.885   3.427   2.923 -0.0011 -0.0013  0.0020
  165SOL     OW 3578   4.749   0.951   0.351 -0.2600  0.2215 -0.1961
  165SOL    HW1 3579   4.668   0.950   0.401  1.1558  0.0246  2.2309
  165SOL    HW2 3580   4.783   1.040   0.365  1.2807  0.0461 -2.2016
  165SOL     MW 3581   4.743   0.963   0.359 -0.0011 -0.0013  0.0020
  166SOL     OW 3582   0.252   4.229   2.914 -0.2938  0.6716  0.1288
  166SOL    HW1 3583   0.253   4.166   2.986  0.5189  0.8380  0.2687
  166SOL    HW2 3584   0.219   4.182   2.837 -0.9477  2.2055 -0.5698
  166SOL     MW 3585   0.247   4.214   2.913 -0.0011 -0.0013  0.0020
  167SOL     OW 3586   3.339   3.217   3.032  0.3169 -0.6421 -0.3165
  167SOL    HW1 3587   3.258   3.202   3.079  0.8115  0.1680  0.8488
  167SOL    HW2 3588   3.394   3.238   3.108 -0.5988  0.0732  0.1675
  167SOL     MW 3589   3.336   3.218   3.048 -0.0011 -0.0013  0.0020
  168SOL     OW 3590   4.903   3.184   0.042 -0.3172  0.0648 -0.1860
  168SOL    HW1 3591   4.945   3.126   0.106  0.8634  1.9289  0.8186
  168SOL    HW2 3592   4.900   3.269   0.086  1.6089  0.7648 -1.2636
  168SOL     MW 3593   4.908   3.187   0.057 -0.0011 -0.0013  0.0020
  169SOL     OW 3594   4.938   3.213   2.649 -0.0452  0.0191 -0.0007
  169SOL    HW1 3595   4.853   3.196   2.690 -0.7105 -0.8386 -1.6315
  169SOL    HW2 3596   4.921   3.186   2.558  0.8374  1.3247 -0.5849
  169SOL     MW 3597   4.925   3.207   2.642 -0.0011 -0.0013  0.0020
  170SOL     OW 3598   3.520   0.029   0.236  0.0421 -0.7062 -0.5682
  170SOL    HW1 3599   3.565   0.068   0.161 -3.4920  0.0947 -2.4754
  170SOL    HW2 3600   3.507   0.096   0.303 -1.1863 -2.1671  0.7029
  170SOL     MW 3601   3.524   0.043   0.235 -0.0011 -0.0013  0.0020
  171SOL     OW 3602   2.190   3.607   2.353 -0.6434 -0.0239 -0.0335
  171SOL    HW1 3603   2.126   3.659   2.304  1.0666  0.6920 -1.6133
  171SOL    HW2 3604   2.261   3.608   2.289  0.5900  2.0015  1.2784
  171SOL     MW 3605   2.191   3.614   2.338 -0.0011 -0.0013  0.0020
  172SOL     OW 3606   2.702   0.814   0.319  0.1355  0.2780  0.1824
  172SOL    HW1 3607   2.756   0.892   0.307 -0.3455  0.2995 -2.4418
  172SOL    HW2 3608   2.671   0.800   0.230  1.0393  0.6879 -0.2150
  172SOL     MW 3609   2.705   0.823   0.306 -0.0011 -0.0013  0.0020
  173SOL     OW 3610   4.576   2.594   3.065  0.3236  0.2324  0.4238
  173SOL    HW1 3611   4.653   2.597   3.122  0.0758  3.1138  0.7550
  173SOL    HW2 3612   4.514   2.550   3.123  1.2153  0.2780  1.4463
  173SOL     MW 3613   4.578   2.589   3.080 -0.0011 -0.0013  0.0020
  174SOL     OW 3614   2.829   3.460   2.933 -0.3870  0.0565  0.0948
  174SOL    HW1 3615   2.788   3.373   2.932  0.4217 -0.3391  0.7025
  174SOL    HW2 3616   2.884   3.456   3.011 -0.6232 -0.4327  0.2375
  174SOL     MW 3617   2.831   3.448   2.943 -0.0011 -0.0013  0.0020
  175SOL     OW 3618   2.968   4.808   2.979 -0.0988 -0.1790 -0.0459
  175SOL    HW1 3619   2.984   4.898   3.005  0.0494 -0.0952 -0.4158
  175SOL    HW2 3620   3.039   4.758   3.020  0.9097  0.2990 -1.1403
  175SOL     MW 3621   2.980   4.813   2.987 -0.0011 -0.0013  0.0020
  176SOL     OW 3622   4.432   2.846   0.224  0.0120 -0.1923  0.2707
  176SOL    HW1 3623   4.435   2.940   0.238 -2.0301 -0.3036  2.0025
  176SOL    HW2 3624   4.442   2.833   0.129 -1.7115 -0.7634  0.1342
  176SOL     MW 3625   4.434   2.857   0.213 -0.0011 -0.0013  0.0020
  177SOL     OW 3626   4.572   1.015   2.911  0.5291  0.3583  0.1357
  177SOL    HW1 3627   4.632   1.089   2.912  0.0969  0.7113  0.6662
  177SOL    HW2 3628   4.556   0.996   3.004 -1.9778 -1.5506 -0.5816
  177SOL     MW 3629   4.578   1.022   2.924 -0.0011 -0.0013  0.0020
  178SOL     OW 3630   4.408   3.456   2.933 -0.3164 -0.6597  0.4250
  178SOL    HW1 3631   4.458   3.404   2.996  0.1996 -3.7213 -2.2467
  178SOL    HW2 3632   4.394   3.398   2.859  1.0222  0.5877 -0.8689
  178SOL     MW 3633   4.412   3.441   2.932 -0.0011 -0.0013  0.0020
  179SOL     OW 3634   1.883   1.259   0.123  0.2882  0.0792 -0.1198
  179SOL    HW1 3635   1.920   1.335   0.168  1.2296 -0.9716  0.9458
  179SOL    HW2 3636   1.889   1.281   0.030  2.0373  1.6287  0.3265
  179SOL     MW 3637   1.888   1.272   0.117 -0.0011 -0.0013  0.0020
  180SOL     OW 3638   5.102   1.060   0.268 -0.1338 -0.1425 -0.3497
  180SOL    HW1 3639   5.118   0.966   0.260  1.4619  0.0228  0.5497
  180SOL    HW2 3640   5.123   1.092   0.180  3.4672 -0.0192  0.3979
  180SOL     MW 3641   5.107   1.052   0.255 -0.0011 -0.0013  0.0020
  181SOL     OW 3642   3.305   5.004   0.323 -0.6431  0.0754 -0.5936
  181SOL    HW1 3643   3.350   4.965   0.399  0.7454  0.8768 -0.9826
  181SOL    HW2 3644   3.371   5.051   0.274  0.0542 -0.0955  0.1506
  181SOL     MW 3645   3.319   5.005   0.327 -0.0011 -0.0013  0.0020
  182SOL     OW 3646   2.901   2.927   0.071 -0.5618 -0.2169  0.2601
  182SOL    HW1 3647   2.850   2.889   0.143 -0.8028  0.8393  0.6635
  182SOL    HW2 3648   2.832   2.969   0.021 -0.3049 -0.7461 -0.5473
  182SOL     MW 3649   2.885   2.928   0.074 -0.0011 -0.0013  0.0020
  183SOL     OW 3650   3.321   0.028   2.947  0.1358 -0.2024  0.2072
  183SOL    HW1 3651   3.306   0.067   2.861 -1.8476 -2.3338 -0.5176
  183SOL    HW2 3652   3.399  -0.026   2.938  0.5873  0.3643  0.7008
  183SOL     MW 3653   3.329   0.026   2.934 -0.0011 -0.0013  0.0020
  184SOL     OW 3654   0.510   4.271   2.927 -0.2796 -0.0515 -0.0061
  184SOL    HW1 3655   0.555   4.231   2.852 -0.4974 -1.5454  0.6217
  184SOL    HW2 3656   0.420   4.238   2.926  0.2182 -1.5064 -0.1191
  184SOL     MW 3657   0.504   4.261   2.917 -0.0011 -0.0013  0.0020
  185SOL     OW 3658   3.648   2.789   2.626  0.0598  0.2212  0.2963
  185SOL    HW1 3659   3.735   2.822   2.608  0.8504 -0.2596  2.8452
  185SOL    HW2 3660   3.654   2.757   2.716  0.4555  0.8413  0.4892
  185SOL     MW 3661   3.660   2.789   2.636 -0.0011 -0.0013  0.0020
  186SOL     OW 3662   4.948   2.323   0.042  0.4337 -0.2189  0.6267
  186SOL    HW1 3663   4.880   2.280  -0.011  0.5370  0.2720  0.0959
  186SOL    HW2 3664   4.994   2.245   0.075 -3.0163 -2.4555  0.7634
  186SOL     MW 3665   4.945   2.307   0.039 -0.0011 -0.0013  0.0020
  187SOL     OW 3666   3.024   0.264   0.013 -0.0398  0.0264  0.0960
  187SOL    HW1 3667   3.031   0.200   0.084  1.8480  0.4367  0.3294
  187SOL    HW2 3668   2.987   0.220  -0.064  0.1813  1.7248 -1.0396
  187SOL     MW 3669   3.020   0.250   0.012 -0.0011 -0.0013  0.0020
  188SOL     OW 3670   1.834   4.162   3.053 -0.4290  0.1588  0.2190
  188SOL    HW1 3671   1.787   4.107   2.990  0.5156  0.6056 -0.9000
  188SOL    HW2 3672   1.794   4.249   3.043  1.0629  0.6730 -1.8590
  188SOL     MW 3673   1.822   4.166   3.044 -0.0011 -0.0013  0.0020
  189SOL     OW 3674   3.700   3.050   2.883  0.0088 -0.4096 -0.1444
  189SOL    HW1 3675   3.626   3.073   2.827  1.6458 -0.4372 -2.4721
  189SOL    HW2 3676   3.717   3.133   2.927  1.3479 -0.2581 -0.8973
  189SOL     MW 3677   3.693   3.064   2.881 -0.0011 -0.0013  0.0020
  190SOL     OW 3678   5.077   3.149   2.908  0.0814 -0.3919  0.2006
  190SOL    HW1 3679   5.023   3.159   2.986 -0.1872 -1.1676  0.1262
  190SOL    HW2 3680   5.015   3.175   2.841 -0.2473  0.7483  0.9222
  190SOL     MW 3681   5.062   3.153   2.910 -0.0011 -0.0013  0.0020
  191SOL     OW 3682   3.179   3.770   0.301  0.0830  0.1617 -0.4862
  191SOL    HW1 3683   3.117   3.716   0.351 -0.8849 -1.5523 -3.3243
  191SOL    HW2 3684   3.141   3.769   0.214 -0.2911  0.0773 -0.3264
  191SOL     MW 3685   3.166   3.762   0.296 -0.0011 -0.0013  0.0020
  192SOL     OW 3686   3.828   4.608   0.103  0.2051  0.0801  0.0232
  192SOL    HW1 3687   3.842   4.574   0.015  1.7935 -0.9296  0.6126
  192SOL    HW2 3688   3.819   4.533   0.161 -3.7840 -1.0112 -1.6211
  192SOL     MW 3689   3.829   4.593   0.099 -0.0011 -0.0013  0.0020
  193SOL     OW 3690   4.662   3.699   0.314 -0.1006  0.3138  0.3393
  193SOL    HW1 3691   4.634   3.713   0.224 -0.3262 -1.5344  0.0926
  193SOL    HW2 3692   4.756   3.717   0.312 -0.3027  1.5251  0.4981
  193SOL     MW 3693   4.671   3.704   0.302 -0.0011 -0.0013  0.0020
  194SOL     OW 3694   3.848   0.546   0.313 -0.1301  0.1821 -0.4720
  194SOL    HW1 3695   3.803   0.489   0.250 -1.9999 -0.3621  1.2580
  194SOL    HW2 3696   3.934   0.503   0.310 -0.2594 -0.0694 -0.6533
  194SOL     MW 3697   3.854   0.532   0.304 -0.0011 -0.0013  0.0020
  195SOL     OW 3698   1.827   1.557   0.132 -0.3048  0.1068  0.1504
  195SOL    HW1 3699   1.892   1.598   0.074 -0.1250 -0.5990 -0.1504
  195SOL    HW2 3700   1.876   1.530   0.210  1.1331 -0.6506 -0.9628
  195SOL     MW 3701   1.842   1.559   0.135 -0.0011 -0.0013  0.0020
  196SOL     OW 3702   1.423   0.745   0.242 -0.3103 -0.1448 -0.2144
  196SOL    HW1 3703   1.487   0.679   0.271  1.4430  1.6676  0.2431
  196SOL    HW2 3704   1.353   0.744   0.307  0.0823 -1.0993  0.2238
  196SOL     MW 3705   1.422   0.736   0.255 -0.0011 -0.0013  0.0020
  197SOL     OW 3706   2.442   4.091   2.777  0.0027  0.0314 -0.8359
  197SOL    HW1 3707   2.505   4.150   2.817 -2.2432  0.0331  3.2521
  197SOL    HW2 3708   2.417   4.034   2.851 -0.9095  0.0718 -1.1037
  197SOL     MW 3709   2.447   4.091   2.792 -0.0011 -0.0013  0.0020
  198SOL     OW 3710   3.461   3.578   0.011  0.1857  0.3778 -0.4288
  198SOL    HW1 3711   3.406   3.527   0.071  1.4324  1.1813  1.5052
  198SOL    HW2 3712   3.406   3.649  -0.022 -0.9583 -0.2830 -0.0019
  198SOL     MW 3713   3.446   3.581   0.015 -0.0011 -0.0013  0.0020
  199SOL     OW 3714   3.729   4.226   0.056 -0.5599 -0.4102 -0.4577
  199SOL    HW1 3715   3.740   4.133   0.073 -0.6211 -0.4624 -0.7004
  199SOL    HW2 3716   3.817   4.252   0.026 -0.4362  0.6469  0.6961
  199SOL     MW 3717   3.742   4.217   0.054 -0.0011 -0.0013  0.0020
  200SOL     OW 3718   4.691   2.516   2.808  0.3866  0.0895  0.1674
  200SOL    HW1 3719   4.674   2.546   2.898  0.4639 -0.3255  0.3224
  200SOL    HW2 3720   4.777   2.552   2.787 -0.4187  0.1824 -3.5773
  200SOL     MW 3721   4.700   2.525   2.817 -0.0011 -0.0013  0.0020
  201SOL     OW 3722   4.153   3.162   0.242 -0.1066  0.6756 -0.1086
  201SOL    HW1 3723   4.091   3.114   0.297 -1.2066  0.1026 -1.7570
  201SOL    HW2 3724   4.116   3.162   0.153  1.3553  0.9982 -0.7463
  201SOL     MW 3725   4.140   3.156   0.237 -0.0011 -0.0013  0.0020
  202SOL     OW 3726   4.184   4.332   0.578  0.1038  0.1780  0.4864
  202SOL    HW1 3727   4.247   4.269   0.613  0.6032  1.0440  1.1945
  202SOL    HW2 3728   4.197   4.412   0.630  4.8275 -0.6973  1.1637
  202SOL     MW 3729   4.194   4.334   0.589 -0.0011 -0.0013  0.0020
  203SOL     OW 3730   2.453   0.928   0.390  0.5836 -0.0934 -0.4264
  203SOL    HW1 3731   2.466   0.916   0.484  0.9264  0.0970 -0.4479
  203SOL    HW2 3732   2.542   0.917   0.355  0.4130  1.4733 -1.3993
  203SOL     MW 3733   2.467   0.925   0.398 -0.0011 -0.0013  0.0020
  204SOL     OW 3734   4.500   0.910   0.407 -0.4155 -0.1455 -0.0613
  204SOL    HW1 3735   4.470   0.879   0.492 -2.3389  1.6401 -0.0107
  204SOL    HW2 3736   4.463   0.838   0.356 -1.2892 -1.9282  2.8824
  204SOL     MW 3737   4.491   0.896   0.411 -0.0011 -0.0013  0.0020
  205SOL     OW 3738   0.818   0.510   0.338 -0.4069 -0.0450 -0.0404
  205SOL    HW1 3739   0.830   0.552   0.423 -1.2121  2.6184 -1.1340
  205SOL    HW2 3740   0.832   0.418   0.361 -3.7886 -0.8894 -0.7490
  205SOL     MW 3741   0.821   0.503   0.352 -0.0011 -0.0013  0.0020
  206SOL     OW 3742   2.112   4.204   2.498  0.4515 -0.2626  0.1904
  206SOL    HW1 3743   2.170   4.137   2.462  0.4361  0.2762 -0.8493
  206SOL    HW2 3744   2.130   4.206   2.592 -1.2857 -0.5687  0.5704
  206SOL     MW 3745   2.122   4.195   2.506 -0.0011 -0.0013  0.0020
  207SOL     OW 3746   1.812   4.499   0.384 -0.0880 -0.0673 -0.0099
  207SOL    HW1 3747   1.719   4.496   0.404 -0.3045 -0.4694 -1.0305
  207SOL    HW2 3748   1.850   4.442   0.450 -0.3555  0.5199  0.6627
  207SOL     MW 3749   1.805   4.491   0.395 -0.0011 -0.0013  0.0020
  208SOL     OW 3750   0.610   3.989   0.029  0.0118 -0.3064  0.3777
  208SOL    HW1 3751   0.621   4.084   0.028 -1.3953 -0.1040 -1.4454
  208SOL    HW2 3752   0.579   3.971   0.118 -1.5931  0.6994  0.0737
  208SOL     MW 3753   0.607   3.999   0.041 -0.0011 -0.0013  0.0020
  209SOL     OW 3754   3.478   0.215   0.434  0.3315  0.5129 -0.0768
  209SOL    HW1 3755   3.471   0.161   0.512  0.4202 -0.8138 -0.9486
  209SOL    HW2 3756   3.553   0.273   0.449 -0.6129  1.6049  0.5231
  209SOL     MW 3757   3.487   0.216   0.446 -0.0011 -0.0013  0.0020
  210SOL     OW 3758   3.459   2.743   3.059  0.0149 -0.0093  0.0436
  210SOL    HW1 3759   3.391   2.680   3.035 -0.0213  0.1056 -0.1577
  210SOL    HW2 3760   3.444   2.815   2.998  2.4381 -0.6127 -1.4155
  210SOL     MW 3761   3.448   2.744   3.048 -0.0011 -0.0013  0.0020
  211SOL     OW 3762   0.275   2.222   2.952  0.3216 -0.2478 -0.0886
  211SOL    HW1 3763   0.266   2.240   3.046 -1.3799 -0.4515 -0.1883
  211SOL    HW2 3764   0.192   2.181   2.929 -1.6033  1.6671  2.7358
  211SOL     MW 3765   0.263   2.219   2.962 -0.0011 -0.0013  0.0020
  212SOL     OW 3766   3.749   0.376   0.129 -0.3928  0.1409  0.4791
  212SOL    HW1 3767   3.737   0.287   0.094 -2.3446  0.5368  0.0294
  212SOL    HW2 3768   3.688   0.425   0.074 -0.8386  1.6834  2.2489
  212SOL     MW 3769   3.739   0.371   0.117 -0.0011 -0.0013  0.0020
  213SOL     OW 3770   3.244   0.388   0.105 -0.0171  0.1582 -0.0474
  213SOL    HW1 3771   3.167   0.343   0.072 -0.4557 -0.3744  1.5699
  213SOL    HW2 3772   3.256   0.354   0.194 -0.9451 -0.4962 -0.1565
  213SOL     MW 3773   3.235   0.378   0.113 -0.0011 -0.0013  0.0020
  214SOL     OW 3774   2.266   4.783   2.973  0.0985  0.2848 -0.2731
  214SOL    HW1 3775   2.263   4.690   2.949 -0.1065 -0.2511  1.6539
  214SOL    HW2 3776   2.173   4.808   2.970  0.5222  2.1377  0.7580
  214SOL     MW 3777   2.253   4.774   2.969 -0.0011 -0.0013  0.0020
  215SOL     OW 3778   4.157   2.773   0.258 -0.1105  0.1312 -0.3730
  215SOL    HW1 3779   4.250   2.789   0.244 -0.4603  1.0889 -1.8997
  215SOL    HW2 3780   4.130   2.760   0.167 -0.4730 -0.4652 -0.1822
  215SOL     MW 3781   4.166   2.774   0.244 -0.0011 -0.0013  0.0020
  216SOL     OW 3782   0.333   3.345   2.652  0.1510  0.4744 -0.0406
  216SOL    HW1 3783   0.338   3.266   2.599 -0.6498 -0.0599  0.6406
  216SOL    HW2 3784   0.255   3.330   2.707  0.7531  1.9605  1.3075
  216SOL     MW 3785   0.323   3.333   2.652 -0.0011 -0.0013  0.0020
  217SOL     OW 3786   4.622   0.175   0.525  0.4062  0.8036  0.0299
  217SOL    HW1 3787   4.668   0.105   0.478  0.0111  0.3616  0.2977
  217SOL    HW2 3788   4.675   0.179   0.605  0.1033  2.1700  0.1929
  217SOL     MW 3789   4.635   0.167   0.529 -0.0011 -0.0013  0.0020
  218SOL     OW 3790   0.469   3.962   2.885  0.0269  0.5512  0.3114
  218SOL    HW1 3791   0.552   3.946   2.838  0.1901 -0.2922  0.8656
  218SOL    HW2 3792   0.506   3.989   2.969  2.1286 -0.6632 -0.1499
  218SOL     MW 3793   0.485   3.963   2.890 -0.0011 -0.0013  0.0020
  219SOL     OW 3794   4.608   0.978   0.094  0.1597  0.6305  0.6659
  219SOL    HW1 3795   4.646   1.066   0.090  0.8273  0.3995  1.4955
  219SOL    HW2 3796   4.659   0.941   0.166  0.0231  1.7034  1.3441
  219SOL     MW 3797   4.620   0.985   0.103 -0.0011 -0.0013  0.0020
  220SOL     OW 3798   3.453   3.978   3.019 -0.3389  0.2725  0.2949
  220SOL    HW1 3799   3.439   4.022   3.103 -1.5604  1.8296 -0.6844
  220SOL    HW2 3800   3.437   4.049   2.957  1.5300  0.5156  0.0092
  220SOL     MW 3801   3.449   3.993   3.022 -0.0011 -0.0013  0.0020
  221SOL     OW 3802   0.578   4.685   2.825  0.6700  0.1723 -0.4161
  221SOL    HW1 3803   0.525   4.647   2.895 -0.9719 -0.0019 -1.6986
  221SOL    HW2 3804   0.666   4.652   2.843  0.2968 -1.1399 -0.9306
  221SOL     MW 3805   0.583   4.676   2.836 -0.0011 -0.0013  0.0020
  222SOL     OW 3806   0.169   2.493   2.850 -0.4942 -0.5139  0.2244
  222SOL    HW1 3807   0.127   2.492   2.936 -2.5484  4.2155 -0.4308
  222SOL    HW2 3808   0.217   2.410   2.846 -0.6442 -0.5760 -0.3629
  222SOL     MW 3809   0.170   2.482   2.861 -0.0011 -0.0013  0.0020
  223SOL     OW 3810   3.495   2.786   0.247  0.3672 -0.0056  0.0041
  223SOL    HW1 3811   3.451   2.708   0.281  1.7864 -0.8973 -0.0960
  223SOL    HW2 3812   3.489   2.771   0.153 -0.2460 -2.4810  0.3654
  223SOL     MW 3813   3.489   2.774   0.239 -0.0011 -0.0013  0.0020
  224SOL     OW 3814   3.664   2.656   2.890  0.2418  0.1083  0.2199
  224SOL    HW1 3815   3.622   2.582   2.845  0.6770  0.0072 -0.0210
  224SOL    HW2 3816   3.599   2.675   2.957 -0.7321  1.3559 -1.0122
  224SOL     MW 3817   3.650   2.648   2.893 -0.0011 -0.0013  0.0020
  225SOL     OW 3818   2.828   0.073   0.365 -0.2840  0.1733 -0.5397
  225SOL    HW1 3819   2.750   0.121   0.336 -1.0641 -0.4966  0.3962
  225SOL    HW2 3820   2.860   0.117   0.443 -1.9122  2.0055 -0.8145
  225SOL     MW 3821   2.822   0.085   0.371 -0.0011 -0.0013  0.0020
  226SOL     OW 3822   4.503   2.863   3.046 -0.3470  0.1191 -0.0952
  226SOL    HW1 3823   4.524   2.769   3.042 -2.6825 -0.5021  0.5610
  226SOL    HW2 3824   4.589   2.906   3.043 -0.6374  0.9523  1.8575
  226SOL     MW 3825   4.517   2.856   3.045 -0.0011 -0.0013  0.0020
  227SOL     OW 3826   1.366   2.237   2.903  0.1429 -0.4809 -0.6558
  227SOL    HW1 3827   1.403   2.252   2.990 -1.1720  0.3514 -0.2210
  227SOL    HW2 3828   1.406   2.151   2.886  2.0209 -0.3117  2.2829
  227SOL     MW 3829   1.377   2.227   2.912 -0.0011 -0.0013  0.0020
  228SOL     OW 3830   3.686   4.817   0.523  0.1388  0.0975  0.1455
  228SOL    HW1 3831   3.664   4.731   0.489 -3.7175  1.1449 -0.4989
  228SOL    HW2 3832   3.707   4.864   0.442  0.0961  1.2590  0.7841
  228SOL     MW 3833   3.686   4.812   0.508 -0.0011 -0.0013  0.0020
  229SOL     OW 3834   1.685   0.134   0.114 -0.0768 -0.2125  0.1841
  229SOL    HW1 3835   1.771   0.138   0.155  0.6213  0.9118 -1.2772
  229SOL    HW2 3836   1.708   0.152   0.023  2.9495 -0.4305  0.8121
  229SOL     MW 3837   1.699   0.137   0.107 -0.0011 -0.0013  0.0020
  230SOL     OW 3838   3.143   4.546   0.264 -0.3968 -0.7070  0.1789
  230SOL    HW1 3839   3.197   4.534   0.342  0.1189 -0.1039 -0.0730
  230SOL    HW2 3840   3.122   4.639   0.276  0.0782 -0.4335 -1.0030
  230SOL     MW 3841   3.147   4.557   0.276 -0.0011 -0.0013  0.0020
  231SOL     OW 3842   1.668   0.903   3.075  0.0782 -0.0561 -0.5567
  231SOL    HW1 3843   1.663   0.987   3.122 -0.0017 -0.9846  1.1588
  231SOL    HW2 3844   1.725   0.854   3.134  0.8662  2.5528  1.0451
  231SOL     MW 3845   1.675   0.908   3.089 -0.0011 -0.0013  0.0020
  232SOL     OW 3846   2.853   0.473   0.106 -0.3253  0.0741  0.1625
  232SOL    HW1 3847   2.908   0.401   0.076  1.9862  2.1852 -1.0326
  232SOL    HW2 3848   2.839   0.522   0.025  1.1149  0.4695  0.1131
  232SOL     MW 3849   2.859   0.470   0.091 -0.0011 -0.0013  0.0020
  233SOL     OW 3850   2.527   2.502   2.974 -0.2522  0.5187 -0.0604
  233SOL    HW1 3851   2.497   2.432   2.917  0.0911 -1.7844  2.4335
  233SOL    HW2 3852   2.469   2.490   3.050  0.5848 -0.8906  0.3743
  233SOL     MW 3853   2.515   2.491   2.976 -0.0011 -0.0013  0.0020
  234SOL     OW 3854   3.913   4.878   0.106  0.0880  0.0853  0.4783
  234SOL    HW1 3855   3.894   4.784   0.101 -0.6349  0.2124  0.6867
  234SOL    HW2 3856   3.846   4.917   0.163 -0.8240  0.9794 -1.1472
  234SOL     MW 3857   3.901   4.871   0.113 -0.0011 -0.0013  0.0020
  235SOL     OW 3858   0.954   4.741   2.723  0.1051 -0.2468  0.4399
  235SOL    HW1 3859   0.901   4.760   2.646  1.5758 -0.0085 -0.5641
  235SOL    HW2 3860   0.949   4.820   2.777 -0.0319  1.7512 -2.2738
  235SOL     MW 3861   0.946   4.754   2.720 -0.0011 -0.0013  0.0020
  236SOL     OW 3862   3.151   2.496   2.778  0.2805 -0.0075 -0.3686
  236SOL    HW1 3863   3.080   2.553   2.748 -0.7935 -0.8717  0.4402
  236SOL    HW2 3864   3.110   2.411   2.765  2.0199 -0.8715 -0.4273
  236SOL     MW 3865   3.136   2.492   2.773 -0.0011 -0.0013  0.0020
  237SOL     OW 3866   4.342   2.756   2.652  0.4725  0.0533  0.7952
  237SOL    HW1 3867   4.366   2.842   2.617 -0.8555  0.0068 -0.3263
  237SOL    HW2 3868   4.304   2.777   2.737 -0.8828  0.6990  0.0723
  237SOL     MW 3869   4.340   2.770   2.658 -0.0011 -0.0013  0.0020
  238SOL     OW 3870   3.138   4.622   3.073  0.2880 -0.0344 -0.1676
  238SOL    HW1 3871   3.152   4.584   3.159 -1.1262 -0.9587 -0.3106
  238SOL    HW2 3872   3.223   4.656   3.044  0.3299 -0.7085 -0.8745
  238SOL     MW 3873   3.151   4.621   3.080 -0.0011 -0.0013  0.0020
  239SOL     OW 3874   1.909   0.374   3.027 -0.2408  0.2396 -0.1102
  239SOL    HW1 3875   1.951   0.445   2.978 -1.9652  2.7404  1.7998
  239SOL    HW2 3876   1.840   0.422   3.072 -0.1167 -0.9817  1.4830
  239SOL     MW 3877   1.905   0.389   3.026 -0.0011 -0.0013  0.0020
  240SOL     OW 3878   4.324   0.599   3.080 -0.2072 -0.3242  0.5463
  240SOL    HW1 3879   4.333   0.694   3.070 -3.0149 -0.0944 -0.6004
  240SOL    HW2 3880   4.412   0.569   3.057 -0.6065 -0.5583 -0.7068
  240SOL     MW 3881   4.337   0.608   3.076 -0.0011 -0.0013  0.0020
  241SOL     OW 3882   0.306   3.732   2.936 -0.2895 -0.0406 -0.1138
  241SOL    HW1 3883   0.361   3.806   2.909  1.1570 -0.7345  0.8703
  241SOL    HW2 3884   0.360   3.656   2.916  0.2544  0.5446 -0.9486
  241SOL     MW 3885   0.320   3.732   2.930 -0.0011 -0.0013  0.0020
  242SOL     OW 3886   4.587   0.505   2.971 -0.2690  0.3759 -0.0253
  242SOL    HW1 3887   4.606   0.581   2.917 -0.3725 -0.7643 -1.7405
  242SOL    HW2 3888   4.637   0.519   3.052 -2.2258  1.2228  1.1020
  242SOL     MW 3889   4.596   0.517   2.974 -0.0011 -0.0013  0.0020
  243SOL     OW 3890   2.871   5.080   2.801  0.2086  0.2150 -0.6833
  243SOL    HW1 3891   2.777   5.062   2.797  0.3520 -1.0363  0.7746
  243SOL    HW2 3892   2.897   5.077   2.893  0.5993  0.1465 -0.7909
  243SOL     MW 3893   2.862   5.077   2.813 -0.0011 -0.0013  0.0020
  244SOL     OW 3894   4.359   4.986   3.026  0.5133 -0.2854 -0.4513
  244SOL    HW1 3895   4.315   4.997   3.111  1.1135  1.8061 -0.3582
  244SOL    HW2 3896   4.410   4.906   3.036  1.3544  0.4594  1.9974
  244SOL     MW 3897   4.360   4.976   3.039 -0.0011 -0.0013  0.0020
  245SOL     OW 3898   4.849   3.944   2.880  0.3910 -0.1820  0.1066
  245SOL    HW1 3899   4.808   3.870   2.837 -1.1076  0.1425  0.9245
  245SOL    HW2 3900   4.892   3.898   2.952 -2.4651  0.1951  2.2345
  245SOL     MW 3901   4.849   3.928   2.884 -0.0011 -0.0013  0.0020
  246SOL     OW 3902   4.759   1.221   0.083 -0.2163 -0.2701  0.6541
  246SOL    HW1 3903   4.710   1.298   0.109  0.9712  1.2152 -1.2511
  246SOL    HW2 3904   4.799   1.188   0.163  0.2663  0.3047  0.6567
  246SOL     MW 3905   4.758   1.226   0.097 -0.0011 -0.0013  0.0020
  247SOL     OW 3906   3.061   3.722   0.058  0.5385 -0.0361 -0.2566
  247SOL    HW1 3907   3.145   3.742   0.017  0.8082  0.8870  0.6760
  247SOL    HW2 3908   2.995   3.730  -0.011 -1.7024  0.6209  1.8113
  247SOL     MW 3909   3.064   3.726   0.044 -0.0011 -0.0013  0.0020
  248SOL     OW 3910   2.991   3.449   0.062  0.1725 -0.0631  0.4014
  248SOL    HW1 3911   3.041   3.525   0.091 -0.9712 -0.0033  2.3655
  248SOL    HW2 3912   3.048   3.372   0.069  0.7311  0.3017 -0.0245
  248SOL     MW 3913   3.005   3.449   0.067 -0.0011 -0.0013  0.0020
  249SOL     OW 3914   3.928   3.784   0.448 -0.3218 -0.1320  0.3778
  249SOL    HW1 3915   3.960   3.849   0.386 -3.0283  1.4335  0.4545
  249SOL    HW2 3916   4.000   3.724   0.467  0.8741  1.5140  1.3568
  249SOL     MW 3917   3.941   3.785   0.442 -0.0011 -0.0013  0.0020
  250SOL     OW 3918   2.056   3.165   2.891  0.7344  0.1625  0.1510
  250SOL    HW1 3919   2.027   3.256   2.896  0.0363  0.0122 -0.9140
  250SOL    HW2 3920   2.047   3.151   2.796  1.2366  2.3067 -0.2758
  250SOL     MW 3921   2.051   3.175   2.879 -0.0011 -0.0013  0.0020
  251SOL     OW 3922   2.591   4.545   2.846  0.2572  0.0273  0.4466
  251SOL    HW1 3923   2.599   4.454   2.874 -2.2580 -0.0378  1.1888
  251SOL    HW2 3924   2.647   4.597   2.904  2.0352  1.9316 -2.6862
  251SOL     MW 3925   2.600   4.540   2.857 -0.0011 -0.0013  0.0020
  252SOL     OW 3926   4.005   4.004   0.267 -0.9909 -0.0302 -0.1829
  252SOL    HW1 3927   3.999   4.080   0.325  3.8129 -0.6104  1.5241
  252SOL    HW2 3928   3.925   4.009   0.215 -1.6900  1.7560  0.9578
  252SOL     MW 3929   3.993   4.015   0.268 -0.0011 -0.0013  0.0020
  253SOL     OW 3930   1.557   4.760   3.078 -0.4529  0.0197 -0.2230
  253SOL    HW1 3931   1.491   4.721   3.137 -0.6461  0.3605 -0.2128
  253SOL    HW2 3932   1.585   4.840   3.123  0.9404 -0.1352 -0.7653
  253SOL     MW 3933   1.552   4.765   3.092 -0.0011 -0.0013  0.0020
  254SOL     OW 3934   4.752   2.983   2.993 -0.7981 -0.3958  0.3908
  254SOL    HW1 3935   4.796   3.060   3.029 -0.7911 -0.0045 -0.4334
  254SOL    HW2 3936   4.824   2.919   2.996 -0.0365  0.4375  0.2536
  254SOL     MW 3937   4.767   2.985   2.998 -0.0011 -0.0013  0.0020
  255SOL     OW 3938   0.282   4.090   0.064  0.0167  0.0814  0.2165
  255SOL    HW1 3939   0.340   4.031   0.111 -0.0034 -1.0629 -1.1354
  255SOL    HW2 3940   0.307   4.177   0.095  0.8046  0.0640 -0.3596
  255SOL     MW 3941   0.293   4.094   0.075 -0.0011 -0.0013  0.0020
  256SOL     OW 3942   4.774   1.251   2.905  0.3753  0.0123 -0.1312
  256SOL    HW1 3943   4.840   1.185   2.883  0.8555  0.6762 -0.6988
  256SOL    HW2 3944   4.783   1.260   3.000 -1.5240  0.9252  0.0179
  256SOL     MW 3945   4.784   1.243   2.915 -0.0011 -0.0013  0.0020
  257SOL     OW 3946   3.522   3.293   0.156 -0.1812 -0.1188  0.0256
  257SOL    HW1 3947   3.599   3.257   0.113 -1.1933 -1.7953 -0.4492
  257SOL    HW2 3948   3.558   3.338   0.233 -0.3028  3.1802 -1.6658
  257SOL     MW 3949   3.537   3.294   0.161 -0.0011 -0.0013  0.0020
  258SOL     OW 3950   4.686   3.172   2.796 -0.5614  0.2075  0.1626
  258SOL    HW1 3951   4.596   3.205   2.798 -0.3461  1.0885 -2.2600
  258SOL    HW2 3952   4.685   3.094   2.852  0.1152 -0.5498 -0.8483
  258SOL     MW 3953   4.674   3.166   2.804 -0.0011 -0.0013  0.0020
  259SOL     OW 3954   1.983   4.455   2.519 -0.1529  0.3779 -0.2330
  259SOL    HW1 3955   2.048   4.385   2.508 -0.6155 -0.0329 -0.3835
  259SOL    HW2 3956   1.995   4.498   2.435  1.0183 -0.3655 -0.4793
  259SOL     MW 3957   1.993   4.451   2.506 -0.0011 -0.0013  0.0020
  260SOL     OW 3958   0.119   2.725   2.738  0.0473 -0.0465 -0.2936
  260SOL    HW1 3959   0.152   2.650   2.788  1.1827  0.8866  0.3952
  260SOL    HW2 3960   0.183   2.731   2.668 -0.2638 -0.7996 -0.6546
  260SOL     MW 3961   0.132   2.716   2.736 -0.0011 -0.0013  0.0020
  261SOL     OW 3962   4.965   2.568   2.786 -0.1436  0.1043 -0.7313
  261SOL    HW1 3963   5.053   2.607   2.794  0.1097 -0.6495  0.3387
  261SOL    HW2 3964   4.986   2.476   2.769 -1.1231 -0.3306  0.2883
  261SOL     MW 3965   4.980   2.561   2.785 -0.0011 -0.0013  0.0020
  262SOL     OW 3966   2.456   3.041   0.068 -0.3714  0.1858 -0.1877
  262SOL    HW1 3967   2.428   2.950   0.081  0.7184  0.2316  3.8016
  262SOL    HW2 3968   2.409   3.067  -0.011 -1.8237  0.7444  0.8122
  262SOL     MW 3969   2.446   3.032   0.059 -0.0011 -0.0013  0.0020
  263SOL     OW 3970   1.143   2.153   3.028 -0.1635 -0.6206 -0.2596
  263SOL    HW1 3971   1.064   2.154   2.974 -0.3680 -2.6756 -0.0733
  263SOL    HW2 3972   1.219   2.154   2.970  0.4214  0.1778  0.5014
  263SOL     MW 3973   1.142   2.154   3.013 -0.0011 -0.0013  0.0020
  264SOL     OW 3974   4.642   4.526   0.091  0.0733 -0.0577  0.0366
  264SOL    HW1 3975   4.712   4.469   0.123  1.1886  0.5175 -1.2381
  264SOL    HW2 3976   4.610   4.562   0.173  0.7369 -3.1962  1.8109
  264SOL     MW 3977   4.647   4.523   0.106 -0.0011 -0.0013  0.0020
  265SOL     OW 3978   1.956   1.429   0.322 -0.0168 -0.4442 -0.0131
  265SOL    HW1 3979   1.881   1.397   0.372  1.1858 -0.7736  1.6833
  265SOL    HW2 3980   2.023   1.366   0.350 -0.9159 -2.2480 -1.6663
  265SOL     MW 3981   1.955   1.416   0.332 -0.0011 -0.0013  0.0020
  266SOL     OW 3982   0.988   0.210   0.149  0.4457  0.1793 -0.1796
  266SOL    HW1 3983   0.975   0.131   0.097 -2.2744 -0.4002  1.1930
  266SOL    HW2 3984   0.925   0.269   0.106  0.2503  0.7711  0.8977
  266SOL     MW 3985   0.978   0.207   0.136 -0.0011 -0.0013  0.0020
  267SOL     OW 3986   0.660   0.199   0.227 -0.3364  0.1349 -0.4576
  267SOL    HW1 3987   0.725   0.229   0.290 -0.5262 -0.5881  0.0967
  267SOL    HW2 3988   0.594   0.267   0.214 -2.6514 -1.8905 -0.1323
  267SOL     MW 3989   0.660   0.212   0.234 -0.0011 -0.0013  0.0020
  268SOL     OW 3990   4.942   2.242   2.818 -0.4312 -0.6196  0.0323
  268SOL    HW1 3991   4.933   2.223   2.725 -0.8293  1.2992 -0.3783
  268SOL    HW2 3992   4.851   2.234   2.847 -0.0809 -1.9715  0.8520
  268SOL     MW 3993   4.929   2.239   2.810 -0.0011 -0.0013  0.0020
  269SOL     OW 3994   0.954   5.067   0.093  0.2415  0.3041 -0.4229
  269SOL    HW1 3995   1.000   5.036   0.171 -1.1535 -0.5691  0.0988
  269SOL    HW2 3996   0.864   5.038   0.110  0.0003  0.9421 -0.5773
  269SOL     MW 3997   0.948   5.059   0.105 -0.0011 -0.0013  0.0020
  270SOL     OW 3998   4.345   0.116   0.512  0.0861  0.1806 -0.0440
  270SOL    HW1 3999   4.312   0.206   0.520 -1.2756 -0.2431 -0.4925
  270SOL    HW2 4000   4.438   0.129   0.531  0.9730 -1.8021 -2.5630
  270SOL     MW 4001   4.353   0.130   0.516 -0.0011 -0.0013  0.0020
  271SOL     OW 4002   4.361   4.140   0.638 -0.4917 -0.2620 -0.3122
  271SOL    HW1 4003   4.341   4.069   0.577  0.5669 -1.6210  0.8355
  271SOL    HW2 4004   4.350   4.111   0.728 -1.6911 -0.8104 -0.6152
  271SOL     MW 4005   4.357   4.127   0.642 -0.0011 -0.0013  0.0020
  272SOL     OW 4006   3.586   0.504   3.007 -0.6377  0.0689 -0.1655
  272SOL    HW1 4007   3.528   0.573   2.976 -0.2247  0.0069 -1.1322
  272SOL    HW2 4008   3.532   0.426   3.006 -0.6923  0.0921  0.6109
  272SOL     MW 4009   3.572   0.503   3.003 -0.0011 -0.0013  0.0020
  273SOL     OW 4010   0.673   0.684   0.195  0.3964  0.3665  0.2411
  273SOL    HW1 4011   0.707   0.619   0.257 -0.8106 -0.3710  0.1648
  273SOL    HW2 4012   0.753   0.710   0.149  0.3851 -1.8310 -1.1880
  273SOL     MW 4013   0.688   0.679   0.197 -0.0011 -0.0013  0.0020
  274SOL     OW 4014   3.419   2.968   2.638 -0.4226  0.8160 -0.2383
  274SOL    HW1 4015   3.480   2.895   2.626  1.0080  1.4196  2.5387
  274SOL    HW2 4016   3.399   2.965   2.731 -1.5657 -2.9531 -0.4589
  274SOL     MW 4017   3.424   2.958   2.649 -0.0011 -0.0013  0.0020
  275SOL     OW 4018   4.214   4.995   0.155 -0.4004 -0.3272 -0.3026
  275SOL    HW1 4019   4.142   4.932   0.157  0.1223 -0.9271  1.2680
  275SOL    HW2 4020   4.215   5.036   0.241  0.2776  0.5023 -0.6905
  275SOL     MW 4021   4.204   4.992   0.166 -0.0011 -0.0013  0.0020
  276SOL     OW 4022   0.368   1.209   0.028  0.2749 -0.4903  0.3374
  276SOL    HW1 4023   0.344   1.132   0.078 -2.9289 -0.3639 -0.7849
  276SOL    HW2 4024   0.457   1.193  -0.002  0.6223 -0.3908  1.2807
  276SOL     MW 4025   0.377   1.197   0.031 -0.0011 -0.0013  0.0020
  277SOL     OW 4026   2.674   2.996   3.002 -0.0040 -0.2031  0.5245
  277SOL    HW1 4027   2.599   3.015   3.058  0.1292 -1.3873  1.1310
  277SOL    HW2 4028   2.653   2.925   2.942  1.0519  0.6939 -0.9896
  277SOL     MW 4029   2.661   2.989   3.002 -0.0011 -0.0013  0.0020
  278SOL     OW 4030   3.737   3.255   3.056  0.1571 -0.2533 -0.2628
  278SOL    HW1 4031   3.726   3.350   3.056 -0.0799 -0.2545  1.2911
  278SOL    HW2 4032   3.831   3.246   3.069  0.2835  0.7799 -0.3855
  278SOL     MW 4033   3.748   3.267   3.058 -0.0011 -0.0013  0.0020
  279SOL     OW 4034   0.155   1.604   2.982  0.2156  0.0074 -0.1381
  279SOL    HW1 4035   0.130   1.629   2.893  0.3739  3.5289  0.6687
  279SOL    HW2 4036   0.112   1.672   3.034 -1.3878 -0.4500 -0.8258
  279SOL     MW 4037   0.146   1.617   2.977 -0.0011 -0.0013  0.0020
  280SOL     OW 4038   3.910   3.915   2.948  0.1298 -0.8269  0.2060
  280SOL    HW1 4039   3.835   3.948   2.898  0.4233 -1.2652 -0.5364
  280SOL    HW2 4040   3.897   3.820   2.938 -3.1735 -0.4978  0.0865
  280SOL     MW 4041   3.898   3.906   2.940 -0.0011 -0.0013  0.0020
  281SOL     OW 4042   4.962   4.133   0.154 -0.3751  0.7096 -0.4264
  281SOL    HW1 4043   4.883   4.110   0.106  0.7526 -1.6479 -1.2962
  281SOL    HW2 4044   5.034   4.101   0.100 -1.1893  0.2185 -1.2400
  281SOL     MW 4045   4.961   4.126   0.141 -0.0011 -0.0013  0.0020
  282SOL     OW 4046   3.723   3.530   0.002  0.4121 -0.0592  0.1547
  282SOL    HW1 4047   3.759   3.560   0.085 -0.6417  1.8948 -0.0422
  282SOL    HW2 4048   3.629   3.546   0.015  0.7821  0.2947  3.2107
  282SOL     MW 4049   3.715   3.536   0.015 -0.0011 -0.0013  0.0020
  283SOL     OW 4050   3.283   3.766   3.005 -0.1079 -0.1473  0.1749
  283SOL    HW1 4051   3.319   3.854   3.000 -0.8390  0.1558  0.1612
  283SOL    HW2 4052   3.239   3.754   2.921  0.9612  0.1641 -0.4458
  283SOL     MW 4053   3.282   3.776   2.993 -0.0011 -0.0013  0.0020
  284SOL     OW 4054   4.371   4.432   0.377  0.0234  0.3683  0.1383
  284SOL    HW1 4055   4.451   4.395   0.414 -0.2436  0.7018  1.0866
  284SOL    HW2 4056   4.300   4.384   0.420 -1.1427  0.9850 -1.0477
  284SOL     MW 4057   4.372   4.421   0.388 -0.0011 -0.0013  0.0020
  285SOL     OW 4058   4.077   3.468   0.220  0.3941  0.5920  0.3768
  285SOL    HW1 4059   3.983   3.485   0.227  0.2906  0.2744 -0.1762
  285SOL    HW2 4060   4.081   3.374   0.233  1.9257  0.8126  1.7405
  285SOL     MW 4061   4.065   3.458   0.223 -0.0011 -0.0013  0.0020
  286SOL     OW 4062   1.636   1.133   0.171 -0.0969  0.4641 -0.3162
  286SOL    HW1 4063   1.718   1.172   0.141  0.3494  1.1798  1.6800
  286SOL    HW2 4064   1.571   1.203   0.167  0.0015  0.7718  2.0183
  286SOL     MW 4065   1.638   1.147   0.167 -0.0011 -0.0013  0.0020
  287SOL     OW 4066   3.577   4.703   0.161 -0.0406  0.1910  0.1572
  287SOL    HW1 4067   3.654   4.658   0.128  1.0231  1.3277  0.9631
  287SOL    HW2 4068   3.504   4.672   0.109 -1.4614  1.0515  1.5513
  287SOL     MW 4069   3.578   4.693   0.150 -0.0011 -0.0013  0.0020
  288SOL     OW 4070   0.053   2.476   0.014  0.2541  0.6318  0.4635
  288SOL    HW1 4071  -0.034   2.436   0.014  1.3188 -1.8629  0.1176
  288SOL    HW2 4072   0.040   2.551   0.073  0.5189  1.4913 -0.5466
  288SOL     MW 4073   0.040   2.480   0.022 -0.0011 -0.0013  0.0020
  289SOL     OW 4074   0.884   4.899   2.948 -0.3161  0.3664  0.3319
  289SOL    HW1 4075   0.937   4.932   3.021  1.5818 -0.3367 -0.6492
  289SOL    HW2 4076   0.832   4.975   2.922  0.8766  0.2645 -2.7513
  289SOL     MW 4077   0.884   4.913   2.954 -0.0011 -0.0013  0.0020
  290SOL     OW 4078   3.682   0.394   0.483  0.1084  0.3985  0.7604
  290SOL    HW1 4079   3.606   0.440   0.519 -0.1821 -0.3908  1.1905
  290SOL    HW2 4080   3.735   0.463   0.442  1.1552 -0.1978  1.0942
  290SOL     MW 4081   3.679   0.409   0.482 -0.0011 -0.0013  0.0020
  291SOL     OW 4082   0.687   4.260   0.067 -0.3636  0.8629  0.5225
  291SOL    HW1 4083   0.694   4.346   0.110 -3.5554  0.2837  2.5413
  291SOL    HW2 4084   0.630   4.282  -0.006 -0.4030  0.4494  0.4294
  291SOL     MW 4085   0.680   4.275   0.063 -0.0011 -0.0013  0.0020
  292SOL     OW 4086   3.364   4.651   2.656 -0.1462  0.1847  0.1875
  292SOL    HW1 4087   3.298   4.720   2.650  0.3074  0.9864  2.9750
  292SOL    HW2 4088   3.355   4.600   2.575 -4.9567  0.7333  0.1145
  292SOL     MW 4089   3.354   4.653   2.644 -0.0011 -0.0013  0.0020
  293SOL     OW 4090   4.490   4.151   3.035 -0.1065 -0.4875  0.3038
  293SOL    HW1 4091   4.485   4.245   3.019 -0.6304 -0.3604  1.1411
  293SOL    HW2 4092   4.430   4.130   3.106 -0.1988 -0.9539  0.0911
  293SOL     MW 4093   4.482   4.160   3.042 -0.0011 -0.0013  0.0020
  294SOL     OW 4094   3.073   4.821   0.280 -0.3779  0.3015 -0.1395
  294SOL    HW1 4095   3.148   4.880   0.291  1.8838 -2.7197  2.2932
  294SOL    HW2 4096   3.006   4.875   0.237 -0.1009  2.2148  1.6693
  294SOL     MW 4097   3.074   4.836   0.275 -0.0011 -0.0013  0.0020
  295SOL     OW 4098   3.854   4.497   2.948  0.1331 -0.8276  0.1321
  295SOL    HW1 4099   3.911   4.425   2.973  0.2260 -0.4415  1.0563
  295SOL    HW2 4100   3.906   4.538   2.878 -0.8295 -0.2716 -0.2822
  295SOL     MW 4101   3.868   4.493   2.942 -0.0011 -0.0013  0.0020
  296SOL     OW 4102   2.192   4.244   2.749  0.4351 -1.1274  0.2247
  296SOL    HW1 4103   2.227   4.325   2.786 -1.5223 -1.2351  2.6096
  296SOL    HW2 4104   2.265   4.183   2.760  1.4681  0.0609  0.2747
  296SOL     MW 4105   2.206   4.247   2.755 -0.0011 -0.0013  0.0020
  297SOL     OW 4106   0.118   3.344   2.816 -0.6039 -0.0962 -0.1567
  297SOL    HW1 4107   0.071   3.271   2.856 -1.2303  1.0932  1.4128
  297SOL    HW2 4108   0.042   3.394   2.783 -2.2146 -2.1609  0.2111
  297SOL     MW 4109   0.102   3.341   2.817 -0.0011 -0.0013  0.0020
  298SOL     OW 4110   4.132   4.323   0.211  0.2965 -0.0495 -0.1821
  298SOL    HW1 4111   4.199   4.255   0.214  0.8458  0.4984  0.2018
  298SOL    HW2 4112   4.181   4.396   0.174  0.9004 -0.4056 -0.0941
  298SOL     MW 4113   4.147   4.324   0.207 -0.0011 -0.0013  0.0020
  299SOL     OW 4114   4.749   2.170   2.982  0.5442 -0.2413  0.6176
  299SOL    HW1 4115   4.739   2.085   3.025  0.2805 -0.6372 -0.2158
  299SOL    HW2 4116   4.683   2.154   2.915  1.8850  0.4725 -0.9209
  299SOL     MW 4117   4.739   2.157   2.979 -0.0011 -0.0013  0.0020
  300SOL     OW 4118   3.453   0.263   3.072 -0.7754 -0.6981 -0.3838
  300SOL    HW1 4119   3.397   0.187   3.055  0.6567 -1.3763 -2.3697
  300SOL    HW2 4120   3.392   0.321   3.119  1.3943  0.6466  0.9240
  300SOL     MW 4121   3.437   0.261   3.076 -0.0011 -0.0013  0.0020
  301SOL     OW 4122   4.307   4.090   0.169  0.1197 -0.4745 -0.6553
  301SOL    HW1 4123   4.244   4.049   0.109 -0.6601 -0.0281 -0.1652
  301SOL    HW2 4124   4.306   4.024   0.239 -2.6062 -0.6415 -0.7266
  301SOL     MW 4125   4.298   4.076   0.170 -0.0011 -0.0013  0.0020
  302SOL     OW 4126   4.391   2.271   2.607 -0.0193 -0.8524 -0.1785
  302SOL    HW1 4127   4.428   2.358   2.625  0.9761 -1.6840  2.3639
  302SOL    HW2 4128   4.308   2.298   2.568 -0.7126  0.3012  1.9208
  302SOL     MW 4129   4.385   2.286   2.604 -0.0011 -0.0013  0.0020
  303SOL     OW 4130   2.039   4.076   2.895  0.0544  0.1184 -0.0025
  303SOL    HW1 4131   1.977   4.118   2.954 -0.9678  0.7994 -1.5152
  303SOL    HW2 4132   2.073   4.150   2.845 -0.0628 -0.0831 -0.3850
  303SOL     MW 4133   2.036   4.091   2.897 -0.0011 -0.0013  0.0020
  304SOL     OW 4134   3.694   0.120   0.042  0.3122  0.2324 -0.0542
  304SOL    HW1 4135   3.723   0.064  -0.030  0.3436  1.9720 -1.4632
  304SOL    HW2 4136   3.621   0.165  -0.001 -0.1291  0.5389  0.9822
  304SOL     MW 4137   3.688   0.119   0.027 -0.0011 -0.0013  0.0020
  305SOL     OW 4138   0.237   2.286   0.123 -0.1746  0.7308 -0.0448
  305SOL    HW1 4139   0.323   2.328   0.132 -0.6787  1.4260  1.8444
  305SOL    HW2 4140   0.178   2.358   0.103 -0.8282  0.4388  0.7744
  305SOL     MW 4141   0.241   2.301   0.121 -0.0011 -0.0013  0.0020
  306SOL     OW 4142   1.999   2.132   0.209  0.1567  0.3712 -0.0582
  306SOL    HW1 4143   2.082   2.137   0.257 -0.2605 -2.0601  1.0537
  306SOL    HW2 4144   2.034   2.122   0.120  1.6622 -0.3679  0.5779
  306SOL     MW 4145   2.014   2.131   0.204 -0.0011 -0.0013  0.0020
  307SOL     OW 4146   2.286   4.008   2.354  0.7644  0.2161 -0.2679
  307SOL    HW1 4147   2.378   4.036   2.360  0.6032  0.4399  1.5127
  307SOL    HW2 4148   2.286   3.937   2.419  1.4241 -1.4942 -2.0317
  307SOL     MW 4149   2.298   4.002   2.363 -0.0011 -0.0013  0.0020
  308SOL     OW 4150   3.446   4.947   0.545 -0.6862  0.1791  0.2506
  308SOL    HW1 4151   3.529   4.901   0.538  0.4680  2.3367 -1.2206
  308SOL    HW2 4152   3.399   4.876   0.589  0.2458 -1.6376 -1.5302
  308SOL     MW 4153   3.450   4.932   0.550 -0.0011 -0.0013  0.0020
  309SOL     OW 4154   4.798   2.560   0.129 -0.1638  0.1118 -0.2900
  309SOL    HW1 4155   4.838   2.484   0.086 -0.8696  0.2604 -1.2436
  309SOL    HW2 4156   4.758   2.540   0.213 -0.0527  4.2174  0.9779
  309SOL     MW 4157   4.798   2.547   0.135 -0.0011 -0.0013  0.0020
  310SOL     OW 4158   3.990   4.298   3.068 -0.0841  0.0791 -0.5925
  310SOL    HW1 4159   4.030   4.312   3.153  1.8978  0.4780 -1.5269
  310SOL    HW2 4160   4.035   4.220   3.034 -1.6310 -0.3881 -1.6960
  310SOL     MW 4161   4.001   4.289   3.075 -0.0011 -0.0013  0.0020
  311SOL     OW 4162   4.156   3.621   0.442 -0.2013  0.4123  0.3639
  311SOL    HW1 4163   4.221   3.586   0.503  1.2262 -0.6206 -1.6500
  311SOL    HW2 4164   4.137   3.558   0.373  0.5437  0.2632  0.2908
  311SOL     MW 4165   4.162   3.608   0.441 -0.0011 -0.0013  0.0020
  312SOL     OW 4166   2.944   4.688   2.733  0.0913 -0.4002 -0.2478
  312SOL    HW1 4167   2.859   4.702   2.693  0.7557  1.3448 -1.1553
  312SOL    HW2 4168   2.949   4.740   2.813  0.1247 -3.0503  1.6242
  312SOL     MW 4169   2.934   4.696   2.738 -0.0011 -0.0013  0.0020
  313SOL     OW 4170   0.416   3.973   0.259 -0.4789  0.4043  0.0664
  313SOL    HW1 4171   0.379   3.894   0.221  0.2383  0.4266 -0.7289
  313SOL    HW2 4172   0.347   3.995   0.322 -1.1974  1.2893 -0.9806
  313SOL     MW 4173   0.402   3.966   0.262 -0.0011 -0.0013  0.0020
  314SOL     OW 4174   3.909   3.641   2.926 -0.1418  0.2106 -0.4571
  314SOL    HW1 4175   3.986   3.589   2.951 -0.9172 -0.6372  0.2647
  314SOL    HW2 4176   3.840   3.603   2.981 -0.6027  0.5030 -0.8313
  314SOL     MW 4177   3.910   3.629   2.937 -0.0011 -0.0013  0.0020
  315SOL     OW 4178   3.588   4.579   0.407  0.6916 -0.2374  0.3777
  315SOL    HW1 4179   3.625   4.493   0.389 -0.7172 -0.4335 -2.2004
  315SOL    HW2 4180   3.594   4.624   0.322  0.9999 -1.2870 -0.1709
  315SOL     MW 4181   3.594   4.574   0.393 -0.0011 -0.0013  0.0020
  316SOL     OW 4182   1.993   1.660   3.030 -0.1201  0.0704  0.2708
  316SOL    HW1 4183   2.069   1.695   3.077  0.3299 -0.3977 -0.0987
  316SOL    HW2 4184   1.950   1.741   3.002  0.4257  0.2446 -0.0944
  316SOL     MW 4185   1.997   1.676   3.032 -0.0011 -0.0013  0.0020
  317SOL     OW 4186   2.819   4.945   0.200 -0.2868 -0.6123 -0.3971
  317SOL    HW1 4187   2.779   4.997   0.131  0.7574  0.5079 -0.2072
  317SOL    HW2 4188   2.809   5.012   0.268  1.0800  0.5752 -1.3197
  317SOL     MW 4189   2.813   4.961   0.200 -0.0011 -0.0013  0.0020
  318SOL     OW 4190   3.259   4.764   0.667 -0.4549  0.2523 -0.0593
  318SOL    HW1 4191   3.222   4.746   0.754 -1.7401 -0.6552 -0.7578
  318SOL    HW2 4192   3.181   4.751   0.613  0.2019 -3.0289 -0.3769
  318SOL     MW 4193   3.244   4.760   0.672 -0.0011 -0.0013  0.0020
  319SOL     OW 4194   2.889   4.252   2.755 -0.0852  0.0924 -0.0118
  319SOL    HW1 4195   2.946   4.269   2.680  0.9993 -0.8544  0.5563
  319SOL    HW2 4196   2.926   4.309   2.823  0.5450  1.7754 -1.6786
  319SOL     MW 4197   2.902   4.262   2.754 -0.0011 -0.0013  0.0020
  320SOL     OW 4198   4.811   4.759   0.056  0.5217  0.0413 -0.1703
  320SOL    HW1 4199   4.742   4.692   0.055  0.1463  0.3967  0.7356
  320SOL    HW2 4200   4.754   4.831   0.083 -0.4035 -0.9660  0.6644
  320SOL     MW 4201   4.794   4.759   0.060 -0.0011 -0.0013  0.0020
  321SOL     OW 4202   3.113   2.924   2.942  0.2452  0.2175  0.3363
  321SOL    HW1 4203   3.055   2.934   3.018 -0.9017 -1.9027 -0.1750
  321SOL    HW2 4204   3.072   2.975   2.872  0.3096 -0.8135 -0.4785
  321SOL     MW 4205   3.100   2.932   2.943 -0.0011 -0.0013  0.0020
  322SOL     OW 4206   2.431   2.108   0.050 -0.1334  0.0935  0.5024
  322SOL    HW1 4207   2.421   2.193   0.093  1.1549 -0.1049  1.2370
  322SOL    HW2 4208   2.523   2.113   0.024  0.3848  0.2175  2.2263
  322SOL     MW 4209   2.442   2.120   0.052 -0.0011 -0.0013  0.0020
  323SOL     OW 4210   1.498   3.202   2.920  0.2650  0.1724  0.6224
  323SOL    HW1 4211   1.481   3.116   2.957  1.1121  0.0177  0.6638
  323SOL    HW2 4212   1.535   3.169   2.838 -1.0094 -2.0975  0.8730
  323SOL     MW 4213   1.500   3.186   2.914 -0.0011 -0.0013  0.0020
  324SOL     OW 4214   3.322   4.527   0.471  0.0014  0.0860  0.0508
  324SOL    HW1 4215   3.288   4.576   0.546 -1.3381  0.0124 -0.4753
  324SOL    HW2 4216   3.413   4.558   0.468 -0.4248  1.3734 -0.3169
  324SOL     MW 4217   3.329   4.537   0.480 -0.0011 -0.0013  0.0020
  325SOL     OW 4218   4.164   3.097   2.928 -0.4624 -0.0478 -0.3382
  325SOL    HW1 4219   4.096   3.106   2.861 -0.8724  1.0193  0.1812
  325SOL    HW2 4220   4.203   3.013   2.904 -1.7208 -0.5192 -0.7790
  325SOL     MW 4221   4.160   3.087   2.916 -0.0011 -0.0013  0.0020
  326SOL     OW 4222   0.637   0.862   0.414  0.1888  0.3742 -0.1975
  326SOL    HW1 4223   0.624   0.814   0.332  2.4244  0.1471 -0.4776
  326SOL    HW2 4224   0.547   0.877   0.441 -0.1265 -2.1192  0.4392
  326SOL     MW 4225   0.623   0.857   0.407 -0.0011 -0.0013  0.0020
  327SOL     OW 4226   2.551   3.902   2.606  0.6217  0.1509  0.2452
  327SOL    HW1 4227   2.637   3.921   2.643  0.0988  1.1454  0.9967
  327SOL    HW2 4228   2.499   3.952   2.670  0.7569 -1.0763  1.3597
  327SOL     MW 4229   2.556   3.911   2.620 -0.0011 -0.0013  0.0020
  328SOL     OW 4230   4.277   3.974   0.425 -0.5535 -0.0312  0.0188
  328SOL    HW1 4231   4.187   3.944   0.416 -1.5226  1.6479  2.8127
  328SOL    HW2 4232   4.320   3.890   0.440 -1.1973 -0.0675  1.9265
  328SOL     MW 4233   4.271   3.959   0.426 -0.0011 -0.0013  0.0020
  329SOL     OW 4234   2.183   2.728   2.934 -0.2569 -0.0991 -0.4266
  329SOL    HW1 4235   2.153   2.769   2.852  1.6619  1.0543 -0.6198
  329SOL    HW2 4236   2.130   2.776   2.997 -1.2422 -2.6657  0.8383
  329SOL     MW 4237   2.172   2.740   2.931 -0.0011 -0.0013  0.0020
  330SOL     OW 4238   4.078   0.394   0.336 -0.3955  0.0103  0.0877
  330SOL    HW1 4239   4.030   0.311   0.346  0.1006 -0.3325 -0.2848
  330SOL    HW2 4240   4.108   0.383   0.245  0.6085 -1.6898  0.5688
  330SOL     MW 4241   4.076   0.381   0.325 -0.0011 -0.0013  0.0020
  331SOL     OW 4242   0.289   3.776   0.118  0.5164 -0.5627  0.6860
  331SOL    HW1 4243   0.306   3.765   0.025 -0.7704  1.3044  0.1733
  331SOL    HW2 4244   0.282   3.687   0.152 -0.4695 -0.2659  1.2956
  331SOL     MW 4245   0.291   3.763   0.110 -0.0011 -0.0013  0.0020
  332SOL     OW 4246   3.090   3.168   0.092 -0.1068  0.5488 -0.0118
  332SOL    HW1 4247   3.157   3.127   0.146 -0.0093  0.6558 -0.0512
  332SOL    HW2 4248   3.028   3.097   0.073  2.4260 -1.1905 -2.4774
  332SOL     MW 4249   3.091   3.153   0.097 -0.0011 -0.0013  0.0020
  333SOL     OW 4250   0.417   4.531   3.019 -0.8983 -0.2669 -0.2387
  333SOL    HW1 4251   0.461   4.451   2.989  0.7797 -0.2162  1.9261
  333SOL    HW2 4252   0.347   4.548   2.955 -1.3484 -0.5509  0.1664
  333SOL     MW 4253   0.413   4.522   3.006 -0.0011 -0.0013  0.0020
  334SOL     OW 4254   3.833   3.571   0.257 -0.0493  0.0277  0.4946
  334SOL    HW1 4255   3.826   3.650   0.311 -1.0307  2.1411 -2.4364
  334SOL    HW2 4256   3.762   3.516   0.289 -1.0101  0.5834 -0.5890
  334SOL     MW 4257   3.822   3.574   0.268 -0.0011 -0.0013  0.0020
  335SOL     OW 4258   3.039   3.532   2.770 -0.1640 -0.0437  0.4278
  335SOL    HW1 4259   3.112   3.473   2.788  0.9008  0.7223 -1.0753
  335SOL    HW2 4260   2.968   3.502   2.826  0.4409 -0.7999  0.8053
  335SOL     MW 4261   3.039   3.520   2.779 -0.0011 -0.0013  0.0020
  336SOL     OW 4262   2.260   3.813   2.555  1.2837 -0.0409  0.3796
  336SOL    HW1 4263   2.170   3.843   2.543  1.4199  0.7324  1.1771
  336SOL    HW2 4264   2.270   3.734   2.502  1.6493  1.4161 -1.8626
  336SOL     MW 4265   2.249   3.806   2.547 -0.0011 -0.0013  0.0020
  337SOL     OW 4266   0.696   4.949   2.717  0.2030 -0.0946  0.3776
  337SOL    HW1 4267   0.663   4.865   2.749  0.4707  0.2091  1.4812
  337SOL    HW2 4268   0.641   5.011   2.765  0.9448  1.1450 -0.3353
  337SOL     MW 4269   0.684   4.946   2.727 -0.0011 -0.0013  0.0020
  338SOL     OW 4270   4.251   2.852   2.905 -0.1750  0.6387  0.1258
  338SOL    HW1 4271   4.190   2.816   2.970  2.0800 -0.2884  1.8841
  338SOL    HW2 4272   4.332   2.866   2.953  0.6716 -1.7568 -0.4750
  338SOL     MW 4273   4.253   2.849   2.920 -0.0011 -0.0013  0.0020
  339SOL     OW 4274   4.133   3.491   3.024  0.3265 -0.1738 -0.2645
  339SOL    HW1 4275   4.223   3.470   3.000  0.9219  1.4703  0.3899
  339SOL    HW2 4276   4.136   3.509   3.118  0.9305  0.1082 -0.3290
  339SOL     MW 4277   4.145   3.491   3.033 -0.0011 -0.0013  0.0020
  340SOL     OW 4278   1.687   0.507   0.019  0.3194 -0.7287 -0.5686
  340SOL    HW1 4279   1.648   0.554  -0.055  1.1537  1.0247  0.0544
  340SOL    HW2 4280   1.612   0.473   0.068  1.2297 -1.7238  0.1921
  340SOL     MW 4281   1.672   0.509   0.015 -0.0011 -0.0013  0.0020
  341SOL     OW 4282   2.556   2.794   2.871 -0.0293 -0.2355  0.1040
  341SOL    HW1 4283   2.487   2.819   2.809 -0.0194  0.4461  0.3551
  341SOL    HW2 4284   2.515   2.719   2.913 -1.5069 -0.0919 -1.0101
  341SOL     MW 4285   2.542   2.788   2.868 -0.0011 -0.0013  0.0020
  342SOL     OW 4286   3.532   4.980   2.897  0.2996  0.4701 -0.3143
  342SOL    HW1 4287   3.619   4.986   2.936 -0.2026 -0.0141  0.9396
  342SOL    HW2 4288   3.551   4.923   2.823  1.4114 -0.4315  0.6121
  342SOL     MW 4289   3.546   4.973   2.893 -0.0011 -0.0013  0.0020
  343SOL     OW 4290   2.883   0.599   0.356  0.5555 -0.2781  0.0306
  343SOL    HW1 4291   2.882   0.562   0.268 -0.0773  0.1957 -0.1730
  343SOL    HW2 4292   2.823   0.673   0.345  0.1515 -0.7670 -1.2651
  343SOL     MW 4293   2.875   0.604   0.343 -0.0011 -0.0013  0.0020
  344SOL     OW 4294   3.021   4.474   2.880  0.2019 -0.1755 -0.1225
  344SOL    HW1 4295   2.979   4.543   2.829 -0.6696  0.2800  1.1521
  344SOL    HW2 4296   3.041   4.518   2.963 -2.3594  1.3397 -0.1899
  344SOL     MW 4297   3.018   4.489   2.884 -0.0011 -0.0013  0.0020
  345SOL     OW 4298   3.607   4.782   2.725  0.2974 -0.1868  0.2048
  345SOL    HW1 4299   3.640   4.728   2.796  0.4880  0.6084  0.7278
  345SOL    HW2 4300   3.522   4.744   2.703  0.4797  0.1894 -1.2585
  345SOL     MW 4301   3.600   4.770   2.731 -0.0011 -0.0013  0.0020
  346SOL     OW 4302   3.873   2.837   2.903  0.2923  0.2013  0.2759
  346SOL    HW1 4303   3.811   2.765   2.890  2.0111 -1.4038  0.5878
  346SOL    HW2 4304   3.811   2.908   2.919  1.7349  1.5754 -0.0368
  346SOL     MW 4305   3.857   2.837   2.903 -0.0011 -0.0013  0.0020
  347SOL     OW 4306   1.627   4.616   2.626 -0.7456 -0.0752 -0.3164
  347SOL    HW1 4307   1.659   4.542   2.574  0.2182  0.1177 -0.0113
  347SOL    HW2 4308   1.685   4.686   2.596 -1.1799  0.2629 -0.3831
  347SOL     MW 4309   1.638   4.616   2.615 -0.0011 -0.0013  0.0020
  348SOL     OW 4310   1.427   4.283   0.095  0.0226  0.3571  0.4914
  348SOL    HW1 4311   1.450   4.231   0.172 -1.0903  0.5756  0.9905
  348SOL    HW2 4312   1.505   4.292   0.041  0.0964  0.2423  0.5772
  348SOL     MW 4313   1.440   4.277   0.098 -0.0011 -0.0013  0.0020
  349SOL     OW 4314   2.320   2.913   2.716 -0.3768 -0.1403  0.1998
  349SOL    HW1 4315   2.309   2.967   2.794  0.6289  2.0997 -1.1131
  349SOL    HW2 4316   2.320   2.975   2.643  0.5425 -0.1125  0.1996
  349SOL     MW 4317   2.319   2.929   2.717 -0.0011 -0.0013  0.0020
  350SOL     OW 4318   2.683   4.721   2.655 -0.5049  0.0243 -0.4558
  350SOL    HW1 4319   2.636   4.667   2.719  0.9480 -1.5342 -0.6324
  350SOL    HW2 4320   2.664   4.810   2.685 -2.1440 -0.2619 -0.5767
  350SOL     MW 4321   2.675   4.725   2.668 -0.0011 -0.0013  0.0020
  351SOL     OW 4322   2.091   2.051   3.049  0.7214 -0.1108  0.4426
  351SOL    HW1 4323   2.157   2.079   2.986 -1.2066  0.8349 -1.2682
  351SOL    HW2 4324   2.125   1.967   3.080  1.5576 -0.6770 -1.8089
  351SOL     MW 4325   2.104   2.044   3.045 -0.0011 -0.0013  0.0020
  352SOL     OW 4326   2.319   3.103   2.934 -0.1463 -0.0009  0.0892
  352SOL    HW1 4327   2.234   3.143   2.950 -0.7867 -0.7324 -1.2983
  352SOL    HW2 4328   2.365   3.175   2.890  0.0766 -1.5278 -2.3672
  352SOL     MW 4329   2.314   3.118   2.930 -0.0011 -0.0013  0.0020
  353SOL     OW 4330   1.667   4.402   3.056 -0.4152 -0.1381 -0.0995
  353SOL    HW1 4331   1.736   4.460   3.088 -0.9026 -0.6662  2.1136
  353SOL    HW2 4332   1.616   4.459   2.999  1.4290  2.3090  0.5325
  353SOL     MW 4333   1.669   4.417   3.053 -0.0011 -0.0013  0.0020
  354SOL     OW 4334   4.895   3.408   0.196  0.5132  0.1401  0.2615
  354SOL    HW1 4335   4.817   3.403   0.250 -1.6963 -2.0554 -2.7875
  354SOL    HW2 4336   4.896   3.502   0.183  1.1730  0.2935  1.2634
  354SOL     MW 4337   4.885   3.420   0.202 -0.0011 -0.0013  0.0020
  355SOL     OW 4338   2.338   2.777   0.054 -0.0874  0.2359 -0.0042
  355SOL    HW1 4339   2.302   2.734  -0.023  0.5905  2.2395 -1.5191
  355SOL    HW2 4340   2.264   2.786   0.113  0.3033  1.0383  0.3881
  355SOL     MW 4341   2.324   2.773   0.052 -0.0011 -0.0013  0.0020
  356SOL     OW 4342   2.515   4.941   3.013 -0.1225  0.3620  0.1194
  356SOL    HW1 4343   2.573   4.865   3.024 -0.5339  0.1047  0.5307
  356SOL    HW2 4344   2.429   4.901   3.022 -0.3705  1.2368  2.0301
  356SOL     MW 4345   2.512   4.926   3.016 -0.0011 -0.0013  0.0020
  357SOL     OW 4346   2.596   4.992   2.749  0.0088  0.0136 -0.0732
  357SOL    HW1 4347   2.567   4.967   2.836 -1.9634  0.0807 -0.6579
  357SOL    HW2 4348   2.520   4.967   2.697  0.2831 -0.1016 -0.4251
  357SOL     MW 4349   2.582   4.986   2.753 -0.0011 -0.0013  0.0020
  358SOL     OW 4350   1.722   1.799   0.182  0.2526 -0.2090 -0.2587
  358SOL    HW1 4351   1.742   1.710   0.155 -2.6956 -0.5859 -1.5325
  358SOL    HW2 4352   1.682   1.837   0.104 -1.1736 -0.1681  0.4619
  358SOL     MW 4353   1.719   1.792   0.168 -0.0011 -0.0013  0.0020
  359SOL     OW 4354   4.406   3.216   2.799  0.2725  0.0786 -0.2893
  359SOL    HW1 4355   4.330   3.173   2.839  0.3545  0.3526  0.1635
  359SOL    HW2 4356   4.373   3.222   2.709 -0.3931  0.1960 -0.0404
  359SOL     MW 4357   4.391   3.211   2.792 -0.0011 -0.0013  0.0020
  360SOL     OW 4358   3.969   4.248   0.405  0.3736 -0.1631  0.1126
  360SOL    HW1 4359   4.030   4.273   0.335  0.7180 -0.5254  0.2818
  360SOL    HW2 4360   4.012   4.276   0.485 -1.8816  0.5930  1.1425
  360SOL     MW 4361   3.983   4.255   0.406 -0.0011 -0.0013  0.0020
  361SOL     OW 4362   3.088   0.061   0.197 -0.2993  0.0634 -0.4044
  361SOL    HW1 4363   3.156   0.035   0.260 -0.9373  0.0331  0.2927
  361SOL    HW2 4364   3.015   0.075   0.258 -0.8868 -0.0545 -1.0712
  361SOL     MW 4365   3.088   0.059   0.214 -0.0011 -0.0013  0.0020
  362SOL     OW 4366   4.328   3.006   2.496 -0.2350  0.3143 -0.6519
  362SOL    HW1 4367   4.342   2.936   2.432  2.0344 -0.4044  0.5228
  362SOL    HW2 4368   4.418   3.037   2.504 -0.4100  0.5322  0.7350
  362SOL     MW 4369   4.342   3.001   2.489 -0.0011 -0.0013  0.0020
  363SOL     OW 4370   2.979   3.111   2.786  0.0280  0.4135 -0.5480
  363SOL    HW1 4371   3.067   3.141   2.760 -0.3761  2.9563  0.7562
  363SOL    HW2 4372   2.931   3.101   2.704 -0.9865 -0.9941  0.1912
  363SOL     MW 4373   2.984   3.114   2.771 -0.0011 -0.0013  0.0020
  364SOL     OW 4374   3.815   5.043   2.990  0.1865 -0.0883 -0.3970
  364SOL    HW1 4375   3.841   5.014   2.903  1.4043 -0.8106  0.1779
  364SOL    HW2 4376   3.872   4.996   3.051 -0.6505  1.2511  1.5100
  364SOL     MW 4377   3.826   5.033   2.987 -0.0011 -0.0013  0.0020
  365SOL     OW 4378   4.450   4.665   0.263 -0.0954 -0.2850 -0.1034
  365SOL    HW1 4379   4.421   4.587   0.310 -0.0267  0.4950  1.2755
  365SOL    HW2 4380   4.488   4.724   0.328  0.3504 -1.5996  0.8553
  365SOL     MW 4381   4.451   4.663   0.278 -0.0011 -0.0013  0.0020
  366SOL     OW 4382   3.629   3.423   0.378 -0.2024 -0.1323 -0.2236
  366SOL    HW1 4383   3.561   3.449   0.441  0.1978 -0.0443  0.1756
  366SOL    HW2 4384   3.666   3.345   0.418 -1.7280 -0.3523  0.8166
  366SOL     MW 4385   3.625   3.416   0.391 -0.0011 -0.0013  0.0020
  367SOL     OW 4386   2.294   4.469   2.883 -0.3148  0.0496 -0.6974
  367SOL    HW1 4387   2.385   4.485   2.857 -0.2144 -2.7922 -2.5242
  367SOL    HW2 4388   2.246   4.517   2.816  0.2660 -0.9355 -1.8594
  367SOL     MW 4389   2.300   4.478   2.870 -0.0011 -0.0013  0.0020
  368SOL     OW 4390   3.991   3.217   0.009 -0.2671  0.0087  0.5045
  368SOL    HW1 4391   4.023   3.304  -0.017 -1.5341  0.2522 -0.3267
  368SOL    HW2 4392   4.045   3.153  -0.037  3.5918  1.9796  1.8325
  368SOL     MW 4393   4.002   3.220  -0.000 -0.0011 -0.0013  0.0020
  369SOL     OW 4394   0.708   4.515   0.152 -0.5209 -0.4299  0.6319
  369SOL    HW1 4395   0.617   4.525   0.178 -0.6443 -1.0630  0.4455
  369SOL    HW2 4396   0.724   4.588   0.091  0.5268  0.0067  1.3934
  369SOL     MW 4397   0.698   4.526   0.147 -0.0011 -0.0013  0.0020
  370SOL     OW 4398   3.331   3.079   0.221  0.1315 -0.0295  0.5135
  370SOL    HW1 4399   3.354   2.990   0.247 -4.1940 -1.5234  0.0466
  370SOL    HW2 4400   3.414   3.127   0.214  0.4508 -0.7538 -1.2520
  370SOL     MW 4401   3.345   3.074   0.223 -0.0011 -0.0013  0.0020
  371SOL     OW 4402   1.607   1.507   3.065 -0.4442  0.3869 -0.2444
  371SOL    HW1 4403   1.673   1.512   3.135 -2.7224 -2.9470  2.5263
  371SOL    HW2 4404   1.652   1.494   2.982 -1.4710 -0.2210 -0.7248
  371SOL     MW 4405   1.621   1.506   3.064 -0.0011 -0.0013  0.0020
  372SOL     OW 4406   1.627   3.438   2.933  0.1424  0.0013 -0.1645
  372SOL    HW1 4407   1.597   3.348   2.944  2.0799 -0.4315  2.1696
  372SOL    HW2 4408   1.619   3.457   2.839 -0.0981  0.2675 -0.0926
  372SOL     MW 4409   1.622   3.429   2.922 -0.0011 -0.0013  0.0020
  373SOL     OW 4410   0.024   4.056   3.077  0.0956 -0.3276 -0.5783
  373SOL    HW1 4411   0.115   4.057   3.106  1.0617  0.0837 -3.3018
  373SOL    HW2 4412   0.036   4.097   2.991  0.5203 -2.3552 -1.5597
  373SOL     MW 4413   0.037   4.061   3.069 -0.0011 -0.0013  0.0020
  374SOL     OW 4414   4.172   5.065   0.426  0.3361 -0.4553  0.0927
  374SOL    HW1 4415   4.238   5.129   0.454  0.4119 -0.6858  0.4417
  374SOL    HW2 4416   4.110   5.073   0.499 -0.3971  0.1807 -0.5810
  374SOL     MW 4417   4.172   5.075   0.439 -0.0011 -0.0013  0.0020
  375SOL     OW 4418   4.126   4.068   3.028  0.2533 -0.6552 -0.4010
  375SOL    HW1 4419   4.188   4.039   2.961  0.6285  0.2371 -0.4538
  375SOL    HW2 4420   4.055   4.005   3.013  0.7542 -1.2572 -0.3230
  375SOL     MW 4421   4.125   4.055   3.017 -0.0011 -0.0013  0.0020
  376SOL     OW 4422   4.930   3.703   0.250 -0.0438  0.0335  0.4387
  376SOL    HW1 4423   5.002   3.740   0.302  0.8413 -1.0004 -0.0010
  376SOL    HW2 4424   4.943   3.750   0.168 -0.0931  1.6851  1.3321
  376SOL     MW 4425   4.941   3.714   0.246 -0.0011 -0.0013  0.0020
  377SOL     OW 4426   4.065   2.724   3.077 -1.0888  0.3263  0.1487
  377SOL    HW1 4427   3.996   2.762   3.023 -0.2587 -1.0021 -1.9685
  377SOL    HW2 4428   4.096   2.655   3.018 -0.4389  1.4162 -0.8137
  377SOL     MW 4429   4.060   2.720   3.062 -0.0011 -0.0013  0.0020
  378SOL     OW 4430   3.072   5.058   3.037  0.1517  0.0097  0.5991
  378SOL    HW1 4431   3.058   5.118   3.111  3.1300 -1.5367  2.6437
  378SOL    HW2 4432   3.157   5.083   2.999 -0.3372  0.3099 -0.3270
  378SOL     MW 4433   3.082   5.069   3.042 -0.0011 -0.0013  0.0020
  379SOL     OW 4434   5.004   3.802   3.058 -0.3586 -0.5920 -0.2550
  379SOL    HW1 4435   5.058   3.754   2.995  1.0399  0.9946 -0.3371
  379SOL    HW2 4436   5.064   3.875   3.072 -1.2824 -0.1401  1.7638
  379SOL     MW 4437   5.019   3.805   3.051 -0.0011 -0.0013  0.0020
   5.12707   5.12707   3.08708
