# Supplementary material for: Resolving liquid-to-glass transitions of water under soft nanoconfinement
Source: Nat Commun. 2026 May 8;17:6224. doi: 10.1038/s41467-026-72955-y (PMC13369869; doi:10.1038/s41467-026-72955-y)
Supplement: Supplementary file 3 — Supplementary Data 1 [file 41467_2026_72955_MOESM3_ESM.zip › 260K/sim4/final.gro]

Lamellar phy in tip4pice water
 4417
    1phy    C35    1   3.490   1.721   1.699  0.2363  0.6836 -0.1509
    1phy    C33    2   3.401   1.699   1.823  0.0056 -0.0674  0.1921
    1phy    C34    3   3.306   1.818   1.818 -0.0111 -0.0305 -0.6719
    1phy    C32    4   3.348   1.555   1.810  0.0347  0.2505 -0.2067
    1phy    C31    5   3.275   1.490   1.927 -0.6819 -0.9859 -0.2877
    1phy    C30    6   3.192   1.366   1.900  0.0692 -0.0605 -0.3540
    1phy    C28    7   3.146   1.311   2.040  0.3617 -0.1851 -0.1796
    1phy    C29    8   2.991   1.309   2.050  0.0061  0.3340 -0.1508
    1phy    C27    9   3.225   1.177   2.075  0.0724 -0.5750 -0.1002
    1phy    C26   10   3.286   1.193   2.211 -0.4566  0.4850  0.0735
    1phy    C25   11   3.355   1.064   2.262  0.4465  0.3504 -0.0744
    1phy    C23   12   3.418   1.076   2.396  0.0126  0.2789  0.0046
    1phy    C24   13   3.339   1.011   2.515  0.0203 -0.0855  0.2096
    1phy    C22   14   3.566   1.040   2.379  0.2927  0.3504 -0.3587
    1phy    C21   15   3.657   1.102   2.482  0.2678  0.6349 -0.1363
    1phy    C20   16   3.807   1.058   2.480  0.0896 -0.5753 -0.3294
    1phy    C18   17   3.905   1.099   2.598  0.2379 -0.0010  0.2427
    1phy    O01   18   3.844   1.044   2.721 -0.8206 -0.0064  0.1488
    1phy    H01   19   3.901   1.069   2.790 -0.6226 -2.5807  1.0114
    1phy    C19   20   4.035   1.018   2.576  0.2991  0.4229 -0.1718
    1phy    C13   21   3.933   1.257   2.629 -0.4230  0.2274 -0.1193
    1phy     H3   22   3.979   1.309   2.541  1.1848 -0.5735  0.1972
    1phy    O33   23   4.041   1.267   2.722  0.1625  0.4548  0.1752
    1phy    H1B   24   4.050   1.358   2.745  0.4736  0.6815 -0.7926
    1phy    C12   25   3.817   1.352   2.666 -0.4727 -0.2373 -0.5989
    1phy    O11   26   3.787   1.358   2.804 -0.6677 -0.0703  1.0681
    1phy    H1A   27   3.703   1.398   2.808 -0.6914  0.0705 -0.2921
    2phy    C35   28   4.049   1.220   1.432 -0.2699  0.5763  0.4817
    2phy    C33   29   4.160   1.235   1.527  0.3754 -0.5807 -0.9904
    2phy    C34   30   4.106   1.280   1.660  0.5632 -0.3458  0.1465
    2phy    C32   31   4.244   1.109   1.535  0.2365 -0.1571 -0.0962
    2phy    C31   32   4.384   1.126   1.482 -0.5350  0.4862 -0.7696
    2phy    C30   33   4.448   0.984   1.482 -0.2308  0.2801 -0.4117
    2phy    C28   34   4.597   0.977   1.436  0.0731 -0.6447 -0.7538
    2phy    C29   35   4.690   0.951   1.555 -0.3469 -0.0807 -0.4869
    2phy    C27   36   4.600   0.878   1.320  0.3056  0.3285 -0.3505
    2phy    C26   37   4.690   0.910   1.202 -0.1193 -0.3532 -0.3137
    2phy    C25   38   4.685   0.795   1.107  0.1950  0.2832 -0.0735
    2phy    C23   39   4.790   0.804   0.996 -0.2133 -0.0259 -0.8748
    2phy    C24   40   4.849   0.663   0.983 -0.1941  0.0315  0.8080
    2phy    C22   41   4.728   0.855   0.862 -0.6987 -0.0855 -0.4216
    2phy    C21   42   4.829   0.919   0.769  0.2106 -0.4198  0.0068
    2phy    C20   43   4.751   0.944   0.637 -0.5261  0.1419  0.0688
    2phy    C18   44   4.831   1.011   0.513 -0.5973 -0.1821  0.2065
    2phy    O01   45   4.901   1.123   0.567 -0.0519 -0.3669 -0.0363
    2phy    H01   46   4.851   1.188   0.611  3.1191  3.0576 -0.9964
    2phy    C19   47   4.717   1.072   0.438  0.0981 -0.5203  1.0594
    2phy    C13   48   4.926   0.918   0.426 -0.4101 -0.2153  0.2481
    2phy     H3   49   4.979   0.856   0.502  0.9741 -0.4755 -0.8872
    2phy    O33   50   4.872   0.810   0.346 -0.0131  0.2321  0.5645
    2phy    H1B   51   4.872   0.832   0.255 -0.1261  1.2475  0.8078
    2phy    C12   52   5.065   0.966   0.366  0.0570  0.6561  0.2438
    2phy    O11   53   5.131   1.073   0.426 -0.2144  0.1846 -0.4235
    2phy    H1A   54   5.068   1.103   0.489 -0.5377  1.7472 -1.4441
    3phy    C35   55   0.116   4.943   0.992 -0.2440  0.2051 -0.4965
    3phy    C33   56   0.024   4.845   1.065 -0.1244 -0.2499 -0.0437
    3phy    C34   57   0.107   4.725   1.115 -0.2278 -0.5466 -0.0622
    3phy    C32   58  -0.039   4.909   1.194 -0.5512 -0.0151  0.1204
    3phy    C31   59  -0.168   4.991   1.157  0.2375 -0.2356  0.7489
    3phy    C30   60  -0.230   5.074   1.274 -0.7092 -0.0376  0.1809
    3phy    C28   61  -0.365   5.147   1.234  0.8081 -0.0379  0.7150
    3phy    C29   62  -0.443   5.189   1.365  0.0930  0.3583  0.6686
    3phy    C27   63  -0.345   5.277   1.142 -0.6776 -0.5892 -0.4448
    3phy    C26   64  -0.433   5.318   1.022 -0.6684 -0.6800  0.4634
    3phy    C25   65  -0.381   5.443   0.954  0.2679  0.1945 -0.2468
    3phy    C23   66  -0.457   5.486   0.829 -0.2260  0.1322  0.0068
    3phy    C24   67  -0.577   5.577   0.864 -0.6887 -0.3859  0.0984
    3phy    C22   68  -0.356   5.549   0.724 -0.2163  0.0238  0.5206
    3phy    C21   69  -0.382   5.489   0.591  0.5248  0.1291  0.5282
    3phy    C20   70  -0.311   5.578   0.486  0.2725  0.1949  0.3224
    3phy    C18   71  -0.380   5.606   0.347  0.2392 -0.4090 -0.7605
    3phy    O01   72  -0.421   5.476   0.303 -0.2539  0.2064  0.0729
    3phy    H01   73  -0.345   5.422   0.295 -0.1290  0.5148 -1.1084
    3phy    C19   74  -0.259   5.648   0.265 -0.2128  0.3754 -0.2181
    3phy    C13   75  -0.502   5.711   0.357 -0.3767 -0.1467  0.8876
    3phy     H3   76  -0.579   5.655   0.415 -2.1157 -0.8593 -1.8917
    3phy    O33   77  -0.490   5.830   0.437  0.2216  0.0125 -0.3126
    3phy    H1B   78  -0.417   5.886   0.421 -0.3861  0.7358 -0.6265
    3phy    C12   79  -0.616   5.716   0.241 -0.6487 -0.8546 -0.1083
    3phy    O11   80  -0.622   5.616   0.141 -0.0426  0.0508 -0.2177
    3phy    H1A   81  -0.623   5.529   0.177  0.5960  0.6627  1.3812
    4phy    C35   82   1.676   4.541   1.768 -0.2957 -0.1194  0.2058
    4phy    C33   83   1.626   4.675   1.823  0.3270 -0.1909 -0.5776
    4phy    C34   84   1.733   4.722   1.927 -0.3357  0.1082  0.3346
    4phy    C32   85   1.597   4.775   1.709  0.1112  0.3488 -0.7200
    4phy    C31   86   1.474   4.854   1.729  0.3023 -0.3370 -0.1178
    4phy    C30   87   1.400   4.903   1.602  0.2606  0.0160 -0.3141
    4phy    C28   88   1.261   4.973   1.615 -0.0489 -0.1816 -0.4010
    4phy    C29   89   1.250   5.075   1.504  0.1941 -0.0064  0.6716
    4phy    C27   90   1.147   4.876   1.598 -0.0919 -0.1578  0.8859
    4phy    C26   91   1.026   4.914   1.687  0.1889 -0.1239 -0.1981
    4phy    C25   92   0.897   4.831   1.669 -0.3104 -0.4790  0.4741
    4phy    C23   93   0.785   4.847   1.774 -0.7151  0.5627  0.3186
    4phy    C24   94   0.666   4.924   1.716  0.0052 -0.3368  1.1805
    4phy    C22   95   0.734   4.708   1.822  0.2795  0.3144 -0.0837
    4phy    C21   96   0.712   4.686   1.973 -0.0351  0.0181  0.3548
    4phy    C20   97   0.664   4.541   1.987 -0.5991 -0.6818  0.2936
    4phy    C18   98   0.645   4.482   2.140 -0.5727 -0.4903 -0.4547
    4phy    O01   99   0.593   4.572   2.247  0.1446 -0.9245  0.4578
    4phy    H01  100   0.591   4.526   2.329 -0.2493 -1.9200 -0.1000
    4phy    C19  101   0.527   4.384   2.117 -0.3481  0.2519 -0.0338
    4phy    C13  102   0.785   4.421   2.195 -0.5386  0.2708 -0.0201
    4phy     H3  103   0.843   4.366   2.117  0.8715  0.3261  0.9599
    4phy    O33  104   0.763   4.319   2.293 -0.2601  0.4639  0.6606
    4phy    H1B  105   0.734   4.351   2.376 -1.0168 -0.1291  0.6357
    4phy    C12  106   0.891   4.523   2.254 -0.0278 -0.3158  0.4189
    4phy    O11  107   0.854   4.587   2.373  0.4125 -0.0255 -0.5572
    4phy    H1A  108   0.768   4.622   2.358  0.1559  0.1083  1.0434
    5phy    C35  109   4.926   0.439   1.305  0.1001 -0.2013 -0.0084
    5phy    C33  110   4.946   0.533   1.424  0.5070  0.5801  0.6736
    5phy    C34  111   4.983   0.673   1.365 -0.2981  0.0634 -0.0940
    5phy    C32  112   4.820   0.533   1.511 -0.6385  0.6707  0.0939
    5phy    C31  113   4.843   0.578   1.658  0.8889 -0.1373  0.4331
    5phy    C30  114   4.715   0.572   1.745 -0.2311  0.0129  0.0011
    5phy    C28  115   4.746   0.585   1.897  0.3873 -0.3817  0.7587
    5phy    C29  116   4.702   0.719   1.949  0.3799  0.0080  0.7133
    5phy    C27  117   4.673   0.470   1.970  0.1554 -0.3189  0.1366
    5phy    C26  118   4.731   0.428   2.105  0.2595  0.5275 -0.4052
    5phy    C25  119   4.638   0.337   2.181 -0.0354  0.3042  0.3387
    5phy    C23  120   4.687   0.286   2.319 -0.4965  0.2305 -0.6526
    5phy    C24  121   4.705   0.389   2.430 -0.0146 -0.2835  0.0186
    5phy    C22  122   4.581   0.182   2.362 -0.3020 -0.1550 -0.1148
    5phy    C21  123   4.612   0.069   2.463  0.5107 -0.0151  0.1322
    5phy    C20  124   4.494  -0.030   2.477  0.3578 -0.1464 -0.1136
    5phy    C18  125   4.510  -0.158   2.570 -0.3548 -0.2946 -0.0734
    5phy    O01  126   4.584  -0.124   2.690  0.9150 -0.4526 -0.5677
    5phy    H01  127   4.540  -0.056   2.738 -1.1736  0.1625 -3.0951
    5phy    C19  128   4.364  -0.187   2.606 -0.8441 -0.0938 -0.0541
    5phy    C13  129   4.591  -0.273   2.490  0.5521 -0.2106 -0.5618
    5phy     H3  130   4.686  -0.230   2.448  1.3877 -0.8817  0.5690
    5phy    O33  131   4.529  -0.324   2.371  0.6415  0.1372  0.3042
    5phy    H1B  132   4.474  -0.258   2.333  1.1171 -0.7762 -2.1613
    5phy    C12  133   4.643  -0.395   2.574  0.0953  0.7779  0.3955
    5phy    O11  134   4.704  -0.372   2.703  0.0651  0.4042  0.2763
    5phy    H1A  135   4.708  -0.279   2.709 -0.9558  0.4271  0.6066
    6phy    C35  136   0.759   1.870   1.119 -0.2562 -0.1168 -0.3333
    6phy    C33  137   0.629   1.938   1.145  0.0950  0.0386 -0.6087
    6phy    C34  138   0.602   1.909   1.302 -0.3008  0.3566 -0.2068
    6phy    C32  139   0.627   2.088   1.105  0.0287  0.2368 -0.2007
    6phy    C31  140   0.497   2.133   1.037  0.2590 -0.0096 -0.3342
    6phy    C30  141   0.478   2.284   1.039  0.1165 -0.2603 -0.3280
    6phy    C28  142   0.348   2.333   0.971  0.5937  0.0932 -0.5509
    6phy    C29  143   0.233   2.325   1.070  0.1019 -0.3678  0.0734
    6phy    C27  144   0.364   2.478   0.920  0.0787 -0.5139 -0.0867
    6phy    C26  145   0.337   2.490   0.773  0.8309  0.2693  0.6301
    6phy    C25  146   0.377   2.622   0.712 -0.1244  0.1236 -0.6108
    6phy    C23  147   0.325   2.643   0.572  0.4076 -0.2466  0.2722
    6phy    C24  148   0.257   2.776   0.550 -0.4115 -0.4542 -0.0836
    6phy    C22  149   0.436   2.619   0.470  0.1906 -0.3625  0.0979
    6phy    C21  150   0.397   2.542   0.346  0.1560 -0.2700 -0.3184
    6phy    C20  151   0.524   2.538   0.264  0.1706  0.0450  0.5898
    6phy    C18  152   0.527   2.471   0.125 -0.3474 -0.3997 -0.5581
    6phy    O01  153   0.497   2.333   0.145  0.2591  0.3373 -0.3454
    6phy    H01  154   0.411   2.316   0.180  0.8721 -1.7716  0.2318
    6phy    C19  155   0.681   2.475   0.100 -0.2395  0.0854  0.7449
    6phy    C13  156   0.425   2.529   0.007  0.2529 -0.1615  0.8473
    6phy     H3  157   0.321   2.514   0.046 -0.5680 -0.4431 -1.3409
    6phy    O33  158   0.416   2.669  -0.015 -0.7031 -0.3717 -0.0516
    6phy    H1B  159   0.437   2.710   0.067 -1.3546  1.4686 -0.7575
    6phy    C12  160   0.390   2.449  -0.119 -0.3460  1.3992  0.7014
    6phy    O11  161   0.271   2.470  -0.186  0.0201 -0.0027 -0.0763
    6phy    H1A  162   0.280   2.548  -0.238 -1.1536  1.2863  1.5611
    7phy    C35  163   4.909   0.151   1.669  0.3858  0.2909 -0.4785
    7phy    C33  164   4.980   0.141   1.800 -0.0549  0.2500 -0.1562
    7phy    C34  165   5.041  -0.000   1.813 -0.0449  0.0744 -0.3444
    7phy    C32  166   5.090   0.252   1.811 -0.2183 -0.0458  0.2718
    7phy    C31  167   5.124   0.309   1.947  0.5728 -0.0843 -0.0024
    7phy    C30  168   5.177   0.450   1.953 -0.2321  0.3468  0.4387
    7phy    C28  169   5.232   0.489   2.092  0.3202  0.0256 -0.2846
    7phy    C29  170   5.378   0.541   2.068  0.6006 -0.1952  0.2000
    7phy    C27  171   5.146   0.604   2.148  0.8796  0.1586  0.3950
    7phy    C26  172   5.146   0.624   2.300  0.1938  0.3378  0.0369
    7phy    C25  173   5.064   0.743   2.359  0.4953 -0.7630 -0.0627
    7phy    C23  174   5.097   0.762   2.512  0.3598  0.2534 -0.4269
    7phy    C24  175   5.208   0.865   2.544  0.5326  0.0313 -0.2707
    7phy    C22  176   4.961   0.790   2.587 -0.1651 -0.2000  0.1010
    7phy    C21  177   4.925   0.712   2.713  0.5854  0.1868  0.2495
    7phy    C20  178   4.779   0.756   2.751  0.2152  0.8426 -0.1090
    7phy    C18  179   4.689   0.682   2.859  0.2704  0.4176 -0.0565
    7phy    O01  180   4.757   0.663   2.982  0.1187  0.0901  0.4905
    7phy    H01  181   4.767   0.571   2.997 -0.4723 -0.0351  0.1655
    7phy    C19  182   4.587   0.795   2.897  0.3280  0.0215 -0.2712
    7phy    C13  183   4.615   0.539   2.820  0.6376  0.8160  0.0598
    7phy     H3  184   4.574   0.548   2.716  1.9542 -1.9272 -0.7871
    7phy    O33  185   4.498   0.503   2.893 -0.1396 -0.0804 -0.1776
    7phy    H1B  186   4.526   0.499   2.982  0.2129 -0.7458 -0.3089
    7phy    C12  187   4.706   0.413   2.823  0.6909 -0.2403  0.1326
    7phy    O11  188   4.770   0.389   2.945  0.0161 -0.2644 -0.3456
    7phy    H1A  189   4.836   0.324   2.930  0.1636 -0.0799 -0.4930
    8phy    C35  190   0.049   0.986   1.586 -0.6076  0.0679  0.1217
    8phy    C33  191   0.063   0.887   1.704  0.4217  0.1639  0.1351
    8phy    C34  192  -0.055   0.893   1.804 -0.3693 -0.3998  0.0029
    8phy    C32  193   0.080   0.747   1.652 -0.3399 -0.0993 -0.2650
    8phy    C31  194   0.224   0.691   1.654  0.8469 -0.3632  0.0672
    8phy    C30  195   0.251   0.557   1.586 -0.7054  0.0662 -0.1803
    8phy    C28  196   0.393   0.508   1.562  0.2216  0.0404 -0.7304
    8phy    C29  197   0.438   0.427   1.688  0.5696  0.0302  0.2016
    8phy    C27  198   0.398   0.414   1.436  0.2386  0.8661 -0.2385
    8phy    C26  199   0.505   0.429   1.327 -0.2775  0.1885 -0.8761
    8phy    C25  200   0.469   0.360   1.191 -0.0710 -0.7981 -0.0520
    8phy    C23  201   0.578   0.367   1.077  0.0913 -0.1358 -0.1822
    8phy    C24  202   0.636   0.228   1.051 -0.1528 -0.1392  0.3111
    8phy    C22  203   0.526   0.445   0.957 -0.1758  0.0264  0.3270
    8phy    C21  204   0.619   0.552   0.901  0.3692 -0.3289 -0.9852
    8phy    C20  205   0.546   0.611   0.775 -0.3441  0.6644 -0.7418
    8phy    C18  206   0.624   0.724   0.697 -0.0806 -0.2228 -0.1717
    8phy    O01  207   0.667   0.831   0.784 -0.1677 -0.2669 -0.1986
    8phy    H01  208   0.589   0.874   0.814 -0.0861 -1.2342  1.5158
    8phy    C19  209   0.517   0.781   0.602  0.6502  0.0795  0.0745
    8phy    C13  210   0.753   0.676   0.614  0.1407 -0.5952 -0.1739
    8phy     H3  211   0.825   0.636   0.690 -0.5510 -1.6364 -0.0456
    8phy    O33  212   0.735   0.556   0.543 -0.0158 -0.3153 -0.1713
    8phy    H1B  213   0.681   0.582   0.471  1.2340 -0.3754 -1.1806
    8phy    C12  214   0.877   0.759   0.553  0.0898  0.2762 -0.3137
    8phy    O11  215   0.889   0.891   0.576  0.3751 -0.8117  0.4533
    8phy    H1A  216   0.822   0.923   0.633 -0.9348 -0.0055 -1.4281
    9phy    C35  217   3.583   0.946   1.976  0.4062  0.2474  0.6995
    9phy    C33  218   3.727   0.916   1.934  0.2378 -0.0157 -0.8214
    9phy    C34  219   3.723   0.857   1.793 -0.3397  0.2334 -0.1600
    9phy    C32  220   3.832   1.028   1.946  0.2815 -0.0297 -0.2754
    9phy    C31  221   3.941   0.996   2.053 -0.4007 -0.2642  0.1717
    9phy    C30  222   4.011   1.128   2.092  0.0946 -0.0874 -0.2819
    9phy    C28  223   4.164   1.136   2.111  0.2908 -0.2171  0.1340
    9phy    C29  224   4.229   1.173   1.978  0.1593  0.6395  0.5585
    9phy    C27  225   4.200   1.225   2.234 -0.3957 -0.2705  0.6365
    9phy    C26  226   4.307   1.153   2.322 -0.0166  0.0758  0.1566
    9phy    C25  227   4.351   1.221   2.453 -0.1330  0.4268 -0.0694
    9phy    C23  228   4.449   1.154   2.553  0.3334 -0.5730  0.5525
    9phy    C24  229   4.585   1.148   2.487 -0.5957  0.2137  0.3097
    9phy    C22  230   4.455   1.242   2.682 -0.3538  0.1032 -0.5654
    9phy    C21  231   4.445   1.148   2.802  0.4455  0.1534 -0.3977
    9phy    C20  232   4.463   1.242   2.922  0.3859  0.4400 -0.2653
    9phy    C18  233   4.461   1.184   3.070  0.1182  0.3183  0.2208
    9phy    O01  234   4.565   1.086   3.084 -0.3753 -0.4129 -0.0340
    9phy    H01  235   4.543   1.023   3.150  0.4956  0.2646  0.9458
    9phy    C19  236   4.505   1.306   3.152  0.4135 -0.0228 -0.6220
    9phy    C13  237   4.318   1.111   3.113 -0.4415 -0.3518 -0.6598
    9phy     H3  238   4.289   1.040   3.030 -1.3493 -0.2380 -0.4546
    9phy    O33  239   4.203   1.198   3.104  0.1138  0.2568  0.1533
    9phy    H1B  240   4.128   1.145   3.084  0.6802 -2.1480  3.4920
    9phy    C12  241   4.319   1.031   3.249 -0.6436  0.2350 -0.2288
    9phy    O11  242   4.432   0.950   3.272  0.2681  0.0400 -0.1209
    9phy    H1A  243   4.425   0.905   3.354  0.5077 -1.4167 -0.8766
   10phy    C35  244   4.960   1.153   1.194  0.3113 -0.5160 -0.0070
   10phy    C33  245   4.981   1.254   1.305 -0.9542 -0.6370 -0.5991
   10phy    C34  246   4.914   1.220   1.435 -0.4282  0.1528  0.3964
   10phy    C32  247   5.135   1.289   1.311  0.6151 -0.1610 -0.4719
   10phy    C31  248   5.178   1.433   1.314 -0.6897  0.5333 -0.1533
   10phy    C30  249   5.328   1.450   1.323  0.0696  0.2536 -0.1171
   10phy    C28  250   5.386   1.595   1.305  0.7300  0.3495 -0.1774
   10phy    C29  251   5.509   1.631   1.389 -0.4873 -0.1269  0.1126
   10phy    C27  252   5.422   1.610   1.156  0.4068 -0.2113 -0.2156
   10phy    C26  253   5.339   1.714   1.088  0.4628 -0.1531  0.1623
   10phy    C25  254   5.374   1.717   0.936  0.2295 -0.0461 -0.0899
   10phy    C23  255   5.290   1.823   0.860 -0.0174  0.0814 -0.9208
   10phy    C24  256   5.375   1.946   0.854 -0.1349  0.8148  0.3205
   10phy    C22  257   5.250   1.789   0.717 -0.2618 -0.2265  0.4310
   10phy    C21  258   5.123   1.703   0.707 -0.1183  0.3734  0.1209
   10phy    C20  259   5.104   1.644   0.569 -0.1915 -0.1356  0.0359
   10phy    C18  260   5.013   1.518   0.555  0.4312 -0.0966  0.3157
   10phy    O01  261   5.057   1.426   0.655  0.0184 -0.4418  0.3436
   10phy    H01  262   5.135   1.383   0.627 -1.4503 -1.9611 -1.6065
   10phy    C19  263   5.051   1.456   0.416 -0.0463  0.1153 -0.0152
   10phy    C13  264   4.858   1.541   0.561  0.7994 -0.2138 -0.1098
   10phy     H3  265   4.841   1.598   0.656  0.9529 -0.6687  0.1992
   10phy    O33  266   4.799   1.636   0.469  0.0772  0.3301 -0.2180
   10phy    H1B  267   4.807   1.608   0.380  0.5635  0.6980 -0.2954
   10phy    C12  268   4.757   1.435   0.621 -0.1364 -0.5440 -0.6425
   10phy    O11  269   4.808   1.325   0.687 -0.0580  0.3960 -0.3287
   10phy    H1A  270   4.898   1.340   0.706 -0.4559  1.9461  0.4445
   11phy    C35  271   0.303   2.391   2.436 -0.7566  0.0458 -0.1058
   11phy    C33  272   0.198   2.375   2.325 -0.3734  0.7341  0.0695
   11phy    C34  273   0.193   2.493   2.234  0.3767 -0.3851  0.2102
   11phy    C32  274   0.230   2.248   2.245  0.3759  1.2574  0.2511
   11phy    C31  275   0.106   2.161   2.221  0.2931 -0.0095  0.5986
   11phy    C30  276   0.145   2.044   2.138  0.0302 -0.5408  0.2506
   11phy    C28  277   0.039   1.942   2.086  0.3145 -0.2047  0.2661
   11phy    C29  278   0.067   1.899   1.940 -0.0111  0.4074  0.0656
   11phy    C27  279   0.033   1.815   2.184  0.0464 -0.3762  0.1106
   11phy    C26  280  -0.106   1.767   2.214  0.3478 -0.7566  0.1031
   11phy    C25  281  -0.103   1.619   2.230 -0.1514 -0.5798  0.0718
   11phy    C23  282  -0.234   1.548   2.280  0.5285 -0.3861  0.3236
   11phy    C24  283  -0.319   1.502   2.161  0.1608  0.3076 -0.0258
   11phy    C22  284  -0.202   1.417   2.355 -0.7390 -0.2409 -0.2031
   11phy    C21  285  -0.271   1.377   2.485 -0.3130 -0.1396 -0.1052
   11phy    C20  286  -0.168   1.295   2.572 -0.3313 -0.3562  0.6659
   11phy    C18  287  -0.192   1.280   2.726  0.2604  0.2336  0.4824
   11phy    O01  288  -0.326   1.220   2.755 -0.1052 -0.2780  0.3704
   11phy    H01  289  -0.323   1.172   2.835  2.3293 -1.5371 -0.3754
   11phy    C19  290  -0.102   1.161   2.756  0.0141 -0.2323 -0.3312
   11phy    C13  291  -0.168   1.409   2.819  0.4155  0.3763  0.3516
   11phy     H3  292  -0.080   1.465   2.778  0.6309 -0.9631 -1.0857
   11phy    O33  293  -0.125   1.378   2.951 -0.2949  0.1313  0.1585
   11phy    H1B  294  -0.059   1.440   2.978  1.1703 -1.3153  0.0961
   11phy    C12  295  -0.294   1.507   2.836  0.2560  0.2077 -0.1041
   11phy    O11  296  -0.382   1.515   2.728 -0.4921 -0.1319  0.3961
   11phy    H1A  297  -0.419   1.429   2.725 -1.3324  0.1748 -3.8497
   12phy    C35  298   1.249   1.555   2.262  0.2507  0.2648  0.2102
   12phy    C33  299   1.166   1.448   2.189 -0.5997 -0.2216 -0.1329
   12phy    C34  300   1.253   1.330   2.150  0.3791 -0.5261 -0.4301
   12phy    C32  301   1.058   1.395   2.285  0.2052  0.5766  0.4440
   12phy    C31  302   0.916   1.434   2.237 -0.0514 -0.3114 -0.1919
   12phy    C30  303   0.814   1.346   2.303  0.1615  0.3973 -0.0809
   12phy    C28  304   0.663   1.363   2.261  0.0810  0.1060  0.3837
   12phy    C29  305   0.627   1.274   2.145 -0.3577  0.1881 -0.2487
   12phy    C27  306   0.580   1.319   2.378 -0.0689 -0.7880  0.0655
   12phy    C26  307   0.493   1.437   2.434 -0.1740  0.4161 -0.3003
   12phy    C25  308   0.404   1.381   2.548  0.7295  0.4387  0.5943
   12phy    C23  309   0.282   1.455   2.601 -0.5265 -0.7626 -0.5143
   12phy    C24  310   0.166   1.476   2.504  0.0331  0.0566  0.3523
   12phy    C22  311   0.251   1.387   2.730  0.4494  0.1388  0.4867
   12phy    C21  312   0.233   1.473   2.849 -1.0284  0.5055 -0.7395
   12phy    C20  313   0.212   1.401   2.981 -0.0709  0.6132 -0.5691
   12phy    C18  314   0.170   1.471   3.119 -0.1101  0.0049 -0.0966
   12phy    O01  315   0.042   1.542   3.098 -0.1150  0.0855  0.0102
   12phy    H01  316   0.071   1.616   3.048  0.8832  0.4407  1.0898
   12phy    C19  317   0.140   1.336   3.191 -0.2046  0.4588  0.7318
   12phy    C13  318   0.290   1.569   3.175  0.2182 -0.2074 -0.4654
   12phy     H3  319   0.311   1.644   3.094  0.2448 -0.0911 -0.3503
   12phy    O33  320   0.414   1.498   3.182 -0.1968  0.0014 -0.0696
   12phy    H1B  321   0.419   1.455   3.265  3.4357  1.4831  0.6668
   12phy    C12  322   0.264   1.655   3.309  0.1852 -0.4110  0.4522
   12phy    O11  323   0.144   1.726   3.317  0.0926 -0.8868  0.0059
   12phy    H1A  324   0.168   1.804   3.362 -0.0404  0.4965 -2.2082
   13phy    C35  325   4.434   2.551   1.275  0.3686 -0.1208  0.5686
   13phy    C33  326   4.495   2.440   1.358  0.2283  0.1336  0.2770
   13phy    C34  327   4.450   2.303   1.305 -0.2648  0.3836 -0.5710
   13phy    C32  328   4.650   2.462   1.370  0.6673  0.0417  0.3078
   13phy    C31  329   4.690   2.407   1.509 -0.1567  0.0733  0.1081
   13phy    C30  330   4.844   2.407   1.522  0.5399 -0.0222  0.3229
   13phy    C28  331   4.878   2.380   1.669 -0.0887  0.6152 -0.4355
   13phy    C29  332   4.982   2.268   1.673  0.0666  0.5790 -0.0761
   13phy    C27  333   4.918   2.511   1.743  0.3891  0.2989 -0.0253
   13phy    C26  334   4.914   2.511   1.896  0.3369  0.8284  0.5113
   13phy    C25  335   4.920   2.651   1.952 -0.4690  0.3002 -0.5214
   13phy    C23  336   4.923   2.662   2.113 -0.2481  0.3399  0.1378
   13phy    C24  337   4.975   2.799   2.159 -0.7034  0.2782  0.0406
   13phy    C22  338   4.785   2.637   2.176 -0.4634 -0.5734 -0.0918
   13phy    C21  339   4.767   2.599   2.324 -0.3309 -0.1163  0.3536
   13phy    C20  340   4.619   2.581   2.355 -1.0906 -0.2488 -0.1188
   13phy    C18  341   4.565   2.567   2.504 -0.0210 -0.0473 -0.6623
   13phy    O01  342   4.638   2.654   2.592 -0.1995 -0.3209 -0.1992
   13phy    H01  343   4.712   2.614   2.633 -1.1958  0.5262  2.6566
   13phy    C19  344   4.421   2.621   2.499 -0.3804 -0.6742  0.1907
   13phy    C13  345   4.575   2.412   2.555 -0.5218 -0.4142 -0.1076
   13phy     H3  346   4.680   2.381   2.531 -0.8097 -0.5317 -1.3083
   13phy    O33  347   4.502   2.314   2.475  0.3201  0.2426  0.2107
   13phy    H1B  348   4.513   2.232   2.520  2.5105  0.4831  0.2496
   13phy    C12  349   4.557   2.379   2.708  0.4630  0.4857  0.8259
   13phy    O11  350   4.423   2.391   2.755 -0.3353  0.3169 -0.3389
   13phy    H1A  351   4.368   2.333   2.705 -2.1412  0.1516  1.6827
   14phy    C35  352   1.181   3.682   1.253 -0.0150  0.0660  0.2015
   14phy    C33  353   1.042   3.646   1.221  0.7415  0.1392 -0.0141
   14phy    C34  354   0.990   3.518   1.296 -0.2744 -0.3709 -0.3304
   14phy    C32  355   0.957   3.766   1.248  0.5926 -0.1676 -0.2980
   14phy    C31  356   0.861   3.815   1.138 -0.4828  0.0277  0.2347
   14phy    C30  357   0.811   3.956   1.174  0.3579 -0.2448  0.3007
   14phy    C28  358   0.676   3.997   1.105  0.7844 -0.3045 -0.2009
   14phy    C29  359   0.587   4.073   1.201  0.9352  0.4187  0.5690
   14phy    C27  360   0.691   4.075   0.973 -0.2752 -0.3704  0.5876
   14phy    C26  361   0.590   4.048   0.861 -0.2007  0.1169  0.3231
   14phy    C25  362   0.655   4.086   0.723 -0.0341  0.2523 -0.1918
   14phy    C23  363   0.564   4.050   0.609 -0.0599  0.4354  0.2848
   14phy    C24  364   0.504   4.178   0.552 -0.4177 -0.1988 -1.2132
   14phy    C22  365   0.633   3.977   0.493 -0.5527  0.1303 -0.4970
   14phy    C21  366   0.597   3.837   0.474  0.5567  0.1912  0.1287
   14phy    C20  367   0.683   3.772   0.356  0.3427 -0.4156  0.2605
   14phy    C18  368   0.639   3.621   0.311 -0.0207 -0.2291  0.4667
   14phy    O01  369   0.659   3.529   0.422  0.2958  0.2530  0.4671
   14phy    H01  370   0.748   3.521   0.452  0.4681 -0.5155 -0.2230
   14phy    C19  371   0.749   3.586   0.211  0.2659 -0.1947  0.1872
   14phy    C13  372   0.491   3.599   0.257 -0.0592 -0.4044  0.6124
   14phy     H3  373   0.430   3.623   0.348 -2.5562  2.6658 -1.6555
   14phy    O33  374   0.441   3.710   0.179 -0.2082 -0.1450  0.1620
   14phy    H1B  375   0.514   3.747   0.133 -0.2951 -1.4093 -1.0650
   14phy    C12  376   0.407   3.473   0.231 -0.0142 -0.0402 -0.6352
   14phy    O11  377   0.406   3.420   0.105  0.7924 -0.3001 -0.6502
   14phy    H1A  378   0.420   3.484   0.038  0.7490 -0.3540 -0.7117
   15phy    C35  379   0.837   4.008   1.866 -0.4416 -0.0736 -0.5327
   15phy    C33  380   0.772   4.063   1.743 -0.0795  0.4060 -0.0507
   15phy    C34  381   0.860   4.055   1.629 -0.0515  0.0749 -0.3887
   15phy    C32  382   0.644   3.985   1.694 -0.2622 -0.5466 -0.7691
   15phy    C31  383   0.520   4.063   1.727 -0.7101  0.6311 -0.1901
   15phy    C30  384   0.394   3.981   1.702  0.1626  0.0767  0.0829
   15phy    C28  385   0.266   4.062   1.742  0.2178  0.0684  0.2894
   15phy    C29  386   0.165   4.061   1.630  0.0863 -0.4125  0.5923
   15phy    C27  387   0.191   4.023   1.869 -0.1851  0.3016 -0.6092
   15phy    C26  388   0.197   4.128   1.977 -0.1097  0.5844  0.0910
   15phy    C25  389   0.107   4.107   2.099 -0.3216  0.5816  0.2585
   15phy    C23  390   0.090   4.218   2.205  0.3516  0.5417  0.1579
   15phy    C24  391  -0.058   4.229   2.252  0.1480  0.0572 -0.0059
   15phy    C22  392   0.203   4.203   2.305  0.4260 -0.5410 -0.2943
   15phy    C21  393   0.251   4.326   2.378  0.8138 -0.5402 -0.1689
   15phy    C20  394   0.365   4.285   2.473 -0.1289 -0.1499 -0.1467
   15phy    C18  395   0.414   4.383   2.585  0.0413 -0.5971 -0.6507
   15phy    O01  396   0.299   4.432   2.654 -0.0994 -0.2660  0.2588
   15phy    H01  397   0.235   4.364   2.667 -0.8258  0.2233 -0.6405
   15phy    C19  398   0.497   4.290   2.674 -0.1902 -0.4267  0.9685
   15phy    C13  399   0.488   4.519   2.533  0.2550 -0.6613  0.0879
   15phy     H3  400   0.423   4.572   2.459 -2.4602  1.0711  3.3980
   15phy    O33  401   0.608   4.485   2.458  0.1670  0.1597  0.4528
   15phy    H1B  402   0.678   4.475   2.519  0.3719 -0.9343  0.0530
   15phy    C12  403   0.515   4.643   2.629  0.3489  0.2600 -0.0656
   15phy    O11  404   0.414   4.671   2.729  0.2194  0.2880 -0.1098
   15phy    H1A  405   0.346   4.610   2.709 -0.7561  1.5454 -0.8106
   16phy    C35  406   4.812   4.862   1.987 -0.2061  0.4749  0.3481
   16phy    C33  407   4.838   4.974   2.080  0.2209  0.3980  0.0148
   16phy    C34  408   4.702   5.041   2.107  0.0769  0.1321 -0.5530
   16phy    C32  409   4.892   4.935   2.216  0.7974 -0.3949 -0.3911
   16phy    C31  410   5.033   4.877   2.223  0.3718 -0.2336  0.3226
   16phy    C30  411   5.079   4.842   2.369  0.2529  0.0867  0.2640
   16phy    C28  412   5.207   4.755   2.388 -0.3212 -0.9395  0.1108
   16phy    C29  413   5.330   4.855   2.399  0.1876  0.5050 -0.1863
   16phy    C27  414   5.209   4.675   2.517 -0.2609 -0.2115 -0.2872
   16phy    C26  415   5.108   4.561   2.526 -0.2708 -0.0502  0.5893
   16phy    C25  416   5.118   4.464   2.645  0.3171 -0.3613  0.6795
   16phy    C23  417   4.982   4.390   2.656 -1.1290 -0.3291 -0.3528
   16phy    C24  418   4.970   4.259   2.582 -0.0179 -0.2926  0.3756
   16phy    C22  419   4.962   4.357   2.802  0.9568  0.2531 -0.1556
   16phy    C21  420   4.855   4.439   2.871 -0.1614  0.1905  0.2384
   16phy    C20  421   4.862   4.420   3.024  0.2403  0.3003  0.2271
   16phy    C18  422   4.773   4.496   3.133  0.1898  0.0475 -0.5021
   16phy    O01  423   4.642   4.523   3.076  0.5601  0.7079  0.0433
   16phy    H01  424   4.642   4.580   3.001 -1.4434 -0.6472 -1.1092
   16phy    C19  425   4.738   4.384   3.238 -0.6641 -0.4077 -0.7744
   16phy    C13  426   4.840   4.635   3.176 -0.4239  0.1229 -0.8086
   16phy     H3  427   4.834   4.710   3.093 -2.0437  0.1767 -0.6625
   16phy    O33  428   4.981   4.626   3.210  0.8658 -0.5732  0.3113
   16phy    H1B  429   5.023   4.675   3.142  0.9491  0.2300  0.9227
   16phy    C12  430   4.766   4.727   3.285 -0.1304  0.1008 -0.3340
   16phy    O11  431   4.807   4.861   3.310  0.2638  0.3623 -0.3313
   16phy    H1A  432   4.897   4.863   3.336 -0.0334 -2.2672  1.1941
   17phy    C35  433   4.006   4.581   1.376  0.1877  0.2528  0.6390
   17phy    C33  434   3.897   4.543   1.468  0.7706  0.4901 -0.3152
   17phy    C34  435   3.781   4.642   1.440 -0.3663 -0.6292  0.4072
   17phy    C32  436   3.846   4.400   1.429 -0.6353 -0.3571  0.3778
   17phy    C31  437   3.797   4.316   1.546 -0.2558  0.3118  0.2569
   17phy    C30  438   3.792   4.161   1.515  0.3607  0.0732 -0.4808
   17phy    C28  439   3.751   4.072   1.634  0.0205 -0.0590  0.6512
   17phy    C29  440   3.640   3.978   1.581 -0.2933  0.1204 -0.3002
   17phy    C27  441   3.872   4.006   1.700 -0.2456 -0.0304 -0.2186
   17phy    C26  442   3.865   3.953   1.846  0.2137 -0.4247 -0.6100
   17phy    C25  443   3.997   3.902   1.887 -0.6306  0.7998 -0.6462
   17phy    C23  444   4.024   3.847   2.031 -0.0938 -0.0710  0.0538
   17phy    C24  445   4.001   3.694   2.043 -0.4814 -0.0668  0.2535
   17phy    C22  446   4.171   3.873   2.073 -0.4394  0.6370 -0.8658
   17phy    C21  447   4.202   3.935   2.215  0.6441  0.1173 -0.1559
   17phy    C20  448   4.349   3.969   2.232 -0.5177  0.2340  0.4937
   17phy    C18  449   4.400   4.063   2.353  0.6094  0.1330 -0.9307
   17phy    O01  450   4.323   4.034   2.475 -0.5959  0.4051 -0.2465
   17phy    H01  451   4.318   3.944   2.501 -2.0865  1.0378  2.0065
   17phy    C19  452   4.540   4.009   2.381  0.7889 -0.1348 -0.5994
   17phy    C13  453   4.403   4.225   2.339 -0.3642  0.0836  0.4100
   17phy     H3  454   4.467   4.243   2.248  2.2916 -0.1196  2.1393
   17phy    O33  455   4.485   4.297   2.432  0.3052 -0.1660 -0.1499
   17phy    H1B  456   4.491   4.387   2.406 -0.1400 -0.4192 -1.1875
   17phy    C12  457   4.260   4.295   2.318 -0.4570  0.0121 -0.4206
   17phy    O11  458   4.244   4.419   2.254  0.1388 -0.2215  0.0546
   17phy    H1A  459   4.313   4.470   2.292 -1.1464  0.5298  1.4980
   18phy    C35  460   0.358   2.935   1.036  0.1345 -0.6120  0.1168
   18phy    C33  461   0.501   2.958   1.073 -0.5759 -0.2135 -0.1726
   18phy    C34  462   0.590   2.847   1.010  0.8089  0.0948  0.2961
   18phy    C32  463   0.556   3.094   1.022  0.2072 -0.2545 -0.1287
   18phy    C31  464   0.525   3.225   1.094  0.6650  0.3657  0.0815
   18phy    C30  465   0.545   3.351   1.011 -0.0943 -0.4290  0.4418
   18phy    C28  466   0.511   3.488   1.079  0.6153 -0.1242 -0.0777
   18phy    C29  467   0.630   3.541   1.158  0.0987 -0.3151  0.3149
   18phy    C27  468   0.484   3.592   0.968  0.2864 -0.1882 -0.0193
   18phy    C26  469   0.341   3.610   0.902 -0.0266  0.1051 -0.1481
   18phy    C25  470   0.331   3.726   0.802 -0.3467  0.0066 -0.4740
   18phy    C23  471   0.195   3.758   0.744  0.1278  0.2908  0.3854
   18phy    C24  472   0.176   3.910   0.752 -0.1465 -0.4078  0.7559
   18phy    C22  473   0.183   3.693   0.602  0.3984  0.2276 -0.2434
   18phy    C21  474   0.049   3.642   0.568 -0.2974 -0.1860  0.3018
   18phy    C20  475   0.054   3.563   0.442 -0.5845  0.3281  0.9270
   18phy    C18  476  -0.081   3.505   0.379  0.2249  0.0895 -0.1119
   18phy    O01  477  -0.128   3.393   0.461  0.6977 -0.6129 -0.2224
   18phy    H01  478  -0.219   3.375   0.446  0.6109 -1.3992  1.0797
   18phy    C19  479  -0.023   3.446   0.248 -0.5172 -0.0676  0.0400
   18phy    C13  480  -0.210   3.603   0.364 -0.2441 -0.6360  0.3889
   18phy     H3  481  -0.226   3.638   0.469  1.6204  1.3450  0.0859
   18phy    O33  482  -0.178   3.737   0.316 -0.1491  0.2218  0.2312
   18phy    H1B  483  -0.118   3.775   0.378  0.2082 -1.8511  1.2334
   18phy    C12  484  -0.362   3.563   0.357 -0.6013 -0.4176  0.1043
   18phy    O11  485  -0.379   3.427   0.383 -0.3044 -0.1922 -0.0568
   18phy    H1A  486  -0.469   3.406   0.365 -0.4605  0.7235 -0.4087
   19phy    C35  487   5.095   4.428   1.444 -0.4126  0.4985  0.2233
   19phy    C33  488   5.059   4.303   1.525  0.5894  0.0379 -0.1180
   19phy    C34  489   5.051   4.339   1.675 -0.1930  0.0424  0.6198
   19phy    C32  490   4.922   4.250   1.486  0.0274 -0.6697  0.7078
   19phy    C31  491   4.938   4.151   1.372 -0.0024  0.4053  0.8412
   19phy    C30  492   4.794   4.105   1.326 -0.2072 -0.1868  0.8967
   19phy    C28  493   4.779   3.996   1.219 -0.5172 -0.0270 -0.2761
   19phy    C29  494   4.653   3.912   1.258  0.4262 -0.2365 -0.5703
   19phy    C27  495   4.758   4.045   1.076  0.4699 -0.6796  0.4092
   19phy    C26  496   4.841   3.977   0.966 -0.4093 -0.0937  0.7071
   19phy    C25  497   4.815   4.023   0.821 -0.2734  0.4928 -0.3682
   19phy    C23  498   4.906   3.963   0.709  0.0822 -0.4555  0.2564
   19phy    C24  499   4.876   3.818   0.672  0.2752 -0.2852  0.1893
   19phy    C22  500   4.924   4.045   0.582  0.0259 -0.4958 -0.4671
   19phy    C21  501   5.068   4.088   0.535  0.0076  0.3165 -0.3934
   19phy    C20  502   5.068   4.107   0.385 -0.7731  0.2048 -0.0910
   19phy    C18  503   5.205   4.124   0.304 -0.6034  0.1075  0.1531
   19phy    O01  504   5.275   4.243   0.341  0.0896  0.0619 -0.2126
   19phy    H01  505   5.208   4.309   0.353  1.5590  1.3035  1.7039
   19phy    C19  506   5.140   4.149   0.167 -0.0740  0.6188 -0.1151
   19phy    C13  507   5.294   3.989   0.311 -0.2305 -0.0075 -0.0039
   19phy     H3  508   5.313   3.970   0.420 -1.6884  0.7313  0.4228
   19phy    O33  509   5.230   3.869   0.282 -0.2915 -1.0814  0.0603
   19phy    H1B  510   5.215   3.872   0.190 -2.0053  1.4712  0.3382
   19phy    C12  511   5.449   3.984   0.285  0.2998  0.2118 -0.4002
   19phy    O11  512   5.492   3.946   0.160  0.1238  0.2228 -0.1969
   19phy    H1A  513   5.521   3.858   0.167  1.8555  0.7986  0.3545
   20phy    C35  514   3.786   0.270   1.533 -0.6087  0.6932  0.2172
   20phy    C33  515   3.926   0.264   1.596  0.0898 -0.3536 -0.0907
   20phy    C34  516   4.027   0.204   1.498  0.1197  0.6952 -0.4467
   20phy    C32  517   3.948   0.397   1.663 -0.9081 -0.8526 -0.4697
   20phy    C31  518   4.066   0.432   1.762 -0.5697 -0.5048 -0.1782
   20phy    C30  519   4.093   0.586   1.775 -0.0533  0.2619 -0.3726
   20phy    C28  520   4.218   0.620   1.865 -0.1371 -0.5869 -0.2418
   20phy    C29  521   4.294   0.735   1.792 -0.0915  0.1199 -0.2863
   20phy    C27  522   4.175   0.646   2.014 -0.1272  0.0382  0.7166
   20phy    C26  523   4.278   0.612   2.125 -0.0562  0.0513 -0.1678
   20phy    C25  524   4.272   0.698   2.254 -0.0554  0.2504  0.1199
   20phy    C23  525   4.371   0.653   2.364 -0.7349 -0.4535  0.1847
   20phy    C24  526   4.518   0.701   2.345  0.6639  0.0338  0.6424
   20phy    C22  527   4.320   0.700   2.502 -0.7328 -0.1919  0.0366
   20phy    C21  528   4.257   0.604   2.597  0.0510  0.0603 -0.1191
   20phy    C20  529   4.215   0.664   2.728  0.1211 -0.7762  0.1505
   20phy    C18  530   4.164   0.584   2.854  0.3394 -0.1185  0.2833
   20phy    O01  531   4.252   0.467   2.860  0.2011  0.3877 -0.1924
   20phy    H01  532   4.342   0.490   2.856  0.5565 -1.0990 -2.4823
   20phy    C19  533   4.206   0.673   2.972  0.2716 -0.5504 -0.2325
   20phy    C13  534   4.007   0.535   2.865  0.4870 -0.5110  0.1540
   20phy     H3  535   3.944   0.628   2.861  0.8675 -0.2431  0.3931
   20phy    O33  536   3.969   0.481   2.996  0.3842  0.2735  0.1540
   20phy    H1B  537   4.016   0.400   3.007  0.2961 -0.0762 -1.7183
   20phy    C12  538   3.962   0.432   2.752  0.0745 -0.8634  0.1852
   20phy    O11  539   3.828   0.406   2.744  0.3039 -0.4897  0.1937
   20phy    H1A  540   3.798   0.378   2.828 -0.9033 -1.1477 -0.4107
   21phy    C35  541   0.242   3.701   1.391  0.1456 -0.1619 -0.1874
   21phy    C33  542   0.132   3.779   1.320  0.9548 -0.4182  0.1944
   21phy    C34  543   0.009   3.808   1.412  0.2886  0.2968 -0.2866
   21phy    C32  544   0.192   3.903   1.245 -0.0412  0.0609 -0.4344
   21phy    C31  545   0.108   3.986   1.146 -0.2064 -0.2190 -0.5761
   21phy    C30  546   0.155   4.133   1.122 -0.1429  0.2219 -0.2543
   21phy    C28  547   0.091   4.216   1.010 -0.2044 -0.3921 -0.2961
   21phy    C29  548  -0.052   4.276   1.052 -0.7524 -0.2030  0.3553
   21phy    C27  549   0.186   4.335   0.985 -0.0075  0.1451  0.3672
   21phy    C26  550   0.179   4.387   0.839 -0.5490 -0.4925 -0.1454
   21phy    C25  551   0.256   4.514   0.813 -0.4376 -0.2402  0.1773
   21phy    C23  552   0.221   4.589   0.681  0.1807 -0.3789 -0.0132
   21phy    C24  553   0.202   4.736   0.710  0.6571 -0.4941  0.7084
   21phy    C22  554   0.335   4.574   0.580  0.6705  0.7944 -0.0932
   21phy    C21  555   0.277   4.500   0.457 -0.2547  0.4466 -0.2294
   21phy    C20  556   0.373   4.510   0.340  0.1604 -0.2820 -0.0120
   21phy    C18  557   0.357   4.455   0.196  0.8587  0.3823  0.1991
   21phy    O01  558   0.314   4.315   0.203 -0.4410 -0.4416 -0.6482
   21phy    H01  559   0.239   4.300   0.258 -0.3221 -0.7887 -0.5778
   21phy    C19  560   0.502   4.457   0.145 -0.3529  0.0789  0.3338
   21phy    C13  561   0.252   4.549   0.110 -0.3482 -0.0623  0.1356
   21phy     H3  562   0.155   4.543   0.166  0.7086  0.2569  2.0929
   21phy    O33  563   0.267   4.690   0.123  0.5615 -0.1953  0.0976
   21phy    H1B  564   0.323   4.728   0.058 -0.4708  0.3354 -0.5096
   21phy    C12  565   0.180   4.503  -0.020 -0.3019  0.4280 -0.0973
   21phy    O11  566   0.237   4.566  -0.131  0.4038 -0.0478  0.6637
   21phy    H1A  567   0.225   4.505  -0.201  0.4417  0.5485  0.1293
   22phy    C35  568   2.502   4.735   1.494  0.1572  0.6974  0.0830
   22phy    C33  569   2.555   4.609   1.573 -0.5903  0.1567  0.4477
   22phy    C34  570   2.504   4.599   1.721  0.5346  0.7363  0.4409
   22phy    C32  571   2.525   4.480   1.491 -0.2188 -0.0185  0.2586
   22phy    C31  572   2.626   4.361   1.504  0.1426  0.2610 -0.3295
   22phy    C30  573   2.582   4.233   1.432  0.1790 -0.0025 -0.1618
   22phy    C28  574   2.674   4.108   1.435  0.3706  0.0488  0.1293
   22phy    C29  575   2.622   4.011   1.538  0.3655 -0.0137 -0.3989
   22phy    C27  576   2.666   4.023   1.306 -0.1359 -0.1311 -0.1367
   22phy    C26  577   2.757   4.071   1.188  0.0078  0.3293 -0.2912
   22phy    C25  578   2.730   3.984   1.066  0.1383 -0.0627  0.2801
   22phy    C23  579   2.809   4.029   0.938 -0.5320  0.0052 -0.3635
   22phy    C24  580   2.956   3.989   0.917  0.9539 -0.6977  0.3367
   22phy    C22  581   2.736   3.974   0.821 -0.6160 -0.2543  0.1369
   22phy    C21  582   2.693   4.062   0.703 -0.8478 -0.1998 -0.1749
   22phy    C20  583   2.633   3.986   0.593 -0.7582 -0.3711 -0.2088
   22phy    C18  584   2.616   4.049   0.450 -0.8657  0.2632  0.3782
   22phy    O01  585   2.552   4.176   0.463  0.3045 -0.3115  0.1536
   22phy    H01  586   2.540   4.210   0.376  0.6733  0.5844  0.4417
   22phy    C19  587   2.512   3.958   0.384  0.3908  0.4060 -0.2574
   22phy    C13  588   2.761   4.054   0.374 -0.4440  0.2764  0.4051
   22phy     H3  589   2.822   4.124   0.436  0.4303 -1.7101  1.8911
   22phy    O33  590   2.852   3.940   0.385  0.5800 -0.1296 -0.0589
   22phy    H1B  591   2.942   3.965   0.377 -0.3395  3.9042  0.1820
   22phy    C12  592   2.804   4.135   0.249  0.7315  0.5393 -0.0522
   22phy    O11  593   2.822   4.063   0.129  0.1741  0.2414 -0.1874
   22phy    H1A  594   2.789   3.975   0.142  2.1398 -0.6573 -0.9140
   23phy    C35  595   1.163   3.129   1.657 -0.3150 -0.2979 -0.5905
   23phy    C33  596   1.137   3.207   1.784  0.1888 -0.4779  0.4174
   23phy    C34  597   0.992   3.180   1.827  0.4248 -0.4246 -0.2977
   23phy    C32  598   1.250   3.193   1.892  0.0999  0.0048 -0.2981
   23phy    C31  599   1.258   3.302   2.002  0.1346  0.4230 -0.4236
   23phy    C30  600   1.399   3.305   2.059 -0.4954  1.2374  0.1645
   23phy    C28  601   1.432   3.406   2.171 -0.2737 -0.3870 -0.1255
   23phy    C29  602   1.566   3.364   2.239  0.5246  0.3298  0.0690
   23phy    C27  603   1.422   3.557   2.130 -0.3939  0.2744 -1.0609
   23phy    C26  604   1.376   3.657   2.242  0.6339 -0.3657 -0.7699
   23phy    C25  605   1.367   3.798   2.180  0.1121  1.0386 -0.4231
   23phy    C23  606   1.291   3.899   2.270  0.0477  0.0510  0.1625
   23phy    C24  607   1.364   4.031   2.271 -0.6141 -0.6175 -0.1567
   23phy    C22  608   1.139   3.913   2.233  0.4624  0.9649 -0.7616
   23phy    C21  609   1.048   3.960   2.349 -0.4366  0.2599  0.0103
   23phy    C20  610   0.901   3.934   2.315  0.2029 -0.9038 -0.3175
   23phy    C18  611   0.796   3.965   2.424  0.1460  0.4843  0.3853
   23phy    O01  612   0.820   4.105   2.462  0.3616 -0.4300  0.8612
   23phy    H01  613   0.822   4.149   2.379  1.2751 -0.8267  0.6641
   23phy    C19  614   0.667   3.974   2.335  0.2044  0.6553  0.4870
   23phy    C13  615   0.790   3.856   2.546  0.2825  0.3391 -0.1820
   23phy     H3  616   0.895   3.835   2.578  0.0052  0.4318  0.8146
   23phy    O33  617   0.749   3.727   2.499 -0.1952 -0.0354  0.0654
   23phy    H1B  618   0.804   3.659   2.532 -0.8413 -0.0682  1.1424
   23phy    C12  619   0.716   3.893   2.681 -0.3257  0.0681  0.3143
   23phy    O11  620   0.775   3.999   2.750  0.2876 -0.0180  0.2276
   23phy    H1A  621   0.860   3.975   2.780  0.6253  1.2960  0.4212
   24phy    C35  622   5.105   4.688   1.744  0.8092 -0.4518 -0.2517
   24phy    C33  623   5.181   4.702   1.870  0.4317 -0.4115 -0.0523
   24phy    C34  624   5.214   4.571   1.933  0.4297 -0.0993  0.1699
   24phy    C32  625   5.280   4.822   1.847  0.8971 -0.2669 -1.1209
   24phy    C31  626   5.322   4.883   1.981  0.5192  0.0591 -0.2767
   24phy    C30  627   5.407   5.008   1.958  0.2204 -0.5868 -0.3258
   24phy    C28  628   5.463   5.080   2.083 -0.2436 -0.2671  0.6842
   24phy    C29  629   5.603   5.135   2.050 -0.0334  0.2847  0.2423
   24phy    C27  630   5.363   5.193   2.122  0.0006  0.6616 -0.0808
   24phy    C26  631   5.352   5.226   2.276 -0.1435  0.1891 -0.3096
   24phy    C25  632   5.233   5.311   2.319  0.0551  0.5470  0.4856
   24phy    C23  633   5.209   5.308   2.476 -0.0110  0.1086 -0.0981
   24phy    C24  634   5.178   5.451   2.518 -0.2736 -0.1060 -0.4212
   24phy    C22  635   5.101   5.204   2.515 -0.2024  0.0754 -0.0926
   24phy    C21  636   5.120   5.149   2.657 -0.0422 -0.3686 -0.2480
   24phy    C20  637   5.010   5.061   2.707  0.1631  0.2645 -0.3132
   24phy    C18  638   5.018   5.019   2.859  0.1902  0.1754 -0.6186
   24phy    O01  639   5.073   5.123   2.942  0.1230 -0.3699 -0.0122
   24phy    H01  640   5.079   5.085   3.028 -0.5060 -2.5338 -0.8778
   24phy    C19  641   4.867   5.012   2.906  0.0050  0.0957 -0.4382
   24phy    C13  642   5.090   4.875   2.893 -0.1030  0.2961 -0.0601
   24phy     H3  643   5.039   4.794   2.835 -1.5442  1.7764 -0.9340
   24phy    O33  644   5.053   4.834   3.027 -0.0752 -0.0324 -0.4649
   24phy    H1B  645   5.088   4.884   3.097  0.9563 -1.3291 -0.0042
   24phy    C12  646   5.249   4.853   2.880  0.0857 -0.4807 -0.1245
   24phy    O11  647   5.354   4.914   2.951  0.0887 -0.4712 -0.4659
   24phy    H1A  648   5.437   4.874   2.932  0.5936  0.3971 -0.1441
   25phy    C35  649   1.991   0.003   0.296  0.3745  0.1190  0.2792
   25phy    C33  650   1.935  -0.127   0.358 -0.1267  0.3833  0.4240
   25phy    C34  651   2.039  -0.201   0.428  0.1365 -0.3833 -0.4259
   25phy    C32  652   1.801  -0.108   0.429 -0.3469  0.1585  0.5953
   25phy    C31  653   1.707  -0.229   0.447  0.3568  0.0768  0.2361
   25phy    C30  654   1.586  -0.204   0.545 -0.4544 -0.1574 -0.3109
   25phy    C28  655   1.480  -0.314   0.550 -0.0072  0.1175 -0.1498
   25phy    C29  656   1.509  -0.434   0.642 -0.1184  0.0071 -0.3913
   25phy    C27  657   1.364  -0.228   0.598  0.2185 -0.3385  0.2242
   25phy    C26  658   1.219  -0.254   0.572  0.3119  0.4789  0.1160
   25phy    C25  659   1.121  -0.155   0.640 -0.6580 -0.1867  0.2426
   25phy    C23  660   0.971  -0.194   0.628  0.1493 -0.4444 -0.0989
   25phy    C24  661   0.896  -0.128   0.740  0.4093 -1.1451 -0.1257
   25phy    C22  662   0.896  -0.137   0.501 -0.1395 -0.5306  0.3671
   25phy    C21  663   0.896  -0.214   0.369 -0.0679 -0.3691  0.2609
   25phy    C20  664   0.858  -0.134   0.246  0.4815  0.2865  0.4336
   25phy    C18  665   0.886  -0.204   0.111  0.2661  0.2180 -0.2395
   25phy    O01  666   1.029  -0.238   0.105  0.1093  0.6737  0.1236
   25phy    H01  667   1.083  -0.165   0.127 -2.7776  3.0948 -0.2679
   25phy    C19  668   0.856  -0.092   0.010 -0.3927  0.1449  0.1875
   25phy    C13  669   0.800  -0.339   0.083  0.0980  0.0148 -0.5248
   25phy     H3  670   0.805  -0.401   0.176 -1.5537  1.3049  0.4841
   25phy    O33  671   0.658  -0.335   0.073  0.2176 -1.0642  0.2935
   25phy    H1B  672   0.615  -0.346   0.156  0.4127 -0.6730  0.4475
   25phy    C12  673   0.850  -0.457  -0.009 -0.4278  0.1082  0.0926
   25phy    O11  674   0.985  -0.480   0.001 -0.4388  0.5073 -0.0422
   25phy    H1A  675   1.022  -0.396   0.023  0.8962 -0.4024  1.3473
   26phy    C35  676   1.929   0.042   2.522  0.3764  0.0757 -0.2454
   26phy    C33  677   1.790   0.062   2.461 -0.1578  0.7579  0.1010
   26phy    C34  678   1.779   0.196   2.391  0.2644 -0.3389 -0.0273
   26phy    C32  679   1.749  -0.066   2.382  0.0008  0.0827 -0.0241
   26phy    C31  680   1.602  -0.073   2.337 -0.3788  0.3623  0.0423
   26phy    C30  681   1.554  -0.215   2.302 -0.5516  0.3831  0.1518
   26phy    C28  682   1.407  -0.219   2.257  0.0005  0.2679 -0.7896
   26phy    C29  683   1.396  -0.299   2.130 -0.3685  0.4818 -0.0080
   26phy    C27  684   1.329  -0.295   2.367 -0.0351 -0.1034 -0.7895
   26phy    C26  685   1.274  -0.213   2.481  0.4415 -0.0807 -0.2955
   26phy    C25  686   1.176  -0.290   2.574  0.5181  0.3519  0.7217
   26phy    C23  687   1.108  -0.207   2.682 -0.4875 -0.2997  0.5005
   26phy    C24  688   0.967  -0.260   2.715  0.3702  0.4573 -0.2236
   26phy    C22  689   1.204  -0.193   2.803 -0.0049 -0.0684 -0.7058
   26phy    C21  690   1.192  -0.063   2.882 -0.9454 -0.7451 -0.1432
   26phy    C20  691   1.298  -0.066   2.993 -0.0838  0.3401  0.4527
   26phy    C18  692   1.271   0.029   3.121  0.3261 -0.8848  0.1862
   26phy    O01  693   1.168  -0.039   3.200 -0.1912  0.5391 -0.1192
   26phy    H01  694   1.133   0.021   3.263  0.5007  2.0491 -1.1255
   26phy    C19  695   1.405   0.006   3.195  0.0773  0.3623  0.4453
   26phy    C13  696   1.246   0.188   3.088 -0.3983  0.2915 -0.2245
   26phy     H3  697   1.307   0.217   2.999  1.8841  1.9143  1.7267
   26phy    O33  698   1.292   0.288   3.177 -0.1956  0.6358 -0.3246
   26phy    H1B  699   1.348   0.342   3.125 -0.2413 -0.1983 -1.2638
   26phy    C12  700   1.102   0.237   3.048  0.2101  0.0901 -0.1866
   26phy    O11  701   1.025   0.300   3.146 -0.8028  0.2256 -0.1416
   26phy    H1A  702   1.061   0.386   3.154 -1.6674  0.8443 -2.2301
   27phy    C35  703   0.228   0.685   1.209  0.5438 -0.6107  0.0673
   27phy    C33  704   0.287   0.823   1.199  0.3448  0.0142 -0.6215
   27phy    C34  705   0.175   0.916   1.236  0.2734  0.0535  0.0852
   27phy    C32  706   0.409   0.851   1.294  0.3384  0.3480 -0.7010
   27phy    C31  707   0.549   0.848   1.233 -0.7107  0.4258  0.1264
   27phy    C30  708   0.667   0.874   1.334  0.4130  0.2997  0.5225
   27phy    C28  709   0.816   0.850   1.297  0.2346 -0.3772  0.1862
   27phy    C29  710   0.918   0.925   1.386  0.1005  0.4523  0.2158
   27phy    C27  711   0.845   0.699   1.269 -0.5659  0.1090  0.1902
   27phy    C26  712   0.951   0.669   1.161 -0.5294  0.1630 -0.4714
   27phy    C25  713   0.973   0.516   1.140 -0.1405 -0.0098  0.1349
   27phy    C23  714   1.057   0.474   1.018 -0.3681  0.0090  0.0009
   27phy    C24  715   1.200   0.435   1.063 -0.1886 -0.0274 -0.3114
   27phy    C22  716   0.984   0.359   0.936 -0.3812 -0.2498  0.3571
   27phy    C21  717   1.019   0.369   0.781 -0.9217  0.1366  0.1398
   27phy    C20  718   0.929   0.284   0.686  0.7312 -0.5662  0.1946
   27phy    C18  719   0.947   0.278   0.528  0.2046  0.1891 -0.1655
   27phy    O01  720   0.951   0.414   0.478 -0.5396 -0.2492  0.4821
   27phy    H01  721   0.871   0.453   0.507 -1.0570 -1.2151  0.4196
   27phy    C19  722   0.810   0.222   0.471 -0.0995  0.0267 -0.3114
   27phy    C13  723   1.078   0.203   0.469 -0.5234 -0.0111  0.2095
   27phy     H3  724   1.089   0.111   0.531  0.1907  0.6727  1.1379
   27phy    O33  725   1.072   0.141   0.338  0.1024 -0.2808  0.1441
   27phy    H1B  726   1.069   0.203   0.268  0.0648 -1.4429 -0.9214
   27phy    C12  727   1.227   0.238   0.505  0.0119  0.6643 -0.9622
   27phy    O11  728   1.285   0.333   0.420  0.4215 -0.0223  0.4867
   27phy    H1A  729   1.274   0.300   0.333  0.1342 -0.7392  0.7829
   28phy    C35  730   3.294   2.045   0.769  0.1125 -0.2202 -0.1839
   28phy    C33  731   3.287   1.892   0.771  0.5626  0.6928 -0.2301
   28phy    C34  732   3.407   1.830   0.839 -0.6566  0.3994  0.2027
   28phy    C32  733   3.154   1.845   0.833 -0.0391 -0.0191 -0.4985
   28phy    C31  734   3.091   1.735   0.755 -0.1879  0.3638  0.0018
   28phy    C30  735   2.957   1.710   0.828 -0.0985 -0.3664  0.1455
   28phy    C28  736   2.857   1.612   0.760  0.1941 -0.4420 -0.2385
   28phy    C29  737   2.885   1.468   0.805  0.0109 -0.5219  0.0748
   28phy    C27  738   2.715   1.652   0.794 -0.3266  0.2375  0.4896
   28phy    C26  739   2.621   1.687   0.682 -0.0140  0.3499  0.2347
   28phy    C25  740   2.491   1.731   0.742  0.0676 -0.6227  0.3560
   28phy    C23  741   2.385   1.787   0.646  0.2255  0.5157 -0.0137
   28phy    C24  742   2.250   1.744   0.700 -0.3701  0.4723  0.1316
   28phy    C22  743   2.399   1.938   0.627  0.4194  0.0036  0.2162
   28phy    C21  744   2.388   1.981   0.480 -0.3687 -0.1260  0.1207
   28phy    C20  745   2.460   2.117   0.473  0.3185  1.0579 -0.0513
   28phy    C18  746   2.445   2.200   0.345  0.1560 -0.9433  0.0779
   28phy    O01  747   2.471   2.115   0.233 -0.0022  0.6678  0.1240
   28phy    H01  748   2.562   2.094   0.227  0.2995  1.1337  2.1395
   28phy    C19  749   2.553   2.304   0.369 -0.6624 -0.2613 -0.1619
   28phy    C13  750   2.299   2.272   0.324  0.0231  0.4796  0.1755
   28phy     H3  751   2.227   2.187   0.334  0.8714 -0.0108  2.8748
   28phy    O33  752   2.247   2.357   0.426 -0.3187 -0.4539 -0.0024
   28phy    H1B  753   2.299   2.435   0.427 -0.4150 -0.3485 -1.5996
   28phy    C12  754   2.235   2.323   0.192  0.0696 -0.0054  1.6692
   28phy    O11  755   2.248   2.461   0.156 -0.6095 -0.3499 -0.3773
   28phy    H1A  756   2.279   2.503   0.234 -1.8939 -0.7683  0.3930
   29phy    C35  757   0.945   5.129   1.076 -0.2020 -0.1218 -0.0989
   29phy    C33  758   1.075   5.056   1.053  0.4024  0.0268 -0.1654
   29phy    C34  759   1.184   5.116   1.133  0.6017 -0.6087 -0.5344
   29phy    C32  760   1.065   4.907   1.086  0.5127  0.6410 -0.2310
   29phy    C31  761   1.160   4.802   1.032 -0.5149 -0.5622  0.1763
   29phy    C30  762   1.141   4.654   1.057  0.3637  0.4601 -0.1154
   29phy    C28  763   1.226   4.562   0.968 -0.0873  1.0040 -0.2690
   29phy    C29  764   1.378   4.564   0.986  0.0967 -0.0079  0.1744
   29phy    C27  765   1.170   4.417   0.973 -0.4671  0.6051 -0.4111
   29phy    C26  766   1.184   4.328   0.847 -0.0276 -0.2623 -0.7255
   29phy    C25  767   1.092   4.204   0.845  0.2581 -0.7202  0.3177
   29phy    C23  768   1.118   4.106   0.733  0.7580  0.3270 -0.7181
   29phy    C24  769   1.126   3.968   0.804  0.0189 -0.2999  0.3997
   29phy    C22  770   1.021   4.112   0.612  0.1235 -0.0790  0.7555
   29phy    C21  771   1.076   4.073   0.476 -0.4023  0.1326 -0.2015
   29phy    C20  772   0.989   4.111   0.356 -0.0492 -0.2181  0.1185
   29phy    C18  773   1.028   4.077   0.208  0.2160  0.6872  0.5533
   29phy    O01  774   1.163   4.113   0.174  0.0097  0.2425  0.1291
   29phy    H01  775   1.181   4.089   0.085  1.9709 -0.3159  0.6471
   29phy    C19  776   0.938   4.168   0.123  0.0099 -0.0163 -0.1131
   29phy    C13  777   1.003   3.922   0.162 -0.1316 -0.0834 -0.1431
   29phy     H3  778   0.950   3.876   0.250 -1.6639  1.0554 -0.4302
   29phy    O33  779   0.912   3.878   0.063  0.3123 -0.1390  0.2272
   29phy    H1B  780   0.955   3.898  -0.018  1.3841  0.8655  1.0277
   29phy    C12  781   1.117   3.813   0.162 -0.1327 -0.5967  0.1065
   29phy    O11  782   1.144   3.742   0.045 -0.2833  0.5171  0.3778
   29phy    H1A  783   1.076   3.682   0.021 -1.0462  1.5634 -0.1580
   30phy    C35  784   1.059   4.459   1.517  0.0117  0.6154  0.0229
   30phy    C33  785   0.921   4.422   1.469  0.6252  0.2806  0.2074
   30phy    C34  786   0.817   4.423   1.580 -0.3627 -0.0075  0.1445
   30phy    C32  787   0.895   4.509   1.347  0.2750  0.3171 -0.0322
   30phy    C31  788   0.809   4.448   1.236  0.0434  0.3999  1.0162
   30phy    C30  789   0.777   4.541   1.119 -0.2500 -0.2737 -0.0138
   30phy    C28  790   0.679   4.472   1.020  0.0538 -0.0374  0.7181
   30phy    C29  791   0.532   4.491   1.052  0.1138 -0.1168 -0.0084
   30phy    C27  792   0.700   4.543   0.880 -0.1944 -0.1399  0.4705
   30phy    C26  793   0.740   4.458   0.762 -0.0376  0.7362 -0.3698
   30phy    C25  794   0.781   4.550   0.647  0.3294  0.1433 -0.2231
   30phy    C23  795   0.831   4.481   0.512  0.1962  0.1259 -0.2774
   30phy    C24  796   0.716   4.456   0.417 -0.7227  0.0251 -0.0385
   30phy    C22  797   0.944   4.572   0.454 -0.3699 -0.3177  0.8890
   30phy    C21  798   1.047   4.497   0.376  0.7873 -0.0509  0.3886
   30phy    C20  799   1.121   4.614   0.304  0.0996  0.8524 -0.4144
   30phy    C18  800   1.256   4.580   0.235 -0.1289 -0.4516  0.3497
   30phy    O01  801   1.348   4.530   0.333 -0.3446 -0.2183  0.3044
   30phy    H01  802   1.366   4.594   0.399  1.5712 -0.0038 -0.3678
   30phy    C19  803   1.294   4.726   0.190 -0.0054  0.0339  0.4005
   30phy    C13  804   1.252   4.475   0.110 -0.0337 -0.2330  0.3094
   30phy     H3  805   1.203   4.381   0.146  1.3444 -1.3695 -0.6618
   30phy    O33  806   1.169   4.493  -0.004  0.3444  0.1611 -0.0391
   30phy    H1B  807   1.084   4.523   0.024 -0.5596 -2.6309  0.4839
   30phy    C12  808   1.379   4.391   0.068 -0.4082  1.1335  0.1748
   30phy    O11  809   1.470   4.330   0.160 -0.1972 -0.2854 -0.3546
   30phy    H1A  810   1.464   4.373   0.243 -0.1917  1.7917 -1.3869
   31phy    C35  811   0.782   0.157   1.549  0.3516 -0.5732  0.1825
   31phy    C33  812   0.918   0.206   1.488  0.5931  0.2723  0.0958
   31phy    C34  813   0.896   0.160   1.350  0.0656  0.2919  0.2388
   31phy    C32  814   0.937   0.361   1.492  0.4996 -0.2198 -0.5764
   31phy    C31  815   1.017   0.424   1.604  0.0923  0.2593 -0.0618
   31phy    C30  816   1.022   0.577   1.602 -0.3051  0.1641  0.6266
   31phy    C28  817   1.108   0.625   1.719  0.0085  0.2146 -0.2672
   31phy    C29  818   1.251   0.655   1.662  0.7377  0.3686 -0.0803
   31phy    C27  819   1.032   0.742   1.796 -0.1507  0.1710 -0.1252
   31phy    C26  820   1.069   0.743   1.950 -0.0236  0.1452 -0.1018
   31phy    C25  821   1.051   0.884   2.005  0.7267  0.0462  0.0515
   31phy    C23  822   1.096   0.893   2.154  0.3387 -0.0128 -0.1360
   31phy    C24  823   1.228   0.967   2.163  0.7648  0.4016  0.1857
   31phy    C22  824   0.978   0.956   2.237 -0.0883 -0.1441  0.1677
   31phy    C21  825   0.966   0.915   2.382  0.0299  0.0613 -0.2561
   31phy    C20  826   0.843   0.972   2.463  0.1086  0.1935  0.0206
   31phy    C18  827   0.840   0.969   2.622  0.2646 -1.4482  0.5902
   31phy    O01  828   0.954   1.048   2.669  0.5519 -0.1616  0.1529
   31phy    H01  829   0.951   1.134   2.632 -1.5193 -1.4867 -3.1879
   31phy    C19  830   0.720   1.059   2.642  0.2057 -0.1701  0.0297
   31phy    C13  831   0.834   0.828   2.698 -0.0021 -0.0625  0.6934
   31phy     H3  832   0.737   0.778   2.675 -0.3772  0.6152  0.8104
   31phy    O33  833   0.813   0.853   2.836  0.0189 -0.3219  0.4133
   31phy    H1B  834   0.888   0.896   2.873  0.2978 -0.4954  0.0488
   31phy    C12  835   0.956   0.722   2.675  0.1411 -0.1283 -0.0090
   31phy    O11  836   1.081   0.753   2.738 -0.3972  0.2607  0.2680
   31phy    H1A  837   1.110   0.832   2.696 -1.2571  0.7372  0.5536
   32phy    C35  838   1.837   0.600   1.775 -0.1653 -0.2043  0.0442
   32phy    C33  839   1.840   0.707   1.665 -0.4152  0.1131  0.4566
   32phy    C34  840   1.831   0.644   1.521  0.2575 -0.3775 -0.5833
   32phy    C32  841   1.731   0.814   1.691  1.0777 -0.1460 -0.8916
   32phy    C31  842   1.781   0.954   1.716  0.0398  0.3721  0.5861
   32phy    C30  843   1.673   1.061   1.720  0.1471  0.0262  0.4155
   32phy    C28  844   1.718   1.205   1.702  0.2938 -0.3459 -0.2537
   32phy    C29  845   1.706   1.255   1.561  0.1451  0.6564 -0.1242
   32phy    C27  846   1.630   1.292   1.794 -0.3152 -0.0647 -0.3582
   32phy    C26  847   1.709   1.372   1.904 -0.0799 -0.6192  0.1332
   32phy    C25  848   1.610   1.462   1.985 -0.2741  1.1760 -0.3387
   32phy    C23  849   1.680   1.555   2.091  0.3635 -0.2159  0.3093
   32phy    C24  850   1.604   1.695   2.087 -0.4153 -0.0479  0.4621
   32phy    C22  851   1.688   1.500   2.238 -0.6043 -0.4117  0.3642
   32phy    C21  852   1.815   1.516   2.323 -0.2256  0.2601 -0.4984
   32phy    C20  853   1.798   1.453   2.460  1.4071  0.1690 -0.0774
   32phy    C18  854   1.912   1.448   2.567 -0.7009  0.1131 -0.0075
   32phy    O01  855   1.977   1.577   2.562 -0.1844  0.0457 -0.0629
   32phy    H01  856   1.919   1.640   2.600 -1.0791 -0.3174 -0.7946
   32phy    C19  857   1.824   1.444   2.695  0.3218 -0.3093  0.2974
   32phy    C13  858   2.018   1.327   2.539  0.2015 -0.1159  0.5920
   32phy     H3  859   2.037   1.322   2.428  2.5650  0.8609  0.9130
   32phy    O33  860   1.959   1.197   2.559  0.2804  0.5358 -0.3123
   32phy    H1B  861   2.013   1.142   2.613  1.0494  1.6446  0.0962
   32phy    C12  862   2.163   1.335   2.601 -0.4141  0.6968  0.0556
   32phy    O11  863   2.225   1.463   2.577 -0.1418 -0.2145  0.0332
   32phy    H1A  864   2.165   1.516   2.529 -0.9068 -0.9049  0.2098
   33phy    C35  865   1.126   0.082   2.202 -0.6057 -0.1529 -0.7425
   33phy    C33  866   1.050  -0.009   2.106  0.4973 -0.5995 -0.0769
   33phy    C34  867   1.149  -0.071   2.004 -0.0088 -0.7848 -0.0460
   33phy    C32  868   0.968  -0.115   2.177 -0.3056 -0.0852  0.3614
   33phy    C31  869   0.835  -0.071   2.242  0.3228  0.1435  0.4633
   33phy    C30  870   0.780  -0.178   2.331 -0.0185 -0.0224  0.7753
   33phy    C28  871   0.633  -0.159   2.372 -0.6381 -0.1346  0.6692
   33phy    C29  872   0.555  -0.283   2.334 -0.1570  0.1323 -0.1890
   33phy    C27  873   0.634  -0.133   2.517  0.3803 -0.5792  0.0921
   33phy    C26  874   0.530  -0.056   2.584 -0.1023  0.3007  0.1746
   33phy    C25  875   0.565  -0.011   2.726  0.0801 -0.3445  0.1309
   33phy    C23  876   0.464   0.078   2.807  0.0061 -0.5065 -0.2462
   33phy    C24  877   0.330   0.012   2.846  0.2332  0.4163 -0.1050
   33phy    C22  878   0.540   0.119   2.936  0.1523  0.5502 -0.4330
   33phy    C21  879   0.529   0.264   2.977 -0.1057 -0.5593  0.3967
   33phy    C20  880   0.556   0.286   3.125  0.2397 -0.0143 -0.1857
   33phy    C18  881   0.561   0.432   3.180 -0.5674 -0.0206  0.2073
   33phy    O01  882   0.478   0.530   3.110  0.5359  0.1858  0.3655
   33phy    H01  883   0.529   0.602   3.078 -1.8470  1.7909 -0.0689
   33phy    C19  884   0.492   0.415   3.320 -0.8230 -0.4571  0.5497
   33phy    C13  885   0.714   0.499   3.194  0.3225 -0.1319  0.5954
   33phy     H3  886   0.788   0.419   3.222  1.3208  0.2652 -0.8184
   33phy    O33  887   0.724   0.585   3.306  0.0307  0.2586  0.0265
   33phy    H1B  888   0.708   0.672   3.275 -0.4018  0.2506  0.2184
   33phy    C12  889   0.776   0.560   3.060 -0.1055  0.2035 -0.3623
   33phy    O11  890   0.701   0.670   3.019  0.0448  0.5352 -0.1723
   33phy    H1A  891   0.751   0.729   2.966  0.1145  1.5434  0.9630
   34phy    C35  892   4.468   2.919   1.225 -0.2681  0.3792  0.2220
   34phy    C33  893   4.427   3.051   1.287 -0.5178  0.5519 -0.6576
   34phy    C34  894   4.415   3.024   1.431 -0.0199  0.3348  0.0691
   34phy    C32  895   4.520   3.166   1.256 -0.4234  0.2838 -0.6624
   34phy    C31  896   4.449   3.294   1.206 -0.0058  0.5739  0.1618
   34phy    C30  897   4.547   3.383   1.126 -0.0609  0.0335  0.7646
   34phy    C28  898   4.477   3.509   1.055  0.1500  0.1512  0.5460
   34phy    C29  899   4.512   3.633   1.129 -0.8254 -0.2543 -0.2516
   34phy    C27  900   4.511   3.528   0.904 -0.8329  0.5138  0.1652
   34phy    C26  901   4.392   3.532   0.806 -0.4021  0.4082  0.0907
   34phy    C25  902   4.436   3.587   0.666  0.2962 -0.3402  0.5013
   34phy    C23  903   4.321   3.620   0.563  0.3286 -0.0799 -0.1320
   34phy    C24  904   4.269   3.766   0.571 -0.1770  0.6184 -0.5630
   34phy    C22  905   4.364   3.585   0.418 -0.1866 -0.1950 -0.0907
   34phy    C21  906   4.370   3.440   0.370  0.1137 -0.0851  0.0082
   34phy    C20  907   4.428   3.419   0.236 -0.1043 -0.1745  0.2062
   34phy    C18  908   4.502   3.284   0.195 -0.5149  0.5161  0.0118
   34phy    O01  909   4.582   3.242   0.308  0.1855  0.2647 -0.6665
   34phy    H01  910   4.582   3.148   0.307 -0.1262  0.1220  2.4071
   34phy    C19  911   4.605   3.311   0.083  1.0179  0.0000 -0.4797
   34phy    C13  912   4.398   3.165   0.156 -0.0515 -0.0970 -0.4632
   34phy     H3  913   4.343   3.149   0.252  2.3597 -0.6266  0.9249
   34phy    O33  914   4.293   3.196   0.071  0.1982 -0.6337 -0.1172
   34phy    H1B  915   4.304   3.160  -0.015 -1.2014  1.9931 -1.5072
   34phy    C12  916   4.420   3.012   0.173 -0.6488  0.2000 -0.7927
   34phy    O11  917   4.542   2.980   0.234  0.2729 -0.2158 -0.1712
   34phy    H1A  918   4.556   2.889   0.218 -0.1531 -0.5975  1.4850
   35phy    C35  919   0.932   2.000   1.439 -0.4170 -1.1169 -0.4578
   35phy    C33  920   1.059   2.051   1.518 -0.3312 -0.0964  0.4658
   35phy    C34  921   1.031   2.173   1.611  0.1447 -0.3168 -0.5726
   35phy    C32  922   1.114   1.931   1.604  0.5491  0.4957 -0.2596
   35phy    C31  923   1.247   1.876   1.550  0.7709 -0.6811  0.0210
   35phy    C30  924   1.306   1.773   1.645 -0.3734 -0.2224  0.1077
   35phy    C28  925   1.434   1.717   1.583 -0.4473  0.0958 -0.4205
   35phy    C29  926   1.551   1.727   1.681 -0.2626  0.0242 -0.5822
   35phy    C27  927   1.419   1.578   1.528  0.1550  0.3631 -0.5756
   35phy    C26  928   1.440   1.562   1.373  0.1291  0.5111 -0.0418
   35phy    C25  929   1.408   1.415   1.333  0.0954  0.8742  0.5461
   35phy    C23  930   1.442   1.375   1.187  0.4008  0.3076 -0.1844
   35phy    C24  931   1.589   1.329   1.162 -0.5020 -0.6691 -0.0597
   35phy    C22  932   1.368   1.244   1.140 -0.2377  0.3499  0.0879
   35phy    C21  933   1.243   1.264   1.055  1.0185  0.2934 -0.0129
   35phy    C20  934   1.177   1.137   0.986  0.1771  0.3281 -0.1649
   35phy    C18  935   1.038   1.142   0.905  0.4188 -0.0515 -0.2205
   35phy    O01  936   0.946   1.217   0.986 -0.0511  0.4751  0.2617
   35phy    H01  937   0.963   1.200   1.077  0.9461  1.0039  0.1911
   35phy    C19  938   0.993   0.994   0.902 -0.2248 -0.3982  0.3231
   35phy    C13  939   1.046   1.224   0.765  0.2646 -0.0560  0.7327
   35phy     H3  940   1.058   1.330   0.798 -1.4271  0.4704 -0.1759
   35phy    O33  941   1.164   1.215   0.676  0.2365 -0.7550  0.3564
   35phy    H1B  942   1.224   1.148   0.701  2.0605  0.1861 -1.2332
   35phy    C12  943   0.923   1.261   0.677  1.4698  0.0144 -0.3562
   35phy    O11  944   0.806   1.299   0.744 -0.1178  0.1117  0.4186
   35phy    H1A  945   0.824   1.322   0.833 -0.7260 -0.8036  0.7881
   36phy    C35  946   2.112   2.190   1.461  0.8379  0.1730 -0.3864
   36phy    C33  947   1.992   2.282   1.444  0.1150 -0.4671  0.3442
   36phy    C34  948   2.005   2.353   1.310  0.7218 -0.3170  0.2152
   36phy    C32  949   1.848   2.218   1.464 -0.5049  0.1574 -0.0096
   36phy    C31  950   1.741   2.305   1.528  0.4008  0.1885  0.2310
   36phy    C30  951   1.612   2.224   1.556 -0.2584 -0.2337  0.3909
   36phy    C28  952   1.518   2.307   1.645  0.6835  0.3720 -0.1686
   36phy    C29  953   1.381   2.308   1.580  0.0219 -0.1678 -0.0390
   36phy    C27  954   1.473   2.236   1.780  0.0699  0.7029 -0.0623
   36phy    C26  955   1.557   2.260   1.902  0.1889  0.0371 -0.1087
   36phy    C25  956   1.482   2.207   2.025  0.2820  0.2361  0.1926
   36phy    C23  957   1.553   2.249   2.152 -0.3680  0.3325  0.0231
   36phy    C24  958   1.499   2.383   2.204 -0.0038 -0.8030  0.4072
   36phy    C22  959   1.519   2.134   2.253 -0.7595 -0.2730  0.2082
   36phy    C21  960   1.611   2.105   2.375 -0.4804 -0.7042 -0.1327
   36phy    C20  961   1.557   1.981   2.452  0.3417  0.2845  0.2319
   36phy    C18  962   1.634   1.923   2.577  0.6918  0.0794 -0.0627
   36phy    O01  963   1.631   2.012   2.684  0.2165 -0.3050  0.0311
   36phy    H01  964   1.620   1.972   2.769 -0.0371  0.9248  0.6006
   36phy    C19  965   1.538   1.808   2.619  0.2319 -0.1115  0.2476
   36phy    C13  966   1.785   1.877   2.540  0.0374 -0.6230 -0.0728
   36phy     H3  967   1.779   1.830   2.439 -0.4081 -0.0663 -0.3083
   36phy    O33  968   1.825   1.764   2.619  0.0066 -0.2980 -0.0419
   36phy    H1B  969   1.817   1.799   2.706 -0.2769 -2.1491  0.7241
   36phy    C12  970   1.903   1.984   2.523  0.2972 -0.5977 -0.6789
   36phy    O11  971   1.944   2.039   2.647  0.2833  0.0000 -0.0934
   36phy    H1A  972   1.873   2.072   2.697 -0.0571  0.4237 -0.8351
   37phy    C35  973   0.792   0.233   1.989 -0.0293  0.0758  1.4355
   37phy    C33  974   0.673   0.305   2.054  0.0787 -0.1107 -0.1891
   37phy    C34  975   0.612   0.241   2.175 -0.1272 -0.1801 -0.1098
   37phy    C32  976   0.715   0.450   2.098  0.1569 -0.5175 -0.1836
   37phy    C31  977   0.630   0.570   2.055  0.6275  0.4818  0.0068
   37phy    C30  978   0.671   0.701   2.124  0.2503  0.2193 -0.5649
   37phy    C28  979   0.561   0.813   2.113  0.3150  0.4869 -0.3349
   37phy    C29  980   0.512   0.850   2.250  0.1878 -0.0311  0.4435
   37phy    C27  981   0.603   0.937   2.043 -0.1926 -1.0035 -0.2171
   37phy    C26  982   0.580   0.959   1.893  0.3631 -0.6395  0.1535
   37phy    C25  983   0.615   1.096   1.837  0.1454 -0.0263  0.2233
   37phy    C23  984   0.577   1.137   1.693  0.0638 -0.0840  0.2648
   37phy    C24  985   0.435   1.204   1.702 -0.1956  0.0933 -0.1239
   37phy    C22  986   0.690   1.222   1.629  0.2295  0.2746 -0.1148
   37phy    C21  987   0.690   1.231   1.484  0.1868  0.5331  0.5613
   37phy    C20  988   0.783   1.332   1.421 -0.8245  0.5181  0.6334
   37phy    C18  989   0.805   1.348   1.261  0.3884  0.2279  0.1037
   37phy    O01  990   0.838   1.214   1.218 -0.0469 -0.0330  0.7003
   37phy    H01  991   0.796   1.143   1.261 -0.0183 -1.6242 -1.7519
   37phy    C19  992   0.920   1.438   1.233 -0.1520  0.0822 -0.1480
   37phy    C13  993   0.673   1.406   1.182  0.0032 -0.3604  0.0172
   37phy     H3  994   0.591   1.346   1.230 -0.6390 -0.8135 -1.5907
   37phy    O33  995   0.628   1.533   1.228 -0.1645 -0.1713 -0.2602
   37phy    H1B  996   0.684   1.561   1.298 -1.1262 -0.0459  0.4839
   37phy    C12  997   0.617   1.354   1.048 -0.3535 -0.0118 -0.1937
   37phy    O11  998   0.639   1.215   1.026  0.2225 -0.1710  0.2506
   37phy    H1A  999   0.731   1.194   1.020 -0.3508 -3.2489  0.7326
   38phy    C35 1000   1.290   1.130   1.801  0.1168  0.3618  0.2920
   38phy    C33 1001   1.204   1.185   1.687 -0.1009 -0.1552  0.1931
   38phy    C34 1002   1.184   1.077   1.584  0.1999 -0.0684  0.6294
   38phy    C32 1003   1.078   1.244   1.737  0.8626 -0.7037 -0.0238
   38phy    C31 1004   1.072   1.397   1.712  0.0119  0.6119 -0.1181
   38phy    C30 1005   0.956   1.461   1.795 -0.1717 -0.1388  0.3402
   38phy    C28 1006   0.947   1.612   1.775 -0.5678  1.0742 -0.3202
   38phy    C29 1007   0.824   1.647   1.684 -0.8683 -0.0119 -0.3120
   38phy    C27 1008   0.915   1.685   1.903  0.4642  0.2911 -0.1410
   38phy    C26 1009   1.028   1.775   1.952 -0.3163  0.2546  0.0323
   38phy    C25 1010   1.006   1.873   2.065 -0.0976 -0.6548  0.9816
   38phy    C23 1011   1.115   1.970   2.121 -0.4448 -0.0134  0.0670
   38phy    C24 1012   1.108   2.098   2.039  0.2597  0.5964  0.0887
   38phy    C22 1013   1.082   2.007   2.270 -0.2408  0.0020  0.7233
   38phy    C21 1014   1.149   1.920   2.372  0.1908  0.2025 -1.0532
   38phy    C20 1015   1.106   1.977   2.512 -0.5039  0.3117  0.9182
   38phy    C18 1016   1.106   1.884   2.642 -0.2164  0.3638 -0.0758
   38phy    O01 1017   1.217   1.784   2.647  0.0532 -0.1995 -0.6299
   38phy    H01 1018   1.236   1.773   2.738  0.2437  0.1723 -0.6241
   38phy    C19 1019   1.141   1.991   2.749  0.3684  0.2116  0.5973
   38phy    C13 1020   0.962   1.811   2.671 -0.1100  0.0241  0.3753
   38phy     H3 1021   0.882   1.887   2.656  0.0121  0.3887  1.5402
   38phy    O33 1022   0.945   1.777   2.806  0.1162  0.1673 -0.0171
   38phy    H1B 1023   0.978   1.690   2.820 -0.9445 -0.3302 -0.4968
   38phy    C12 1024   0.924   1.681   2.584 -0.2654 -0.2104  0.2315
   38phy    O11 1025   1.024   1.581   2.588 -0.2683  0.6033  0.2428
   38phy    H1A 1026   1.111   1.617   2.583 -0.2026  0.6242  1.2754
   39phy    C35 1027   0.142   2.472   1.853 -0.4574  0.1564 -0.0921
   39phy    C33 1028   0.287   2.445   1.825  0.1476  0.3360  0.7821
   39phy    C34 1029   0.306   2.327   1.726 -0.1451  0.7151  0.5463
   39phy    C32 1030   0.367   2.571   1.795  0.1910  0.1484 -0.0018
   39phy    C31 1031   0.455   2.625   1.907  0.3279  0.3730 -0.0123
   39phy    C30 1032   0.555   2.723   1.850  0.2102 -0.0052  0.2874
   39phy    C28 1033   0.608   2.826   1.947  0.0224 -0.3589 -0.3474
   39phy    C29 1034   0.761   2.807   1.960 -0.1748 -0.2410  0.0490
   39phy    C27 1035   0.562   2.967   1.900  0.3284 -0.2652  0.1780
   39phy    C26 1036   0.550   3.074   2.012 -0.0212 -0.4949 -0.1915
   39phy    C25 1037   0.464   3.191   1.972  0.0468  0.0450  0.9594
   39phy    C23 1038   0.465   3.308   2.071  0.1363  0.1163 -0.2611
   39phy    C24 1039   0.468   3.445   2.007  0.0881 -0.2219 -0.1118
   39phy    C22 1040   0.347   3.296   2.167 -0.3388 -0.2121 -0.4656
   39phy    C21 1041   0.384   3.326   2.310  0.4696  0.1292  0.4079
   39phy    C20 1042   0.262   3.274   2.384  0.0133  0.2001 -0.5604
   39phy    C18 1043   0.255   3.299   2.540  0.1825  0.0438 -0.3596
   39phy    O01 1044   0.299   3.429   2.577 -0.3646  0.4011 -0.3128
   39phy    H01 1045   0.381   3.426   2.532 -0.4181 -0.6148 -0.3604
   39phy    C19 1046   0.101   3.309   2.552 -0.1063 -0.3671  0.3444
   39phy    C13 1047   0.322   3.189   2.640  0.6508 -0.6360 -0.3673
   39phy     H3 1048   0.273   3.089   2.627 -1.3425  0.1239  0.7551
   39phy    O33 1049   0.281   3.221   2.779  0.2886 -0.4136  0.7141
   39phy    H1B 1050   0.297   3.311   2.798 -0.3585 -0.1763  0.1528
   39phy    C12 1051   0.478   3.167   2.629  0.0755  0.3168  0.3086
   39phy    O11 1052   0.558   3.253   2.713  0.3063 -0.0319 -0.3505
   39phy    H1A 1053   0.540   3.227   2.802 -0.7981 -2.0183 -1.0904
   40phy    C35 1054   1.963   4.398   1.527 -0.6094  0.2660 -0.3247
   40phy    C33 1055   2.047   4.501   1.450 -0.0648 -0.5707  0.2399
   40phy    C34 1056   2.012   4.483   1.299 -0.2645 -0.0347 -0.4155
   40phy    C32 1057   2.013   4.647   1.501  0.3748  0.2348 -0.3140
   40phy    C31 1058   2.108   4.709   1.610  0.0602  0.5410 -0.4597
   40phy    C30 1059   2.065   4.847   1.651  0.2722  0.0548  0.2132
   40phy    C28 1060   2.163   4.925   1.737  0.8562 -0.0130  0.8108
   40phy    C29 1061   2.208   5.055   1.669  0.3434  0.8206 -0.1377
   40phy    C27 1062   2.103   4.947   1.873  0.2950  0.2953  0.4307
   40phy    C26 1063   2.183   4.920   2.004 -0.5134 -0.4198 -0.1461
   40phy    C25 1064   2.094   4.950   2.125 -0.1941  0.0821  0.2785
   40phy    C23 1065   2.159   4.910   2.254 -0.2141  0.8598  0.0450
   40phy    C24 1066   2.221   5.029   2.322 -0.0881 -0.4103  0.0376
   40phy    C22 1067   2.068   4.844   2.357  0.3331 -0.1309 -0.4079
   40phy    C21 1068   2.134   4.721   2.424 -0.0365  0.4469 -0.3435
   40phy    C20 1069   2.036   4.630   2.497  0.1816 -0.5618 -0.0114
   40phy    C18 1070   2.077   4.520   2.602 -0.2910 -0.2236  0.3362
   40phy    O01 1071   2.160   4.562   2.709  0.0497  0.2184 -0.3008
   40phy    H01 1072   2.216   4.636   2.690 -0.1535  1.2419  2.6224
   40phy    C19 1073   1.940   4.484   2.667 -0.0192  0.1262 -0.0021
   40phy    C13 1074   2.151   4.384   2.546  0.4970  0.4058  0.5376
   40phy     H3 1075   2.096   4.329   2.466  2.5312 -3.7204  1.6684
   40phy    O33 1076   2.155   4.281   2.647  0.1384  0.1782 -0.2512
   40phy    H1B 1077   2.163   4.335   2.723 -1.8483 -0.0888  0.2170
   40phy    C12 1078   2.301   4.389   2.477  0.0348 -0.1919  0.0236
   40phy    O11 1079   2.414   4.431   2.552  0.6849 -0.7545 -0.6591
   40phy    H1A 1080   2.422   4.522   2.530 -0.2720  0.5170  3.4579
   41phy    C35 1081   0.554   1.913   1.800  0.0927  0.0117  0.1803
   41phy    C33 1082   0.639   2.038   1.816  0.1214  0.2181 -0.6594
   41phy    C34 1083   0.641   2.111   1.685  0.1061  0.5197  0.6323
   41phy    C32 1084   0.582   2.127   1.935  0.1538 -0.1725  0.4297
   41phy    C31 1085   0.684   2.210   2.012 -0.1602 -0.2438  0.2280
   41phy    C30 1086   0.610   2.293   2.121 -0.0077  0.1219  0.9004
   41phy    C28 1087   0.707   2.357   2.225  0.4019 -0.2453  0.6706
   41phy    C29 1088   0.726   2.499   2.187 -0.2526  0.2025  0.5732
   41phy    C27 1089   0.644   2.343   2.365 -0.0237  0.4769 -0.1619
   41phy    C26 1090   0.752   2.321   2.474  0.4774  0.4023 -0.1480
   41phy    C25 1091   0.709   2.338   2.615  0.7844 -0.3213 -0.0388
   41phy    C23 1092   0.817   2.324   2.725 -0.4352 -0.6241  0.1443
   41phy    C24 1093   0.860   2.458   2.786 -0.4356  0.5542 -0.1359
   41phy    C22 1094   0.760   2.250   2.844  0.2096 -0.3038 -0.7629
   41phy    C21 1095   0.767   2.099   2.851  0.3516  0.2532 -0.3041
   41phy    C20 1096   0.695   2.039   2.976  0.0128  0.1158 -0.2697
   41phy    C18 1097   0.665   1.885   2.991  0.3042  0.8124 -0.0940
   41phy    O01 1098   0.790   1.818   2.987  0.7920  0.2212  0.6164
   41phy    H01 1099   0.830   1.822   2.902  0.1104  1.4509  0.3270
   41phy    C19 1100   0.620   1.883   3.142 -0.3623  0.5493 -0.8055
   41phy    C13 1101   0.558   1.834   2.877 -0.1205 -0.1561  0.0162
   41phy     H3 1102   0.588   1.882   2.780  0.7941  0.9896  0.8361
   41phy    O33 1103   0.427   1.881   2.882 -0.2734  0.2629 -0.3095
   41phy    H1B 1104   0.432   1.949   2.946  2.7663  0.3723 -0.5173
   41phy    C12 1105   0.545   1.682   2.840  0.0058 -0.5804  0.1906
   41phy    O11 1106   0.665   1.613   2.832 -0.2291 -0.6134  0.1726
   41phy    H1A 1107   0.680   1.569   2.913  0.4856 -2.9249 -1.1201
   42phy    C35 1108   2.106   0.182   1.328 -0.2315 -0.0042  0.1075
   42phy    C33 1109   1.988   0.093   1.320  0.1833  0.2572  0.1912
   42phy    C34 1110   2.026  -0.042   1.369  0.0246 -0.1556 -0.0489
   42phy    C32 1111   1.888   0.150   1.414  0.0856 -0.5773  0.3293
   42phy    C31 1112   1.741   0.158   1.361 -0.3451 -1.0665  0.2485
   42phy    C30 1113   1.649   0.229   1.463  0.1085  0.5689 -0.2268
   42phy    C28 1114   1.523   0.295   1.411 -0.1873 -0.3359  0.2287
   42phy    C29 1115   1.403   0.251   1.491  0.1101 -0.0414 -0.2303
   42phy    C27 1116   1.532   0.448   1.421  0.4013  0.4465  0.1458
   42phy    C26 1117   1.464   0.532   1.306  0.5476 -0.1314  0.3682
   42phy    C25 1118   1.483   0.679   1.331  0.3603 -0.0348  0.0314
   42phy    C23 1119   1.414   0.771   1.227 -0.3640  0.1143 -0.1248
   42phy    C24 1120   1.387   0.911   1.280 -0.4578  0.2517  0.0591
   42phy    C22 1121   1.495   0.789   1.094  0.1593 -0.1017  0.3273
   42phy    C21 1122   1.411   0.771   0.964 -0.0276 -0.2193 -0.2721
   42phy    C20 1123   1.511   0.792   0.850  0.3635  0.4920 -0.4252
   42phy    C18 1124   1.464   0.795   0.697 -0.2984  0.0285 -0.0534
   42phy    O01 1125   1.390   0.672   0.663  0.5108 -0.0860  0.1992
   42phy    H01 1126   1.355   0.645   0.746  1.1259 -1.9486 -0.1031
   42phy    C19 1127   1.599   0.774   0.626  0.2802  0.0474 -0.1808
   42phy    C13 1128   1.377   0.918   0.658  0.3872 -0.0119 -0.0524
   42phy     H3 1129   1.282   0.903   0.716 -0.3361 -0.2725 -1.2788
   42phy    O33 1130   1.411   1.045   0.713  0.1771  0.2091 -0.3644
   42phy    H1B 1131   1.453   1.094   0.645 -0.9323  1.1496 -0.4162
   42phy    C12 1132   1.284   0.926   0.530  0.3142 -0.3044 -0.1896
   42phy    O11 1133   1.346   0.985   0.420 -0.7018  0.0441 -0.5838
   42phy    H1A 1134   1.395   1.058   0.452 -0.0448 -0.7111  0.1873
   43phy    C35 1135   0.881   0.256   2.718 -0.6647  0.9052  0.0022
   43phy    C33 1136   0.864   0.290   2.573 -0.9321  0.1068 -0.5509
   43phy    C34 1137   0.928   0.182   2.483 -0.3086 -0.1341 -0.5574
   43phy    C32 1138   0.711   0.311   2.548 -0.0962  0.4465  0.1419
   43phy    C31 1139   0.648   0.451   2.556 -0.5055 -0.0642  0.2248
   43phy    C30 1140   0.495   0.459   2.543 -0.4206  0.0253  0.4295
   43phy    C28 1141   0.446   0.604   2.558  0.7817  0.0557  0.0853
   43phy    C29 1142   0.312   0.607   2.484 -0.1000  0.1836 -0.0845
   43phy    C27 1143   0.420   0.656   2.705  0.6621 -0.2283 -0.4620
   43phy    C26 1144   0.415   0.809   2.733 -0.4156  0.2059  0.2836
   43phy    C25 1145   0.416   0.862   2.881  0.0835  0.9950  0.1714
   43phy    C23 1146   0.406   1.017   2.904 -0.2965  0.1126  0.0910
   43phy    C24 1147   0.267   1.043   2.945 -0.2472  0.5159 -0.0618
   43phy    C22 1148   0.498   1.068   3.015  0.3677 -0.7755  0.3804
   43phy    C21 1149   0.563   1.207   2.988  0.1315  0.6322 -0.1805
   43phy    C20 1150   0.647   1.240   3.111  0.4051 -0.7540 -0.5785
   43phy    C18 1151   0.737   1.372   3.103  0.5880  0.6414 -0.3868
   43phy    O01 1152   0.648   1.475   3.055  0.0683  0.0081  0.3577
   43phy    H01 1153   0.576   1.474   3.115 -1.1819  0.2874 -1.0720
   43phy    C19 1154   0.765   1.399   3.257  0.1098 -0.1581  0.1684
   43phy    C13 1155   0.869   1.363   3.007  0.4028  0.7130  0.0165
   43phy     H3 1156   0.843   1.303   2.916  2.5006 -0.7894  0.3266
   43phy    O33 1157   0.968   1.279   3.061 -0.1653 -0.0917 -0.1264
   43phy    H1B 1158   0.948   1.197   3.020 -2.4515  1.0264 -1.4944
   43phy    C12 1159   0.926   1.504   2.962 -0.1026  0.1789  0.5176
   43phy    O11 1160   1.043   1.490   2.875  0.1181 -0.2373  0.0553
   43phy    H1A 1161   1.013   1.424   2.816  2.2472 -0.5868 -0.7304
   44phy    C35 1162   0.626   1.615   0.497 -0.0147 -0.4913  0.0731
   44phy    C33 1163   0.661   1.703   0.623  0.1415 -0.0904  0.1457
   44phy    C34 1164   0.529   1.734   0.689  0.3083 -0.6974  0.2583
   44phy    C32 1165   0.749   1.635   0.724 -0.1016  0.0180  0.3634
   44phy    C31 1166   0.887   1.695   0.748  0.3526  0.3331 -0.0994
   44phy    C30 1167   0.957   1.629   0.864 -0.7048 -0.1224 -0.0915
   44phy    C28 1168   1.084   1.699   0.904  0.2824  0.2801 -0.6401
   44phy    C29 1169   1.079   1.738   1.049 -0.2963  0.1388  0.0367
   44phy    C27 1170   1.211   1.615   0.882 -0.2349  0.3517  0.2844
   44phy    C26 1171   1.303   1.665   0.770 -0.0193  0.3696  0.4288
   44phy    C25 1172   1.432   1.591   0.770  0.2554  0.3735  0.0955
   44phy    C23 1173   1.533   1.661   0.675  0.2078  0.1360  0.3017
   44phy    C24 1174   1.670   1.680   0.740  0.0365 -0.1852 -0.4015
   44phy    C22 1175   1.540   1.594   0.532 -0.3006  0.2808  0.7322
   44phy    C21 1176   1.531   1.689   0.412 -0.3452 -0.4478 -0.0255
   44phy    C20 1177   1.565   1.617   0.281 -0.2912 -0.2076  0.3165
   44phy    C18 1178   1.526   1.685   0.150 -0.1366 -0.6594 -0.7532
   44phy    O01 1179   1.384   1.698   0.130 -0.1250  0.3313  0.1452
   44phy    H01 1180   1.352   1.656   0.207  1.4719 -1.9966 -0.3667
   44phy    C19 1181   1.564   1.572   0.051  0.3672 -0.5393  0.0950
   44phy    C13 1182   1.595   1.825   0.117 -0.0588  0.1141  0.3330
   44phy     H3 1183   1.550   1.894   0.193 -0.9172 -0.8893  0.7683
   44phy    O33 1184   1.732   1.847   0.156 -0.0938 -0.1040  0.1793
   44phy    H1B 1185   1.757   1.763   0.189 -1.3890 -0.5055  0.2269
   44phy    C12 1186   1.562   1.922  -0.002 -0.4281 -0.2825  0.2296
   44phy    O11 1187   1.642   1.892  -0.118  0.2731 -0.5843  0.4053
   44phy    H1A 1188   1.733   1.877  -0.101  0.7410  0.3879 -1.0297
   45phy    C35 1189   1.799   2.809   1.755 -0.1888  0.3892  0.0662
   45phy    C33 1190   1.652   2.853   1.758  0.3080 -1.1650 -0.0796
   45phy    C34 1191   1.636   2.979   1.672 -0.1496  0.2216  0.1564
   45phy    C32 1192   1.547   2.747   1.732  0.1102  0.0753 -0.3272
   45phy    C31 1193   1.405   2.770   1.791 -0.2230 -0.2250  0.0250
   45phy    C30 1194   1.321   2.644   1.774 -0.2589 -0.7820  0.6964
   45phy    C28 1195   1.197   2.648   1.859  0.1420 -0.4404 -0.3836
   45phy    C29 1196   1.079   2.647   1.765  0.0801 -1.0318 -0.6129
   45phy    C27 1197   1.194   2.537   1.965  0.3553 -1.1938  0.1713
   45phy    C26 1198   1.167   2.573   2.111 -0.2447  0.4315  0.1986
   45phy    C25 1199   1.139   2.462   2.211  0.1622 -0.0258 -0.0816
   45phy    C23 1200   1.127   2.504   2.359 -0.3417  0.3015  0.3118
   45phy    C24 1201   0.995   2.561   2.412 -0.1730 -0.2803 -0.3523
   45phy    C22 1202   1.175   2.388   2.451 -0.3747 -0.7260  0.4431
   45phy    C21 1203   1.279   2.429   2.557  0.0658 -0.1477  0.4249
   45phy    C20 1204   1.318   2.314   2.664  0.1212 -0.7341  0.1474
   45phy    C18 1205   1.426   2.359   2.771  0.3659 -0.1747  0.1906
   45phy    O01 1206   1.401   2.492   2.831 -0.0400  0.0095 -0.0543
   45phy    H01 1207   1.457   2.509   2.905  1.1128  0.3080 -0.9582
   45phy    C19 1208   1.389   2.261   2.883  0.2116  0.1559 -0.2202
   45phy    C13 1209   1.583   2.350   2.728 -0.1191  0.0241 -0.4656
   45phy     H3 1210   1.601   2.247   2.687 -1.4971 -0.9574  1.2617
   45phy    O33 1211   1.666   2.352   2.846  0.4715  0.1656 -0.6845
   45phy    H1B 1212   1.676   2.436   2.887  1.0095  0.0679 -0.6097
   45phy    C12 1213   1.634   2.458   2.619  0.2075  0.2265  0.0196
   45phy    O11 1214   1.616   2.595   2.661 -0.1297  0.0292 -0.0802
   45phy    H1A 1215   1.531   2.622   2.633  0.2178  1.1746 -0.1114
   46phy    C35 1216   1.765   3.461   1.806 -0.1141 -0.3943  0.2382
   46phy    C33 1217   1.728   3.595   1.748 -0.1401  0.3958 -0.3608
   46phy    C34 1218   1.849   3.669   1.682 -0.0631 -0.2402  0.1501
   46phy    C32 1219   1.598   3.585   1.666 -0.2279 -0.2192 -0.5982
   46phy    C31 1220   1.482   3.657   1.730 -0.0349 -0.5061 -0.5953
   46phy    C30 1221   1.366   3.679   1.638  0.0544  0.0367  0.1133
   46phy    C28 1222   1.249   3.754   1.706  0.4376  0.0808  0.0004
   46phy    C29 1223   1.202   3.865   1.604  0.2010 -0.0114 -0.4286
   46phy    C27 1224   1.127   3.666   1.740  0.1589  0.1766  0.0954
   46phy    C26 1225   1.074   3.689   1.882  0.0815 -0.8331  0.0636
   46phy    C25 1226   0.965   3.593   1.920  0.1997  0.5185 -0.6708
   46phy    C23 1227   0.894   3.617   2.056 -0.5495  0.4670 -0.0477
   46phy    C24 1228   0.758   3.683   2.040  0.4324  0.4680  0.5858
   46phy    C22 1229   0.896   3.497   2.150 -0.4709  0.1732 -1.0378
   46phy    C21 1230   0.922   3.528   2.297  0.0459 -0.3484 -0.8338
   46phy    C20 1231   0.924   3.409   2.399 -0.3062  0.1046  0.2918
   46phy    C18 1232   0.942   3.425   2.553  0.1701 -0.1091 -0.8854
   46phy    O01 1233   0.851   3.513   2.625 -0.3801 -0.5536  0.1487
   46phy    H01 1234   0.814   3.474   2.702  1.6074  0.8915  1.9576
   46phy    C19 1235   0.893   3.285   2.590 -0.4475 -0.0879  0.4761
   46phy    C13 1236   1.095   3.457   2.598  0.0623  0.4859 -0.0110
   46phy     H3 1237   1.168   3.393   2.542  0.7214 -0.5923  1.9691
   46phy    O33 1238   1.111   3.404   2.737 -0.0660 -0.6176  0.1325
   46phy    H1B 1239   1.052   3.454   2.790  0.2756 -0.8581  0.7371
   46phy    C12 1240   1.153   3.604   2.591 -0.0451 -0.1363 -0.8353
   46phy    O11 1241   1.087   3.700   2.672  0.0949  0.0310  0.7249
   46phy    H1A 1242   1.009   3.654   2.698 -1.1870  0.5584 -1.8123
   47phy    C35 1243   0.254   3.117   1.344 -0.2946  0.2001  0.1278
   47phy    C33 1244   0.148   3.220   1.357 -0.2072  0.5224  0.0183
   47phy    C34 1245   0.194   3.319   1.453 -0.2053  0.3221 -0.7071
   47phy    C32 1246   0.130   3.292   1.229  0.3906 -0.1877 -0.0338
   47phy    C31 1247  -0.008   3.332   1.176  0.0870 -0.0225  0.6907
   47phy    C30 1248  -0.003   3.422   1.053 -0.4183 -0.3396 -0.2812
   47phy    C28 1249  -0.139   3.495   1.027 -0.2161 -0.2781 -0.1947
   47phy    C29 1250  -0.111   3.646   1.013  0.5799  0.0120  0.2757
   47phy    C27 1251  -0.211   3.441   0.900 -0.1600  0.0139 -0.0403
   47phy    C26 1252  -0.281   3.304   0.898 -0.2412  0.2087  0.1815
   47phy    C25 1253  -0.374   3.285   0.770  0.2594 -0.1577  0.2664
   47phy    C23 1254  -0.423   3.143   0.740 -0.4690  0.4620  0.4201
   47phy    C24 1255  -0.544   3.102   0.833 -0.7098 -0.1688  0.9312
   47phy    C22 1256  -0.451   3.118   0.590  0.2661 -0.3173  0.1316
   47phy    C21 1257  -0.323   3.077   0.507 -0.2503 -0.6811 -0.8637
   47phy    C20 1258  -0.355   3.019   0.376  0.7673  0.0172  0.9608
   47phy    C18 1259  -0.236   2.972   0.281  0.0605 -0.6793 -0.3453
   47phy    O01 1260  -0.129   3.069   0.278  0.2021  0.1232 -0.5724
   47phy    H01 1261  -0.099   3.083   0.366 -2.2901  0.8163  0.2524
   47phy    C19 1262  -0.301   2.977   0.135 -0.2948 -0.7150 -0.2875
   47phy    C13 1263  -0.179   2.830   0.325 -0.1983 -0.5522 -0.4863
   47phy     H3 1264  -0.140   2.851   0.428  0.4408  1.0138 -1.0045
   47phy    O33 1265  -0.271   2.733   0.360  0.3139  0.0088 -0.2689
   47phy    H1B 1266  -0.313   2.742   0.444  0.1350  1.0065 -0.4481
   47phy    C12 1267  -0.043   2.769   0.283 -0.1466  0.3864 -0.1648
   47phy    O11 1268  -0.036   2.699   0.163 -0.2013 -0.3362  0.3112
   47phy    H1A 1269   0.008   2.753   0.100  1.3216 -2.1371 -0.2484
   48phy    C35 1270   2.194   2.704   1.787  0.0498 -0.4646  0.1645
   48phy    C33 1271   2.159   2.560   1.825 -0.4039 -0.7262 -0.2367
   48phy    C34 1272   2.272   2.481   1.762  0.2167 -0.1739 -0.6037
   48phy    C32 1273   2.163   2.527   1.973  0.4327 -0.1392 -0.4831
   48phy    C31 1274   2.027   2.512   2.045  0.1539 -0.3503  0.0953
   48phy    C30 1275   2.041   2.540   2.197  0.2357  0.2546  0.2389
   48phy    C28 1276   1.914   2.523   2.289 -0.6508 -0.4543  0.4706
   48phy    C29 1277   1.921   2.375   2.335  0.4191 -0.1794 -0.2648
   48phy    C27 1278   1.938   2.614   2.416 -0.1264 -0.1944  0.1399
   48phy    C26 1279   1.890   2.760   2.409  0.2251 -0.2239 -0.2713
   48phy    C25 1280   1.903   2.836   2.540 -0.7480 -0.6543 -0.1744
   48phy    C23 1281   1.911   2.994   2.549  0.0411  0.1182  0.0769
   48phy    C24 1282   1.784   3.070   2.508  0.1975  0.1412  0.2591
   48phy    C22 1283   1.928   3.035   2.699  0.3374 -1.3325  0.1693
   48phy    C21 1284   2.070   3.018   2.768  0.3605 -0.3665 -0.1048
   48phy    C20 1285   2.071   3.092   2.900  0.2887  0.1104  0.2705
   48phy    C18 1286   2.174   3.066   3.020  0.0606 -0.5286 -0.1634
   48phy    O01 1287   2.305   3.053   2.965  0.0780 -0.7168  0.2513
   48phy    H01 1288   2.318   2.968   2.926 -0.1327  0.0859 -1.6637
   48phy    C19 1289   2.180   3.203   3.091 -0.6227  0.0797  0.5830
   48phy    C13 1290   2.135   2.937   3.107 -0.2463 -0.1580 -0.5929
   48phy     H3 1291   2.112   2.850   3.041  1.3083 -2.3485  1.5659
   48phy    O33 1292   2.010   2.967   3.164  0.0078  0.2817  0.1212
   48phy    H1B 1293   2.012   2.980   3.257 -0.4433  0.2344  0.1411
   48phy    C12 1294   2.238   2.882   3.214  0.0293 -0.2059 -0.0684
   48phy    O11 1295   2.205   2.762   3.285 -0.3445  0.6490  0.4905
   48phy    H1A 1296   2.115   2.768   3.309 -0.5187 -0.4094  0.1577
   49phy    C35 1297   2.905   1.916   1.470 -0.4036 -0.5196 -0.0186
   49phy    C33 1298   2.931   2.025   1.573  0.7107  0.2442 -0.6557
   49phy    C34 1299   3.081   2.021   1.609  0.5778 -0.3002 -0.0767
   49phy    C32 1300   2.861   2.153   1.528 -0.0507  0.1280 -0.5033
   49phy    C31 1301   2.830   2.253   1.641  0.3312  0.0922  0.5092
   49phy    C30 1302   2.780   2.386   1.590  0.0533 -0.2939  0.2169
   49phy    C28 1303   2.790   2.498   1.695  0.0956  0.3656  0.3783
   49phy    C29 1304   2.827   2.623   1.618 -0.5076  0.4104  0.1229
   49phy    C27 1305   2.670   2.518   1.783  0.1996 -0.0845  0.0493
   49phy    C26 1306   2.695   2.541   1.930 -0.0618  0.4907 -0.0903
   49phy    C25 1307   2.578   2.592   2.016  0.1347  0.1491  0.3390
   49phy    C23 1308   2.594   2.596   2.169 -0.2571  1.0500  0.3473
   49phy    C24 1309   2.614   2.736   2.220 -0.1314  0.1245 -0.3407
   49phy    C22 1310   2.465   2.534   2.231  0.0270 -0.1317  0.0634
   49phy    C21 1311   2.488   2.437   2.345  0.1630 -0.2942 -0.2375
   49phy    C20 1312   2.364   2.379   2.404 -0.1833  0.3912  0.7743
   49phy    C18 1313   2.384   2.295   2.539 -0.1041  0.1707  0.1382
   49phy    O01 1314   2.435   2.386   2.643 -0.1656  0.2066  0.2422
   49phy    H01 1315   2.396   2.470   2.630 -0.8811 -0.1872 -0.2443
   49phy    C19 1316   2.233   2.261   2.572  0.3441 -0.8742 -0.1441
   49phy    C13 1317   2.469   2.156   2.524 -0.7786  0.2244  0.3248
   49phy     H3 1318   2.439   2.104   2.429 -0.2084  0.7123 -0.1339
   49phy    O33 1319   2.440   2.054   2.621 -0.1473 -0.8460  0.5623
   49phy    H1B 1320   2.443   2.100   2.703 -1.4729 -0.0362  0.1832
   49phy    C12 1321   2.631   2.162   2.518  0.2356  0.0409 -0.6402
   49phy    O11 1322   2.697   2.167   2.645 -0.5685  0.7854 -0.0428
   49phy    H1A 1323   2.652   2.226   2.703 -0.6489 -0.0141  0.7110
   50phy    C35 1324   1.566   1.787   1.121  0.5792  0.5433 -0.0752
   50phy    C33 1325   1.495   1.916   1.171 -0.3093  0.1176 -0.2231
   50phy    C34 1326   1.606   2.004   1.224  0.1816 -0.3800  0.5850
   50phy    C32 1327   1.408   1.988   1.068  0.4802 -0.0909  0.1335
   50phy    C31 1328   1.292   2.076   1.123 -0.4962  0.0567 -0.6130
   50phy    C30 1329   1.241   2.164   1.006  0.8805  0.1087  0.1588
   50phy    C28 1330   1.113   2.252   1.040  0.5525 -0.0997  0.0878
   50phy    C29 1331   1.150   2.377   1.117  0.4130 -0.0734  0.0839
   50phy    C27 1332   1.044   2.301   0.912  0.3584  0.4953 -0.4167
   50phy    C26 1333   0.961   2.203   0.822 -0.2629  0.1959 -0.4402
   50phy    C25 1334   0.904   2.272   0.701  0.2093 -0.1977 -0.1891
   50phy    C23 1335   0.801   2.192   0.624 -0.0468  0.0414 -0.4782
   50phy    C24 1336   0.667   2.260   0.632  0.1779 -0.2010 -0.1882
   50phy    C22 1337   0.847   2.185   0.478 -0.6267 -0.1996 -0.1530
   50phy    C21 1338   0.942   2.066   0.454  0.0571  0.1812 -0.1029
   50phy    C20 1339   0.992   2.047   0.312  0.0693 -0.6897  0.3184
   50phy    C18 1340   1.087   1.927   0.259  0.1772  0.5407 -0.5476
   50phy    O01 1341   1.215   1.941   0.329 -0.3398 -0.4770 -0.2994
   50phy    H01 1342   1.234   1.856   0.365 -1.9912 -0.0590  1.7665
   50phy    C19 1343   1.116   1.969   0.115 -0.2096  0.7021  0.1539
   50phy    C13 1344   1.024   1.783   0.278  0.1241 -0.6030  0.1955
   50phy     H3 1345   1.006   1.774   0.389  0.1496 -1.7874  0.1146
   50phy    O33 1346   0.891   1.752   0.234 -0.4198 -0.0097  0.0591
   50phy    H1B 1347   0.869   1.775   0.146 -1.8109  1.5624  0.7679
   50phy    C12 1348   1.115   1.649   0.291 -0.0931  0.1575 -0.0459
   50phy    O11 1349   1.239   1.646   0.359 -0.2506 -0.1802 -0.6696
   50phy    H1A 1350   1.258   1.557   0.382  0.3103 -0.1957 -1.1626
   51phy    C35 1351   2.025   2.095   0.626 -0.2054  0.5514  0.5291
   51phy    C33 1352   1.942   2.019   0.529 -0.6340 -0.0575 -0.7196
   51phy    C34 1353   2.001   1.886   0.489  0.6124 -0.1252  0.0199
   51phy    C32 1354   1.807   1.992   0.600  0.2909  0.1613  0.3024
   51phy    C31 1355   1.693   2.099   0.576 -0.3725 -0.1894  0.3831
   51phy    C30 1356   1.563   2.062   0.645 -0.4602  0.0533 -0.1912
   51phy    C28 1357   1.454   2.167   0.622 -0.0552 -0.2107 -0.5765
   51phy    C29 1358   1.322   2.092   0.625  0.0729 -0.6121  0.1366
   51phy    C27 1359   1.448   2.287   0.724 -0.1035 -0.3891  0.5471
   51phy    C26 1360   1.397   2.417   0.665 -0.3329 -0.0895 -0.2013
   51phy    C25 1361   1.374   2.520   0.777  0.8370 -0.1657 -0.1926
   51phy    C23 1362   1.363   2.660   0.724  0.3726 -0.5654 -0.2432
   51phy    C24 1363   1.222   2.709   0.740  0.3981  0.5529  0.3299
   51phy    C22 1364   1.455   2.763   0.787 -0.3950  0.6265  0.3130
   51phy    C21 1365   1.572   2.790   0.693 -0.2381  0.4089  0.4199
   51phy    C20 1366   1.665   2.896   0.752 -0.0451 -0.4283  0.4506
   51phy    C18 1367   1.789   2.935   0.665  0.1915 -0.7310  0.0606
   51phy    O01 1368   1.851   2.824   0.597  0.7189  0.8308 -0.3384
   51phy    H01 1369   1.820   2.746   0.638 -0.8909  1.1755 -0.8262
   51phy    C19 1370   1.890   2.988   0.766 -0.8989 -0.9164  0.2096
   51phy    C13 1371   1.752   3.042   0.545 -0.1647 -0.2769 -0.0964
   51phy     H3 1372   1.672   2.988   0.487  0.0573 -1.8157  0.9823
   51phy    O33 1373   1.682   3.164   0.567  0.3795  0.0453 -0.2241
   51phy    H1B 1374   1.725   3.247   0.562 -0.5481  0.5004 -1.1685
   51phy    C12 1375   1.835   3.052   0.404 -0.0013  0.0141 -1.2222
   51phy    O11 1376   1.942   2.960   0.383 -0.2228  0.1451 -0.1393
   51phy    H1A 1377   1.919   2.883   0.432  1.7627 -1.6433 -1.8055
   52phy    C35 1378   1.502   5.147   0.875 -0.1091  0.5743 -0.8536
   52phy    C33 1379   1.493   5.297   0.870  0.2284 -0.4187  0.1033
   52phy    C34 1380   1.351   5.338   0.884 -0.2394 -0.0235  0.1259
   52phy    C32 1381   1.593   5.365   0.966 -0.4009  0.3909  0.2553
   52phy    C31 1382   1.650   5.506   0.934  0.1183 -0.7130  0.2264
   52phy    C30 1383   1.773   5.525   1.019 -0.1077  0.2261 -0.5497
   52phy    C28 1384   1.819   5.670   1.033  0.4185  0.2631 -0.0906
   52phy    C29 1385   1.862   5.695   1.173  0.0384  0.6272 -0.2952
   52phy    C27 1386   1.940   5.696   0.943  0.4552 -0.2014 -0.7699
   52phy    C26 1387   1.947   5.831   0.880 -0.2150 -0.3345 -0.2155
   52phy    C25 1388   2.043   5.840   0.759 -0.7399 -0.1398  0.0153
   52phy    C23 1389   2.069   5.978   0.688 -0.0957  0.1831  0.1722
   52phy    C24 1390   2.211   6.029   0.722  0.1458 -0.0057 -0.0179
   52phy    C22 1391   2.046   5.961   0.536  0.2567  0.3674 -0.5586
   52phy    C21 1392   1.931   6.050   0.482 -0.2881  0.2314  0.5131
   52phy    C20 1393   1.925   6.040   0.327 -0.0959 -0.0419 -0.1920
   52phy    C18 1394   1.802   6.107   0.251 -0.3029  0.2392 -0.1414
   52phy    O01 1395   1.671   6.061   0.304 -0.3099  0.1789  0.1054
   52phy    H01 1396   1.652   5.973   0.277  1.0800  0.2320 -1.2471
   52phy    C19 1397   1.806   6.039   0.113 -0.3314 -0.3200 -0.0349
   52phy    C13 1398   1.813   6.266   0.249  0.0320 -0.2841 -0.3568
   52phy     H3 1399   1.796   6.298   0.355  2.0122  1.0125 -0.3897
   52phy    O33 1400   1.934   6.339   0.235  0.7291 -0.3117  0.5018
   52phy    H1B 1401   1.972   6.337   0.149 -0.4157  2.5712 -0.1796
   52phy    C12 1402   1.683   6.354   0.220 -0.7820  0.1762  0.5098
   52phy    O11 1403   1.552   6.303   0.238  0.6923 -0.1568  0.8970
   52phy    H1A 1404   1.547   6.209   0.230 -1.0410 -0.0203 -0.3843
   53phy    C35 1405   1.333   2.656   1.226  0.5045 -0.7121  0.1476
   53phy    C33 1406   1.276   2.786   1.284 -0.6281  0.4025 -0.1851
   53phy    C34 1407   1.193   2.744   1.406  0.0759 -0.0901 -0.0275
   53phy    C32 1408   1.391   2.883   1.305  0.2363 -1.1360 -0.1737
   53phy    C31 1409   1.352   3.027   1.288 -0.4994 -0.2698  0.5273
   53phy    C30 1410   1.453   3.138   1.327  0.0553  0.1397 -0.6438
   53phy    C28 1411   1.395   3.276   1.304  0.0708  0.0004 -0.2495
   53phy    C29 1412   1.421   3.348   1.434  0.2320 -0.1946  0.3167
   53phy    C27 1413   1.468   3.352   1.189 -0.2343  0.3289 -0.2642
   53phy    C26 1414   1.373   3.413   1.081  0.0508 -0.3713 -0.1759
   53phy    C25 1415   1.456   3.508   0.996 -0.1817  0.3480  0.2743
   53phy    C23 1416   1.380   3.550   0.870  0.2531  0.3849  0.5276
   53phy    C24 1417   1.390   3.701   0.851  0.2867  0.0112  0.3846
   53phy    C22 1418   1.451   3.491   0.748  0.0674  0.2870  0.1310
   53phy    C21 1419   1.385   3.368   0.689 -0.1412  0.1188 -0.6147
   53phy    C20 1420   1.412   3.352   0.541  0.4069 -0.4675  0.5352
   53phy    C18 1421   1.376   3.211   0.472 -0.7125  0.0686 -0.1213
   53phy    O01 1422   1.443   3.104   0.547 -0.0746 -0.3363  0.1093
   53phy    H01 1423   1.528   3.137   0.568  0.4806 -2.4045  1.2774
   53phy    C19 1424   1.456   3.232   0.342 -0.1212 -0.3298  0.3327
   53phy    C13 1425   1.218   3.185   0.455  0.7404  0.2034 -0.1059
   53phy     H3 1426   1.183   3.178   0.561  2.7175  0.5203  0.6070
   53phy    O33 1427   1.134   3.289   0.412  0.6900  0.0141 -0.2534
   53phy    H1B 1428   1.175   3.318   0.332 -0.6309  0.1180 -0.9288
   53phy    C12 1429   1.157   3.042   0.426  0.3048  0.5098 -0.4020
   53phy    O11 1430   1.139   2.982   0.297 -0.4194  0.2463 -0.0514
   53phy    H1A 1431   1.225   2.979   0.260  0.4903  1.8803  1.7824
   54phy    C35 1432   3.140   3.983   1.462 -0.7623 -0.3855  0.3536
   54phy    C33 1433   3.128   3.848   1.527  0.6789 -0.3495  0.3433
   54phy    C34 1434   3.217   3.848   1.638 -0.2525 -0.1066  0.5704
   54phy    C32 1435   2.986   3.832   1.572  0.0165 -1.0044 -0.2738
   54phy    C31 1436   2.924   3.703   1.503 -0.2297  0.1215 -0.3230
   54phy    C30 1437   2.784   3.658   1.547 -0.3824  0.0122  0.4072
   54phy    C28 1438   2.710   3.575   1.437 -0.5720  0.0701 -0.3582
   54phy    C29 1439   2.645   3.466   1.518  0.3113 -0.1501 -0.6106
   54phy    C27 1440   2.608   3.659   1.355  0.1443  1.0758  0.7423
   54phy    C26 1441   2.546   3.600   1.225  0.3282  0.3193  0.1731
   54phy    C25 1442   2.480   3.707   1.141 -0.1523  0.5980  0.3665
   54phy    C23 1443   2.430   3.667   0.999 -0.5292 -0.2253  0.0972
   54phy    C24 1444   2.308   3.748   0.957 -0.6055  0.2644 -0.1518
   54phy    C22 1445   2.539   3.663   0.896 -0.2165 -1.1250  0.2747
   54phy    C21 1446   2.531   3.556   0.786  0.2269  0.1040 -0.1613
   54phy    C20 1447   2.663   3.566   0.705 -0.0590  0.0972  0.3150
   54phy    C18 1448   2.701   3.472   0.586 -0.4762 -0.2385  0.6634
   54phy    O01 1449   2.682   3.335   0.633  0.4692  0.4555  0.1228
   54phy    H01 1450   2.726   3.314   0.713 -0.9535  0.8791  1.0534
   54phy    C19 1451   2.857   3.493   0.569  0.3641  0.9299  0.3475
   54phy    C13 1452   2.616   3.500   0.450  0.2291  0.0357 -0.2384
   54phy     H3 1453   2.511   3.475   0.482  0.3360  1.0421  0.9775
   54phy    O33 1454   2.585   3.634   0.405 -0.0142 -0.1485  0.0576
   54phy    H1B 1455   2.496   3.660   0.393  0.6289  1.2836 -2.0162
   54phy    C12 1456   2.583   3.390   0.338 -0.6199 -0.2698  0.2876
   54phy    O11 1457   2.645   3.414   0.214  0.3386 -0.0201 -0.1834
   54phy    H1A 1458   2.575   3.439   0.158 -0.7603  1.9727  1.9011
   55phy    C35 1459   0.299   4.395   1.494  0.5065  0.5816  0.7432
   55phy    C33 1460   0.351   4.531   1.547  0.4041 -0.1418 -0.4538
   55phy    C34 1461   0.379   4.521   1.699  0.2088  0.3640  0.1039
   55phy    C32 1462   0.449   4.595   1.447  0.7182  0.0700 -0.1117
   55phy    C31 1463   0.457   4.748   1.441  0.2889 -0.8293  0.1475
   55phy    C30 1464   0.548   4.799   1.327 -0.1592 -0.2942  0.4511
   55phy    C28 1465   0.531   4.953   1.298  0.2331  0.5389 -0.0072
   55phy    C29 1466   0.620   5.036   1.385  0.3426  0.2344 -0.3342
   55phy    C27 1467   0.577   4.973   1.150  0.1676  0.0995 -0.3014
   55phy    C26 1468   0.459   4.995   1.054  0.0577  0.8891  0.0098
   55phy    C25 1469   0.516   5.027   0.909  0.2591  0.0787  0.3986
   55phy    C23 1470   0.422   5.081   0.800 -0.1713  0.5491  0.1696
   55phy    C24 1471   0.385   5.226   0.820 -0.6238  0.0797 -0.0604
   55phy    C22 1472   0.492   5.064   0.667  0.1384 -0.3509 -0.1523
   55phy    C21 1473   0.405   4.996   0.561  0.6819  0.0171  0.2691
   55phy    C20 1474   0.437   5.049   0.418 -0.4678 -0.6693 -0.5829
   55phy    C18 1475   0.377   4.982   0.294 -0.8655 -0.1707 -0.3371
   55phy    O01 1476   0.433   4.852   0.258 -0.1503  0.6109 -0.1581
   55phy    H01 1477   0.355   4.808   0.229 -0.4363  1.3200 -0.4920
   55phy    C19 1478   0.437   5.074   0.186 -0.2963  0.5828  0.0017
   55phy    C13 1479   0.219   4.986   0.280 -0.2223 -0.3768 -0.5100
   55phy     H3 1480   0.187   5.062   0.356 -0.7321 -0.5459 -0.5546
   55phy    O33 1481   0.147   5.048   0.172 -0.1959 -0.1216 -0.0383
   55phy    H1B 1482   0.166   4.995   0.097 -1.0009 -1.7511  0.8448
   55phy    C12 1483   0.126   4.873   0.356  0.5993  0.4563  0.2466
   55phy    O11 1484   0.049   4.788   0.276 -0.5254  0.0971 -0.6433
   55phy    H1A 1485   0.116   4.753   0.220  1.4856  0.3816  1.4652
   56phy    C35 1486   2.711   2.993   1.861  0.2646 -0.3787 -0.2187
   56phy    C33 1487   2.575   3.027   1.800  0.5303  0.0894 -0.5111
   56phy    C34 1488   2.588   2.991   1.656 -0.5254 -0.5390 -0.4258
   56phy    C32 1489   2.469   2.946   1.874  0.4301 -0.0610  0.3099
   56phy    C31 1490   2.389   3.020   1.982 -0.0412 -0.4752 -0.2872
   56phy    C30 1491   2.303   2.938   2.075 -0.1655  0.2020 -0.1680
   56phy    C28 1492   2.205   3.010   2.166 -0.0373 -0.6533 -0.7048
   56phy    C29 1493   2.079   2.930   2.186 -0.4358  0.4590 -0.3037
   56phy    C27 1494   2.286   3.051   2.293  0.1554  0.7866 -0.3217
   56phy    C26 1495   2.236   3.162   2.379 -0.4956 -0.8206 -0.3408
   56phy    C25 1496   2.345   3.199   2.482 -0.2010  0.1287  0.6984
   56phy    C23 1497   2.335   3.324   2.575  0.9589  0.0502  0.0223
   56phy    C24 1498   2.417   3.288   2.702 -0.5402  0.1102 -0.2819
   56phy    C22 1499   2.370   3.455   2.510 -0.3045  0.1746 -0.1840
   56phy    C21 1500   2.312   3.577   2.581  0.2590  0.1825  0.4365
   56phy    C20 1501   2.364   3.709   2.533  0.8088 -0.2064 -0.5679
   56phy    C18 1502   2.382   3.828   2.635  0.2850 -0.3454  0.6804
   56phy    O01 1503   2.442   3.783   2.753  0.1276  0.4343 -0.2881
   56phy    H01 1504   2.452   3.849   2.818 -0.4174 -0.7808  1.0975
   56phy    C19 1505   2.486   3.914   2.562  0.4333  0.1676 -0.4377
   56phy    C13 1506   2.247   3.922   2.664 -1.2821  0.1297  0.8610
   56phy     H3 1507   2.196   3.943   2.567  0.3675  1.1237  0.1679
   56phy    O33 1508   2.284   4.049   2.711  0.1799  0.3432  0.6054
   56phy    H1B 1509   2.208   4.101   2.692  0.2260 -0.3973 -2.0482
   56phy    C12 1510   2.141   3.862   2.763 -0.5872 -0.1532  0.0643
   56phy    O11 1511   2.023   3.940   2.760  0.5246  0.2757 -0.1280
   56phy    H1A 1512   2.037   4.013   2.817 -1.8751  0.4078  0.3949
   57phy    C35 1513   0.718   3.578   1.533 -0.2315  0.0863  0.1500
   57phy    C33 1514   0.637   3.485   1.615  0.1910  0.2245 -0.1036
   57phy    C34 1515   0.506   3.558   1.646 -0.3442 -0.2478  0.2849
   57phy    C32 1516   0.601   3.361   1.535  0.3996  0.6591  0.0004
   57phy    C31 1517   0.697   3.245   1.559 -0.2972 -0.2655  0.0181
   57phy    C30 1518   0.675   3.134   1.456  0.3471 -0.2292  0.6385
   57phy    C28 1519   0.784   3.027   1.452  0.3115 -0.4180  0.6761
   57phy    C29 1520   0.727   2.897   1.514  0.1758  0.1696  0.4789
   57phy    C27 1521   0.832   2.992   1.308 -0.1081  0.4537  0.0361
   57phy    C26 1522   0.916   3.092   1.229  0.0582 -0.0812 -0.1414
   57phy    C25 1523   0.995   3.036   1.106 -0.2081  0.4304  0.2803
   57phy    C23 1524   1.063   3.120   0.996  0.8040 -0.2890  0.1767
   57phy    C24 1525   1.159   3.033   0.927 -0.0075  0.2149  0.4553
   57phy    C22 1526   0.971   3.201   0.903  0.1045  0.1545  0.2117
   57phy    C21 1527   1.018   3.344   0.881  0.2705 -0.1827  0.3693
   57phy    C20 1528   0.906   3.431   0.815  0.4085 -0.5287  0.3270
   57phy    C18 1529   0.943   3.564   0.740  0.1893  0.0080  0.4096
   57phy    O01 1530   1.044   3.650   0.806 -0.1841 -0.0481 -0.1415
   57phy    H01 1531   1.004   3.674   0.888  0.0958 -0.7350  0.2063
   57phy    C19 1532   0.813   3.643   0.752 -0.0482 -0.5338  0.3146
   57phy    C13 1533   0.977   3.538   0.582  0.0561 -0.2353 -0.4878
   57phy     H3 1534   1.055   3.458   0.583  0.3468 -0.0064  1.9745
   57phy    O33 1535   0.883   3.470   0.497  0.2566 -0.4125  0.2615
   57phy    H1B 1536   0.931   3.391   0.483 -1.0236 -0.9640 -1.1589
   57phy    C12 1537   1.073   3.632   0.501 -0.0829 -0.3379 -0.1655
   57phy    O11 1538   1.183   3.696   0.561 -0.0259 -0.4464 -0.5542
   57phy    H1A 1539   1.172   3.690   0.654  2.2886  3.4245  0.1721
   58phy    C35 1540   1.502   2.764   2.295 -0.1002  0.0160  0.0415
   58phy    C33 1541   1.470   2.911   2.265 -0.6287 -0.3492 -0.0706
   58phy    C34 1542   1.579   2.956   2.164 -0.1852 -0.1206  0.3184
   58phy    C32 1543   1.334   2.923   2.196  0.1086  0.0850  0.2135
   58phy    C31 1544   1.214   2.973   2.276  0.2280  1.2738 -0.0934
   58phy    C30 1545   1.078   2.952   2.207  0.2282  0.0754 -0.2917
   58phy    C28 1546   0.948   3.002   2.272  0.3124  0.0168 -0.7014
   58phy    C29 1547   0.878   3.100   2.177  0.4095  0.0298  0.7940
   58phy    C27 1548   0.861   2.886   2.318  0.2178 -0.1424 -0.8022
   58phy    C26 1549   0.786   2.909   2.448  0.0981 -0.3756 -0.3395
   58phy    C25 1550   0.719   2.780   2.493 -0.1537 -0.4818 -0.2884
   58phy    C23 1551   0.621   2.796   2.616  0.4901  0.2830  0.6241
   58phy    C24 1552   0.522   2.679   2.611  0.2608  0.0107 -0.0193
   58phy    C22 1553   0.703   2.780   2.746  0.3333 -0.2318 -0.0111
   58phy    C21 1554   0.676   2.889   2.853  0.6280  0.0422  0.6669
   58phy    C20 1555   0.730   2.860   2.991 -0.2868 -0.0051  0.0594
   58phy    C18 1556   0.769   2.979   3.095  0.5659 -0.4170  0.9941
   58phy    O01 1557   0.647   3.060   3.111  0.8183  0.0077 -0.2813
   58phy    H01 1558   0.582   2.999   3.142 -1.6039  1.5040 -2.0505
   58phy    C19 1559   0.802   2.897   3.222 -0.1895  0.5536  0.7198
   58phy    C13 1560   0.896   3.072   3.051  0.1542  0.3101 -0.4327
   58phy     H3 1561   0.883   3.111   2.946 -0.6160  1.0394 -0.0768
   58phy    O33 1562   1.025   3.005   3.041  0.5142  0.2263 -0.5506
   58phy    H1B 1563   1.067   3.001   3.125 -0.2405  0.5421 -0.1514
   58phy    C12 1564   0.911   3.209   3.130 -0.3085  0.2926  0.1469
   58phy    O11 1565   0.987   3.306   3.058  0.0127 -0.2071 -0.1574
   58phy    H1A 1566   1.074   3.273   3.047 -1.0397 -2.3992 -3.4105
   59phy    C35 1567   0.655   3.222   0.424  0.0792  0.2469  0.5054
   59phy    C33 1568   0.681   3.188   0.567 -0.5455 -0.5097 -0.3098
   59phy    C34 1569   0.596   3.284   0.645  0.2583  0.1675  0.0550
   59phy    C32 1570   0.651   3.040   0.597 -0.4216  0.6687  0.2706
   59phy    C31 1571   0.772   2.965   0.637 -0.3514  0.3366  0.0820
   59phy    C30 1572   0.745   2.815   0.600  0.0451  0.0203  0.4352
   59phy    C28 1573   0.853   2.721   0.648 -0.1627  0.2399  1.2455
   59phy    C29 1574   0.821   2.662   0.787 -0.1717 -0.2359  0.1827
   59phy    C27 1575   0.871   2.608   0.542  0.1843  0.0345 -0.2540
   59phy    C26 1576   0.992   2.637   0.454 -0.6544  0.6591 -0.0334
   59phy    C25 1577   1.027   2.544   0.333 -0.1564 -0.1865 -0.6710
   59phy    C23 1578   1.149   2.589   0.259 -0.5596  0.0166 -0.2868
   59phy    C24 1579   1.269   2.518   0.320  0.4414  0.0124  0.4719
   59phy    C22 1580   1.120   2.591   0.109 -0.0273  0.2650  0.2373
   59phy    C21 1581   1.191   2.703   0.025  0.2458 -0.2540  0.0521
   59phy    C20 1582   1.166   2.723  -0.121  0.4845 -0.5224  0.0362
   59phy    C18 1583   1.212   2.847  -0.205  0.5472  0.1389  0.1951
   59phy    O01 1584   1.220   2.962  -0.122 -0.0699 -0.4558 -0.3266
   59phy    H01 1585   1.140   3.006  -0.100 -0.2747 -0.9332 -0.0883
   59phy    C19 1586   1.100   2.873  -0.311 -0.3121 -0.1185 -0.0893
   59phy    C13 1587   1.359   2.828  -0.264  0.3030 -0.1817  0.5703
   59phy     H3 1588   1.420   2.789  -0.179 -0.1340 -0.3626  0.8072
   59phy    O33 1589   1.374   2.717  -0.352 -0.2409  0.2310 -0.0340
   59phy    H1B 1590   1.342   2.640  -0.309 -0.4425  0.8283  0.9385
   59phy    C12 1591   1.464   2.933  -0.292 -0.1761 -0.3834  0.0967
   59phy    O11 1592   1.459   3.034  -0.194 -0.0927 -0.8101  0.1494
   59phy    H1A 1593   1.369   3.057  -0.183  0.5594  1.4491  1.2266
   60phy    C35 1594   4.836   4.410   0.589  0.1002  0.0960 -0.1354
   60phy    C33 1595   4.800   4.524   0.677 -0.6848  0.1327  0.7140
   60phy    C34 1596   4.744   4.471   0.807 -1.0248 -0.1014 -0.0671
   60phy    C32 1597   4.913   4.633   0.685 -0.3064 -0.0638 -0.2865
   60phy    C31 1598   4.862   4.777   0.662 -0.2480 -0.0722 -0.5395
   60phy    C30 1599   4.982   4.870   0.676  0.4363 -0.2464  0.1539
   60phy    C28 1600   4.966   5.029   0.671  0.7083  0.0069 -0.0063
   60phy    C29 1601   4.888   5.083   0.792 -0.4094 -0.0386 -0.0675
   60phy    C27 1602   5.102   5.103   0.646 -0.2297 -0.6958  0.0997
   60phy    C26 1603   5.112   5.245   0.583  0.2333 -0.8628 -0.6245
   60phy    C25 1604   5.256   5.296   0.585  0.2148  0.2603  0.0324
   60phy    C23 1605   5.290   5.413   0.495  0.3961 -0.0239  0.4226
   60phy    C24 1606   5.408   5.495   0.552  0.6026 -0.3242 -0.4705
   60phy    C22 1607   5.314   5.375   0.343  0.1242 -0.0698 -0.5073
   60phy    C21 1608   5.262   5.485   0.255 -0.2919  0.1329  0.0612
   60phy    C20 1609   5.330   5.504   0.114  0.1932 -0.1745 -0.4596
   60phy    C18 1610   5.283   5.618   0.020  0.1897 -0.2182  0.4938
   60phy    O01 1611   5.143   5.591  -0.019  0.5352  0.2719  0.6241
   60phy    H01 1612   5.095   5.663  -0.054  0.9225  0.0117 -0.4833
   60phy    C19 1613   5.356   5.594  -0.111 -0.2753  0.4957  0.3575
   60phy    C13 1614   5.289   5.773   0.071 -0.7520 -0.3339 -0.2455
   60phy     H3 1615   5.232   5.769   0.168  1.7043 -0.6951  1.2613
   60phy    O33 1616   5.418   5.805   0.132 -0.4122  0.3820 -0.1501
   60phy    H1B 1617   5.475   5.730   0.129  0.9359  1.3793 -0.4817
   60phy    C12 1618   5.213   5.894   0.014  0.5053 -0.2444 -0.4979
   60phy    O11 1619   5.077   5.868  -0.012  0.0434 -0.3351 -0.3623
   60phy    H1A 1620   5.030   5.948  -0.025  2.0907  0.6828 -2.1792
   61phy    C35 1621   1.197   4.363   2.106  0.7649  0.3033 -0.3907
   61phy    C33 1622   1.234   4.279   1.984 -0.2402  0.3214 -0.2085
   61phy    C34 1623   1.127   4.307   1.871  0.0364  0.0204  0.4107
   61phy    C32 1624   1.373   4.318   1.946 -0.6592 -0.8544 -0.9764
   61phy    C31 1625   1.450   4.186   1.910  0.2981  0.1422  0.3789
   61phy    C30 1626   1.601   4.210   1.897 -0.0263  0.0639 -0.4882
   61phy    C28 1627   1.679   4.080   1.871 -0.3341 -0.2086  0.4164
   61phy    C29 1628   1.726   4.065   1.720  0.0367 -0.0776 -0.1481
   61phy    C27 1629   1.804   4.067   1.958 -0.1068 -0.0638  0.2084
   61phy    C26 1630   1.802   4.003   2.094 -0.0925 -0.0308 -0.6446
   61phy    C25 1631   1.937   4.035   2.156  0.3051  0.1887 -0.2265
   61phy    C23 1632   1.970   3.999   2.302 -0.0393 -0.4910 -0.3925
   61phy    C24 1633   2.119   3.971   2.304  0.0858  0.0001 -0.9016
   61phy    C22 1634   1.918   4.099   2.412 -0.2004 -0.1335  0.1885
   61phy    C21 1635   1.825   4.030   2.512  0.3248  0.3616 -0.4065
   61phy    C20 1636   1.777   4.128   2.625 -0.1966  0.1113  0.1370
   61phy    C18 1637   1.699   4.078   2.747  0.4807 -0.3272  0.2023
   61phy    O01 1638   1.761   3.965   2.811 -0.4444  0.0086 -0.3085
   61phy    H01 1639   1.851   3.957   2.783  0.0186 -0.5826  1.2374
   61phy    C19 1640   1.716   4.187   2.856  0.0254  0.7062 -0.6922
   61phy    C13 1641   1.546   4.047   2.726  0.0670 -0.1563  0.3403
   61phy     H3 1642   1.496   4.132   2.673 -0.3708  0.0285  1.0354
   61phy    O33 1643   1.459   4.037   2.845  0.0271 -0.2808  0.7659
   61phy    H1B 1644   1.501   3.976   2.903  0.2420 -0.4672  0.4144
   61phy    C12 1645   1.510   3.916   2.646  0.1082 -0.2428 -0.4092
   61phy    O11 1646   1.536   3.788   2.697 -0.2758 -0.2236  0.2415
   61phy    H1A 1647   1.470   3.763   2.759  0.4588  1.0759  1.6295
   62phy    C35 1648   1.458   4.331   0.529 -0.1099 -1.0539 -0.1873
   62phy    C33 1649   1.590   4.385   0.567 -0.0681 -0.1447 -0.2382
   62phy    C34 1650   1.617   4.337   0.708 -0.5952  0.3706  0.1395
   62phy    C32 1651   1.703   4.354   0.465 -1.0205 -0.5409  0.1358
   62phy    C31 1652   1.728   4.467   0.366 -0.7094 -0.0767  0.8917
   62phy    C30 1653   1.817   4.434   0.246  0.0888 -0.0072 -0.5637
   62phy    C28 1654   1.841   4.567   0.166 -0.2163 -0.5888  0.3403
   62phy    C29 1655   1.994   4.602   0.173  0.9487  0.5359  0.1999
   62phy    C27 1656   1.805   4.566   0.015 -0.2201  0.0475  0.2168
   62phy    C26 1657   1.665   4.631  -0.010  0.2651 -0.3634 -0.4697
   62phy    C25 1658   1.645   4.651  -0.162  0.1667 -0.5187  0.3819
   62phy    C23 1659   1.519   4.720  -0.216 -0.1797  0.2022  0.0186
   62phy    C24 1660   1.557   4.860  -0.274  0.0511  0.3599 -0.3912
   62phy    C22 1661   1.451   4.631  -0.317 -0.1623 -0.4538 -0.1062
   62phy    C21 1662   1.319   4.576  -0.266 -0.5193  0.5435  0.1260
   62phy    C20 1663   1.276   4.459  -0.371 -0.6173 -0.1869 -0.6985
   62phy    C18 1664   1.163   4.367  -0.332  0.2246  0.2276  0.2490
   62phy    O01 1665   1.188   4.314  -0.200  0.0637  0.3304  0.4539
   62phy    H01 1666   1.187   4.380  -0.134 -0.8281  0.1125  0.6791
   62phy    C19 1667   1.183   4.253  -0.433  0.0064  0.0198 -0.0091
   62phy    C13 1668   1.016   4.435  -0.336  0.3028 -0.0321 -0.3401
   62phy     H3 1669   1.010   4.485  -0.236 -1.2925 -2.1439  0.7125
   62phy    O33 1670   1.002   4.550  -0.417 -0.2583  0.1888  0.2182
   62phy    H1B 1671   0.955   4.533  -0.496  0.0811  0.8624 -0.1332
   62phy    C12 1672   0.875   4.370  -0.304 -0.3688  0.0133 -0.1415
   62phy    O11 1673   0.787   4.342  -0.413  0.1593  0.4723 -0.5904
   62phy    H1A 1674   0.812   4.260  -0.449 -1.2128 -0.6602  0.8923
   63phy    C35 1675   2.691   3.044   2.501 -0.3903 -0.1848  0.0563
   63phy    C33 1676   2.765   3.165   2.448 -0.6327  0.3507 -0.2455
   63phy    C34 1677   2.912   3.137   2.480 -0.2629  0.5513 -0.1242
   63phy    C32 1678   2.757   3.188   2.297 -0.3325 -0.1255 -0.0267
   63phy    C31 1679   2.659   3.303   2.257 -0.6862  0.3848  0.8528
   63phy    C30 1680   2.624   3.323   2.108 -0.1039  0.0769 -0.3780
   63phy    C28 1681   2.531   3.434   2.068 -0.4647 -0.3821 -0.5442
   63phy    C29 1682   2.580   3.496   1.936 -0.3023  0.1276 -0.3423
   63phy    C27 1683   2.386   3.397   2.059 -0.1362  0.2632 -0.0626
   63phy    C26 1684   2.287   3.500   2.113  0.2218 -0.2036 -0.1526
   63phy    C25 1685   2.143   3.459   2.142 -0.2596 -0.2608  0.2368
   63phy    C23 1686   2.049   3.564   2.205 -0.0350 -0.0868 -0.7468
   63phy    C24 1687   1.967   3.646   2.103  0.1649 -0.0917 -0.0597
   63phy    C22 1688   1.939   3.487   2.293 -0.0420  0.0696 -0.3394
   63phy    C21 1689   1.934   3.547   2.438 -0.1308  0.3229 -0.6902
   63phy    C20 1690   1.822   3.481   2.518 -0.5281  0.2468  0.2243
   63phy    C18 1691   1.765   3.527   2.659  0.8633 -0.3361 -0.4751
   63phy    O01 1692   1.769   3.673   2.678 -0.3305  0.0087 -0.3110
   63phy    H01 1693   1.683   3.711   2.676 -1.0618 -1.3049  1.9785
   63phy    C19 1694   1.619   3.496   2.638  0.6401  1.1394 -0.2986
   63phy    C13 1695   1.815   3.448   2.794 -0.3591  0.4906 -0.4245
   63phy     H3 1696   1.818   3.336   2.781  1.4902  0.7226 -2.6233
   63phy    O33 1697   1.728   3.464   2.906 -0.6114  0.5067  0.3547
   63phy    H1B 1698   1.734   3.554   2.933  3.1308 -0.1388  2.3494
   63phy    C12 1699   1.962   3.484   2.837  0.1680  0.4221 -0.1041
   63phy    O11 1700   1.978   3.623   2.861  0.2532  0.3347 -0.3340
   63phy    H1A 1701   1.903   3.667   2.826 -0.2312 -0.2648 -0.0611
   64phy    C35 1702   1.586   4.286   1.455  0.3015  0.3160  0.0610
   64phy    C33 1703   1.520   4.386   1.368  0.1739 -0.0325  0.1019
   64phy    C34 1704   1.374   4.352   1.361  0.2119 -0.0148  0.1965
   64phy    C32 1705   1.557   4.531   1.402  0.0289 -0.0825  0.2474
   64phy    C31 1706   1.569   4.615   1.284 -0.6977  0.4843 -0.2553
   64phy    C30 1707   1.641   4.750   1.309  0.7539  0.3695  0.1455
   64phy    C28 1708   1.661   4.837   1.188 -0.1567 -0.3877  0.3259
   64phy    C29 1709   1.605   4.982   1.214 -0.4371 -0.0878 -0.1424
   64phy    C27 1710   1.811   4.848   1.137  0.8625  0.1409 -0.3397
   64phy    C26 1711   1.834   4.744   1.026  0.3143 -0.2008  0.1363
   64phy    C25 1712   1.978   4.723   0.982 -0.1116  0.1270  0.4314
   64phy    C23 1713   1.993   4.664   0.842  0.1495  0.1216 -0.8202
   64phy    C24 1714   2.067   4.756   0.746  0.9560  0.2896 -0.3949
   64phy    C22 1715   2.059   4.526   0.845 -0.4057  0.0536  0.1633
   64phy    C21 1716   2.014   4.423   0.743 -0.3575  0.0015  0.2047
   64phy    C20 1717   2.104   4.298   0.776  0.1773 -0.0764  0.5887
   64phy    C18 1718   2.118   4.184   0.670  0.3903 -0.0308 -0.4894
   64phy    O01 1719   1.990   4.119   0.649 -0.6337 -0.0612  0.6171
   64phy    H01 1720   1.961   4.052   0.708  1.1312  0.3047  1.9721
   64phy    C19 1721   2.205   4.081   0.750  0.1312 -0.0186  0.3188
   64phy    C13 1722   2.195   4.225   0.529  0.2289  0.0167  0.2126
   64phy     H3 1723   2.138   4.315   0.496 -0.2866 -1.1695 -2.3148
   64phy    O33 1724   2.319   4.288   0.542 -0.6158  0.0889 -0.4907
   64phy    H1B 1725   2.386   4.223   0.547 -1.8023 -1.3641 -2.2213
   64phy    C12 1726   2.159   4.168   0.393 -0.5046  0.0601 -0.2094
   64phy    O11 1727   2.029   4.123   0.374  0.2286 -0.2256  0.3245
   64phy    H1A 1728   1.987   4.128   0.458  0.2973 -1.7084  0.4789
   65phy    C35 1729   3.012   1.133   1.000  0.0333  0.1579  0.5029
   65phy    C33 1730   3.100   1.021   1.044 -0.6859 -0.2274 -0.1958
   65phy    C34 1731   3.186   1.060   1.164  0.6750  0.1089  0.1797
   65phy    C32 1732   3.011   0.900   1.079 -0.1692 -0.2327  0.0946
   65phy    C31 1733   3.067   0.756   1.054  0.4489  0.1922 -0.4246
   65phy    C30 1734   2.976   0.656   1.122 -0.0843 -0.2253 -0.1326
   65phy    C28 1735   3.005   0.505   1.088 -0.8404 -0.2606  0.2868
   65phy    C29 1736   2.992   0.419   1.217  0.1003  0.0386 -0.3725
   65phy    C27 1737   2.907   0.441   0.981  0.0926  0.0212  0.1963
   65phy    C26 1738   2.997   0.400   0.865  0.3945  0.1634 -0.2618
   65phy    C25 1739   2.929   0.300   0.775 -0.2428 -0.1024 -0.4410
   65phy    C23 1740   3.014   0.256   0.653  0.3429 -0.3952 -0.0484
   65phy    C24 1741   3.032   0.105   0.660 -0.2068  0.6294  0.0151
   65phy    C22 1742   2.943   0.273   0.521  0.5623 -0.0662  0.0665
   65phy    C21 1743   2.924   0.414   0.456 -0.0065  0.0427 -0.3794
   65phy    C20 1744   2.839   0.416   0.328 -0.3826  0.4486 -0.2361
   65phy    C18 1745   2.894   0.479   0.194  0.0219 -0.1840 -0.2608
   65phy    O01 1746   2.920   0.619   0.220  0.3639 -0.3667 -0.2482
   65phy    H01 1747   2.988   0.620   0.285 -0.4035 -1.9366  0.6433
   65phy    C19 1748   2.774   0.460   0.097 -0.1012  0.0514  0.6625
   65phy    C13 1749   3.029   0.411   0.141 -0.1855  0.4974 -0.4217
   65phy     H3 1750   3.107   0.414   0.222  0.2831 -2.8992 -0.5773
   65phy    O33 1751   3.036   0.269   0.122 -0.0062 -0.0100  0.0481
   65phy    H1B 1752   2.960   0.236   0.077  0.4458  1.6594 -2.1058
   65phy    C12 1753   3.127   0.472   0.037 -0.2294 -0.3517 -0.2451
   65phy    O11 1754   3.102   0.421  -0.097  0.1888  0.3577  0.2292
   65phy    H1A 1755   3.104   0.328  -0.088  2.7279  0.1072 -1.8189
   66phy    C35 1756   1.248   0.424   2.592  0.0906 -0.4948  0.1981
   66phy    C33 1757   1.345   0.364   2.487 -0.2628 -0.3971 -0.0500
   66phy    C34 1758   1.366   0.215   2.517 -0.2226 -0.2359 -0.6433
   66phy    C32 1759   1.300   0.392   2.342 -0.1883 -0.6580 -0.2706
   66phy    C31 1760   1.418   0.414   2.246 -0.4367 -0.3153  0.0355
   66phy    C30 1761   1.383   0.468   2.108  0.1923  0.5864 -0.1961
   66phy    C28 1762   1.493   0.510   2.012  0.2409  0.4222 -0.6278
   66phy    C29 1763   1.454   0.460   1.878 -0.4392 -0.2205  0.0927
   66phy    C27 1764   1.507   0.664   2.004  0.1524 -0.2368 -1.1433
   66phy    C26 1765   1.620   0.729   2.091  0.3077  1.0442 -0.4914
   66phy    C25 1766   1.627   0.881   2.067  0.5708  0.0804 -0.6681
   66phy    C23 1767   1.716   0.955   2.166 -0.0364 -0.0585  0.4508
   66phy    C24 1768   1.826   1.008   2.083 -0.2874 -0.2744  0.1071
   66phy    C22 1769   1.651   1.078   2.233 -0.9505  0.6388  0.1935
   66phy    C21 1770   1.552   1.064   2.348  0.0591  0.2774 -0.1447
   66phy    C20 1771   1.501   1.200   2.406  0.1727 -0.0268 -0.4333
   66phy    C18 1772   1.434   1.205   2.548 -0.1291 -0.1480  0.1137
   66phy    O01 1773   1.527   1.157   2.646 -0.4632  0.1956 -0.0144
   66phy    H01 1774   1.504   1.182   2.734 -1.7319  0.5299 -0.4211
   66phy    C19 1775   1.428   1.357   2.572 -0.0333 -0.1638  0.5293
   66phy    C13 1776   1.292   1.133   2.577  0.7956  0.0055  0.4440
   66phy     H3 1777   1.220   1.164   2.497  1.0849  0.8291  0.4923
   66phy    O33 1778   1.219   1.181   2.694  0.0501  0.1429 -0.1913
   66phy    H1B 1779   1.248   1.143   2.774  1.2824  2.0738  0.3458
   66phy    C12 1780   1.278   0.979   2.578 -0.1205  0.2307 -0.4287
   66phy    O11 1781   1.325   0.909   2.690 -0.2523 -0.7407 -0.1364
   66phy    H1A 1782   1.412   0.878   2.671  0.1484 -0.7105  1.4906
   67phy    C35 1783   3.664   1.249   1.006 -0.5203 -0.0888  0.0565
   67phy    C33 1784   3.730   1.136   1.081  0.8428 -0.1205 -0.1008
   67phy    C34 1785   3.830   1.187   1.183 -0.2177 -0.2378  0.2154
   67phy    C32 1786   3.622   1.043   1.143 -0.2486 -0.5057  0.1909
   67phy    C31 1787   3.666   0.895   1.151 -0.4440  0.3682 -0.3470
   67phy    C30 1788   3.560   0.796   1.199 -0.6373  0.4509  0.1078
   67phy    C28 1789   3.597   0.646   1.216 -0.4678 -0.3115  0.2233
   67phy    C29 1790   3.651   0.611   1.358 -0.4311  1.0062 -0.1083
   67phy    C27 1791   3.486   0.554   1.173 -0.0804 -0.2062 -0.6818
   67phy    C26 1792   3.515   0.420   1.105 -0.3447  0.2192 -0.0821
   67phy    C25 1793   3.387   0.340   1.064  0.2663 -0.7532  0.1734
   67phy    C23 1794   3.403   0.220   0.968 -0.0191  0.7980 -0.0082
   67phy    C24 1795   3.303   0.106   1.004  0.2559  0.5349 -0.0681
   67phy    C22 1796   3.396   0.260   0.820 -0.3320 -0.1449  0.2093
   67phy    C21 1797   3.481   0.179   0.721 -0.3838 -0.2471 -0.0392
   67phy    C20 1798   3.467   0.242   0.585 -0.3369  0.1034  0.3667
   67phy    C18 1799   3.531   0.173   0.467 -0.3485  0.4853 -0.0088
   67phy    O01 1800   3.669   0.138   0.498 -0.0893 -0.2287 -0.7176
   67phy    H01 1801   3.726   0.212   0.492  1.0041 -1.1005 -1.5461
   67phy    C19 1802   3.542   0.289   0.365  0.1809  0.0317 -0.2706
   67phy    C13 1803   3.442   0.045   0.410 -0.8821  0.0798  0.3397
   67phy     H3 1804   3.415  -0.011   0.503 -0.8726  0.7802  0.7687
   67phy    O33 1805   3.306   0.070   0.361 -0.0742  0.0076 -0.2402
   67phy    H1B 1806   3.244   0.040   0.424 -0.9368  2.8530  0.4010
   67phy    C12 1807   3.508  -0.084   0.348  0.0698  0.0440  0.8781
   67phy    O11 1808   3.629  -0.141   0.399 -0.3931  0.1645  0.4361
   67phy    H1A 1809   3.671  -0.067   0.437 -0.7180  0.4988  0.1538
   68phy    C35 1810   1.533   4.038   1.185 -0.1899  0.2366 -0.3269
   68phy    C33 1811   1.603   3.920   1.258 -0.5697 -0.7352 -0.3226
   68phy    C34 1812   1.538   3.791   1.218 -0.5094  0.2702  0.0880
   68phy    C32 1813   1.752   3.909   1.219 -0.1181 -0.2027  0.3646
   68phy    C31 1814   1.846   4.022   1.260 -0.3172  0.1310 -0.6363
   68phy    C30 1815   1.993   3.989   1.237  0.7201 -0.5952  0.5584
   68phy    C28 1816   2.096   4.093   1.278 -0.2557  0.5824  0.6424
   68phy    C29 1817   2.166   4.065   1.411 -0.0439  0.3137 -0.0501
   68phy    C27 1818   2.205   4.105   1.171  0.3106 -0.4670 -0.4183
   68phy    C26 1819   2.247   4.250   1.146 -0.0726 -0.1403 -0.2935
   68phy    C25 1820   2.369   4.256   1.054 -0.4527 -0.3710  0.1760
   68phy    C23 1821   2.432   4.402   1.032 -0.0219  0.4581  0.1890
   68phy    C24 1822   2.525   4.452   1.141  0.1412  0.6824  0.1630
   68phy    C22 1823   2.504   4.393   0.893 -0.4992 -0.0185 -0.0292
   68phy    C21 1824   2.471   4.499   0.786 -0.1737 -0.2896  0.2900
   68phy    C20 1825   2.552   4.481   0.653  0.3940  0.2483  0.1212
   68phy    C18 1826   2.511   4.551   0.524  1.0676  0.0218  0.0592
   68phy    O01 1827   2.376   4.508   0.489 -0.4096  0.0118 -0.1274
   68phy    H01 1828   2.359   4.428   0.534  0.7725 -0.7342 -0.9782
   68phy    C19 1829   2.608   4.503   0.416 -0.5366 -0.2564 -0.0854
   68phy    C13 1830   2.506   4.711   0.531  0.8859 -0.3476 -0.0094
   68phy     H3 1831   2.431   4.734   0.611  1.4350  0.5121  0.2767
   68phy    O33 1832   2.617   4.778   0.593  0.4031 -0.3925 -0.1500
   68phy    H1B 1833   2.605   4.807   0.681  1.2897 -0.2789 -0.0486
   68phy    C12 1834   2.425   4.814   0.431  0.2121  0.0917  0.0604
   68phy    O11 1835   2.493   4.863   0.323 -0.5355  0.2873 -0.6208
   68phy    H1A 1836   2.563   4.912   0.361  0.1996 -0.1336 -1.3892
   69phy    C35 1837   1.572   4.553   2.290 -0.3076  0.2190  0.5028
   69phy    C33 1838   1.682   4.442   2.299  0.9140  0.4012  0.3205
   69phy    C34 1839   1.607   4.307   2.312  0.4176  0.0120 -0.1109
   69phy    C32 1840   1.762   4.445   2.167  0.4728 -0.0547  0.2373
   69phy    C31 1841   1.912   4.420   2.178 -0.8567 -0.0566 -0.0841
   69phy    C30 1842   1.981   4.428   2.044 -0.3013  0.4150  0.8929
   69phy    C28 1843   2.128   4.380   2.035  0.6159  0.8534 -0.2057
   69phy    C29 1844   2.152   4.297   1.906 -0.7784  0.0959 -0.0038
   69phy    C27 1845   2.221   4.500   2.046  0.4762  0.3742  0.4958
   69phy    C26 1846   2.362   4.482   2.104 -0.5339  0.3638  0.8321
   69phy    C25 1847   2.420   4.619   2.137  0.0025  0.0809  0.0854
   69phy    C23 1848   2.566   4.626   2.183  0.3849 -0.0723  0.3299
   69phy    C24 1849   2.633   4.756   2.139 -0.4617  0.0402 -0.4110
   69phy    C22 1850   2.595   4.597   2.334  0.8631 -0.4783 -0.4183
   69phy    C21 1851   2.694   4.484   2.350 -0.4392  0.3034  0.0732
   69phy    C20 1852   2.736   4.457   2.496  0.1932 -0.0274  0.1813
   69phy    C18 1853   2.870   4.393   2.534 -0.6940  0.3008  0.3061
   69phy    O01 1854   2.977   4.461   2.474  0.2182 -0.4971  0.0697
   69phy    H01 1855   2.963   4.553   2.475  0.4646 -0.4575 -0.0195
   69phy    C19 1856   2.885   4.433   2.683  0.2303  0.1245  0.1471
   69phy    C13 1857   2.886   4.231   2.504  0.3756  0.3787  0.0295
   69phy     H3 1858   2.785   4.188   2.526 -0.5885  2.0353 -0.9025
   69phy    O33 1859   2.971   4.167   2.602  0.7849  0.4501  0.5033
   69phy    H1B 1860   3.062   4.186   2.594  1.2802 -0.9568  2.1593
   69phy    C12 1861   2.924   4.176   2.358  0.4332  0.3812  0.3744
   69phy    O11 1862   2.903   4.035   2.339  0.0164 -0.2232 -0.5057
   69phy    H1A 1863   2.914   4.003   2.251  0.2715  0.0959 -0.5923
   70phy    C35 1864   1.828   0.515   0.448 -0.2081  0.0767 -0.6073
   70phy    C33 1865   1.762   0.393   0.389 -0.5119 -0.3055  0.2472
   70phy    C34 1866   1.643   0.363   0.476  0.1883  0.5302 -0.3346
   70phy    C32 1867   1.727   0.418   0.241  0.4727 -0.0127 -0.5547
   70phy    C31 1868   1.790   0.305   0.152  0.3590  0.0269 -0.0427
   70phy    C30 1869   1.742   0.325   0.011  0.0233 -0.5644 -0.5007
   70phy    C28 1870   1.724   0.197  -0.074  0.3285 -0.2346 -0.7693
   70phy    C29 1871   1.634   0.217  -0.191  0.4467 -0.0855  0.2887
   70phy    C27 1872   1.855   0.135  -0.125 -0.1811 -1.0187 -0.4216
   70phy    C26 1873   1.887  -0.010  -0.082  0.2575  0.0237  0.3060
   70phy    C25 1874   2.015  -0.058  -0.137 -0.2404  0.0822  0.7208
   70phy    C23 1875   2.049  -0.205  -0.103 -0.1069 -0.2219  0.5644
   70phy    C24 1876   1.994  -0.293  -0.217  0.2088 -0.6775 -0.5911
   70phy    C22 1877   2.206  -0.219  -0.098 -0.1381  0.5677  0.3421
   70phy    C21 1878   2.285  -0.346  -0.063 -0.4239  0.4557 -0.2520
   70phy    C20 1879   2.437  -0.316  -0.053 -0.3009  0.3066 -0.2844
   70phy    C18 1880   2.535  -0.423   0.010 -0.1146  0.0622 -0.0927
   70phy    O01 1881   2.481  -0.469   0.132  0.1048  0.9852  0.0032
   70phy    H01 1882   2.493  -0.398   0.193 -0.6715  0.3359  0.9344
   70phy    C19 1883   2.667  -0.345   0.030 -0.3498  0.4880 -0.9093
   70phy    C13 1884   2.553  -0.553  -0.087 -0.8724 -0.0626  0.9448
   70phy     H3 1885   2.452  -0.601  -0.091 -0.0266 -1.8018 -0.1956
   70phy    O33 1886   2.568  -0.535  -0.229 -0.4741  0.0061  0.4391
   70phy    H1B 1887   2.648  -0.488  -0.243 -0.9618  0.3821 -1.2947
   70phy    C12 1888   2.614  -0.692  -0.048  0.5368 -0.7519 -0.1963
   70phy    O11 1889   2.614  -0.724   0.087  0.3642 -0.0530  0.0631
   70phy    H1A 1890   2.688  -0.679   0.122  0.0387 -0.8562  1.8970
   71phy    C35 1891   2.332   0.644   0.963 -0.2901  0.0470 -0.0893
   71phy    C33 1892   2.439   0.534   0.957 -0.0965 -0.2905 -0.1281
   71phy    C34 1893   2.484   0.494   1.096  0.1163  0.2345  0.3327
   71phy    C32 1894   2.406   0.416   0.864  0.0430 -0.2415 -0.4510
   71phy    C31 1895   2.523   0.343   0.800 -0.1543  0.1898  0.2634
   71phy    C30 1896   2.466   0.227   0.729  0.8341  0.7619 -0.1121
   71phy    C28 1897   2.564   0.135   0.662 -0.7105  0.2019  0.1592
   71phy    C29 1898   2.614   0.036   0.765  0.4432  0.0245  0.0945
   71phy    C27 1899   2.514   0.050   0.547 -0.9394  0.3562  0.1796
   71phy    C26 1900   2.537   0.106   0.405 -0.1825 -0.1171 -0.0106
   71phy    C25 1901   2.455   0.043   0.294 -0.5488  1.2018 -0.3545
   71phy    C23 1902   2.480   0.114   0.155 -0.0743 -0.0202 -0.2806
   71phy    C24 1903   2.552   0.033   0.049 -0.1066  0.3377  0.3717
   71phy    C22 1904   2.345   0.172   0.117  0.0115  0.7981  0.0877
   71phy    C21 1905   2.338   0.307   0.048 -0.0776  0.3809 -0.6824
   71phy    C20 1906   2.196   0.356   0.017 -0.4168  0.5680  0.1981
   71phy    C18 1907   2.179   0.476  -0.083 -0.1417 -0.5612 -0.1236
   71phy    O01 1908   2.301   0.548  -0.099 -0.1905  0.1769 -0.1390
   71phy    H01 1909   2.288   0.641  -0.108  3.0018  0.5861 -1.7472
   71phy    C19 1910   2.079   0.569  -0.009  0.2382  0.1029  0.3707
   71phy    C13 1911   2.133   0.427  -0.234  0.2258 -0.0479 -0.0318
   71phy     H3 1912   2.053   0.351  -0.215 -0.6324  0.7858 -0.2037
   71phy    O33 1913   2.048   0.513  -0.313  0.0935  0.2470  0.1723
   71phy    H1B 1914   2.081   0.526  -0.400  0.1139 -0.9328 -0.0130
   71phy    C12 1915   2.211   0.325  -0.328  0.3069  0.0862 -0.6259
   71phy    O11 1916   2.310   0.244  -0.267 -0.8267 -0.5849 -0.3853
   71phy    H1A 1917   2.352   0.296  -0.201 -0.6102  2.1076 -2.4370
   72phy    C35 1918   2.388   0.690   1.432  0.0199 -0.2672  0.0403
   72phy    C33 1919   2.250   0.679   1.358  0.0258 -0.3675  0.6989
   72phy    C34 1920   2.170   0.556   1.381 -0.0878  0.2931  0.5447
   72phy    C32 1921   2.161   0.805   1.364  0.2683 -0.2967 -0.3502
   72phy    C31 1922   2.078   0.842   1.242 -0.1754  0.6288  0.0746
   72phy    C30 1923   2.003   0.976   1.271 -0.8606 -0.2866  0.3792
   72phy    C28 1924   1.871   0.985   1.194  0.1333 -0.0034 -0.3701
   72phy    C29 1925   1.752   0.997   1.294 -0.4393 -0.0452 -0.0487
   72phy    C27 1926   1.868   1.106   1.097 -0.0254  0.1439 -0.3382
   72phy    C26 1927   1.895   1.080   0.950 -0.2478  0.0100  0.7534
   72phy    C25 1928   1.862   1.213   0.875  0.3306  0.2072 -0.1235
   72phy    C23 1929   1.866   1.199   0.718 -0.1664  0.2949 -0.7787
   72phy    C24 1930   1.735   1.153   0.654 -0.2507 -0.0819 -0.3652
   72phy    C22 1931   1.904   1.337   0.667 -0.2780 -0.0942  0.0289
   72phy    C21 1932   1.990   1.332   0.537  0.0534  0.8130  0.4329
   72phy    C20 1933   1.991   1.463   0.453 -0.7614 -0.1398  0.0751
   72phy    C18 1934   2.073   1.466   0.311 -0.1644  0.5329  0.2288
   72phy    O01 1935   2.112   1.331   0.282 -0.2299 -0.2525  0.5752
   72phy    H01 1936   2.035   1.278   0.285 -2.4422  2.6148 -0.4827
   72phy    C19 1937   2.201   1.549   0.335  0.1839 -0.1861  0.8246
   72phy    C13 1938   1.980   1.516   0.190 -0.0198  0.3007 -0.2687
   72phy     H3 1939   1.895   1.443   0.186  0.0055  0.2712 -0.2764
   72phy    O33 1940   1.900   1.634   0.214 -0.1303  0.3199  0.1363
   72phy    H1B 1941   1.958   1.707   0.203  1.0345 -0.6181 -0.2948
   72phy    C12 1942   1.999   1.486   0.040 -0.1332  0.0569 -0.5806
   72phy    O11 1943   2.063   1.368   0.004  0.4826 -0.6065  0.2301
   72phy    H1A 1944   2.148   1.391  -0.029  0.3883  0.1303  0.4876
   73phy    C35 1945   2.393   1.816   1.415 -0.2218 -0.5614 -0.6017
   73phy    C33 1946   2.428   1.961   1.373  0.0485  0.7137  0.4931
   73phy    C34 1947   2.470   2.035   1.501 -0.0814 -0.7973  0.7756
   73phy    C32 1948   2.533   1.962   1.262 -0.7952  0.1034  0.1181
   73phy    C31 1949   2.511   2.064   1.151  0.5091  0.1809  0.1967
   73phy    C30 1950   2.633   2.074   1.055 -0.5668  0.1524 -0.0880
   73phy    C28 1951   2.632   2.160   0.926  0.2391  0.5281  0.1584
   73phy    C29 1952   2.630   2.308   0.945 -0.1556  0.1462  0.8834
   73phy    C27 1953   2.765   2.117   0.857 -0.9166  0.1536  0.4203
   73phy    C26 1954   2.762   2.075   0.711 -0.5814  0.1279  0.1101
   73phy    C25 1955   2.894   2.084   0.634 -0.2262 -0.0387  0.5067
   73phy    C23 1956   2.894   2.044   0.484  0.5956 -0.1940  0.2051
   73phy    C24 1957   3.010   2.117   0.418 -0.1145 -0.2466  0.2561
   73phy    C22 1958   2.882   1.894   0.446 -0.0394 -0.2092  0.7608
   73phy    C21 1959   2.791   1.874   0.323  0.2385  0.4556  0.2462
   73phy    C20 1960   2.773   1.719   0.298 -0.2412  0.3599  0.1526
   73phy    C18 1961   2.723   1.661   0.164 -0.4107  0.1182 -0.3281
   73phy    O01 1962   2.618   1.746   0.111  0.2941  0.2720  0.2650
   73phy    H01 1963   2.650   1.829   0.082  1.1531  0.7663  2.4543
   73phy    C19 1964   2.663   1.524   0.212 -0.3485  0.0431  0.0742
   73phy    C13 1965   2.843   1.650   0.061 -0.4442  0.4438 -1.0779
   73phy     H3 1966   2.866   1.757   0.036 -1.0994  1.0518  0.7920
   73phy    O33 1967   2.973   1.610   0.108  0.3427  0.5950 -0.0343
   73phy    H1B 1968   2.978   1.517   0.107  1.8789  0.5927  1.9781
   73phy    C12 1969   2.830   1.622  -0.094  0.3932  0.0384  0.0940
   73phy    O11 1970   2.870   1.492  -0.124 -0.6711 -0.2274  0.1319
   73phy    H1A 1971   2.852   1.486  -0.216 -1.8546  1.0874  0.2397
   74phy    C35 1972   2.977   2.303   1.213 -0.2990  0.0051  0.4588
   74phy    C33 1973   2.984   2.428   1.125 -0.3385 -0.0017  0.0666
   74phy    C34 1974   2.985   2.541   1.226  0.7008 -0.1147  0.6491
   74phy    C32 1975   3.113   2.439   1.036 -0.3174 -0.5532  0.3853
   74phy    C31 1976   3.088   2.475   0.890 -0.0566 -0.3376 -0.1490
   74phy    C30 1977   3.218   2.476   0.806  0.1504 -1.0015 -0.1493
   74phy    C28 1978   3.208   2.493   0.650  0.0223  0.0833  0.0375
   74phy    C29 1979   3.192   2.642   0.604 -0.1768  0.5212 -0.9588
   74phy    C27 1980   3.336   2.433   0.593  0.0399  0.2497 -0.6682
   74phy    C26 1981   3.331   2.339   0.472 -0.4099  0.0693  0.5023
   74phy    C25 1982   3.460   2.292   0.404 -0.6993 -0.7541  0.5737
   74phy    C23 1983   3.452   2.195   0.284  0.6265 -0.0053  0.1285
   74phy    C24 1984   3.574   2.221   0.196 -0.1668 -0.0988 -0.1700
   74phy    C22 1985   3.430   2.053   0.333 -0.0647 -0.0386  0.9398
   74phy    C21 1986   3.345   1.955   0.249 -0.3811 -0.0788  0.1352
   74phy    C20 1987   3.331   1.814   0.303  0.4574 -0.3940 -0.6506
   74phy    C18 1988   3.250   1.705   0.219 -0.0332 -0.1547  0.7295
   74phy    O01 1989   3.135   1.769   0.160 -0.1918  0.2037 -0.1857
   74phy    H01 1990   3.079   1.700   0.129  3.2518 -2.9801 -0.0972
   74phy    C19 1991   3.208   1.602   0.319  0.0508 -0.2037  0.2156
   74phy    C13 1992   3.339   1.640   0.097  0.1616  0.2784 -0.0326
   74phy     H3 1993   3.380   1.731   0.045 -0.1249  0.4673  0.0678
   74phy    O33 1994   3.466   1.583   0.131 -0.0960  0.2350 -0.4354
   74phy    H1B 1995   3.452   1.503   0.179  0.2038  1.6337  2.1736
   74phy    C12 1996   3.296   1.584  -0.041  0.0778  0.0639 -0.0402
   74phy    O11 1997   3.267   1.449  -0.053  0.2855 -0.2984  0.3592
   74phy    H1A 1998   3.203   1.421   0.009 -0.1301  3.0059  1.6659
   75phy    C35 1999   0.284   2.117   1.386 -0.1503 -0.2104  0.0059
   75phy    C33 2000   0.154   2.029   1.395 -0.4011 -0.2335 -0.2205
   75phy    C34 2001   0.140   1.941   1.527 -0.1825 -0.6931 -0.0103
   75phy    C32 2002   0.035   2.121   1.379 -0.5861 -0.4997  0.4438
   75phy    C31 2003  -0.038   2.128   1.246  0.2607 -0.3764 -0.1953
   75phy    C30 2004  -0.174   2.203   1.239  0.1826 -0.5436  0.2142
   75phy    C28 2005  -0.248   2.193   1.100  0.3348 -0.3140 -0.3507
   75phy    C29 2006  -0.401   2.155   1.112  0.5208  0.1736  0.1426
   75phy    C27 2007  -0.229   2.327   1.027  0.1040 -0.3618 -0.0071
   75phy    C26 2008  -0.157   2.298   0.897  0.2992  0.4605  0.0406
   75phy    C25 2009  -0.137   2.413   0.802  0.7273  0.1685 -0.5741
   75phy    C23 2010  -0.108   2.381   0.655  0.2125  0.1140 -0.0435
   75phy    C24 2011  -0.159   2.490   0.561  0.5633 -0.2477 -0.2743
   75phy    C22 2012   0.036   2.340   0.625 -0.6771  0.1085 -0.2249
   75phy    C21 2013   0.057   2.220   0.524  0.8088 -0.2948  0.7716
   75phy    C20 2014   0.205   2.200   0.497  0.2166 -0.6964 -0.0104
   75phy    C18 2015   0.249   2.095   0.389 -0.9340  0.2008  0.9268
   75phy    O01 2016   0.165   1.978   0.398 -0.9972  0.5655 -0.8029
   75phy    H01 2017   0.077   2.005   0.377 -1.0245  0.1659 -1.2094
   75phy    C19 2018   0.390   2.062   0.441 -0.1235  0.3880  0.3744
   75phy    C13 2019   0.244   2.150   0.234  0.3285  0.8736  0.0522
   75phy     H3 2020   0.136   2.166   0.210  0.5415  1.7786 -0.3313
   75phy    O33 2021   0.280   2.287   0.218 -0.0673 -0.6014 -0.3685
   75phy    H1B 2022   0.206   2.344   0.214 -0.4401 -1.1235 -1.1755
   75phy    C12 2023   0.255   2.057   0.103  0.6967 -0.0291  0.9034
   75phy    O11 2024   0.376   2.062   0.037  0.3007 -0.5982 -0.3028
   75phy    H1A 2025   0.430   2.123   0.084 -0.3335  0.7102 -1.2065
   76phy    C35 2026   2.764   1.028   1.548 -0.4318 -0.6827  0.5437
   76phy    C33 2027   2.829   1.112   1.657 -0.5028  0.2729 -0.3090
   76phy    C34 2028   2.979   1.132   1.637  0.0449  0.8420  0.4129
   76phy    C32 2029   2.743   1.240   1.659  0.1367 -0.4319  0.3340
   76phy    C31 2030   2.775   1.356   1.757 -0.3937 -0.4065  0.3714
   76phy    C30 2031   2.689   1.485   1.746  0.5926  0.0624 -0.4848
   76phy    C28 2032   2.732   1.601   1.840 -0.5998 -0.5389  0.1753
   76phy    C29 2033   2.687   1.737   1.786  0.4730  0.4300  0.3689
   76phy    C27 2034   2.674   1.593   1.983 -0.2492 -0.2458  0.1372
   76phy    C26 2035   2.777   1.649   2.084  0.2152 -0.3374 -0.1150
   76phy    C25 2036   2.743   1.623   2.230  0.6360  0.5737 -0.3006
   76phy    C23 2037   2.828   1.704   2.329 -0.3929  0.5384 -0.2981
   76phy    C24 2038   2.740   1.789   2.414 -0.1015 -0.1797 -0.7138
   76phy    C22 2039   2.915   1.611   2.422  0.1532 -0.3418  0.0361
   76phy    C21 2040   3.064   1.656   2.417 -0.1634 -0.3107 -0.9132
   76phy    C20 2041   3.168   1.559   2.480  0.1484 -0.3723 -0.0495
   76phy    C18 2042   3.325   1.589   2.475  0.3055  0.2522  0.1026
   76phy    O01 2043   3.358   1.708   2.547 -0.1095  0.0971  0.3561
   76phy    H01 2044   3.311   1.784   2.518  1.2577  1.3724  1.3383
   76phy    C19 2045   3.391   1.475   2.557 -0.0713  0.2500 -0.5066
   76phy    C13 2046   3.400   1.600   2.331 -0.0662  0.4169  0.5752
   76phy     H3 2047   3.396   1.501   2.278 -0.5351  1.0632 -0.6455
   76phy    O33 2048   3.543   1.621   2.342 -0.1304 -0.4139  0.3574
   76phy    H1B 2049   3.555   1.705   2.381  0.4607 -0.2963 -0.0561
   76phy    C12 2050   3.348   1.709   2.226  0.3285  0.5374  0.3682
   76phy    O11 2051   3.385   1.844   2.248 -0.6784  0.2808  0.2947
   76phy    H1A 2052   3.472   1.857   2.215 -0.4143 -1.4259  0.2570
   77phy    C35 2053   2.449   0.643   0.209  0.2936  0.3490 -0.2653
   77phy    C33 2054   2.402   0.601   0.357 -0.3593  0.0053 -0.0467
   77phy    C34 2055   2.294   0.493   0.362  0.6598 -0.1981 -0.0784
   77phy    C32 2056   2.529   0.587   0.440  0.6230 -0.4740  0.4253
   77phy    C31 2057   2.526   0.706   0.534  0.3837 -0.4790  0.4212
   77phy    C30 2058   2.652   0.713   0.619 -0.4098  0.0681  0.3359
   77phy    C28 2059   2.660   0.854   0.686 -0.0970  0.5392 -0.3724
   77phy    C29 2060   2.663   0.838   0.837 -0.0873  0.4513  0.2407
   77phy    C27 2061   2.796   0.923   0.651  0.7288  0.7745  0.3987
   77phy    C26 2062   2.797   1.015   0.530  0.1515  0.1704 -0.0379
   77phy    C25 2063   2.929   1.094   0.522 -0.6484 -0.4136 -0.4735
   77phy    C23 2064   2.958   1.157   0.387  0.6527 -0.0429 -0.0936
   77phy    C24 2065   2.986   1.301   0.407 -0.0418 -0.3016  0.0683
   77phy    C22 2066   3.059   1.089   0.294  0.4676  0.9273 -0.4161
   77phy    C21 2067   3.006   1.007   0.179 -0.4811  0.4132  0.0698
   77phy    C20 2068   3.108   0.956   0.074  0.1879 -0.2135  0.2173
   77phy    C18 2069   3.049   0.902  -0.064 -0.6763 -0.1600  0.1986
   77phy    O01 2070   2.978   0.777  -0.046  0.8921 -0.2399  0.4005
   77phy    H01 2071   2.907   0.790   0.013 -0.1937 -0.9975 -0.6983
   77phy    C19 2072   3.178   0.863  -0.141 -0.0924 -0.3778 -0.5125
   77phy    C13 2073   2.967   1.009  -0.149 -0.2182 -0.4579  1.0804
   77phy     H3 2074   2.876   1.029  -0.088  0.0120  0.9706  1.0133
   77phy    O33 2075   3.007   1.146  -0.157 -0.4892  0.6105  0.0120
   77phy    H1B 2076   3.091   1.160  -0.195  0.0853 -0.8642  0.6720
   77phy    C12 2077   2.879   0.976  -0.278  0.1042 -0.5303  0.1412
   77phy    O11 2078   2.757   1.038  -0.295 -0.0945 -0.1583  0.1218
   77phy    H1A 2079   2.706   1.042  -0.217 -1.7922  0.8412 -0.9758
   78phy    C35 2080   3.371   4.864   0.672  0.3602  0.0197 -0.1473
   78phy    C33 2081   3.388   4.846   0.822  0.4477  0.5032  0.0414
   78phy    C34 2082   3.346   4.707   0.865 -0.1571  0.0806 -0.4492
   78phy    C32 2083   3.527   4.883   0.869 -0.1768 -0.4067 -0.4350
   78phy    C31 2084   3.526   4.955   1.005  0.2627  0.0046  0.2220
   78phy    C30 2085   3.664   4.979   1.070 -0.3016  0.0552 -0.0465
   78phy    C28 2086   3.680   5.071   1.195 -0.2349 -0.1163 -0.0303
   78phy    C29 2087   3.682   4.986   1.324 -0.3042  0.7085  0.7118
   78phy    C27 2088   3.810   5.156   1.192  0.0517  0.2089 -0.1967
   78phy    C26 2089   3.813   5.290   1.118 -0.3606  0.5500 -0.1989
   78phy    C25 2090   3.937   5.385   1.135  0.3446  0.1972 -0.4006
   78phy    C23 2091   3.949   5.498   1.030  0.0994  0.5278 -0.0788
   78phy    C24 2092   3.930   5.631   1.097 -0.3331  0.4660 -0.1453
   78phy    C22 2093   4.083   5.479   0.955  0.0124  0.2463  0.6031
   78phy    C21 2094   4.093   5.522   0.807  0.0959 -0.0552 -0.1932
   78phy    C20 2095   4.234   5.499   0.750 -0.0449 -0.2966  0.2423
   78phy    C18 2096   4.256   5.541   0.599  0.5902  0.2959 -0.2050
   78phy    O01 2097   4.153   5.482   0.518  0.2377  0.2593  0.5787
   78phy    H01 2098   4.146   5.536   0.442 -0.7948 -0.9666 -0.2342
   78phy    C19 2099   4.390   5.477   0.561 -0.2517 -0.3718 -0.1904
   78phy    C13 2100   4.249   5.703   0.566 -0.1924  0.1742  0.4505
   78phy     H3 2101   4.150   5.730   0.612 -0.2980  0.9628 -0.2060
   78phy    O33 2102   4.331   5.787   0.650 -0.0788 -0.2368  0.2419
   78phy    H1B 2103   4.339   5.756   0.739  1.8678 -0.7346 -0.0536
   78phy    C12 2104   4.172   5.767   0.443  0.5392 -0.6073 -0.2773
   78phy    O11 2105   4.087   5.684   0.368 -0.5755 -0.3031 -0.5233
   78phy    H1A 2106   4.032   5.740   0.316  0.7227  2.7049  1.0990
   79phy    C35 2107   2.630   1.344   1.241 -0.1979  0.4040  0.5747
   79phy    C33 2108   2.696   1.480   1.244  0.0007 -0.3317 -0.2171
   79phy    C34 2109   2.613   1.578   1.321  0.3960 -0.2660 -0.3246
   79phy    C32 2110   2.843   1.475   1.297  0.3191  0.4331 -0.1592
   79phy    C31 2111   2.940   1.559   1.218  1.0172 -0.3189  0.4484
   79phy    C30 2112   3.081   1.545   1.267 -0.0187 -0.0399 -0.1096
   79phy    C28 2113   3.193   1.612   1.187  0.5133  0.0903 -0.5062
   79phy    C29 2114   3.288   1.672   1.292  0.0110  0.2297  0.2404
   79phy    C27 2115   3.280   1.510   1.109 -0.0993 -0.6859  0.6423
   79phy    C26 2116   3.231   1.459   0.969  0.3679  0.0245 -0.0420
   79phy    C25 2117   3.335   1.380   0.890 -0.3217 -0.1508  0.5867
   79phy    C23 2118   3.283   1.334   0.747  0.1269 -0.5096 -0.7700
   79phy    C24 2119   3.300   1.434   0.627 -0.3243 -0.6444  0.0012
   79phy    C22 2120   3.353   1.195   0.723 -0.2960 -0.6688 -0.4184
   79phy    C21 2121   3.279   1.088   0.645  0.3879  0.0243 -0.6556
   79phy    C20 2122   3.332   0.946   0.679 -0.0677 -0.7958 -0.1685
   79phy    C18 2123   3.276   0.821   0.609  0.4294  0.2889 -0.1515
   79phy    O01 2124   3.132   0.822   0.612 -0.0759  0.6153  0.7413
   79phy    H01 2125   3.101   0.886   0.674 -1.3960  2.5349 -1.7361
   79phy    C19 2126   3.327   0.709   0.707 -0.0614  0.4367  0.2048
   79phy    C13 2127   3.321   0.800   0.455 -0.7012 -0.3237  0.6348
   79phy     H3 2128   3.272   0.887   0.403  0.8205  1.2476  1.7221
   79phy    O33 2129   3.457   0.848   0.425 -0.0848  0.1534  0.1491
   79phy    H1B 2130   3.513   0.778   0.397 -1.9940 -1.4348  0.0669
   79phy    C12 2131   3.246   0.715   0.352 -0.1645  0.3932 -0.1149
   79phy    O11 2132   3.124   0.672   0.389 -0.1495  0.3152 -0.1643
   79phy    H1A 2133   3.115   0.683   0.482 -1.1499  1.0502 -0.3260
   80phy    C35 2134   4.545   1.411   1.033 -0.0187  0.4826  0.1763
   80phy    C33 2135   4.536   1.279   0.945 -0.4159 -0.3788 -0.0902
   80phy    C34 2136   4.676   1.220   0.942 -0.0123 -0.1366 -0.0216
   80phy    C32 2137   4.451   1.178   1.020 -0.3019  0.3979  0.1077
   80phy    C31 2138   4.383   1.072   0.933 -0.0243 -0.0161 -0.1989
   80phy    C30 2139   4.293   0.980   1.011 -0.0281  0.0104 -0.9504
   80phy    C28 2140   4.219   0.865   0.938 -0.1698  0.2210 -0.5632
   80phy    C29 2141   4.250   0.728   0.998 -0.7040  0.6225  0.0220
   80phy    C27 2142   4.071   0.886   0.907 -0.2181 -0.4346  0.9670
   80phy    C26 2143   4.013   0.819   0.781 -0.1561  0.2260 -0.4324
   80phy    C25 2144   3.860   0.829   0.785  0.2735 -0.2914  0.2644
   80phy    C23 2145   3.799   0.715   0.692 -0.5549 -0.6683 -0.3195
   80phy    C24 2146   3.711   0.629   0.780  0.2731  0.5724  0.1023
   80phy    C22 2147   3.753   0.770   0.553 -0.1947  0.7522  0.0433
   80phy    C21 2148   3.785   0.677   0.438 -0.1634  0.0919 -0.6833
   80phy    C20 2149   3.785   0.761   0.313  0.1266 -0.2191 -0.3310
   80phy    C18 2150   3.792   0.689   0.169 -0.1273  0.5134 -0.6435
   80phy    O01 2151   3.910   0.606   0.166 -0.5542 -0.2341  0.4196
   80phy    H01 2152   3.938   0.588   0.078  0.2556  0.4325  0.5251
   80phy    C19 2153   3.817   0.808   0.074  0.3625  0.3527  0.3424
   80phy    C13 2154   3.658   0.606   0.129  0.0208  0.2268 -0.7572
   80phy     H3 2155   3.657   0.533   0.214  0.1738  0.4224 -0.5871
   80phy    O33 2156   3.534   0.671   0.155  0.7062 -0.3981 -0.0187
   80phy    H1B 2157   3.534   0.758   0.119  1.4074  0.4976  1.9850
   80phy    C12 2158   3.658   0.479   0.042  0.1462  0.3697  0.0163
   80phy    O11 2159   3.591   0.482  -0.082  0.5413 -0.5918 -0.3000
   80phy    H1A 2160   3.528   0.550  -0.075  1.1690 -0.0119 -0.1495
   81phy    C35 2161   4.211   1.971   0.635  0.2556 -0.0309  0.1739
   81phy    C33 2162   4.252   1.946   0.777  0.2878 -0.3306 -0.2363
   81phy    C34 2163   4.253   2.087   0.846  0.6416 -0.0321  0.3574
   81phy    C32 2164   4.153   1.861   0.855  0.5198 -0.1609 -0.0662
   81phy    C31 2165   4.196   1.714   0.878  0.6472 -0.2802 -0.5499
   81phy    C30 2166   4.098   1.630   0.955 -0.5440 -0.0115 -0.2094
   81phy    C28 2167   4.145   1.486   0.985 -0.5084 -0.0175 -0.3429
   81phy    C29 2168   4.155   1.478   1.131 -0.4467 -0.1053  0.3293
   81phy    C27 2169   4.039   1.384   0.940  0.3270  0.5060 -0.3239
   81phy    C26 2170   4.059   1.349   0.789 -0.5947  0.5555  0.4123
   81phy    C25 2171   3.948   1.257   0.734 -0.3662  0.0447 -0.9381
   81phy    C23 2172   3.954   1.237   0.581  0.8000  0.0231 -0.0220
   81phy    C24 2173   4.056   1.131   0.544 -0.0445 -0.3324 -0.0385
   81phy    C22 2174   3.812   1.193   0.534  0.6424  0.5474 -0.3187
   81phy    C21 2175   3.769   1.216   0.388  0.2018 -0.0249 -0.1309
   81phy    C20 2176   3.618   1.204   0.370  0.3597  0.0159  0.2251
   81phy    C18 2177   3.556   1.219   0.233 -0.3102  0.0362 -0.5839
   81phy    O01 2178   3.609   1.337   0.179  0.7385 -1.2085 -0.0536
   81phy    H01 2179   3.694   1.322   0.142 -0.5522 -1.7887 -2.9718
   81phy    C19 2180   3.406   1.232   0.268 -0.3081 -0.3596  0.3462
   81phy    C13 2181   3.576   1.101   0.123  0.8166 -0.0883  0.0311
   81phy     H3 2182   3.687   1.087   0.123  0.7490 -1.0679 -2.3752
   81phy    O33 2183   3.544   0.967   0.161  0.2877  0.2676  0.0708
   81phy    H1B 2184   3.506   0.958   0.246  1.0627  0.3789  0.4467
   81phy    C12 2185   3.576   1.118  -0.034  0.0364  0.1038  0.2324
   81phy    O11 2186   3.464   1.070  -0.106 -0.0889 -0.5862  0.0942
   81phy    H1A 2187   3.469   0.977  -0.095 -0.6213 -0.3751  2.6067
   82phy    C35 2188   2.148   2.051   1.000 -0.8565  0.0450  0.6410
   82phy    C33 2189   2.036   1.962   1.061  1.2451 -0.2985 -0.3117
   82phy    C34 2190   1.915   2.037   1.002  0.4270  0.9580  0.5015
   82phy    C32 2191   2.020   1.812   1.022 -0.1717 -0.3883 -0.3873
   82phy    C31 2192   2.117   1.727   1.093  0.0628 -0.0137 -0.0466
   82phy    C30 2193   2.085   1.582   1.081  0.4956  0.4350 -0.1632
   82phy    C28 2194   2.182   1.484   1.147 -0.3315  0.5211  0.3831
   82phy    C29 2195   2.130   1.424   1.277  0.0149 -0.1899  0.2982
   82phy    C27 2196   2.222   1.363   1.060 -0.4266 -0.1043 -0.5306
   82phy    C26 2197   2.302   1.393   0.929  0.0550 -0.3787 -0.1736
   82phy    C25 2198   2.303   1.268   0.844 -0.5444  0.6246  0.2720
   82phy    C23 2199   2.406   1.264   0.726 -0.2896 -0.0499  0.5856
   82phy    C24 2200   2.550   1.237   0.772 -0.4413 -0.0658 -0.5283
   82phy    C22 2201   2.376   1.156   0.621 -0.3151  0.2295  0.3291
   82phy    C21 2202   2.403   1.199   0.473  0.2863  0.0637 -0.2170
   82phy    C20 2203   2.335   1.099   0.378 -0.1440  0.1426  0.6315
   82phy    C18 2204   2.373   1.119   0.226  0.1306 -0.2347 -0.2956
   82phy    O01 2205   2.337   1.251   0.192  0.3833 -0.3689 -0.0025
   82phy    H01 2206   2.259   1.278   0.234  0.1300  0.5894 -1.0474
   82phy    C19 2207   2.279   1.023   0.156  0.7741  0.0881 -0.1253
   82phy    C13 2208   2.529   1.090   0.196  0.7023  0.1283  0.4044
   82phy     H3 2209   2.578   1.169   0.259 -0.4924  0.7526  0.5654
   82phy    O33 2210   2.595   0.977   0.259 -0.2598 -0.1514 -0.1301
   82phy    H1B 2211   2.576   0.981   0.351  1.1405 -2.7235  0.3735
   82phy    C12 2212   2.604   1.144   0.066  0.1373 -0.2055 -0.2802
   82phy    O11 2213   2.601   1.054  -0.045 -0.0560  0.5618  0.9720
   82phy    H1A 2214   2.513   1.030  -0.066  0.1824  0.9705 -0.6235
   83phy    C35 2215   4.936   1.690   1.179 -0.0080 -0.0928  0.1677
   83phy    C33 2216   4.836   1.774   1.098  0.3196  0.2560  0.4192
   83phy    C34 2217   4.865   1.749   0.951  0.1597 -0.1508  0.3439
   83phy    C32 2218   4.686   1.752   1.132  0.3061  0.2222  0.3739
   83phy    C31 2219   4.625   1.799   1.264 -0.0335  0.0058 -0.3911
   83phy    C30 2220   4.474   1.751   1.260  0.7059 -0.3846  0.1010
   83phy    C28 2221   4.369   1.832   1.347 -0.3641  0.0143 -0.5448
   83phy    C29 2222   4.295   1.942   1.266  0.4223  0.2697 -0.0265
   83phy    C27 2223   4.271   1.737   1.418 -0.1131  0.1539 -0.4478
   83phy    C26 2224   4.204   1.776   1.545  0.4620 -0.1092 -0.3320
   83phy    C25 2225   4.094   1.675   1.593 -0.5007 -0.2223  0.0649
   83phy    C23 2226   3.986   1.712   1.699  0.5438  0.0553 -0.0471
   83phy    C24 2227   3.884   1.817   1.647  0.9824 -0.3042  0.5564
   83phy    C22 2228   3.926   1.589   1.766  0.2990 -0.2873 -0.5445
   83phy    C21 2229   3.897   1.607   1.913 -0.3299 -0.3035  0.1802
   83phy    C20 2230   3.817   1.491   1.973 -0.1565  0.1613  0.0001
   83phy    C18 2231   3.746   1.495   2.118 -0.3615 -0.4613  0.1121
   83phy    O01 2232   3.645   1.600   2.122  0.2053 -0.4241  0.3672
   83phy    H01 2233   3.598   1.596   2.203 -1.6022  0.1490 -0.6083
   83phy    C19 2234   3.660   1.371   2.112  0.0536  0.0917 -0.6413
   83phy    C13 2235   3.843   1.499   2.250  0.5711 -0.2615  1.0450
   83phy     H3 2236   3.916   1.415   2.240 -0.6033 -1.1613 -0.2327
   83phy    O33 2237   3.773   1.469   2.362  0.0067 -0.6703 -0.2204
   83phy    H1B 2238   3.692   1.515   2.360  0.1688 -0.4029 -2.1320
   83phy    C12 2239   3.924   1.633   2.272  0.4679  0.0064 -0.3494
   83phy    O11 2240   3.848   1.748   2.290  0.0269 -0.2147  0.1374
   83phy    H1A 2241   3.784   1.742   2.357  0.5151 -1.7572  0.4988
   84phy    C35 2242   3.868   2.162   0.841  0.4376  0.1729 -0.6231
   84phy    C33 2243   3.748   2.091   0.789  0.0533 -0.0803  0.3803
   84phy    C34 2244   3.652   2.206   0.788 -0.1150  0.5890 -0.2360
   84phy    C32 2245   3.766   2.047   0.644  0.1069  0.1699  0.5627
   84phy    C31 2246   3.777   1.896   0.621  0.3353  0.0663 -0.1769
   84phy    C30 2247   3.795   1.850   0.475  0.4062  0.4681 -0.0018
   84phy    C28 2248   3.803   1.696   0.472  0.3006  0.1748 -0.0516
   84phy    C29 2249   3.677   1.637   0.418 -0.3763  0.1600  0.5218
   84phy    C27 2250   3.921   1.645   0.391 -0.1528  0.1744 -0.7401
   84phy    C26 2251   4.052   1.641   0.472 -0.0645 -0.5976  0.2487
   84phy    C25 2252   4.171   1.589   0.390  0.1432  0.2170 -0.2874
   84phy    C23 2253   4.308   1.565   0.463  0.0868  0.1589 -0.1198
   84phy    C24 2254   4.327   1.415   0.481 -0.1175  0.1229  0.5957
   84phy    C22 2255   4.422   1.624   0.368  0.4978  0.1208  0.1950
   84phy    C21 2256   4.487   1.749   0.429 -0.0060 -0.1347 -0.8098
   84phy    C20 2257   4.592   1.823   0.339 -0.5998  0.2999 -0.2404
   84phy    C18 2258   4.663   1.959   0.377 -0.4203  0.0637  0.0344
   84phy    O01 2259   4.555   2.060   0.403 -0.5745 -0.0752  0.1710
   84phy    H01 2260   4.555   2.091   0.491 -0.2574  2.3007 -0.6127
   84phy    C19 2261   4.740   1.996   0.248  0.1823 -0.7507 -0.2565
   84phy    C13 2262   4.763   1.948   0.506 -0.0993 -0.1550 -0.1767
   84phy     H3 2263   4.719   1.866   0.569 -2.6178  2.3808  1.5869
   84phy    O33 2264   4.895   1.893   0.486 -0.1804  0.1926 -0.4055
   84phy    H1B 2265   4.891   1.800   0.481  0.3952 -0.0516  2.2772
   84phy    C12 2266   4.745   2.034   0.632 -0.2018  0.3679  0.5136
   84phy    O11 2267   4.621   2.099   0.650 -0.5638  0.2356 -0.0520
   84phy    H1A 2268   4.619   2.161   0.720 -0.6937 -0.4648  0.5825
   85phy    C35 2269   2.535   0.024   1.371  0.1501 -0.0027 -0.5279
   85phy    C33 2270   2.638   0.118   1.305  0.1877 -0.1797 -0.6495
   85phy    C34 2271   2.590   0.129   1.161 -0.4329  0.0335  0.6174
   85phy    C32 2272   2.622   0.260   1.362  0.6903  0.4922 -0.1364
   85phy    C31 2273   2.713   0.304   1.481 -0.5120  0.0110 -0.0248
   85phy    C30 2274   2.701   0.444   1.537 -0.4971 -0.5724  0.3333
   85phy    C28 2275   2.799   0.495   1.645 -0.0489 -0.0244  0.4400
   85phy    C29 2276   2.927   0.529   1.579  0.0235  0.0289 -0.0185
   85phy    C27 2277   2.738   0.619   1.707 -0.0933 -0.0343 -0.1965
   85phy    C26 2278   2.786   0.666   1.847 -0.2274  0.3784  0.1382
   85phy    C25 2279   2.708   0.786   1.899  0.6689  0.4257 -0.1763
   85phy    C23 2280   2.736   0.833   2.044 -0.7368 -0.1308  0.7731
   85phy    C24 2281   2.811   0.963   2.046  0.1290  0.1519 -0.0193
   85phy    C22 2282   2.598   0.868   2.099 -0.2195  0.2037 -0.6253
   85phy    C21 2283   2.568   0.815   2.239 -0.1643 -0.0407  0.3994
   85phy    C20 2284   2.438   0.877   2.289  0.2065 -0.1770  0.9072
   85phy    C18 2285   2.379   0.852   2.432 -0.1507 -0.3109 -0.0491
   85phy    O01 2286   2.465   0.909   2.536 -0.3647  0.3609 -0.1667
   85phy    H01 2287   2.506   0.987   2.504 -0.5052  0.8402  0.7951
   85phy    C19 2288   2.251   0.937   2.434 -0.0493 -0.1423  0.5453
   85phy    C13 2289   2.341   0.699   2.476  0.3793  0.3999 -0.2790
   85phy     H3 2290   2.298   0.643   2.389  1.5653 -1.0886  0.0446
   85phy    O33 2291   2.246   0.678   2.580  0.3028  0.1275  0.0461
   85phy    H1B 2292   2.277   0.705   2.664  1.3135 -0.9965  0.0495
   85phy    C12 2293   2.465   0.613   2.511 -0.1140 -0.6396  0.2251
   85phy    O11 2294   2.536   0.658   2.621 -0.0230 -0.0188 -0.2101
   85phy    H1A 2295   2.546   0.751   2.622  0.2493 -0.0432 -0.4389
   86phy    C35 2296   3.756   1.622   1.284 -0.1714  0.2707 -0.2198
   86phy    C33 2297   3.763   1.701   1.155  0.2828 -0.1248 -0.6828
   86phy    C34 2298   3.664   1.628   1.070  0.0587  0.2632 -0.2239
   86phy    C32 2299   3.752   1.853   1.178  0.1473  0.2618  0.0082
   86phy    C31 2300   3.874   1.927   1.242 -0.0510  0.5139 -0.9448
   86phy    C30 2301   3.854   2.080   1.221 -0.1361 -0.1587  0.2444
   86phy    C28 2302   3.964   2.174   1.277  0.2363 -1.0539  0.5309
   86phy    C29 2303   4.047   2.216   1.161 -0.7061 -0.1909  0.7488
   86phy    C27 2304   3.900   2.305   1.332 -0.9069  0.3347  0.3695
   86phy    C26 2305   3.901   2.317   1.482  0.3213 -0.3584 -0.5963
   86phy    C25 2306   3.815   2.427   1.552 -0.1684  0.4779 -0.3091
   86phy    C23 2307   3.860   2.445   1.699 -0.0710  0.4981  0.3460
   86phy    C24 2308   3.867   2.593   1.736 -0.3686 -0.2627  0.0885
   86phy    C22 2309   3.749   2.383   1.787 -0.1006  0.3159 -0.2496
   86phy    C21 2310   3.791   2.297   1.909 -0.5438 -0.2009  0.3848
   86phy    C20 2311   3.655   2.249   1.963  0.0433  0.2955  0.1107
   86phy    C18 2312   3.650   2.145   2.078  0.2042 -0.3944  0.0614
   86phy    O01 2313   3.726   2.191   2.190  0.0470 -0.1426 -0.0701
   86phy    H01 2314   3.735   2.284   2.179  1.6999 -0.2981 -0.2167
   86phy    C19 2315   3.505   2.163   2.130  0.1695 -0.5949  0.5515
   86phy    C13 2316   3.689   1.991   2.034 -0.4654 -0.1564 -0.0817
   86phy     H3 2317   3.643   1.964   1.936  0.2082 -1.2498 -0.1162
   86phy    O33 2318   3.629   1.885   2.113 -0.0195  0.3497 -0.5157
   86phy    H1B 2319   3.667   1.803   2.087  1.1121  1.2784 -2.0024
   86phy    C12 2320   3.837   1.961   2.013 -0.0616 -0.2594 -0.3329
   86phy    O11 2321   3.916   1.960   2.129  0.0532 -0.1239 -0.1848
   86phy    H1A 2322   3.881   1.892   2.183 -1.9998  0.6050 -0.4995
   87phy    C35 2323   4.155   2.830   0.415 -0.3686  0.1969 -0.2066
   87phy    C33 2324   4.171   2.902   0.547 -0.4746 -0.1057  0.3698
   87phy    C34 2325   4.319   2.917   0.570 -0.1065 -0.4498 -0.1016
   87phy    C32 2326   4.087   3.033   0.548  0.8202 -0.3191 -0.4378
   87phy    C31 2327   3.939   3.020   0.599 -0.2021  0.2742 -0.4567
   87phy    C30 2328   3.882   3.159   0.610  0.1221  0.0866 -0.4124
   87phy    C28 2329   3.728   3.170   0.644 -0.1045 -0.2450 -0.1247
   87phy    C29 2330   3.707   3.219   0.783  0.1999  0.4337  0.3350
   87phy    C27 2331   3.656   3.271   0.551 -0.2826  0.1636  0.0865
   87phy    C26 2332   3.567   3.186   0.454  0.0959  0.8048 -0.0473
   87phy    C25 2333   3.447   3.262   0.404 -0.3194  0.1960  0.2118
   87phy    C23 2334   3.366   3.182   0.298 -0.4767 -0.1609 -0.1153
   87phy    C24 2335   3.221   3.227   0.299 -0.4216  0.4469  0.3323
   87phy    C22 2336   3.413   3.195   0.151  0.3236  0.1463 -0.7046
   87phy    C21 2337   3.399   3.070   0.067 -0.1665  0.5784 -0.0058
   87phy    C20 2338   3.430   3.098  -0.081  0.2458  0.2911 -0.1582
   87phy    C18 2339   3.370   3.017  -0.203 -0.1921 -0.4596  0.2319
   87phy    O01 2340   3.400   2.873  -0.196 -0.6575 -0.0025 -0.4628
   87phy    H01 2341   3.342   2.837  -0.132 -0.7981  1.6746  0.4073
   87phy    C19 2342   3.452   3.079  -0.319 -0.3299 -0.2660 -0.0503
   87phy    C13 2343   3.217   3.051  -0.208 -0.5227  0.0833  0.0737
   87phy     H3 2344   3.181   2.993  -0.119  1.1018 -1.5388 -0.2663
   87phy    O33 2345   3.172   3.178  -0.166 -0.0094  0.0716  0.8915
   87phy    H1B 2346   3.125   3.161  -0.087  0.4155 -0.1458  1.0968
   87phy    C12 2347   3.111   2.958  -0.286 -0.0740  0.3169  0.0707
   87phy    O11 2348   2.999   2.915  -0.215 -0.0979 -0.0034 -0.5356
   87phy    H1A 2349   2.937   2.986  -0.220  2.7838  2.7733  0.1270
   88phy    C35 2350   3.872   2.814   1.372  0.5566  0.0311 -0.0864
   88phy    C33 2351   3.990   2.829   1.473 -0.5253 -0.3237 -0.1156
   88phy    C34 2352   4.115   2.756   1.424 -0.2135 -0.4684 -0.0711
   88phy    C32 2353   4.004   2.975   1.517  0.2390  0.3636 -0.3498
   88phy    C31 2354   4.016   2.991   1.668  0.2205  0.0332  0.0282
   88phy    C30 2355   4.040   3.130   1.724  0.0924  0.2864  0.2812
   88phy    C28 2356   4.049   3.141   1.879 -0.0490  0.0878  0.1073
   88phy    C29 2357   4.173   3.223   1.925 -0.1704 -0.0100  0.3831
   88phy    C27 2358   3.912   3.193   1.932  0.4426  0.3063  0.2024
   88phy    C26 2359   3.885   3.145   2.077  0.0966 -0.7974  0.5517
   88phy    C25 2360   3.741   3.174   2.116  0.2230  0.0439 -0.5191
   88phy    C23 2361   3.714   3.111   2.251  0.0168 -0.5933 -1.0027
   88phy    C24 2362   3.680   3.220   2.355 -0.0990  0.0457  0.5946
   88phy    C22 2363   3.614   2.987   2.237 -0.3070  0.0102 -0.1606
   88phy    C21 2364   3.610   2.890   2.355 -0.1424  0.6056 -0.2393
   88phy    C20 2365   3.535   2.759   2.326 -0.1173  0.3570  0.0607
   88phy    C18 2366   3.590   2.618   2.348 -0.0535  0.3808  0.0634
   88phy    O01 2367   3.653   2.606   2.478  0.2612  0.3166  0.0712
   88phy    H01 2368   3.619   2.665   2.543  0.1875  0.6329 -0.2451
   88phy    C19 2369   3.459   2.539   2.359 -0.6360  0.1574  0.4160
   88phy    C13 2370   3.693   2.559   2.237  0.4009  0.2990  0.1342
   88phy     H3 2371   3.645   2.562   2.136  1.4302  0.0578 -0.3643
   88phy    O33 2372   3.715   2.420   2.256 -0.3562  0.3196 -0.0739
   88phy    H1B 2373   3.749   2.415   2.343  0.5047 -0.1020 -0.4246
   88phy    C12 2374   3.837   2.630   2.231  0.1464  0.3190  0.9547
   88phy    O11 2375   3.912   2.629   2.347 -0.4132 -0.4080  0.0489
   88phy    H1A 2376   3.871   2.566   2.402 -0.1377 -1.1649 -0.5795
   89phy    C35 2377   1.694   2.643   1.046  0.2062 -0.3778  1.2530
   89phy    C33 2378   1.769   2.511   1.039  0.0535  0.8040  0.2113
   89phy    C34 2379   1.669   2.398   1.055 -0.4830 -0.1378  0.4011
   89phy    C32 2380   1.869   2.495   0.921  0.9560 -0.2912 -0.6796
   89phy    C31 2381   2.011   2.548   0.940 -0.0615  0.5577 -0.3695
   89phy    C30 2382   2.095   2.545   0.812 -0.2807  0.5196 -0.5869
   89phy    C28 2383   2.247   2.583   0.809  0.6055 -0.3841 -0.3678
   89phy    C29 2384   2.322   2.451   0.785  0.1809 -0.1170  0.2318
   89phy    C27 2385   2.272   2.670   0.683  0.1009  0.3409 -0.7260
   89phy    C26 2386   2.311   2.814   0.711  0.0597  0.1079 -0.0984
   89phy    C25 2387   2.339   2.907   0.591 -0.5362  0.2627  0.6412
   89phy    C23 2388   2.384   3.052   0.620 -0.8340  0.0661  0.6371
   89phy    C24 2389   2.533   3.064   0.640 -0.1121  0.8676 -0.3898
   89phy    C22 2390   2.338   3.139   0.501 -0.6583 -0.0126  0.0523
   89phy    C21 2391   2.265   3.262   0.551  0.2535 -0.5459  0.4402
   89phy    C20 2392   2.197   3.332   0.433 -0.4027  0.0232  0.2695
   89phy    C18 2393   2.123   3.468   0.453  0.4008 -0.2767 -0.5181
   89phy    O01 2394   2.030   3.460   0.568 -0.1186  0.6585 -0.1465
   89phy    H01 2395   1.938   3.459   0.547 -0.2055  1.5566  0.1182
   89phy    C19 2396   2.035   3.489   0.331 -0.3312  0.2459  0.3491
   89phy    C13 2397   2.222   3.589   0.479  0.1649  0.1621 -0.4650
   89phy     H3 2398   2.292   3.557   0.560 -0.4543  2.9032  1.2701
   89phy    O33 2399   2.321   3.621   0.377 -0.2042 -0.2197  0.2327
   89phy    H1B 2400   2.288   3.664   0.301 -0.4331  0.3021  0.6256
   89phy    C12 2401   2.186   3.724   0.563 -0.2410  0.0749  0.1026
   89phy    O11 2402   2.089   3.710   0.658 -0.0451 -0.1367  0.6523
   89phy    H1A 2403   2.072   3.618   0.666 -1.0611 -0.2077 -1.6917
   90phy    C35 2404   3.289   3.318   2.453  0.0372  0.0159 -0.0732
   90phy    C33 2405   3.247   3.308   2.303  0.1494  0.4355  0.0060
   90phy    C34 2406   3.303   3.428   2.228 -0.1890  0.0827  0.0612
   90phy    C32 2407   3.290   3.181   2.222  0.2141  0.3429  0.0442
   90phy    C31 2408   3.170   3.079   2.205  0.8803 -0.1847  0.1570
   90phy    C30 2409   3.215   2.960   2.122 -0.0613  0.3752  0.5664
   90phy    C28 2410   3.104   2.852   2.109 -0.0057  0.2693  0.2744
   90phy    C29 2411   3.100   2.791   1.961 -0.3793 -0.1320  0.2108
   90phy    C27 2412   3.139   2.740   2.213  0.1442 -0.0917 -0.4906
   90phy    C26 2413   3.020   2.700   2.297  0.4940  0.2707  0.1175
   90phy    C25 2414   3.051   2.601   2.415  0.5674  0.1644 -0.4571
   90phy    C23 2415   2.924   2.543   2.476 -0.1937 -0.0743  0.3022
   90phy    C24 2416   2.939   2.400   2.514  0.2709 -0.3801 -0.1543
   90phy    C22 2417   2.882   2.620   2.600  0.1388  0.1780  0.1212
   90phy    C21 2418   2.728   2.630   2.632 -0.7314 -0.5617 -0.4645
   90phy    C20 2419   2.697   2.732   2.744  1.1183  0.9496 -0.6754
   90phy    C18 2420   2.556   2.736   2.821  0.4202 -0.0707  0.4545
   90phy    O01 2421   2.510   2.606   2.851  0.4792  0.1887  0.3942
   90phy    H01 2422   2.421   2.614   2.879 -0.1982  1.7541 -1.8898
   90phy    C19 2423   2.594   2.798   2.953 -0.2338  0.1410  0.0200
   90phy    C13 2424   2.440   2.818   2.739 -0.1074  1.2066 -1.0263
   90phy     H3 2425   2.482   2.917   2.707 -0.8954  1.2532 -1.9639
   90phy    O33 2426   2.332   2.854   2.824 -0.6660  0.3405  0.0311
   90phy    H1B 2427   2.281   2.777   2.837  0.2822 -0.4189 -0.6276
   90phy    C12 2428   2.373   2.749   2.610 -0.5936  0.2717  0.4100
   90phy    O11 2429   2.307   2.624   2.619  0.4498  0.2871  0.5547
   90phy    H1A 2430   2.235   2.643   2.676  1.1877  0.6784  1.3883
   91phy    C35 2431   4.074   3.312   1.011 -0.0065  0.5162 -0.7163
   91phy    C33 2432   4.006   3.201   1.096 -0.7903 -0.3020  0.0407
   91phy    C34 2433   3.879   3.261   1.138  0.9813 -0.8998  0.1128
   91phy    C32 2434   3.986   3.075   1.010  0.1382  0.2703  0.4267
   91phy    C31 2435   4.057   2.947   1.066  0.1056  0.1888  0.4147
   91phy    C30 2436   4.061   2.829   0.974  0.1451 -0.3789 -0.6035
   91phy    C28 2437   4.136   2.703   1.013 -0.3522  0.5527 -0.2486
   91phy    C29 2438   4.037   2.598   1.067 -0.0721 -0.5918  0.3251
   91phy    C27 2439   4.202   2.649   0.885 -0.1987  0.0563 -0.4152
   91phy    C26 2440   4.343   2.598   0.900 -0.4342 -0.0381 -0.5434
   91phy    C25 2441   4.387   2.522   0.774 -0.5543 -0.1592 -0.4304
   91phy    C23 2442   4.534   2.503   0.720 -0.5647 -0.0720 -0.0657
   91phy    C24 2443   4.603   2.390   0.791  0.4581 -0.3280  0.8082
   91phy    C22 2444   4.530   2.477   0.571  0.1033 -0.1042  0.0315
   91phy    C21 2445   4.620   2.552   0.474 -0.1099  0.5348  0.7966
   91phy    C20 2446   4.553   2.556   0.337 -0.4511 -0.4769 -0.3129
   91phy    C18 2447   4.622   2.608   0.204  0.1136 -0.1203  0.3499
   91phy    O01 2448   4.675   2.739   0.225  0.5451 -0.8979 -0.1314
   91phy    H01 2449   4.754   2.736   0.275  0.8075 -1.5125 -0.5617
   91phy    C19 2450   4.503   2.632   0.106 -0.9081  0.2203  0.2333
   91phy    C13 2451   4.736   2.501   0.153 -0.2334 -0.0897 -0.2070
   91phy     H3 2452   4.827   2.518   0.216 -0.2888 -0.4344 -0.0348
   91phy    O33 2453   4.723   2.363   0.187  0.2935 -0.0700 -0.2899
   91phy    H1B 2454   4.653   2.314   0.149 -0.3712  0.8104 -0.2366
   91phy    C12 2455   4.834   2.529   0.030 -0.0924 -0.4839  0.1460
   91phy    O11 2456   4.791   2.484  -0.097  0.5080  0.5559 -0.4760
   91phy    H1A 2457   4.774   2.392  -0.091  0.6341  0.5355 -0.4307
   92phy    C35 2458   2.212   1.766   2.412  0.0927 -0.0070 -0.5303
   92phy    C33 2459   2.202   1.801   2.265  0.3854  0.5485  0.3812
   92phy    C34 2460   2.068   1.758   2.211  0.2705  0.7322  0.4132
   92phy    C32 2461   2.247   1.950   2.241 -0.1423 -0.1901  0.2768
   92phy    C31 2462   2.355   1.956   2.132 -0.3952 -0.4360  0.0315
   92phy    C30 2463   2.403   2.098   2.085  0.1441 -0.1516 -0.6281
   92phy    C28 2464   2.510   2.099   1.978  0.2399  0.4083 -0.4937
   92phy    C29 2465   2.473   2.170   1.848  0.4850 -0.8880 -0.1302
   92phy    C27 2466   2.628   2.172   2.043 -0.0260 -0.1532 -0.0330
   92phy    C26 2467   2.766   2.111   2.020 -0.1687 -0.4028 -1.0714
   92phy    C25 2468   2.868   2.208   2.082  0.0029 -0.4732  0.2664
   92phy    C23 2469   3.010   2.165   2.054  0.0978  0.4423 -0.6926
   92phy    C24 2470   3.064   2.253   1.943  0.5175 -0.2035 -0.6023
   92phy    C22 2471   3.110   2.185   2.166  0.4137 -0.6361  0.2805
   92phy    C21 2472   3.121   2.088   2.281 -0.0553  0.4456  0.0367
   92phy    C20 2473   3.199   2.147   2.404 -0.2275  0.0289  0.5536
   92phy    C18 2474   3.238   2.052   2.520  0.1002 -0.4688 -0.2605
   92phy    O01 2475   3.268   1.922   2.459  0.6049  0.1002  0.2905
   92phy    H01 2476   3.301   1.941   2.373  1.4883 -1.5331  0.2396
   92phy    C19 2477   3.377   2.104   2.566  0.0840 -0.1705  1.0708
   92phy    C13 2478   3.124   2.052   2.631  0.3853  0.5120 -0.9455
   92phy     H3 2479   3.025   2.066   2.580 -0.1153  2.4688  0.4672
   92phy    O33 2480   3.123   2.170   2.711 -0.2101  0.0447 -0.0944
   92phy    H1B 2481   3.192   2.169   2.774 -0.4102  0.6939  0.1506
   92phy    C12 2482   3.121   1.914   2.718 -0.1462 -0.4423 -0.4085
   92phy    O11 2483   3.025   1.911   2.823  0.6072  0.2924  0.3051
   92phy    H1A 2484   2.939   1.937   2.796  0.6208 -1.0609 -1.2038
   93phy    C35 2485   1.873   2.028   1.997 -0.7923  0.5120  0.2386
   93phy    C33 2486   1.903   2.037   1.844 -0.1636 -0.2462  0.1061
   93phy    C34 2487   1.970   2.172   1.827  0.3023 -0.4826  0.6068
   93phy    C32 2488   2.007   1.937   1.798 -0.1827  0.0103  0.5412
   93phy    C31 2489   1.959   1.795   1.785 -0.4315  0.1059  0.4185
   93phy    C30 2490   2.072   1.691   1.764 -0.7868  0.5263 -0.2314
   93phy    C28 2491   2.023   1.543   1.765 -0.1917 -0.0692  0.0868
   93phy    C29 2492   2.013   1.496   1.622 -0.3588  0.0678  0.5014
   93phy    C27 2493   2.132   1.456   1.827  0.3859  0.0293 -0.1509
   93phy    C26 2494   2.140   1.429   1.977 -0.1499 -0.1480  0.2121
   93phy    C25 2495   2.273   1.354   2.012  0.4757  0.2840 -0.2351
   93phy    C23 2496   2.284   1.283   2.148  0.6028  0.0032 -0.0104
   93phy    C24 2497   2.198   1.149   2.154 -0.0127 -0.0485 -0.1297
   93phy    C22 2498   2.438   1.263   2.173 -0.4344  0.9627 -0.2503
   93phy    C21 2499   2.483   1.252   2.318  0.7249 -0.4166 -0.1455
   93phy    C20 2500   2.642   1.257   2.330 -0.0498 -0.0537  0.8154
   93phy    C18 2501   2.701   1.233   2.471  0.1416 -0.1059 -0.2150
   93phy    O01 2502   2.656   1.107   2.523  0.1703  0.6229 -0.0787
   93phy    H01 2503   2.708   1.081   2.597  0.5830 -0.3765 -0.6897
   93phy    C19 2504   2.849   1.204   2.431  0.3609  0.1463  0.1828
   93phy    C13 2505   2.699   1.349   2.580 -0.9190  0.6765  0.1210
   93phy     H3 2506   2.703   1.448   2.528 -1.2459  0.0322 -1.1771
   93phy    O33 2507   2.818   1.354   2.670  0.4718  0.0451  0.2739
   93phy    H1B 2508   2.829   1.267   2.704  2.4502 -1.4332 -3.5550
   93phy    C12 2509   2.564   1.364   2.666 -0.5041 -0.6343  0.3231
   93phy    O11 2510   2.547   1.274   2.771 -0.0072 -0.1552  0.5658
   93phy    H1A 2511   2.496   1.317   2.836  0.3276 -0.3590  0.9632
   94phy    C35 2512   3.457   2.063   1.155  0.1740  0.3018 -0.9321
   94phy    C33 2513   3.421   2.159   1.275  0.5484 -0.3901  0.5444
   94phy    C34 2514   3.436   2.092   1.402 -0.6116  0.3675 -0.7024
   94phy    C32 2515   3.507   2.286   1.270 -0.2939  0.2057 -0.3538
   94phy    C31 2516   3.442   2.395   1.188 -0.3144 -0.7508  0.1031
   94phy    C30 2517   3.531   2.518   1.182  0.5255  0.1735  0.0155
   94phy    C28 2518   3.479   2.643   1.113  0.0773 -0.6724 -0.5632
   94phy    C29 2519   3.460   2.758   1.207  0.1392 -0.7695 -0.1243
   94phy    C27 2520   3.588   2.692   1.011  0.0055 -0.1611  0.2275
   94phy    C26 2521   3.585   2.643   0.864 -0.0559  0.2237  0.2846
   94phy    C25 2522   3.707   2.684   0.779 -0.0161 -0.1772  0.7882
   94phy    C23 2523   3.719   2.634   0.631  0.5272  0.3701 -0.3112
   94phy    C24 2524   3.647   2.720   0.526 -0.0785  0.2439  0.0301
   94phy    C22 2525   3.870   2.618   0.599 -0.3187  0.6403  0.1118
   94phy    C21 2526   3.894   2.492   0.514  0.7425  0.7060 -0.4493
   94phy    C20 2527   4.048   2.459   0.485  0.7523  0.0716 -0.0598
   94phy    C18 2528   4.076   2.306   0.437 -0.7379  0.3029  0.0365
   94phy    O01 2529   4.023   2.220   0.543 -0.2986 -0.0678  0.7002
   94phy    H01 2530   4.026   2.266   0.624 -1.6503  0.2211  0.6108
   94phy    C19 2531   4.230   2.292   0.445  0.0181  0.3551  0.3696
   94phy    C13 2532   4.016   2.260   0.296  0.1724  0.3522  0.1232
   94phy     H3 2533   3.907   2.279   0.310  0.3036  1.4077 -0.2547
   94phy    O33 2534   4.033   2.332   0.176  0.3704  0.0273 -0.3430
   94phy    H1B 2535   3.968   2.319   0.110  0.2505  0.6425 -0.3520
   94phy    C12 2536   3.984   2.105   0.254  0.3304 -0.0587  0.2652
   94phy    O11 2537   4.053   2.051   0.145  0.4089  0.2138 -0.3148
   94phy    H1A 2538   4.141   2.052   0.178  0.3962 -2.9868  0.1960
   95phy    C35 2539   4.040   3.420   1.469 -0.1383  0.0623  0.3840
   95phy    C33 2540   3.953   3.536   1.509  0.2210 -0.2349  0.3978
   95phy    C34 2541   3.936   3.625   1.387 -0.3418  0.5877  0.9913
   95phy    C32 2542   3.822   3.483   1.567 -0.1141  0.6841 -0.1027
   95phy    C31 2543   3.781   3.567   1.688  0.6138 -1.0207 -0.4190
   95phy    C30 2544   3.646   3.520   1.742  0.3704  0.3995  1.1702
   95phy    C28 2545   3.575   3.617   1.841 -0.7561  0.2932 -0.3193
   95phy    C29 2546   3.429   3.623   1.812  0.0681  0.1159 -0.0128
   95phy    C27 2547   3.619   3.600   1.989  0.6319 -0.1700 -0.2204
   95phy    C26 2548   3.617   3.735   2.069 -0.2026  0.5479  0.0529
   95phy    C25 2549   3.614   3.704   2.214  0.7646  0.4407 -0.1470
   95phy    C23 2550   3.583   3.815   2.317  1.1062  0.6702 -0.0700
   95phy    C24 2551   3.430   3.847   2.331 -0.0146 -0.5150 -0.2144
   95phy    C22 2552   3.626   3.775   2.460 -0.0016 -0.5815  0.3104
   95phy    C21 2553   3.706   3.886   2.522 -0.4262 -0.1962  0.0548
   95phy    C20 2554   3.769   3.837   2.653 -0.3947 -0.0448 -0.6132
   95phy    C18 2555   3.863   3.924   2.745 -0.0759 -0.4155  0.4267
   95phy    O01 2556   3.781   4.042   2.790 -0.1925 -0.2024 -0.3052
   95phy    H01 2557   3.776   4.046   2.883  0.8269 -0.5445 -0.2308
   95phy    C19 2558   3.884   3.828   2.863 -0.6860 -0.4792 -0.1509
   95phy    C13 2559   3.999   3.976   2.672  0.0596  0.5057 -0.2519
   95phy     H3 2560   3.972   4.012   2.570 -0.0719  0.7660 -0.1254
   95phy    O33 2561   4.094   3.876   2.644 -0.4230 -0.0806  0.3686
   95phy    H1B 2562   4.140   3.852   2.722 -0.9519  0.0042  0.7115
   95phy    C12 2563   4.081   4.095   2.738  0.4339 -0.0169 -0.3320
   95phy    O11 2564   4.130   4.174   2.638 -0.2423  0.2241 -0.4204
   95phy    H1A 2565   4.170   4.114   2.578  0.1072 -0.5303  0.5292
   96phy    C35 2566   2.867   2.932   1.351 -0.3065  0.1290  0.0426
   96phy    C33 2567   3.016   2.944   1.366 -0.2605 -0.2518 -0.4090
   96phy    C34 2568   3.082   2.945   1.229  0.0383  0.3564  0.4023
   96phy    C32 2569   3.022   3.083   1.435  0.0854 -0.3894 -0.0935
   96phy    C31 2570   3.097   3.091   1.563  0.5863 -0.0709 -0.7604
   96phy    C30 2571   3.079   3.233   1.619  0.1398 -0.2534 -0.4921
   96phy    C28 2572   3.139   3.264   1.761  0.8471 -0.8314 -0.1131
   96phy    C29 2573   3.293   3.253   1.775  0.1152 -0.3256  0.6140
   96phy    C27 2574   3.081   3.405   1.770  0.1918 -0.1128 -0.8558
   96phy    C26 2575   3.096   3.490   1.903  0.0874  0.4592 -0.0610
   96phy    C25 2576   3.009   3.614   1.891  0.2161 -0.5771  0.4358
   96phy    C23 2577   3.011   3.712   2.007 -0.1011  0.3588 -0.4469
   96phy    C24 2578   2.956   3.843   1.952 -0.0354  0.1384 -0.4483
   96phy    C22 2579   2.921   3.653   2.122  0.4436 -0.0125 -0.1050
   96phy    C21 2580   2.970   3.706   2.254 -0.2244 -0.0096 -0.0994
   96phy    C20 2581   2.885   3.647   2.364 -0.0121  0.0142 -0.3781
   96phy    C18 2582   2.892   3.692   2.514 -0.6747 -0.1920  0.6793
   96phy    O01 2583   2.847   3.829   2.524  0.0826 -0.3438  0.1070
   96phy    H01 2584   2.875   3.880   2.450  2.5782  2.5188  2.7596
   96phy    C19 2585   2.794   3.586   2.574 -0.3252 -0.2782 -0.2004
   96phy    C13 2586   3.040   3.685   2.587  0.2989  0.3546 -0.1923
   96phy     H3 2587   3.097   3.596   2.551 -0.1736  0.2155 -0.6181
   96phy    O33 2588   3.038   3.665   2.727  0.0433 -0.1103  0.2771
   96phy    H1B 2589   3.057   3.575   2.745 -1.8890 -0.8552 -1.1150
   96phy    C12 2590   3.139   3.816   2.561  0.0879 -0.0392  0.0298
   96phy    O11 2591   3.131   3.928   2.655 -0.2327 -0.4871  0.8556
   96phy    H1A 2592   3.058   3.918   2.713  0.1266 -0.7547  1.2674
   97phy    C35 2593   1.882   3.028   1.189 -0.2446  0.5833 -0.3969
   97phy    C33 2594   1.931   2.915   1.283 -0.2440  0.2610  0.3168
   97phy    C34 2595   1.814   2.828   1.321 -0.1262  0.3307  0.0352
   97phy    C32 2596   2.044   2.830   1.222  0.3212  0.6593 -0.2647
   97phy    C31 2597   2.172   2.835   1.303 -0.0533  0.3404  0.5643
   97phy    C30 2598   2.283   2.745   1.244 -1.0172  0.2245 -0.5664
   97phy    C28 2599   2.435   2.743   1.289  0.7026 -0.6691 -0.2040
   97phy    C29 2600   2.439   2.668   1.421  0.0688  0.3848  0.1663
   97phy    C27 2601   2.526   2.665   1.192  0.6835 -0.5542 -0.3755
   97phy    C26 2602   2.563   2.749   1.065  0.2547  0.4335 -0.0794
   97phy    C25 2603   2.690   2.695   0.999 -0.0607  0.3131 -0.3365
   97phy    C23 2604   2.745   2.785   0.888  0.7673  0.1987 -0.2642
   97phy    C24 2605   2.863   2.856   0.952  0.6001 -0.0166 -0.3932
   97phy    C22 2606   2.784   2.707   0.765  0.4289  0.1798 -0.8104
   97phy    C21 2607   2.718   2.758   0.645 -0.1337  0.7744  0.3058
   97phy    C20 2608   2.757   2.669   0.520  0.1365 -0.3510  0.4173
   97phy    C18 2609   2.737   2.741   0.381 -0.0817 -0.2343  0.0262
   97phy    O01 2610   2.592   2.747   0.362 -0.1037 -0.4849 -0.1269
   97phy    H01 2611   2.568   2.837   0.374  1.2528 -0.2186  0.7065
   97phy    C19 2612   2.783   2.643   0.271 -1.2778 -0.7853 -0.7882
   97phy    C13 2613   2.808   2.888   0.362 -0.1920 -0.3082 -0.4500
   97phy     H3 2614   2.780   2.944   0.455  1.9908 -0.1747  0.1865
   97phy    O33 2615   2.951   2.899   0.383  0.4911 -0.4552 -0.0639
   97phy    H1B 2616   2.963   2.939   0.468 -0.9027  1.3325 -0.6349
   97phy    C12 2617   2.744   3.008   0.285 -0.2885  0.5856  0.1671
   97phy    O11 2618   2.605   2.991   0.261 -0.1642  0.1215 -0.4147
   97phy    H1A 2619   2.587   3.041   0.184 -0.8150  0.4923 -0.0363
   98phy    C35 2620   4.291   3.525   1.859  0.6473  0.4490  0.1300
   98phy    C33 2621   4.405   3.551   1.758 -0.3375 -0.2674 -0.2137
   98phy    C34 2622   4.422   3.429   1.669  0.2710 -0.8161  0.3281
   98phy    C32 2623   4.375   3.668   1.659  0.6881  0.4275 -0.8172
   98phy    C31 2624   4.421   3.798   1.721  0.3259  0.7337 -0.5767
   98phy    C30 2625   4.411   3.923   1.632  0.4141 -0.2813  0.5399
   98phy    C28 2626   4.455   4.052   1.701 -0.6890  0.6213  0.9269
   98phy    C29 2627   4.601   4.079   1.670 -0.9210  0.5023 -0.0894
   98phy    C27 2628   4.375   4.175   1.656 -0.0851  0.7174  0.2054
   98phy    C26 2629   4.334   4.264   1.771  0.2971 -0.0854 -0.3358
   98phy    C25 2630   4.241   4.381   1.752 -0.0299 -0.1065  0.2383
   98phy    C23 2631   4.199   4.448   1.882 -0.0589  0.3034 -0.3807
   98phy    C24 2632   4.266   4.583   1.892 -0.6780 -0.1161 -0.1267
   98phy    C22 2633   4.047   4.449   1.898 -0.4377  0.2277  0.4964
   98phy    C21 2634   3.987   4.457   2.037  0.1272 -0.0444  0.4213
   98phy    C20 2635   3.828   4.435   2.025  0.1096  0.0177 -0.3779
   98phy    C18 2636   3.744   4.427   2.160  0.0531  0.3798  0.1098
   98phy    O01 2637   3.783   4.521   2.263  0.4217  0.0536  0.6903
   98phy    H01 2638   3.872   4.509   2.288  0.4351  2.3672  2.0028
   98phy    C19 2639   3.605   4.478   2.103 -0.1697 -0.1055  0.7416
   98phy    C13 2640   3.737   4.279   2.224  0.0488  0.1922 -0.4208
   98phy     H3 2641   3.720   4.204   2.142  1.6290  0.0732 -0.6758
   98phy    O33 2642   3.616   4.267   2.300 -0.0813  0.0235 -0.0057
   98phy    H1B 2643   3.607   4.340   2.359  0.7672  0.5232 -0.4854
   98phy    C12 2644   3.855   4.225   2.318 -0.2595  0.1667 -0.3349
   98phy    O11 2645   3.866   4.269   2.445 -0.4053  0.3956  0.1416
   98phy    H1A 2646   3.785   4.249   2.488 -0.4459  1.1589  0.4425
   99phy    C35 2647   2.465   3.110   1.017  0.6561 -0.6225  0.4140
   99phy    C33 2648   2.558   3.176   1.127 -0.0139  0.4487  0.2231
   99phy    C34 2649   2.539   3.108   1.260 -0.1815  0.4385 -0.1077
   99phy    C32 2650   2.699   3.189   1.066 -0.0649  0.2653  0.3030
   99phy    C31 2651   2.772   3.318   1.115 -0.2043 -0.1171 -0.0221
   99phy    C30 2652   2.906   3.342   1.039  0.6316  0.0838 -0.0079
   99phy    C28 2653   3.000   3.454   1.082 -0.2323 -0.0254 -0.0225
   99phy    C29 2654   3.080   3.417   1.205 -0.6639 -0.1803 -0.2265
   99phy    C27 2655   3.106   3.459   0.965  0.1773  0.1468 -0.8769
   99phy    C26 2656   3.108   3.591   0.896  0.0073  0.5357  0.0492
   99phy    C25 2657   3.235   3.613   0.812  0.4838  0.0038  0.1791
   99phy    C23 2658   3.216   3.720   0.702 -0.5797  0.4213  0.6916
   99phy    C24 2659   3.301   3.848   0.737 -0.5881 -0.0336 -0.2705
   99phy    C22 2660   3.257   3.653   0.567  0.2685  0.4300  0.7414
   99phy    C21 2661   3.162   3.682   0.449 -0.0098 -0.3806  0.4808
   99phy    C20 2662   3.215   3.616   0.320 -0.2695 -0.0033  0.6107
   99phy    C18 2663   3.138   3.638   0.182 -0.2322  0.7814  0.5716
   99phy    O01 2664   3.009   3.585   0.190 -0.2671  0.0515  0.5371
   99phy    H01 2665   2.938   3.638   0.224 -2.1129 -1.6837 -0.4017
   99phy    C19 2666   3.231   3.550   0.103  0.0605 -0.3955 -0.3441
   99phy    C13 2667   3.132   3.795   0.130 -0.0047  0.2630  0.1250
   99phy     H3 2668   3.041   3.833   0.184  0.3946  0.7093  0.4928
   99phy    O33 2669   3.224   3.892   0.188 -0.4682 -0.1780 -0.2327
   99phy    H1B 2670   3.230   3.899   0.282  1.8211  1.1565 -0.4129
   99phy    C12 2671   3.059   3.843  -0.001  0.0349  0.5815 -0.1637
   99phy    O11 2672   2.952   3.768  -0.057  0.1647  0.2820 -0.5517
   99phy    H1A 2673   2.990   3.753  -0.142  0.6879  0.2283 -0.3164
  100phy    C35 2674   3.200   2.526   1.569  0.0618  0.2353 -0.1115
  100phy    C33 2675   3.303   2.524   1.682  0.6287 -0.2111  0.4167
  100phy    C34 2676   3.345   2.380   1.700 -0.6819 -0.6750  0.1262
  100phy    C32 2677   3.426   2.609   1.647  0.2519  0.1064  0.2317
  100phy    C31 2678   3.415   2.758   1.683 -0.4339  0.0259  0.1766
  100phy    C30 2679   3.538   2.842   1.632  0.2018  0.0991  0.7547
  100phy    C28 2680   3.533   2.997   1.659  0.3227 -0.4725 -0.6190
  100phy    C29 2681   3.614   3.021   1.781  0.3199  0.0786 -0.4902
  100phy    C27 2682   3.599   3.084   1.553  0.7107  0.1319 -0.2356
  100phy    C26 2683   3.486   3.157   1.474 -0.7638  0.6883  0.0381
  100phy    C25 2684   3.544   3.225   1.349 -0.2032  0.1120 -0.0609
  100phy    C23 2685   3.431   3.263   1.247 -0.1548  0.3941 -0.6065
  100phy    C24 2686   3.431   3.418   1.246  0.4976  0.2506  0.3110
  100phy    C22 2687   3.453   3.194   1.111 -0.1515  0.5390 -0.2973
  100phy    C21 2688   3.323   3.146   1.041 -0.0652 -0.2245 -0.4721
  100phy    C20 2689   3.372   3.064   0.923 -0.2043  0.6222  0.4790
  100phy    C18 2690   3.271   3.021   0.808  0.0955 -0.0286 -0.1916
  100phy    O01 2691   3.184   2.905   0.849 -0.2159 -0.0499 -0.5029
  100phy    H01 2692   3.222   2.823   0.823  1.1696  0.1634  0.6964
  100phy    C19 2693   3.373   2.969   0.704 -0.6163  0.1413  0.1453
  100phy    C13 2694   3.171   3.132   0.746  0.3978 -0.2900 -0.5584
  100phy     H3 2695   3.103   3.150   0.833  1.7472 -0.7393  0.6378
  100phy    O33 2696   3.213   3.266   0.722  0.4825 -0.0154  0.1903
  100phy    H1B 2697   3.286   3.280   0.780  1.5341 -3.6564  0.0063
  100phy    C12 2698   3.043   3.109   0.656 -0.5808 -0.2024 -0.3971
  100phy    O11 2699   3.007   2.973   0.648  0.0474 -0.6937  0.2975
  100phy    H1A 2700   3.052   2.929   0.717 -0.6804 -1.8406  0.0562
  101phy    C35 2701   3.301   0.240   1.404  0.3230  0.5237 -0.0121
  101phy    C33 2702   3.274   0.144   1.519 -0.5543  0.1665 -0.0352
  101phy    C34 2703   3.245   0.217   1.646 -0.6110 -0.0210 -0.2123
  101phy    C32 2704   3.152   0.059   1.482  0.0508 -0.0839 -0.7811
  101phy    C31 2705   3.131  -0.078   1.554  0.0377 -0.6739 -0.1784
  101phy    C30 2706   3.036  -0.167   1.485  0.1234 -0.0618  0.8288
  101phy    C28 2707   3.003  -0.307   1.541  0.3163 -1.1568 -0.4379
  101phy    C29 2708   2.913  -0.310   1.669 -0.4431  0.0234 -0.0402
  101phy    C27 2709   2.924  -0.388   1.430 -0.0350  0.4906  0.8883
  101phy    C26 2710   3.005  -0.496   1.355 -0.1756 -0.3178  0.2361
  101phy    C25 2711   2.913  -0.589   1.273  0.1581 -0.2059 -0.4293
  101phy    C23 2712   2.997  -0.696   1.203 -0.5514  0.7326  0.4363
  101phy    C24 2713   3.013  -0.820   1.292  0.6272 -0.0317  0.1503
  101phy    C22 2714   2.939  -0.746   1.070  0.3121 -0.1366  0.1058
  101phy    C21 2715   3.021  -0.713   0.947  0.3402 -0.3484 -0.0446
  101phy    C20 2716   2.972  -0.773   0.814 -0.0687 -0.7955 -0.3106
  101phy    C18 2717   3.072  -0.766   0.691 -0.2785 -0.0603  0.2777
  101phy    O01 2718   3.140  -0.641   0.686 -0.5384 -0.1036 -0.0099
  101phy    H01 2719   3.219  -0.642   0.735 -0.2937 -0.5782 -0.4037
  101phy    C19 2720   2.974  -0.781   0.570  0.2549  0.3542  0.0072
  101phy    C13 2721   3.178  -0.894   0.685 -0.1146 -0.0693 -0.2841
  101phy     H3 2722   3.203  -0.913   0.793 -1.6732 -2.1648 -0.2231
  101phy    O33 2723   3.128  -1.029   0.659  0.3328  0.5899 -0.0328
  101phy    H1B 2724   3.085  -1.070   0.731 -1.3285 -0.2897 -1.4497
  101phy    C12 2725   3.326  -0.882   0.656 -0.3408 -0.8204  0.3628
  101phy    O11 2726   3.383  -0.754   0.639 -0.0143 -0.3357 -0.1739
  101phy    H1A 2727   3.411  -0.746   0.550  1.3090  0.4890  0.2961
  102phy    C35 2728   2.375   1.357   1.573 -0.6911 -0.2587 -0.5551
  102phy    C33 2729   2.330   1.209   1.554  0.0969  0.0815 -0.0326
  102phy    C34 2730   2.426   1.142   1.461 -0.3678  0.0084 -0.0981
  102phy    C32 2731   2.309   1.135   1.687 -0.1559  0.1337 -0.3930
  102phy    C31 2732   2.238   0.997   1.710  0.0406 -0.0988 -0.0159
  102phy    C30 2733   2.277   0.922   1.842 -0.6050  0.1498  0.1524
  102phy    C28 2734   2.235   0.770   1.841 -0.0139 -0.0722 -0.8254
  102phy    C29 2735   2.339   0.666   1.802 -0.1035  0.1267 -0.0122
  102phy    C27 2736   2.195   0.744   1.988 -0.0889  0.0063 -0.7075
  102phy    C26 2737   2.084   0.634   2.015 -0.1334  0.4446 -0.8726
  102phy    C25 2738   2.076   0.616   2.168 -0.7285 -0.1665  0.1077
  102phy    C23 2739   1.959   0.534   2.220 -0.1162  0.2130 -0.4042
  102phy    C24 2740   1.987   0.382   2.212 -0.1768  0.8743 -0.0992
  102phy    C22 2741   1.953   0.554   2.372  0.4030  0.1416 -0.3904
  102phy    C21 2742   1.838   0.643   2.412  0.5154 -0.1945 -0.2346
  102phy    C20 2743   1.861   0.713   2.554 -0.2555  0.0923  0.0974
  102phy    C18 2744   1.772   0.681   2.686  0.1096 -0.1241 -0.1334
  102phy    O01 2745   1.798   0.544   2.717  1.0830  0.7582  0.2374
  102phy    H01 2746   1.889   0.524   2.712  1.0350 -0.1191  1.8909
  102phy    C19 2747   1.836   0.770   2.790 -0.0340 -0.0318  0.4261
  102phy    C13 2748   1.610   0.701   2.655  0.7267  0.4062 -0.3475
  102phy     H3 2749   1.583   0.637   2.566 -0.3216  0.8104 -0.3374
  102phy    O33 2750   1.587   0.828   2.604  0.1662  0.3589 -0.1037
  102phy    H1B 2751   1.672   0.862   2.586  1.8925 -2.2654  2.1924
  102phy    C12 2752   1.503   0.655   2.772 -0.0153  0.3022  0.6718
  102phy    O11 2753   1.540   0.533   2.829  0.7568 -0.0296  0.5543
  102phy    H1A 2754   1.610   0.494   2.780 -1.3867 -3.5022 -0.0836
  103phy    C35 2755   2.447   4.097   2.180 -0.1404 -0.2559  0.4078
  103phy    C33 2756   2.594   4.066   2.144  0.8857 -0.4366  0.1433
  103phy    C34 2757   2.614   3.913   2.131 -0.0411 -0.2110  0.3644
  103phy    C32 2758   2.638   4.152   2.024  0.4521 -0.2634 -0.1435
  103phy    C31 2759   2.778   4.169   1.975 -0.2810  0.3119  0.4028
  103phy    C30 2760   2.773   4.265   1.849  0.0729  0.7296 -0.3749
  103phy    C28 2761   2.896   4.350   1.821  0.0713 -0.4066  0.4190
  103phy    C29 2762   2.925   4.343   1.675 -0.1177  0.5598 -0.1084
  103phy    C27 2763   2.890   4.497   1.880  0.5007  0.2272  0.1604
  103phy    C26 2764   3.010   4.528   1.972  0.0222  0.3242 -0.1151
  103phy    C25 2765   2.997   4.664   2.042 -0.3460 -0.0289  0.1797
  103phy    C23 2766   3.132   4.727   2.083  0.5141  0.0057  0.4746
  103phy    C24 2767   3.124   4.878   2.058 -0.1922 -0.0443  0.0671
  103phy    C22 2768   3.159   4.708   2.238 -0.3225  0.0589  0.7407
  103phy    C21 2769   3.247   4.588   2.271  0.1324 -0.3563  0.3542
  103phy    C20 2770   3.282   4.589   2.417  0.5850  0.0678  0.1959
  103phy    C18 2771   3.361   4.476   2.489  0.3151  0.5090  0.5361
  103phy    O01 2772   3.489   4.473   2.422 -0.0753  0.3823 -0.1850
  103phy    H01 2773   3.543   4.547   2.440 -1.3571  1.9424 -2.2937
  103phy    C19 2774   3.393   4.535   2.626  0.4918  0.4984  0.0352
  103phy    C13 2775   3.284   4.331   2.485  0.3454  0.2654 -0.0865
  103phy     H3 2776   3.238   4.314   2.384  0.5651  0.7033 -0.2627
  103phy    O33 2777   3.173   4.333   2.568  0.2067 -0.2359 -0.0916
  103phy    H1B 2778   3.119   4.407   2.546  0.0149 -0.3018  0.1614
  103phy    C12 2779   3.362   4.198   2.506 -0.0895  0.1258  0.1204
  103phy    O11 2780   3.413   4.178   2.634 -0.4566 -0.1840  0.1656
  103phy    H1A 2781   3.342   4.155   2.691  0.8602  1.0252  2.4694
  104phy    C35 2782   2.057   0.159   0.702 -0.3803 -0.1615  0.3396
  104phy    C33 2783   2.052   0.058   0.822  0.5600 -1.0442 -0.0794
  104phy    C34 2784   1.917  -0.013   0.817  0.0101 -0.0811 -0.1175
  104phy    C32 2785   2.168  -0.042   0.827  0.4776 -0.1014  0.4850
  104phy    C31 2786   2.213  -0.082   0.969 -0.0344 -0.4798 -0.4693
  104phy    C30 2787   2.315  -0.199   0.948  0.1183  0.0562  0.2079
  104phy    C28 2788   2.400  -0.240   1.071 -0.3738  0.9219 -0.1058
  104phy    C29 2789   2.320  -0.322   1.171  0.6328 -0.1601  0.1509
  104phy    C27 2790   2.529  -0.330   1.045 -0.2921  0.2326 -0.2196
  104phy    C26 2791   2.658  -0.253   1.025  0.7396  0.3276  0.2330
  104phy    C25 2792   2.767  -0.346   0.980 -0.0911  0.5652 -0.0165
  104phy    C23 2793   2.896  -0.270   0.942 -0.0603  0.2449 -0.3179
  104phy    C24 2794   3.006  -0.262   1.047 -0.0091  0.2647  0.3090
  104phy    C22 2795   2.952  -0.331   0.815 -0.0732 -0.2143 -0.2087
  104phy    C21 2796   2.945  -0.236   0.698  0.1315 -0.6112 -0.3036
  104phy    C20 2797   2.960  -0.310   0.567  0.0910  0.5136  0.4439
  104phy    C18 2798   2.900  -0.257   0.437 -0.0978  0.1202 -0.4450
  104phy    O01 2799   2.761  -0.232   0.442 -0.1191  0.1096 -0.0338
  104phy    H01 2800   2.719  -0.294   0.499  0.4813  0.1275  0.4439
  104phy    C19 2801   2.912  -0.384   0.351 -0.5101 -0.4534  0.2617
  104phy    C13 2802   2.974  -0.135   0.370  0.0278 -0.3668  0.3912
  104phy     H3 2803   2.945  -0.045   0.431 -0.0308  0.3912 -0.7283
  104phy    O33 2804   3.117  -0.120   0.389  0.2204 -0.2861  0.5859
  104phy    H1B 2805   3.160  -0.198   0.359  3.5056  1.3852  0.5046
  104phy    C12 2806   2.917  -0.046   0.244 -0.1279  0.6962 -0.2876
  104phy    O11 2807   2.955  -0.094   0.117  0.4818 -0.4091  0.6091
  104phy    H1A 2808   2.909  -0.046   0.051 -0.7453 -0.4744  1.3751
  105phy    C35 2809   2.266   3.827   1.900  0.0853 -0.0665 -0.0674
  105phy    C33 2810   2.299   3.771   1.771 -0.3079  0.4501  1.0247
  105phy    C34 2811   2.448   3.784   1.755  0.8127  0.5351  0.4040
  105phy    C32 2812   2.235   3.637   1.747 -0.4623  0.6428  0.2319
  105phy    C31 2813   2.196   3.599   1.600 -0.2514 -0.2324  0.1185
  105phy    C30 2814   2.168   3.449   1.587 -0.0575 -0.4408 -0.7805
  105phy    C28 2815   2.169   3.376   1.455 -0.2153 -0.1626  0.6034
  105phy    C29 2816   2.231   3.235   1.461  0.0388  0.0518 -0.5102
  105phy    C27 2817   2.029   3.374   1.383 -0.2507  0.0934 -0.2485
  105phy    C26 2818   2.038   3.402   1.232 -0.1267  0.3090 -0.3360
  105phy    C25 2819   1.900   3.401   1.164  0.0448  0.4000  0.0326
  105phy    C23 2820   1.896   3.423   1.008  0.4480  0.1706 -0.2785
  105phy    C24 2821   1.815   3.313   0.929  0.7737  0.0292 -0.1635
  105phy    C22 2822   1.838   3.563   0.988 -0.6574  0.8360 -0.2118
  105phy    C21 2823   1.871   3.644   0.864 -0.3497 -0.6708 -0.1887
  105phy    C20 2824   1.780   3.770   0.850  0.4552 -0.4022 -0.2687
  105phy    C18 2825   1.797   3.867   0.724  0.0853  0.1000 -0.2166
  105phy    O01 2826   1.931   3.910   0.721 -0.0682  0.1450 -0.1804
  105phy    H01 2827   1.984   3.851   0.671  1.6656  2.2200 -0.9585
  105phy    C19 2828   1.712   3.988   0.765  0.8008  0.2263  0.0723
  105phy    C13 2829   1.755   3.798   0.581 -0.3876 -0.1020 -0.3451
  105phy     H3 2830   1.847   3.740   0.554 -1.3946 -1.0072 -2.0150
  105phy    O33 2831   1.670   3.682   0.586 -0.5640 -0.1003 -0.0118
  105phy    H1B 2832   1.579   3.707   0.585 -0.7919 -0.8482  0.8355
  105phy    C12 2833   1.772   3.858   0.436  0.6656  0.4196 -0.0466
  105phy    O11 2834   1.831   3.781   0.336 -0.2956 -0.6560  0.2329
  105phy    H1A 2835   1.772   3.708   0.331  0.4091 -1.3807  1.7505
  106phy    C35 2836   1.649   0.132   1.939 -0.7153  0.1307  0.1550
  106phy    C33 2837   1.763   0.062   1.855 -0.6884  0.2776 -0.2145
  106phy    C34 2838   1.705  -0.011   1.730 -0.2255  0.1491 -0.3708
  106phy    C32 2839   1.865   0.168   1.810  0.3000  0.0963  0.1938
  106phy    C31 2840   2.001   0.168   1.888  0.1979  0.1715 -0.3351
  106phy    C30 2841   2.096   0.269   1.815 -0.5958 -0.5106 -0.0439
  106phy    C28 2842   2.250   0.254   1.836  0.2617 -0.4404  0.0000
  106phy    C29 2843   2.326   0.264   1.705 -0.1055  0.0054 -0.3126
  106phy    C27 2844   2.303   0.353   1.943  0.0022 -0.6670  0.3780
  106phy    C26 2845   2.411   0.298   2.036 -0.0623 -0.2526  0.2404
  106phy    C25 2846   2.470   0.385   2.138  0.6475  0.0980  0.1171
  106phy    C23 2847   2.595   0.330   2.215  0.8866  0.2320  0.0258
  106phy    C24 2848   2.698   0.443   2.244 -0.5376 -0.6157 -0.5002
  106phy    C22 2849   2.535   0.270   2.347 -0.3852 -0.5012  0.3175
  106phy    C21 2850   2.611   0.137   2.381 -0.0616 -0.4969  0.3359
  106phy    C20 2851   2.528   0.063   2.485 -0.6446  0.0875  0.0418
  106phy    C18 2852   2.586  -0.053   2.574 -0.0387  0.6882 -0.2034
  106phy    O01 2853   2.697  -0.013   2.658  0.9204 -0.2167  0.6768
  106phy    H01 2854   2.681   0.076   2.681  0.5190 -0.1173  0.0361
  106phy    C19 2855   2.479  -0.071   2.675  0.0286  0.4616 -0.3888
  106phy    C13 2856   2.622  -0.195   2.504  0.2860 -0.3011  0.5375
  106phy     H3 2857   2.547  -0.220   2.425  0.2590  0.2184  0.3975
  106phy    O33 2858   2.624  -0.318   2.579 -0.2646  0.6412 -0.2838
  106phy    H1B 2859   2.707  -0.335   2.618  0.4314  1.8068 -1.1801
  106phy    C12 2860   2.755  -0.185   2.415  0.0878  0.0275 -0.6552
  106phy    O11 2861   2.874  -0.221   2.486  0.3525  0.2447  0.1555
  106phy    H1A 2862   2.915  -0.143   2.520  0.1329 -0.1446  1.3754
  107phy    C35 2863   2.525   5.105   2.031 -0.0032  0.2487 -0.0853
  107phy    C33 2864   2.623   5.079   1.913  0.1402  1.1895 -0.1693
  107phy    C34 2865   2.547   5.016   1.796 -0.0995 -0.3780 -0.0617
  107phy    C32 2866   2.696   5.204   1.871 -1.0223 -0.4323 -0.0773
  107phy    C31 2867   2.835   5.217   1.936  0.3018  0.3787  0.4722
  107phy    C30 2868   2.925   5.324   1.881 -0.2563  0.0400 -0.1713
  107phy    C28 2869   3.036   5.355   1.987 -0.2618 -0.3390  0.4986
  107phy    C29 2870   3.163   5.268   1.973 -0.1887 -0.4102 -0.0379
  107phy    C27 2871   3.078   5.504   1.971 -0.8383  0.5479  0.8435
  107phy    C26 2872   3.130   5.576   2.100  0.2167  0.0822  0.1137
  107phy    C25 2873   3.147   5.728   2.073 -1.0653  0.1499 -0.5122
  107phy    C23 2874   3.210   5.811   2.183 -0.2226 -0.1699 -1.1388
  107phy    C24 2875   3.307   5.903   2.113 -0.5699  0.2290 -0.5001
  107phy    C22 2876   3.117   5.865   2.294 -0.4728 -0.1892  0.3102
  107phy    C21 2877   3.138   5.801   2.427 -0.4813 -0.2651 -0.0066
  107phy    C20 2878   3.015   5.814   2.519 -0.0852  0.0965 -0.6168
  107phy    C18 2879   2.997   5.699   2.625  0.2349 -0.1505  0.1249
  107phy    O01 2880   3.119   5.690   2.701  0.2326 -0.4938 -0.0423
  107phy    H01 2881   3.103   5.651   2.785 -0.1565  0.3046  0.2605
  107phy    C19 2882   2.895   5.753   2.724  0.0903  0.1177 -0.0744
  107phy    C13 2883   2.949   5.556   2.560  0.2941 -0.1908  0.0206
  107phy     H3 2884   2.855   5.572   2.501 -0.5538 -1.6352  0.9125
  107phy    O33 2885   2.890   5.462   2.658  0.0953 -0.7077 -0.1992
  107phy    H1B 2886   2.955   5.399   2.682 -0.4612 -0.7101  1.3610
  107phy    C12 2887   3.050   5.470   2.475 -0.3214  0.1606  0.0938
  107phy    O11 2888   3.141   5.395   2.543  0.3068  0.2080 -0.5234
  107phy    H1A 2889   3.192   5.450   2.600  1.4990 -1.8173  0.4922
  108phy    C35 2890   4.696   4.526   1.203 -0.6044  0.3239 -0.4349
  108phy    C33 2891   4.552   4.476   1.187 -0.4397  0.3552  0.1264
  108phy    C34 2892   4.504   4.394   1.307  0.3989  0.3683 -0.1031
  108phy    C32 2893   4.454   4.592   1.165 -0.0779 -0.3818 -0.1091
  108phy    C31 2894   4.370   4.561   1.037  0.1978 -0.5583  0.0359
  108phy    C30 2895   4.244   4.649   1.030  1.2743  0.3498  0.0954
  108phy    C28 2896   4.155   4.633   0.902  0.4410  0.3287 -0.7656
  108phy    C29 2897   4.073   4.505   0.890  0.0912 -0.4008  0.2141
  108phy    C27 2898   4.047   4.746   0.918  0.0685  0.1405 -0.1097
  108phy    C26 2899   4.049   4.850   0.808  0.1720  0.2686  0.1437
  108phy    C25 2900   3.963   4.977   0.826 -0.5252 -0.1817 -0.1060
  108phy    C23 2901   3.911   5.042   0.695 -0.0459  0.0367  0.2283
  108phy    C24 2902   3.785   5.127   0.727 -0.9605  0.3757  0.0479
  108phy    C22 2903   4.019   5.116   0.615  0.1737  0.6375 -0.3091
  108phy    C21 2904   4.012   5.116   0.460 -0.3061 -0.0183  0.1306
  108phy    C20 2905   4.141   5.178   0.397 -0.0960 -0.6055  0.0767
  108phy    C18 2906   4.149   5.205   0.242  0.1963 -0.4595  0.1291
  108phy    O01 2907   4.136   5.086   0.171  0.1610  0.2454  0.3424
  108phy    H01 2908   4.052   5.046   0.172 -0.0590  0.7034  0.2742
  108phy    C19 2909   4.297   5.239   0.215 -0.5016 -0.2051  0.1260
  108phy    C13 2910   4.053   5.316   0.180 -0.2337 -0.1637  0.4729
  108phy     H3 2911   4.047   5.392   0.262  1.0664 -1.5267  1.8898
  108phy    O33 2912   4.100   5.405   0.075  0.0310  0.6739 -0.0982
  108phy    H1B 2913   4.132   5.363  -0.002  1.1679  0.7163  0.3355
  108phy    C12 2914   3.891   5.301   0.176  0.1381 -0.0114 -0.6260
  108phy    O11 2915   3.845   5.259   0.050  0.6342  0.2025  0.4889
  108phy    H1A 2916   3.759   5.222   0.049  0.9717 -0.6265  0.8603
  109phy    C35 2917   5.034   1.319   1.897  0.2308  0.5822  0.4284
  109phy    C33 2918   5.109   1.401   1.791  0.3696 -0.2245  0.1899
  109phy    C34 2919   5.201   1.311   1.716 -0.4127  0.0445 -0.0740
  109phy    C32 2920   5.021   1.487   1.695 -0.2871 -0.0361 -0.0668
  109phy    C31 2921   5.007   1.638   1.725 -0.0479  0.2550  0.0666
  109phy    C30 2922   4.922   1.717   1.629 -0.0876  0.6704  0.9153
  109phy    C28 2923   4.903   1.867   1.658 -0.1275 -0.1253 -0.2770
  109phy    C29 2924   4.905   1.933   1.527  0.6619 -0.7147  0.0056
  109phy    C27 2925   4.763   1.893   1.729 -0.2347 -0.0236 -0.0960
  109phy    C26 2926   4.779   1.935   1.874 -0.3559  0.0855  0.2470
  109phy    C25 2927   4.712   2.073   1.918 -0.6633 -0.4280 -0.1936
  109phy    C23 2928   4.719   2.118   2.061  0.0520  0.0518  0.1459
  109phy    C24 2929   4.854   2.175   2.105 -0.3239 -0.0193  0.7608
  109phy    C22 2930   4.604   2.224   2.090 -0.6763  0.2751  0.1806
  109phy    C21 2931   4.486   2.182   2.175  0.3105 -0.6039  0.5312
  109phy    C20 2932   4.367   2.276   2.169  0.6691  0.3800  0.4301
  109phy    C18 2933   4.242   2.291   2.253 -0.6078 -0.1350  0.4294
  109phy    O01 2934   4.274   2.344   2.384  0.1219  0.1839 -0.2520
  109phy    H01 2935   4.366   2.332   2.400  0.4280  0.5914 -1.5811
  109phy    C19 2936   4.182   2.407   2.179 -0.1654 -0.1618 -0.9275
  109phy    C13 2937   4.148   2.161   2.263 -0.0949  0.2250 -0.3938
  109phy     H3 2938   4.160   2.100   2.170  0.0727 -3.1104  1.6494
  109phy    O33 2939   4.007   2.190   2.265  1.2305  0.0204  0.4263
  109phy    H1B 2940   3.951   2.127   2.224  0.5827  0.4423  0.6563
  109phy    C12 2941   4.179   2.054   2.373 -0.6037 -0.1515 -0.1303
  109phy    O11 2942   4.111   1.924   2.378 -0.2205  0.0141 -0.2558
  109phy    H1A 2943   4.055   1.912   2.304 -1.6520 -0.3892  0.8310
  110phy    C35 2944   0.247   0.063   1.643 -0.3779  0.2766  0.3779
  110phy    C33 2945   0.201   0.001   1.512  0.4168  0.1002  0.1811
  110phy    C34 2946   0.121  -0.124   1.532 -0.2530  0.3031 -0.4429
  110phy    C32 2947   0.131   0.108   1.430 -0.4422 -0.0210 -0.4717
  110phy    C31 2948   0.147   0.111   1.276  0.1064 -0.4518 -0.1217
  110phy    C30 2949   0.062   0.218   1.213  0.3179 -0.2041 -0.1151
  110phy    C28 2950   0.077   0.230   1.061  0.4579  0.0938 -0.1706
  110phy    C29 2951  -0.023   0.142   0.988 -0.8634  0.1759  0.1637
  110phy    C27 2952   0.060   0.382   1.030 -0.3399 -0.2630  0.0976
  110phy    C26 2953   0.099   0.426   0.890 -0.1848  0.8200 -0.7923
  110phy    C25 2954   0.069   0.577   0.878  0.4443 -0.6754 -0.0741
  110phy    C23 2955   0.114   0.671   0.766 -0.5725 -0.1593  0.3128
  110phy    C24 2956   0.053   0.640   0.629 -0.0698  0.0186 -0.3019
  110phy    C22 2957   0.063   0.814   0.811  0.2615 -0.4194  0.0985
  110phy    C21 2958   0.140   0.943   0.772 -0.1977 -0.1821  0.1153
  110phy    C20 2959   0.066   1.069   0.825 -0.3336  0.3972  0.2273
  110phy    C18 2960   0.141   1.206   0.835 -0.1846 -0.0574 -0.3221
  110phy    O01 2961   0.267   1.188   0.905  0.2275  0.2055 -0.0482
  110phy    H01 2962   0.315   1.268   0.899  0.5614 -0.0040 -0.2317
  110phy    C19 2963   0.047   1.285   0.928 -0.1493 -0.8496 -0.3185
  110phy    C13 2964   0.171   1.275   0.694  0.4330  0.1731  0.1101
  110phy     H3 2965   0.250   1.207   0.653 -0.6230 -0.5645 -0.7341
  110phy    O33 2966   0.084   1.262   0.579  0.3371  0.2284  0.3826
  110phy    H1B 2967   0.106   1.188   0.526 -1.5800 -0.9118  1.0773
  110phy    C12 2968   0.272   1.399   0.670 -0.1748 -0.1207  0.0881
  110phy    O11 2969   0.384   1.403   0.750 -0.0240 -0.1262  0.1502
  110phy    H1A 2970   0.448   1.343   0.716 -0.1069  0.5007 -1.1911
  111phy    C35 2971   4.704   0.979   2.223  0.6630  0.3375  0.1953
  111phy    C33 2972   4.759   1.097   2.140  0.1008 -0.0707  0.5073
  111phy    C34 2973   4.914   1.093   2.145 -0.0999  0.1995 -0.2127
  111phy    C32 2974   4.690   1.110   1.997 -0.0678 -0.0611  0.3977
  111phy    C31 2975   4.671   1.257   1.955 -0.1707  0.3163  0.4789
  111phy    C30 2976   4.605   1.266   1.821 -0.0360  0.2204 -0.2685
  111phy    C28 2977   4.596   1.404   1.751  0.9016  0.4796 -0.2265
  111phy    C29 2978   4.637   1.391   1.603  0.4549 -0.0190  0.0146
  111phy    C27 2979   4.458   1.471   1.773  0.5575 -0.0704  0.6308
  111phy    C26 2980   4.471   1.595   1.857  0.0277  0.2379  0.0816
  111phy    C25 2981   4.338   1.630   1.929 -0.1098 -0.2150 -0.1247
  111phy    C23 2982   4.372   1.740   2.031 -0.0965 -0.7953 -0.2678
  111phy    C24 2983   4.286   1.867   2.009 -0.2735  0.3782 -0.4311
  111phy    C22 2984   4.362   1.690   2.174 -0.3991  0.2118  0.0250
  111phy    C21 2985   4.459   1.753   2.276 -0.4445  0.3959  0.1531
  111phy    C20 2986   4.460   1.672   2.405 -0.4080  0.1165  0.2637
  111phy    C18 2987   4.523   1.750   2.533 -0.4212  0.3370  0.4741
  111phy    O01 2988   4.445   1.866   2.575 -0.0906 -0.0052  0.4258
  111phy    H01 2989   4.358   1.831   2.585 -0.1419 -0.0461 -0.1722
  111phy    C19 2990   4.499   1.649   2.640 -0.3896  0.8947 -0.6590
  111phy    C13 2991   4.679   1.802   2.519  0.3602 -0.2783 -0.4105
  111phy     H3 2992   4.735   1.737   2.448  0.8647 -1.9969  1.4628
  111phy    O33 2993   4.756   1.780   2.642  0.4284 -0.0884  1.0295
  111phy    H1B 2994   4.810   1.703   2.634 -0.5612 -0.6809 -0.7400
  111phy    C12 2995   4.712   1.949   2.467  0.4955  0.0545 -0.0424
  111phy    O11 2996   4.661   2.056   2.544  0.3228 -0.2812  0.3627
  111phy    H1A 2997   4.725   2.085   2.605 -0.0927  0.0730  0.6357
  112phy    C35 2998   4.173   2.145   1.798  0.0099 -0.4428  0.3064
  112phy    C33 2999   4.319   2.183   1.771  0.5238  0.1448  0.1077
  112phy    C34 3000   4.357   2.076   1.669 -0.1762  0.0330  0.1863
  112phy    C32 3001   4.335   2.321   1.712 -0.3206 -0.5114 -0.3792
  112phy    C31 3002   4.339   2.434   1.816 -0.1042  0.1051  0.1144
  112phy    C30 3003   4.335   2.570   1.741 -0.5508  0.2986 -0.2326
  112phy    C28 3004   4.412   2.684   1.814 -0.3460  0.7367  0.4798
  112phy    C29 3005   4.478   2.772   1.712 -0.5315 -0.2730  0.1272
  112phy    C27 3006   4.320   2.769   1.909  0.0111  0.2116 -0.1369
  112phy    C26 3007   4.373   2.795   2.051  0.2119  0.3063 -0.2863
  112phy    C25 3008   4.282   2.901   2.117 -0.2196  0.1159 -0.1944
  112phy    C23 3009   4.309   2.935   2.263  0.8985  0.6107  0.0708
  112phy    C24 3010   4.422   3.025   2.284  0.3176 -0.0695  0.0353
  112phy    C22 3011   4.178   2.984   2.325  0.1075 -0.7299 -0.3730
  112phy    C21 3012   4.152   2.955   2.476  0.2106 -0.6410  0.3466
  112phy    C20 3013   4.015   3.013   2.520  0.2072 -0.4728 -0.2384
  112phy    C18 3014   3.953   2.977   2.663 -0.5205 -0.5464 -0.3985
  112phy    O01 3015   4.061   2.987   2.765  0.4271  0.6784  0.3083
  112phy    H01 3016   4.130   2.925   2.751  0.2913  0.6520 -0.2504
  112phy    C19 3017   3.865   3.100   2.693  0.2278  0.6261 -0.1509
  112phy    C13 3018   3.884   2.832   2.660  0.4014 -0.2428  0.1052
  112phy     H3 3019   3.823   2.828   2.566  0.3699  4.0442 -0.2384
  112phy    O33 3020   3.781   2.836   2.762 -0.2997 -0.2095  0.2573
  112phy    H1B 3021   3.835   2.841   2.839  0.2100  0.5803 -0.1348
  112phy    C12 3022   3.972   2.703   2.677 -0.1297 -0.3337 -0.5183
  112phy    O11 3023   4.067   2.675   2.573  0.7728  0.0111  0.0044
  112phy    H1A 3024   4.026   2.711   2.497 -0.1592  1.8280  1.3114
  113phy    C35 3025   4.181   5.028   1.137 -0.0722 -0.3324  0.1457
  113phy    C33 3026   4.293   5.140   1.101  0.6118  0.7021  0.2886
  113phy    C34 3027   4.357   5.191   1.229  0.2220 -0.0572  0.1717
  113phy    C32 3028   4.390   5.063   1.010 -0.7215 -0.4627  0.2967
  113phy    C31 3029   4.373   5.069   0.861 -0.7153 -0.4348 -0.0576
  113phy    C30 3030   4.491   5.020   0.785  0.1973 -0.1254  0.1464
  113phy    C28 3031   4.483   5.019   0.631  0.3055 -0.0535 -0.4631
  113phy    C29 3032   4.593   5.086   0.555  0.0953 -0.8323 -0.0645
  113phy    C27 3033   4.481   4.872   0.579  0.3778 -0.2982 -0.8179
  113phy    C26 3034   4.364   4.842   0.482 -0.1502 -0.1208  0.2417
  113phy    C25 3035   4.380   4.714   0.401 -0.3775 -0.0732 -0.1321
  113phy    C23 3036   4.268   4.677   0.302 -0.2126 -0.2592 -0.3259
  113phy    C24 3037   4.345   4.589   0.197  0.4932 -0.3110  0.1324
  113phy    C22 3038   4.148   4.590   0.358  0.2802 -0.0360  0.7330
  113phy    C21 3039   4.021   4.639   0.301 -0.2052 -0.4590  0.5335
  113phy    C20 3040   3.904   4.616   0.400  0.3919 -0.4773 -0.8068
  113phy    C18 3041   3.766   4.696   0.371  0.6263 -0.3121 -0.1534
  113phy    O01 3042   3.798   4.835   0.359  0.4835 -0.1827 -0.2659
  113phy    H01 3043   3.732   4.895   0.388  2.6688  1.6837  1.1771
  113phy    C19 3044   3.696   4.693   0.509  0.0659  0.4065  0.5620
  113phy    C13 3045   3.675   4.632   0.255 -0.3465 -0.0855  0.5707
  113phy     H3 3046   3.728   4.660   0.161 -2.2380  1.3215 -0.1589
  113phy    O33 3047   3.681   4.492   0.235 -0.0119  0.0256 -0.7819
  113phy    H1B 3048   3.762   4.459   0.201  0.2228 -0.4673  0.2014
  113phy    C12 3049   3.562   4.700   0.176  0.3382  0.0274 -0.1131
  113phy    O11 3050   3.431   4.655   0.213 -0.1606 -0.0542 -0.6557
  113phy    H1A 3051   3.421   4.565   0.187 -1.2489 -0.2918  0.5246
  114phy    C35 3052   4.741   2.865   1.444  0.4123  0.3881 -0.1243
  114phy    C33 3053   4.883   2.910   1.418  0.1244  0.0095 -0.2719
  114phy    C34 3054   4.879   2.997   1.296  0.1700  0.1373 -0.1613
  114phy    C32 3055   4.948   2.978   1.535 -0.6774 -0.5955 -0.3439
  114phy    C31 3056   5.063   2.898   1.588  0.3054  0.2984 -0.2567
  114phy    C30 3057   5.142   2.985   1.685 -0.2193 -0.1790  0.1097
  114phy    C28 3058   5.260   2.927   1.763  0.3288  0.2881  0.1036
  114phy    C29 3059   5.391   2.966   1.697 -0.2712 -0.2550 -0.4083
  114phy    C27 3060   5.258   2.989   1.907 -0.1978  0.3107 -0.2690
  114phy    C26 3061   5.319   2.893   2.018  0.2119  0.2005 -0.1713
  114phy    C25 3062   5.336   2.976   2.149 -0.4343  1.1237  0.0176
  114phy    C23 3063   5.379   2.871   2.257  0.1340  0.3760 -0.5211
  114phy    C24 3064   5.536   2.886   2.281 -0.4208  0.2686  0.1084
  114phy    C22 3065   5.309   2.905   2.393  0.1866 -0.2849  0.1914
  114phy    C21 3066   5.278   2.782   2.485 -0.2881  0.0317 -0.0069
  114phy    C20 3067   5.175   2.819   2.597  0.2468 -0.4681 -0.2171
  114phy    C18 3068   5.113   2.710   2.697 -0.7312 -0.5034  0.2042
  114phy    O01 3069   5.220   2.636   2.767  0.6154 -0.2189  0.2287
  114phy    H01 3070   5.286   2.698   2.788  0.8891 -0.5160  0.2577
  114phy    C19 3071   5.064   2.809   2.800  0.3657 -0.1139  0.1945
  114phy    C13 3072   4.997   2.620   2.629 -0.1623  0.4260 -0.0721
  114phy     H3 3073   4.960   2.675   2.538  0.0638  1.2543  0.3328
  114phy    O33 3074   4.878   2.607   2.704 -0.3898 -0.1394  0.1142
  114phy    H1B 3075   4.892   2.553   2.780 -2.8660  0.5394  1.1287
  114phy    C12 3076   5.040   2.479   2.577 -0.1449 -0.2785 -0.1794
  114phy    O11 3077   5.050   2.386   2.680 -0.4902 -0.2339  0.4518
  114phy    H1A 3078   5.090   2.416   2.760  0.9236 -0.2810 -0.2073
  115phy    C35 3079   0.793   2.595   1.282  0.0190  0.2024 -0.1314
  115phy    C33 3080   0.693   2.491   1.317  0.4946  0.2188  0.0714
  115phy    C34 3081   0.753   2.371   1.392  0.2812 -0.0347  0.3530
  115phy    C32 3082   0.577   2.564   1.394 -0.6647 -0.6809  0.2558
  115phy    C31 3083   0.435   2.515   1.369 -0.5485  0.5344  0.2842
  115phy    C30 3084   0.331   2.620   1.404  0.1945  0.1012  0.0345
  115phy    C28 3085   0.183   2.587   1.378  0.3223 -0.1917 -0.1434
  115phy    C29 3086   0.101   2.532   1.490 -0.2084  0.0624 -0.2988
  115phy    C27 3087   0.121   2.714   1.322  0.3071 -0.3451 -0.0944
  115phy    C26 3088   0.055   2.701   1.184 -0.2868  0.6906 -0.5596
  115phy    C25 3089  -0.030   2.817   1.135 -0.4406 -0.8262 -0.2377
  115phy    C23 3090  -0.081   2.800   0.987  0.2604 -0.1458 -0.1767
  115phy    C24 3091  -0.228   2.758   0.986 -0.3989 -0.3900 -0.5121
  115phy    C22 3092  -0.058   2.939   0.920  0.5374 -0.2085  0.0854
  115phy    C21 3093   0.012   2.946   0.784 -0.4501  0.4894 -0.4174
  115phy    C20 3094   0.056   3.089   0.768 -0.2235  0.2463  0.0158
  115phy    C18 3095   0.162   3.137   0.655 -0.7221 -0.3858 -0.4064
  115phy    O01 3096   0.282   3.056   0.675 -0.4746  0.6512  0.2010
  115phy    H01 3097   0.316   3.048   0.762 -0.0583 -0.4086 -0.0388
  115phy    C19 3098   0.189   3.282   0.707  0.0953 -0.7255  0.1849
  115phy    C13 3099   0.117   3.125   0.500  0.0358  0.1481  0.5954
  115phy     H3 3100   0.102   3.015   0.482 -1.3423  0.5767 -1.0691
  115phy    O33 3101  -0.015   3.159   0.472  0.1524 -0.0215 -0.3127
  115phy    H1B 3102  -0.035   3.248   0.493 -0.6879 -0.5670  1.3739
  115phy    C12 3103   0.217   3.129   0.375  0.1447 -0.0890  0.4202
  115phy    O11 3104   0.334   3.043   0.382  0.0105  0.2735  0.2754
  115phy    H1A 3105   0.348   3.021   0.473 -0.9068 -0.1388  0.3274
  116phy    C35 3106   4.189   3.889   1.062 -0.3517  0.5325 -0.1412
  116phy    C33 3107   4.162   4.038   1.049 -0.6879  0.7946  0.0514
  116phy    C34 3108   4.163   4.095   1.188 -0.1825 -0.2009 -0.1694
  116phy    C32 3109   4.281   4.102   0.967 -0.7005  0.0322  0.1708
  116phy    C31 3110   4.264   4.123   0.815 -0.5528  0.2265  0.4740
  116phy    C30 3111   4.403   4.178   0.756  0.1093  0.6110  0.3689
  116phy    C28 3112   4.399   4.200   0.603 -0.9218 -0.1241 -0.0102
  116phy    C29 3113   4.402   4.346   0.561  0.3081  0.5229  0.5815
  116phy    C27 3114   4.504   4.107   0.546  0.0569  0.0874  0.2183
  116phy    C26 3115   4.488   4.049   0.407  0.1341 -0.3039  0.1394
  116phy    C25 3116   4.602   3.953   0.370  0.0455 -0.1156  0.1156
  116phy    C23 3117   4.618   3.918   0.221  0.1586 -0.7710 -0.2340
  116phy    C24 3118   4.758   3.919   0.165  0.2580  0.2898  0.4126
  116phy    C22 3119   4.533   3.805   0.172  0.0636 -0.3770 -0.8376
  116phy    C21 3120   4.475   3.809   0.029  0.4243  0.1508 -0.2488
  116phy    C20 3121   4.372   3.696   0.005 -0.1466  0.3595  0.1572
  116phy    C18 3122   4.311   3.691  -0.143  0.0281 -0.3549  0.3817
  116phy    O01 3123   4.246   3.815  -0.179 -0.3156  0.1961 -0.3031
  116phy    H01 3124   4.314   3.879  -0.195  0.8208 -0.9223 -0.0785
  116phy    C19 3125   4.203   3.585  -0.132  0.4922 -0.3511  0.3159
  116phy    C13 3126   4.421   3.645  -0.248 -0.0876  0.0584 -0.8058
  116phy     H3 3127   4.498   3.726  -0.241 -0.9151  1.2182 -3.6084
  116phy    O33 3128   4.503   3.528  -0.209 -0.5006 -0.0746  0.2988
  116phy    H1B 3129   4.461   3.448  -0.235  0.5018 -0.0415 -1.6290
  116phy    C12 3130   4.429   3.691  -0.396  0.4344 -0.5660  0.2453
  116phy    O11 3131   4.330   3.792  -0.426 -0.3064  0.3168  0.3949
  116phy    H1A 3132   4.244   3.754  -0.427  0.0367 -0.5610 -1.8402
  117phy    C35 3133   4.634   4.479   2.110 -0.2829  0.1405 -0.0302
  117phy    C33 3134   4.735   4.446   2.001 -0.1477 -0.1664 -0.3256
  117phy    C34 3135   4.784   4.307   2.024  0.2095  0.2760 -0.5271
  117phy    C32 3136   4.691   4.459   1.854 -0.5178  0.2366  0.4924
  117phy    C31 3137   4.701   4.587   1.785 -0.0771  0.8380  0.4449
  117phy    C30 3138   4.656   4.596   1.635  0.0790 -0.0284 -0.4216
  117phy    C28 3139   4.657   4.741   1.592  0.0253 -0.1083  1.0239
  117phy    C29 3140   4.784   4.764   1.501 -0.6554  0.1915  0.4277
  117phy    C27 3141   4.533   4.768   1.503  0.5690  0.0650  0.1402
  117phy    C26 3142   4.425   4.848   1.580  0.0602  0.2627 -0.6574
  117phy    C25 3143   4.282   4.848   1.533  0.4218 -0.3367 -0.2986
  117phy    C23 3144   4.191   4.962   1.593  0.3261 -0.4633 -0.3404
  117phy    C24 3145   4.102   5.013   1.476  0.2808  0.5527 -0.2692
  117phy    C22 3146   4.090   4.912   1.701 -0.1615  0.5204 -0.1945
  117phy    C21 3147   4.133   4.962   1.840  0.0952  0.6141 -0.1026
  117phy    C20 3148   4.029   4.901   1.931 -0.1664  0.4625 -0.0775
  117phy    C18 3149   4.026   4.892   2.092  0.2297  0.2528  0.1893
  117phy    O01 3150   4.035   5.024   2.151 -0.8086 -0.7950  0.0548
  117phy    H01 3151   3.966   5.080   2.121  1.0480  1.8427  0.4008
  117phy    C19 3152   3.887   4.844   2.130  0.2155 -0.1426 -0.0454
  117phy    C13 3153   4.141   4.801   2.167 -0.6332 -0.7894 -0.1150
  117phy     H3 3154   4.139   4.698   2.123 -1.6886 -0.5442 -0.7018
  117phy    O33 3155   4.122   4.775   2.310 -0.3671 -0.6245 -0.3089
  117phy    H1B 3156   4.107   4.857   2.353  0.1969  0.2060 -1.6366
  117phy    C12 3157   4.291   4.860   2.155  0.3286  0.7109 -0.0591
  117phy    O11 3158   4.316   4.965   2.232  0.1169  0.2167 -0.2024
  117phy    H1A 3159   4.234   5.010   2.231 -0.0156  0.0344  0.7818
  118phy    C35 3160   4.796   3.389   1.474  0.0565 -0.1301 -0.1304
  118phy    C33 3161   4.856   3.532   1.492 -0.0225 -0.2208 -0.5250
  118phy    C34 3162   4.864   3.606   1.358  0.3292 -0.6095 -0.7429
  118phy    C32 3163   4.786   3.618   1.599  0.2430 -0.1194 -0.2218
  118phy    C31 3164   4.877   3.718   1.675 -0.2442 -0.5257 -0.1477
  118phy    C30 3165   4.822   3.801   1.791 -0.4485 -0.9112 -0.0228
  118phy    C28 3166   4.920   3.879   1.886 -0.2332  0.2109  0.1648
  118phy    C29 3167   4.945   4.017   1.839 -0.1928 -0.0183  0.0246
  118phy    C27 3168   4.853   3.885   2.023  0.0248  0.0126  0.0166
  118phy    C26 3169   4.951   3.848   2.131  0.5521 -0.0158  0.2311
  118phy    C25 3170   4.884   3.847   2.271  0.3328  0.0388 -0.2446
  118phy    C23 3171   4.974   3.814   2.393 -0.0056 -0.1910 -0.2543
  118phy    C24 3172   5.085   3.922   2.425  0.0488 -0.2682  0.1985
  118phy    C22 3173   4.881   3.780   2.514  0.5688  0.2273 -0.3782
  118phy    C21 3174   4.948   3.674   2.608 -0.3532  0.0138 -0.3566
  118phy    C20 3175   4.857   3.659   2.732  0.7348 -0.2187  0.0783
  118phy    C18 3176   4.884   3.558   2.845 -0.1192  0.1763  0.1844
  118phy    O01 3177   5.013   3.582   2.904 -0.0619 -0.2168 -0.1151
  118phy    H01 3178   5.010   3.652   2.966  1.0463 -0.2148 -0.0449
  118phy    C19 3179   4.787   3.600   2.959  0.0328 -0.1562 -0.1300
  118phy    C13 3180   4.880   3.400   2.794  0.1043  0.6675 -0.2546
  118phy     H3 3181   4.936   3.397   2.697 -2.0974 -0.7811 -1.5465
  118phy    O33 3182   4.753   3.360   2.749 -0.5627 -0.4390  0.1388
  118phy    H1B 3183   4.711   3.427   2.699 -0.7934 -1.3919 -0.9942
  118phy    C12 3184   4.929   3.288   2.892  0.0101 -0.5137 -0.6502
  118phy    O11 3185   5.044   3.311   2.971  0.2385 -0.0421  0.3848
  118phy    H1A 3186   5.084   3.390   2.938 -0.1470 -0.7667 -2.0241
  119phy    C35 3187   4.042   3.414   2.555  0.1444 -0.1448 -0.1771
  119phy    C33 3188   4.066   3.431   2.408 -0.0683 -0.5098  1.1526
  119phy    C34 3189   3.939   3.514   2.365 -0.5784 -0.3654  0.3238
  119phy    C32 3190   4.181   3.526   2.373  0.3327 -0.4508 -0.5171
  119phy    C31 3191   4.300   3.448   2.316 -0.2789  0.0941 -0.3732
  119phy    C30 3192   4.401   3.543   2.258 -0.4122  0.4116 -0.1132
  119phy    C28 3193   4.534   3.490   2.202  0.2555  0.0135  0.2652
  119phy    C29 3194   4.575   3.612   2.123 -0.3632 -0.2537  0.2064
  119phy    C27 3195   4.642   3.451   2.304 -0.2976  0.1995  0.0939
  119phy    C26 3196   4.731   3.330   2.261  0.0928 -0.1673 -0.1973
  119phy    C25 3197   4.833   3.293   2.366 -0.2226  0.3170 -0.0495
  119phy    C23 3198   4.895   3.155   2.357 -0.0918  0.0968  0.3667
  119phy    C24 3199   5.041   3.156   2.329  0.1977 -0.3222  0.7584
  119phy    C22 3200   4.877   3.075   2.487  0.7098  0.1844 -0.2597
  119phy    C21 3201   4.742   3.013   2.515 -0.4039  0.1096 -0.4418
  119phy    C20 3202   4.732   2.980   2.667  0.0450 -0.2684 -0.2191
  119phy    C18 3203   4.595   2.954   2.735  0.1828 -0.0381 -0.0918
  119phy    O01 3204   4.512   2.875   2.652  0.0580  0.4137 -0.2881
  119phy    H01 3205   4.562   2.800   2.624  1.4008  0.9725  0.4779
  119phy    C19 3206   4.637   2.874   2.858  0.3696  0.1434 -0.1404
  119phy    C13 3207   4.515   3.093   2.776  0.4631  0.0002  0.5797
  119phy     H3 3208   4.582   3.170   2.822  1.6813  0.4657 -1.8293
  119phy    O33 3209   4.418   3.067   2.880 -0.4220 -0.0590 -0.2007
  119phy    H1B 3210   4.354   3.013   2.837 -1.5887  1.3057 -0.2572
  119phy    C12 3211   4.442   3.182   2.668 -0.1636  0.0501  0.3897
  119phy    O11 3212   4.386   3.309   2.700 -0.0654  0.0479  0.3158
  119phy    H1A 3213   4.305   3.296   2.746 -1.6567  1.3319 -1.9138
  120phy    C35 3214   3.562   3.420   2.677 -0.9281 -0.1948  0.5331
  120phy    C33 3215   3.567   3.523   2.785 -0.0250  0.2326 -0.1566
  120phy    C34 3216   3.438   3.594   2.784  0.4678 -0.0808  0.1993
  120phy    C32 3217   3.597   3.444   2.914  0.1542 -0.0254  0.0487
  120phy    C31 3218   3.744   3.444   2.964 -0.3253  0.0672 -0.1112
  120phy    C30 3219   3.760   3.371   3.095 -0.2423  0.6228 -0.1247
  120phy    C28 3220   3.896   3.300   3.110  0.0042  0.8058 -0.2087
  120phy    C29 3221   4.002   3.377   3.191  0.1045 -0.1091  0.2033
  120phy    C27 3222   3.869   3.166   3.184  0.1206  0.1660  0.1425
  120phy    C26 3223   3.861   3.040   3.099 -0.2723 -0.3248  0.4656
  120phy    C25 3224   3.808   2.916   3.173 -0.3287  0.2265 -0.0045
  120phy    C23 3225   3.810   2.779   3.100  0.0576 -0.3410  0.0494
  120phy    C24 3226   3.941   2.700   3.127  0.0959  0.3799  0.0731
  120phy    C22 3227   3.694   2.697   3.153  0.0805  0.3605  0.0398
  120phy    C21 3228   3.581   2.678   3.048  0.2221 -0.0093 -0.3835
  120phy    C20 3229   3.460   2.615   3.108  0.3481 -0.2149 -0.1774
  120phy    C18 3230   3.321   2.604   3.026 -1.0261  0.2020  0.0730
  120phy    O01 3231   3.287   2.742   2.997 -0.0622  0.1510 -0.7978
  120phy    H01 3232   3.236   2.772   3.070  0.6657  0.1307 -0.2653
  120phy    C19 3233   3.225   2.555   3.135 -0.6624  0.3955 -0.4864
  120phy    C13 3234   3.335   2.512   2.893  0.2499 -0.0355  0.7198
  120phy     H3 3235   3.393   2.574   2.819 -0.7008  0.2615  0.2022
  120phy    O33 3236   3.423   2.395   2.889  0.3887  0.1653 -0.4910
  120phy    H1B 3237   3.378   2.319   2.919  1.5234 -0.6241 -0.7378
  120phy    C12 3238   3.219   2.499   2.790 -0.7603  0.2143  0.4372
  120phy    O11 3239   3.109   2.419   2.830  0.1254 -0.2411  0.2965
  120phy    H1A 3240   3.085   2.363   2.758  0.5789  0.2624 -0.2556
  121phy    C35 3241   0.217   1.123   2.353 -0.0648 -0.3806  0.2863
  121phy    C33 3242   0.211   1.126   2.204  0.3440  0.0811 -0.0516
  121phy    C34 3243   0.103   1.031   2.157 -0.1031  0.1108 -0.0479
  121phy    C32 3244   0.179   1.270   2.159  0.0182 -0.5580 -0.5662
  121phy    C31 3245   0.275   1.326   2.060 -0.1292 -0.2888  0.2079
  121phy    C30 3246   0.252   1.473   2.033 -0.0397 -0.0087 -0.0036
  121phy    C28 3247   0.356   1.563   1.963 -0.2809 -0.0086  0.0428
  121phy    C29 3248   0.309   1.604   1.828 -0.4587 -0.1906 -0.0787
  121phy    C27 3249   0.366   1.693   2.042 -0.0605  0.4508 -0.5009
  121phy    C26 3250   0.481   1.719   2.144 -0.1449  0.1378  0.1958
  121phy    C25 3251   0.479   1.857   2.206  0.0413  0.3988  0.3049
  121phy    C23 3252   0.543   1.870   2.345  0.1809  0.5766  0.2607
  121phy    C24 3253   0.680   1.929   2.326 -0.2177 -0.1880 -0.4354
  121phy    C22 3254   0.464   1.972   2.424 -0.1098 -0.4908 -0.4116
  121phy    C21 3255   0.350   1.916   2.512  1.2972  0.3760 -0.0321
  121phy    C20 3256   0.270   2.028   2.584  0.2252 -0.0773  0.2208
  121phy    C18 3257   0.145   2.002   2.673  0.7675  0.0653  0.0529
  121phy    O01 3258   0.177   1.916   2.791  0.2642 -0.5807  0.2494
  121phy    H01 3259   0.270   1.917   2.804  0.3323  1.5878  0.0484
  121phy    C19 3260   0.119   2.141   2.737 -0.2076 -0.3043  0.0122
  121phy    C13 3261   0.006   1.936   2.602 -0.2343 -0.1123 -0.7228
  121phy     H3 3262  -0.006   1.970   2.496 -1.6310  2.5797  0.1885
  121phy    O33 3263  -0.121   1.975   2.654  0.1143  0.1000 -0.4269
  121phy    H1B 3264  -0.142   1.931   2.734 -1.1383  0.7635 -0.3559
  121phy    C12 3265   0.003   1.781   2.587 -0.6726  0.8762 -0.0861
  121phy    O11 3266  -0.027   1.714   2.707 -0.6662 -0.0960  0.3293
  121phy    H1A 3267   0.052   1.708   2.758 -0.5706 -1.1942  0.0770
  122phy    C35 3268   4.594   3.109   1.818 -0.3180 -0.5189  0.1638
  122phy    C33 3269   4.714   3.122   1.920 -0.3091 -0.1053  0.1276
  122phy    C34 3270   4.744   2.990   1.989  0.4772 -0.6055  0.0775
  122phy    C32 3271   4.832   3.193   1.848 -0.3228  0.2260  0.1461
  122phy    C31 3272   4.928   3.286   1.920  0.3031  0.0734  0.4211
  122phy    C30 3273   5.052   3.332   1.838 -0.2787 -0.1220 -0.9844
  122phy    C28 3274   5.176   3.393   1.911  0.8576 -0.5390  0.5282
  122phy    C29 3275   5.285   3.405   1.805 -0.1580  0.6570 -0.0547
  122phy    C27 3276   5.152   3.528   1.979  0.5061  0.0315  0.1787
  122phy    C26 3277   5.260   3.545   2.094 -0.1287 -0.2857 -0.1262
  122phy    C25 3278   5.285   3.697   2.125  0.2498  0.5176  0.2167
  122phy    C23 3279   5.415   3.716   2.209  0.4670 -0.4565  0.1817
  122phy    C24 3280   5.522   3.780   2.117  0.6771 -0.9515 -0.2599
  122phy    C22 3281   5.389   3.810   2.326  0.1428  0.0398 -0.2354
  122phy    C21 3282   5.434   3.742   2.458 -0.4254 -0.3709  0.2100
  122phy    C20 3283   5.410   3.835   2.574  0.0358 -0.2742 -0.3190
  122phy    C18 3284   5.446   3.773   2.716 -0.0325 -0.2870 -0.5033
  122phy    O01 3285   5.574   3.700   2.712 -0.0017  0.0896  0.1014
  122phy    H01 3286   5.575   3.650   2.633 -2.2015 -1.1313  0.7616
  122phy    C19 3287   5.479   3.897   2.811  0.2552 -0.1815 -0.1767
  122phy    C13 3288   5.323   3.677   2.764  0.2521  0.2840  0.0085
  122phy     H3 3289   5.298   3.609   2.678  1.1504  1.0203 -0.8638
  122phy    O33 3290   5.200   3.743   2.780 -0.3935 -0.0921 -0.1534
  122phy    H1B 3291   5.134   3.679   2.798  1.1072 -1.6691  0.1531
  122phy    C12 3292   5.351   3.571   2.884 -0.0726  0.5236 -0.2241
  122phy    O11 3293   5.441   3.472   2.864 -0.2757  0.0428 -0.3678
  122phy    H1A 3294   5.512   3.510   2.816  0.6049  0.3728  1.1440
  123phy    C35 3295   3.269   4.072   1.110 -0.2883  0.5820 -0.4887
  123phy    C33 3296   3.418   4.045   1.139  0.0998 -0.1167  0.1202
  123phy    C34 3297   3.470   4.118   1.265  0.3359 -0.1316 -0.0249
  123phy    C32 3298   3.445   3.892   1.123 -0.0301  0.3481  0.2246
  123phy    C31 3299   3.572   3.859   1.046 -0.6491  0.4391 -0.0168
  123phy    C30 3300   3.579   3.706   1.016  0.0231  0.1539  0.7909
  123phy    C28 3301   3.685   3.670   0.917  0.0133  0.2813  0.0025
  123phy    C29 3302   3.770   3.556   0.976  0.2079 -0.0817  0.1699
  123phy    C27 3303   3.633   3.649   0.780  0.0252  0.6120  0.1863
  123phy    C26 3304   3.722   3.715   0.675 -0.4178 -0.4783  0.7402
  123phy    C25 3305   3.674   3.702   0.522 -0.2792 -0.2520  0.1251
  123phy    C23 3306   3.778   3.749   0.415  0.2801 -0.1952  0.0778
  123phy    C24 3307   3.895   3.643   0.407  0.2026 -0.8465 -0.3563
  123phy    C22 3308   3.715   3.758   0.276 -0.4147  0.0889  0.2640
  123phy    C21 3309   3.624   3.880   0.236  0.7517 -0.2001  0.1688
  123phy    C20 3310   3.595   3.897   0.082 -0.0005  0.1280  0.0497
  123phy    C18 3311   3.517   4.019   0.019  0.1047  0.3560 -0.4231
  123phy    O01 3312   3.400   4.040   0.107 -0.2993  0.2373  0.2047
  123phy    H01 3313   3.346   3.966   0.124 -0.6625  0.5127  0.2642
  123phy    C19 3314   3.458   3.974  -0.113  0.0488  0.2546  0.4385
  123phy    C13 3315   3.600   4.162   0.016 -0.6821 -0.4922 -0.2328
  123phy     H3 3316   3.607   4.190   0.124 -2.2442  1.1842 -0.5224
  123phy    O33 3317   3.747   4.163  -0.005 -0.1408 -0.0836 -0.4539
  123phy    H1B 3318   3.780   4.239   0.037  0.3160  0.5036 -1.8159
  123phy    C12 3319   3.535   4.297  -0.017  0.3311 -0.6123 -0.0734
  123phy    O11 3320   3.397   4.297   0.008  0.4965  0.0615 -0.0608
  123phy    H1A 3321   3.351   4.255  -0.062  0.3774 -0.2213  0.1848
  124phy    C35 3322   3.969   0.839   1.501 -0.0804  0.5169 -0.2372
  124phy    C33 3323   4.031   0.743   1.398  0.0147 -0.4071 -0.1702
  124phy    C34 3324   4.008   0.822   1.266 -0.1220 -0.1608  0.1667
  124phy    C32 3325   4.175   0.712   1.433  0.5143  0.6662 -0.0802
  124phy    C31 3326   4.216   0.573   1.377 -0.8325 -0.5013 -0.6646
  124phy    C30 3327   4.361   0.543   1.427  0.0560  0.0026 -0.4010
  124phy    C28 3328   4.423   0.407   1.382  0.4258 -0.3410 -0.4444
  124phy    C29 3329   4.532   0.437   1.272 -0.1130 -0.3283 -0.0410
  124phy    C27 3330   4.506   0.337   1.494  0.4883 -0.1803 -0.0746
  124phy    C26 3331   4.435   0.241   1.589 -0.4181  0.3031 -0.3646
  124phy    C25 3332   4.515   0.189   1.711 -0.1220 -0.3144  0.4209
  124phy    C23 3333   4.438   0.094   1.803  0.2901  0.4088  0.1105
  124phy    C24 3334   4.523  -0.033   1.828 -0.1246  0.2209  0.2901
  124phy    C22 3335   4.412   0.156   1.943  0.3142 -0.1243  0.6069
  124phy    C21 3336   4.272   0.147   1.998 -0.2015 -0.4152 -0.8394
  124phy    C20 3337   4.262   0.180   2.144  0.2322  0.1121  0.2015
  124phy    C18 3338   4.136   0.173   2.227 -0.0634  0.5605 -0.1977
  124phy    O01 3339   4.121   0.039   2.283 -0.5290  0.3036  0.0145
  124phy    H01 3340   4.085  -0.024   2.223  1.2168 -0.4217 -0.3179
  124phy    C19 3341   4.171   0.261   2.346  0.5789  0.0209 -0.0457
  124phy    C13 3342   3.989   0.225   2.177 -0.0713  0.3791  0.4411
  124phy     H3 3343   3.995   0.332   2.148 -1.7191  0.3809  0.0098
  124phy    O33 3344   3.890   0.230   2.280 -0.4360  0.2524  0.0326
  124phy    H1B 3345   3.878   0.146   2.321  3.1749 -0.6378 -0.3497
  124phy    C12 3346   3.919   0.150   2.052 -0.1571  0.3984 -1.2166
  124phy    O11 3347   3.875   0.020   2.088 -0.0953  0.0817  0.1664
  124phy    H1A 3348   3.784   0.015   2.110 -0.2863 -0.5845 -0.7126
  125phy    C35 3349   3.703   1.233   1.601  0.2933 -0.1204  0.5270
  125phy    C33 3350   3.555   1.254   1.601 -0.4403 -0.7277  0.1272
  125phy    C34 3351   3.533   1.386   1.537  0.1949 -0.2781  0.0364
  125phy    C32 3352   3.490   1.142   1.517  0.2993 -0.2337 -0.0475
  125phy    C31 3353   3.433   1.033   1.610  0.1112  0.1011  0.0869
  125phy    C30 3354   3.344   0.925   1.542  0.5831 -0.5267 -0.5124
  125phy    C28 3355   3.312   0.817   1.642  0.1663  0.3609 -0.4202
  125phy    C29 3356   3.165   0.798   1.662  0.0824 -0.3849 -0.0123
  125phy    C27 3357   3.391   0.683   1.629 -0.2046 -0.1689 -0.3871
  125phy    C26 3358   3.425   0.617   1.765 -0.0391 -0.0863 -0.7640
  125phy    C25 3359   3.515   0.494   1.753 -0.2448  0.0677 -0.4338
  125phy    C23 3360   3.548   0.429   1.891  0.4974  0.2572  0.4177
  125phy    C24 3361   3.551   0.276   1.865 -0.3709 -0.5168  0.3441
  125phy    C22 3362   3.671   0.483   1.972  0.5785  0.0178 -0.1657
  125phy    C21 3363   3.656   0.482   2.124 -0.1648  0.0622 -0.2356
  125phy    C20 3364   3.780   0.544   2.198  0.3720  0.3996 -0.6830
  125phy    C18 3365   3.780   0.531   2.356  0.2694 -0.8003  0.7532
  125phy    O01 3366   3.763   0.397   2.401  0.0215  0.1059  1.0412
  125phy    H01 3367   3.814   0.341   2.346 -1.3242  0.3760 -0.5579
  125phy    C19 3368   3.926   0.576   2.367  0.4592 -0.2149  0.1942
  125phy    C13 3369   3.686   0.621   2.452 -0.0152 -0.0160 -0.7071
  125phy     H3 3370   3.697   0.729   2.425  0.7169 -0.2415 -1.3727
  125phy    O33 3371   3.737   0.621   2.584 -0.0728  0.1822 -0.2113
  125phy    H1B 3372   3.738   0.535   2.622 -1.2274  0.5147  0.6177
  125phy    C12 3373   3.529   0.604   2.458  0.0892 -0.4413  0.1099
  125phy    O11 3374   3.476   0.501   2.537  0.4150 -0.1262 -0.3805
  125phy    H1A 3375   3.517   0.421   2.510 -0.4900 -1.1073  1.0310
  126phy    C35 3376   3.211   4.113   2.112  0.1172 -0.2780 -0.7958
  126phy    C33 3377   3.322   4.126   2.001  0.2002 -0.2369 -0.2636
  126phy    C34 3378   3.371   3.988   1.958  0.4037 -0.1685 -0.1002
  126phy    C32 3379   3.270   4.209   1.882  0.0918  0.4207 -0.0768
  126phy    C31 3380   3.371   4.306   1.824 -0.7305 -0.0032 -0.6241
  126phy    C30 3381   3.306   4.402   1.726 -0.5466  0.3991  0.3094
  126phy    C28 3382   3.402   4.482   1.632 -0.1945  0.0723  0.3551
  126phy    C29 3383   3.386   4.430   1.486 -0.4832 -0.1540  0.1447
  126phy    C27 3384   3.374   4.636   1.632  0.2263  1.0950  0.3107
  126phy    C26 3385   3.480   4.714   1.696 -0.3359  0.1363 -0.7888
  126phy    C25 3386   3.451   4.865   1.696  0.4077 -0.1609 -0.3485
  126phy    C23 3387   3.565   4.949   1.766 -0.0357 -0.4239  0.8739
  126phy    C24 3388   3.658   5.012   1.669  0.3726 -0.9201 -0.1732
  126phy    C22 3389   3.494   5.051   1.857  0.2467 -0.0867  0.0184
  126phy    C21 3390   3.539   5.058   2.002  0.5925  0.4170 -0.0343
  126phy    C20 3391   3.443   5.139   2.096  0.2599 -0.4346  0.2652
  126phy    C18 3392   3.494   5.188   2.236 -0.1529 -0.8601 -0.2425
  126phy    O01 3393   3.637   5.191   2.228 -0.5369 -0.3195 -0.8175
  126phy    H01 3394   3.676   5.196   2.313  3.2799  0.1347 -2.3925
  126phy    C19 3395   3.438   5.336   2.256  0.2841  0.3602  0.4303
  126phy    C13 3396   3.461   5.091   2.366  0.1012  0.5766  0.5285
  126phy     H3 3397   3.351   5.077   2.377  0.1080 -0.8635 -0.8937
  126phy    O33 3398   3.502   5.160   2.491 -0.1537  0.4662  0.1244
  126phy    H1B 3399   3.488   5.100   2.562 -0.3382  1.3374  0.8407
  126phy    C12 3400   3.526   4.945   2.365 -0.0347  0.2375  0.2544
  126phy    O11 3401   3.465   4.859   2.459  0.4216  0.1961  0.5136
  126phy    H1A 3402   3.513   4.778   2.457  0.0402 -0.0384  0.7855
  127phy    C35 3403   3.722   4.539   1.097 -0.0254 -0.5082  0.0143
  127phy    C33 3404   3.644   4.424   1.041  0.1564 -0.3499 -0.0367
  127phy    C34 3405   3.498   4.455   1.081  0.2930  0.0542  0.5109
  127phy    C32 3406   3.649   4.424   0.889  0.1251 -0.0412  0.0639
  127phy    C31 3407   3.747   4.323   0.820  0.1682 -0.3068  0.3634
  127phy    C30 3408   3.734   4.328   0.658 -0.3881 -0.4299 -0.1040
  127phy    C28 3409   3.785   4.202   0.599  0.5751  0.3545  0.1580
  127phy    C29 3410   3.687   4.087   0.594 -0.2521 -0.7000 -0.5867
  127phy    C27 3411   3.834   4.228   0.457  0.4612 -0.1669 -0.0693
  127phy    C26 3412   3.957   4.148   0.414 -0.5221  0.6763  0.2590
  127phy    C25 3413   3.990   4.170   0.268 -0.3773  0.1838 -0.1547
  127phy    C23 3414   4.123   4.116   0.211  0.5188 -0.0127 -0.2396
  127phy    C24 3415   4.124   3.968   0.179  0.1452 -0.2505 -0.5604
  127phy    C22 3416   4.154   4.203   0.087  0.2025  0.1588  0.4332
  127phy    C21 3417   4.304   4.214   0.064  0.0364 -0.1373 -0.6556
  127phy    C20 3418   4.332   4.280  -0.075  0.2764  0.0861 -0.7159
  127phy    C18 3419   4.474   4.263  -0.135 -0.0243  0.0989 -0.8752
  127phy    O01 3420   4.578   4.297  -0.041  0.3898  0.0616 -0.3621
  127phy    H01 3421   4.572   4.382  -0.003 -0.2508 -0.5721  1.0123
  127phy    C19 3422   4.467   4.363  -0.253  0.0585  0.5231 -0.2157
  127phy    C13 3423   4.500   4.116  -0.200 -0.5332 -0.0732 -0.1155
  127phy     H3 3424   4.494   4.051  -0.109 -0.8298 -1.7371 -1.2739
  127phy    O33 3425   4.403   4.051  -0.275  0.1511 -0.4048  0.2998
  127phy    H1B 3426   4.384   4.087  -0.360 -3.2306  1.3139  1.5928
  127phy    C12 3427   4.636   4.040  -0.229 -0.5862 -0.5162  0.1151
  127phy    O11 3428   4.741   4.085  -0.153 -0.4489 -0.0406  0.3538
  127phy    H1A 3429   4.722   4.164  -0.106  1.7964  1.3484 -0.8384
  128SOL     OW 3430   1.361   1.326   0.195  0.1566 -0.0122 -0.2793
  128SOL    HW1 3431   1.436   1.266   0.194 -0.4240 -0.7919  0.8633
  128SOL    HW2 3432   1.285   1.268   0.204 -0.0153 -0.1580 -2.2384
  128SOL     MW 3433   1.361   1.310   0.196  0.0027 -0.0040  0.0049
  129SOL     OW 3434   3.500   0.786   2.891 -0.3159  0.2591 -0.1868
  129SOL    HW1 3435   3.449   0.740   2.824 -1.1581  1.7334 -0.6020
  129SOL    HW2 3436   3.585   0.795   2.850  0.0159 -0.0626  0.4154
  129SOL     MW 3437   3.504   0.781   2.877  0.0027 -0.0040  0.0049
  130SOL     OW 3438   1.278   1.411   2.963  0.4043 -0.0809  0.0573
  130SOL    HW1 3439   1.300   1.401   3.055  0.3115 -1.6911 -0.0546
  130SOL    HW2 3440   1.183   1.420   2.954  0.5078 -0.2520 -1.7653
  130SOL     MW 3441   1.269   1.411   2.974  0.0027 -0.0040  0.0049
  131SOL     OW 3442   3.763   4.644   2.888  0.1236 -0.4682  0.7794
  131SOL    HW1 3443   3.778   4.622   2.796 -1.5056  0.5390  0.2320
  131SOL    HW2 3444   3.834   4.706   2.902 -0.8719  0.5255  1.5003
  131SOL     MW 3445   3.774   4.649   2.877  0.0027 -0.0040  0.0049
  132SOL     OW 3446   2.224   3.581   0.012  0.5291 -0.5000 -0.6422
  132SOL    HW1 3447   2.222   3.665   0.059 -0.7276 -0.7460 -0.2076
  132SOL    HW2 3448   2.143   3.595  -0.037 -1.2674 -0.1885  2.1587
  132SOL     MW 3449   2.213   3.594   0.012  0.0027 -0.0040  0.0049
  133SOL     OW 3450   4.986   1.898   2.974 -0.4684 -0.0463  0.7565
  133SOL    HW1 3451   5.000   1.857   3.059  2.8884 -0.6862  0.0459
  133SOL    HW2 3452   4.999   1.989   3.001  0.6581 -0.7096  2.6158
  133SOL     MW 3453   4.990   1.905   2.989  0.0027 -0.0040  0.0049
  134SOL     OW 3454   3.107   0.136   2.817 -0.0156 -0.3157 -0.1727
  134SOL    HW1 3455   3.190   0.182   2.812 -0.8317  1.1470 -0.9736
  134SOL    HW2 3456   3.129   0.050   2.854 -1.2559  0.1053  1.6766
  134SOL     MW 3457   3.121   0.130   2.821  0.0027 -0.0040  0.0049
  135SOL     OW 3458   2.163   1.872   2.768  0.0297  0.4179  0.1004
  135SOL    HW1 3459   2.103   1.929   2.720  1.2855  0.1325 -1.9428
  135SOL    HW2 3460   2.197   1.933   2.833 -0.1773  1.1404 -0.4591
  135SOL     MW 3461   2.160   1.887   2.770  0.0027 -0.0040  0.0049
  136SOL     OW 3462   3.512   0.095   0.030 -0.6430  0.4746  0.1204
  136SOL    HW1 3463   3.421   0.118   0.050 -0.9751 -0.1378 -0.6140
  136SOL    HW2 3464   3.525   0.132  -0.057  0.5937  0.0494  0.1057
  136SOL     MW 3465   3.502   0.102   0.021  0.0027 -0.0040  0.0049
  137SOL     OW 3466   1.007   1.306   2.634 -0.0896  0.1347  0.5924
  137SOL    HW1 3467   1.010   1.390   2.588  0.1425 -0.0437  0.2831
  137SOL    HW2 3468   1.098   1.284   2.653 -0.1058 -0.3212  0.1260
  137SOL     MW 3469   1.019   1.315   2.631  0.0027 -0.0040  0.0049
  138SOL     OW 3470   1.899   4.106   0.136  0.3050 -0.1204  0.4140
  138SOL    HW1 3471   1.942   4.127   0.219  0.6210  2.3574 -0.2813
  138SOL    HW2 3472   1.966   4.131   0.072 -0.1306  0.0293  0.0050
  138SOL     MW 3473   1.913   4.112   0.138  0.0027 -0.0040  0.0049
  139SOL     OW 3474   2.284   0.795   2.843 -0.5050 -0.3941 -0.2497
  139SOL    HW1 3475   2.236   0.865   2.798  0.7435 -0.2333 -1.3949
  139SOL    HW2 3476   2.356   0.838   2.889 -1.0920 -1.2654  1.5804
  139SOL     MW 3477   2.287   0.810   2.843  0.0027 -0.0040  0.0049
  140SOL     OW 3478   4.425   1.865   0.036  0.1250 -0.0512  0.5306
  140SOL    HW1 3479   4.439   1.938  -0.024  1.2777 -0.5255  0.1988
  140SOL    HW2 3480   4.403   1.902   0.122  0.7137 -1.3034  1.2609
  140SOL     MW 3481   4.424   1.880   0.040  0.0027 -0.0040  0.0049
  141SOL     OW 3482   2.712   1.942   2.790 -0.0763  0.3426 -0.7298
  141SOL    HW1 3483   2.719   2.007   2.720 -2.4303 -0.3731 -1.7356
  141SOL    HW2 3484   2.656   1.875   2.752 -0.9099  0.0317  0.9511
  141SOL     MW 3485   2.706   1.942   2.776  0.0027 -0.0040  0.0049
  142SOL     OW 3486   2.045   2.313   2.874 -1.2957 -0.1352 -0.2351
  142SOL    HW1 3487   2.024   2.353   2.958 -0.0802  1.2683 -0.5349
  142SOL    HW2 3488   2.105   2.242   2.897 -0.8812  0.3552  0.2117
  142SOL     MW 3489   2.050   2.309   2.888  0.0027 -0.0040  0.0049
  143SOL     OW 3490   4.320   4.689   2.851 -0.2267 -0.2070  0.0188
  143SOL    HW1 3491   4.254   4.624   2.877  0.5941 -1.1805 -0.2656
  143SOL    HW2 3492   4.297   4.767   2.901 -4.0041 -1.1969  0.1821
  143SOL     MW 3493   4.308   4.691   2.861  0.0027 -0.0040  0.0049
  144SOL     OW 3494   0.497   1.057   0.882 -0.3437 -0.0503  0.3228
  144SOL    HW1 3495   0.404   1.074   0.894 -0.9471 -0.7749 -2.5960
  144SOL    HW2 3496   0.541   1.107   0.951 -0.9389 -0.1660  0.7915
  144SOL     MW 3497   0.491   1.066   0.893  0.0027 -0.0040  0.0049
  145SOL     OW 3498   3.847   2.347   2.928  0.1881  0.2096 -0.4286
  145SOL    HW1 3499   3.787   2.413   2.893 -1.3507  0.0352  1.6836
  145SOL    HW2 3500   3.795   2.266   2.934  0.0823  0.2565 -0.7111
  145SOL     MW 3501   3.832   2.345   2.924  0.0027 -0.0040  0.0049
  146SOL     OW 3502   1.382   2.155   0.275 -0.0586  0.1998 -0.2777
  146SOL    HW1 3503   1.435   2.133   0.352 -1.4280 -2.3759  0.0036
  146SOL    HW2 3504   1.304   2.102   0.292 -0.3410  0.8436  0.5406
  146SOL     MW 3505   1.379   2.145   0.288  0.0027 -0.0040  0.0049
  147SOL     OW 3506   4.107   2.325   2.867  0.7608 -0.1165 -0.0029
  147SOL    HW1 3507   4.104   2.372   2.783 -1.0884  0.3325  0.2664
  147SOL    HW2 3508   4.016   2.333   2.893  0.1142 -0.8077 -1.8349
  147SOL     MW 3509   4.095   2.332   2.859  0.0027 -0.0040  0.0049
  148SOL     OW 3510   5.081   2.018   0.353  0.2674  0.2955 -0.3706
  148SOL    HW1 3511   5.040   2.103   0.335 -1.2580 -0.6655 -1.6668
  148SOL    HW2 3512   5.022   1.984   0.420  0.7072  0.9800  0.3810
  148SOL     MW 3513   5.068   2.025   0.360  0.0027 -0.0040  0.0049
  149SOL     OW 3514   2.400   4.692   2.614  0.2649 -0.2937 -0.2876
  149SOL    HW1 3515   2.449   4.665   2.692  2.3510  2.0481 -0.6385
  149SOL    HW2 3516   2.465   4.752   2.576 -1.6289  1.4137 -1.0469
  149SOL     MW 3517   2.415   4.697   2.619  0.0027 -0.0040  0.0049
  150SOL     OW 3518   4.183   1.815   2.605 -0.7844  0.3744  0.3063
  150SOL    HW1 3519   4.155   1.888   2.661  0.9849  0.7864  0.7195
  150SOL    HW2 3520   4.128   1.827   2.528  0.3875  1.9643 -0.3486
  150SOL     MW 3521   4.172   1.826   2.602  0.0027 -0.0040  0.0049
  151SOL     OW 3522   4.904   2.173   2.668  0.9921  0.0221 -0.2595
  151SOL    HW1 3523   4.972   2.106   2.658  1.3932  0.4248 -0.2737
  151SOL    HW2 3524   4.953   2.255   2.656  0.0286  0.8988  1.4968
  151SOL     MW 3525   4.920   2.175   2.665  0.0027 -0.0040  0.0049
  152SOL     OW 3526   3.052   1.999   0.048 -0.2652  0.3817  0.3916
  152SOL    HW1 3527   3.099   1.938   0.106  2.8862  1.2612 -1.0526
  152SOL    HW2 3528   3.051   1.945  -0.031  1.2938 -3.1549  2.5254
  152SOL     MW 3529   3.058   1.984   0.045  0.0027 -0.0040  0.0049
  153SOL     OW 3530   4.918   0.139   0.214  0.3672 -0.1538  0.2898
  153SOL    HW1 3531   4.933   0.161   0.122  3.3096 -0.3039  0.6401
  153SOL    HW2 3532   4.850   0.073   0.205  2.8231 -2.6663 -1.0846
  153SOL     MW 3533   4.911   0.133   0.201  0.0027 -0.0040  0.0049
  154SOL     OW 3534   2.912   5.053   2.776  0.3056 -0.0913 -0.0708
  154SOL    HW1 3535   2.825   5.085   2.751  0.3973  1.7619  1.7558
  154SOL    HW2 3536   2.902   4.958   2.766  0.5729 -0.1139 -0.1378
  154SOL     MW 3537   2.899   5.045   2.771  0.0027 -0.0040  0.0049
  155SOL     OW 3538   4.099   4.548   2.897 -0.0606  0.1521  0.6843
  155SOL    HW1 3539   4.091   4.530   2.803  0.1023  1.1306  0.4676
  155SOL    HW2 3540   4.045   4.626   2.909 -1.1512 -0.8619  2.9592
  155SOL     MW 3541   4.091   4.556   2.886  0.0027 -0.0040  0.0049
  156SOL     OW 3542   3.944   0.087   2.838 -0.0460 -0.4848 -0.1311
  156SOL    HW1 3543   3.915   0.088   2.929 -1.7880  1.7659 -0.6240
  156SOL    HW2 3544   3.860   0.072   2.795 -1.1562  2.7243  0.6454
  156SOL     MW 3545   3.929   0.085   2.844  0.0027 -0.0040  0.0049
  157SOL     OW 3546   3.645   2.481   2.776  0.0167 -0.0862 -0.3271
  157SOL    HW1 3547   3.613   2.564   2.741 -1.1230  0.0875  1.0355
  157SOL    HW2 3548   3.570   2.457   2.831 -0.9500  1.1486 -1.0622
  157SOL     MW 3549   3.631   2.489   2.779  0.0027 -0.0040  0.0049
  158SOL     OW 3550   1.103   1.221   0.243  0.2347  0.0534  0.1584
  158SOL    HW1 3551   1.050   1.167   0.303  0.5966 -0.2879  0.1712
  158SOL    HW2 3552   1.041   1.262   0.183  0.6775 -1.7687 -1.6728
  158SOL     MW 3553   1.088   1.219   0.243  0.0027 -0.0040  0.0049
  159SOL     OW 3554   1.281   1.005   2.962 -0.1519 -0.2467 -0.1671
  159SOL    HW1 3555   1.303   0.983   3.052 -0.7430 -0.8471 -0.1628
  159SOL    HW2 3556   1.292   0.922   2.915  1.3665  0.0582 -0.4144
  159SOL     MW 3557   1.286   0.991   2.967  0.0027 -0.0040  0.0049
  160SOL     OW 3558   2.621   3.623   2.872  0.0951  0.1662  0.6719
  160SOL    HW1 3559   2.648   3.684   2.941  2.1268 -0.0536  0.1533
  160SOL    HW2 3560   2.560   3.675   2.819  0.6432 -0.9948 -1.1802
  160SOL     MW 3561   2.617   3.638   2.874  0.0027 -0.0040  0.0049
  161SOL     OW 3562   2.524   3.169   0.035 -0.2040  0.0838 -0.2399
  161SOL    HW1 3563   2.450   3.126  -0.008 -1.1656 -1.3904  2.6999
  161SOL    HW2 3564   2.505   3.263   0.027  0.8943  0.2638 -1.0954
  161SOL     MW 3565   2.512   3.176   0.028  0.0027 -0.0040  0.0049
  162SOL     OW 3566   4.752   1.911   2.838  0.4438 -0.0455 -0.0221
  162SOL    HW1 3567   4.837   1.903   2.881  1.3343  1.0860 -1.5052
  162SOL    HW2 3568   4.752   1.860   2.757  1.5155  2.5927 -1.8014
  162SOL     MW 3569   4.763   1.903   2.833  0.0027 -0.0040  0.0049
  163SOL     OW 3570   1.511   3.853   0.073 -0.4583  0.0795  0.0481
  163SOL    HW1 3571   1.529   3.943   0.101  4.8003 -1.1071  1.7791
  163SOL    HW2 3572   1.597   3.825   0.042  0.5139  1.8381  0.9925
  163SOL     MW 3573   1.525   3.861   0.073  0.0027 -0.0040  0.0049
  164SOL     OW 3574   4.585   4.726   2.925 -0.2887  0.2218 -0.1207
  164SOL    HW1 3575   4.495   4.696   2.910 -0.4195  1.2821 -1.7636
  164SOL    HW2 3576   4.618   4.731   2.835 -1.7182  0.1778 -0.6688
  164SOL     MW 3577   4.577   4.723   2.911  0.0027 -0.0040  0.0049
  165SOL     OW 3578   3.246   4.584   0.452 -0.3472  0.0439 -0.3228
  165SOL    HW1 3579   3.208   4.555   0.536  2.2832 -1.8189  0.3820
  165SOL    HW2 3580   3.218   4.513   0.394  2.5591 -0.9128 -0.7426
  165SOL     MW 3581   3.238   4.571   0.456  0.0027 -0.0040  0.0049
  166SOL     OW 3582   2.233   2.068   2.960  0.1966  0.4167 -0.2668
  166SOL    HW1 3583   2.316   2.112   2.945  0.3151  0.6645  1.0298
  166SOL    HW2 3584   2.257   2.019   3.039 -0.7954  2.0085  1.0972
  166SOL     MW 3585   2.247   2.067   2.969  0.0027 -0.0040  0.0049
  167SOL     OW 3586   4.186   1.722   0.006 -0.3218 -0.4009 -0.1707
  167SOL    HW1 3587   4.112   1.776   0.034  0.7748  1.6359 -0.9792
  167SOL    HW2 3588   4.258   1.781   0.029 -0.4183 -0.2119 -0.3507
  167SOL     MW 3589   4.186   1.737   0.013  0.0027 -0.0040  0.0049
  168SOL     OW 3590   1.424   3.638   0.248 -0.4393  0.0547  0.2368
  168SOL    HW1 3591   1.428   3.714   0.189  2.8377 -0.1772 -0.0252
  168SOL    HW2 3592   1.441   3.678   0.333  1.3292 -1.0765  0.4713
  168SOL     MW 3593   1.427   3.653   0.251  0.0027 -0.0040  0.0049
  169SOL     OW 3594   4.803   1.135   3.007 -0.0144  0.3071 -0.1384
  169SOL    HW1 3595   4.833   1.201   3.069  0.4104 -0.0525  0.0504
  169SOL    HW2 3596   4.715   1.124   3.041  0.2129  0.2999  0.4602
  169SOL     MW 3597   4.795   1.142   3.019  0.0027 -0.0040  0.0049
  170SOL     OW 3598   0.149   4.234   2.806  0.1657 -0.0923 -0.3932
  170SOL    HW1 3599   0.212   4.216   2.876  0.8650 -3.6659 -1.7531
  170SOL    HW2 3600   0.094   4.156   2.810 -0.7350  0.5563  1.1845
  170SOL     MW 3601   0.150   4.221   2.816  0.0027 -0.0040  0.0049
  171SOL     OW 3602   4.644   0.194   0.072 -0.1790  0.3461 -0.4334
  171SOL    HW1 3603   4.673   0.181   0.162 -0.6154 -0.4235 -0.3968
  171SOL    HW2 3604   4.687   0.277   0.051  0.1822  0.0389 -0.9420
  171SOL     MW 3605   4.653   0.203   0.081  0.0027 -0.0040  0.0049
  172SOL     OW 3606   4.162   2.417   2.600 -0.2138  0.2623 -0.0234
  172SOL    HW1 3607   4.147   2.511   2.604  0.8380  0.4927 -1.0760
  172SOL    HW2 3608   4.203   2.402   2.515 -2.0925  0.7209 -1.0801
  172SOL     MW 3609   4.165   2.427   2.589  0.0027 -0.0040  0.0049
  173SOL     OW 3610   2.012   1.122   2.991 -0.2579 -0.3138  0.4750
  173SOL    HW1 3611   1.927   1.112   2.948 -0.0962  0.4407 -0.0581
  173SOL    HW2 3612   2.025   1.217   2.999  1.0218 -0.5783  1.8987
  173SOL     MW 3613   2.003   1.133   2.986  0.0027 -0.0040  0.0049
  174SOL     OW 3614   2.091   4.159   2.967 -0.1155  0.1334  0.5563
  174SOL    HW1 3615   2.172   4.115   2.994  0.7465  1.1890 -0.2034
  174SOL    HW2 3616   2.120   4.248   2.951  1.4383 -0.5677 -0.8929
  174SOL     MW 3617   2.106   4.165   2.968  0.0027 -0.0040  0.0049
  175SOL     OW 3618   3.538   1.761   2.747  0.4122  0.4679 -0.0835
  175SOL    HW1 3619   3.576   1.696   2.807 -0.7330 -1.2584 -1.1270
  175SOL    HW2 3620   3.481   1.706   2.693  0.6824  1.2697 -1.2256
  175SOL     MW 3621   3.535   1.745   2.748  0.0027 -0.0040  0.0049
  176SOL     OW 3622   0.037   2.433   0.225  0.3490 -0.2159  0.0275
  176SOL    HW1 3623   0.017   2.526   0.237  0.3252 -0.2700  0.4361
  176SOL    HW2 3624  -0.036   2.391   0.270 -0.0611  0.3459 -0.1033
  176SOL     MW 3625   0.025   2.440   0.233  0.0027 -0.0040  0.0049
  177SOL     OW 3626   2.907   4.467   0.131 -0.2257  0.5610  0.5609
  177SOL    HW1 3627   2.905   4.391   0.072  1.3537  0.1757  0.9593
  177SOL    HW2 3628   2.977   4.444   0.193  0.0017 -0.3951 -0.0294
  177SOL     MW 3629   2.916   4.454   0.131  0.0027 -0.0040  0.0049
  178SOL     OW 3630   4.033   5.049   2.469 -0.3780  0.0719  0.5380
  178SOL    HW1 3631   4.070   5.051   2.557  1.9887 -0.1528 -0.3687
  178SOL    HW2 3632   4.070   5.128   2.429 -0.4147  0.2205  0.7966
  178SOL     MW 3633   4.043   5.059   2.475  0.0027 -0.0040  0.0049
  179SOL     OW 3634   1.757   1.043   2.592  0.4615  0.0921 -0.4566
  179SOL    HW1 3635   1.812   1.108   2.549 -0.7769  2.3087  1.0737
  179SOL    HW2 3636   1.669   1.082   2.595  0.8031  0.8298  0.9093
  179SOL     MW 3637   1.752   1.057   2.587  0.0027 -0.0040  0.0049
  180SOL     OW 3638   3.334   4.203   0.324 -0.3680 -0.0829 -0.4546
  180SOL    HW1 3639   3.399   4.272   0.337 -1.0006  0.3651  0.4640
  180SOL    HW2 3640   3.374   4.139   0.265  0.2596 -0.1252  0.0021
  180SOL     MW 3641   3.348   4.204   0.318  0.0027 -0.0040  0.0049
  181SOL     OW 3642   1.421   3.785   0.475  0.4457 -0.1587 -0.5424
  181SOL    HW1 3643   1.420   3.873   0.439  0.9461  1.1364  2.3619
  181SOL    HW2 3644   1.333   3.761   0.504  0.4637  0.1833 -0.2024
  181SOL     MW 3645   1.409   3.793   0.474  0.0027 -0.0040  0.0049
  182SOL     OW 3646   1.335   0.597   0.412 -0.0256 -0.2456 -0.1479
  182SOL    HW1 3647   1.366   0.636   0.494 -2.8752  1.8964  0.0602
  182SOL    HW2 3648   1.328   0.503   0.428 -0.3153 -0.4964 -1.6522
  182SOL     MW 3649   1.338   0.590   0.425  0.0027 -0.0040  0.0049
  183SOL     OW 3650   1.396   4.011   0.301  0.2343  0.2829 -0.0195
  183SOL    HW1 3651   1.477   4.053   0.272  1.0321 -1.5684 -0.6439
  183SOL    HW2 3652   1.327   4.063   0.259 -1.9992 -2.2197  0.3033
  183SOL     MW 3653   1.398   4.024   0.292  0.0027 -0.0040  0.0049
  184SOL     OW 3654   1.564   2.771   0.151 -0.1436 -0.3981  0.0995
  184SOL    HW1 3655   1.583   2.739   0.239 -0.3124 -0.7463  0.0084
  184SOL    HW2 3656   1.646   2.812   0.124  0.0217 -0.4092  0.5785
  184SOL     MW 3657   1.578   2.772   0.159  0.0027 -0.0040  0.0049
  185SOL     OW 3658   1.933   2.465   0.066 -0.3996  0.3101  0.7159
  185SOL    HW1 3659   1.966   2.526   0.133 -1.8846  2.9049 -0.7434
  185SOL    HW2 3660   1.898   2.528   0.003 -0.5930 -0.2187  0.2957
  185SOL     MW 3661   1.932   2.481   0.067  0.0027 -0.0040  0.0049
  186SOL     OW 3662   1.387   0.911   0.184  0.2042 -0.1341 -0.3587
  186SOL    HW1 3663   1.375   0.923   0.279 -2.8416  0.1467 -0.6746
  186SOL    HW2 3664   1.435   0.828   0.186  1.8075  0.7724  0.5902
  186SOL     MW 3665   1.392   0.901   0.197  0.0027 -0.0040  0.0049
  187SOL     OW 3666   0.641   3.850   0.017 -0.6180  0.3826 -0.3383
  187SOL    HW1 3667   0.621   3.943   0.005 -1.1865  0.5060  1.2542
  187SOL    HW2 3668   0.733   3.857   0.043 -0.8657 -0.4532  0.8359
  187SOL     MW 3669   0.651   3.864   0.019  0.0027 -0.0040  0.0049
  188SOL     OW 3670   3.264   4.821   0.310  0.0161 -0.0167  0.0987
  188SOL    HW1 3671   3.317   4.750   0.274 -1.2425 -0.3739 -1.1743
  188SOL    HW2 3672   3.250   4.789   0.399 -3.1373 -1.5771 -0.8144
  188SOL     MW 3673   3.269   4.807   0.317  0.0027 -0.0040  0.0049
  189SOL     OW 3674   3.426   5.061   2.731 -0.3191  0.1358 -0.2492
  189SOL    HW1 3675   3.456   4.981   2.775 -0.8711 -0.2494 -0.5560
  189SOL    HW2 3676   3.362   5.096   2.793  1.1186  1.1203  0.7308
  189SOL     MW 3677   3.421   5.055   2.745  0.0027 -0.0040  0.0049
  190SOL     OW 3678   2.539   0.481   2.829 -0.1706 -0.1352 -0.5282
  190SOL    HW1 3679   2.455   0.506   2.869 -0.3996 -2.3630  0.5105
  190SOL    HW2 3680   2.539   0.517   2.740  0.1605 -2.3624 -1.4801
  190SOL     MW 3681   2.528   0.489   2.823  0.0027 -0.0040  0.0049
  191SOL     OW 3682   0.429   1.295   0.343 -0.6029  0.1159  0.4488
  191SOL    HW1 3683   0.362   1.227   0.337  0.0655 -0.6106  1.1651
  191SOL    HW2 3684   0.507   1.242   0.357 -1.2408 -0.8751  0.3693
  191SOL     MW 3685   0.430   1.279   0.344  0.0027 -0.0040  0.0049
  192SOL     OW 3686   1.783   2.518   0.593 -0.4227  0.3916 -0.1257
  192SOL    HW1 3687   1.762   2.467   0.671  1.2146  1.7013  1.2772
  192SOL    HW2 3688   1.875   2.494   0.579 -1.1648 -2.4365 -0.5450
  192SOL     MW 3689   1.793   2.508   0.602  0.0027 -0.0040  0.0049
  193SOL     OW 3690   1.038   3.924   2.810 -0.0092  0.0189  0.0494
  193SOL    HW1 3691   1.117   3.958   2.850  0.1667 -1.3705  0.9470
  193SOL    HW2 3692   1.077   3.850   2.764 -2.4406 -2.0473  1.0514
  193SOL     MW 3693   1.053   3.919   2.809  0.0027 -0.0040  0.0049
  194SOL     OW 3694   4.108   2.061   2.744  0.1971 -0.1268  0.6249
  194SOL    HW1 3695   4.095   2.138   2.800  0.6446 -0.0378  0.6081
  194SOL    HW2 3696   4.023   2.053   2.700  0.3805  0.4994  0.1503
  194SOL     MW 3697   4.095   2.070   2.746  0.0027 -0.0040  0.0049
  195SOL     OW 3698   1.160   0.639   2.981  0.1492  0.0612  0.2458
  195SOL    HW1 3699   1.120   0.680   2.905 -1.6834  0.9258  1.6007
  195SOL    HW2 3700   1.124   0.693   3.051  0.3660 -0.9193  1.1569
  195SOL     MW 3701   1.150   0.651   2.980  0.0027 -0.0040  0.0049
  196SOL     OW 3702   2.072   1.857   0.124 -0.2412 -0.5324 -0.3883
  196SOL    HW1 3703   2.028   1.939   0.146 -0.0179 -1.1206  2.7656
  196SOL    HW2 3704   2.167   1.874   0.126 -0.3689  0.2143  0.5831
  196SOL     MW 3705   2.079   1.870   0.127  0.0027 -0.0040  0.0049
  197SOL     OW 3706   1.918   1.793   2.902  0.2440 -0.6905 -0.2366
  197SOL    HW1 3707   1.999   1.817   2.857  2.0769  2.3679  4.0656
  197SOL    HW2 3708   1.952   1.804   2.990  0.3079 -0.3510 -0.3020
  197SOL     MW 3709   1.933   1.797   2.908  0.0027 -0.0040  0.0049
  198SOL     OW 3710   2.716   3.797   0.041 -0.0854 -0.3025 -0.1291
  198SOL    HW1 3711   2.731   3.741   0.117 -0.4528 -1.5524 -0.9349
  198SOL    HW2 3712   2.800   3.796  -0.004 -0.4565  0.9129 -0.9028
  198SOL     MW 3713   2.729   3.789   0.045  0.0027 -0.0040  0.0049
  199SOL     OW 3714   4.025   4.536   2.379  0.1071  0.1012 -0.2535
  199SOL    HW1 3715   4.078   4.480   2.321 -0.0809 -0.3488  0.0039
  199SOL    HW2 3716   4.073   4.617   2.362  1.0670 -0.2808  0.5235
  199SOL     MW 3717   4.038   4.539   2.369  0.0027 -0.0040  0.0049
  200SOL     OW 3718   3.355   0.588   2.766  0.2896 -0.4340  0.0129
  200SOL    HW1 3719   3.262   0.581   2.744 -0.4066 -0.6964  2.6981
  200SOL    HW2 3720   3.392   0.578   2.678  2.1608  0.1609  0.6936
  200SOL     MW 3721   3.348   0.586   2.751  0.0027 -0.0040  0.0049
  201SOL     OW 3722   0.543   3.537   2.562 -0.5603 -0.2384 -0.1885
  201SOL    HW1 3723   0.602   3.608   2.538 -0.4787 -0.0333  0.5979
  201SOL    HW2 3724   0.599   3.468   2.598  1.4622  0.8884 -1.0378
  201SOL     MW 3725   0.558   3.537   2.564  0.0027 -0.0040  0.0049
  202SOL     OW 3726   4.008   1.119   2.930  0.5672  0.1974 -0.0461
  202SOL    HW1 3727   3.937   1.160   2.979 -1.8914 -1.3382 -2.0844
  202SOL    HW2 3728   4.032   1.187   2.866 -1.5073  1.4138  0.4030
  202SOL     MW 3729   4.002   1.133   2.928  0.0027 -0.0040  0.0049
  203SOL     OW 3730   4.653   1.727   0.020  0.4579  0.6555  0.0032
  203SOL    HW1 3731   4.679   1.761  -0.065 -0.1177  0.3388 -0.3009
  203SOL    HW2 3732   4.567   1.766   0.033 -0.3481 -0.9659 -0.2460
  203SOL     MW 3733   4.645   1.737   0.011  0.0027 -0.0040  0.0049
  204SOL     OW 3734   3.456   4.430   0.367 -0.0290  0.0453 -0.0059
  204SOL    HW1 3735   3.543   4.460   0.341  0.8438 -2.5667 -0.3045
  204SOL    HW2 3736   3.411   4.510   0.397  0.1621  0.4804 -0.8515
  204SOL     MW 3737   3.461   4.445   0.368  0.0027 -0.0040  0.0049
  205SOL     OW 3738   1.225   4.069   2.929 -0.1102 -0.0248 -0.0391
  205SOL    HW1 3739   1.197   4.137   2.867 -2.7411 -0.4713  0.5576
  205SOL    HW2 3740   1.314   4.046   2.901 -0.0989 -3.1460  2.1123
  205SOL     MW 3741   1.233   4.075   2.917  0.0027 -0.0040  0.0049
  206SOL     OW 3742   4.290   2.588   2.861  0.0690  0.5331  0.0286
  206SOL    HW1 3743   4.266   2.547   2.945  0.3221  0.7594  0.2116
  206SOL    HW2 3744   4.349   2.530   2.813 -1.9036  0.5076 -2.6134
  206SOL     MW 3745   4.294   2.575   2.866  0.0027 -0.0040  0.0049
  207SOL     OW 3746   4.515   0.042   2.890  0.2804  0.2677 -0.0164
  207SOL    HW1 3747   4.565   0.088   2.958  2.7561 -0.3945 -1.2716
  207SOL    HW2 3748   4.434   0.094   2.888 -0.6421 -0.9172  2.5820
  207SOL     MW 3749   4.511   0.055   2.899  0.0027 -0.0040  0.0049
  208SOL     OW 3750   2.349   1.912   0.134 -0.4779  0.0870 -0.7314
  208SOL    HW1 3751   2.402   1.832   0.142 -2.5490 -1.2357  0.5644
  208SOL    HW2 3752   2.390   1.978   0.190 -1.4642  1.4876 -1.5962
  208SOL     MW 3753   2.362   1.910   0.143  0.0027 -0.0040  0.0049
  209SOL     OW 3754   0.003   4.003   2.748 -0.4625 -0.1450 -0.2088
  209SOL    HW1 3755   0.021   3.910   2.762  2.4838  0.4138  0.3320
  209SOL    HW2 3756  -0.047   4.004   2.667  1.5048  0.5075 -1.4848
  209SOL     MW 3757  -0.001   3.991   2.739  0.0027 -0.0040  0.0049
  210SOL     OW 3758   2.844   3.980   2.729 -0.4549 -0.1498 -0.1348
  210SOL    HW1 3759   2.827   3.905   2.672 -0.5373  0.7925 -1.4084
  210SOL    HW2 3760   2.877   4.040   2.662 -1.5996 -0.3512 -0.9074
  210SOL     MW 3761   2.846   3.978   2.713  0.0027 -0.0040  0.0049
  211SOL     OW 3762   2.175   4.421   2.932  0.7546 -0.0547  0.0524
  211SOL    HW1 3763   2.225   4.465   3.002  1.1777  1.5411 -1.2099
  211SOL    HW2 3764   2.179   4.488   2.864  0.6949  0.1320  0.2324
  211SOL     MW 3765   2.182   4.436   2.933  0.0027 -0.0040  0.0049
  212SOL     OW 3766   1.264   1.694   2.902 -0.0437  0.1634 -0.0742
  212SOL    HW1 3767   1.320   1.705   2.979  1.5554  0.1786 -1.1667
  212SOL    HW2 3768   1.254   1.599   2.899  0.0062  0.1189  1.1096
  212SOL     MW 3769   1.270   1.683   2.911  0.0027 -0.0040  0.0049
  213SOL     OW 3770   3.214   4.836   2.620  0.3942 -0.3329 -0.0286
  213SOL    HW1 3771   3.179   4.924   2.604 -0.2787 -0.3395  1.3083
  213SOL    HW2 3772   3.302   4.840   2.583 -1.0641 -1.5272 -4.2111
  213SOL     MW 3773   3.221   4.848   2.613  0.0027 -0.0040  0.0049
  214SOL     OW 3774   3.720   2.274   2.612  0.0607  0.6113  0.0203
  214SOL    HW1 3775   3.796   2.305   2.562 -0.3241  0.7127 -0.5079
  214SOL    HW2 3776   3.702   2.341   2.679 -0.3694  0.5347 -0.0206
  214SOL     MW 3777   3.728   2.287   2.615  0.0027 -0.0040  0.0049
  215SOL     OW 3778   2.791   3.719   0.293  0.3496  0.0969  0.8065
  215SOL    HW1 3779   2.721   3.684   0.347  1.7004 -0.9818  1.9363
  215SOL    HW2 3780   2.818   3.801   0.333  0.5455  0.3302  0.2062
  215SOL     MW 3781   2.785   3.725   0.305  0.0027 -0.0040  0.0049
  216SOL     OW 3782   4.279   2.837   2.756 -0.0482 -0.0099  0.2368
  216SOL    HW1 3783   4.363   2.858   2.716 -0.0119  0.1527  0.3990
  216SOL    HW2 3784   4.283   2.745   2.782  1.4905  0.1357  0.5916
  216SOL     MW 3785   4.291   2.828   2.754  0.0027 -0.0040  0.0049
  217SOL     OW 3786   1.447   1.229   0.509 -0.1666 -0.0084 -0.0338
  217SOL    HW1 3787   1.504   1.240   0.433  0.6419  1.6060  0.7753
  217SOL    HW2 3788   1.374   1.290   0.494  1.0149  1.0143 -1.9978
  217SOL     MW 3789   1.445   1.238   0.497  0.0027 -0.0040  0.0049
  218SOL     OW 3790   1.116   0.843   0.166 -0.0243  0.0715  0.3702
  218SOL    HW1 3791   1.204   0.873   0.188  1.1975 -2.7286 -0.2172
  218SOL    HW2 3792   1.110   0.764   0.220  2.6179  0.1030  0.8632
  218SOL     MW 3793   1.127   0.836   0.176  0.0027 -0.0040  0.0049
  219SOL     OW 3794   0.237   1.078   0.393  0.2405 -0.3208  0.1031
  219SOL    HW1 3795   0.261   0.993   0.358 -0.6636 -0.2438 -0.7359
  219SOL    HW2 3796   0.143   1.083   0.376  0.2217  0.0983  0.3093
  219SOL     MW 3797   0.228   1.068   0.386  0.0027 -0.0040  0.0049
  220SOL     OW 3798   3.266   4.537   0.020  0.0689 -0.5395 -0.0190
  220SOL    HW1 3799   3.269   4.590  -0.059 -3.1317 -0.5394 -0.2602
  220SOL    HW2 3800   3.302   4.453  -0.008  0.4706  0.1632 -1.7421
  220SOL     MW 3801   3.271   4.533   0.006  0.0027 -0.0040  0.0049
  221SOL     OW 3802   3.883   0.303   0.508  0.0578 -0.4740  0.3121
  221SOL    HW1 3803   3.906   0.390   0.474  0.3994  0.2778  2.3279
  221SOL    HW2 3804   3.970   0.273   0.536 -0.1813 -0.0746  1.5467
  221SOL     MW 3805   3.898   0.311   0.507  0.0027 -0.0040  0.0049
  222SOL     OW 3806   0.542   3.263   2.986 -0.1426 -0.4684  0.3625
  222SOL    HW1 3807   0.578   3.184   3.025 -0.2997 -0.5791  0.2862
  222SOL    HW2 3808   0.474   3.293   3.046 -0.5537 -0.2994 -0.1804
  222SOL     MW 3809   0.538   3.257   2.999  0.0027 -0.0040  0.0049
  223SOL     OW 3810   2.916   2.717   2.993  0.0562  0.0456  0.1293
  223SOL    HW1 3811   2.930   2.761   2.909 -1.8049 -1.5598 -1.1029
  223SOL    HW2 3812   2.960   2.778   3.053  2.4256 -0.1148 -1.3429
  223SOL     MW 3813   2.924   2.731   2.990  0.0027 -0.0040  0.0049
  224SOL     OW 3814   2.134   1.035   2.771 -0.0016  0.1254  0.1332
  224SOL    HW1 3815   2.227   1.059   2.778  0.6514 -2.2850  0.9141
  224SOL    HW2 3816   2.102   1.061   2.858  0.2448  1.2396 -0.1012
  224SOL     MW 3817   2.142   1.041   2.784  0.0027 -0.0040  0.0049
  225SOL     OW 3818   2.754   0.803   0.128 -0.2845 -0.6434  0.3511
  225SOL    HW1 3819   2.799   0.743   0.187  2.3355 -0.1288 -0.9863
  225SOL    HW2 3820   2.705   0.866   0.181 -0.6625  1.0661 -1.8574
  225SOL     MW 3821   2.753   0.804   0.142  0.0027 -0.0040  0.0049
  226SOL     OW 3822   5.051   2.155   0.005  0.3751  0.0278  0.1243
  226SOL    HW1 3823   4.963   2.183  -0.021  0.5377 -0.4994 -1.0604
  226SOL    HW2 3824   5.104   2.215  -0.047 -0.8262 -0.0683 -1.2960
  226SOL     MW 3825   5.046   2.166  -0.005  0.0027 -0.0040  0.0049
  227SOL     OW 3826   1.362   3.709   2.921 -0.0025 -0.0055  0.5555
  227SOL    HW1 3827   1.411   3.761   2.985  0.6555 -1.1929  1.0368
  227SOL    HW2 3828   1.277   3.720   2.963  0.4692  1.1511  1.2460
  227SOL     MW 3829   1.357   3.717   2.935  0.0027 -0.0040  0.0049
  228SOL     OW 3830   2.212   3.825   0.186  0.1044  0.2428  0.5846
  228SOL    HW1 3831   2.123   3.818   0.150 -0.1797 -0.6036  1.4207
  228SOL    HW2 3832   2.234   3.913   0.157 -1.2527  0.5907  0.5464
  228SOL     MW 3833   2.203   3.836   0.177  0.0027 -0.0040  0.0049
  229SOL     OW 3834   3.741   0.803   2.764 -0.2942 -0.2282  0.1603
  229SOL    HW1 3835   3.738   0.753   2.683 -0.5505 -1.8887  1.1578
  229SOL    HW2 3836   3.762   0.891   2.732 -0.5125 -0.6751 -1.2681
  229SOL     MW 3837   3.743   0.808   2.750  0.0027 -0.0040  0.0049
  230SOL     OW 3838   3.990   4.787   2.950 -0.8716  0.1199 -0.3986
  230SOL    HW1 3839   3.981   4.833   3.033  1.8585 -0.3591  0.2748
  230SOL    HW2 3840   4.018   4.859   2.894  2.3466 -0.2548  0.5266
  230SOL     MW 3841   3.993   4.803   2.954  0.0027 -0.0040  0.0049
  231SOL     OW 3842   4.477   2.245   0.095  0.2928 -0.0822  0.0748
  231SOL    HW1 3843   4.483   2.205   0.008  0.1195  1.1019 -0.5124
  231SOL    HW2 3844   4.416   2.317   0.076  0.6259  0.2292  0.1682
  231SOL     MW 3845   4.470   2.249   0.081  0.0027 -0.0040  0.0049
  232SOL     OW 3846   1.817   2.156   2.885 -0.4007 -0.1610  0.6812
  232SOL    HW1 3847   1.900   2.203   2.872 -0.2388 -1.0424 -2.0679
  232SOL    HW2 3848   1.753   2.224   2.864  0.0015 -0.2996 -1.1074
  232SOL     MW 3849   1.820   2.171   2.881  0.0027 -0.0040  0.0049
  233SOL     OW 3850   2.563   0.772   2.925 -0.0703 -0.3501  0.0295
  233SOL    HW1 3851   2.639   0.795   2.979 -1.1293 -1.4571  2.0950
  233SOL    HW2 3852   2.581   0.682   2.899  0.3651 -0.4974  0.7971
  233SOL     MW 3853   2.576   0.763   2.929  0.0027 -0.0040  0.0049
  234SOL     OW 3854   3.021   1.334   0.025 -0.1112 -0.0568  0.1105
  234SOL    HW1 3855   2.964   1.374  -0.041  0.9797  1.9002  0.2860
  234SOL    HW2 3856   3.017   1.247  -0.015 -2.0560  0.5839 -1.2071
  234SOL     MW 3857   3.013   1.328   0.011  0.0027 -0.0040  0.0049
  235SOL     OW 3858   3.856   1.678   2.844  0.1007  0.2388 -0.7291
  235SOL    HW1 3859   3.883   1.731   2.919  0.5836  0.7510 -1.2486
  235SOL    HW2 3860   3.938   1.645   2.807 -0.9025 -0.4074 -2.4939
  235SOL     MW 3861   3.870   1.681   2.849  0.0027 -0.0040  0.0049
  236SOL     OW 3862   0.243   2.785   2.844  0.3182 -0.0881  0.1432
  236SOL    HW1 3863   0.314   2.745   2.895  1.2217 -0.5003 -1.3923
  236SOL    HW2 3864   0.248   2.874   2.877  0.0598 -0.5170  1.4139
  236SOL     MW 3865   0.253   2.791   2.855  0.0027 -0.0040  0.0049
  237SOL     OW 3866   1.573   2.542   0.007 -0.3748 -0.2973  0.2317
  237SOL    HW1 3867   1.577   2.490   0.088  0.5119 -0.0084  0.3929
  237SOL    HW2 3868   1.575   2.628   0.049 -0.4285 -0.4333  0.5231
  237SOL     MW 3869   1.574   2.546   0.023  0.0027 -0.0040  0.0049
  238SOL     OW 3870   4.976   0.207   2.962 -0.1799  0.3081  0.7247
  238SOL    HW1 3871   5.020   0.123   2.949  0.5261  0.7259  0.3234
  238SOL    HW2 3872   5.052   0.262   2.984  1.0107 -1.2257  0.6531
  238SOL     MW 3873   4.992   0.203   2.963  0.0027 -0.0040  0.0049
  239SOL     OW 3874   4.832   1.585   0.191  0.1410  0.0248 -0.5711
  239SOL    HW1 3875   4.904   1.647   0.178  0.1987  0.2684  0.6996
  239SOL    HW2 3876   4.757   1.631   0.153 -0.1876 -0.5733 -0.6522
  239SOL     MW 3877   4.832   1.599   0.185  0.0027 -0.0040  0.0049
  240SOL     OW 3878   3.851   1.916   2.707 -0.5276  0.0486 -0.2998
  240SOL    HW1 3879   3.792   1.888   2.637  0.8319 -3.3000 -0.3008
  240SOL    HW2 3880   3.850   1.843   2.768 -2.5986  0.5428  0.3617
  240SOL     MW 3881   3.843   1.903   2.706  0.0027 -0.0040  0.0049
  241SOL     OW 3882   3.873   4.412   0.013 -0.0519 -0.2089 -0.2565
  241SOL    HW1 3883   3.966   4.412  -0.012 -0.3001 -1.9394 -1.3584
  241SOL    HW2 3884   3.832   4.476  -0.045  1.1372  0.6580 -0.1801
  241SOL     MW 3885   3.880   4.420   0.002  0.0027 -0.0040  0.0049
  242SOL     OW 3886   1.681   3.550   0.257  0.2642  0.1111  0.1559
  242SOL    HW1 3887   1.587   3.563   0.250  0.2830 -0.6438 -2.0205
  242SOL    HW2 3888   1.694   3.473   0.202 -0.4910  0.1713 -0.1074
  242SOL     MW 3889   1.670   3.542   0.249  0.0027 -0.0040  0.0049
  243SOL     OW 3890   4.049   4.783   2.659  0.2694  0.5385 -0.3141
  243SOL    HW1 3891   4.076   4.853   2.719 -0.6391  1.1872 -0.6445
  243SOL    HW2 3892   4.127   4.735   2.633  0.0238 -0.9048  1.4039
  243SOL     MW 3893   4.063   4.786   2.663  0.0027 -0.0040  0.0049
  244SOL     OW 3894   4.558   4.980   0.031  0.3715 -0.2408 -0.5541
  244SOL    HW1 3895   4.594   4.910  -0.023 -0.5849 -0.9196 -0.3305
  244SOL    HW2 3896   4.566   5.052  -0.032  2.5617 -0.8946 -1.1220
  244SOL     MW 3897   4.564   4.980   0.016  0.0027 -0.0040  0.0049
  245SOL     OW 3898   2.511   3.944   2.949  0.1471 -0.1333  0.1311
  245SOL    HW1 3899   2.560   4.015   2.909 -1.3740  1.2895  0.6655
  245SOL    HW2 3900   2.583   3.899   2.994  0.3733 -0.1391 -0.2333
  245SOL     MW 3901   2.527   3.947   2.950  0.0027 -0.0040  0.0049
  246SOL     OW 3902   3.911   1.842   0.054  0.9492  0.0015 -0.3093
  246SOL    HW1 3903   3.821   1.823   0.079  0.2751 -2.5343 -3.8046
  246SOL    HW2 3904   3.938   1.922   0.099  1.9116 -0.7966  0.5712
  246SOL     MW 3905   3.903   1.850   0.063  0.0027 -0.0040  0.0049
  247SOL     OW 3906   5.113   4.451   0.342  0.2574 -0.3684  0.6016
  247SOL    HW1 3907   5.114   4.491   0.429  1.3639 -1.3500  1.0559
  247SOL    HW2 3908   5.058   4.509   0.289 -1.3411 -0.1888  2.3470
  247SOL     MW 3909   5.106   4.464   0.346  0.0027 -0.0040  0.0049
  248SOL     OW 3910   3.059   3.383   2.756 -0.2751 -0.3177 -0.0091
  248SOL    HW1 3911   2.984   3.356   2.810  1.1518  0.4472  2.5188
  248SOL    HW2 3912   3.121   3.311   2.771 -1.1673 -0.7450  2.1234
  248SOL     MW 3913   3.057   3.370   2.765  0.0027 -0.0040  0.0049
  249SOL     OW 3914   3.481   1.965   2.908 -0.7779  0.1638 -0.6345
  249SOL    HW1 3915   3.558   2.019   2.891  0.3405 -1.3122 -0.4800
  249SOL    HW2 3916   3.487   1.895   2.844 -1.7252 -2.4420  1.9180
  249SOL     MW 3917   3.492   1.963   2.897  0.0027 -0.0040  0.0049
  250SOL     OW 3918   0.738   3.457   2.869  0.1762 -0.7997  0.5321
  250SOL    HW1 3919   0.705   3.373   2.899  0.1488 -1.2417 -0.6921
  250SOL    HW2 3920   0.666   3.515   2.893  1.9459  1.4705  0.7023
  250SOL     MW 3921   0.724   3.454   2.876  0.0027 -0.0040  0.0049
  251SOL     OW 3922   2.403   1.591   0.013  0.2647 -0.2097 -0.8095
  251SOL    HW1 3923   2.359   1.608  -0.070  1.0571 -1.7914 -1.5910
  251SOL    HW2 3924   2.488   1.634   0.012  0.1563 -0.0013 -1.6323
  251SOL     MW 3925   2.408   1.599   0.002  0.0027 -0.0040  0.0049
  252SOL     OW 3926   3.566   2.731   2.685 -0.3224 -0.3828 -0.0172
  252SOL    HW1 3927   3.636   2.792   2.708 -0.7893  0.5367 -0.9312
  252SOL    HW2 3928   3.501   2.754   2.751 -1.9015 -2.4595 -0.7367
  252SOL     MW 3929   3.566   2.742   2.697  0.0027 -0.0040  0.0049
  253SOL     OW 3930   2.477   3.448   3.019 -0.6010  0.3644 -0.0899
  253SOL    HW1 3931   2.533   3.492   2.955 -0.5098 -1.1818 -1.1265
  253SOL    HW2 3932   2.392   3.490   3.007 -0.8938  0.0948  0.9515
  253SOL     MW 3933   2.474   3.459   3.009  0.0027 -0.0040  0.0049
  254SOL     OW 3934   2.642   2.387   2.883 -0.0320  0.3557 -0.4071
  254SOL    HW1 3935   2.717   2.403   2.939 -0.4738 -0.6882  0.5090
  254SOL    HW2 3936   2.593   2.469   2.871 -0.7402 -0.0855 -0.6286
  254SOL     MW 3937   2.645   2.400   2.889  0.0027 -0.0040  0.0049
  255SOL     OW 3938   1.218   3.269   2.923 -0.0539  0.4712  0.0047
  255SOL    HW1 3939   1.182   3.309   2.844 -1.9329 -0.7711  0.1685
  255SOL    HW2 3940   1.294   3.326   2.936 -0.9574  1.7839 -0.2299
  255SOL     MW 3941   1.223   3.282   2.914  0.0027 -0.0040  0.0049
  256SOL     OW 3942   2.313   4.061   0.080  0.2840  0.2502  0.5913
  256SOL    HW1 3943   2.369   4.125   0.125  2.9421 -1.2530 -0.3191
  256SOL    HW2 3944   2.384   4.020   0.031  0.2776  0.3804  0.4738
  256SOL     MW 3945   2.330   4.064   0.080  0.0027 -0.0040  0.0049
  257SOL     OW 3946   3.850   1.325   0.064  0.4603  0.1965 -0.0123
  257SOL    HW1 3947   3.814   1.360  -0.017 -1.3557  1.2410  1.1573
  257SOL    HW2 3948   3.925   1.381   0.084  0.1718  0.3669  0.6468
  257SOL     MW 3949   3.855   1.337   0.056  0.0027 -0.0040  0.0049
  258SOL     OW 3950   4.117   1.591   2.768 -0.1998  0.2457  0.0748
  258SOL    HW1 3951   4.156   1.661   2.715  1.1060 -1.0286 -0.7100
  258SOL    HW2 3952   4.154   1.603   2.855 -0.8372  1.1024  0.2446
  258SOL     MW 3953   4.127   1.602   2.772  0.0027 -0.0040  0.0049
  259SOL     OW 3954   3.550   4.834   2.854  0.2856 -0.4527 -0.1183
  259SOL    HW1 3955   3.460   4.802   2.858 -0.2367  0.9788  0.0298
  259SOL    HW2 3956   3.603   4.754   2.849 -0.1231 -0.7220 -0.1846
  259SOL     MW 3957   3.545   4.819   2.854  0.0027 -0.0040  0.0049
  260SOL     OW 3958   5.045   1.800   0.205 -0.0512  0.0361  0.7457
  260SOL    HW1 3959   5.130   1.758   0.210  0.5823  1.2161  0.3056
  260SOL    HW2 3960   5.060   1.879   0.256 -1.0829  1.2119 -0.6661
  260SOL     MW 3961   5.058   1.805   0.212  0.0027 -0.0040  0.0049
  261SOL     OW 3962   5.066   3.765   0.058  0.0967 -0.2991  0.6408
  261SOL    HW1 3963   5.028   3.843   0.018  2.1394 -0.1786 -1.2914
  261SOL    HW2 3964   5.025   3.752   0.143 -0.0869 -2.4684  0.2758
  261SOL     MW 3965   5.056   3.774   0.064  0.0027 -0.0040  0.0049
  262SOL     OW 3966   1.868   2.041   0.122  0.9076 -0.2170  0.5239
  262SOL    HW1 3967   1.817   1.962   0.134 -0.8588  0.6411 -0.8585
  262SOL    HW2 3968   1.855   2.064   0.030  2.6460 -1.7754 -0.1793
  262SOL     MW 3969   1.860   2.034   0.111  0.0027 -0.0040  0.0049
  263SOL     OW 3970   1.934   2.660   0.284  0.5058  0.5676  0.0565
  263SOL    HW1 3971   1.963   2.598   0.351  0.6032  0.2057 -0.3153
  263SOL    HW2 3972   1.840   2.655   0.296  0.4955  1.8675  0.8022
  263SOL     MW 3973   1.926   2.651   0.295  0.0027 -0.0040  0.0049
  264SOL     OW 3974   1.597   3.108   0.012 -0.3574  0.3924 -0.3058
  264SOL    HW1 3975   1.528   3.076   0.071 -0.2091  0.0384 -0.3213
  264SOL    HW2 3976   1.554   3.092  -0.072 -0.6355  1.5836 -0.4097
  264SOL     MW 3977   1.582   3.101   0.009  0.0027 -0.0040  0.0049
  265SOL     OW 3978   4.933   1.324   0.142  0.2561 -0.0184 -0.4186
  265SOL    HW1 3979   4.964   1.331   0.052  0.5887 -2.8949 -0.6255
  265SOL    HW2 3980   4.893   1.409   0.161  1.6981  0.9457 -1.4116
  265SOL     MW 3981   4.932   1.336   0.133  0.0027 -0.0040  0.0049
  266SOL     OW 3982   1.244   3.431   0.178  0.0641  0.0498  0.3015
  266SOL    HW1 3983   1.295   3.415   0.099 -1.2037 -3.2561 -0.0116
  266SOL    HW2 3984   1.290   3.502   0.223 -1.3360  0.8005  0.6229
  266SOL     MW 3985   1.257   3.438   0.174  0.0027 -0.0040  0.0049
  267SOL     OW 3986   0.988   1.035   2.927  0.5961 -0.1212 -0.3063
  267SOL    HW1 3987   1.081   1.038   2.948  0.5007 -1.2119  0.2808
  267SOL    HW2 3988   0.991   1.033   2.831  0.0745  0.7689 -0.3545
  267SOL     MW 3989   1.000   1.035   2.917  0.0027 -0.0040  0.0049
  268SOL     OW 3990   2.288   1.625   2.769  0.3229 -0.4274  0.0930
  268SOL    HW1 3991   2.226   1.696   2.755  2.0674  1.2397  0.4196
  268SOL    HW2 3992   2.264   1.553   2.711 -0.3868  0.2739 -0.5036
  268SOL     MW 3993   2.277   1.625   2.760  0.0027 -0.0040  0.0049
  269SOL     OW 3994   1.942   3.835   0.107 -0.7786 -0.1238 -0.2677
  269SOL    HW1 3995   1.929   3.805   0.197 -1.9176  1.4141  0.1128
  269SOL    HW2 3996   1.920   3.928   0.118 -2.7244 -0.5184 -0.4765
  269SOL     MW 3997   1.938   3.844   0.120  0.0027 -0.0040  0.0049
  270SOL     OW 3998   2.843   4.776   2.751  1.0047  0.3968 -0.3529
  270SOL    HW1 3999   2.906   4.732   2.807 -0.4518  0.9406  1.8395
  270SOL    HW2 4000   2.882   4.766   2.664 -0.8097  0.5685 -1.2271
  270SOL     MW 4001   2.856   4.769   2.747  0.0027 -0.0040  0.0049
  271SOL     OW 4002   0.027   3.106   0.058  0.1363  0.3604  0.4496
  271SOL    HW1 4003  -0.033   3.174   0.026 -1.4930 -1.1503  0.1864
  271SOL    HW2 4004   0.007   3.106   0.151 -1.8512 -1.2120  0.0785
  271SOL     MW 4005   0.017   3.115   0.066  0.0027 -0.0040  0.0049
  272SOL     OW 4006   2.676   2.005   0.035  0.1325  0.7037  0.1645
  272SOL    HW1 4007   2.695   1.978  -0.055 -0.1960 -1.1829  0.6390
  272SOL    HW2 4008   2.732   2.083   0.045  0.9550  0.2048 -0.3970
  272SOL     MW 4009   2.686   2.012   0.024  0.0027 -0.0040  0.0049
  273SOL     OW 4010   2.259   2.617   2.947  0.4384  0.1190 -0.4098
  273SOL    HW1 4011   2.241   2.560   3.022 -1.4881  0.4705 -0.5681
  273SOL    HW2 4012   2.189   2.587   2.889 -0.7817  0.2967  0.9202
  273SOL     MW 4013   2.248   2.605   2.949  0.0027 -0.0040  0.0049
  274SOL     OW 4014   4.279   4.983   3.009 -0.4528 -0.0031 -0.1211
  274SOL    HW1 4015   4.368   4.993   3.044 -0.0691 -1.8623 -0.4453
  274SOL    HW2 4016   4.228   5.000   3.088  0.1497  0.4757  0.1783
  274SOL     MW 4017   4.284   4.987   3.024  0.0027 -0.0040  0.0049
  275SOL     OW 4018   2.469   4.255   0.218 -0.1609 -0.0916 -0.0523
  275SOL    HW1 4019   2.541   4.288   0.164  0.3811 -0.9091  0.1633
  275SOL    HW2 4020   2.410   4.331   0.217 -1.6634 -1.1779  1.6506
  275SOL     MW 4021   2.471   4.269   0.210  0.0027 -0.0040  0.0049
  276SOL     OW 4022   2.006   2.450   0.437 -0.1114  0.3032  0.7692
  276SOL    HW1 4023   1.950   2.378   0.407  0.7994  0.2478 -0.8837
  276SOL    HW2 4024   2.089   2.406   0.455 -0.2442 -0.7595 -0.9572
  276SOL     MW 4025   2.009   2.434   0.435  0.0027 -0.0040  0.0049
  277SOL     OW 4026   0.330   0.846   0.287  0.0942 -0.1157 -0.2659
  277SOL    HW1 4027   0.305   0.770   0.235 -0.2118 -0.4810  0.3926
  277SOL    HW2 4028   0.423   0.851   0.268  0.0755 -0.5731 -0.4920
  277SOL     MW 4029   0.339   0.836   0.278  0.0027 -0.0040  0.0049
  278SOL     OW 4030   0.990   3.535   2.954  0.1961  0.3878 -0.6649
  278SOL    HW1 4031   0.899   3.540   2.924 -0.3766  0.8815  1.0905
  278SOL    HW2 4032   0.988   3.446   2.989 -2.2881  0.9969  1.0267
  278SOL     MW 4033   0.978   3.524   2.954  0.0027 -0.0040  0.0049
  279SOL     OW 4034   1.094   0.553   0.303  0.0233 -0.6160 -0.3501
  279SOL    HW1 4035   1.179   0.558   0.346 -0.3857 -2.5188  0.7814
  279SOL    HW2 4036   1.047   0.493   0.362 -1.7079  1.9138  1.0858
  279SOL     MW 4037   1.099   0.546   0.317  0.0027 -0.0040  0.0049
  280SOL     OW 4038   2.428   1.037   2.764 -0.3749  0.0755 -0.6143
  280SOL    HW1 4039   2.443   0.975   2.694  1.6357  1.3767 -1.4367
  280SOL    HW2 4040   2.483   1.112   2.740  0.9518 -0.4580  0.6008
  280SOL     MW 4041   2.437   1.039   2.752  0.0027 -0.0040  0.0049
  281SOL     OW 4042   1.669   2.601   0.356  0.2462 -0.5302  0.7657
  281SOL    HW1 4043   1.626   2.521   0.324  0.0794 -0.1723  0.0640
  281SOL    HW2 4044   1.690   2.580   0.447 -0.5818  1.1567  1.3895
  281SOL     MW 4045   1.666   2.588   0.363  0.0027 -0.0040  0.0049
  282SOL     OW 4046   3.279   2.163   2.953 -0.1763 -0.1386 -0.1057
  282SOL    HW1 4047   3.338   2.088   2.950 -0.1828 -0.1651  0.2989
  282SOL    HW2 4048   3.203   2.130   3.001 -0.2302  0.6520  0.3593
  282SOL     MW 4049   3.276   2.149   2.959  0.0027 -0.0040  0.0049
  283SOL     OW 4050   1.601   4.101   0.139 -0.8759  0.0919 -0.2669
  283SOL    HW1 4051   1.567   4.189   0.129  0.4253  1.0702  2.6651
  283SOL    HW2 4052   1.695   4.109   0.125 -0.7753  0.3085  0.4753
  283SOL     MW 4053   1.609   4.113   0.136  0.0027 -0.0040  0.0049
  284SOL     OW 4054   1.488   1.203   2.909  0.2668  0.3198 -0.6875
  284SOL    HW1 4055   1.424   1.133   2.922  1.3057 -0.7324 -1.0073
  284SOL    HW2 4056   1.445   1.287   2.922  0.8175  0.8724 -2.1722
  284SOL     MW 4057   1.474   1.205   2.912  0.0027 -0.0040  0.0049
  285SOL     OW 4058   3.911   4.947   0.157  0.2349 -0.4108 -0.0796
  285SOL    HW1 4059   3.833   4.971   0.105  0.0847 -0.2000  0.2422
  285SOL    HW2 4060   3.875   4.907   0.236  1.9619 -0.1907  0.8596
  285SOL     MW 4061   3.896   4.945   0.160  0.0027 -0.0040  0.0049
  286SOL     OW 4062   3.671   4.246   2.656  0.1708 -0.4108  0.0263
  286SOL    HW1 4063   3.717   4.168   2.686  0.1966 -0.4156 -0.0250
  286SOL    HW2 4064   3.580   4.218   2.644  0.2087  0.1042 -1.9180
  286SOL     MW 4065   3.665   4.232   2.658  0.0027 -0.0040  0.0049
  287SOL     OW 4066   0.441   4.796   2.969  0.4744  0.2211  0.2412
  287SOL    HW1 4067   0.450   4.750   2.886  0.4384  2.3945 -1.0315
  287SOL    HW2 4068   0.530   4.807   3.003  0.0256  1.3148  1.1583
  287SOL     MW 4069   0.454   4.792   2.963  0.0027 -0.0040  0.0049
  288SOL     OW 4070   2.963   4.676   2.983  0.1718  0.0831  0.0635
  288SOL    HW1 4071   2.937   4.616   3.052 -1.5895 -0.1752 -0.7620
  288SOL    HW2 4072   3.039   4.725   3.017  0.1943 -0.2951  0.5657
  288SOL     MW 4073   2.970   4.675   2.996  0.0027 -0.0040  0.0049
  289SOL     OW 4074   1.732   3.769   2.969  0.5509 -0.0512 -0.3320
  289SOL    HW1 4075   1.732   3.845   2.911 -0.3094  0.8680  0.8326
  289SOL    HW2 4076   1.812   3.779   3.021  0.5480 -0.5914 -0.2180
  289SOL     MW 4077   1.743   3.781   2.968  0.0027 -0.0040  0.0049
  290SOL     OW 4078   3.714   2.054   2.413 -0.0171  0.3582  0.9229
  290SOL    HW1 4079   3.691   2.131   2.466  4.6678  0.8581  2.7186
  290SOL    HW2 4080   3.709   2.093   2.325  1.6977  0.3928  0.8094
  290SOL     MW 4081   3.710   2.069   2.408  0.0027 -0.0040  0.0049
  291SOL     OW 4082   2.749   3.136   2.889 -0.3585 -0.0237 -0.1409
  291SOL    HW1 4083   2.672   3.135   2.946 -0.7804  0.8387 -0.6813
  291SOL    HW2 4084   2.762   3.231   2.884 -2.3346  0.3194  0.7313
  291SOL     MW 4085   2.741   3.148   2.896  0.0027 -0.0040  0.0049
  292SOL     OW 4086   4.060   4.429   2.633 -0.1118 -0.0798  0.3107
  292SOL    HW1 4087   4.087   4.339   2.646 -0.6462 -0.1555  0.9616
  292SOL    HW2 4088   4.052   4.436   2.538 -0.0031  1.1056  0.3736
  292SOL     MW 4089   4.062   4.418   2.622  0.0027 -0.0040  0.0049
  293SOL     OW 4090   0.350   4.166   3.008  0.3261 -0.3133  1.0971
  293SOL    HW1 4091   0.361   4.223   3.084  1.0153  0.7038  0.2620
  293SOL    HW2 4092   0.338   4.082   3.052 -1.4859  0.4414  2.1083
  293SOL     MW 4093   0.350   4.162   3.024  0.0027 -0.0040  0.0049
  294SOL     OW 4094   0.848   0.932   0.141 -0.0207 -0.4322 -0.1512
  294SOL    HW1 4095   0.829   0.953   0.049  0.4693 -0.2931 -0.2199
  294SOL    HW2 4096   0.937   0.898   0.143  0.7466  1.4532  1.9630
  294SOL     MW 4097   0.857   0.930   0.129  0.0027 -0.0040  0.0049
  295SOL     OW 4098   1.207   1.363   0.463 -0.2014 -0.0657 -0.0461
  295SOL    HW1 4099   1.166   1.335   0.545 -1.4102 -0.1170 -0.6560
  295SOL    HW2 4100   1.173   1.307   0.394 -1.5383  0.3026  0.2794
  295SOL     MW 4101   1.197   1.352   0.465  0.0027 -0.0040  0.0049
  296SOL     OW 4102   3.162   4.425   0.240  0.2382  0.3968 -0.5930
  296SOL    HW1 4103   3.214   4.344   0.238 -1.7808 -0.9619 -0.7985
  296SOL    HW2 4104   3.199   4.470   0.164  2.8657  0.1828  0.4529
  296SOL     MW 4105   3.174   4.420   0.230  0.0027 -0.0040  0.0049
  297SOL     OW 4106   0.638   1.128   0.426 -0.2223  0.1815  0.1663
  297SOL    HW1 4107   0.620   1.177   0.506 -0.4212  1.4252 -0.6136
  297SOL    HW2 4108   0.732   1.145   0.422 -0.1661 -0.2022 -0.1980
  297SOL     MW 4109   0.648   1.137   0.436  0.0027 -0.0040  0.0049
  298SOL     OW 4110   2.803   3.392   2.910 -0.4848  0.2268 -0.4288
  298SOL    HW1 4111   2.822   3.408   3.003  1.4388  0.7527 -0.8644
  298SOL    HW2 4112   2.770   3.471   2.867 -1.5853 -0.5864 -1.1134
  298SOL     MW 4113   2.801   3.405   2.917  0.0027 -0.0040  0.0049
  299SOL     OW 4114   0.007   2.403   2.946 -0.1301  0.3136  0.2224
  299SOL    HW1 4115   0.022   2.418   3.039  0.5015 -1.9465  0.5460
  299SOL    HW2 4116   0.079   2.449   2.903 -0.6362 -1.2359 -2.5486
  299SOL     MW 4117   0.018   2.411   2.953  0.0027 -0.0040  0.0049
  300SOL     OW 4118   2.455   4.226   2.733  0.1246 -0.2993 -0.1068
  300SOL    HW1 4119   2.423   4.286   2.665 -1.7072 -0.1267  0.8369
  300SOL    HW2 4120   2.382   4.165   2.731 -0.1999 -0.0072  1.5712
  300SOL     MW 4121   2.441   4.226   2.724  0.0027 -0.0040  0.0049
  301SOL     OW 4122   0.544   3.627   2.919  0.0273  0.0673  0.1022
  301SOL    HW1 4123   0.516   3.666   2.837  0.8172 -1.4730 -0.9424
  301SOL    HW2 4124   0.566   3.706   2.968 -0.1093  1.0788 -1.3990
  301SOL     MW 4125   0.543   3.642   2.915  0.0027 -0.0040  0.0049
  302SOL     OW 4126   3.786   0.011   2.443  0.2701 -0.3735  0.5380
  302SOL    HW1 4127   3.858  -0.051   2.451 -0.4619 -1.6829 -1.8042
  302SOL    HW2 4128   3.729  -0.007   2.518  0.0086  2.5226  1.1400
  302SOL     MW 4129   3.788   0.000   2.454  0.0027 -0.0040  0.0049
  303SOL     OW 4130   0.909   1.077   0.380 -0.1633  0.2847  0.5844
  303SOL    HW1 4131   0.915   1.002   0.440  0.7191 -1.2494 -1.3040
  303SOL    HW2 4132   0.872   1.036   0.302 -0.4730 -1.0388  1.3947
  303SOL     MW 4133   0.905   1.062   0.378  0.0027 -0.0040  0.0049
  304SOL     OW 4134   1.780   2.889   0.003 -0.6032 -0.2415  0.1093
  304SOL    HW1 4135   1.740   2.976  -0.009  0.7472  0.5887  1.2412
  304SOL    HW2 4136   1.866   2.918   0.035 -0.9383  1.9839 -0.8315
  304SOL     MW 4137   1.786   2.905   0.006  0.0027 -0.0040  0.0049
  305SOL     OW 4138   2.916   3.358   0.175  0.3997 -0.2453  0.2506
  305SOL    HW1 4139   2.836   3.392   0.216  0.6778  1.2619 -0.4111
  305SOL    HW2 4140   2.972   3.435   0.176 -1.0090  0.8727 -1.6134
  305SOL     MW 4141   2.913   3.373   0.181  0.0027 -0.0040  0.0049
  306SOL     OW 4142   3.922   2.363   2.448  0.4902  0.4793 -0.5410
  306SOL    HW1 4143   4.001   2.386   2.497  1.0761 -0.9215 -0.7845
  306SOL    HW2 4144   3.948   2.288   2.394 -1.9471 -0.3291 -0.7196
  306SOL     MW 4145   3.936   2.356   2.447  0.0027 -0.0040  0.0049
  307SOL     OW 4146   5.053   5.063   0.187 -0.8579 -0.5949  0.5190
  307SOL    HW1 4147   5.018   5.146   0.220  1.1915 -0.0043  1.3905
  307SOL    HW2 4148   5.146   5.066   0.210 -1.5371 -0.5227  3.6490
  307SOL     MW 4149   5.061   5.075   0.195  0.0027 -0.0040  0.0049
  308SOL     OW 4150   2.983   4.725   2.520 -0.7316 -0.0606  0.1927
  308SOL    HW1 4151   3.073   4.748   2.540 -0.2764 -0.5165 -1.1898
  308SOL    HW2 4152   2.940   4.809   2.501  0.0070  0.8008  2.0817
  308SOL     MW 4153   2.989   4.739   2.520  0.0027 -0.0040  0.0049
  309SOL     OW 4154   3.683   4.658   2.459 -0.3797 -0.0746  0.1673
  309SOL    HW1 4155   3.721   4.621   2.379  0.4686 -0.8368  0.8935
  309SOL    HW2 4156   3.728   4.605   2.524  2.4302  1.5371 -0.3005
  309SOL     MW 4157   3.694   4.646   2.457  0.0027 -0.0040  0.0049
  310SOL     OW 4158   3.276   1.231   2.802  0.1154  0.1149  0.2461
  310SOL    HW1 4159   3.348   1.178   2.836  1.1771 -0.8598 -3.2091
  310SOL    HW2 4160   3.284   1.314   2.850  0.7456 -1.2816  2.7765
  310SOL     MW 4161   3.286   1.235   2.813  0.0027 -0.0040  0.0049
  311SOL     OW 4162   2.502   1.795   2.683 -0.0999 -0.2088  0.3612
  311SOL    HW1 4163   2.453   1.873   2.658  0.4167 -0.1177 -0.4182
  311SOL    HW2 4164   2.436   1.726   2.679  0.5336 -0.8318  0.3293
  311SOL     MW 4165   2.487   1.796   2.679  0.0027 -0.0040  0.0049
  312SOL     OW 4166   2.686   0.243   2.806 -0.1040 -0.6649 -0.4680
  312SOL    HW1 4167   2.634   0.316   2.840  0.1450 -0.1202 -1.2374
  312SOL    HW2 4168   2.752   0.282   2.749  1.9114 -2.8439  0.2152
  312SOL     MW 4169   2.688   0.258   2.803  0.0027 -0.0040  0.0049
  313SOL     OW 4170   4.972   3.997   2.942 -0.4414  0.0899  0.4285
  313SOL    HW1 4171   5.037   4.004   2.872  0.1161 -0.5513  0.8616
  313SOL    HW2 4172   4.886   4.004   2.901 -0.1528 -1.0755 -0.4392
  313SOL     MW 4173   4.969   3.999   2.927  0.0027 -0.0040  0.0049
  314SOL     OW 4174   0.390   2.904   0.173  0.0086  0.4675  0.2451
  314SOL    HW1 4175   0.345   2.954   0.104 -1.4702 -1.2393 -0.1025
  314SOL    HW2 4176   0.367   2.962   0.246 -0.0110  0.5812  0.1511
  314SOL     MW 4177   0.381   2.918   0.173  0.0027 -0.0040  0.0049
  315SOL     OW 4178   3.188   4.253   2.836  0.0406 -0.6966 -0.3826
  315SOL    HW1 4179   3.158   4.287   2.752  0.5885  0.2472 -0.2141
  315SOL    HW2 4180   3.108   4.224   2.880  0.0887  0.4875  0.5406
  315SOL     MW 4181   3.174   4.253   2.831  0.0027 -0.0040  0.0049
  316SOL     OW 4182   3.291   4.757   2.856 -0.0593  0.1839 -0.1378
  316SOL    HW1 4183   3.245   4.800   2.928  2.7701 -1.6243  3.1052
  316SOL    HW2 4184   3.250   4.787   2.775  0.6634  0.8611 -0.2671
  316SOL     MW 4185   3.280   4.766   2.855  0.0027 -0.0040  0.0049
  317SOL     OW 4186   3.151   4.872   0.063  0.2376 -0.2284 -0.3250
  317SOL    HW1 4187   3.182   4.867   0.153  0.9999  2.8278 -0.3412
  317SOL    HW2 4188   3.076   4.930   0.078  0.5057 -0.2035  1.0830
  317SOL     MW 4189   3.145   4.879   0.077  0.0027 -0.0040  0.0049
  318SOL     OW 4190   1.797   2.664   2.865  0.2120  0.1417  0.3367
  318SOL    HW1 4191   1.722   2.660   2.805  0.5124  0.4284 -0.0620
  318SOL    HW2 4192   1.799   2.755   2.894 -0.8760  0.0398  0.7922
  318SOL     MW 4193   1.787   2.675   2.861  0.0027 -0.0040  0.0049
  319SOL     OW 4194   3.307   0.313   2.750  0.1361 -0.1472 -0.2349
  319SOL    HW1 4195   3.395   0.277   2.754  0.0070 -0.5201 -0.7938
  319SOL    HW2 4196   3.327   0.407   2.756  0.0729 -0.0047 -1.9488
  319SOL     MW 4197   3.321   0.321   2.751  0.0027 -0.0040  0.0049
  320SOL     OW 4198   4.097   1.472   0.050 -0.2160  0.1189 -0.7563
  320SOL    HW1 4199   4.135   1.559   0.053  0.8974 -0.3725  0.5548
  320SOL    HW2 4200   4.168   1.409   0.063 -0.7857 -0.7274 -1.5841
  320SOL     MW 4201   4.111   1.475   0.052  0.0027 -0.0040  0.0049
  321SOL     OW 4202   3.722   5.122   2.712 -1.1115 -0.2419  0.1826
  321SOL    HW1 4203   3.631   5.108   2.737 -1.3313 -1.5884 -1.1844
  321SOL    HW2 4204   3.758   5.035   2.695  0.7405  0.8942 -2.5660
  321SOL     MW 4205   3.715   5.109   2.713  0.0027 -0.0040  0.0049
  322SOL     OW 4206   4.260   4.632   2.596  0.0573  0.1263 -0.3925
  322SOL    HW1 4207   4.288   4.642   2.687  0.9337  0.2908 -0.6645
  322SOL    HW2 4208   4.204   4.554   2.601  0.7084 -0.2560  1.5252
  322SOL     MW 4209   4.256   4.623   2.608  0.0027 -0.0040  0.0049
  323SOL     OW 4210   4.734   5.104   0.206 -0.5652 -0.1500  0.0023
  323SOL    HW1 4211   4.751   5.027   0.261  0.7418 -0.4074 -0.7255
  323SOL    HW2 4212   4.681   5.069   0.134  0.7408  1.1538 -1.6773
  323SOL     MW 4213   4.729   5.089   0.204  0.0027 -0.0040  0.0049
  324SOL     OW 4214   0.289   3.026   2.954  0.3295 -0.1159  0.5178
  324SOL    HW1 4215   0.205   3.039   2.998  0.3214 -0.2193  0.5337
  324SOL    HW2 4216   0.291   3.083   2.877 -0.6300 -0.9539 -0.1529
  324SOL     MW 4217   0.279   3.035   2.950  0.0027 -0.0040  0.0049
  325SOL     OW 4218   1.368   2.980   0.112  0.7070  0.0245  0.2802
  325SOL    HW1 4219   1.339   2.958   0.023 -1.7407  1.2924  0.6696
  325SOL    HW2 4220   1.422   2.906   0.138  1.5097  0.3548 -0.4153
  325SOL     MW 4221   1.371   2.967   0.104  0.0027 -0.0040  0.0049
  326SOL     OW 4222   3.792   4.493   2.641 -0.1272  0.0644  0.0690
  326SOL    HW1 4223   3.876   4.465   2.603 -0.5176 -1.1853  0.0767
  326SOL    HW2 4224   3.747   4.409   2.651  0.4537 -0.5046 -1.5811
  326SOL     MW 4225   3.797   4.478   2.637  0.0027 -0.0040  0.0049
  327SOL     OW 4226   4.471   0.801   0.506  0.3422 -0.3982 -0.0473
  327SOL    HW1 4227   4.425   0.744   0.567  0.9744  0.5148  1.3269
  327SOL    HW2 4228   4.559   0.764   0.512  0.5253  0.2736  2.2234
  327SOL     MW 4229   4.477   0.789   0.515  0.0027 -0.0040  0.0049
  328SOL     OW 4230   1.835   2.286   0.267 -0.0506 -0.3629 -0.2279
  328SOL    HW1 4231   1.836   2.195   0.236 -1.3446 -1.2130  1.9685
  328SOL    HW2 4232   1.875   2.330   0.192  0.5023 -0.4681 -0.0020
  328SOL     MW 4233   1.841   2.279   0.253  0.0027 -0.0040  0.0049
  329SOL     OW 4234   4.865   0.881   0.072  0.3767 -0.2222  0.7095
  329SOL    HW1 4235   4.814   0.812   0.029 -0.9947  0.8741  0.5019
  329SOL    HW2 4236   4.827   0.961   0.035  1.1273  0.1717  0.7788
  329SOL     MW 4237   4.853   0.882   0.062  0.0027 -0.0040  0.0049
  330SOL     OW 4238   3.697   2.116   2.845 -0.0222 -0.1023  0.9954
  330SOL    HW1 4239   3.681   2.145   2.755  3.0740  1.7996  0.9208
  330SOL    HW2 4240   3.769   2.055   2.825 -0.3979  0.4940 -3.1045
  330SOL     MW 4241   3.705   2.112   2.830  0.0027 -0.0040  0.0049
  331SOL     OW 4242   1.427   3.432   2.951  0.2608 -0.0017 -0.4242
  331SOL    HW1 4243   1.522   3.435   2.946  0.1715  0.7957 -2.9712
  331SOL    HW2 4244   1.401   3.524   2.944 -0.9414 -0.2616  0.2998
  331SOL     MW 4245   1.436   3.445   2.950  0.0027 -0.0040  0.0049
  332SOL     OW 4246   2.846   2.206   0.101  0.0701 -0.2787 -0.2765
  332SOL    HW1 4247   2.869   2.291   0.063 -0.2967  1.2568  2.6380
  332SOL    HW2 4248   2.919   2.148   0.079  0.2727 -0.9210  1.8045
  332SOL     MW 4249   2.858   2.209   0.093  0.0027 -0.0040  0.0049
  333SOL     OW 4250   4.983   2.257   0.250 -0.1925 -0.0440 -0.3254
  333SOL    HW1 4251   4.889   2.269   0.240 -0.1872  1.6673  1.1381
  333SOL    HW2 4252   5.018   2.221   0.168  0.2369  0.6136 -0.4390
  333SOL     MW 4253   4.975   2.254   0.238  0.0027 -0.0040  0.0049
  334SOL     OW 4254   3.100   4.068   0.408  0.3971  0.2058  0.2275
  334SOL    HW1 4255   3.119   4.095   0.498  0.6415 -0.4735  0.3844
  334SOL    HW2 4256   3.180   4.101   0.367  0.8668 -1.1353  0.0009
  334SOL     MW 4257   3.113   4.076   0.415  0.0027 -0.0040  0.0049
  335SOL     OW 4258   2.868   0.116   2.971 -0.1309  0.2382  0.1518
  335SOL    HW1 4259   2.956   0.123   2.932  0.6051 -2.2329  1.1391
  335SOL    HW2 4260   2.812   0.169   2.914 -0.2025  0.8343  0.7614
  335SOL     MW 4261   2.872   0.124   2.958  0.0027 -0.0040  0.0049
  336SOL     OW 4262   4.446   4.590   2.391 -0.1757  0.7165  0.4191
  336SOL    HW1 4263   4.470   4.679   2.367  1.7238  0.6046  1.7269
  336SOL    HW2 4264   4.378   4.605   2.457 -1.2265  0.9800 -0.6905
  336SOL     MW 4265   4.440   4.603   2.397  0.0027 -0.0040  0.0049
  337SOL     OW 4266   1.520   0.681   0.237 -0.2051 -0.1374  0.0837
  337SOL    HW1 4267   1.496   0.630   0.160  0.1202  0.5047 -0.4543
  337SOL    HW2 4268   1.463   0.635   0.298 -1.0289  0.7898  0.0386
  337SOL     MW 4269   1.510   0.668   0.235  0.0027 -0.0040  0.0049
  338SOL     OW 4270   2.057   2.574   2.778  0.1707 -0.4136 -0.5602
  338SOL    HW1 4271   2.057   2.478   2.788  0.4399 -0.2231  1.7959
  338SOL    HW2 4272   1.969   2.603   2.805  0.6830  0.0744  0.6375
  338SOL     MW 4273   2.045   2.565   2.783  0.0027 -0.0040  0.0049
  339SOL     OW 4274   0.635   4.117   2.955  0.0861  0.0518  0.0351
  339SOL    HW1 4275   0.677   4.094   2.872 -0.6481 -0.5751 -0.1809
  339SOL    HW2 4276   0.542   4.119   2.933  0.1972 -1.2763 -0.6550
  339SOL     MW 4277   0.628   4.115   2.941  0.0027 -0.0040  0.0049
  340SOL     OW 4278   2.887   2.441   2.998 -0.2032 -0.0203 -0.2191
  340SOL    HW1 4279   2.962   2.428   2.940 -0.1423 -1.0093  0.0632
  340SOL    HW2 4280   2.880   2.537   2.997  2.3460  0.2349  0.1541
  340SOL     MW 4281   2.896   2.452   2.990  0.0027 -0.0040  0.0049
  341SOL     OW 4282   1.727   3.327   0.111  0.0973  0.2591 -0.0282
  341SOL    HW1 4283   1.676   3.250   0.085  1.9027 -1.0307  0.0172
  341SOL    HW2 4284   1.747   3.362   0.024 -1.4861 -1.1360 -1.0252
  341SOL     MW 4285   1.723   3.321   0.096  0.0027 -0.0040  0.0049
  342SOL     OW 4286   2.346   1.346   2.969 -0.3858  0.4433  0.6907
  342SOL    HW1 4287   2.342   1.316   3.060  0.6317  0.4546  0.7495
  342SOL    HW2 4288   2.376   1.435   2.985 -0.3620  0.2008  2.0865
  342SOL     MW 4289   2.350   1.354   2.983  0.0027 -0.0040  0.0049
  343SOL     OW 4290   2.483   2.169   2.927  0.1532  0.6992  0.1127
  343SOL    HW1 4291   2.547   2.121   2.980 -0.0734  0.4803  0.1888
  343SOL    HW2 4292   2.536   2.244   2.900  0.2158  1.4814  2.2604
  343SOL     MW 4293   2.499   2.172   2.930  0.0027 -0.0040  0.0049
  344SOL     OW 4294   2.682   4.151   2.851 -0.1121 -0.2423  0.1049
  344SOL    HW1 4295   2.613   4.191   2.798  0.0832  0.2287  0.1954
  344SOL    HW2 4296   2.715   4.082   2.795 -1.5584  0.1182 -1.2701
  344SOL     MW 4297   2.677   4.147   2.837  0.0027 -0.0040  0.0049
  345SOL     OW 4298   2.998   3.126   0.060 -0.4143 -0.7763  0.4418
  345SOL    HW1 4299   2.968   3.203   0.108  0.4924 -0.3294  0.3250
  345SOL    HW2 4300   2.926   3.106  -0.000 -0.2551  0.8470 -0.3529
  345SOL     MW 4301   2.985   3.134   0.058  0.0027 -0.0040  0.0049
  346SOL     OW 4302   3.242   0.110   0.124 -0.0166  0.2032 -0.3509
  346SOL    HW1 4303   3.267   0.091   0.215 -0.3169 -0.0329 -0.3150
  346SOL    HW2 4304   3.164   0.160   0.146  0.4323  0.1843  1.4698
  346SOL     MW 4305   3.235   0.114   0.139  0.0027 -0.0040  0.0049
  347SOL     OW 4306   0.603   0.875   0.268  0.1162 -0.0358 -0.0512
  347SOL    HW1 4307   0.620   0.931   0.343 -0.0276  0.5362 -0.4385
  347SOL    HW2 4308   0.673   0.899   0.207  1.0066  1.7785  1.5886
  347SOL     MW 4309   0.615   0.885   0.269  0.0027 -0.0040  0.0049
  348SOL     OW 4310   3.094   5.098   2.584 -0.0068  0.0927  0.3151
  348SOL    HW1 4311   3.121   5.190   2.588  1.3331 -0.2627 -0.0129
  348SOL    HW2 4312   3.035   5.086   2.658 -1.3390 -0.6281 -0.8007
  348SOL     MW 4313   3.090   5.109   2.594  0.0027 -0.0040  0.0049
  349SOL     OW 4314   4.515   2.055   2.886 -0.0219 -0.2221  0.1348
  349SOL    HW1 4315   4.452   2.073   2.816 -0.3972 -0.6129  0.3660
  349SOL    HW2 4316   4.573   1.987   2.852 -0.8753 -0.8215 -0.1606
  349SOL     MW 4317   4.514   2.048   2.872  0.0027 -0.0040  0.0049
  350SOL     OW 4318   4.330   2.033   0.234  0.1522  0.4787  0.3657
  350SOL    HW1 4319   4.354   2.103   0.174 -0.5519  1.0995  0.7886
  350SOL    HW2 4320   4.401   2.046   0.297  0.4216 -0.5678  0.3077
  350SOL     MW 4321   4.343   2.044   0.235  0.0027 -0.0040  0.0049
  351SOL     OW 4322   2.929   4.246   2.980  0.0369 -0.1515  0.1284
  351SOL    HW1 4323   2.890   4.172   3.027  2.5062 -1.1802  0.6840
  351SOL    HW2 4324   2.870   4.249   2.905 -0.2543 -0.9052  0.3189
  351SOL     MW 4325   2.916   4.237   2.977  0.0027 -0.0040  0.0049
  352SOL     OW 4326   1.571   2.372   0.238 -0.5097 -0.1655  0.0660
  352SOL    HW1 4327   1.654   2.326   0.243 -0.1783 -0.0155 -2.6898
  352SOL    HW2 4328   1.512   2.299   0.260 -0.9363  0.3747  0.7593
  352SOL     MW 4329   1.574   2.356   0.242  0.0027 -0.0040  0.0049
  353SOL     OW 4330   3.784   4.859   2.630  0.1785 -0.1272 -0.0086
  353SOL    HW1 4331   3.876   4.838   2.618  0.1037 -0.6115  0.2352
  353SOL    HW2 4332   3.746   4.800   2.565  0.5275  0.4714 -0.7760
  353SOL     MW 4333   3.791   4.848   2.620  0.0027 -0.0040  0.0049
  354SOL     OW 4334   1.407   0.510   0.041 -0.0169 -0.2136  0.2931
  354SOL    HW1 4335   1.323   0.552   0.025 -0.6866 -0.1115  3.4474
  354SOL    HW2 4336   1.446   0.507  -0.047 -0.6314 -0.3738  0.0179
  354SOL     MW 4337   1.401   0.515   0.027  0.0027 -0.0040  0.0049
  355SOL     OW 4338   0.567   1.213   0.673  0.3478  0.1036 -0.1289
  355SOL    HW1 4339   0.648   1.254   0.702  0.6279 -0.8260  0.4401
  355SOL    HW2 4340   0.533   1.164   0.748  0.7084  0.5481  0.3336
  355SOL     MW 4341   0.573   1.211   0.686  0.0027 -0.0040  0.0049
  356SOL     OW 4342   4.256   2.389   0.054 -0.5760  0.2857 -0.1085
  356SOL    HW1 4343   4.196   2.370   0.127 -0.9777 -0.2442 -0.5688
  356SOL    HW2 4344   4.206   2.371  -0.025  0.7354 -1.9734 -0.5013
  356SOL     MW 4345   4.242   2.384   0.053  0.0027 -0.0040  0.0049
  357SOL     OW 4346   4.793   2.180   2.959 -0.2185  0.0216  0.2825
  357SOL    HW1 4347   4.803   2.163   2.865 -1.7106  0.9515 -0.0790
  357SOL    HW2 4348   4.723   2.118   2.979  1.2758 -2.6454 -2.1018
  357SOL     MW 4349   4.785   2.170   2.949  0.0027 -0.0040  0.0049
  358SOL     OW 4350   1.749   3.441   0.499 -0.0744 -0.5785 -0.0763
  358SOL    HW1 4351   1.742   3.464   0.407 -0.9029  2.3243  0.5950
  358SOL    HW2 4352   1.709   3.514   0.547  0.0307 -1.7193  1.8534
  358SOL     MW 4353   1.743   3.454   0.494  0.0027 -0.0040  0.0049
  359SOL     OW 4354   3.554   0.250   2.819  0.0611  0.1452 -0.2889
  359SOL    HW1 4355   3.591   0.254   2.731 -2.5025  1.1355 -1.4129
  359SOL    HW2 4356   3.579   0.334   2.858  2.9371 -0.9158  0.3683
  359SOL     MW 4357   3.562   0.261   2.812  0.0027 -0.0040  0.0049
  360SOL     OW 4358   0.080   1.758   2.960  0.3120 -0.2579  0.2650
  360SOL    HW1 4359   0.129   1.821   2.907  1.8940 -0.1773  1.7367
  360SOL    HW2 4360  -0.003   1.801   2.980  1.4282  1.4514  1.5335
  360SOL     MW 4361   0.076   1.772   2.956  0.0027 -0.0040  0.0049
  361SOL     OW 4362   4.370   2.113   2.659 -0.3601 -0.1777  0.2315
  361SOL    HW1 4363   4.277   2.101   2.678 -0.3717  0.5682  0.7093
  361SOL    HW2 4364   4.393   2.043   2.598  1.5105  0.3262  0.2916
  361SOL     MW 4365   4.361   2.102   2.653  0.0027 -0.0040  0.0049
  362SOL     OW 4366   4.156   3.219   2.852  0.4285  0.5397  0.1947
  362SOL    HW1 4367   4.125   3.133   2.823  0.8397  0.9688 -1.6385
  362SOL    HW2 4368   4.110   3.236   2.934 -2.9682  0.6509 -1.5419
  362SOL     MW 4369   4.146   3.210   2.859  0.0027 -0.0040  0.0049
  363SOL     OW 4370   2.321   4.488   0.222  0.3493  0.4522 -0.4499
  363SOL    HW1 4371   2.367   4.567   0.194 -0.4588  1.7422  1.6162
  363SOL    HW2 4372   2.297   4.516   0.311 -1.7807  0.6063 -1.0088
  363SOL     MW 4373   2.324   4.502   0.230  0.0027 -0.0040  0.0049
  364SOL     OW 4374   3.676   1.811   2.511 -0.0426 -0.2699 -0.6648
  364SOL    HW1 4375   3.664   1.900   2.478 -1.2194 -0.5847 -1.1244
  364SOL    HW2 4376   3.606   1.793   2.575  0.2545  0.5732 -0.0836
  364SOL     MW 4377   3.665   1.820   2.515  0.0027 -0.0040  0.0049
  365SOL     OW 4378   4.222   0.189   2.828  0.5463 -0.0923  0.0045
  365SOL    HW1 4379   4.228   0.283   2.812 -0.9985 -0.1300 -1.0352
  365SOL    HW2 4380   4.137   0.170   2.788 -0.0616 -0.8922  1.5781
  365SOL     MW 4381   4.211   0.199   2.821  0.0027 -0.0040  0.0049
  366SOL     OW 4382   3.692   5.035   0.010  0.4239 -0.4177  0.6979
  366SOL    HW1 4383   3.658   4.955  -0.029  1.3747 -0.5842  0.1745
  366SOL    HW2 4384   3.618   5.094  -0.000 -1.1182 -2.3666  0.0896
  366SOL     MW 4385   3.678   5.032   0.004  0.0027 -0.0040  0.0049
  367SOL     OW 4386   2.379   2.603   0.384  0.4199  0.1246 -0.4309
  367SOL    HW1 4387   2.469   2.635   0.387  0.3936  0.1660 -0.0420
  367SOL    HW2 4388   2.329   2.674   0.343  0.0402 -0.5337 -1.1240
  367SOL     MW 4389   2.384   2.617   0.379  0.0027 -0.0040  0.0049
  368SOL     OW 4390   3.631   1.543   2.910  0.3023  0.1349  0.8790
  368SOL    HW1 4391   3.715   1.588   2.900  0.1959  0.2744  0.5947
  368SOL    HW2 4392   3.618   1.554   3.004  1.8769 -0.2154  1.1617
  368SOL     MW 4393   3.640   1.550   2.921  0.0027 -0.0040  0.0049
  369SOL     OW 4394   3.601   0.227   2.542 -0.5319  0.3329 -0.4365
  369SOL    HW1 4395   3.688   0.248   2.507 -0.2230 -0.0317  0.0932
  369SOL    HW2 4396   3.583   0.133   2.532 -2.0034  0.4328  0.8331
  369SOL     MW 4397   3.610   0.217   2.536  0.0027 -0.0040  0.0049
  370SOL     OW 4398   3.257   5.097   2.945 -0.5234 -0.1339  0.2943
  370SOL    HW1 4399   3.260   5.151   3.025  0.0787 -1.2279  1.0282
  370SOL    HW2 4400   3.235   5.013   2.984  0.8976 -0.9081 -0.5315
  370SOL     MW 4401   3.255   5.093   2.961  0.0027 -0.0040  0.0049
  371SOL     OW 4402   1.777   1.077   2.876 -0.1162 -0.0500 -0.1262
  371SOL    HW1 4403   1.778   1.062   2.781  1.3941 -0.6193 -0.0472
  371SOL    HW2 4404   1.689   1.104   2.903  0.3135  2.2494 -0.8218
  371SOL     MW 4405   1.765   1.078   2.867  0.0027 -0.0040  0.0049
  372SOL     OW 4406   3.084   2.868   0.140 -0.2644 -0.1610  0.7345
  372SOL    HW1 4407   3.067   2.959   0.116 -1.0212 -0.5066 -0.1039
  372SOL    HW2 4408   3.029   2.858   0.218 -0.3878  0.3204  0.7182
  372SOL     MW 4409   3.074   2.879   0.147  0.0027 -0.0040  0.0049
  373SOL     OW 4410   4.090   5.022   2.810 -0.3484 -0.2318 -0.0573
  373SOL    HW1 4411   4.161   5.021   2.874  0.4435 -2.9175 -0.8423
  373SOL    HW2 4412   4.039   5.099   2.837  0.0249  0.5097 -1.3681
  373SOL     MW 4413   4.093   5.032   2.822  0.0027 -0.0040  0.0049
  374SOL     OW 4414   3.643   1.781   0.052  0.3362 -0.0579  0.0404
  374SOL    HW1 4415   3.578   1.754   0.116 -1.4802  1.4324 -1.0769
  374SOL    HW2 4416   3.607   1.865   0.024  1.3593  0.7573  1.0498
  374SOL     MW 4417   3.630   1.789   0.057  0.0027 -0.0040  0.0049
   5.16609   5.16609   3.02170
