# Supplementary material for: Resolving liquid-to-glass transitions of water under soft nanoconfinement
Source: Nat Commun. 2026 May 8;17:6224. doi: 10.1038/s41467-026-72955-y (PMC13369869; doi:10.1038/s41467-026-72955-y)
Supplement: Supplementary file 3 — Supplementary Data 1 [file 41467_2026_72955_MOESM3_ESM.zip › 260K/sim4/initial.gro]

Lamellar phy in tip4pice water
 4417
    1phy    C35    1   3.514   1.703   1.744  0.2567  0.2046  0.3734
    1phy    C33    2   3.372   1.694   1.804 -0.0454  0.0944  0.7370
    1phy    C34    3   3.278   1.795   1.738 -0.5705  0.1114 -0.6220
    1phy    C32    4   3.323   1.554   1.816  0.5081 -0.2261 -0.4153
    1phy    C31    5   3.253   1.529   1.943  0.4395  0.2431 -0.1944
    1phy    C30    6   3.221   1.388   1.975  0.0316 -0.1090  0.4095
    1phy    C28    7   3.155   1.338   2.109 -0.5477 -0.6737 -0.1504
    1phy    C29    8   3.002   1.344   2.097 -0.6347  0.0205 -0.6864
    1phy    C27    9   3.194   1.194   2.139  0.2258  0.1890 -0.0962
    1phy    C26   10   3.230   1.167   2.289  0.6894 -0.0022  0.4646
    1phy    C25   11   3.276   1.024   2.310 -0.1337  0.6584  0.2452
    1phy    C23   12   3.347   1.018   2.445  0.1183 -0.2718  0.4736
    1phy    C24   13   3.285   0.910   2.530 -0.3821 -0.4798  0.2069
    1phy    C22   14   3.496   0.997   2.442  0.3092 -0.1668  0.5374
    1phy    C21   15   3.593   1.073   2.527 -0.2348  0.2875 -0.2415
    1phy    C20   16   3.731   1.054   2.469 -0.1377  0.9067  0.1543
    1phy    C18   17   3.863   1.071   2.557  0.1525  0.5576  0.4723
    1phy    O01   18   3.842   1.013   2.690  0.5737  0.1879 -0.1532
    1phy    H01   19   3.906   1.041   2.752  1.3607 -0.8085 -0.4906
    1phy    C19   20   3.961   0.977   2.486  0.1489  0.1912  0.0002
    1phy    C13   21   3.925   1.219   2.588  0.5253 -0.2286  0.3065
    1phy     H3   22   3.939   1.277   2.493  0.5994 -0.4427  0.1876
    1phy    O33   23   4.058   1.207   2.638 -0.2875 -0.0665  0.0496
    1phy    H1B   24   4.121   1.265   2.600  0.7995 -1.2224  0.0105
    1phy    C12   25   3.838   1.323   2.667  0.3816  0.1842 -0.7394
    1phy    O11   26   3.877   1.456   2.682  0.3507  0.2992  0.5650
    1phy    H1A   27   3.965   1.462   2.650 -0.2863  2.0934 -1.0114
    2phy    C35   28   3.988   1.160   1.576  0.5304  0.0012 -0.4168
    2phy    C33   29   4.119   1.233   1.564 -0.2056  0.3189 -0.2568
    2phy    C34   30   4.120   1.324   1.682 -0.4773  0.2403  0.1600
    2phy    C32   31   4.229   1.127   1.596  0.2514  0.4264 -0.0975
    2phy    C31   32   4.302   1.065   1.481  0.2123 -0.1730  0.5724
    2phy    C30   33   4.389   0.950   1.533 -0.0812  0.0574  0.7449
    2phy    C28   34   4.529   0.920   1.473  0.2924 -0.1102 -0.1143
    2phy    C29   35   4.614   0.866   1.584  0.6268  0.2185  0.2742
    2phy    C27   36   4.523   0.837   1.345  0.9274 -0.3681  0.0979
    2phy    C26   37   4.610   0.896   1.229 -0.3661 -0.0968  0.2218
    2phy    C25   38   4.593   0.821   1.093 -0.0496 -0.1767 -0.3182
    2phy    C23   39   4.713   0.813   0.998 -0.1664  0.1865 -0.2064
    2phy    C24   40   4.790   0.682   1.036  0.2043  0.0685  0.2692
    2phy    C22   41   4.668   0.837   0.850 -0.0643 -0.4087  0.3002
    2phy    C21   42   4.778   0.900   0.763 -0.1645 -0.5395  0.2153
    2phy    C20   43   4.715   0.940   0.628  0.1723 -0.0280  0.2101
    2phy    C18   44   4.804   1.005   0.518 -0.1978 -0.1636  0.0067
    2phy    O01   45   4.869   1.119   0.585  0.2985 -0.2417  0.3309
    2phy    H01   46   4.808   1.187   0.606  0.5414  0.6557 -1.6454
    2phy    C19   47   4.705   1.062   0.412  0.2074  0.3500  0.5326
    2phy    C13   48   4.910   0.909   0.451 -0.1295 -0.0595 -0.1792
    2phy     H3   49   4.966   0.859   0.535  0.7568 -0.2275 -0.8509
    2phy    O33   50   4.862   0.790   0.392  0.0689  0.6449  0.2117
    2phy    H1B   51   4.846   0.815   0.303 -0.1552  0.7401  0.2763
    2phy    C12   52   5.043   0.957   0.384  0.0186 -0.3544 -0.6029
    2phy    O11   53   5.121   1.058   0.455  0.4977 -0.4084 -0.0650
    2phy    H1A   54   5.061   1.106   0.510  3.3518  0.7161  2.3136
    3phy    C35   55   0.167   4.837   1.071 -0.1444 -0.5645 -0.2411
    3phy    C33   56   0.045   4.816   1.162 -0.2406  0.3541 -0.0007
    3phy    C34   57   0.101   4.715   1.264 -0.3226  0.2464 -0.0510
    3phy    C32   58  -0.021   4.935   1.224  0.0553 -0.2377 -0.7041
    3phy    C31   59  -0.173   4.955   1.187 -0.4085 -0.0957  0.1209
    3phy    C30   60  -0.232   5.083   1.249 -0.2970 -0.1477 -0.1359
    3phy    C28   61  -0.384   5.116   1.236  0.3908  0.4840 -0.5435
    3phy    C29   62  -0.455   5.106   1.375  0.0032 -0.1967  0.2432
    3phy    C27   63  -0.403   5.261   1.187  0.2715  0.2564  1.1456
    3phy    C26   64  -0.486   5.275   1.055  0.2470  0.1890  0.4207
    3phy    C25   65  -0.501   5.419   1.015  0.9751 -0.7821  0.6978
    3phy    C23   66  -0.563   5.441   0.877 -0.1754  0.2937  0.3162
    3phy    C24   67  -0.680   5.535   0.881 -0.3863  0.8408 -0.1385
    3phy    C22   68  -0.448   5.485   0.782  0.3410 -0.2304 -0.1929
    3phy    C21   69  -0.490   5.497   0.633 -0.4692  0.5820 -0.1271
    3phy    C20   70  -0.382   5.565   0.546 -0.1843 -0.5166  0.1675
    3phy    C18   71  -0.406   5.592   0.392  0.7967 -0.1651  0.3035
    3phy    O01   72  -0.451   5.474   0.324  0.0033 -0.0514  0.0613
    3phy    H01   73  -0.402   5.403   0.363 -0.9996 -0.1479  1.1797
    3phy    C19   74  -0.267   5.638   0.340 -0.5941  0.0754  0.0503
    3phy    C13   75  -0.516   5.707   0.367 -0.1975 -0.2442  0.1190
    3phy     H3   76  -0.611   5.654   0.393  0.6026 -1.4754  0.6246
    3phy    O33   77  -0.524   5.811   0.466  0.5196  0.3771 -0.0714
    3phy    H1B   78  -0.460   5.876   0.445 -0.9324  1.6610 -0.7521
    3phy    C12   79  -0.579   5.748   0.226 -0.0853 -0.4141  0.4832
    3phy    O11   80  -0.561   5.656   0.127 -0.0618  0.2101  0.2838
    3phy    H1A   81  -0.571   5.567   0.154 -2.5349  0.3270 -0.0290
    4phy    C35   82   1.723   4.610   1.769 -0.0225  0.8361 -0.0815
    4phy    C33   83   1.636   4.723   1.816  0.5083 -0.0684 -0.3811
    4phy    C34   84   1.711   4.804   1.921 -0.3612 -0.3549 -0.3045
    4phy    C32   85   1.576   4.804   1.703  0.2235  0.8895  0.0579
    4phy    C31   86   1.452   4.885   1.730 -0.1332  0.1079 -0.2818
    4phy    C30   87   1.374   4.926   1.604  0.0937  0.1272 -0.2528
    4phy    C28   88   1.252   5.022   1.633 -0.1300 -0.7906 -0.0110
    4phy    C29   89   1.254   5.134   1.534  0.5176 -0.3410  0.3944
    4phy    C27   90   1.121   4.941   1.633 -0.0323 -0.2110 -0.2836
    4phy    C26   91   1.031   4.925   1.760 -0.1349  0.1940  0.0814
    4phy    C25   92   0.914   4.835   1.733  0.7646 -0.2424 -0.1097
    4phy    C23   93   0.817   4.829   1.852  0.0264 -0.0172  0.1150
    4phy    C24   94   0.709   4.938   1.844 -0.4789 -0.1440 -0.0350
    4phy    C22   95   0.745   4.692   1.862  0.3868 -0.5046 -0.0543
    4phy    C21   96   0.737   4.658   2.013 -0.6346 -0.0406  0.3302
    4phy    C20   97   0.691   4.517   2.034 -0.0192  0.1756 -0.3677
    4phy    C18   98   0.695   4.456   2.180  0.0313 -0.2667 -0.4508
    4phy    O01   99   0.637   4.546   2.277  0.3459  0.1656 -0.4279
    4phy    H01  100   0.592   4.503   2.347  1.4584  0.5271  0.5543
    4phy    C19  101   0.592   4.343   2.161  0.4476  0.1554  0.1714
    4phy    C13  102   0.840   4.413   2.242 -0.3714  0.0750  0.6863
    4phy     H3  103   0.887   4.347   2.165 -0.3429  1.1142 -0.2162
    4phy    O33  104   0.831   4.323   2.353  0.4832  0.2455 -0.3583
    4phy    H1B  105   0.791   4.371   2.423 -1.0547 -1.6107  0.1316
    4phy    C12  106   0.944   4.527   2.286  0.2505  0.0110  0.6238
    4phy    O11  107   0.893   4.595   2.393  0.1424  0.5360 -0.1708
    4phy    H1A  108   0.807   4.622   2.368  0.9411  1.8278 -1.7063
    5phy    C35  109   4.864   0.416   1.335 -0.1205 -0.2559  0.1098
    5phy    C33  110   4.904   0.502   1.444  0.1677  0.8146 -0.4700
    5phy    C34  111   4.968   0.632   1.388 -0.0934  0.4220  0.1086
    5phy    C32  112   4.783   0.516   1.541  0.2798  0.0553 -0.1261
    5phy    C31  113   4.823   0.524   1.685 -0.0760 -0.2377  0.0170
    5phy    C30  114   4.708   0.532   1.777  0.3882 -0.3522  0.0024
    5phy    C28  115   4.747   0.551   1.927  0.0605 -0.3418 -0.4250
    5phy    C29  116   4.702   0.691   1.978 -0.7115  0.4298  0.2213
    5phy    C27  117   4.667   0.442   2.000  0.0299  0.2262 -0.7743
    5phy    C26  118   4.737   0.370   2.110  0.6242 -0.3797 -0.1155
    5phy    C25  119   4.639   0.327   2.218 -0.3368  0.4071  0.2797
    5phy    C23  120   4.696   0.251   2.339 -0.4346  0.8343 -0.8945
    5phy    C24  121   4.751   0.352   2.447  0.6624 -0.0967  0.4639
    5phy    C22  122   4.581   0.166   2.404 -0.0278  0.7921 -0.0965
    5phy    C21  123   4.610   0.040   2.488 -0.6437 -0.1111  0.5879
    5phy    C20  124   4.491  -0.051   2.523 -0.4289 -0.1046 -0.3693
    5phy    C18  125   4.510  -0.172   2.620  0.0823 -0.6052 -0.2639
    5phy    O01  126   4.591  -0.129   2.730 -0.2617  0.4245 -0.6512
    5phy    H01  127   4.545  -0.060   2.774 -0.9138  0.2073 -0.9824
    5phy    C19  128   4.372  -0.192   2.672  0.1979 -0.7848  0.4838
    5phy    C13  129   4.588  -0.293   2.546 -0.4694 -0.0459  0.4068
    5phy     H3  130   4.670  -0.252   2.481 -1.5532 -1.0959 -1.6886
    5phy    O33  131   4.506  -0.354   2.449  0.2503  0.5286  0.7677
    5phy    H1B  132   4.480  -0.309   2.371 -0.8568 -1.9641 -0.4384
    5phy    C12  133   4.653  -0.403   2.628 -0.1169 -0.0365  0.2577
    5phy    O11  134   4.702  -0.367   2.756 -0.3237 -0.1686 -0.3851
    5phy    H1A  135   4.710  -0.274   2.757  0.1504 -0.2037 -0.2803
    6phy    C35  136   0.830   1.849   1.327  0.1695 -0.2962  0.3309
    6phy    C33  137   0.712   1.859   1.237  0.7031 -0.1631  0.5070
    6phy    C34  138   0.615   1.764   1.297  0.4283  0.3390  0.5921
    6phy    C32  139   0.662   2.003   1.230  0.0138 -0.4022 -0.4838
    6phy    C31  140   0.567   2.033   1.105  0.2756  0.1208  0.2913
    6phy    C30  141   0.519   2.179   1.106 -0.3259  0.3376  0.9378
    6phy    C28  142   0.414   2.220   0.999  0.2164  0.2541  0.2266
    6phy    C29  143   0.270   2.193   1.038 -0.1833  0.0238 -0.3778
    6phy    C27  144   0.436   2.365   0.949  0.4093  0.8015  0.1925
    6phy    C26  145   0.407   2.379   0.801 -0.0018  0.4215 -0.0466
    6phy    C25  146   0.425   2.520   0.751 -0.2441 -0.5671  0.2513
    6phy    C23  147   0.342   2.551   0.627 -0.1609 -0.6862  0.2256
    6phy    C24  148   0.231   2.644   0.671  0.0761 -0.4695  0.1997
    6phy    C22  149   0.422   2.616   0.510  0.6121 -0.7816  0.0618
    6phy    C21  150   0.380   2.557   0.370 -0.0331 -0.1256 -0.4669
    6phy    C20  151   0.495   2.572   0.271  0.2333 -0.2308  0.7003
    6phy    C18  152   0.489   2.499   0.124  0.9862  0.4643 -0.3596
    6phy    O01  153   0.458   2.357   0.150 -0.2320  0.0824  0.2012
    6phy    H01  154   0.380   2.351   0.202 -0.1515 -0.3381  0.2783
    6phy    C19  155   0.628   2.516   0.058  0.3615  0.0931 -0.1280
    6phy    C13  156   0.367   2.563   0.034  0.1284 -0.2106 -0.1635
    6phy     H3  157   0.272   2.538   0.088 -0.5797 -0.0355 -1.3061
    6phy    O33  158   0.352   2.707   0.041 -0.1284 -0.2407  0.3131
    6phy    H1B  159   0.420   2.754   0.086 -0.9342 -0.0070  1.3528
    6phy    C12  160   0.301   2.485  -0.096  0.0178 -0.1995  0.0777
    6phy    O11  161   0.167   2.515  -0.116 -0.5152  0.2614  0.0202
    6phy    H1A  162   0.164   2.609  -0.120 -2.1434  0.3557  1.6907
    7phy    C35  163   4.906   0.138   1.648  0.0880 -0.6685 -0.6467
    7phy    C33  164   4.991   0.133   1.777  0.3125  0.0371 -0.3618
    7phy    C34  165   5.060  -0.001   1.790  0.0063 -0.1426  0.3753
    7phy    C32  166   5.098   0.243   1.782  0.5523 -0.2474  0.2608
    7phy    C31  167   5.149   0.290   1.916  0.0757 -0.0634 -0.1833
    7phy    C30  168   5.235   0.420   1.902  0.3621  0.4708  0.3323
    7phy    C28  169   5.281   0.492   2.030 -0.0900  0.2123 -0.3865
    7phy    C29  170   5.404   0.574   2.004  0.4558 -0.1809  0.3546
    7phy    C27  171   5.177   0.580   2.089  0.1702 -0.2317  0.1688
    7phy    C26  172   5.186   0.586   2.250  0.0298 -0.2037  0.1171
    7phy    C25  173   5.090   0.691   2.306 -0.2386  0.1630 -0.0981
    7phy    C23  174   5.080   0.704   2.461 -0.4316  0.5759 -0.4881
    7phy    C24  175   5.183   0.811   2.518 -0.3839 -0.7788  0.6138
    7phy    C22  176   4.939   0.742   2.507  0.0787  0.1738  0.1879
    7phy    C21  177   4.893   0.687   2.639  0.2920 -0.9070 -0.1669
    7phy    C20  178   4.757   0.743   2.679 -0.1588 -0.1701 -0.1212
    7phy    C18  179   4.684   0.693   2.806 -0.1703  0.1183 -0.6735
    7phy    O01  180   4.770   0.690   2.922  0.2057  0.2791 -0.4515
    7phy    H01  181   4.810   0.605   2.925  0.9457  0.6196 -0.4889
    7phy    C19  182   4.588   0.806   2.844 -0.1280  0.1438 -0.3704
    7phy    C13  183   4.611   0.547   2.797  0.2030 -0.0506 -0.3189
    7phy     H3  184   4.555   0.540   2.700 -2.4395  0.2038  1.1221
    7phy    O33  185   4.503   0.526   2.896 -0.1334  0.0860 -0.2012
    7phy    H1B  186   4.537   0.542   2.982  1.6807  0.8792 -1.0126
    7phy    C12  187   4.702   0.420   2.798 -0.2453  0.5872 -0.2761
    7phy    O11  188   4.763   0.411   2.925 -0.0991  0.6500  0.1140
    7phy    H1A  189   4.716   0.363   2.990  1.6829 -0.8279  0.3883
    8phy    C35  190   5.099   0.895   1.628 -0.4707  0.4178 -0.4927
    8phy    C33  191   5.231   0.888   1.695  0.1364  0.9114 -0.0884
    8phy    C34  192   5.201   0.903   1.849 -0.4852 -0.0771 -0.1148
    8phy    C32  193   5.294   0.748   1.665 -0.2930 -0.2507  0.6725
    8phy    C31  194   5.446   0.724   1.661 -0.6141 -0.1709  0.2237
    8phy    C30  195   5.487   0.585   1.607 -0.0402  0.4318  0.0007
    8phy    C28  196   5.629   0.552   1.558  0.2769  0.5036  0.3368
    8phy    C29  197   5.717   0.484   1.663 -0.3859 -0.2935  0.5295
    8phy    C27  198   5.614   0.445   1.453  0.3465 -0.3346 -0.5038
    8phy    C26  199   5.711   0.450   1.331 -0.3870 -0.3602 -0.3141
    8phy    C25  200   5.661   0.373   1.209 -0.4132  0.3088 -0.0660
    8phy    C23  201   5.754   0.370   1.085  0.1494  0.1808  0.1132
    8phy    C24  202   5.774   0.223   1.063  0.3522  0.0717 -0.3748
    8phy    C22  203   5.676   0.421   0.958  0.2134  0.5472  0.1120
    8phy    C21  204   5.745   0.538   0.887  0.4984 -0.2098 -0.0226
    8phy    C20  205   5.681   0.604   0.766  0.6834  0.3135 -0.2943
    8phy    C18  206   5.752   0.720   0.688 -0.6814  1.1615  0.3109
    8phy    O01  207   5.775   0.827   0.778  0.0987  0.2934 -0.2775
    8phy    H01  208   5.699   0.829   0.833 -0.0892  1.3344 -0.5554
    8phy    C19  209   5.641   0.761   0.588 -0.7705  0.0969 -0.7360
    8phy    C13  210   5.884   0.677   0.608 -0.3706 -0.1121 -0.2529
    8phy     H3  211   5.956   0.644   0.688 -0.5063 -0.8139 -0.4186
    8phy    O33  212   5.878   0.548   0.539  0.2903  0.6160 -0.5055
    8phy    H1B  213   5.873   0.567   0.447  0.3662 -0.5909 -0.7824
    8phy    C12  214   6.000   0.779   0.556 -0.6924 -0.1758 -0.3457
    8phy    O11  215   6.004   0.908   0.605  0.3846 -0.5334  0.0005
    8phy    H1A  216   5.949   0.918   0.680  2.0346  0.8270  1.1224
    9phy    C35  217   3.550   0.896   2.036 -0.5752  0.4642  0.0917
    9phy    C33  218   3.698   0.886   2.008  0.5684 -0.4644 -0.0963
    9phy    C34  219   3.720   0.799   1.881 -0.0856 -0.0881  0.3236
    9phy    C32  220   3.779   1.015   2.026  0.3112 -0.3637  0.1906
    9phy    C31  221   3.923   0.996   2.087  0.0450  0.1395 -0.3295
    9phy    C30  222   4.007   1.122   2.088  0.5061  1.1038 -0.4566
    9phy    C28  223   4.159   1.099   2.124  0.4883 -0.3196  0.1162
    9phy    C29  224   4.237   1.098   1.998 -0.0184 -0.7004 -0.3260
    9phy    C27  225   4.211   1.198   2.231  0.1392 -0.1654  0.5955
    9phy    C26  226   4.309   1.134   2.333  0.0211  0.1985 -0.3430
    9phy    C25  227   4.372   1.236   2.431  0.2741  0.0014 -0.2418
    9phy    C23  228   4.441   1.165   2.550  0.3627 -0.5344 -0.6663
    9phy    C24  229   4.580   1.106   2.527 -0.3395  0.0854 -0.0504
    9phy    C22  230   4.434   1.251   2.682 -0.5398 -0.1217  0.4343
    9phy    C21  231   4.421   1.164   2.809 -0.2940 -0.2289 -0.0777
    9phy    C20  232   4.424   1.238   2.935  0.1730  0.5878 -0.4161
    9phy    C18  233   4.434   1.176   3.080 -0.7436  0.1171  0.2339
    9phy    O01  234   4.524   1.056   3.084  0.5720 -0.6284 -0.1431
    9phy    H01  235   4.476   0.995   3.136 -0.4865  1.6042  1.6524
    9phy    C19  236   4.514   1.277   3.163  0.9655 -0.6171  0.0498
    9phy    C13  237   4.288   1.128   3.129 -0.6525 -0.2075  0.0825
    9phy     H3  238   4.249   1.065   3.045  2.1246 -1.9413  0.0028
    9phy    O33  239   4.195   1.237   3.133 -0.4637 -0.5494  0.6446
    9phy    H1B  240   4.250   1.311   3.145 -2.3799  1.0606 -0.0530
    9phy    C12  241   4.281   1.044   3.258  0.3296  0.8696 -0.2757
    9phy    O11  242   4.379   0.940   3.268 -0.1446  0.2604  0.5863
    9phy    H1A  243   4.388   0.902   3.353 -1.4935 -0.3545  0.4744
   10phy    C35  244   4.907   1.119   1.232 -0.6038 -0.3095 -0.1358
   10phy    C33  245   4.923   1.204   1.357 -0.1200  0.5051  0.2518
   10phy    C34  246   4.868   1.124   1.474  0.2710 -0.0102  0.0764
   10phy    C32  247   5.076   1.233   1.377  0.3916  0.4884 -0.3572
   10phy    C31  248   5.144   1.352   1.313 -0.3428 -0.3502 -0.0238
   10phy    C30  249   5.298   1.349   1.335  0.3362  0.4484  0.0683
   10phy    C28  250   5.361   1.489   1.314  0.2769  0.7038  0.0680
   10phy    C29  251   5.503   1.478   1.380 -0.3098  0.7227  0.0030
   10phy    C27  252   5.388   1.542   1.171  0.3317  0.2702  0.0221
   10phy    C26  253   5.283   1.641   1.114 -0.0758  0.8689 -0.3208
   10phy    C25  254   5.335   1.682   0.976  0.0101 -0.2359  0.2471
   10phy    C23  255   5.237   1.768   0.889  0.0757 -0.7235 -0.0044
   10phy    C24  256   5.286   1.913   0.888  0.3683  0.4106 -0.5402
   10phy    C22  257   5.230   1.720   0.744 -0.0875  0.3593  0.1124
   10phy    C21  258   5.098   1.634   0.722 -0.0904  0.6574  0.6294
   10phy    C20  259   5.086   1.578   0.579 -0.8774 -0.5063  0.0523
   10phy    C18  260   4.982   1.463   0.573  0.0520  0.1598  0.4615
   10phy    O01  261   5.009   1.365   0.672  0.0711  0.1135 -0.2978
   10phy    H01  262   5.097   1.333   0.664  0.1937  0.7756 -1.9020
   10phy    C19  263   5.018   1.392   0.440  0.0761  0.2589 -0.1405
   10phy    C13  264   4.828   1.522   0.567 -0.1220  0.2939  0.1838
   10phy     H3  265   4.819   1.587   0.657  1.5715  0.9458 -0.0663
   10phy    O33  266   4.790   1.621   0.474  0.5024  0.0032  0.1890
   10phy    H1B  267   4.772   1.584   0.389 -3.0840 -1.7017  1.4921
   10phy    C12  268   4.701   1.444   0.616 -0.2932 -0.1898  0.1923
   10phy    O11  269   4.737   1.330   0.694 -0.1561  0.0213 -0.0754
   10phy    H1A  270   4.821   1.339   0.735  0.2024  0.6792 -0.9293
   11phy    C35  271   0.209   2.415   2.466 -0.1160  0.1705  0.5544
   11phy    C33  272   0.111   2.389   2.352 -0.0059  0.9540  0.5758
   11phy    C34  273   0.109   2.504   2.254 -0.0758 -0.1971  0.1108
   11phy    C32  274   0.158   2.256   2.276  0.0956  0.4633 -0.8873
   11phy    C31  275   0.051   2.184   2.187 -0.1891  0.1432 -0.0685
   11phy    C30  276   0.102   2.038   2.167 -0.1899  0.0158 -0.4440
   11phy    C28  277  -0.004   1.954   2.103 -0.3530 -0.2811 -0.1188
   11phy    C29  278   0.024   1.937   1.953  0.1268  0.3461  0.0794
   11phy    C27  279  -0.018   1.820   2.189  0.3720 -0.0698 -0.1813
   11phy    C26  280  -0.163   1.773   2.213 -0.5710  0.3091 -0.0618
   11phy    C25  281  -0.179   1.624   2.246  0.0147  0.9135 -0.0512
   11phy    C23  282  -0.310   1.551   2.282 -0.3390  0.5356 -0.0301
   11phy    C24  283  -0.397   1.516   2.161  0.4036  0.3582  0.8607
   11phy    C22  284  -0.273   1.425   2.358  0.4630  0.2643  0.4772
   11phy    C21  285  -0.292   1.419   2.508  0.3415 -0.3693  0.4783
   11phy    C20  286  -0.210   1.308   2.576 -0.2765 -0.5150  0.5025
   11phy    C18  287  -0.232   1.282   2.731 -0.4041  0.3922 -0.1505
   11phy    O01  288  -0.365   1.238   2.761  0.0781  0.5053 -0.0955
   11phy    H01  289  -0.362   1.172   2.828  2.3021 -2.2511 -2.6278
   11phy    C19  290  -0.133   1.157   2.736 -0.0979 -0.1370 -0.0463
   11phy    C13  291  -0.195   1.399   2.840  0.0419  0.2506 -0.1161
   11phy     H3  292  -0.098   1.447   2.812  0.8332 -0.1341  1.7961
   11phy    O33  293  -0.152   1.341   2.967 -0.4292  0.1552 -0.4830
   11phy    H1B  294  -0.088   1.393   3.011 -0.2851  0.0961 -0.6229
   11phy    C12  295  -0.301   1.508   2.867  0.2910 -0.2391  0.2555
   11phy    O11  296  -0.429   1.461   2.906  0.3148 -0.7170  0.6208
   11phy    H1A  297  -0.460   1.408   2.835 -0.7573  1.4464 -0.6238
   12phy    C35  298   1.317   1.616   2.262 -0.1708 -0.1509 -0.6512
   12phy    C33  299   1.205   1.545   2.175  0.4920  0.2132 -0.3201
   12phy    C34  300   1.266   1.453   2.072 -0.6695 -0.2840 -0.3399
   12phy    C32  301   1.108   1.461   2.254  0.0910  0.2527 -0.1659
   12phy    C31  302   0.965   1.504   2.242  0.1645 -0.3124  0.0730
   12phy    C30  303   0.876   1.396   2.302 -0.3671 -0.0453 -0.6868
   12phy    C28  304   0.726   1.408   2.282 -0.2228 -0.1530 -0.2032
   12phy    C29  305   0.689   1.342   2.148 -0.0002 -0.3528  0.1688
   12phy    C27  306   0.649   1.351   2.400 -0.1211  0.1909  0.0436
   12phy    C26  307   0.528   1.433   2.457 -0.4778 -0.6203  0.4814
   12phy    C25  308   0.430   1.367   2.553  0.5739  0.4051 -0.2873
   12phy    C23  309   0.321   1.455   2.619  0.2386  0.1834 -0.2958
   12phy    C24  310   0.217   1.506   2.521 -0.6042 -0.0112 -0.5724
   12phy    C22  311   0.268   1.385   2.747  0.4686 -0.8177  0.1883
   12phy    C21  312   0.214   1.483   2.852  0.2936 -0.1086 -0.8115
   12phy    C20  313   0.192   1.389   2.974 -0.0892  0.1258  0.1995
   12phy    C18  314   0.146   1.438   3.116  0.2890 -0.0948 -0.1613
   12phy    O01  315   0.018   1.497   3.100  0.0656  0.2062  0.3601
   12phy    H01  316   0.026   1.590   3.087 -1.1252  0.3049  0.2744
   12phy    C19  317   0.116   1.307   3.187 -0.6031 -0.4714 -0.2475
   12phy    C13  318   0.248   1.545   3.187  0.7848 -0.1133  0.3967
   12phy     H3  319   0.286   1.612   3.106 -1.9528  0.7239 -0.3085
   12phy    O33  320   0.367   1.479   3.230  0.6073 -0.1816  0.5575
   12phy    H1B  321   0.350   1.405   3.286 -2.5172  0.5705  0.7280
   12phy    C12  322   0.198   1.643   3.303  0.2461  0.5600  0.1779
   12phy    O11  323   0.089   1.726   3.283  0.0960 -0.5910  0.4597
   12phy    H1A  324   0.096   1.782   3.358 -2.0064  0.0638  0.2060
   13phy    C35  325   4.443   2.605   1.254  0.1501  0.0150  0.2150
   13phy    C33  326   4.508   2.458   1.260  0.0621 -0.3162 -0.1031
   13phy    C34  327   4.511   2.388   1.118 -0.2181 -0.0035 -0.0162
   13phy    C32  328   4.649   2.474   1.320 -0.2232 -0.0221  0.0186
   13phy    C31  329   4.642   2.459   1.475  0.4949 -0.3732  0.7573
   13phy    C30  330   4.778   2.462   1.539 -0.6126  0.5472  0.2035
   13phy    C28  331   4.807   2.454   1.689  0.1529  0.7445  0.2531
   13phy    C29  332   4.935   2.360   1.706  0.3746  0.1595  0.6394
   13phy    C27  333   4.810   2.592   1.756  0.9929 -0.3254  0.1879
   13phy    C26  334   4.799   2.592   1.904 -0.2376 -0.2240  0.5713
   13phy    C25  335   4.802   2.733   1.958  0.0469 -0.7933  0.5840
   13phy    C23  336   4.832   2.730   2.108  0.0334  0.0335 -0.4465
   13phy    C24  337   4.878   2.870   2.145 -0.3787 -0.1122  0.4332
   13phy    C22  338   4.696   2.705   2.186 -0.7372 -0.1019  0.2208
   13phy    C21  339   4.684   2.656   2.325 -0.3807 -0.6136 -0.3718
   13phy    C20  340   4.546   2.647   2.388  0.3139 -0.0718 -0.2557
   13phy    C18  341   4.521   2.617   2.541 -0.0864  0.0138 -0.2874
   13phy    O01  342   4.589   2.719   2.622  0.1799 -0.6433  0.0133
   13phy    H01  343   4.662   2.680   2.667 -0.2210 -0.6891  0.6352
   13phy    C19  344   4.370   2.643   2.545 -0.5158  0.4519  0.0038
   13phy    C13  345   4.569   2.464   2.576  0.0261  0.1389  0.0196
   13phy     H3  346   4.676   2.456   2.542  0.2543  1.8392  0.2513
   13phy    O33  347   4.507   2.370   2.498  0.3795  0.0310  0.5028
   13phy    H1B  348   4.529   2.280   2.514 -1.0799 -0.8660 -1.9347
   13phy    C12  349   4.575   2.423   2.728  0.1729 -0.1466 -0.6510
   13phy    O11  350   4.634   2.298   2.751  0.0735 -0.4996  0.3091
   13phy    H1A  351   4.727   2.306   2.741  0.2793 -2.1494  0.5756
   14phy    C35  352   1.177   3.575   1.274  0.2391  0.2910  0.0672
   14phy    C33  353   1.031   3.609   1.295  0.6084  0.8177  0.2805
   14phy    C34  354   0.966   3.539   1.408 -0.0318 -0.0299 -0.5059
   14phy    C32  355   1.006   3.759   1.273  0.4536 -0.6921  0.2754
   14phy    C31  356   0.876   3.793   1.197  0.3686  0.4723  0.3155
   14phy    C30  357   0.861   3.948   1.193 -0.2910 -0.0129 -0.7836
   14phy    C28  358   0.719   4.007   1.158 -0.4032 -0.2760  0.2882
   14phy    C29  359   0.684   4.115   1.259 -0.1590  0.2572 -0.0585
   14phy    C27  360   0.712   4.071   1.021 -0.4790  0.1238  0.2801
   14phy    C26  361   0.642   3.992   0.919 -0.0906 -0.3718  0.5159
   14phy    C25  362   0.634   4.077   0.790  0.0033 -0.2636  0.2339
   14phy    C23  363   0.570   4.027   0.661  0.4001  0.1342 -0.1443
   14phy    C24  364   0.496   4.136   0.590 -0.1154  0.2589 -0.4303
   14phy    C22  365   0.668   3.957   0.572 -0.0039  0.4398 -0.1725
   14phy    C21  366   0.617   3.841   0.486 -0.2197  0.0043 -0.1925
   14phy    C20  367   0.714   3.777   0.386 -0.0701  0.0510 -0.2062
   14phy    C18  368   0.671   3.636   0.329 -0.1346  0.1105  0.1448
   14phy    O01  369   0.680   3.538   0.434 -0.0060  0.5814  0.2987
   14phy    H01  370   0.765   3.530   0.474  0.3296  1.5243 -0.1962
   14phy    C19  371   0.784   3.610   0.227  0.0896  0.1935  0.7925
   14phy    C13  372   0.528   3.628   0.253 -0.7220 -0.2342 -0.5529
   14phy     H3  373   0.458   3.655   0.336 -0.7344  1.2113 -1.0102
   14phy    O33  374   0.483   3.735   0.161  0.2375 -0.1537 -1.0080
   14phy    H1B  375   0.540   3.738   0.088  1.1664  0.0603 -0.2889
   14phy    C12  376   0.456   3.497   0.223 -0.1909  0.2264 -0.5688
   14phy    O11  377   0.454   3.447   0.090 -0.6933 -0.0230  0.1856
   14phy    H1A  378   0.447   3.516   0.028  1.1163 -1.3285 -1.5795
   15phy    C35  379   0.968   4.084   1.912 -0.6178  0.2244 -0.5760
   15phy    C33  380   0.915   4.095   1.768  0.2581  0.1312  0.5537
   15phy    C34  381   1.023   4.029   1.675 -0.2179  0.1799 -0.3976
   15phy    C32  382   0.781   4.015   1.754 -0.0746 -0.1498  0.0317
   15phy    C31  383   0.651   4.090   1.783 -0.0199  0.5363 -0.0413
   15phy    C30  384   0.527   4.006   1.745 -0.4377  0.1695 -0.2906
   15phy    C28  385   0.389   4.078   1.748 -0.8752  0.2933 -0.1031
   15phy    C29  386   0.331   4.042   1.610 -0.2889 -0.3288 -0.1743
   15phy    C27  387   0.300   4.042   1.867  0.3451 -0.4817 -0.1684
   15phy    C26  388   0.218   4.154   1.944 -0.2469 -0.2975 -0.2899
   15phy    C25  389   0.153   4.135   2.084  0.2671  0.0598  0.5420
   15phy    C23  390   0.131   4.267   2.159 -0.2349  0.2514  0.1301
   15phy    C24  391  -0.013   4.322   2.142  0.1336 -0.2993  0.2241
   15phy    C22  392   0.174   4.234   2.302  0.1324 -0.0811 -0.2191
   15phy    C21  393   0.250   4.347   2.383 -0.6020  0.3855  0.1836
   15phy    C20  394   0.335   4.281   2.491 -0.3622 -0.0304  0.0757
   15phy    C18  395   0.399   4.356   2.617 -0.4840 -0.3281  0.6035
   15phy    O01  396   0.288   4.397   2.697 -0.1018 -0.6135 -0.5552
   15phy    H01  397   0.232   4.322   2.705 -1.3145  0.1454 -1.5337
   15phy    C19  398   0.477   4.251   2.699  0.1718 -0.0767  0.8328
   15phy    C13  399   0.505   4.481   2.580  0.4052  0.6454 -0.0848
   15phy     H3  400   0.459   4.547   2.503  0.0800  0.6072  0.0780
   15phy    O33  401   0.621   4.433   2.512  0.1970 -0.4144  0.4691
   15phy    H1B  402   0.668   4.395   2.584 -1.7477 -1.4083  1.2928
   15phy    C12  403   0.544   4.591   2.694 -0.0229  0.4623  0.3503
   15phy    O11  404   0.445   4.657   2.762 -0.0399 -0.3214  0.4795
   15phy    H1A  405   0.371   4.600   2.757  0.8937 -1.5292 -0.2634
   16phy    C35  406   4.713   4.927   2.200 -0.0400 -0.4012 -0.5783
   16phy    C33  407   4.857   4.982   2.187 -0.2784 -0.3962  0.4687
   16phy    C34  408   4.855   5.124   2.124 -0.3344  0.0401  0.0917
   16phy    C32  409   4.929   4.994   2.318 -0.3248  0.3894 -0.2513
   16phy    C31  410   5.067   4.931   2.315  0.3510  0.2600 -0.2605
   16phy    C30  411   5.147   4.926   2.448 -0.5993 -0.1635 -0.7190
   16phy    C28  412   5.255   4.817   2.437  0.3803 -0.0308  0.2620
   16phy    C29  413   5.391   4.889   2.451  0.0057 -0.3688  0.1355
   16phy    C27  414   5.250   4.720   2.558  0.0344 -0.6145  0.4685
   16phy    C26  415   5.138   4.614   2.553 -0.3211 -0.0743  0.4797
   16phy    C25  416   5.137   4.533   2.680 -0.5614  0.0971 -0.4144
   16phy    C23  417   5.008   4.440   2.692 -0.1563  0.2218 -0.3616
   16phy    C24  418   5.017   4.307   2.610  0.3919  0.3429 -0.1988
   16phy    C22  419   4.996   4.388   2.832  0.0412 -0.0666 -0.5175
   16phy    C21  420   4.897   4.476   2.919 -0.3173 -0.6940  0.2987
   16phy    C20  421   4.875   4.425   3.059 -0.0116 -0.7071 -0.1088
   16phy    C18  422   4.773   4.496   3.158 -0.2567 -0.1101 -0.5842
   16phy    O01  423   4.650   4.501   3.090 -0.4913 -0.2377 -0.3630
   16phy    H01  424   4.650   4.583   3.044 -0.1483 -0.1533 -0.2111
   16phy    C19  425   4.750   4.382   3.261 -0.1483  0.0806 -0.5539
   16phy    C13  426   4.827   4.643   3.210 -0.2128 -0.8472 -0.1756
   16phy     H3  427   4.861   4.704   3.122  2.8270  0.0271  1.4639
   16phy    O33  428   4.954   4.629   3.274  0.7236  0.1139 -0.5847
   16phy    H1B  429   5.017   4.683   3.231  2.1032 -1.4975 -0.6770
   16phy    C12  430   4.732   4.728   3.297  0.4526 -0.4796 -0.0258
   16phy    O11  431   4.770   4.859   3.321 -0.2374 -0.2675  0.4961
   16phy    H1A  432   4.860   4.856   3.347 -0.1301 -3.7701  0.1942
   17phy    C35  433   4.001   4.559   1.346 -0.0549 -0.0785 -0.2184
   17phy    C33  434   3.899   4.531   1.456 -0.4460  0.0988  0.0281
   17phy    C34  435   3.801   4.645   1.458 -0.2541 -0.4966  0.0100
   17phy    C32  436   3.838   4.387   1.447  0.1607 -0.0746 -0.2382
   17phy    C31  437   3.811   4.320   1.582  0.6685 -0.0089  0.2498
   17phy    C30  438   3.734   4.187   1.570  0.4245 -0.9757  0.2092
   17phy    C28  439   3.733   4.100   1.693  0.9608  0.9015 -0.3616
   17phy    C29  440   3.622   3.998   1.684  0.3405 -0.5673 -0.1571
   17phy    C27  441   3.865   4.022   1.726 -0.1904 -0.0821 -0.0784
   17phy    C26  442   3.904   4.008   1.873 -0.7706 -0.1144 -0.2429
   17phy    C25  443   4.019   3.907   1.886  0.2983 -0.2321 -0.4260
   17phy    C23  444   4.041   3.880   2.035 -0.0077 -0.6641 -0.2670
   17phy    C24  445   3.992   3.742   2.074 -0.2239 -0.1334  0.6993
   17phy    C22  446   4.186   3.920   2.082 -0.3237  0.4422  0.1112
   17phy    C21  447   4.191   3.963   2.223 -0.3310  0.2372 -0.0905
   17phy    C20  448   4.332   4.003   2.261  0.5279  0.1879  0.2302
   17phy    C18  449   4.356   4.091   2.391  0.5512  0.1640 -0.0290
   17phy    O01  450   4.300   4.026   2.508 -0.1756  0.2754  0.3745
   17phy    H01  451   4.318   3.934   2.506 -0.6368  0.1855  0.4190
   17phy    C19  452   4.507   4.065   2.403 -0.0457  0.2563  0.4517
   17phy    C13  453   4.315   4.246   2.380 -0.3460 -0.7478  0.2058
   17phy     H3  454   4.360   4.285   2.285 -3.3937  0.4661 -0.8565
   17phy    O33  455   4.389   4.323   2.475 -0.1619  0.4242  0.2903
   17phy    H1B  456   4.375   4.414   2.461  0.2159  0.0434 -4.3859
   17phy    C12  457   4.164   4.297   2.386 -0.3274  0.3225  0.5259
   17phy    O11  458   4.138   4.432   2.367 -0.2191  0.0491 -0.4520
   17phy    H1A  459   4.106   4.460   2.451  0.6575 -2.0918  0.6785
   18phy    C35  460   0.365   2.848   0.962 -0.4436  0.2380  0.5945
   18phy    C33  461   0.475   2.925   1.025  0.4984 -0.2494  0.2235
   18phy    C34  462   0.606   2.856   1.027  0.4614  0.0646 -0.5386
   18phy    C32  463   0.505   3.051   0.944 -0.4896  0.3620  0.1366
   18phy    C31  464   0.501   3.179   1.030 -0.4187  0.6610  0.7104
   18phy    C30  465   0.513   3.312   0.965  0.2182  0.0389  0.3500
   18phy    C28  466   0.503   3.440   1.060 -0.4068  0.1310  0.0591
   18phy    C29  467   0.640   3.465   1.130  0.6172  0.0423 -0.5958
   18phy    C27  468   0.468   3.570   0.986 -0.2838  0.5442  0.0578
   18phy    C26  469   0.319   3.576   0.957 -0.6087 -0.6454 -0.4513
   18phy    C25  470   0.300   3.699   0.868  0.7425  0.3483 -0.4600
   18phy    C23  471   0.169   3.716   0.782 -0.9067 -0.6609 -0.0158
   18phy    C24  472   0.140   3.869   0.781  0.3992  0.0514  0.1857
   18phy    C22  473   0.172   3.665   0.638 -0.6227 -0.5399  0.8899
   18phy    C21  474   0.047   3.598   0.581  0.1733  0.3150  0.1293
   18phy    C20  475   0.046   3.567   0.428 -0.3175 -0.1795  0.4457
   18phy    C18  476  -0.081   3.502   0.369  0.1938  0.5026  0.4409
   18phy    O01  477  -0.122   3.391   0.456  0.1006 -0.0685 -0.2748
   18phy    H01  478  -0.187   3.329   0.430 -1.2299  1.1188  0.0818
   18phy    C19  479  -0.040   3.429   0.241  0.2868 -0.4934  0.2996
   18phy    C13  480  -0.207   3.603   0.355  0.5546 -0.1704  0.2062
   18phy     H3  481  -0.223   3.635   0.461  1.8935 -0.6595  0.5797
   18phy    O33  482  -0.190   3.736   0.299 -0.7961 -0.0039  0.4664
   18phy    H1B  483  -0.127   3.782   0.350  0.8614  0.9229 -2.1770
   18phy    C12  484  -0.359   3.564   0.363 -0.0751  0.4221 -0.2887
   18phy    O11  485  -0.389   3.447   0.439 -0.3976  0.2164  0.3757
   18phy    H1A  486  -0.379   3.463   0.531 -1.7405  4.1051  0.0431
   19phy    C35  487   5.106   4.477   1.618  0.5650 -0.0929 -0.3391
   19phy    C33  488   5.096   4.334   1.574  0.5645  0.3756  0.1211
   19phy    C34  489   5.113   4.247   1.700  0.1232  0.1918  0.0210
   19phy    C32  490   4.973   4.296   1.487 -0.8500  0.0998 -0.2410
   19phy    C31  491   4.994   4.173   1.391  0.2170 -0.2570 -0.6935
   19phy    C30  492   4.879   4.164   1.289 -0.5778 -0.0603  0.1781
   19phy    C28  493   4.879   4.033   1.209 -0.0488  0.1254 -0.2181
   19phy    C29  494   4.783   3.941   1.276  0.6854  0.1994 -0.3838
   19phy    C27  495   4.819   4.064   1.071 -0.0159 -0.0556 -0.1510
   19phy    C26  496   4.907   4.043   0.946 -0.3918  0.0430  0.1923
   19phy    C25  497   4.824   4.025   0.818  0.1505 -0.0559 -0.4564
   19phy    C23  498   4.906   3.970   0.697  0.3013 -0.1704  0.2177
   19phy    C24  499   4.867   3.828   0.665 -0.3207 -0.5376  0.5143
   19phy    C22  500   4.889   4.045   0.562 -0.3876 -0.6155  0.6146
   19phy    C21  501   5.028   4.072   0.507 -0.2282  0.1679 -0.7325
   19phy    C20  502   5.038   4.084   0.356 -0.7095 -0.1186 -0.0689
   19phy    C18  503   5.182   4.107   0.286 -0.2304  0.1801  0.5451
   19phy    O01  504   5.248   4.223   0.343 -0.0374  0.1259 -0.4275
   19phy    H01  505   5.189   4.293   0.361 -2.1285 -1.0635 -2.2639
   19phy    C19  506   5.142   4.141   0.138  0.2131 -0.0369 -0.2379
   19phy    C13  507   5.277   3.976   0.305 -0.1633 -0.1696  0.0739
   19phy     H3  508   5.302   3.975   0.415  0.8738  2.1507 -0.0858
   19phy    O33  509   5.205   3.851   0.295 -0.0738  0.3678  0.0597
   19phy    H1B  510   5.213   3.826   0.205 -2.1612  2.1087 -0.6937
   19phy    C12  511   5.432   3.957   0.278  0.3646  0.0839 -0.0465
   19phy    O11  512   5.465   3.922   0.148 -0.7722  0.2650 -0.4142
   19phy    H1A  513   5.532   3.857   0.150 -0.2204  0.8551  1.0182
   20phy    C35  514   3.815   0.229   1.553  0.1570 -0.4609  0.2485
   20phy    C33  515   3.940   0.227   1.634  0.9506 -0.0230  0.5343
   20phy    C34  516   4.045   0.143   1.549 -0.1332  0.3550 -0.2266
   20phy    C32  517   3.982   0.369   1.679 -0.2004  0.3416  0.0238
   20phy    C31  518   4.092   0.386   1.777 -0.0241 -0.9018 -0.0153
   20phy    C30  519   4.083   0.539   1.818  0.0580  0.1183  0.1137
   20phy    C28  520   4.213   0.574   1.881 -0.3264  0.1602 -0.5955
   20phy    C29  521   4.300   0.662   1.785 -0.1196  0.4142 -0.1265
   20phy    C27  522   4.191   0.645   2.016 -0.3896  0.0876  0.0502
   20phy    C26  523   4.294   0.614   2.127 -0.2834  0.5572 -0.0959
   20phy    C25  524   4.285   0.711   2.244 -0.6237 -0.1235  0.1781
   20phy    C23  525   4.393   0.674   2.350 -0.8850  0.1642  0.2495
   20phy    C24  526   4.530   0.740   2.320  0.2861 -0.1255 -0.1380
   20phy    C22  527   4.335   0.737   2.484 -0.6031 -0.2425  0.1333
   20phy    C21  528   4.274   0.644   2.586  0.4235 -0.2903 -0.3628
   20phy    C20  529   4.228   0.708   2.725 -0.4291 -0.1180  0.2839
   20phy    C18  530   4.168   0.614   2.835  0.9200  0.0747 -0.1157
   20phy    O01  531   4.252   0.500   2.851 -0.0312 -0.3290 -0.5492
   20phy    H01  532   4.343   0.522   2.856 -0.2524  1.0612 -1.9475
   20phy    C19  533   4.197   0.698   2.959 -0.4029  0.4209  0.2942
   20phy    C13  534   4.009   0.583   2.825  0.8671 -0.1633 -0.1493
   20phy     H3  535   3.951   0.678   2.814 -1.3429 -1.5105 -0.7666
   20phy    O33  536   3.952   0.532   2.949  0.1290  0.3805 -0.2587
   20phy    H1B  537   4.002   0.459   2.980  0.7464  1.5923  1.7651
   20phy    C12  538   3.950   0.494   2.713 -0.2905  0.1823 -0.0244
   20phy    O11  539   3.808   0.482   2.707 -0.3705  0.2655 -0.0809
   20phy    H1A  540   3.775   0.533   2.778  1.3748  0.0011  0.9773
   21phy    C35  541   0.141   3.601   1.375  0.3840 -0.0934  0.3961
   21phy    C33  542   0.114   3.752   1.392  0.9084  0.1666 -0.1537
   21phy    C34  543   0.084   3.808   1.533  0.4185 -0.0880  0.6188
   21phy    C32  544   0.216   3.839   1.316  0.3269 -0.1028 -0.0178
   21phy    C31  545   0.157   3.946   1.222  0.3142  0.2733 -0.1900
   21phy    C30  546   0.249   4.061   1.176  0.4739  0.7693 -0.5029
   21phy    C28  547   0.175   4.167   1.093 -0.0734 -0.0381  0.1592
   21phy    C29  548   0.118   4.272   1.188 -0.1456 -0.3005 -0.5378
   21phy    C27  549   0.269   4.238   0.998 -0.1549  0.2917  0.0198
   21phy    C26  550   0.210   4.275   0.856 -0.0536  0.1118  0.5610
   21phy    C25  551   0.287   4.394   0.798 -0.0989 -0.1869 -0.1809
   21phy    C23  552   0.200   4.482   0.702 -0.7196  0.1456  0.2709
   21phy    C24  553   0.150   4.612   0.761 -0.2193  0.7718 -0.1817
   21phy    C22  554   0.299   4.519   0.588  0.6986 -0.1503 -0.0628
   21phy    C21  555   0.268   4.459   0.459 -0.1595 -0.2581 -0.2553
   21phy    C20  556   0.370   4.483   0.348 -0.2202 -0.0939 -0.1500
   21phy    C18  557   0.342   4.436   0.204 -1.0218  0.3780  0.1413
   21phy    O01  558   0.295   4.301   0.203  0.0496  0.4574 -0.2636
   21phy    H01  559   0.230   4.296   0.270  1.3226  2.6814  1.2879
   21phy    C19  560   0.486   4.423   0.135  0.3014  0.0614  0.0110
   21phy    C13  561   0.244   4.541   0.131 -0.1975 -0.0996  0.4557
   21phy     H3  562   0.152   4.540   0.195 -0.9439  0.2730 -0.5868
   21phy    O33  563   0.277   4.677   0.143 -0.1303 -0.3031 -0.5117
   21phy    H1B  564   0.314   4.712   0.064  1.4746  0.5344  0.5417
   21phy    C12  565   0.156   4.502   0.000  0.7955 -0.0491  0.0087
   21phy    O11  566   0.214   4.534  -0.127 -0.0158  0.7013 -0.0597
   21phy    H1A  567   0.200   4.453  -0.171  1.4039  0.2835  0.1857
   22phy    C35  568   2.537   4.757   1.463  0.1766  0.3204 -0.1850
   22phy    C33  569   2.612   4.655   1.544  0.2732  0.6704 -1.0540
   22phy    C34  570   2.620   4.700   1.695  0.2072  0.0243  0.1332
   22phy    C32  571   2.547   4.510   1.522  1.2082 -0.1933  0.1913
   22phy    C31  572   2.661   4.408   1.495  0.1682 -0.0215  0.9219
   22phy    C30  573   2.603   4.262   1.508 -0.0200  0.5279 -0.0844
   22phy    C28  574   2.692   4.141   1.479 -1.2880  0.2100  0.2239
   22phy    C29  575   2.688   4.051   1.602 -0.3122 -0.3888  0.0002
   22phy    C27  576   2.668   4.070   1.340 -0.0674 -0.6496  0.1915
   22phy    C26  577   2.729   4.123   1.215  0.3095 -0.2743 -0.3786
   22phy    C25  578   2.716   4.024   1.096 -0.3338  0.3693  0.4390
   22phy    C23  579   2.772   4.085   0.965  0.1770  0.0113  0.1114
   22phy    C24  580   2.922   4.060   0.944 -0.4179 -0.0679  0.1704
   22phy    C22  581   2.703   4.021   0.844 -0.1120 -0.6943  0.3989
   22phy    C21  582   2.702   4.088   0.713  0.0187 -0.4177  0.5597
   22phy    C20  583   2.616   4.008   0.614 -0.5654 -0.7440  0.1243
   22phy    C18  584   2.611   4.062   0.465 -0.0220  0.7203 -0.2876
   22phy    O01  585   2.548   4.191   0.448  0.1184  0.2063 -0.5833
   22phy    H01  586   2.535   4.200   0.355  1.2162 -1.8859 -1.0067
   22phy    C19  587   2.510   3.953   0.410 -0.2591  0.2427 -0.0281
   22phy    C13  588   2.758   4.065   0.394  0.1601 -0.3065 -0.6077
   22phy     H3  589   2.809   4.145   0.455 -1.5924 -0.6833  1.4765
   22phy    O33  590   2.858   3.967   0.404 -0.7603 -0.3819 -0.1470
   22phy    H1B  591   2.945   4.002   0.402 -0.9542  0.0930 -0.2582
   22phy    C12  592   2.783   4.145   0.263 -0.1391  0.5224 -0.0185
   22phy    O11  593   2.701   4.260   0.232 -0.4915 -0.0961  0.7613
   22phy    H1A  594   2.752   4.319   0.179  0.8690 -2.1732 -0.3816
   23phy    C35  595   1.191   3.133   1.668 -0.2618  0.2467 -0.1600
   23phy    C33  596   1.138   3.123   1.808 -0.1821 -0.0465  0.1347
   23phy    C34  597   1.086   2.983   1.844  0.0826  0.4448 -0.0886
   23phy    C32  598   1.267   3.156   1.889  0.5362 -0.0189 -0.7457
   23phy    C31  599   1.237   3.258   2.002  0.4854  0.0510  0.0547
   23phy    C30  600   1.354   3.293   2.093 -0.3437 -0.0224  0.2745
   23phy    C28  601   1.329   3.397   2.205  0.4184  0.4079  0.1056
   23phy    C29  602   1.387   3.347   2.338 -0.3346  0.5773 -0.2404
   23phy    C27  603   1.373   3.542   2.162  0.1427 -0.0751 -0.3821
   23phy    C26  604   1.316   3.657   2.242  0.0969  0.5502 -0.2371
   23phy    C25  605   1.336   3.802   2.205 -0.0537  0.3514  1.0406
   23phy    C23  606   1.264   3.911   2.279 -0.4762  0.3917 -0.3163
   23phy    C24  607   1.344   4.037   2.271  0.0205 -0.0198 -0.0217
   23phy    C22  608   1.118   3.925   2.237  0.1432  0.2862  0.1153
   23phy    C21  609   1.025   3.954   2.362 -0.2323 -0.0691 -0.2419
   23phy    C20  610   0.874   3.952   2.325 -0.3263 -0.1260  0.3021
   23phy    C18  611   0.765   3.978   2.441 -0.1039  0.0713  0.0291
   23phy    O01  612   0.779   4.114   2.479  0.0091 -0.0066  0.1794
   23phy    H01  613   0.824   4.152   2.406  1.7559 -1.4606  0.4033
   23phy    C19  614   0.637   3.985   2.357 -0.9016 -0.1725 -0.5460
   23phy    C13  615   0.766   3.863   2.555  0.3046 -0.3868 -0.3145
   23phy     H3  616   0.872   3.833   2.571  0.5432  0.1210 -0.8919
   23phy    O33  617   0.710   3.740   2.512 -0.3153 -0.0507  0.2760
   23phy    H1B  618   0.776   3.675   2.524  0.2319  0.4364 -0.0739
   23phy    C12  619   0.710   3.906   2.700  0.0382  0.5319 -0.5672
   23phy    O11  620   0.773   4.011   2.756  0.2790 -0.2332  0.4581
   23phy    H1A  621   0.866   3.994   2.760  0.8789  2.6554  1.3578
   24phy    C35  622   0.091   4.715   1.942 -0.3954 -0.0218 -0.0702
   24phy    C33  623   0.224   4.771   1.984 -0.3105  0.0512 -0.4758
   24phy    C34  624   0.345   4.694   1.931 -0.3374 -0.5745  0.0563
   24phy    C32  625   0.225   4.927   1.959 -1.1510 -0.3434  0.0387
   24phy    C31  626   0.285   5.002   2.079  0.3508 -0.4234 -0.0007
   24phy    C30  627   0.240   5.144   2.073 -0.5504 -0.2486  0.3145
   24phy    C28  628   0.288   5.249   2.176  0.1811  0.4193  0.4064
   24phy    C29  629   0.372   5.353   2.097  0.0301  0.4367 -0.3720
   24phy    C27  630   0.164   5.314   2.238  0.4292 -0.0059  0.5548
   24phy    C26  631   0.161   5.314   2.392 -0.2943 -0.1339 -0.2690
   24phy    C25  632   0.025   5.374   2.435  0.3375 -0.4414  0.1969
   24phy    C23  633   0.007   5.381   2.585 -0.2412 -0.4841  0.0890
   24phy    C24  634  -0.044   5.516   2.632 -0.2936  0.0054 -0.1123
   24phy    C22  635  -0.085   5.265   2.635  0.0105 -0.3959 -0.0124
   24phy    C21  636  -0.059   5.210   2.773  0.2887 -0.5587  0.1124
   24phy    C20  637  -0.177   5.124   2.817 -0.4015  0.2398  0.1975
   24phy    C18  638  -0.166   5.048   2.954 -0.4237 -0.1771 -0.4139
   24phy    O01  639  -0.116   5.136   3.059  0.1729 -0.1381  0.6736
   24phy    H01  640  -0.120   5.083   3.137  2.3716 -1.5549 -0.0572
   24phy    C19  641  -0.317   5.027   2.983  0.3550  0.5848 -0.0282
   24phy    C13  642  -0.085   4.908   2.953 -0.4391 -0.2879  0.4127
   24phy     H3  643  -0.128   4.844   2.872 -2.0526 -0.5110  1.3936
   24phy    O33  644  -0.116   4.832   3.070  0.4568  0.2884  0.1985
   24phy    H1B  645  -0.089   4.869   3.152  0.8611 -2.1834  1.2908
   24phy    C12  646   0.074   4.897   2.937 -0.2060 -0.2155  0.2864
   24phy    O11  647   0.148   4.962   3.035 -0.1770  0.1464  0.0803
   24phy    H1A  648   0.225   4.995   2.993 -0.2544  1.6659  1.0632
   25phy    C35  649   2.005   0.113   0.343  0.0431  0.0621  0.6114
   25phy    C33  650   1.942  -0.018   0.299 -0.4254  0.0654  0.1962
   25phy    C34  651   2.048  -0.125   0.301  0.1204  0.1910  0.0462
   25phy    C32  652   1.828  -0.048   0.398 -0.2694  0.0632  0.0714
   25phy    C31  653   1.727  -0.162   0.372  0.3931  0.8503 -0.0382
   25phy    C30  654   1.622  -0.156   0.481  0.0949 -0.2770 -0.9684
   25phy    C28  655   1.524  -0.269   0.512 -0.1690 -0.9496 -0.1700
   25phy    C29  656   1.584  -0.389   0.593  0.0424 -0.9366  0.0436
   25phy    C27  657   1.416  -0.211   0.599  0.2087 -0.3519  0.0794
   25phy    C26  658   1.273  -0.260   0.574 -0.1589 -0.1030  0.1428
   25phy    C25  659   1.155  -0.207   0.663  0.5190 -0.0385  0.1114
   25phy    C23  660   1.007  -0.240   0.621  0.3775 -0.3133  0.1861
   25phy    C24  661   0.913  -0.246   0.744 -0.1462  0.3848 -0.1250
   25phy    C22  662   0.951  -0.146   0.512 -0.4438 -0.0404 -0.0070
   25phy    C21  663   0.920  -0.226   0.391  0.0303 -0.4763  0.3183
   25phy    C20  664   0.830  -0.159   0.287  0.7603  0.4840  0.2459
   25phy    C18  665   0.849  -0.212   0.139 -0.6512 -0.2537 -0.3909
   25phy    O01  666   0.991  -0.230   0.116 -0.5989 -0.5282  0.3090
   25phy    H01  667   1.036  -0.148   0.126 -1.1043 -0.3840  1.6277
   25phy    C19  668   0.809  -0.103   0.045  0.0910  0.1860 -0.4844
   25phy    C13  669   0.778  -0.356   0.113 -0.2398  0.1656  0.0490
   25phy     H3  670   0.809  -0.418   0.201  0.6818  0.0128 -0.3736
   25phy    O33  671   0.635  -0.355   0.140  0.1368  0.0566 -0.0047
   25phy    H1B  672   0.620  -0.328   0.228  0.2046 -3.2184  1.1728
   25phy    C12  673   0.832  -0.467   0.019 -0.2448  0.3281  0.6574
   25phy    O11  674   0.976  -0.485   0.009  0.8494 -0.4408  0.4094
   25phy    H1A  675   1.013  -0.406   0.045  1.7228 -0.1249 -1.1035
   26phy    C35  676   1.773   0.159   2.481  0.2582 -0.8953 -0.6344
   26phy    C33  677   1.744   0.077   2.357 -0.3918 -0.2471  0.2028
   26phy    C34  678   1.870   0.090   2.264  0.2090 -0.1756 -0.6100
   26phy    C32  679   1.700  -0.072   2.386  0.5186 -0.1636  0.3373
   26phy    C31  680   1.563  -0.110   2.325 -0.1930 -0.0767  0.4745
   26phy    C30  681   1.552  -0.256   2.330 -0.5304  0.3602 -0.3921
   26phy    C28  682   1.409  -0.299   2.277 -0.6071  0.2966 -0.9548
   26phy    C29  683   1.413  -0.415   2.180  0.0421 -0.0682 -0.3371
   26phy    C27  684   1.303  -0.340   2.386 -0.0687  0.5317 -0.2002
   26phy    C26  685   1.247  -0.239   2.484  0.0867  0.2626  0.0375
   26phy    C25  686   1.154  -0.307   2.580  0.5100 -0.2855 -0.3301
   26phy    C23  687   1.093  -0.219   2.692  0.0493 -0.1382 -0.1702
   26phy    C24  688   0.950  -0.261   2.723  0.0013 -0.3121  0.3984
   26phy    C22  689   1.186  -0.212   2.811 -0.2594  0.0467  0.1128
   26phy    C21  690   1.175  -0.081   2.901 -0.0214 -0.4066  0.1780
   26phy    C20  691   1.277  -0.076   3.016 -0.1058 -0.2007  0.5852
   26phy    C18  692   1.235   0.025   3.129  0.0052 -0.8271 -0.0640
   26phy    O01  693   1.113  -0.024   3.188 -0.1153  0.0641  0.1437
   26phy    H01  694   1.092   0.030   3.261  1.1487  2.8077 -1.3816
   26phy    C19  695   1.344  -0.012   3.231 -0.1285 -0.5579  0.2151
   26phy    C13  696   1.228   0.187   3.087 -0.1991  0.0856 -0.2721
   26phy     H3  697   1.287   0.201   2.992 -0.5817 -0.9992 -0.6791
   26phy    O33  698   1.298   0.274   3.173  0.4122  0.3677  0.5692
   26phy    H1B  699   1.341   0.342   3.126  0.0345  1.4210  1.7109
   26phy    C12  700   1.091   0.254   3.050 -0.1807 -0.4377 -0.2572
   26phy    O11  701   1.021   0.321   3.150 -0.0480  0.0591  0.0627
   26phy    H1A  702   1.057   0.405   3.168 -0.0780  0.3113 -0.9715
   27phy    C35  703   0.229   0.706   1.216  0.3782 -0.1749 -0.0183
   27phy    C33  704   0.276   0.850   1.206 -0.3652 -0.4824  0.0468
   27phy    C34  705   0.157   0.941   1.257 -0.6744 -0.4211 -0.2425
   27phy    C32  706   0.405   0.875   1.287  0.5422  0.0664 -0.7375
   27phy    C31  707   0.539   0.845   1.220 -0.0576  0.4226 -0.0293
   27phy    C30  708   0.649   0.844   1.328 -0.0693  0.3490  0.8847
   27phy    C28  709   0.793   0.834   1.268 -0.4318 -0.1384 -0.1826
   27phy    C29  710   0.883   0.926   1.348  0.0136  0.8502  0.2321
   27phy    C27  711   0.853   0.694   1.271 -0.1837 -0.0577  0.3331
   27phy    C26  712   0.933   0.649   1.148 -0.1902 -0.1700 -0.4967
   27phy    C25  713   0.970   0.504   1.155  0.2834  0.3841 -0.0695
   27phy    C23  714   1.059   0.448   1.036 -0.0910  0.4498  1.1958
   27phy    C24  715   1.157   0.341   1.100  0.4423 -0.7084  0.3200
   27phy    C22  716   0.980   0.372   0.925  0.0474 -0.4080 -0.2924
   27phy    C21  717   1.019   0.379   0.782  0.3582  0.4622 -0.2794
   27phy    C20  718   0.929   0.278   0.705  0.3479  0.2713  1.0339
   27phy    C18  719   0.940   0.282   0.542  0.4865 -0.5651 -0.4975
   27phy    O01  720   0.933   0.422   0.500  0.1409  0.1489 -0.1194
   27phy    H01  721   0.850   0.451   0.533  0.7294 -0.1124  1.6683
   27phy    C19  722   0.806   0.213   0.504 -0.2493  0.1533  0.4205
   27phy    C13  723   1.066   0.220   0.468 -0.1290  0.3240 -0.1674
   27phy     H3  724   1.092   0.132   0.532 -0.8803  2.3821  3.2236
   27phy    O33  725   1.051   0.156   0.340 -0.1723 -0.3279 -0.5437
   27phy    H1B  726   1.010   0.220   0.285  0.2010 -1.2278 -1.9087
   27phy    C12  727   1.210   0.265   0.480 -0.1651  0.0628 -0.5108
   27phy    O11  728   1.243   0.374   0.397  0.0689 -0.5206  0.7654
   27phy    H1A  729   1.264   0.333   0.316 -0.3610 -1.6890  1.2200
   28phy    C35  730   3.282   2.038   0.919 -0.3894  0.1727  0.1037
   28phy    C33  731   3.252   1.927   0.820 -0.0394 -0.7588 -0.0530
   28phy    C34  732   3.384   1.859   0.782 -0.5713 -0.1157 -0.0723
   28phy    C32  733   3.151   1.824   0.880  0.1630  0.4470  0.0589
   28phy    C31  734   3.073   1.746   0.770  0.1724 -0.1027 -0.0687
   28phy    C30  735   2.989   1.636   0.843  0.4784 -0.0582  1.2222
   28phy    C28  736   2.877   1.569   0.764  0.1321 -0.0256  0.2667
   28phy    C29  737   2.875   1.413   0.790 -0.4707  0.2607 -0.1105
   28phy    C27  738   2.741   1.631   0.800  0.4289 -0.0959  0.0926
   28phy    C26  739   2.628   1.634   0.694 -0.8445 -0.2403  0.2600
   28phy    C25  740   2.508   1.716   0.757  0.2840  0.4795  0.3141
   28phy    C23  741   2.401   1.767   0.656 -0.6719 -0.0725 -0.4648
   28phy    C24  742   2.264   1.742   0.712  0.1875 -0.0125  0.2103
   28phy    C22  743   2.418   1.916   0.616 -0.7159  0.0928 -0.3258
   28phy    C21  744   2.373   1.970   0.479  0.0899 -0.2388  0.4888
   28phy    C20  745   2.443   2.103   0.456  0.3666 -0.5866 -0.4361
   28phy    C18  746   2.415   2.184   0.326  0.1209 -0.0564 -0.1025
   28phy    O01  747   2.440   2.099   0.220 -0.1209 -0.2834  0.1086
   28phy    H01  748   2.530   2.102   0.194 -0.1737 -1.7683 -0.3102
   28phy    C19  749   2.528   2.290   0.330  0.2558  0.7282 -0.8319
   28phy    C13  750   2.266   2.245   0.317  0.5584  0.7566  0.1276
   28phy     H3  751   2.197   2.158   0.329  1.6420 -0.1847 -0.2427
   28phy    O33  752   2.220   2.322   0.429  0.3383 -0.0519  0.1296
   28phy    H1B  753   2.288   2.379   0.459  0.7443 -1.3035  1.6853
   28phy    C12  754   2.205   2.294   0.182 -0.4958  0.1669  0.2966
   28phy    O11  755   2.205   2.433   0.159 -0.3237 -0.4017  0.0443
   28phy    H1A  756   2.231   2.474   0.239  1.1851  0.2418 -0.7512
   29phy    C35  757   0.962   5.054   1.133  0.4249  0.0256 -0.2418
   29phy    C33  758   1.111   5.033   1.106 -0.6995  0.0928  0.3271
   29phy    C34  759   1.210   5.131   1.178  0.2860  0.6039  0.1079
   29phy    C32  760   1.158   4.889   1.128  0.1417  0.3017  0.1543
   29phy    C31  761   1.220   4.820   1.013 -0.2362 -0.1650 -0.1689
   29phy    C30  762   1.193   4.663   1.023  0.6057 -0.1577  0.5247
   29phy    C28  763   1.261   4.570   0.921 -0.1151 -0.2631 -0.3502
   29phy    C29  764   1.405   4.536   0.957 -0.2597 -0.1264  0.6259
   29phy    C27  765   1.175   4.443   0.917 -0.2268  0.0713  0.5942
   29phy    C26  766   1.187   4.351   0.794 -0.2739 -0.1431 -0.3277
   29phy    C25  767   1.083   4.237   0.810  0.3781 -0.2039  0.3359
   29phy    C23  768   1.102   4.117   0.713 -0.4215 -0.5602 -0.6033
   29phy    C24  769   1.075   3.989   0.784  0.0619  0.7760 -0.6587
   29phy    C22  770   1.011   4.123   0.589 -0.5099 -0.1168  0.0958
   29phy    C21  771   1.086   4.100   0.457 -0.0577 -0.4501 -0.0909
   29phy    C20  772   0.993   4.119   0.334  0.4590  0.5406  0.2635
   29phy    C18  773   1.050   4.085   0.192  0.4396  0.3169  0.1927
   29phy    O01  774   1.192   4.110   0.189 -0.3361  0.5521 -0.1382
   29phy    H01  775   1.228   4.104   0.103 -0.9956  0.1180 -0.3939
   29phy    C19  776   0.984   4.195   0.103 -0.1320 -0.0043  0.4206
   29phy    C13  777   1.029   3.937   0.130  0.0322  0.1314 -0.4388
   29phy     H3  778   0.966   3.886   0.207  0.4940 -0.9997 -0.7932
   29phy    O33  779   0.939   3.914   0.020 -0.3323 -0.2896  0.5114
   29phy    H1B  780   0.984   3.914  -0.062 -2.0384  1.7706 -0.5320
   29phy    C12  781   1.122   3.816   0.154  0.5098 -0.1871 -0.0485
   29phy    O11  782   1.166   3.751   0.041 -0.2177 -0.4503 -0.5500
   29phy    H1A  783   1.127   3.666   0.043  1.8105 -1.4576  1.4967
   30phy    C35  784   1.084   4.583   1.459 -0.6359  0.1180 -0.2426
   30phy    C33  785   0.986   4.501   1.375 -0.0214 -0.4077 -0.5518
   30phy    C34  786   0.908   4.432   1.487  0.2136 -0.5039 -0.6102
   30phy    C32  787   0.906   4.579   1.271 -0.2356  0.6197  0.0054
   30phy    C31  788   0.824   4.502   1.176  0.0141  0.2633  0.5642
   30phy    C30  789   0.761   4.605   1.082  0.2279 -0.2273  0.3955
   30phy    C28  790   0.652   4.555   0.993  0.6027  0.3315  0.1794
   30phy    C29  791   0.518   4.617   1.034  0.0933  0.1851 -0.1683
   30phy    C27  792   0.672   4.603   0.849  0.1813 -0.0868  0.4421
   30phy    C26  793   0.706   4.493   0.748  0.2408 -0.0551 -0.0532
   30phy    C25  794   0.737   4.560   0.613  0.0862  0.2348  0.3886
   30phy    C23  795   0.821   4.472   0.520 -1.1785 -0.2959 -0.0009
   30phy    C24  796   0.738   4.379   0.422  0.1847 -0.0723 -0.3172
   30phy    C22  797   0.920   4.561   0.445  0.1424 -0.3885  0.5206
   30phy    C21  798   1.043   4.496   0.379  0.6235 -0.3692  0.7962
   30phy    C20  799   1.127   4.607   0.316  0.5724 -0.3885  0.5965
   30phy    C18  800   1.261   4.583   0.247  0.2693  0.6546  0.3800
   30phy    O01  801   1.352   4.542   0.353  0.0221 -0.2110  0.0541
   30phy    H01  802   1.345   4.597   0.428  1.5646 -0.6439  0.5570
   30phy    C19  803   1.287   4.722   0.186 -0.1090  0.2934  0.3546
   30phy    C13  804   1.256   4.477   0.129  0.2553 -0.0444 -0.3397
   30phy     H3  805   1.222   4.381   0.176 -1.0998  0.3790 -0.4161
   30phy    O33  806   1.154   4.477   0.022 -0.4825 -0.0353 -0.2667
   30phy    H1B  807   1.086   4.541   0.035  0.9076  1.1438  1.6901
   30phy    C12  808   1.376   4.386   0.088 -0.4971 -0.2678 -0.1615
   30phy    O11  809   1.480   4.369   0.181 -0.0128 -0.0339 -0.4006
   30phy    H1A  810   1.453   4.420   0.256 -2.5506 -0.1515 -1.1320
   31phy    C35  811   0.836   0.133   1.628  0.4966  0.5525  0.4935
   31phy    C33  812   0.906   0.223   1.529  0.5356 -0.4705  0.7000
   31phy    C34  813   0.851   0.206   1.388 -0.2772 -0.2982 -0.0895
   31phy    C32  814   0.874   0.367   1.566  0.0285 -0.4564  0.7867
   31phy    C31  815   0.983   0.445   1.637 -0.5807  0.2370  0.1744
   31phy    C30  816   0.954   0.594   1.655  0.4099 -0.0712  0.4539
   31phy    C28  817   1.072   0.671   1.715  0.1873  0.2084 -0.6644
   31phy    C29  818   1.158   0.738   1.607  0.0696  0.2490 -0.1937
   31phy    C27  819   1.014   0.790   1.795  0.0733  0.3538 -0.4045
   31phy    C26  820   1.081   0.828   1.932  0.5618  0.2069 -0.2391
   31phy    C25  821   0.995   0.928   2.009  0.6523  0.3412 -0.1608
   31phy    C23  822   1.047   0.960   2.151 -0.0624 -0.0179 -0.4894
   31phy    C24  823   1.143   1.078   2.161  0.0709  0.2327 -0.5320
   31phy    C22  824   0.923   0.988   2.240  0.1399 -0.6565 -0.1707
   31phy    C21  825   0.929   0.943   2.379 -0.4164  0.2321  0.1111
   31phy    C20  826   0.807   0.978   2.461  0.1444 -0.0596 -0.2657
   31phy    C18  827   0.776   0.959   2.616 -0.1079  0.0732 -0.1578
   31phy    O01  828   0.844   1.058   2.696  0.0376 -0.2311 -0.2033
   31phy    H01  829   0.850   1.135   2.643 -2.6646  1.6544  1.9296
   31phy    C19  830   0.627   1.005   2.612 -0.7231 -0.1396  0.0361
   31phy    C13  831   0.792   0.813   2.679  0.1892  0.0521  0.4838
   31phy     H3  832   0.745   0.738   2.610 -2.1706  0.0530  1.9799
   31phy    O33  833   0.716   0.787   2.798 -0.2359  0.5388 -0.3119
   31phy    H1B  834   0.731   0.854   2.862  1.3883  0.3633 -0.4481
   31phy    C12  835   0.942   0.762   2.698  0.1674 -0.7401  0.1058
   31phy    O11  836   1.024   0.807   2.801 -0.1293 -0.2701 -0.4275
   31phy    H1A  837   0.983   0.882   2.841  0.0126  0.1122 -0.9833
   32phy    C35  838   1.702   0.601   1.761 -0.2525  0.2261  0.0898
   32phy    C33  839   1.754   0.716   1.678  0.1702  0.3852 -0.5234
   32phy    C34  840   1.812   0.665   1.551 -0.0325  0.5774 -0.5959
   32phy    C32  841   1.649   0.824   1.660  0.2641 -0.0404  0.1301
   32phy    C31  842   1.713   0.969   1.663  0.6312  0.2329 -0.1536
   32phy    C30  843   1.622   1.095   1.647  0.2995 -0.1960  0.4098
   32phy    C28  844   1.697   1.230   1.665  0.8780  0.3290  0.2636
   32phy    C29  845   1.683   1.317   1.533  0.2603 -0.1565  0.3434
   32phy    C27  846   1.653   1.301   1.791 -0.1126 -0.4860  0.0046
   32phy    C26  847   1.757   1.393   1.865 -0.4908 -0.2008 -0.6156
   32phy    C25  848   1.699   1.429   2.004 -0.4822  0.3163 -0.0444
   32phy    C23  849   1.798   1.513   2.090 -0.3217  0.1018  0.5176
   32phy    C24  850   1.768   1.665   2.091 -0.6445  0.5954 -0.6336
   32phy    C22  851   1.770   1.474   2.236 -0.4759  0.5158 -0.3267
   32phy    C21  852   1.894   1.455   2.329  0.3761 -0.6430 -0.1021
   32phy    C20  853   1.845   1.418   2.468 -0.0707  0.8139  0.6793
   32phy    C18  854   1.923   1.434   2.594 -0.1712 -0.1825  0.0908
   32phy    O01  855   1.988   1.560   2.590  0.1521  0.0475  0.3055
   32phy    H01  856   1.932   1.634   2.606  0.5719  0.2846  0.7214
   32phy    C19  857   1.818   1.436   2.709  0.9638 -0.5793  0.4875
   32phy    C13  858   2.041   1.316   2.608  0.4896 -0.3154 -0.3118
   32phy     H3  859   2.082   1.289   2.508 -0.1799 -2.0817 -0.1480
   32phy    O33  860   1.972   1.189   2.638 -0.4198 -0.1521 -0.3291
   32phy    H1B  861   2.023   1.143   2.702 -0.9247 -0.0409  0.1638
   32phy    C12  862   2.167   1.342   2.692 -0.5994  0.1633 -0.2353
   32phy    O11  863   2.228   1.467   2.662  0.0165 -0.0690  0.2207
   32phy    H1A  864   2.158   1.529   2.651  0.5910  0.5387 -0.0657
   33phy    C35  865   1.233   0.028   2.108  0.1779  0.4491  0.3712
   33phy    C33  866   1.084   0.052   2.128  0.0817  0.3190 -0.1047
   33phy    C34  867   1.024   0.065   1.985 -0.1572 -0.2319 -0.3733
   33phy    C32  868   1.025  -0.055   2.227 -0.5514 -0.2326 -0.0039
   33phy    C31  869   0.885  -0.026   2.273 -0.1498 -0.6044  0.2968
   33phy    C30  870   0.833  -0.144   2.354  0.4878  0.6539  0.3131
   33phy    C28  871   0.684  -0.127   2.395  0.9105 -0.1873 -0.5095
   33phy    C29  872   0.609  -0.256   2.356 -0.5687 -0.3950  0.0870
   33phy    C27  873   0.675  -0.112   2.553 -0.3799  0.1301 -0.1688
   33phy    C26  874   0.572  -0.017   2.606  0.2027 -0.1277 -0.2010
   33phy    C25  875   0.558  -0.028   2.756 -0.5345  0.3752 -0.8224
   33phy    C23  876   0.453   0.072   2.820 -0.4127 -0.1611  0.7407
   33phy    C24  877   0.303   0.042   2.806 -0.5212  0.1352 -0.1790
   33phy    C22  878   0.497   0.096   2.968  0.7860  0.1117  0.5559
   33phy    C21  879   0.543   0.234   2.990  0.7604  1.1744  0.2948
   33phy    C20  880   0.537   0.268   3.144 -0.0915  0.3327 -0.0888
   33phy    C18  881   0.553   0.423   3.184 -0.5396  0.0890 -0.3323
   33phy    O01  882   0.466   0.504   3.103  0.0827 -0.2207 -0.0173
   33phy    H01  883   0.523   0.543   3.039 -1.3857  0.2187 -1.1246
   33phy    C19  884   0.474   0.428   3.313  0.0089  0.0549 -0.3537
   33phy    C13  885   0.705   0.491   3.191  0.4857 -0.4568 -0.0900
   33phy     H3  886   0.776   0.415   3.231 -0.6395 -0.6581  1.6290
   33phy    O33  887   0.715   0.598   3.291  0.2991  0.0017  0.0103
   33phy    H1B  888   0.670   0.675   3.260  0.8148  0.5271  0.5371
   33phy    C12  889   0.766   0.537   3.057 -1.0337 -0.0577 -0.3564
   33phy    O11  890   0.670   0.609   2.974  0.1873 -0.2235 -0.2922
   33phy    H1A  891   0.699   0.634   2.888 -2.8298  1.3421 -1.0046
   34phy    C35  892   4.441   2.970   1.200  0.3208  0.6582 -0.4478
   34phy    C33  893   4.430   3.108   1.273 -0.4683  0.1072  0.4545
   34phy    C34  894   4.478   3.097   1.414  0.7480 -0.1653  0.3847
   34phy    C32  895   4.506   3.208   1.184  0.1072 -0.1268 -0.1166
   34phy    C31  896   4.448   3.352   1.188 -0.4304  0.3537 -0.0479
   34phy    C30  897   4.502   3.449   1.081  0.0064 -0.1609 -0.3686
   34phy    C28  898   4.441   3.593   1.078 -0.4010  0.1960 -0.1657
   34phy    C29  899   4.531   3.693   1.155  0.6710 -0.3476 -0.2313
   34phy    C27  900   4.436   3.663   0.946  0.1578  0.0475  0.2318
   34phy    C26  901   4.332   3.610   0.838  0.1017  0.4726 -0.9890
   34phy    C25  902   4.366   3.657   0.696  0.6566 -0.1791 -0.3173
   34phy    C23  903   4.249   3.620   0.596 -0.1620 -0.3072  0.1300
   34phy    C24  904   4.154   3.734   0.574 -0.0942 -0.2037  0.0619
   34phy    C22  905   4.308   3.590   0.460  0.5518 -0.2047  0.1928
   34phy    C21  906   4.360   3.450   0.436  0.1696 -0.6562  0.1319
   34phy    C20  907   4.414   3.441   0.288 -0.0537  0.3384  0.1143
   34phy    C18  908   4.464   3.303   0.222  0.4172 -0.4638  0.3392
   34phy    O01  909   4.576   3.259   0.297 -0.6647  0.4191  0.5596
   34phy    H01  910   4.613   3.324   0.354 -0.3105  0.1418  0.6520
   34phy    C19  911   4.528   3.349   0.093  0.7236 -0.1780 -0.3664
   34phy    C13  912   4.352   3.192   0.203  0.4207  0.7298  0.2988
   34phy     H3  913   4.331   3.165   0.310  1.5482 -2.6168 -0.1997
   34phy    O33  914   4.219   3.232   0.167  0.2402 -0.4933  0.5651
   34phy    H1B  915   4.198   3.244   0.077  1.8728  2.4918  0.4317
   34phy    C12  916   4.376   3.036   0.195  0.3559  0.5862 -0.0079
   34phy    O11  917   4.511   2.999   0.229  0.7548 -0.5173  0.0685
   34phy    H1A  918   4.553   3.079   0.255 -0.0020  0.5354 -1.7032
   35phy    C35  919   0.940   2.114   1.602 -0.2634 -0.3731  0.2126
   35phy    C33  920   1.089   2.088   1.594  0.4631  0.0808  0.5541
   35phy    C34  921   1.162   2.193   1.672 -0.4784 -0.0260 -0.0555
   35phy    C32  922   1.116   1.940   1.636  0.2274  0.2128  0.2950
   35phy    C31  923   1.252   1.885   1.587  0.2309  0.8577  0.5723
   35phy    C30  924   1.291   1.752   1.646  0.2992 -0.2977  0.2565
   35phy    C28  925   1.423   1.692   1.587  0.0658 -0.4882 -0.1499
   35phy    C29  926   1.521   1.672   1.705 -0.2975 -0.1846  0.1019
   35phy    C27  927   1.393   1.554   1.521 -0.5047 -0.1943  0.4129
   35phy    C26  928   1.414   1.558   1.372  0.4362 -0.5126  0.0380
   35phy    C25  929   1.390   1.416   1.314  0.0075  0.1234  0.5618
   35phy    C23  930   1.409   1.405   1.156 -0.3398  0.3496  0.0682
   35phy    C24  931   1.558   1.415   1.113  0.3873 -0.7190 -0.1514
   35phy    C22  932   1.358   1.272   1.106  0.0107  0.0084  0.5322
   35phy    C21  933   1.206   1.282   1.061  0.0573 -0.3070  0.3913
   35phy    C20  934   1.147   1.147   1.015  0.3866  0.3742 -0.3059
   35phy    C18  935   0.998   1.142   0.959 -0.7077 -0.2628 -0.2142
   35phy    O01  936   0.897   1.169   1.061 -0.3258 -0.3087  0.0434
   35phy    H01  937   0.937   1.188   1.144  0.2813  0.6400 -0.4459
   35phy    C19  938   0.984   0.994   0.936  0.4467 -0.1445 -0.7152
   35phy    C13  939   0.989   1.227   0.824  0.1107 -0.1176 -0.3259
   35phy     H3  940   1.000   1.333   0.860  2.0003 -0.1923 -0.6152
   35phy    O33  941   1.095   1.229   0.732  0.0383  0.6134 -0.0565
   35phy    H1B  942   1.177   1.202   0.768 -0.0108  1.9193  1.1387
   35phy    C12  943   0.847   1.271   0.758 -0.3009  0.6478 -0.0029
   35phy    O11  944   0.731   1.275   0.837 -0.0245  0.0895  0.3510
   35phy    H1A  945   0.754   1.279   0.927 -3.3466 -0.5216  1.3535
   36phy    C35  946   2.212   2.351   1.585  0.6675 -0.0087  0.1815
   36phy    C33  947   2.106   2.329   1.473  0.3931  0.1768 -0.3068
   36phy    C34  948   2.179   2.271   1.357  0.4396  0.3033 -0.6699
   36phy    C32  949   1.975   2.256   1.514  0.2006 -0.2020  0.0718
   36phy    C31  950   1.871   2.353   1.567 -0.4587 -0.6030 -0.3635
   36phy    C30  951   1.742   2.285   1.607 -0.7836 -0.5795 -0.2062
   36phy    C28  952   1.619   2.361   1.647  0.7036 -0.6073 -0.1166
   36phy    C29  953   1.528   2.386   1.531 -0.3000  0.3720 -0.2422
   36phy    C27  954   1.540   2.289   1.759 -0.0309 -0.1178 -0.6006
   36phy    C26  955   1.571   2.337   1.902  0.0748  0.0375  0.2267
   36phy    C25  956   1.520   2.243   2.009 -0.2200  0.0645 -0.1657
   36phy    C23  957   1.564   2.263   2.159  0.1184  0.0746 -0.3374
   36phy    C24  958   1.529   2.394   2.230  0.1924  0.0347  0.2489
   36phy    C22  959   1.512   2.139   2.239  0.0017  0.1133 -0.0509
   36phy    C21  960   1.595   2.105   2.365  0.2551  0.3877 -0.4152
   36phy    C20  961   1.559   1.968   2.423  0.0583  0.8678  0.2067
   36phy    C18  962   1.637   1.906   2.544  0.2061  0.3535 -0.3517
   36phy    O01  963   1.631   1.997   2.658 -0.1623 -0.3285 -0.0361
   36phy    H01  964   1.613   1.962   2.743 -0.2446 -1.2086 -0.4037
   36phy    C19  965   1.535   1.800   2.591 -0.0252 -0.0883 -0.5610
   36phy    C13  966   1.784   1.842   2.519  0.3525 -0.0930 -0.6599
   36phy     H3  967   1.787   1.778   2.427  0.6852 -1.5699  0.3485
   36phy    O33  968   1.823   1.744   2.616 -0.4318  0.0870 -0.4048
   36phy    H1B  969   1.808   1.772   2.704  0.6385 -1.1593  0.1978
   36phy    C12  970   1.900   1.948   2.504 -0.3192 -0.0319 -0.3601
   36phy    O11  971   1.947   2.004   2.624 -0.4256 -0.3679  0.4848
   36phy    H1A  972   1.881   2.054   2.668 -0.3941  1.1716 -1.1180
   37phy    C35  973   0.966   0.437   2.072 -0.0601 -0.5927  0.0383
   37phy    C33  974   0.818   0.458   2.069 -0.3271 -0.3185 -0.0705
   37phy    C34  975   0.756   0.343   2.148 -0.3797  0.6976  0.3087
   37phy    C32  976   0.783   0.600   2.127  0.1011  0.4954 -0.1565
   37phy    C31  977   0.655   0.667   2.081  0.7455  0.1900 -0.3062
   37phy    C30  978   0.646   0.798   2.144 -0.1683 -0.0421  0.0021
   37phy    C28  979   0.500   0.853   2.130 -0.3352 -0.3391 -0.1990
   37phy    C29  980   0.448   0.862   2.271  0.0215 -0.0685 -0.0552
   37phy    C27  981   0.499   0.997   2.067 -0.0536 -0.1404  0.3172
   37phy    C26  982   0.499   1.004   1.914  0.5730  0.4131  0.4013
   37phy    C25  983   0.510   1.138   1.849  0.0549  0.3919 -0.3054
   37phy    C23  984   0.501   1.136   1.695 -0.1912 -0.3235  0.9938
   37phy    C24  985   0.361   1.158   1.639  0.8749 -0.3769 -0.0228
   37phy    C22  986   0.603   1.241   1.639 -0.4373 -0.5481  0.0463
   37phy    C21  987   0.689   1.210   1.517 -0.0181  0.4661  0.2703
   37phy    C20  988   0.745   1.342   1.456  0.2915 -0.2773 -0.6858
   37phy    C18  989   0.804   1.349   1.312 -0.4526  0.2407  0.2118
   37phy    O01  990   0.892   1.241   1.290  0.1207  0.1325 -0.3417
   37phy    H01  991   0.922   1.200   1.369  0.0886 -0.9241 -0.8565
   37phy    C19  992   0.906   1.469   1.306  0.3190  0.2387  1.0069
   37phy    C13  993   0.698   1.355   1.190  0.0994 -0.7966  0.1433
   37phy     H3  994   0.610   1.409   1.233  0.4847 -1.0511  1.3186
   37phy    O33  995   0.722   1.435   1.073 -0.3310  0.7193 -0.6992
   37phy    H1B  996   0.670   1.513   1.077  0.4222  1.1976  0.4992
   37phy    C12  997   0.601   1.234   1.150  0.3418 -0.1699  0.3624
   37phy    O11  998   0.647   1.135   1.059  0.1248 -0.2120 -0.1255
   37phy    H1A  999   0.740   1.122   1.066 -0.0949 -1.2280  1.2813
   38phy    C35 1000   1.233   1.172   1.748 -0.0638 -0.1433 -0.2298
   38phy    C33 1001   1.155   1.284   1.682 -0.3599 -0.2994  0.3422
   38phy    C34 1002   1.112   1.228   1.551 -0.1463  0.0983  0.2817
   38phy    C32 1003   1.037   1.329   1.768  0.1916  0.1043  0.3319
   38phy    C31 1004   0.982   1.471   1.747 -0.1054  0.1110 -0.2594
   38phy    C30 1005   0.868   1.520   1.825  0.4181 -0.6307  0.6033
   38phy    C28 1006   0.830   1.667   1.797 -0.3445 -0.5265  0.4374
   38phy    C29 1007   0.702   1.658   1.721  0.3715  0.1931 -0.1006
   38phy    C27 1008   0.816   1.739   1.934 -0.3050 -0.1558  0.5905
   38phy    C26 1009   0.942   1.814   1.985 -0.3185 -0.1542  0.6759
   38phy    C25 1010   0.938   1.901   2.108  0.1503 -1.0646  0.2540
   38phy    C23 1011   1.064   1.980   2.152 -0.3135  0.0712  0.6728
   38phy    C24 1012   1.086   2.106   2.068 -0.5334 -0.1679  0.0735
   38phy    C22 1013   1.054   2.017   2.303 -0.3745  0.5270  0.2554
   38phy    C21 1014   1.074   1.912   2.413  0.2913  0.2868  0.0329
   38phy    C20 1015   1.065   1.973   2.554 -0.0819 -0.0904 -0.1788
   38phy    C18 1016   1.055   1.884   2.681 -0.3669  0.3985 -0.5566
   38phy    O01 1017   1.169   1.793   2.691 -0.1780 -0.2738  0.4826
   38phy    H01 1018   1.191   1.766   2.778 -1.0247 -3.0849 -0.0660
   38phy    C19 1019   1.102   1.985   2.790 -0.1217 -0.1396 -0.3074
   38phy    C13 1020   0.909   1.812   2.716  0.4647 -0.1834 -0.1725
   38phy     H3 1021   0.823   1.876   2.686  1.6171  1.1090 -0.8321
   38phy    O33 1022   0.884   1.780   2.853 -0.0137  0.1544  0.2908
   38phy    H1B 1023   0.886   1.688   2.870 -1.7166 -0.1064 -0.6841
   38phy    C12 1024   0.889   1.678   2.636 -0.3305  0.6415  0.0579
   38phy    O11 1025   0.996   1.580   2.634  0.5533  0.6584  0.5624
   38phy    H1A 1026   1.076   1.627   2.626  0.1686  1.0554 -1.5168
   39phy    C35 1027   0.111   2.566   1.706  0.0279  0.0695  0.2884
   39phy    C33 1028   0.196   2.496   1.807 -0.6845 -0.2625 -0.7569
   39phy    C34 1029   0.178   2.349   1.796 -0.2612 -0.4936  0.2987
   39phy    C32 1030   0.346   2.520   1.775 -0.3263 -0.2004 -0.7259
   39phy    C31 1031   0.426   2.613   1.871 -0.1091 -0.1307  0.2851
   39phy    C30 1032   0.541   2.679   1.794 -0.2578  0.4940  0.4593
   39phy    C28 1033   0.617   2.782   1.873  0.1251 -0.5400 -0.0464
   39phy    C29 1034   0.766   2.772   1.841 -0.3347  0.6257 -0.0543
   39phy    C27 1035   0.562   2.922   1.840  0.0901  0.1435 -0.3986
   39phy    C26 1036   0.557   3.014   1.956  0.1509 -0.4389 -0.5328
   39phy    C25 1037   0.486   3.146   1.940  0.6702 -0.3805 -0.0313
   39phy    C23 1038   0.493   3.257   2.044 -0.8443  0.0393 -0.0695
   39phy    C24 1039   0.500   3.399   1.983  0.2757 -0.5551  0.0832
   39phy    C22 1040   0.376   3.243   2.138  0.2357  0.2576 -0.2518
   39phy    C21 1041   0.390   3.292   2.281  0.2954  0.0141 -0.1416
   39phy    C20 1042   0.274   3.244   2.369  0.0800 -0.0430  0.5842
   39phy    C18 1043   0.267   3.285   2.517  0.2881 -0.3350  0.3063
   39phy    O01 1044   0.297   3.426   2.529  0.5462  0.3589  0.7105
   39phy    H01 1045   0.386   3.451   2.512 -0.0234  1.5005 -0.7327
   39phy    C19 1046   0.112   3.266   2.542  0.3205  0.3549 -0.3496
   39phy    C13 1047   0.356   3.193   2.616  0.0934 -0.4223  0.2648
   39phy     H3 1048   0.338   3.086   2.586 -2.5947 -0.6210  2.2015
   39phy    O33 1049   0.309   3.191   2.752 -0.3698  0.1900  0.8721
   39phy    H1B 1050   0.285   3.280   2.771  0.1184  1.0174 -1.8637
   39phy    C12 1051   0.511   3.216   2.627 -0.2162 -0.1419  0.1710
   39phy    O11 1052   0.558   3.339   2.674  0.1049 -0.0531  0.1514
   39phy    H1A 1053   0.557   3.327   2.767  0.7673 -1.3975  0.0113
   40phy    C35 1054   1.958   4.436   1.459  0.4617  0.5264 -0.0297
   40phy    C33 1055   2.073   4.530   1.469 -0.8454  0.0566  0.4000
   40phy    C34 1056   2.140   4.557   1.339 -0.7398  0.5108 -0.2212
   40phy    C32 1057   2.019   4.669   1.523 -0.2804 -0.5146  0.1608
   40phy    C31 1058   2.111   4.744   1.619 -0.0990  0.3747  0.1885
   40phy    C30 1059   2.055   4.878   1.661 -0.1051 -0.1531  0.4472
   40phy    C28 1060   2.153   4.951   1.754  0.8215  0.1053 -0.6464
   40phy    C29 1061   2.212   5.074   1.688  0.2149 -0.8857 -0.0672
   40phy    C27 1062   2.069   4.987   1.881 -0.4587  0.2645  0.1054
   40phy    C26 1063   2.130   4.928   2.010  0.0593  0.6212  0.1695
   40phy    C25 1064   2.084   4.987   2.145 -0.5391  0.0130  0.3255
   40phy    C23 1065   2.159   4.949   2.279  0.3735 -0.1248 -0.0610
   40phy    C24 1066   2.167   5.077   2.362  0.3635 -0.4042  0.3855
   40phy    C22 1067   2.075   4.846   2.348 -0.2149  0.3087 -0.0291
   40phy    C21 1068   2.148   4.745   2.444  0.2105  0.3820  0.0813
   40phy    C20 1069   2.047   4.645   2.508 -0.0607  0.2629 -0.1003
   40phy    C18 1070   2.103   4.530   2.605 -0.2370 -0.0269 -0.1257
   40phy    O01 1071   2.211   4.581   2.694 -0.4707  0.4894 -0.5919
   40phy    H01 1072   2.272   4.636   2.649 -2.8748  2.1206 -2.1092
   40phy    C19 1073   1.981   4.511   2.699  0.2026  0.4213 -0.2859
   40phy    C13 1074   2.144   4.385   2.542 -0.6210 -0.1689  0.2817
   40phy     H3 1075   2.081   4.365   2.451 -0.2472  0.1321 -0.0499
   40phy    O33 1076   2.123   4.267   2.621  0.3376 -0.4145  0.1646
   40phy    H1B 1077   2.130   4.290   2.711 -0.8515  1.6818 -0.2085
   40phy    C12 1078   2.293   4.380   2.491 -0.1444 -0.3221  0.0585
   40phy    O11 1079   2.393   4.396   2.590 -0.8219  0.3296  0.2557
   40phy    H1A 1080   2.429   4.482   2.584 -2.3324  0.9152 -0.8407
   41phy    C35 1081   0.444   1.959   1.823  0.2312 -0.0703  0.0228
   41phy    C33 1082   0.549   2.073   1.807 -0.6516 -0.0442 -0.8172
   41phy    C34 1083   0.543   2.145   1.674 -0.1311 -0.6709  0.4737
   41phy    C32 1084   0.521   2.174   1.924 -0.5569  0.4887  0.2504
   41phy    C31 1085   0.640   2.243   2.001 -0.5191 -1.0897  0.3645
   41phy    C30 1086   0.584   2.342   2.110 -0.5184  0.2734  0.5138
   41phy    C28 1087   0.690   2.400   2.205  0.4046  0.3943  0.0886
   41phy    C29 1088   0.732   2.535   2.145 -0.0023 -0.3807 -0.2374
   41phy    C27 1089   0.641   2.428   2.346  0.2311 -0.4012  0.0644
   41phy    C26 1090   0.696   2.328   2.445  0.3594 -0.1905 -0.3918
   41phy    C25 1091   0.660   2.366   2.593 -0.5115 -0.1680 -0.2170
   41phy    C23 1092   0.748   2.292   2.693  0.0091 -0.1383 -0.5410
   41phy    C24 1093   0.860   2.380   2.743  0.3722 -0.1430 -0.3041
   41phy    C22 1094   0.657   2.252   2.809 -0.6814  0.2293  0.2948
   41phy    C21 1095   0.721   2.141   2.896  0.0541  0.2739  0.4011
   41phy    C20 1096   0.645   2.100   3.021  0.3983 -0.0957 -0.1567
   41phy    C18 1097   0.639   1.943   3.034  0.1637  0.2217 -0.3741
   41phy    O01 1098   0.770   1.888   3.043 -0.6981 -0.4603  0.2734
   41phy    H01 1099   0.803   1.872   2.957  0.5365  1.9824  0.2057
   41phy    C19 1100   0.575   1.934   3.177 -0.8854 -0.1477 -0.6852
   41phy    C13 1101   0.548   1.876   2.915  0.5639  0.0477 -0.6329
   41phy     H3 1102   0.589   1.899   2.814  1.8478  1.2621  0.1317
   41phy    O33 1103   0.417   1.930   2.908 -0.2463  0.4461 -0.3015
   41phy    H1B 1104   0.396   1.979   2.986  0.5715 -1.0273  0.9012
   41phy    C12 1105   0.532   1.718   2.912 -0.3115 -0.0055  0.1223
   41phy    O11 1106   0.652   1.640   2.919 -0.1903 -0.1068  0.3030
   41phy    H1A 1107   0.626   1.551   2.937  0.5818 -0.7283 -1.4450
   42phy    C35 1108   2.003   0.205   1.291 -0.0439 -0.7528 -0.0526
   42phy    C33 1109   1.903   0.102   1.324 -0.2495 -0.0640 -0.1196
   42phy    C34 1110   1.975  -0.021   1.378  0.0138  0.5206  0.7236
   42phy    C32 1111   1.808   0.149   1.434  0.0613  0.8082 -0.1258
   42phy    C31 1112   1.672   0.197   1.383 -0.1906 -0.3218 -0.2600
   42phy    C30 1113   1.595   0.248   1.502  0.0317  0.3628 -0.0718
   42phy    C28 1114   1.456   0.320   1.479 -0.0919  0.0426 -0.1540
   42phy    C29 1115   1.370   0.294   1.608  0.0196 -0.5250  0.0822
   42phy    C27 1116   1.474   0.472   1.458 -0.2668  0.0007  0.4610
   42phy    C26 1117   1.371   0.539   1.363 -0.5968 -0.2439 -0.5519
   42phy    C25 1118   1.432   0.676   1.311  0.0357 -0.0363  0.2842
   42phy    C23 1119   1.348   0.772   1.224  0.3439 -1.0261 -0.0208
   42phy    C24 1120   1.290   0.899   1.299 -0.8336  0.1724 -0.2287
   42phy    C22 1121   1.434   0.825   1.111 -0.4548 -0.2114 -0.0108
   42phy    C21 1122   1.371   0.805   0.970 -0.3201 -0.3565  0.4132
   42phy    C20 1123   1.466   0.856   0.861 -0.9995 -0.3762 -0.6668
   42phy    C18 1124   1.419   0.841   0.708  0.2568 -0.1036 -0.4584
   42phy    O01 1125   1.362   0.711   0.677  0.1480 -0.0247  0.1328
   42phy    H01 1126   1.408   0.654   0.736 -1.0846 -0.4340  0.7309
   42phy    C19 1127   1.556   0.844   0.640 -0.3286  0.0124 -0.2036
   42phy    C13 1128   1.314   0.956   0.663 -0.1477  0.2359 -0.4342
   42phy     H3 1129   1.227   0.946   0.733 -1.3239  1.7127 -1.5957
   42phy    O33 1130   1.347   1.092   0.693  0.4319 -0.0638 -0.0577
   42phy    H1B 1131   1.369   1.144   0.619  3.7975  2.7663  2.5815
   42phy    C12 1132   1.214   0.956   0.540 -0.9154  0.1137 -0.1359
   42phy    O11 1133   1.272   1.008   0.420 -0.1654 -0.2437 -0.3139
   42phy    H1A 1134   1.244   0.961   0.344  0.3856 -1.0935 -0.0124
   43phy    C35 1135   0.934   0.210   2.558  0.0449 -0.1334  0.4563
   43phy    C33 1136   0.882   0.353   2.561  0.5403 -0.2693 -0.0461
   43phy    C34 1137   0.956   0.429   2.455  0.0003 -0.2377  0.0372
   43phy    C32 1138   0.725   0.341   2.555  0.3494  0.0583 -0.5699
   43phy    C31 1139   0.637   0.460   2.580  0.1991 -0.2658  0.6024
   43phy    C30 1140   0.493   0.424   2.606  0.1466 -0.9176 -0.1876
   43phy    C28 1141   0.402   0.547   2.614  0.4264  0.5611 -0.2699
   43phy    C29 1142   0.274   0.523   2.532  0.7636  0.4594 -0.2550
   43phy    C27 1143   0.384   0.593   2.763  0.0143  0.0832 -0.1838
   43phy    C26 1144   0.375   0.749   2.773 -0.0832  0.3260 -0.2544
   43phy    C25 1145   0.324   0.807   2.907 -0.1406  0.0220 -0.2733
   43phy    C23 1146   0.311   0.960   2.918 -0.3639 -0.2451 -0.0066
   43phy    C24 1147   0.170   0.997   2.954  0.4553 -0.1177 -0.5224
   43phy    C22 1148   0.390   1.018   3.029  0.2807 -0.7272 -0.4172
   43phy    C21 1149   0.481   1.126   2.990  0.0129 -0.3228 -0.1107
   43phy    C20 1150   0.552   1.180   3.119  0.1314  0.3087 -0.1636
   43phy    C18 1151   0.645   1.311   3.114 -0.5883  0.2557 -0.2922
   43phy    O01 1152   0.561   1.411   3.053 -0.5412  0.5890  0.1529
   43phy    H01 1153   0.502   1.444   3.118 -1.0122  0.4206 -0.1887
   43phy    C19 1154   0.665   1.352   3.267  0.1998 -0.0259  0.0454
   43phy    C13 1155   0.780   1.288   3.020  0.3260 -0.0300 -0.0846
   43phy     H3 1156   0.746   1.252   2.919  0.6543 -1.3765  0.2726
   43phy    O33 1157   0.851   1.175   3.061 -0.6899 -0.0264  0.3345
   43phy    H1B 1158   0.909   1.192   3.133 -1.2795  0.8443  0.6197
   43phy    C12 1159   0.861   1.424   2.991 -0.3039 -0.2589  0.3961
   43phy    O11 1160   0.974   1.410   2.910 -0.2742  0.2495  0.1841
   43phy    H1A 1161   0.956   1.384   2.822  0.1365  1.8863 -0.4362
   44phy    C35 1162   0.596   1.593   0.531 -0.3263 -0.0201  0.4761
   44phy    C33 1163   0.592   1.699   0.638 -0.1385 -0.6583 -0.2698
   44phy    C34 1164   0.450   1.707   0.694 -0.0307 -0.2352  0.1629
   44phy    C32 1165   0.680   1.674   0.764  0.2304  0.2995 -0.1927
   44phy    C31 1166   0.826   1.701   0.760  0.0238  0.1121  0.0796
   44phy    C30 1167   0.903   1.675   0.889 -0.0327 -0.7535  0.4328
   44phy    C28 1168   1.046   1.722   0.897 -0.4722 -0.6313  0.1899
   44phy    C29 1169   1.084   1.770   1.036  0.8220  0.2313 -0.7690
   44phy    C27 1170   1.153   1.628   0.836  0.7037 -0.0754 -0.0523
   44phy    C26 1171   1.272   1.690   0.759  0.1612  0.4241  0.1592
   44phy    C25 1172   1.377   1.587   0.712 -0.5976  0.0001  0.1982
   44phy    C23 1173   1.511   1.649   0.670 -0.4487 -0.3457  0.7088
   44phy    C24 1174   1.613   1.624   0.780 -0.2182  0.3838  0.0460
   44phy    C22 1175   1.563   1.603   0.531  0.3859  0.3864  0.7214
   44phy    C21 1176   1.517   1.678   0.404  0.1198  0.0110 -0.2900
   44phy    C20 1177   1.554   1.605   0.272  0.1866 -0.3123 -0.2036
   44phy    C18 1178   1.511   1.662   0.132 -0.2768  0.4222 -0.1142
   44phy    O01 1179   1.366   1.662   0.109 -0.5976 -0.7990 -0.4471
   44phy    H01 1180   1.322   1.634   0.187 -2.3338 -0.4786 -1.2819
   44phy    C19 1181   1.561   1.543   0.044  0.6323  0.0697  0.2643
   44phy    C13 1182   1.586   1.803   0.104  0.4335  0.1266 -0.0558
   44phy     H3 1183   1.540   1.872   0.178  0.4900 -1.6923  1.7678
   44phy    O33 1184   1.725   1.821   0.149  0.3599  0.0421 -0.1930
   44phy    H1B 1185   1.753   1.741   0.189 -1.2266 -0.9609 -0.9769
   44phy    C12 1186   1.546   1.900  -0.007  0.3435 -0.2506  0.6820
   44phy    O11 1187   1.617   1.877  -0.125  0.1833  0.5810 -0.1656
   44phy    H1A 1188   1.701   1.857  -0.089 -0.3379 -0.6522  0.4207
   45phy    C35 1189   1.688   2.846   1.924 -0.5265 -0.5615 -0.2652
   45phy    C33 1190   1.594   2.858   1.811  0.1679 -0.3025  0.2232
   45phy    C34 1191   1.672   2.911   1.682  0.5303 -0.5489  0.6778
   45phy    C32 1192   1.520   2.726   1.782  0.3594  0.0168 -0.2246
   45phy    C31 1193   1.370   2.716   1.830 -0.3168  0.4916  0.1614
   45phy    C30 1194   1.301   2.576   1.838 -0.6900 -0.5265  0.1418
   45phy    C28 1195   1.160   2.584   1.890 -0.6744 -0.0649 -0.2790
   45phy    C29 1196   1.059   2.562   1.777  0.2024 -0.4616  0.3072
   45phy    C27 1197   1.128   2.482   1.997 -0.2489 -0.3331 -0.3625
   45phy    C26 1198   1.147   2.538   2.139 -0.3700  0.5524 -0.0673
   45phy    C25 1199   1.123   2.444   2.253 -0.0508 -0.1012 -0.5204
   45phy    C23 1200   1.152   2.512   2.395 -0.4380  0.3665 -0.1445
   45phy    C24 1201   1.047   2.614   2.440 -0.4720  0.5287  0.1121
   45phy    C22 1202   1.165   2.405   2.499  0.1647  0.8159  0.2428
   45phy    C21 1203   1.297   2.424   2.578 -0.3269  0.0345  0.5151
   45phy    C20 1204   1.314   2.321   2.689  0.0565 -0.4804  0.6813
   45phy    C18 1205   1.418   2.360   2.804  0.1302  0.3604 -0.3541
   45phy    O01 1206   1.408   2.493   2.860  0.0185  0.5094 -0.1967
   45phy    H01 1207   1.462   2.506   2.936 -0.8454  1.6764  0.2544
   45phy    C19 1208   1.358   2.280   2.922 -0.3837  0.4198  0.1326
   45phy    C13 1209   1.573   2.329   2.765 -0.2981  0.3040  0.1051
   45phy     H3 1210   1.581   2.229   2.717  2.2038 -0.2303  1.4513
   45phy    O33 1211   1.657   2.307   2.877  0.3938 -0.4847 -0.0705
   45phy    H1B 1212   1.635   2.373   2.940 -2.3416 -0.2867 -1.0916
   45phy    C12 1213   1.643   2.425   2.657  0.0086  0.3563  0.1230
   45phy    O11 1214   1.654   2.561   2.682 -0.2392 -0.4496  0.0998
   45phy    H1A 1215   1.579   2.612   2.659  1.0914  1.7828  0.2976
   46phy    C35 1216   1.711   3.248   1.989  0.2345 -0.0847  0.0595
   46phy    C33 1217   1.758   3.323   1.869  0.0474 -0.3864 -0.0487
   46phy    C34 1218   1.851   3.237   1.787 -0.2054 -0.0365 -0.3745
   46phy    C32 1219   1.641   3.357   1.775  0.1111  0.7340 -0.1866
   46phy    C31 1220   1.574   3.490   1.786  0.0280  0.7860  0.1710
   46phy    C30 1221   1.449   3.495   1.704  0.6638  0.0283 -0.5674
   46phy    C28 1222   1.362   3.627   1.718 -0.0825  0.1535 -0.1252
   46phy    C29 1223   1.351   3.691   1.582 -0.1416  0.1322 -0.1973
   46phy    C27 1224   1.222   3.577   1.767  0.6094  0.0016 -0.2341
   46phy    C26 1225   1.135   3.663   1.859  0.7267 -0.3285 -0.0173
   46phy    C25 1226   1.031   3.573   1.927 -0.1008 -0.3252 -0.0753
   46phy    C23 1227   0.935   3.635   2.032  0.7971 -0.2175  0.4656
   46phy    C24 1228   0.807   3.689   1.966 -0.3453  0.5589  0.0978
   46phy    C22 1229   0.908   3.523   2.132  0.3381  0.1705 -0.0895
   46phy    C21 1230   0.928   3.560   2.281  0.3966  0.2246 -0.7329
   46phy    C20 1231   0.912   3.435   2.375 -0.3242  0.3871 -0.1769
   46phy    C18 1232   0.918   3.427   2.534 -0.2323  0.3516  0.3855
   46phy    O01 1233   0.824   3.511   2.601 -0.3116  0.4625  0.8170
   46phy    H01 1234   0.819   3.482   2.690 -1.6550 -2.4561 -0.0905
   46phy    C19 1235   0.859   3.288   2.551 -0.6790  0.4651 -0.1806
   46phy    C13 1236   1.069   3.442   2.598 -0.5020 -1.0290  0.3335
   46phy     H3 1237   1.142   3.379   2.541  1.2680  0.2612  1.0538
   46phy    O33 1238   1.077   3.379   2.726  0.2467  0.3860  0.1781
   46phy    H1B 1239   1.000   3.405   2.773  0.0737  2.4646 -1.1247
   46phy    C12 1240   1.136   3.589   2.607  0.9389 -0.3098  0.0608
   46phy    O11 1241   1.146   3.657   2.727  0.3030  0.0230 -0.3423
   46phy    H1A 1242   1.171   3.592   2.790 -1.7500  0.3435  0.8834
   47phy    C35 1243   0.104   3.066   1.181 -0.1029  0.2465 -0.0071
   47phy    C33 1244   0.097   3.203   1.236 -0.1529 -0.0590 -0.2456
   47phy    C34 1245   0.221   3.243   1.313  0.4110  0.3499 -0.1949
   47phy    C32 1246   0.061   3.298   1.122  0.4669 -0.2588 -0.1062
   47phy    C31 1247  -0.084   3.335   1.128  0.4924  0.1377  0.0722
   47phy    C30 1248  -0.126   3.422   1.006 -0.1005  0.4594  0.2722
   47phy    C28 1249  -0.273   3.467   1.014  0.6526  0.8473  0.5784
   47phy    C29 1250  -0.272   3.620   1.022  0.5950 -0.0715 -0.3734
   47phy    C27 1251  -0.351   3.425   0.890  0.3243  0.0155  0.7434
   47phy    C26 1252  -0.413   3.282   0.878 -0.1312 -0.1735  0.9102
   47phy    C25 1253  -0.479   3.252   0.743 -0.3142  0.2959 -0.1156
   47phy    C23 1254  -0.494   3.098   0.715  0.2635 -0.1276 -0.0606
   47phy    C24 1255  -0.633   3.053   0.777 -0.3605 -0.2962 -0.1872
   47phy    C22 1256  -0.483   3.070   0.565 -0.0164  0.0942  0.7878
   47phy    C21 1257  -0.341   3.037   0.508  0.0045  0.1948 -0.5714
   47phy    C20 1258  -0.346   3.005   0.354 -0.0373 -0.8596 -0.2395
   47phy    C18 1259  -0.214   2.980   0.263 -0.5198  0.1186  0.9848
   47phy    O01 1260  -0.125   3.092   0.259 -0.7332 -0.3484 -0.0212
   47phy    H01 1261  -0.080   3.105   0.340 -2.2939  1.8976  0.6029
   47phy    C19 1262  -0.293   2.985   0.128 -0.1870  0.0315  0.3035
   47phy    C13 1263  -0.137   2.837   0.286  0.1568 -0.0531 -0.1173
   47phy     H3 1264  -0.074   2.855   0.377  2.5805 -0.4287 -1.6680
   47phy    O33 1265  -0.215   2.724   0.338  0.2717  0.5623 -0.1893
   47phy    H1B 1266  -0.306   2.743   0.329 -0.3803 -2.2409 -0.1330
   47phy    C12 1267  -0.007   2.793   0.217  0.3577  0.5462 -0.2455
   47phy    O11 1268   0.085   2.895   0.196  0.2734 -0.1566 -0.2399
   47phy    H1A 1269   0.127   2.891   0.112  1.9213  0.4518  0.5050
   48phy    C35 1270   2.263   2.672   1.783  0.1250  0.4459 -0.4873
   48phy    C33 1271   2.123   2.687   1.836  0.0115 -0.4552 -0.7307
   48phy    C34 1272   2.013   2.686   1.735 -0.0895 -0.1403 -0.7478
   48phy    C32 1273   2.100   2.583   1.944  0.2276 -0.1460 -0.1226
   48phy    C31 1274   2.008   2.621   2.062  0.0558 -0.1620  1.1031
   48phy    C30 1275   2.044   2.560   2.197 -0.1063  0.6211  0.1140
   48phy    C28 1276   1.932   2.568   2.307 -1.1341 -0.5984  0.2103
   48phy    C29 1277   1.920   2.441   2.390  0.0216  0.6398 -0.1574
   48phy    C27 1278   1.959   2.693   2.397  0.9465  0.4610 -0.4629
   48phy    C26 1279   1.835   2.786   2.406  0.2341  0.0576 -0.1821
   48phy    C25 1280   1.828   2.877   2.532 -0.2453  0.0396 -0.0908
   48phy    C23 1281   1.908   3.010   2.549  0.3314 -0.5137  0.3946
   48phy    C24 1282   1.845   3.127   2.468  0.2047 -0.1123 -0.0727
   48phy    C22 1283   1.919   3.054   2.697 -0.3110  0.0399  0.2698
   48phy    C21 1284   2.042   2.995   2.771  0.8518 -0.0757  0.9678
   48phy    C20 1285   2.062   3.084   2.900  0.0616  0.8631  0.0234
   48phy    C18 1286   2.168   3.047   3.010  0.4829  0.1869  0.3570
   48phy    O01 1287   2.297   3.041   2.952  0.5169  0.7455 -0.0669
   48phy    H01 1288   2.294   2.969   2.891  3.7366  0.5980 -0.2135
   48phy    C19 1289   2.165   3.185   3.084  0.2760 -0.3521 -0.0340
   48phy    C13 1290   2.124   2.908   3.084 -0.3856 -0.1109 -0.2101
   48phy     H3 1291   2.105   2.830   3.006 -0.1003  0.6481 -1.0487
   48phy    O33 1292   1.992   2.922   3.146  0.0348 -0.3826 -0.3452
   48phy    H1B 1293   1.990   2.970   3.227 -0.5786 -0.6797 -0.1752
   48phy    C12 1294   2.234   2.849   3.183 -0.1082  0.0493 -0.2298
   48phy    O11 1295   2.184   2.763   3.283 -0.2754 -0.5571 -0.0098
   48phy    H1A 1296   2.093   2.779   3.295 -0.6364 -1.8026 -0.9230
   49phy    C35 1297   2.858   1.798   1.580  0.6550  0.1092  0.1044
   49phy    C33 1298   2.950   1.920   1.563  0.3024 -0.0204 -0.6156
   49phy    C34 1299   3.039   1.915   1.444 -0.5227  0.8833 -0.7270
   49phy    C32 1300   2.861   2.047   1.563 -0.4304 -0.1171  0.3211
   49phy    C31 1301   2.915   2.172   1.635  0.2563 -0.1139  0.6904
   49phy    C30 1302   2.803   2.285   1.642  0.3228  0.2609 -0.0466
   49phy    C28 1303   2.848   2.421   1.702  0.1890 -0.4945  0.4227
   49phy    C29 1304   2.894   2.517   1.593 -0.2879 -0.4288 -0.3100
   49phy    C27 1305   2.732   2.493   1.772  0.1918 -0.5097  0.2505
   49phy    C26 1306   2.754   2.503   1.920 -0.7548  0.7636 -0.4733
   49phy    C25 1307   2.637   2.588   1.971  0.2695  0.7016  0.3147
   49phy    C23 1308   2.607   2.594   2.122 -0.1730 -0.4112 -0.2424
   49phy    C24 1309   2.566   2.736   2.159  0.1505 -0.1466  0.3180
   49phy    C22 1310   2.497   2.490   2.165  0.0345 -0.4034 -0.2028
   49phy    C21 1311   2.511   2.441   2.305 -0.0894  0.3532 -0.0120
   49phy    C20 1312   2.399   2.346   2.351 -0.1656  0.2571 -0.3051
   49phy    C18 1313   2.403   2.270   2.493  0.3461 -0.1209 -0.5858
   49phy    O01 1314   2.426   2.365   2.598 -0.4521  0.4857 -0.1282
   49phy    H01 1315   2.403   2.453   2.576 -0.5961  0.0667 -1.7478
   49phy    C19 1316   2.254   2.227   2.511 -0.2742 -0.1089  0.6734
   49phy    C13 1317   2.510   2.148   2.492 -0.3345  0.2902 -0.2894
   49phy     H3 1318   2.505   2.098   2.391  1.0028  0.7057 -0.5851
   49phy    O33 1319   2.476   2.033   2.578 -0.0973  0.1059  0.0049
   49phy    H1B 1320   2.452   2.072   2.660 -1.3255  0.7111 -0.6109
   49phy    C12 1321   2.672   2.176   2.502  0.1865 -0.1439 -0.0461
   49phy    O11 1322   2.712   2.187   2.634 -0.0485  0.0165 -0.0244
   49phy    H1A 1323   2.692   2.275   2.661  1.0972  0.8359 -1.6273
   50phy    C35 1324   1.628   1.823   1.116  0.2744  0.4198  0.3568
   50phy    C33 1325   1.547   1.911   1.210  0.5541 -0.2030  0.0187
   50phy    C34 1326   1.643   1.949   1.325  0.1655  0.3888 -0.1443
   50phy    C32 1327   1.479   2.029   1.129  0.6127 -0.1532 -0.5159
   50phy    C31 1328   1.339   2.064   1.184  0.3664  0.1016 -1.0204
   50phy    C30 1329   1.290   2.195   1.120  0.2362  0.2355  0.1398
   50phy    C28 1330   1.145   2.234   1.149  0.5039  0.2397  0.7906
   50phy    C29 1331   1.142   2.358   1.240  0.5249  0.2227 -0.5392
   50phy    C27 1332   1.070   2.286   1.021 -0.2181  0.5055 -0.7979
   50phy    C26 1333   0.993   2.183   0.943 -0.1431 -0.0702  0.7596
   50phy    C25 1334   0.904   2.246   0.834 -0.0845  0.2588 -0.1385
   50phy    C23 1335   0.844   2.148   0.730 -0.5023  0.3827  0.1585
   50phy    C24 1336   0.690   2.148   0.727 -0.0523 -0.4335 -0.1579
   50phy    C22 1337   0.895   2.174   0.589  0.1643  0.3815  0.1025
   50phy    C21 1338   0.960   2.050   0.527  0.1293 -0.3130 -0.1022
   50phy    C20 1339   0.982   2.074   0.377  0.7528  0.4800 -0.2252
   50phy    C18 1340   1.063   1.967   0.293 -0.1186  0.0731 -0.1558
   50phy    O01 1341   1.194   1.946   0.346 -0.6322  0.0695 -0.7009
   50phy    H01 1342   1.208   1.856   0.370  2.6157  0.1604 -1.7016
   50phy    C19 1343   1.065   2.043   0.157 -0.8529 -0.0275 -0.1997
   50phy    C13 1344   0.993   1.821   0.292  0.6530  0.5623  0.3842
   50phy     H3 1345   0.992   1.788   0.398  1.2608  0.2482  0.2934
   50phy    O33 1346   0.851   1.825   0.273 -0.1825  0.0923  0.2293
   50phy    H1B 1347   0.831   1.852   0.185  0.2505 -0.8793 -0.1854
   50phy    C12 1348   1.071   1.682   0.268  0.4257  0.0159  0.2344
   50phy    O11 1349   1.198   1.659   0.333  0.6227  0.6756  0.3132
   50phy    H1A 1350   1.181   1.595   0.400  0.9416  0.9877  0.7012
   51phy    C35 1351   2.001   2.039   0.534 -0.1549  0.3479 -0.0528
   51phy    C33 1352   1.867   1.981   0.562 -0.3653  0.7225 -0.2218
   51phy    C34 1353   1.894   1.843   0.616  0.7472  0.7685  0.0859
   51phy    C32 1354   1.776   2.062   0.654 -0.1555  0.1122 -0.0926
   51phy    C31 1355   1.633   2.081   0.604 -0.0665 -0.0404  0.2689
   51phy    C30 1356   1.560   2.175   0.700  0.0785 -0.3779  0.2669
   51phy    C28 1357   1.421   2.234   0.668  0.8799  0.1243  0.2806
   51phy    C29 1358   1.308   2.133   0.706 -0.0483  0.5248  0.7179
   51phy    C27 1359   1.404   2.375   0.728  0.0373  0.3406  0.7153
   51phy    C26 1360   1.301   2.468   0.659  0.1978  1.0417  0.9816
   51phy    C25 1361   1.293   2.588   0.750  0.8993  0.2391  0.5993
   51phy    C23 1362   1.337   2.731   0.694 -0.1853  0.8261 -0.6122
   51phy    C24 1363   1.226   2.825   0.732 -0.2304 -0.2432 -0.3801
   51phy    C22 1364   1.457   2.787   0.768 -0.4196  0.3233 -0.3279
   51phy    C21 1365   1.572   2.799   0.670 -0.2976  0.3486  0.1206
   51phy    C20 1366   1.698   2.865   0.722 -0.1575  0.3384 -0.1088
   51phy    C18 1367   1.815   2.916   0.635  0.0602  0.6196  0.5758
   51phy    O01 1368   1.852   2.809   0.542  0.1120 -0.4737 -0.0999
   51phy    H01 1369   1.856   2.726   0.585 -1.1477 -0.9610 -0.8716
   51phy    C19 1370   1.921   2.961   0.737 -0.0094 -0.1671  0.3061
   51phy    C13 1371   1.773   3.036   0.535 -0.1975 -0.5123 -0.4871
   51phy     H3 1372   1.696   2.984   0.471 -1.1418 -1.2449  1.1692
   51phy    O33 1373   1.687   3.139   0.586 -0.3650 -0.0920  0.3013
   51phy    H1B 1374   1.728   3.217   0.620 -1.5644 -0.3998  2.6291
   51phy    C12 1375   1.842   3.078   0.396  0.6972 -0.3964 -0.0628
   51phy    O11 1376   1.957   2.998   0.368 -0.0517 -0.0287 -0.4721
   51phy    H1A 1377   1.946   2.928   0.429 -0.2743  1.7556  1.6072
   52phy    C35 1378   1.506   0.099   0.703  0.0894  0.0686  0.0861
   52phy    C33 1379   1.444   0.180   0.817 -0.8502  0.1768 -0.3209
   52phy    C34 1380   1.343   0.088   0.873 -0.5384 -0.7361 -0.1807
   52phy    C32 1381   1.540   0.207   0.936  0.2665  0.0081 -0.0051
   52phy    C31 1382   1.606   0.342   0.929  0.0434 -0.4843 -0.2932
   52phy    C30 1383   1.741   0.353   1.013 -0.2616  0.5006  0.1286
   52phy    C28 1384   1.793   0.492   1.046  0.5221 -0.0925 -0.5972
   52phy    C29 1385   1.809   0.515   1.199  0.2289 -0.5450 -0.5012
   52phy    C27 1386   1.922   0.528   0.966  0.0767 -0.4152  0.3279
   52phy    C26 1387   1.919   0.659   0.882  0.4538  0.4867  0.3846
   52phy    C25 1388   2.043   0.684   0.802 -0.1772 -0.1975 -0.3385
   52phy    C23 1389   2.046   0.806   0.709  0.0419 -0.1999 -0.0064
   52phy    C24 1390   2.184   0.871   0.713 -0.5342 -0.5578  0.0328
   52phy    C22 1391   2.009   0.754   0.571  0.1033 -0.9027  0.2351
   52phy    C21 1392   1.909   0.854   0.498 -0.0976 -0.0244  0.2403
   52phy    C20 1393   1.884   0.814   0.354  0.2347  0.0459 -0.4163
   52phy    C18 1394   1.787   0.912   0.274  0.4823 -0.0750 -0.2791
   52phy    O01 1395   1.654   0.906   0.334 -0.3273  0.1393  0.3001
   52phy    H01 1396   1.607   0.832   0.302  1.8130 -0.7260 -1.0906
   52phy    C19 1397   1.758   0.854   0.140  0.3562  0.2788  0.3984
   52phy    C13 1398   1.830   1.064   0.270  0.1123  0.0947  0.1564
   52phy     H3 1399   1.837   1.097   0.376  0.4311  0.8600 -0.0964
   52phy    O33 1400   1.964   1.094   0.237  0.2112 -0.0327 -0.4577
   52phy    H1B 1401   1.978   1.124   0.149  1.6423 -1.1526 -0.6582
   52phy    C12 1402   1.730   1.190   0.251  0.4196 -0.3363 -0.3237
   52phy    O11 1403   1.594   1.169   0.298  0.3673 -0.1929  0.6660
   52phy    H1A 1404   1.586   1.076   0.308 -0.6422 -0.2247 -0.2447
   53phy    C35 1405   1.272   2.756   1.184  0.6096  0.1393 -0.3260
   53phy    C33 1406   1.287   2.822   1.323 -0.2198  0.4270  0.3112
   53phy    C34 1407   1.257   2.722   1.430 -0.4205  0.4473 -0.6059
   53phy    C32 1408   1.422   2.896   1.339  0.1586 -0.1453  0.1946
   53phy    C31 1409   1.414   3.051   1.353 -0.5556  0.2717 -0.4296
   53phy    C30 1410   1.547   3.126   1.372 -0.5726 -0.4656 -0.2287
   53phy    C28 1411   1.554   3.277   1.349 -0.1294 -0.3276 -0.0025
   53phy    C29 1412   1.672   3.336   1.413  0.0223  0.1484  0.0754
   53phy    C27 1413   1.567   3.311   1.200 -0.3007 -0.4973 -1.1237
   53phy    C26 1414   1.466   3.406   1.141  0.7759 -0.1649 -0.2674
   53phy    C25 1415   1.515   3.480   1.015 -0.3267 -0.1255  0.3105
   53phy    C23 1416   1.408   3.546   0.929 -0.1645 -0.7793 -0.0185
   53phy    C24 1417   1.393   3.691   0.948  0.1900 -0.3393 -0.4841
   53phy    C22 1418   1.439   3.529   0.782 -0.6770 -0.1343  0.3932
   53phy    C21 1419   1.377   3.408   0.716 -0.0975  0.6672 -0.4571
   53phy    C20 1420   1.418   3.378   0.573 -0.2010 -0.4611 -0.1225
   53phy    C18 1421   1.382   3.239   0.508 -0.8017 -0.6316 -0.8086
   53phy    O01 1422   1.438   3.128   0.583  0.2464  0.4911  0.6780
   53phy    H01 1423   1.529   3.118   0.565 -0.0008 -1.5025  0.3424
   53phy    C19 1424   1.461   3.246   0.375 -0.5815 -0.5024  0.2602
   53phy    C13 1425   1.219   3.224   0.483 -0.5393  0.2025 -0.3251
   53phy     H3 1426   1.183   3.217   0.589  0.7695 -1.4780  0.0460
   53phy    O33 1427   1.149   3.345   0.441  0.2420  0.0813  0.0407
   53phy    H1B 1428   1.184   3.387   0.365  0.7100  0.5378  0.4938
   53phy    C12 1429   1.143   3.096   0.454 -0.4609  0.3310  0.0014
   53phy    O11 1430   1.137   3.052   0.324  0.0482 -0.1717  0.4752
   53phy    H1A 1431   1.220   3.018   0.298 -0.6715 -1.3305 -0.4182
   54phy    C35 1432   3.188   3.928   1.472  0.2617 -0.3527 -0.0843
   54phy    C33 1433   3.139   3.799   1.406  0.4577 -0.9587  0.1539
   54phy    C34 1434   3.256   3.699   1.391  0.1014  0.0625 -0.1216
   54phy    C32 1435   3.019   3.743   1.480  0.1577  0.7067  0.4368
   54phy    C31 1436   2.903   3.693   1.393  0.2683  0.2298 -0.2649
   54phy    C30 1437   2.778   3.681   1.478  0.6158  0.2397  0.2206
   54phy    C28 1438   2.669   3.579   1.440  0.2946  0.7348  1.0562
   54phy    C29 1439   2.596   3.537   1.568  0.1469  0.4613  0.0392
   54phy    C27 1440   2.573   3.645   1.339  0.0679 -0.1697 -0.5998
   54phy    C26 1441   2.561   3.569   1.209 -0.1206  0.3178 -0.2326
   54phy    C25 1442   2.481   3.666   1.119 -0.7004  0.1656  0.1983
   54phy    C23 1443   2.460   3.629   0.973  0.9362 -0.2884 -0.3558
   54phy    C24 1444   2.358   3.736   0.934  0.3218  0.4303  0.1693
   54phy    C22 1445   2.572   3.636   0.873 -0.3340  0.0377 -0.4448
   54phy    C21 1446   2.578   3.515   0.779 -0.0228  0.1538 -0.1996
   54phy    C20 1447   2.698   3.534   0.687  0.3919  0.4550 -0.1069
   54phy    C18 1448   2.712   3.447   0.563  0.4906 -0.3270  0.5330
   54phy    O01 1449   2.686   3.313   0.602 -0.4901 -0.3467 -0.0179
   54phy    H01 1450   2.750   3.254   0.566 -1.7866 -1.6243 -0.2861
   54phy    C19 1451   2.864   3.453   0.530  0.6529  0.0477 -0.2764
   54phy    C13 1452   2.612   3.482   0.442 -0.0797 -0.2274  0.0597
   54phy     H3 1453   2.513   3.442   0.477 -1.1640  0.8607 -1.5950
   54phy    O33 1454   2.568   3.619   0.423 -0.2026  0.9144 -0.1815
   54phy    H1B 1455   2.482   3.616   0.385 -1.3601  2.7660  1.9962
   54phy    C12 1456   2.597   3.397   0.318 -0.3061  0.0074 -0.3648
   54phy    O11 1457   2.659   3.450   0.199 -0.3997  0.2399 -0.3845
   54phy    H1A 1458   2.591   3.451   0.135 -0.2905 -1.7971 -0.5949
   55phy    C35 1459   0.484   4.372   1.435  0.2628 -0.3776  0.0763
   55phy    C33 1460   0.414   4.503   1.476 -0.0755  0.2679 -0.1292
   55phy    C34 1461   0.335   4.494   1.608  0.4570 -1.1311 -0.0685
   55phy    C32 1462   0.516   4.617   1.490 -0.3681 -0.0791  0.5110
   55phy    C31 1463   0.474   4.752   1.446  0.0703 -0.1189 -0.6136
   55phy    C30 1464   0.586   4.859   1.438  1.0576 -0.1889 -0.0810
   55phy    C28 1465   0.555   4.979   1.352  0.2528 -0.3574 -0.3554
   55phy    C29 1466   0.601   5.110   1.415  0.5121 -0.5722 -0.5759
   55phy    C27 1467   0.623   4.967   1.215 -0.7449 -0.5804  0.2079
   55phy    C26 1468   0.516   4.984   1.109 -0.4807 -0.0542  0.1496
   55phy    C25 1469   0.556   5.001   0.963 -0.3191  0.1135  0.0820
   55phy    C23 1470   0.442   4.996   0.861  0.2384  0.4149 -0.1881
   55phy    C24 1471   0.341   5.113   0.869  0.0564  0.0148  0.5220
   55phy    C22 1472   0.516   5.011   0.723  0.0157 -0.1478 -0.6917
   55phy    C21 1473   0.441   4.926   0.619 -0.2940  0.1376  0.2786
   55phy    C20 1474   0.446   5.004   0.489 -0.4806  0.0973 -0.7264
   55phy    C18 1475   0.370   4.953   0.356  0.1166 -0.0315 -0.5656
   55phy    O01 1476   0.409   4.819   0.329  0.5461  0.6827 -0.1797
   55phy    H01 1477   0.372   4.789   0.249  2.3932  1.0872 -1.2425
   55phy    C19 1478   0.429   5.040   0.241  0.1435 -0.0225 -0.9212
   55phy    C13 1479   0.205   4.955   0.358 -0.4084 -0.1025  0.2790
   55phy     H3 1480   0.179   5.002   0.456 -1.4784  0.6160 -0.3337
   55phy    O33 1481   0.132   5.051   0.279  0.0238 -0.0517  0.4864
   55phy    H1B 1482   0.129   5.016   0.193  0.1304  0.0225  0.4511
   55phy    C12 1483   0.106   4.826   0.389 -0.1470  0.2048  0.5616
   55phy    O11 1484   0.047   4.783   0.270 -0.6833  0.5664 -0.4187
   55phy    H1A 1485   0.114   4.742   0.220 -0.6955 -1.5897  1.1667
   56phy    C35 1486   2.692   3.005   1.672 -0.3916  0.2233 -0.5738
   56phy    C33 1487   2.555   3.053   1.685 -0.4398 -0.8366 -0.5987
   56phy    C34 1488   2.456   3.006   1.580 -0.4858 -0.0262  0.1558
   56phy    C32 1489   2.513   3.020   1.828  0.0782 -0.3064 -0.1798
   56phy    C31 1490   2.392   3.097   1.894 -0.5314  0.1098 -0.5667
   56phy    C30 1491   2.345   3.028   2.020  0.0918  0.6567 -0.3530
   56phy    C28 1492   2.225   3.086   2.099 -0.1770 -0.2204 -0.0265
   56phy    C29 1493   2.084   3.016   2.087 -0.1465  0.4111 -0.1778
   56phy    C27 1494   2.277   3.072   2.241 -0.0644  0.1480 -0.3450
   56phy    C26 1495   2.253   3.193   2.325 -0.2377 -0.0474 -0.2450
   56phy    C25 1496   2.319   3.187   2.462  0.0358 -0.1905 -0.1485
   56phy    C23 1497   2.281   3.303   2.556  0.4302 -0.0025  0.1605
   56phy    C24 1498   2.316   3.254   2.698  0.3724 -0.0872 -0.7150
   56phy    C22 1499   2.351   3.436   2.522  0.4126  0.6306  0.2521
   56phy    C21 1500   2.288   3.562   2.579 -1.0991  0.2664  0.6806
   56phy    C20 1501   2.357   3.683   2.512  0.0751 -0.1348  0.1385
   56phy    C18 1502   2.383   3.819   2.598 -0.1358  0.1555  0.8426
   56phy    O01 1503   2.463   3.786   2.709  0.1630 -0.7495  0.2290
   56phy    H01 1504   2.476   3.856   2.769 -0.2785 -0.7212  0.2982
   56phy    C19 1505   2.470   3.906   2.502  0.4139 -0.4601 -0.3540
   56phy    C13 1506   2.254   3.906   2.640 -0.0718 -0.2516  0.8232
   56phy     H3 1507   2.188   3.922   2.551 -0.9410 -0.7341  1.3676
   56phy    O33 1508   2.281   4.042   2.682  0.1811  0.3077 -0.3491
   56phy    H1B 1509   2.209   4.095   2.656 -0.0405 -0.4357 -1.3149
   56phy    C12 1510   2.150   3.839   2.747 -0.1978  0.1304 -0.1769
   56phy    O11 1511   2.048   3.908   2.810  0.0241  0.9115 -0.1828
   56phy    H1A 1512   2.088   3.973   2.864  1.0068  1.3133 -1.3357
   57phy    C35 1513   0.555   3.704   1.488  0.3085 -0.2576 -0.1534
   57phy    C33 1514   0.559   3.604   1.604 -0.2321  0.1127 -0.7285
   57phy    C34 1515   0.449   3.626   1.704  0.5137  0.7198 -0.5213
   57phy    C32 1516   0.541   3.465   1.545  0.6212  0.0331 -0.0704
   57phy    C31 1517   0.654   3.362   1.567 -1.1113  0.6334  0.0812
   57phy    C30 1518   0.649   3.232   1.475  0.1283 -0.0892 -0.5049
   57phy    C28 1519   0.782   3.150   1.472  0.3076 -0.2055  0.0576
   57phy    C29 1520   0.772   3.032   1.565  0.2098  0.3615  0.3132
   57phy    C27 1521   0.794   3.078   1.338 -0.5355  0.0689  0.1830
   57phy    C26 1522   0.913   3.136   1.254  0.9515 -0.0283 -0.2039
   57phy    C25 1523   0.932   3.068   1.116  0.1440  0.7129  0.3028
   57phy    C23 1524   1.029   3.150   1.029  0.7279  0.1743 -0.2647
   57phy    C24 1525   1.124   3.057   0.956  0.0114 -0.2504 -0.3362
   57phy    C22 1526   0.945   3.247   0.949 -0.2701 -0.1812  0.2981
   57phy    C21 1527   1.017   3.362   0.886  0.5243 -0.4977  0.3373
   57phy    C20 1528   0.907   3.452   0.827 -0.3488  0.4988 -0.3281
   57phy    C18 1529   0.941   3.589   0.757  0.2555 -0.3418  0.6523
   57phy    O01 1530   1.037   3.662   0.837  0.9861  0.1809  0.3467
   57phy    H01 1531   1.037   3.621   0.922  1.1982 -2.4188 -0.8134
   57phy    C19 1532   0.809   3.672   0.767 -0.2023  0.1113 -0.5277
   57phy    C13 1533   0.988   3.561   0.602  0.6232 -0.3909  0.1331
   57phy     H3 1534   1.074   3.490   0.618  1.4949  0.6193  0.0294
   57phy    O33 1535   0.910   3.478   0.515 -0.1588  0.1970 -0.6800
   57phy    H1B 1536   0.959   3.404   0.485 -1.0711  0.0945 -1.9971
   57phy    C12 1537   1.095   3.644   0.524  0.2105  0.0699  0.0222
   57phy    O11 1538   1.172   3.724   0.605 -0.7246  0.4185  0.0981
   57phy    H1A 1539   1.138   3.752   0.687 -0.5294  0.7356  0.0705
   58phy    C35 1540   1.488   2.742   2.284  0.3896 -0.0752 -0.0401
   58phy    C33 1541   1.411   2.861   2.325 -0.5248 -0.4819  0.1692
   58phy    C34 1542   1.498   2.993   2.298 -0.9339  0.1387  0.1292
   58phy    C32 1543   1.284   2.866   2.236 -0.4853 -0.1377  0.3422
   58phy    C31 1544   1.159   2.909   2.306  0.6986  0.4193 -0.1406
   58phy    C30 1545   1.043   2.922   2.209 -0.0466  0.2097 -0.0549
   58phy    C28 1546   0.917   2.989   2.268 -0.3065 -0.6177  0.2717
   58phy    C29 1547   0.868   3.102   2.180 -0.1323  0.4702  0.0648
   58phy    C27 1548   0.824   2.877   2.320  0.4957  0.0614  0.1137
   58phy    C26 1549   0.766   2.902   2.458 -0.0037  0.0587  0.0844
   58phy    C25 1550   0.717   2.781   2.535 -0.4962 -0.0487 -0.0586
   58phy    C23 1551   0.634   2.818   2.656  0.4992  0.0387  0.8142
   58phy    C24 1552   0.494   2.762   2.648  0.2471  0.2895 -0.0826
   58phy    C22 1553   0.708   2.781   2.787 -0.2829 -0.1215 -0.5953
   58phy    C21 1554   0.712   2.897   2.879 -0.5541  0.5377 -0.4037
   58phy    C20 1555   0.776   2.879   3.016  0.3613  0.2419 -0.1428
   58phy    C18 1556   0.795   2.998   3.106 -0.6595  0.3589 -0.1233
   58phy    O01 1557   0.677   3.079   3.107 -0.1803 -0.0217  0.2412
   58phy    H01 1558   0.603   3.023   3.123 -0.5943 -0.0023 -1.5014
   58phy    C19 1559   0.802   2.918   3.235  0.5497 -0.0774 -0.1141
   58phy    C13 1560   0.927   3.084   3.060  0.3611  0.4571 -0.2467
   58phy     H3 1561   0.929   3.093   2.949 -0.0348  2.0940 -0.1437
   58phy    O33 1562   1.051   3.019   3.087 -0.2510  0.6465  0.2552
   58phy    H1B 1563   1.059   3.015   3.181  1.3134 -0.1904  0.1139
   58phy    C12 1564   0.936   3.226   3.121  0.2175  0.7026  0.0072
   58phy    O11 1565   1.048   3.307   3.086 -0.2335 -0.1638 -0.2938
   58phy    H1A 1566   1.128   3.259   3.086 -0.4312 -0.4953 -0.3468
   59phy    C35 1567   0.681   3.224   0.403 -0.1667  0.1530  0.0943
   59phy    C33 1568   0.705   3.192   0.547 -0.2763  0.1918 -0.8759
   59phy    C34 1569   0.606   3.282   0.631  0.2868  0.3344 -0.4943
   59phy    C32 1570   0.680   3.043   0.579  0.0765  0.2731 -0.4422
   59phy    C31 1571   0.799   2.948   0.604 -0.2939  0.2074  0.6380
   59phy    C30 1572   0.758   2.800   0.627 -0.2940 -0.1178 -0.3001
   59phy    C28 1573   0.874   2.698   0.633 -0.0989  0.0302  0.1473
   59phy    C29 1574   0.848   2.607   0.749 -0.1267  0.5765  0.3321
   59phy    C27 1575   0.866   2.615   0.500  0.3873  0.3003 -0.2193
   59phy    C26 1576   0.995   2.625   0.417 -0.1026 -0.0945 -0.1545
   59phy    C25 1577   0.991   2.536   0.293 -0.3716  0.7903 -0.0480
   59phy    C23 1578   1.126   2.542   0.218 -0.3328 -0.2929 -0.1047
   59phy    C24 1579   1.198   2.402   0.234  0.0347 -0.3606 -0.5099
   59phy    C22 1580   1.108   2.564   0.062 -0.1162 -0.0426  0.0727
   59phy    C21 1581   1.198   2.668   0.006  0.3721 -0.2228 -0.1348
   59phy    C20 1582   1.159   2.713  -0.128  0.7519 -0.6309  0.0253
   59phy    C18 1583   1.233   2.842  -0.192  0.3311  0.1784  0.0178
   59phy    O01 1584   1.249   2.936  -0.089  0.0677 -0.2010  0.1042
   59phy    H01 1585   1.164   2.950  -0.053  0.8609 -0.1495  2.1215
   59phy    C19 1586   1.121   2.910  -0.280 -0.6157  0.4840  0.0158
   59phy    C13 1587   1.375   2.812  -0.258 -0.1180 -0.3825 -0.5473
   59phy     H3 1588   1.439   2.774  -0.174  0.7941  0.4476 -0.8462
   59phy    O33 1589   1.382   2.696  -0.336  0.0837 -0.1030  0.1014
   59phy    H1B 1590   1.357   2.617  -0.292  1.7617 -0.3154  0.7354
   59phy    C12 1591   1.490   2.923  -0.276  0.0373  0.0879  0.1687
   59phy    O11 1592   1.492   3.045  -0.199  0.1197 -0.7308 -0.2283
   59phy    H1A 1593   1.417   3.095  -0.223 -0.2524 -0.8306  0.6959
   60phy    C35 1594   4.875   4.389   0.739  0.0007  0.4473  0.6819
   60phy    C33 1595   4.841   4.509   0.656 -0.1201 -0.5302 -0.1554
   60phy    C34 1596   4.687   4.529   0.646 -0.2048  0.4900 -0.1589
   60phy    C32 1597   4.919   4.630   0.709  0.3809  0.5055  0.4871
   60phy    C31 1598   4.920   4.759   0.632 -0.3099  0.3586 -0.4048
   60phy    C30 1599   4.991   4.868   0.712  0.5617  0.5922  0.4220
   60phy    C28 1600   4.968   5.010   0.662 -0.4084  0.8406  0.2500
   60phy    C29 1601   4.858   5.078   0.739 -0.2754  0.2927  0.1149
   60phy    C27 1602   5.100   5.081   0.679  0.4047 -0.0990  0.2939
   60phy    C26 1603   5.127   5.214   0.599 -0.0989  0.3584 -0.3784
   60phy    C25 1604   5.274   5.257   0.605  0.6485 -0.1776 -0.7761
   60phy    C23 1605   5.327   5.390   0.552 -0.1945 -0.0268  0.0185
   60phy    C24 1606   5.463   5.408   0.622  0.5923  0.5490 -0.4039
   60phy    C22 1607   5.356   5.404   0.404  0.0578  0.1418 -0.4162
   60phy    C21 1608   5.249   5.468   0.321 -0.1974  0.5651  0.1616
   60phy    C20 1609   5.298   5.470   0.177  0.1611  0.5361 -0.2910
   60phy    C18 1610   5.233   5.571   0.073 -0.3788  0.0684 -0.3726
   60phy    O01 1611   5.090   5.542   0.055  0.3576 -0.5648 -0.0877
   60phy    H01 1612   5.043   5.622   0.068 -1.0594 -1.5924  1.5384
   60phy    C19 1613   5.291   5.525  -0.061  0.0460  1.0726  0.5554
   60phy    C13 1614   5.250   5.727   0.099  0.1876 -0.2343 -0.4347
   60phy     H3 1615   5.225   5.744   0.207  0.1103  0.8624 -0.6144
   60phy    O33 1616   5.380   5.780   0.107 -0.3486 -0.0200 -0.0628
   60phy    H1B 1617   5.446   5.722   0.075 -1.2832 -1.7368  0.9947
   60phy    C12 1618   5.145   5.829   0.058  0.1335 -0.4549  0.0308
   60phy    O11 1619   5.009   5.799   0.056  0.1905 -0.6023  0.1556
   60phy    H1A 1620   4.964   5.878   0.080  0.4359 -0.7540  1.1535
   61phy    C35 1621   1.187   4.563   1.958 -0.2521 -0.5226  0.2110
   61phy    C33 1622   1.223   4.427   1.911 -0.0972  0.2722 -0.1097
   61phy    C34 1623   1.151   4.412   1.775 -0.6013  0.4679 -0.2285
   61phy    C32 1624   1.375   4.395   1.914  0.0542  0.4235 -0.0592
   61phy    C31 1625   1.412   4.245   1.904 -0.0080  0.1595  0.0414
   61phy    C30 1626   1.561   4.220   1.880  0.2308 -0.3101 -0.0826
   61phy    C28 1627   1.610   4.078   1.899  0.1383  0.0801 -0.1113
   61phy    C29 1628   1.632   4.001   1.771 -0.1132 -0.3387 -0.3493
   61phy    C27 1629   1.744   4.087   1.959  0.1534 -0.4160  0.2033
   61phy    C26 1630   1.756   4.029   2.098  0.1654 -0.5804  0.0436
   61phy    C25 1631   1.899   4.049   2.150  0.0944  0.9524  0.6246
   61phy    C23 1632   1.945   3.999   2.289 -0.4581  0.2825  0.4838
   61phy    C24 1633   2.094   4.011   2.298  0.4657 -0.7776 -0.2363
   61phy    C22 1634   1.884   4.096   2.394 -0.0660 -0.0950 -0.2886
   61phy    C21 1635   1.828   4.042   2.524 -0.0215  0.3918  0.2929
   61phy    C20 1636   1.799   4.150   2.631  0.0597 -0.0370  0.0335
   61phy    C18 1637   1.720   4.102   2.762 -0.0580 -0.3757 -0.0314
   61phy    O01 1638   1.782   3.990   2.828  0.0373 -0.6444 -0.0011
   61phy    H01 1639   1.870   3.990   2.796 -0.5274  0.0147 -1.6668
   61phy    C19 1640   1.743   4.228   2.851 -0.0956 -0.2492  0.0760
   61phy    C13 1641   1.561   4.070   2.745  0.7604 -0.0143  0.4703
   61phy     H3 1642   1.506   4.154   2.696 -1.1934 -1.4337  0.1153
   61phy    O33 1643   1.494   4.064   2.874 -0.4692  0.1962  0.0525
   61phy    H1B 1644   1.530   3.992   2.923  0.0808  1.0679  0.9540
   61phy    C12 1645   1.512   3.937   2.665 -0.1133  0.2384 -0.1291
   61phy    O11 1646   1.548   3.815   2.721  0.6967  0.2593  1.1172
   61phy    H1A 1647   1.477   3.763   2.754  0.2280  0.0044 -0.2262
   62phy    C35 1648   1.461   4.233   0.580 -0.3564  0.3230  0.2019
   62phy    C33 1649   1.589   4.309   0.610  0.0999 -0.1724 -0.5017
   62phy    C34 1650   1.660   4.240   0.726  0.2381  0.4200  0.5953
   62phy    C32 1651   1.687   4.322   0.490  0.5757  0.6500  0.5999
   62phy    C31 1652   1.685   4.453   0.412 -0.0233  0.3128  0.0093
   62phy    C30 1653   1.819   4.470   0.335  0.4554  0.1736 -0.4890
   62phy    C28 1654   1.826   4.596   0.250 -0.4861  0.1069 -0.4436
   62phy    C29 1655   1.960   4.662   0.261  0.4963 -0.3966 -0.2526
   62phy    C27 1656   1.794   4.570   0.102 -0.4903 -0.3442  0.1723
   62phy    C26 1657   1.680   4.650   0.042  0.0063 -0.7053  0.1484
   62phy    C25 1658   1.665   4.632  -0.113 -0.0498  0.4797  0.5826
   62phy    C23 1659   1.562   4.713  -0.190 -0.0016  0.2228 -0.5281
   62phy    C24 1660   1.648   4.807  -0.277  0.0096  0.0532  0.5991
   62phy    C22 1661   1.487   4.624  -0.286  0.2514 -0.1860 -0.0966
   62phy    C21 1662   1.357   4.562  -0.242 -0.0452  0.3456 -0.0566
   62phy    C20 1663   1.310   4.447  -0.333  0.1339  0.5578 -0.2621
   62phy    C18 1664   1.173   4.364  -0.303  0.1634  0.2210  0.4515
   62phy    O01 1665   1.188   4.300  -0.175  0.0743 -0.3609 -0.1706
   62phy    H01 1666   1.186   4.363  -0.105  1.2336 -1.7756  1.2102
   62phy    C19 1667   1.179   4.245  -0.403 -0.1821 -0.1757  0.0184
   62phy    C13 1668   1.035   4.445  -0.311  0.0711 -0.0840 -0.1367
   62phy     H3 1669   1.034   4.495  -0.210  0.8179 -2.1463  0.9430
   62phy    O33 1670   1.033   4.562  -0.399 -0.3003 -0.2160 -0.1851
   62phy    H1B 1671   0.993   4.540  -0.481  0.9026 -5.0337  0.1817
   62phy    C12 1672   0.896   4.397  -0.277 -0.2516  0.0641  0.0826
   62phy    O11 1673   0.826   4.337  -0.388 -0.1477  0.4433 -0.2376
   62phy    H1A 1674   0.845   4.247  -0.404  2.4001  0.9391 -0.5017
   63phy    C35 1675   2.744   3.035   2.381 -0.0458 -0.4185  0.5188
   63phy    C33 1676   2.727   3.181   2.384 -0.1911  0.2461 -0.5634
   63phy    C34 1677   2.831   3.245   2.465 -0.0551  0.4720  0.1651
   63phy    C32 1678   2.715   3.228   2.239 -0.3115  0.5636 -0.2266
   63phy    C31 1679   2.628   3.351   2.217 -0.3249  0.2898  0.1519
   63phy    C30 1680   2.597   3.378   2.068 -0.0800  0.1764 -0.5052
   63phy    C28 1681   2.506   3.501   2.039  0.5632 -0.2540  0.6733
   63phy    C29 1682   2.546   3.581   1.913  0.7317 -0.4873 -0.2471
   63phy    C27 1683   2.352   3.470   2.023  0.2360 -0.0042  0.1378
   63phy    C26 1684   2.258   3.565   2.095  1.0458 -0.1143 -0.1302
   63phy    C25 1685   2.107   3.522   2.083 -0.2926  0.1786  0.1974
   63phy    C23 1686   1.997   3.605   2.156 -0.0557  0.1954  0.1704
   63phy    C24 1687   1.900   3.666   2.053  0.4549  0.3064  0.2628
   63phy    C22 1688   1.947   3.531   2.285  0.0483 -0.5878 -0.4437
   63phy    C21 1689   1.893   3.613   2.405  0.5330  0.3242  0.5551
   63phy    C20 1690   1.840   3.510   2.508  0.3290  0.3553  0.0154
   63phy    C18 1691   1.757   3.553   2.635  0.7384 -0.2108  0.4569
   63phy    O01 1692   1.779   3.693   2.665  0.5283  0.5582  0.2340
   63phy    H01 1693   1.702   3.742   2.644  0.7052  0.5472 -0.4662
   63phy    C19 1694   1.608   3.535   2.585 -0.5866  0.1705 -0.6316
   63phy    C13 1695   1.789   3.464   2.765 -0.0859  0.1616  0.1033
   63phy     H3 1696   1.766   3.355   2.748  3.5902 -0.6502 -0.5848
   63phy    O33 1697   1.706   3.493   2.873  0.0942  0.2299  0.5846
   63phy    H1B 1698   1.710   3.585   2.891  0.2057  0.7103 -1.7056
   63phy    C12 1699   1.936   3.462   2.830 -0.0661  0.1707  0.8008
   63phy    O11 1700   1.982   3.588   2.856  0.2673  0.5367 -0.1240
   63phy    H1A 1701   1.932   3.641   2.798 -1.3261 -1.6432 -0.8692
   64phy    C35 1702   1.604   4.235   1.449 -0.6286  0.2956  0.0624
   64phy    C33 1703   1.496   4.329   1.399 -0.1629  0.1439  0.0713
   64phy    C34 1704   1.364   4.277   1.453  0.1205  0.1461  0.9568
   64phy    C32 1705   1.525   4.472   1.439  0.6715 -0.3128  0.6423
   64phy    C31 1706   1.546   4.552   1.311  0.4220  0.2645  0.4130
   64phy    C30 1707   1.591   4.700   1.342  0.4788 -0.3663  0.1433
   64phy    C28 1708   1.616   4.792   1.216  0.4476 -0.2770 -0.6386
   64phy    C29 1709   1.578   4.932   1.265  0.3688 -0.3859  0.2000
   64phy    C27 1710   1.762   4.791   1.167 -0.1175 -0.4290 -0.6076
   64phy    C26 1711   1.770   4.742   1.023  0.1362 -0.2985  0.1682
   64phy    C25 1712   1.913   4.698   0.983  0.0610  0.4192  0.1674
   64phy    C23 1713   1.916   4.623   0.850 -0.1107  1.0776  0.5455
   64phy    C24 1714   1.958   4.720   0.739  0.0870 -0.6270  0.0699
   64phy    C22 1715   2.021   4.511   0.873 -0.2613 -0.0354  0.2275
   64phy    C21 1716   2.024   4.394   0.773  0.0218 -0.4156  0.0120
   64phy    C20 1717   2.136   4.289   0.788 -0.4869 -0.2712  0.3602
   64phy    C18 1718   2.143   4.171   0.680 -0.2057 -0.0884  0.2987
   64phy    O01 1719   2.011   4.109   0.661  0.9924  0.1802  0.0230
   64phy    H01 1720   2.003   4.030   0.711  0.0055 -0.0007 -0.4019
   64phy    C19 1721   2.239   4.067   0.737 -0.2455 -0.0428 -0.3226
   64phy    C13 1722   2.194   4.222   0.539  0.1371 -0.0089 -0.1598
   64phy     H3 1723   2.122   4.304   0.516 -1.8104 -1.3516  0.9357
   64phy    O33 1724   2.312   4.298   0.527 -0.3031  0.8457 -0.9904
   64phy    H1B 1725   2.389   4.245   0.527 -1.1087 -0.3647 -1.1919
   64phy    C12 1726   2.154   4.160   0.403  0.2559 -0.2079  0.2004
   64phy    O11 1727   2.016   4.120   0.400  0.0419 -0.0604 -0.0348
   64phy    H1A 1728   1.978   4.150   0.480 -0.3147  1.4794 -0.7437
   65phy    C35 1729   2.951   1.061   1.025 -0.1127 -0.4754 -0.3948
   65phy    C33 1730   3.019   0.961   1.113  0.1632 -0.1459  0.6306
   65phy    C34 1731   3.091   1.042   1.222  0.3365  0.1135  0.0330
   65phy    C32 1732   2.916   0.868   1.171  0.4800  0.4222 -0.1952
   65phy    C31 1733   2.942   0.729   1.128  0.2918  0.6627  0.1003
   65phy    C30 1734   2.831   0.625   1.161  0.7718  0.5568 -0.1972
   65phy    C28 1735   2.851   0.481   1.118 -0.0129 -0.2208  0.1641
   65phy    C29 1736   2.811   0.388   1.230 -0.3338  0.4438 -0.3814
   65phy    C27 1737   2.786   0.445   0.981  0.0904  0.0871  0.3775
   65phy    C26 1738   2.890   0.442   0.873 -0.4299 -0.1275 -0.5046
   65phy    C25 1739   2.822   0.405   0.740  0.2791  0.6465 -0.9103
   65phy    C23 1740   2.917   0.354   0.628 -0.0356 -0.0491  0.4204
   65phy    C24 1741   2.976   0.212   0.628  0.8716  0.0668 -0.0599
   65phy    C22 1742   2.850   0.372   0.492 -0.4368 -0.0506 -0.4862
   65phy    C21 1743   2.925   0.451   0.384  0.0159 -0.3045 -0.0537
   65phy    C20 1744   2.843   0.423   0.262 -0.1914 -0.1833 -0.0767
   65phy    C18 1745   2.888   0.485   0.127  0.0354 -0.1151 -0.1691
   65phy    O01 1746   2.906   0.627   0.156  0.0947  0.0180  0.1544
   65phy    H01 1747   2.982   0.646   0.208 -0.4207  0.1430  0.8809
   65phy    C19 1748   2.765   0.462   0.037  0.0207  0.0520 -0.3656
   65phy    C13 1749   3.026   0.429   0.067  0.3905 -0.1998  0.2905
   65phy     H3 1750   3.104   0.461   0.141  0.9871 -1.8276  0.3903
   65phy    O33 1751   3.048   0.290   0.077 -0.3658  0.3642  0.5419
   65phy    H1B 1752   2.979   0.241   0.038 -0.2837 -0.8485  1.8475
   65phy    C12 1753   3.113   0.491  -0.048  0.3249  0.1972 -0.6137
   65phy    O11 1754   3.161   0.624  -0.052  0.6500 -0.0595  0.2150
   65phy    H1A 1755   3.085   0.676  -0.036  0.2280 -0.5939 -0.0190
   66phy    C35 1756   1.324   0.285   2.656 -0.1459 -0.3299 -0.6415
   66phy    C33 1757   1.368   0.246   2.522  0.6984  0.4657 -0.1378
   66phy    C34 1758   1.297   0.119   2.487  0.1349  0.0841  0.7294
   66phy    C32 1759   1.341   0.359   2.428  0.4475 -0.0129  0.5646
   66phy    C31 1760   1.422   0.361   2.298 -0.6682  0.2221  0.0767
   66phy    C30 1761   1.409   0.502   2.226 -0.4654 -0.0943 -0.4100
   66phy    C28 1762   1.471   0.527   2.091  0.4100  0.0116  0.4977
   66phy    C29 1763   1.409   0.452   1.973  0.8373  0.0505  0.5542
   66phy    C27 1764   1.477   0.678   2.049 -0.0515  0.2733  0.1508
   66phy    C26 1765   1.594   0.761   2.108 -0.6090 -0.3107 -0.1338
   66phy    C25 1766   1.583   0.913   2.087 -0.2349  0.3696  0.0140
   66phy    C23 1767   1.680   1.000   2.166 -0.3456 -0.1420 -0.1577
   66phy    C24 1768   1.798   1.035   2.069  0.3381 -0.2011  0.3325
   66phy    C22 1769   1.613   1.134   2.210  0.1507  0.1685 -0.3296
   66phy    C21 1770   1.560   1.136   2.352 -0.6532  0.2505  0.1246
   66phy    C20 1771   1.482   1.259   2.389 -0.1060 -0.3550 -0.4587
   66phy    C18 1772   1.415   1.270   2.536 -0.4704 -0.7085  0.4942
   66phy    O01 1773   1.509   1.229   2.638 -0.2397 -0.2218 -0.9842
   66phy    H01 1774   1.476   1.231   2.726  0.1229 -0.6734 -0.8314
   66phy    C19 1775   1.400   1.426   2.555 -0.2993 -0.3774  0.0179
   66phy    C13 1776   1.274   1.188   2.557 -0.1000  0.3224 -0.4211
   66phy     H3 1777   1.203   1.203   2.472 -0.4541 -0.3971 -0.2596
   66phy    O33 1778   1.198   1.232   2.667  0.3840 -0.7985  0.4157
   66phy    H1B 1779   1.252   1.211   2.740  1.1652 -1.0356 -0.2231
   66phy    C12 1780   1.280   1.033   2.576  0.1431  0.2513 -0.1895
   66phy    O11 1781   1.334   0.975   2.694 -0.2900 -0.1755  0.0642
   66phy    H1A 1782   1.407   0.921   2.671 -0.1389  0.1905 -0.3212
   67phy    C35 1783   3.665   1.311   1.122 -0.4905 -0.0745  0.1946
   67phy    C33 1784   3.713   1.171   1.081 -0.1754 -0.2257 -0.5934
   67phy    C34 1785   3.857   1.155   1.120  0.0368  0.5654  0.2369
   67phy    C32 1786   3.622   1.064   1.136 -0.3534  0.1670 -0.9800
   67phy    C31 1787   3.622   0.923   1.075  0.2862 -0.5945  0.0703
   67phy    C30 1788   3.512   0.838   1.129 -0.6144  0.2857  0.6042
   67phy    C28 1789   3.552   0.684   1.124  0.0555 -0.2651 -0.2993
   67phy    C29 1790   3.634   0.639   1.251  0.4198  0.2553 -0.4423
   67phy    C27 1791   3.426   0.592   1.119  0.2086 -0.0018 -0.6556
   67phy    C26 1792   3.436   0.478   1.017  0.3450 -0.0951 -0.2328
   67phy    C25 1793   3.328   0.370   1.033 -0.1857 -0.3636  0.4804
   67phy    C23 1794   3.333   0.248   0.934  0.2242 -0.1733  0.2498
   67phy    C24 1795   3.228   0.139   0.972  0.4390 -0.1203  0.0665
   67phy    C22 1796   3.311   0.270   0.783 -0.0415 -0.1169 -0.3108
   67phy    C21 1797   3.386   0.181   0.677 -0.0956  0.1280  0.7312
   67phy    C20 1798   3.387   0.243   0.541 -0.4001  0.1287  0.2869
   67phy    C18 1799   3.460   0.170   0.431  0.5933 -0.2238  0.3630
   67phy    O01 1800   3.589   0.139   0.484  0.4717  0.3764  0.1008
   67phy    H01 1801   3.639   0.216   0.502  1.2649 -0.5190  2.0478
   67phy    C19 1802   3.484   0.275   0.320  0.2294 -0.0130  0.0013
   67phy    C13 1803   3.378   0.039   0.379  0.1611 -0.1274 -0.1952
   67phy     H3 1804   3.363  -0.020   0.472  0.2132  0.5723  0.2647
   67phy    O33 1805   3.243   0.059   0.346  0.1171 -0.1554 -0.1137
   67phy    H1B 1806   3.194  -0.012   0.384  1.2898 -1.0002 -0.1474
   67phy    C12 1807   3.443  -0.092   0.313 -0.0044 -0.6580 -0.1629
   67phy    O11 1808   3.573  -0.119   0.355 -0.2055 -0.2661 -0.3580
   67phy    H1A 1809   3.607  -0.047   0.404  1.3803 -0.5896 -0.9316
   68phy    C35 1810   1.641   3.834   1.231  0.5465  0.0583 -0.0883
   68phy    C33 1811   1.753   3.869   1.328  0.1677 -0.0441 -0.2883
   68phy    C34 1812   1.755   3.768   1.445  0.1416  0.0976 -0.6242
   68phy    C32 1813   1.882   3.886   1.241 -0.7730  0.3424 -1.0955
   68phy    C31 1814   1.987   3.993   1.301  0.0159  0.0892 -0.0616
   68phy    C30 1815   2.119   3.976   1.232 -0.1971 -0.1887  0.2059
   68phy    C28 1816   2.231   4.067   1.272  0.6399  0.5801 -0.4224
   68phy    C29 1817   2.318   3.988   1.369  0.2860  0.0154 -0.4442
   68phy    C27 1818   2.320   4.113   1.157 -0.6431  0.4100  0.6229
   68phy    C26 1819   2.330   4.261   1.150  0.3220 -0.0646 -0.0312
   68phy    C25 1820   2.433   4.298   1.039 -0.6224 -0.1891 -0.3574
   68phy    C23 1821   2.438   4.443   0.998 -0.5130 -0.0053 -0.4962
   68phy    C24 1822   2.519   4.529   1.089 -0.0097 -0.0678  0.1812
   68phy    C22 1823   2.520   4.436   0.868 -0.0153  0.1485 -0.1493
   68phy    C21 1824   2.443   4.499   0.753  0.2141  0.0128  0.1183
   68phy    C20 1825   2.528   4.507   0.628  0.3015  0.6233  0.6017
   68phy    C18 1826   2.472   4.576   0.497  0.4647  0.2597  0.5581
   68phy    O01 1827   2.340   4.524   0.467 -0.1901  0.0112 -0.0923
   68phy    H01 1828   2.332   4.435   0.494 -0.9339 -0.1524 -0.7970
   68phy    C19 1829   2.578   4.524   0.402  0.4292  0.0305 -0.3929
   68phy    C13 1830   2.457   4.736   0.510 -0.5196  0.3290  0.0097
   68phy     H3 1831   2.378   4.750   0.587  0.0109 -0.7374  0.7753
   68phy    O33 1832   2.563   4.804   0.582 -0.1504  0.1588  0.3788
   68phy    H1B 1833   2.553   4.773   0.670  1.4033  0.0672  0.5470
   68phy    C12 1834   2.383   4.837   0.418 -0.3670 -0.9226  0.7805
   68phy    O11 1835   2.445   4.887   0.302  0.6400  0.6116 -0.2607
   68phy    H1A 1836   2.517   4.934   0.339  0.6961 -0.5685  1.2321
   69phy    C35 1837   1.657   4.539   2.433 -0.6285 -0.0284 -0.1105
   69phy    C33 1838   1.705   4.454   2.327  0.2104  0.3011 -0.3638
   69phy    C34 1839   1.591   4.369   2.273 -0.4674  0.3607 -0.1819
   69phy    C32 1840   1.768   4.534   2.216 -0.4658 -0.2369 -0.2426
   69phy    C31 1841   1.885   4.449   2.160  0.2123  0.6318  0.5939
   69phy    C30 1842   1.955   4.516   2.038  0.0418  0.2604  0.0250
   69phy    C28 1843   2.080   4.432   1.991 -0.0612  0.4517 -0.3085
   69phy    C29 1844   2.062   4.359   1.860  0.3199 -0.4031  0.0101
   69phy    C27 1845   2.187   4.538   1.979 -0.6289  0.2563  0.4248
   69phy    C26 1846   2.327   4.512   2.034 -0.2989  0.0463 -0.1597
   69phy    C25 1847   2.395   4.641   2.078  0.1832  0.1363  0.2120
   69phy    C23 1848   2.543   4.621   2.115 -0.5366  0.2785 -0.6024
   69phy    C24 1849   2.623   4.744   2.082 -0.7929 -0.8177 -0.1354
   69phy    C22 1850   2.562   4.569   2.256  0.0986 -0.1860  0.2657
   69phy    C21 1851   2.681   4.482   2.289  0.0443  0.2131  0.0337
   69phy    C20 1852   2.694   4.443   2.435  0.1345  0.3042  0.7225
   69phy    C18 1853   2.833   4.380   2.485  0.3172  0.3004  0.7567
   69phy    O01 1854   2.948   4.446   2.430  0.6453 -0.7484 -0.4481
   69phy    H01 1855   2.941   4.536   2.457  0.1882 -1.0331  0.4102
   69phy    C19 1856   2.835   4.424   2.632  0.0087 -0.4314 -0.5480
   69phy    C13 1857   2.843   4.221   2.464  0.1602  0.3058  0.2295
   69phy     H3 1858   2.752   4.171   2.507 -0.8844  0.5852 -1.5478
   69phy    O33 1859   2.943   4.170   2.554 -0.0577 -0.1897  0.0579
   69phy    H1B 1860   3.021   4.145   2.509  1.0479  2.5507  0.2475
   69phy    C12 1861   2.869   4.160   2.324  0.1250 -0.3836  0.3218
   69phy    O11 1862   2.861   4.017   2.316 -0.1224 -0.2990 -0.2350
   69phy    H1A 1863   2.819   3.997   2.234  0.9281  1.8733 -1.3993
   70phy    C35 1864   1.855   0.445   0.401 -0.3675 -0.0716 -0.2388
   70phy    C33 1865   1.715   0.386   0.416 -0.2566  0.1629 -0.2034
   70phy    C34 1866   1.649   0.470   0.526 -0.3107 -0.4412  0.0495
   70phy    C32 1867   1.634   0.376   0.285 -0.0036 -0.4828 -0.1118
   70phy    C31 1868   1.660   0.265   0.187  0.1884 -0.2159  0.0826
   70phy    C30 1869   1.696   0.292   0.044 -0.4648  0.4027  0.1915
   70phy    C28 1870   1.708   0.166  -0.046  0.6642 -0.3406  0.4745
   70phy    C29 1871   1.613   0.197  -0.165  0.1449  0.7470  0.4669
   70phy    C27 1872   1.846   0.136  -0.106 -0.2296 -0.3356  0.3152
   70phy    C26 1873   1.876  -0.012  -0.103 -0.3833 -0.0759  0.2607
   70phy    C25 1874   2.023  -0.049  -0.145 -0.2576 -0.5135  0.0959
   70phy    C23 1875   2.066  -0.201  -0.138  0.3901 -0.5978 -0.1304
   70phy    C24 1876   2.021  -0.284  -0.258  0.5334 -0.0548 -0.1409
   70phy    C22 1877   2.223  -0.202  -0.124 -0.0759  0.0520  0.3343
   70phy    C21 1878   2.285  -0.326  -0.054 -0.1972 -0.2122  0.3387
   70phy    C20 1879   2.434  -0.299  -0.045  0.2762 -0.3760 -0.6832
   70phy    C18 1880   2.529  -0.412   0.005  0.0035  0.2674 -0.3184
   70phy    O01 1881   2.494  -0.465   0.131  0.3472 -0.0596  0.3758
   70phy    H01 1882   2.482  -0.395   0.193 -0.2823 -1.1642  1.5391
   70phy    C19 1883   2.665  -0.343   0.032  0.1318 -0.1451  0.2654
   70phy    C13 1884   2.545  -0.535  -0.104 -0.1042  0.4772  0.4170
   70phy     H3 1885   2.439  -0.567  -0.121 -0.1997  1.3714 -0.7477
   70phy    O33 1886   2.577  -0.497  -0.244  0.0216 -0.0588  0.0233
   70phy    H1B 1887   2.666  -0.468  -0.252  0.5320 -1.6883 -0.7782
   70phy    C12 1888   2.580  -0.684  -0.078 -0.1453  0.1389  0.0879
   70phy    O11 1889   2.546  -0.730   0.048  0.4195  0.3280 -0.6513
   70phy    H1A 1890   2.554  -0.661   0.111 -2.8705  0.8069 -0.6038
   71phy    C35 1891   2.381   0.587   0.921  0.0203 -0.2926 -0.4027
   71phy    C33 1892   2.374   0.459   1.005  0.0512 -0.4237  0.3118
   71phy    C34 1893   2.265   0.481   1.104 -0.0715  0.1859  0.1276
   71phy    C32 1894   2.344   0.331   0.924  0.2572 -0.0873  0.2813
   71phy    C31 1895   2.447   0.262   0.838  0.0240 -0.1612 -0.0565
   71phy    C30 1896   2.407   0.159   0.735  0.6860 -0.4714  0.5123
   71phy    C28 1897   2.515   0.116   0.634 -0.1800  0.0332 -0.0324
   71phy    C29 1898   2.575  -0.017   0.685 -0.2589 -0.1641  0.2968
   71phy    C27 1899   2.451   0.080   0.504  0.0509  0.3265  0.1911
   71phy    C26 1900   2.529   0.102   0.373 -0.3570 -0.3811  0.5054
   71phy    C25 1901   2.455   0.057   0.246  0.3374  0.0335 -0.1365
   71phy    C23 1902   2.503   0.120   0.116 -0.4820  0.2482 -0.0529
   71phy    C24 1903   2.590   0.025   0.035  0.2896 -0.4784  0.4683
   71phy    C22 1904   2.367   0.146   0.043  0.0117 -0.9231  0.3865
   71phy    C21 1905   2.360   0.263  -0.060 -0.1685 -0.5332 -0.6698
   71phy    C20 1906   2.212   0.297  -0.080  0.1181 -0.0170 -0.7962
   71phy    C18 1907   2.182   0.428  -0.168  0.0224  0.5941 -0.4975
   71phy    O01 1908   2.302   0.503  -0.198  0.0413 -0.1860  0.0846
   71phy    H01 1909   2.280   0.588  -0.231  0.4810  0.4377  1.3344
   71phy    C19 1910   2.096   0.526  -0.081  0.3603 -0.1002 -0.1529
   71phy    C13 1911   2.120   0.394  -0.317 -0.0685  0.4148 -0.1132
   71phy     H3 1912   2.044   0.314  -0.297  0.5953  0.0218  0.9012
   71phy    O33 1913   2.026   0.494  -0.383  0.5764 -0.0933  0.2407
   71phy    H1B 1914   2.075   0.558  -0.430  0.3813 -0.6645 -0.7749
   71phy    C12 1915   2.188   0.306  -0.430  0.3582 -0.4108 -0.4586
   71phy    O11 1916   2.270   0.368  -0.524  0.1451 -0.0298  0.4701
   71phy    H1A 1917   2.249   0.460  -0.531 -0.6595 -0.2279  0.1424
   72phy    C35 1918   2.408   0.934   1.054  0.4332  0.1794 -0.0111
   72phy    C33 1919   2.344   0.877   1.184 -0.1890 -0.1146 -0.3902
   72phy    C34 1920   2.460   0.865   1.283 -0.1473  0.2846  0.4628
   72phy    C32 1921   2.233   0.968   1.251  0.3911  0.5023 -0.5373
   72phy    C31 1922   2.088   0.923   1.219  0.2037 -0.3832  0.5965
   72phy    C30 1923   1.979   1.016   1.273  0.5434  0.9440 -0.2635
   72phy    C28 1924   1.846   0.994   1.190 -0.0199  0.5598  0.4696
   72phy    C29 1925   1.733   0.967   1.293  0.0781 -0.4519  0.3309
   72phy    C27 1926   1.811   1.124   1.114 -0.4027  0.0651 -0.4967
   72phy    C26 1927   1.808   1.109   0.963 -0.3405  0.2074  0.2522
   72phy    C25 1928   1.791   1.245   0.890 -0.0636  0.4498  0.6776
   72phy    C23 1929   1.792   1.247   0.732 -0.7317  0.3548  0.6950
   72phy    C24 1930   1.654   1.231   0.667  0.1853  0.3283 -0.1014
   72phy    C22 1931   1.871   1.359   0.675  0.0141  0.2774 -0.4130
   72phy    C21 1932   1.947   1.340   0.542  0.1916 -0.2548 -0.0422
   72phy    C20 1933   2.027   1.472   0.496  0.0096  0.0818 -0.1558
   72phy    C18 1934   2.084   1.464   0.345  0.0672 -0.4343 -0.2932
   72phy    O01 1935   2.107   1.328   0.304  0.6044  0.2592  0.0829
   72phy    H01 1936   2.042   1.268   0.335 -2.3629  2.4465 -1.4088
   72phy    C19 1937   2.220   1.534   0.350  0.3853  0.2962  0.0434
   72phy    C13 1938   1.992   1.539   0.232  0.0286  0.9959  0.1077
   72phy     H3 1939   1.903   1.472   0.235  1.9368 -1.7079  0.4387
   72phy    O33 1940   1.923   1.658   0.262  0.2210 -0.5936  0.0662
   72phy    H1B 1941   1.987   1.726   0.252  0.5813 -0.9795 -0.2654
   72phy    C12 1942   1.996   1.522   0.074  0.0566 -0.2037 -0.3669
   72phy    O11 1943   2.042   1.396   0.019  0.2830 -0.4801  0.1784
   72phy    H1A 1944   2.134   1.405   0.036 -0.0709  1.6469  1.1931
   73phy    C35 1945   2.481   1.747   1.413  0.8302 -0.2294 -0.4235
   73phy    C33 1946   2.467   1.900   1.422 -0.6290 -0.1310  0.2045
   73phy    C34 1947   2.505   1.935   1.566  0.3876  0.2931 -0.5262
   73phy    C32 1948   2.571   1.967   1.328  0.0417  0.1083 -0.5212
   73phy    C31 1949   2.539   1.977   1.179 -0.5328  0.0297  0.4506
   73phy    C30 1950   2.639   2.076   1.115 -0.2719 -0.2548  0.4274
   73phy    C28 1951   2.625   2.114   0.966  0.2852 -0.6890  0.3905
   73phy    C29 1952   2.534   2.234   0.949 -0.4154 -0.2316  0.7787
   73phy    C27 1953   2.762   2.120   0.893 -0.5715 -0.3236 -0.4676
   73phy    C26 1954   2.755   2.090   0.743 -0.5332  0.2339  0.7557
   73phy    C25 1955   2.887   2.093   0.662  0.0871 -0.3809  0.0895
   73phy    C23 1956   2.879   2.078   0.504 -0.2753 -0.2998 -1.1064
   73phy    C24 1957   2.988   2.167   0.436  0.1406 -0.1218 -0.0159
   73phy    C22 1958   2.880   1.929   0.459  0.4131 -0.1780  0.2616
   73phy    C21 1959   2.839   1.904   0.312 -0.1347 -0.1729 -0.0119
   73phy    C20 1960   2.830   1.754   0.275 -0.0354 -0.3906  0.1742
   73phy    C18 1961   2.776   1.687   0.139 -0.4716 -0.6389 -0.3170
   73phy    O01 1962   2.662   1.759   0.093 -0.1969 -0.2973  0.5443
   73phy    H01 1963   2.679   1.851   0.094  0.2775 -0.3750 -0.2230
   73phy    C19 1964   2.726   1.542   0.178 -0.4273 -0.7146 -0.0405
   73phy    C13 1965   2.891   1.686   0.026  0.6200  0.2292 -0.1678
   73phy     H3 1966   2.912   1.795   0.011 -0.0145  0.3978  0.1767
   73phy    O33 1967   3.018   1.647   0.062  0.0671 -0.5794  0.0977
   73phy    H1B 1968   3.030   1.557   0.040 -0.2040 -0.9030  1.1969
   73phy    C12 1969   2.872   1.672  -0.136 -0.0934  0.4298 -0.4483
   73phy    O11 1970   2.923   1.552  -0.178  0.1072  0.6604  0.3167
   73phy    H1A 1971   2.871   1.504  -0.240  0.6139  0.9481 -0.3437
   74phy    C35 1972   3.074   2.275   1.315 -0.2028  0.0216 -0.4990
   74phy    C33 1973   3.002   2.319   1.188 -0.0711  0.4225 -0.3644
   74phy    C34 1974   2.869   2.389   1.228 -0.2106 -0.1410 -0.2647
   74phy    C32 1975   3.084   2.420   1.103 -0.4301 -0.8407  0.2891
   74phy    C31 1976   3.088   2.389   0.957  0.6480 -0.1616 -0.0658
   74phy    C30 1977   3.184   2.479   0.876  0.8544 -0.0719  0.2608
   74phy    C28 1978   3.163   2.456   0.720 -0.1371  0.3237 -0.1362
   74phy    C29 1979   3.115   2.578   0.648  0.1329 -0.2701  0.2910
   74phy    C27 1980   3.300   2.414   0.663  0.3798 -0.2028  0.2767
   74phy    C26 1981   3.296   2.351   0.525 -0.1152  0.3840  0.0485
   74phy    C25 1982   3.433   2.314   0.462 -0.0849  0.4266  0.0080
   74phy    C23 1983   3.443   2.234   0.335 -0.3834 -0.9057  0.2364
   74phy    C24 1984   3.560   2.285   0.247  0.5715 -0.1764  0.0992
   74phy    C22 1985   3.444   2.084   0.371  0.2913  0.0906  0.2888
   74phy    C21 1986   3.371   1.993   0.270  0.1369  0.4394 -0.4248
   74phy    C20 1987   3.348   1.853   0.320 -0.4961 -0.5918 -0.1748
   74phy    C18 1988   3.281   1.747   0.221  0.0548  0.5040  0.0638
   74phy    O01 1989   3.159   1.806   0.161  0.3550 -0.0027  0.0150
   74phy    H01 1990   3.113   1.746   0.106 -0.4498 -0.3731  1.0508
   74phy    C19 1991   3.230   1.639   0.316 -0.0662  0.5802  0.2214
   74phy    C13 1992   3.383   1.689   0.108  1.5759 -0.1854  0.3361
   74phy     H3 1993   3.400   1.777   0.041  1.0047 -1.4806 -1.5759
   74phy    O33 1994   3.517   1.671   0.153  0.0264 -0.3755 -0.3556
   74phy    H1B 1995   3.527   1.595   0.207  1.0556  1.7016  2.6677
   74phy    C12 1996   3.360   1.605  -0.020 -0.4442  0.3484  0.0531
   74phy    O11 1997   3.413   1.475  -0.027  0.3204  0.4737  0.7239
   74phy    H1A 1998   3.486   1.469   0.031  0.5642  1.9981  0.6240
   75phy    C35 1999   0.265   1.971   1.407 -0.1806 -0.1529 -0.1876
   75phy    C33 2000   0.122   1.926   1.438  0.0068 -0.6609  0.2018
   75phy    C34 2001   0.107   1.854   1.573  0.5268 -0.4217  0.0808
   75phy    C32 2002   0.022   2.039   1.408 -0.3020 -0.7498 -0.1663
   75phy    C31 2003  -0.069   2.023   1.286 -0.1152  0.3698  0.2977
   75phy    C30 2004  -0.159   2.145   1.273 -0.3219 -0.1665  0.1099
   75phy    C28 2005  -0.241   2.140   1.142  0.2525  0.3891  0.0759
   75phy    C29 2006  -0.383   2.085   1.170  0.2151 -0.3991 -0.4378
   75phy    C27 2007  -0.234   2.275   1.067 -0.0753 -0.4759 -0.5360
   75phy    C26 2008  -0.227   2.260   0.914 -0.1732  0.1857 -0.3240
   75phy    C25 2009  -0.188   2.388   0.840 -0.1827  0.1016  0.0431
   75phy    C23 2010  -0.162   2.364   0.684  0.2448 -1.4176 -0.2909
   75phy    C24 2011  -0.210   2.488   0.605 -0.6663  0.0340 -0.0221
   75phy    C22 2012  -0.020   2.323   0.655 -0.0680 -1.0717  0.0308
   75phy    C21 2013  -0.000   2.204   0.562  0.5671  0.6923 -0.2157
   75phy    C20 2014   0.148   2.161   0.558 -0.2800 -0.0416  0.4686
   75phy    C18 2015   0.186   2.071   0.431 -0.4933 -0.5408 -0.7655
   75phy    O01 2016   0.103   1.956   0.414  0.3698 -0.2747 -0.3619
   75phy    H01 2017   0.015   1.987   0.406  0.4139  0.0410  0.2965
   75phy    C19 2018   0.324   2.021   0.469 -0.1870  0.3115  0.2213
   75phy    C13 2019   0.185   2.155   0.291 -0.3812  0.0154 -0.2051
   75phy     H3 2020   0.079   2.182   0.269 -0.5825 -0.0889  0.6103
   75phy    O33 2021   0.234   2.289   0.297  0.1394  0.2059  0.0405
   75phy    H1B 2022   0.176   2.338   0.352 -1.8437 -1.5074 -0.4324
   75phy    C12 2023   0.185   2.099   0.144  0.7464 -0.1683 -0.0312
   75phy    O11 2024   0.308   2.115   0.088  0.0594  0.4689  0.3582
   75phy    H1A 2025   0.347   2.194   0.120 -2.0240  1.5425  0.3905
   76phy    C35 2026   3.015   1.138   1.743  0.3751 -0.1332  0.3905
   76phy    C33 2027   2.939   1.233   1.642 -0.4266 -0.7663  0.2799
   76phy    C34 2028   2.889   1.135   1.542  0.5850  0.1304  0.3239
   76phy    C32 2029   2.822   1.295   1.720 -0.2275  0.6884 -0.3636
   76phy    C31 2030   2.830   1.443   1.758 -0.3429 -0.0723 -0.8913
   76phy    C30 2031   2.702   1.472   1.841 -0.5672  0.0802  0.4055
   76phy    C28 2032   2.705   1.617   1.900 -0.2716  0.1607 -0.4862
   76phy    C29 2033   2.600   1.703   1.836 -0.4254 -0.1516 -0.3212
   76phy    C27 2034   2.683   1.598   2.050  1.0769 -0.1572  0.0335
   76phy    C26 2035   2.788   1.648   2.141 -0.2696 -0.4731 -0.0694
   76phy    C25 2036   2.754   1.648   2.290  0.3217  0.3672 -0.3188
   76phy    C23 2037   2.869   1.712   2.378  0.0494  0.7392 -0.0176
   76phy    C24 2038   2.798   1.773   2.498 -0.5082 -0.5571 -0.1861
   76phy    C22 2039   2.970   1.602   2.425 -0.4859 -0.1824 -0.5139
   76phy    C21 2040   3.107   1.651   2.479 -0.1217  0.6096 -0.2899
   76phy    C20 2041   3.219   1.543   2.504 -0.3611  0.1498  0.3772
   76phy    C18 2042   3.368   1.599   2.517  0.1983  0.0820  0.3011
   76phy    O01 2043   3.381   1.722   2.596 -0.0881 -0.3703  0.2787
   76phy    H01 2044   3.324   1.794   2.573  3.6186  2.9568  0.4608
   76phy    C19 2045   3.441   1.491   2.598 -0.1959  0.1759  0.4717
   76phy    C13 2046   3.441   1.626   2.376  0.4438  0.1584  0.0961
   76phy     H3 2047   3.424   1.535   2.313  0.6300 -0.1351  0.4628
   76phy    O33 2048   3.579   1.630   2.380  0.4872 -0.2377 -0.7312
   76phy    H1B 2049   3.604   1.711   2.419  0.5822 -0.2052 -0.8579
   76phy    C12 2050   3.388   1.744   2.283  0.5129 -0.2868  0.9839
   76phy    O11 2051   3.437   1.876   2.307  0.1150  0.8863  0.3547
   76phy    H1A 2052   3.511   1.895   2.252  1.0289  0.3919  1.3761
   77phy    C35 2053   2.399   0.539   0.166 -0.1536  0.8990 -0.3191
   77phy    C33 2054   2.362   0.590   0.307 -0.0391  0.2587  0.2706
   77phy    C34 2055   2.247   0.503   0.351 -0.2355  0.4508 -0.1207
   77phy    C32 2056   2.482   0.590   0.402 -0.8034 -0.0235 -0.1829
   77phy    C31 2057   2.509   0.726   0.468  0.5287 -0.5476  0.4145
   77phy    C30 2058   2.648   0.736   0.540  0.2454  0.1252  0.0957
   77phy    C28 2059   2.660   0.842   0.641  0.0346  0.2080 -0.2158
   77phy    C29 2060   2.663   0.778   0.784 -0.6005  0.0225  0.3520
   77phy    C27 2061   2.789   0.932   0.631  0.1298  0.3138 -1.1893
   77phy    C26 2062   2.796   1.049   0.536  0.1377  0.9960 -0.1687
   77phy    C25 2063   2.926   1.125   0.535 -0.1766 -0.3136 -1.0044
   77phy    C23 2064   2.953   1.217   0.411  0.0298 -0.7304 -0.2536
   77phy    C24 2065   3.034   1.334   0.463 -0.0917 -0.1469  0.3490
   77phy    C22 2066   3.036   1.151   0.301 -0.0810  0.0961 -0.3768
   77phy    C21 2067   2.965   1.086   0.181 -0.1005  0.1399  0.7609
   77phy    C20 2068   3.062   1.055   0.063 -0.0022  0.2740  0.0896
   77phy    C18 2069   3.030   0.974  -0.070 -0.4979  0.0266  0.2273
   77phy    O01 2070   2.975   0.847  -0.031 -0.0196  0.5760 -0.0673
   77phy    H01 2071   2.896   0.855   0.020  0.1670  0.0236  0.3198
   77phy    C19 2072   3.175   0.943  -0.128  0.6868 -0.4129 -0.0094
   77phy    C13 2073   2.920   1.042  -0.163  0.4060  0.1889  0.0388
   77phy     H3 2074   2.827   1.027  -0.101  0.3243  0.5848  0.0179
   77phy    O33 2075   2.907   1.181  -0.176 -0.0428 -0.0450 -0.3112
   77phy    H1B 2076   2.954   1.216  -0.102 -2.0059 -0.5692  1.2486
   77phy    C12 2077   2.850   0.977  -0.284  0.3004 -0.0202 -0.4435
   77phy    O11 2078   2.708   0.972  -0.299 -0.5370  0.0007  0.0119
   77phy    H1A 2079   2.671   0.920  -0.230  0.6183 -1.9992 -0.7662
   78phy    C35 2080   3.303   4.957   0.744 -0.1204  0.3315  0.2298
   78phy    C33 2081   3.355   4.857   0.847 -0.0836 -0.3764  0.8188
   78phy    C34 2082   3.376   4.728   0.777  0.6583 -0.3117  0.7515
   78phy    C32 2083   3.490   4.907   0.901 -0.0408  0.1021  0.4806
   78phy    C31 2084   3.490   4.995   1.021  0.3778 -0.2054  0.0572
   78phy    C30 2085   3.626   5.005   1.086  0.0974 -0.2700 -0.2009
   78phy    C28 2086   3.637   5.109   1.201 -0.2641  0.0941  0.6737
   78phy    C29 2087   3.607   5.040   1.335  0.3124 -0.3042  0.4317
   78phy    C27 2088   3.781   5.166   1.210  0.0698 -0.1553 -0.4190
   78phy    C26 2089   3.784   5.296   1.125  0.4598  0.1081 -0.2898
   78phy    C25 2090   3.913   5.384   1.117  0.2053  0.3199 -0.1653
   78phy    C23 2091   3.902   5.510   1.029 -0.4449  0.1713 -0.3084
   78phy    C24 2092   3.882   5.640   1.105  0.5054  0.5539 -0.6316
   78phy    C22 2093   4.030   5.519   0.942 -0.4118 -0.1752 -0.0722
   78phy    C21 2094   4.023   5.578   0.801 -0.2324 -0.2967  0.1213
   78phy    C20 2095   4.156   5.563   0.729 -0.5135  0.0994 -0.0099
   78phy    C18 2096   4.170   5.586   0.575 -0.0790 -0.0065 -0.5198
   78phy    O01 2097   4.063   5.521   0.503  0.5122 -0.0452 -0.0079
   78phy    H01 2098   4.057   5.579   0.430 -0.5765  2.2493  1.7786
   78phy    C19 2099   4.299   5.510   0.553 -0.4056  0.9577  1.2716
   78phy    C13 2100   4.179   5.744   0.533  0.3012  0.4739  0.2983
   78phy     H3 2101   4.075   5.778   0.558 -0.1863  1.0356 -2.2370
   78phy    O33 2102   4.251   5.838   0.610 -0.6658  0.1211  0.2236
   78phy    H1B 2103   4.295   5.800   0.684  0.4044 -0.6810 -0.7730
   78phy    C12 2104   4.156   5.789   0.382 -0.3990 -0.0279 -0.3700
   78phy    O11 2105   4.069   5.696   0.316 -0.9490 -0.5710  0.1750
   78phy    H1A 2106   4.022   5.745   0.250  0.7431 -1.0180 -1.4441
   79phy    C35 2107   2.640   1.229   1.196 -0.3458  0.4047 -0.4796
   79phy    C33 2108   2.692   1.369   1.178  0.3706  0.3749  0.0318
   79phy    C34 2109   2.584   1.470   1.217 -0.4180 -0.2002 -0.1281
   79phy    C32 2110   2.816   1.389   1.265 -0.0888 -0.1401 -0.4201
   79phy    C31 2111   2.943   1.436   1.188 -0.0630  0.6638 -0.2469
   79phy    C30 2112   3.067   1.463   1.276 -0.2083  0.2950  0.2123
   79phy    C28 2113   3.175   1.534   1.198 -0.0956 -0.2045  0.3387
   79phy    C29 2114   3.243   1.627   1.291 -0.4122  0.1382  0.2395
   79phy    C27 2115   3.287   1.449   1.133  0.1691  0.4848  0.2899
   79phy    C26 2116   3.248   1.416   0.987 -0.3636 -0.4548  0.1550
   79phy    C25 2117   3.354   1.332   0.912  0.2134  0.6579  0.4107
   79phy    C23 2118   3.314   1.301   0.764 -0.0318  0.1374 -0.3252
   79phy    C24 2119   3.345   1.410   0.665  0.0499  0.1920 -0.0538
   79phy    C22 2120   3.380   1.166   0.729 -0.1615  0.1249 -0.2178
   79phy    C21 2121   3.313   1.074   0.624 -0.2120 -0.0413  0.3370
   79phy    C20 2122   3.330   0.926   0.650 -1.4442  0.1080  0.3974
   79phy    C18 2123   3.276   0.810   0.555 -0.9200  0.0915  0.1854
   79phy    O01 2124   3.136   0.805   0.568 -0.1947 -0.5596 -0.2312
   79phy    H01 2125   3.109   0.799   0.658 -3.1838  1.3347 -0.8565
   79phy    C19 2126   3.319   0.683   0.631  0.4054  0.4366  0.1496
   79phy    C13 2127   3.319   0.810   0.400  0.3649 -0.6812 -0.5193
   79phy     H3 2128   3.280   0.910   0.369 -0.7639 -0.9759 -0.0964
   79phy    O33 2129   3.461   0.836   0.369 -0.0565 -0.1679  0.3689
   79phy    H1B 2130   3.486   0.788   0.292  0.0074  0.2257  0.1421
   79phy    C12 2131   3.232   0.748   0.293 -0.4965  0.5209  0.7319
   79phy    O11 2132   3.100   0.716   0.324 -0.0803 -0.3365  0.4517
   79phy    H1A 2133   3.086   0.744   0.412  0.2470  0.8964  0.1237
   80phy    C35 2134   4.564   1.386   0.972  0.3030 -0.0058 -0.2457
   80phy    C33 2135   4.512   1.284   1.070 -0.1378 -0.1394  0.3462
   80phy    C34 2136   4.504   1.328   1.220  0.0924 -0.4222 -0.2738
   80phy    C32 2137   4.374   1.231   1.026  0.4331 -0.0701 -0.1540
   80phy    C31 2138   4.366   1.117   0.939 -0.2144 -0.3343  0.5308
   80phy    C30 2139   4.231   1.052   0.959  0.5581  0.2075 -0.0937
   80phy    C28 2140   4.196   0.904   0.906 -0.0210 -0.1133  0.6452
   80phy    C29 2141   4.231   0.794   1.009 -0.7110 -0.3103  0.0398
   80phy    C27 2142   4.043   0.911   0.891 -0.7247  0.3455  0.5098
   80phy    C26 2143   3.984   0.795   0.803 -0.3837 -0.3933  0.0246
   80phy    C25 2144   3.830   0.806   0.773 -0.4783  0.1212  0.3951
   80phy    C23 2145   3.771   0.689   0.689 -0.3658  0.0073  1.5113
   80phy    C24 2146   3.663   0.611   0.752  0.4376 -0.2342  0.2270
   80phy    C22 2147   3.722   0.759   0.555 -0.6645  0.2285 -0.2895
   80phy    C21 2148   3.737   0.676   0.423  0.5954  0.3554 -0.2171
   80phy    C20 2149   3.763   0.763   0.298 -0.3536  0.5555 -0.2838
   80phy    C18 2150   3.770   0.695   0.158  0.6169 -0.3678  0.0034
   80phy    O01 2151   3.876   0.599   0.158  0.0248  0.3961  0.7474
   80phy    H01 2152   3.884   0.570   0.069  2.5732  1.7770  0.4440
   80phy    C19 2153   3.822   0.817   0.072 -0.1357  0.1859 -0.7362
   80phy    C13 2154   3.631   0.644   0.098 -0.2926 -0.1388 -0.0354
   80phy     H3 2155   3.597   0.570   0.175  1.5009 -1.3632 -0.3612
   80phy    O33 2156   3.522   0.741   0.116 -0.1839 -0.3991 -0.4637
   80phy    H1B 2157   3.530   0.805   0.048  1.4238 -0.4696 -0.3846
   80phy    C12 2158   3.609   0.521  -0.000 -0.4666  0.5960  0.1507
   80phy    O11 2159   3.584   0.552  -0.137 -0.2652  0.0987 -0.0150
   80phy    H1A 2160   3.559   0.642  -0.140 -0.0647  0.1463 -0.3485
   81phy    C35 2161   4.271   2.058   0.652 -0.0933  0.5468 -0.0991
   81phy    C33 2162   4.272   1.986   0.783 -0.0053  0.5676  0.2919
   81phy    C34 2163   4.320   2.089   0.881 -0.3711  0.2735 -0.1515
   81phy    C32 2164   4.148   1.898   0.802 -0.1325 -0.3433  0.0433
   81phy    C31 2165   4.182   1.760   0.860 -0.6797  0.3082 -0.1012
   81phy    C30 2166   4.051   1.698   0.917 -0.2251  0.4792  0.1608
   81phy    C28 2167   4.064   1.550   0.969 -0.1449 -0.0008 -0.0436
   81phy    C29 2168   4.049   1.554   1.122 -0.0639  0.0345  0.7650
   81phy    C27 2169   3.953   1.450   0.922 -0.2934  0.0552 -0.1581
   81phy    C26 2170   3.988   1.375   0.788  0.1093 -0.7577 -0.3591
   81phy    C25 2171   3.876   1.285   0.733  0.1360 -0.0939 -0.4785
   81phy    C23 2172   3.911   1.233   0.592 -0.3713  0.1187  0.4646
   81phy    C24 2173   4.015   1.117   0.585 -0.5611  0.3612 -0.0630
   81phy    C22 2174   3.778   1.176   0.530 -0.4893 -0.1510  0.0676
   81phy    C21 2175   3.737   1.248   0.398  0.1578 -0.9230  0.2603
   81phy    C20 2176   3.590   1.212   0.364 -0.7158 -0.4208  0.0777
   81phy    C18 2177   3.536   1.240   0.224 -0.8065 -0.0886  0.1335
   81phy    O01 2178   3.559   1.376   0.178 -0.2975  0.4431  0.0660
   81phy    H01 2179   3.650   1.387   0.159 -0.6986 -1.4909 -4.1671
   81phy    C19 2180   3.387   1.236   0.237  0.1077 -0.1342  0.0795
   81phy    C13 2181   3.586   1.137   0.106 -0.0762 -0.3222 -0.4704
   81phy     H3 2182   3.698   1.145   0.110  0.0966 -1.0197 -2.6471
   81phy    O33 2183   3.576   1.002   0.136  1.0603 -0.1110  0.3078
   81phy    H1B 2184   3.553   0.982   0.225  0.4727 -1.9732 -0.2094
   81phy    C12 2185   3.586   1.174  -0.049 -0.2092 -0.2868 -0.0461
   81phy    O11 2186   3.472   1.141  -0.123  0.1848 -0.3388  0.0528
   81phy    H1A 2187   3.467   1.048  -0.121  2.5054 -0.7743 -3.6510
   82phy    C35 2188   2.191   2.053   0.988  0.1082  0.1283  0.1129
   82phy    C33 2189   2.076   1.999   1.070  0.4248  0.2238  0.0896
   82phy    C34 2190   1.961   2.094   1.059  0.0679  0.3747  0.4013
   82phy    C32 2191   2.034   1.858   1.015 -0.2283 -0.6219 -0.5512
   82phy    C31 2192   2.112   1.747   1.091 -0.1425 -0.1618  0.0629
   82phy    C30 2193   2.055   1.608   1.060  0.1320 -0.6439  0.0496
   82phy    C28 2194   2.119   1.494   1.136  0.2006  0.2735  0.6129
   82phy    C29 2195   2.028   1.449   1.254 -0.1027  0.0580 -0.2079
   82phy    C27 2196   2.152   1.369   1.047 -0.1564 -0.1525  0.1713
   82phy    C26 2197   2.257   1.376   0.941 -0.5527 -0.2163 -0.0588
   82phy    C25 2198   2.295   1.244   0.866  0.6212  0.0032  0.2226
   82phy    C23 2199   2.405   1.270   0.759 -0.0138 -0.2127  0.0947
   82phy    C24 2200   2.551   1.251   0.809 -0.5299 -0.1164  0.3025
   82phy    C22 2201   2.388   1.177   0.638 -0.1384  0.1210  0.3233
   82phy    C21 2202   2.420   1.232   0.496 -0.3317  0.2849  0.2297
   82phy    C20 2203   2.375   1.121   0.402  0.1849  0.7573  0.4279
   82phy    C18 2204   2.397   1.126   0.249 -0.6804  0.3386  0.3782
   82phy    O01 2205   2.328   1.241   0.195 -0.4452 -0.4439  0.1859
   82phy    H01 2206   2.243   1.261   0.228 -0.5790  0.8035 -0.8403
   82phy    C19 2207   2.314   1.003   0.213 -0.1181 -0.3025  0.4572
   82phy    C13 2208   2.553   1.113   0.206 -0.3696 -0.1123  0.7076
   82phy     H3 2209   2.605   1.198   0.258  0.3843  0.0791 -0.3225
   82phy    O33 2210   2.629   1.005   0.263  0.4464  0.1071 -0.1717
   82phy    H1B 2211   2.612   0.999   0.355  0.2108  0.3649 -0.1986
   82phy    C12 2212   2.620   1.170   0.072  0.5614 -0.5348  0.1030
   82phy    O11 2213   2.589   1.100  -0.048  0.1459 -0.0289  0.1380
   82phy    H1A 2214   2.628   1.142  -0.123  0.5354  0.8803  0.8245
   83phy    C35 2215   4.925   1.672   1.299 -0.2338  0.5135 -0.1265
   83phy    C33 2216   4.845   1.708   1.172 -0.0694 -0.2742  0.0611
   83phy    C34 2217   4.893   1.610   1.065 -0.2327  0.5140 -0.0895
   83phy    C32 2218   4.699   1.672   1.198  0.9321  0.1667 -0.1099
   83phy    C31 2219   4.609   1.767   1.286 -0.7569  0.1878 -0.0224
   83phy    C30 2220   4.467   1.707   1.283  0.7319 -0.3668 -0.0414
   83phy    C28 2221   4.360   1.798   1.350 -0.5178  0.0035  0.6375
   83phy    C29 2222   4.305   1.908   1.257 -0.1496 -0.2962 -0.5864
   83phy    C27 2223   4.247   1.705   1.397  0.5057  0.4699 -0.0315
   83phy    C26 2224   4.194   1.740   1.536  0.1003 -0.4334  0.4583
   83phy    C25 2225   4.076   1.656   1.575 -0.0535 -0.0281 -0.2570
   83phy    C23 2226   4.004   1.723   1.692  0.0940 -0.3922  0.0587
   83phy    C24 2227   3.922   1.850   1.648  0.2968 -0.1634 -0.1673
   83phy    C22 2228   3.903   1.619   1.750 -1.0801 -0.1493 -0.8767
   83phy    C21 2229   3.884   1.622   1.902 -0.2907 -0.6887 -0.3413
   83phy    C20 2230   3.819   1.500   1.967  0.0416 -0.0499 -0.0524
   83phy    C18 2231   3.753   1.518   2.113 -0.2239 -0.1619  0.2779
   83phy    O01 2232   3.676   1.637   2.139 -0.2611 -0.0936 -0.3650
   83phy    H01 2233   3.640   1.628   2.225 -0.7410 -0.4920 -0.6051
   83phy    C19 2234   3.644   1.411   2.096 -0.3867 -0.0122 -0.2738
   83phy    C13 2235   3.860   1.494   2.234 -0.5321  1.1045  0.8738
   83phy     H3 2236   3.921   1.405   2.207  1.7741  3.5119 -2.6757
   83phy    O33 2237   3.790   1.450   2.353  0.0933 -0.6715 -0.0052
   83phy    H1B 2238   3.711   1.498   2.367  1.3956  1.7293 -0.3744
   83phy    C12 2239   3.960   1.613   2.260  0.7257  0.1087  0.3386
   83phy    O11 2240   3.906   1.742   2.292  0.3544 -0.1544 -0.1825
   83phy    H1A 2241   3.872   1.735   2.379  2.2521 -1.9188  0.5068
   84phy    C35 2242   3.868   2.219   0.883  0.3590 -0.3955 -0.7491
   84phy    C33 2243   3.738   2.143   0.847  0.0327  0.3080 -0.1720
   84phy    C34 2244   3.622   2.240   0.838  0.3485 -0.5393 -0.4361
   84phy    C32 2245   3.740   2.081   0.705 -0.4869 -0.0301 -0.5598
   84phy    C31 2246   3.771   1.930   0.706  0.0043  0.3331 -0.3562
   84phy    C30 2247   3.760   1.879   0.564 -0.0638 -0.2599 -0.1253
   84phy    C28 2248   3.777   1.727   0.533  0.3383  0.0399 -0.9395
   84phy    C29 2249   3.649   1.658   0.482  0.5746  0.2046  0.0359
   84phy    C27 2250   3.886   1.708   0.423  0.5715  0.2450  0.4430
   84phy    C26 2251   4.013   1.646   0.488  0.1141 -0.1337  0.1118
   84phy    C25 2252   4.121   1.608   0.387  0.1456  0.2491 -0.5103
   84phy    C23 2253   4.261   1.561   0.454  0.1826  0.3732  0.4553
   84phy    C24 2254   4.271   1.404   0.447 -0.2700  0.1419  0.0674
   84phy    C22 2255   4.381   1.619   0.372  0.0749  0.1084 -0.3175
   84phy    C21 2256   4.440   1.748   0.431  0.1488  0.5721  0.0280
   84phy    C20 2257   4.535   1.826   0.344  0.4591 -0.1458 -0.1239
   84phy    C18 2258   4.575   1.976   0.381 -0.2991 -0.0879 -0.1655
   84phy    O01 2259   4.467   2.066   0.390  0.3732 -0.5641  0.2787
   84phy    H01 2260   4.489   2.146   0.435  0.4226  0.1483 -0.9584
   84phy    C19 2261   4.658   2.013   0.259 -0.2891 -0.3895  0.7236
   84phy    C13 2262   4.667   1.982   0.512  0.2467  0.5818  0.2264
   84phy     H3 2263   4.600   1.944   0.593  0.2927 -1.5039 -0.6420
   84phy    O33 2264   4.773   1.887   0.540  0.4148 -0.1454 -0.1085
   84phy    H1B 2265   4.746   1.804   0.505 -2.1372  0.8900 -0.7743
   84phy    C12 2266   4.697   2.118   0.590 -0.4268  0.4783 -0.1997
   84phy    O11 2267   4.616   2.228   0.564 -0.2138  0.0745 -0.2131
   84phy    H1A 2268   4.633   2.298   0.623 -1.8421  0.5028 -0.2119
   85phy    C35 2269   2.360   0.095   1.350  0.0340 -0.0549  0.3735
   85phy    C33 2270   2.494   0.127   1.419  0.1987 -0.2450  0.0749
   85phy    C34 2271   2.594   0.063   1.331 -0.9856 -0.2344  0.5439
   85phy    C32 2272   2.515   0.279   1.435 -0.0794 -0.2994 -0.0975
   85phy    C31 2273   2.617   0.322   1.543 -0.1251 -0.1261  0.2097
   85phy    C30 2274   2.624   0.477   1.555  0.2593 -0.1135 -0.1766
   85phy    C28 2275   2.725   0.549   1.649  0.5507  0.4212 -0.2827
   85phy    C29 2276   2.853   0.565   1.573 -0.0591 -0.4220 -0.3316
   85phy    C27 2277   2.679   0.693   1.692  0.8844  0.4022  0.3316
   85phy    C26 2278   2.700   0.722   1.840  0.1409  0.2325  0.2029
   85phy    C25 2279   2.688   0.865   1.880 -0.0022  0.3218 -0.1641
   85phy    C23 2280   2.691   0.891   2.032  0.0871 -0.4294 -0.2367
   85phy    C24 2281   2.785   1.006   2.061  0.6697  0.3143 -0.4981
   85phy    C22 2282   2.545   0.897   2.078 -0.4211 -0.1741  0.4199
   85phy    C21 2283   2.524   0.886   2.230 -0.0918 -0.1845  0.0841
   85phy    C20 2284   2.379   0.894   2.270 -0.1029  0.0421 -0.2602
   85phy    C18 2285   2.343   0.865   2.425 -0.4001 -0.5355 -0.5117
   85phy    O01 2286   2.442   0.934   2.508 -0.0140  0.2288 -0.0470
   85phy    H01 2287   2.488   1.001   2.462  1.3568 -2.4694 -3.0892
   85phy    C19 2288   2.208   0.937   2.450 -0.2319 -0.6781  0.1566
   85phy    C13 2289   2.343   0.705   2.452  0.3175 -0.5291 -0.5703
   85phy     H3 2290   2.293   0.652   2.367 -2.6101 -3.2793  2.5146
   85phy    O33 2291   2.250   0.659   2.555  0.0331 -0.8743  0.3358
   85phy    H1B 2292   2.265   0.721   2.624 -2.0693  0.8528 -0.6542
   85phy    C12 2293   2.476   0.639   2.493  0.4681 -0.4481  0.1591
   85phy    O11 2294   2.541   0.691   2.608  0.3365 -0.0910  0.4781
   85phy    H1A 2295   2.523   0.784   2.606  2.1850  0.3030 -0.0899
   86phy    C35 2296   3.690   1.696   1.354 -0.7323  0.3458  0.0680
   86phy    C33 2297   3.749   1.748   1.222  0.3055  1.0202 -0.0715
   86phy    C34 2298   3.658   1.715   1.102  0.8153  0.1850 -0.0294
   86phy    C32 2299   3.762   1.899   1.226 -0.0699 -0.0370 -0.3799
   86phy    C31 2300   3.890   1.959   1.291  0.3351  0.6934  0.4829
   86phy    C30 2301   3.893   2.114   1.277 -0.1370 -0.3146 -0.0193
   86phy    C28 2302   4.015   2.197   1.320  0.4625  0.0472  0.3544
   86phy    C29 2303   4.096   2.230   1.198 -0.3751 -0.3453  0.0616
   86phy    C27 2304   3.963   2.334   1.365  0.4434  0.0084 -0.1413
   86phy    C26 2305   3.966   2.343   1.519 -0.2316 -0.2449  0.6128
   86phy    C25 2306   3.870   2.457   1.561  0.2726 -0.7259  0.4446
   86phy    C23 2307   3.854   2.477   1.711  0.0354 -0.4323  0.4673
   86phy    C24 2308   3.846   2.628   1.740  0.5343  0.2141  0.1882
   86phy    C22 2309   3.726   2.405   1.772  0.7921 -0.2334 -0.6523
   86phy    C21 2310   3.764   2.329   1.901 -0.0768  0.0933  0.5166
   86phy    C20 2311   3.646   2.266   1.969 -0.2662  0.1502  0.5770
   86phy    C18 2312   3.652   2.160   2.080 -1.0689 -0.6569 -0.0456
   86phy    O01 2313   3.741   2.209   2.182  0.5277 -0.0929  0.2639
   86phy    H01 2314   3.727   2.300   2.203  3.0377  0.7498 -1.2299
   86phy    C19 2315   3.509   2.165   2.134  0.0103  0.5224  0.3938
   86phy    C13 2316   3.700   2.008   2.039  0.1663  0.6275  0.0558
   86phy     H3 2317   3.648   1.975   1.946  0.0015 -1.1209  0.7254
   86phy    O33 2318   3.654   1.904   2.127  0.1137 -0.0009  0.4817
   86phy    H1B 2319   3.683   1.820   2.100 -0.4772 -0.5123  1.3799
   86phy    C12 2320   3.856   1.987   2.009  0.4219 -0.7671 -0.3421
   86phy    O11 2321   3.926   1.960   2.127 -0.4388  0.2721  0.3907
   86phy    H1A 2322   3.908   1.870   2.149  0.4664  0.2155  0.9541
   87phy    C35 2323   4.170   2.797   0.449  0.6142 -0.3974 -0.3748
   87phy    C33 2324   4.150   2.912   0.541 -0.3981  0.0476 -0.3916
   87phy    C34 2325   4.288   2.976   0.563  0.1187 -0.4189  0.2524
   87phy    C32 2326   4.054   3.021   0.501 -0.6588  0.0708  0.4975
   87phy    C31 2327   3.917   3.036   0.571 -0.1758  0.4998  0.1813
   87phy    C30 2328   3.825   3.154   0.531 -0.2166  0.2246 -0.2729
   87phy    C28 2329   3.697   3.176   0.607 -0.3579 -0.3367  1.0702
   87phy    C29 2330   3.708   3.231   0.750  0.6042 -0.3884  0.6199
   87phy    C27 2331   3.604   3.277   0.527  0.1809  0.2889  0.0084
   87phy    C26 2332   3.503   3.193   0.438 -0.3588 -0.5845  0.1734
   87phy    C25 2333   3.425   3.289   0.337 -0.1961  0.2106  0.4124
   87phy    C23 2334   3.322   3.208   0.253 -0.7708  0.1140  0.0316
   87phy    C24 2335   3.175   3.227   0.298  0.6069 -0.0883 -1.1963
   87phy    C22 2336   3.347   3.221   0.107 -0.7704  0.6957  0.1163
   87phy    C21 2337   3.350   3.084   0.034 -0.7751 -0.7483 -0.0886
   87phy    C20 2338   3.380   3.121  -0.118  0.9464  0.2218 -0.2570
   87phy    C18 2339   3.338   3.022  -0.232  0.1368 -0.4378  0.1435
   87phy    O01 2340   3.365   2.887  -0.206  0.0553  0.4337  0.0511
   87phy    H01 2341   3.318   2.856  -0.132 -0.7152  0.7893 -0.2832
   87phy    C19 2342   3.427   3.071  -0.350 -0.1840 -0.1456 -0.2613
   87phy    C13 2343   3.177   3.034  -0.250  0.1321  0.3392  0.3037
   87phy     H3 2344   3.145   2.985  -0.154 -1.8315  1.4682  0.2610
   87phy    O33 2345   3.115   3.164  -0.232 -0.3680  0.2158 -0.3678
   87phy    H1B 2346   3.078   3.162  -0.146  2.1664 -0.3077  0.7901
   87phy    C12 2347   3.076   2.941  -0.326  0.0514  0.2389  0.3373
   87phy    O11 2348   2.952   2.912  -0.266  0.5623 -0.1254 -0.2689
   87phy    H1A 2349   2.890   2.982  -0.274  0.3953 -0.1823  0.4584
   88phy    C35 2350   3.896   2.847   1.385 -0.1763  0.3400  0.3685
   88phy    C33 2351   3.996   2.872   1.492  0.2207 -0.2451 -0.1044
   88phy    C34 2352   4.131   2.817   1.441 -0.4710 -0.2875  0.4167
   88phy    C32 2353   3.982   3.015   1.542  0.3105 -0.4199 -0.4916
   88phy    C31 2354   4.024   3.037   1.689  0.3778  0.3669  0.2035
   88phy    C30 2355   3.963   3.165   1.746  0.0212 -0.5212 -0.8900
   88phy    C28 2356   3.983   3.188   1.894 -0.4970 -0.3297 -0.4322
   88phy    C29 2357   4.097   3.288   1.926 -0.5880  0.4720 -0.0392
   88phy    C27 2358   3.856   3.239   1.964 -0.1453  0.5066 -0.2729
   88phy    C26 2359   3.818   3.173   2.100  0.1102  0.6294  0.4092
   88phy    C25 2360   3.679   3.220   2.142 -0.5885 -0.3233 -0.5571
   88phy    C23 2361   3.642   3.164   2.282  0.1111 -0.1774  0.2762
   88phy    C24 2362   3.575   3.273   2.367  0.1644  0.2600 -0.3155
   88phy    C22 2363   3.547   3.039   2.279 -0.6585  0.3849 -0.0239
   88phy    C21 2364   3.618   2.904   2.310 -0.0369 -0.2320  0.6008
   88phy    C20 2365   3.523   2.785   2.291  0.1176  0.0120 -0.3234
   88phy    C18 2366   3.575   2.649   2.330  0.0937  0.4145  0.2634
   88phy    O01 2367   3.637   2.647   2.461 -0.1614  0.5802 -0.0625
   88phy    H01 2368   3.594   2.702   2.523  0.3734  1.7206 -0.6554
   88phy    C19 2369   3.440   2.571   2.348  0.1720 -0.2912  0.0171
   88phy    C13 2370   3.678   2.563   2.235 -0.2546  0.1489 -0.0510
   88phy     H3 2371   3.631   2.551   2.134 -0.9345 -0.5868  0.3416
   88phy    O33 2372   3.701   2.427   2.276  0.1746  0.6520 -0.4202
   88phy    H1B 2373   3.729   2.431   2.365  1.0442  2.1355 -0.7346
   88phy    C12 2374   3.821   2.632   2.212  0.1847  0.1532  0.4008
   88phy    O11 2375   3.905   2.637   2.326 -0.2169 -0.5891  0.0504
   88phy    H1A 2376   3.902   2.557   2.373  0.7239 -0.9584 -0.4846
   89phy    C35 2377   1.668   2.633   1.192 -0.0843 -0.0137 -0.1961
   89phy    C33 2378   1.781   2.539   1.154 -0.4931 -0.5813 -0.0309
   89phy    C34 2379   1.730   2.395   1.162 -0.1334 -0.1435  0.2558
   89phy    C32 2380   1.841   2.576   1.014 -0.3155 -0.6594  0.4820
   89phy    C31 2381   1.994   2.550   0.998 -0.1847  0.5740  0.1253
   89phy    C30 2382   2.033   2.582   0.855  0.2267 -0.6258 -0.3447
   89phy    C28 2383   2.185   2.560   0.815 -0.1849 -0.1492 -0.2164
   89phy    C29 2384   2.215   2.426   0.750 -0.4250  0.0653  0.3575
   89phy    C27 2385   2.222   2.648   0.693  0.3468 -0.1346 -0.3038
   89phy    C26 2386   2.248   2.795   0.719  0.3064  0.6442 -0.1668
   89phy    C25 2387   2.289   2.888   0.607  0.0055  0.4668  0.7808
   89phy    C23 2388   2.334   3.028   0.641 -0.4998  0.6381  0.1850
   89phy    C24 2389   2.482   3.040   0.685 -0.2901  0.1489  0.0122
   89phy    C22 2390   2.297   3.124   0.528 -0.2604 -0.3993 -0.6447
   89phy    C21 2391   2.271   3.274   0.558  0.1465  0.5674  0.3992
   89phy    C20 2392   2.179   3.328   0.446  0.0539  0.4191 -0.0968
   89phy    C18 2393   2.109   3.468   0.467 -0.2443  0.9966  0.8904
   89phy    O01 2394   2.040   3.471   0.595  0.4258 -0.3235 -0.6686
   89phy    H01 2395   1.965   3.415   0.589  0.8526 -1.2967  1.8132
   89phy    C19 2396   2.002   3.476   0.353  0.4591  0.2660 -0.1665
   89phy    C13 2397   2.213   3.584   0.444 -0.2060  0.0204  0.1257
   89phy     H3 2398   2.295   3.565   0.518  1.8052  1.6957 -1.5515
   89phy    O33 2399   2.298   3.582   0.327  0.5196  0.4663 -0.2389
   89phy    H1B 2400   2.245   3.629   0.266 -0.4523 -0.6830 -0.3276
   89phy    C12 2401   2.201   3.731   0.501  0.4448 -0.6306 -0.6712
   89phy    O11 2402   2.151   3.735   0.631  0.0289 -0.2753  0.5013
   89phy    H1A 2403   2.109   3.653   0.648  1.4743 -0.8264  1.6155
   90phy    C35 2404   3.202   3.352   2.405 -0.1814 -0.1738  0.1740
   90phy    C33 2405   3.174   3.373   2.257  0.0295 -0.0662  0.1096
   90phy    C34 2406   3.266   3.486   2.225 -0.3486 -0.1557 -0.2883
   90phy    C32 2407   3.208   3.254   2.162  0.2031  0.0872 -0.1622
   90phy    C31 2408   3.092   3.154   2.150  0.4109  0.2818 -0.0012
   90phy    C30 2409   3.126   3.014   2.088  0.3795  0.2286  0.8568
   90phy    C28 2410   3.022   2.901   2.084  0.5215 -0.4429 -0.0384
   90phy    C29 2411   2.997   2.848   1.940 -0.7374  0.3629 -0.6154
   90phy    C27 2412   3.071   2.792   2.172 -0.0259  0.6349 -0.1982
   90phy    C26 2413   2.961   2.727   2.251 -0.0423  0.2643  0.4019
   90phy    C25 2414   3.010   2.631   2.367  0.3623  0.2292  0.1104
   90phy    C23 2415   2.899   2.563   2.454 -0.2738  0.0836  0.0363
   90phy    C24 2416   2.949   2.437   2.520 -0.5280 -0.4231  0.0711
   90phy    C22 2417   2.847   2.651   2.567 -0.0567  0.5123  0.0018
   90phy    C21 2418   2.698   2.638   2.593 -0.5911  0.3924 -0.4021
   90phy    C20 2419   2.674   2.717   2.719  0.5814 -0.7774 -0.2303
   90phy    C18 2420   2.534   2.722   2.792 -0.3436 -0.1930 -0.1272
   90phy    O01 2421   2.500   2.589   2.832  0.1186 -0.4043 -0.3937
   90phy    H01 2422   2.421   2.587   2.882  0.8561 -0.2020  0.8402
   90phy    C19 2423   2.571   2.789   2.928  0.5961  0.6827 -0.1675
   90phy    C13 2424   2.412   2.790   2.709 -0.3490  0.2151 -0.1970
   90phy     H3 2425   2.437   2.898   2.690 -1.3050  0.2993 -1.0045
   90phy    O33 2426   2.301   2.806   2.792 -0.7246 -0.2209 -0.5833
   90phy    H1B 2427   2.265   2.722   2.816 -0.0904 -0.5230 -0.6727
   90phy    C12 2428   2.363   2.734   2.570  0.2215 -0.0784 -0.1242
   90phy    O11 2429   2.317   2.603   2.567  0.1101 -0.5867 -0.3525
   90phy    H1A 2430   2.228   2.615   2.595  0.2587  0.8172 -0.4186
   91phy    C35 2431   4.133   3.263   0.857 -0.7811  0.5182 -0.4334
   91phy    C33 2432   4.072   3.202   0.984 -0.0631  0.2415  0.0122
   91phy    C34 2433   3.962   3.300   1.047  0.3923 -0.8808  0.3978
   91phy    C32 2434   3.996   3.069   0.968 -0.5784  0.3640  0.1131
   91phy    C31 2435   4.076   2.942   0.981 -0.8623  0.6924  0.2360
   91phy    C30 2436   3.991   2.816   0.982 -0.2559 -0.3843  0.3238
   91phy    C28 2437   4.069   2.694   1.037 -0.0293  0.2046  0.2638
   91phy    C29 2438   3.972   2.596   1.102 -0.4672 -0.6384  0.1669
   91phy    C27 2439   4.127   2.619   0.916  0.1678 -0.3879  0.2513
   91phy    C26 2440   4.268   2.649   0.854  0.0436  0.5411  0.4695
   91phy    C25 2441   4.329   2.535   0.776 -0.5112  0.1867  0.5749
   91phy    C23 2442   4.465   2.569   0.708 -0.2570 -0.2514 -0.3993
   91phy    C24 2443   4.572   2.492   0.780  0.0212  0.2159 -0.6370
   91phy    C22 2444   4.452   2.531   0.564  0.2637 -0.2828  0.2555
   91phy    C21 2445   4.551   2.595   0.459  0.7003 -0.4984  0.3366
   91phy    C20 2446   4.499   2.579   0.311 -0.0313  0.1408  0.8573
   91phy    C18 2447   4.584   2.627   0.182 -0.4089  0.2199  0.1247
   91phy    O01 2448   4.648   2.755   0.204 -0.1730  0.3137  0.4194
   91phy    H01 2449   4.581   2.820   0.207  0.6789  1.2696 -0.3068
   91phy    C19 2450   4.475   2.636   0.076 -0.4389 -0.1403  0.0403
   91phy    C13 2451   4.708   2.523   0.151  0.2668  0.1979  0.5370
   91phy     H3 2452   4.773   2.535   0.241  0.0439  0.7828  0.6254
   91phy    O33 2453   4.684   2.381   0.166 -0.4370  0.4328 -0.0682
   91phy    H1B 2454   4.596   2.366   0.195 -0.9412  2.6451 -0.2916
   91phy    C12 2455   4.828   2.564   0.060 -0.1699  0.4798 -0.2841
   91phy    O11 2456   4.830   2.505  -0.069 -0.1370 -0.4059  0.1461
   91phy    H1A 2457   4.818   2.413  -0.055  0.9822 -0.4268  1.1031
   92phy    C35 2458   2.439   1.717   2.434  0.2478 -0.0220 -0.2183
   92phy    C33 2459   2.350   1.728   2.306 -0.2057  0.1899  0.1441
   92phy    C34 2460   2.219   1.659   2.331 -0.3070  0.0157 -0.0848
   92phy    C32 2461   2.322   1.871   2.247  0.4811  0.1677 -0.5866
   92phy    C31 2462   2.428   1.907   2.148 -0.3585 -0.2317 -0.6592
   92phy    C30 2463   2.389   2.034   2.072 -0.1081 -0.1068  0.0956
   92phy    C28 2464   2.471   2.107   1.961  0.1069 -0.2032  0.0677
   92phy    C29 2465   2.374   2.203   1.888 -0.1055 -0.3384  0.6845
   92phy    C27 2466   2.604   2.177   2.002 -0.4390  0.3122  0.1282
   92phy    C26 2467   2.722   2.079   2.024 -0.3207  0.1611 -0.4101
   92phy    C25 2468   2.844   2.161   2.076  0.0199  0.1523  0.5730
   92phy    C23 2469   2.974   2.078   2.095 -0.3596  0.2581  0.0844
   92phy    C24 2470   3.042   2.036   1.976 -0.3542 -0.7196 -0.3247
   92phy    C22 2471   3.068   2.149   2.200 -0.1797 -0.1375  0.6321
   92phy    C21 2472   3.097   2.059   2.320  0.5586  0.5759  0.4537
   92phy    C20 2473   3.200   2.124   2.416  0.0972 -0.2889  0.0958
   92phy    C18 2474   3.231   2.061   2.555 -0.4536 -0.0913 -0.3214
   92phy    O01 2475   3.288   1.926   2.531  0.3865 -0.2277 -0.1169
   92phy    H01 2476   3.341   1.930   2.453 -0.2965 -1.6592 -0.6998
   92phy    C19 2477   3.356   2.147   2.597 -0.0150 -0.4631 -0.3869
   92phy    C13 2478   3.103   2.064   2.656 -0.5679 -0.3590  0.2221
   92phy     H3 2479   3.016   2.014   2.606  1.3044 -1.5163 -2.0964
   92phy    O33 2480   3.055   2.193   2.684  0.0151  0.0372  0.2192
   92phy    H1B 2481   2.983   2.212   2.626 -0.0501  0.1736  0.3441
   92phy    C12 2482   3.116   1.970   2.781  0.0311 -0.2134  0.1881
   92phy    O11 2483   3.020   1.975   2.885 -0.1600 -0.2506 -0.0140
   92phy    H1A 2484   2.934   1.989   2.849  0.6698  0.5088 -1.8275
   93phy    C35 2485   1.967   2.073   2.132 -0.6469 -0.1666  0.6489
   93phy    C33 2486   1.947   2.068   1.983 -0.1062  0.6445  0.0599
   93phy    C34 2487   1.950   2.202   1.916  0.0912 -0.3707  0.2301
   93phy    C32 2488   2.063   1.988   1.917  0.6535 -0.3490 -0.1303
   93phy    C31 2489   2.034   1.840   1.880 -0.2042  0.1487 -0.2685
   93phy    C30 2490   2.141   1.777   1.790 -0.4725 -0.1397  0.7916
   93phy    C28 2491   2.120   1.633   1.746  0.1734  0.0619 -0.0883
   93phy    C29 2492   2.153   1.614   1.601 -0.4210 -0.1819 -0.0783
   93phy    C27 2493   2.219   1.542   1.823 -0.2377 -0.9099 -0.0566
   93phy    C26 2494   2.180   1.489   1.959 -0.2610  0.5101  0.2241
   93phy    C25 2495   2.285   1.393   2.015 -0.1975  0.0175  0.3224
   93phy    C23 2496   2.270   1.324   2.145 -0.1364  0.1693  0.0661
   93phy    C24 2497   2.185   1.193   2.140  0.2263 -0.3999 -0.2062
   93phy    C22 2498   2.411   1.285   2.192  0.2021 -0.2147 -0.3726
   93phy    C21 2499   2.447   1.291   2.342  0.4459  0.3709 -0.0757
   93phy    C20 2500   2.600   1.271   2.357 -0.0904  0.5563 -0.0247
   93phy    C18 2501   2.666   1.244   2.490 -0.7123 -0.1028 -0.6866
   93phy    O01 2502   2.607   1.125   2.551 -0.3913  0.0674 -0.0955
   93phy    H01 2503   2.649   1.083   2.623 -0.7490 -1.0011 -0.4858
   93phy    C19 2504   2.805   1.193   2.438 -0.4509 -0.2834 -0.0745
   93phy    C13 2505   2.676   1.373   2.591 -0.2557 -0.1121  0.2075
   93phy     H3 2506   2.678   1.466   2.529 -0.2567 -1.1104 -1.3418
   93phy    O33 2507   2.802   1.383   2.663  0.2590  0.5561  0.4090
   93phy    H1B 2508   2.809   1.299   2.704 -1.3113  1.4085  2.5987
   93phy    C12 2509   2.565   1.397   2.696 -0.0522  0.1262 -0.1181
   93phy    O11 2510   2.536   1.308   2.804 -0.3624  0.0165 -0.5400
   93phy    H1A 2511   2.489   1.348   2.875  1.8310  0.6518  0.6343
   94phy    C35 2512   3.431   2.047   1.335 -0.5891  0.3312 -0.1240
   94phy    C33 2513   3.461   2.157   1.428 -0.6175 -0.1639  0.1457
   94phy    C34 2514   3.537   2.099   1.548 -0.2429 -0.6237 -0.1041
   94phy    C32 2515   3.554   2.266   1.369  0.3366 -0.0499  0.0211
   94phy    C31 2516   3.497   2.372   1.273 -0.9786 -0.1940  0.3857
   94phy    C30 2517   3.596   2.442   1.178 -0.0647 -0.1770 -0.0589
   94phy    C28 2518   3.535   2.568   1.110  0.0011  0.3066  0.0213
   94phy    C29 2519   3.516   2.694   1.201 -0.0000  0.0766  0.3841
   94phy    C27 2520   3.631   2.609   0.996 -0.8374  0.5297 -0.6746
   94phy    C26 2521   3.580   2.604   0.859 -0.7442  0.3557  0.3343
   94phy    C25 2522   3.698   2.636   0.761  0.2435  0.2083  0.3506
   94phy    C23 2523   3.691   2.624   0.606  0.1905  0.2687  0.0789
   94phy    C24 2524   3.674   2.760   0.544  0.3626 -0.0480  0.2294
   94phy    C22 2525   3.829   2.585   0.549  0.5265  0.5657  0.3954
   94phy    C21 2526   3.850   2.444   0.486  0.4500 -0.1045 -0.2000
   94phy    C20 2527   3.998   2.418   0.449 -0.3088  0.4448 -0.1376
   94phy    C18 2528   4.046   2.288   0.373 -0.1076  0.0504 -0.7167
   94phy    O01 2529   4.011   2.181   0.461  0.1153  0.3484 -0.3079
   94phy    H01 2530   4.042   2.191   0.549  0.9424  1.1048 -0.6662
   94phy    C19 2531   4.196   2.307   0.360  0.0148  0.2794 -0.0224
   94phy    C13 2532   3.974   2.267   0.230  0.2684  0.1583 -0.8464
   94phy     H3 2533   3.866   2.285   0.249  0.8352  1.2925  1.7867
   94phy    O33 2534   3.995   2.367   0.126  0.5029 -0.0391  0.3917
   94phy    H1B 2535   3.910   2.386   0.090  0.9297 -3.3722 -3.0119
   94phy    C12 2536   3.937   2.130   0.166 -0.5526 -0.3233 -0.2580
   94phy    O11 2537   4.031   2.075   0.083  0.3604  0.2144  0.5413
   94phy    H1A 2538   4.113   2.074   0.129 -0.0463 -0.2991  1.2791
   95phy    C35 2539   3.984   3.380   1.410 -0.2950 -0.0060  0.0086
   95phy    C33 2540   3.906   3.505   1.438 -0.2209  0.6292 -0.6473
   95phy    C34 2541   3.883   3.594   1.318  0.2076  0.0662  0.3596
   95phy    C32 2542   3.778   3.468   1.517  0.0601  0.1382  0.9814
   95phy    C31 2543   3.714   3.576   1.597  0.2164 -0.4380  0.2900
   95phy    C30 2544   3.631   3.516   1.710  0.0727 -0.3144  0.2614
   95phy    C28 2545   3.561   3.615   1.794  0.6028  0.0235 -0.5772
   95phy    C29 2546   3.410   3.611   1.768 -0.5995  0.4567  0.0725
   95phy    C27 2547   3.595   3.595   1.944  0.1442 -0.2419  0.2461
   95phy    C26 2548   3.604   3.721   2.024 -0.3405  0.1442 -0.0970
   95phy    C25 2549   3.618   3.683   2.176  0.5114 -0.1493 -0.4035
   95phy    C23 2550   3.588   3.798   2.277 -0.7526 -0.2771  0.0796
   95phy    C24 2551   3.442   3.816   2.313  0.0547 -0.2498  0.0741
   95phy    C22 2552   3.676   3.759   2.400 -0.0340 -0.1796 -0.1642
   95phy    C21 2553   3.727   3.868   2.488  0.3332  0.2870  0.0681
   95phy    C20 2554   3.807   3.821   2.607 -0.1802 -0.3331 -0.1390
   95phy    C18 2555   3.853   3.914   2.722 -0.4030 -0.5306  0.7099
   95phy    O01 2556   3.749   4.008   2.738 -0.1860  0.3644 -0.0373
   95phy    H01 2557   3.748   4.037   2.828  1.9365 -1.9157  0.8554
   95phy    C19 2558   3.855   3.823   2.847  0.0586  0.4362 -0.1926
   95phy    C13 2559   3.993   3.989   2.682  0.0375 -0.3352 -0.4988
   95phy     H3 2560   3.989   4.014   2.573  0.0217 -0.7637 -0.5980
   95phy    O33 2561   4.103   3.899   2.686  0.0509  0.1428  0.4228
   95phy    H1B 2562   4.106   3.853   2.768 -0.6729 -2.0764 -0.7335
   95phy    C12 2563   4.030   4.122   2.761 -0.1989 -0.4956 -0.1314
   95phy    O11 2564   4.132   4.203   2.701  0.2946  0.8394 -0.2016
   95phy    H1A 2565   4.189   4.133   2.674  0.1186  0.4718  0.3651
   96phy    C35 2566   2.938   2.769   1.314  0.0122  0.0037 -0.3611
   96phy    C33 2567   3.054   2.856   1.372 -0.7686 -0.0126 -0.0632
   96phy    C34 2568   3.173   2.845   1.275 -0.3122  0.2659  0.8516
   96phy    C32 2569   3.019   3.007   1.392 -0.4266  0.9393 -0.5216
   96phy    C31 2570   3.059   3.045   1.536  0.5398  0.4599 -0.4596
   96phy    C30 2571   3.002   3.186   1.568 -0.6917 -0.4032  0.6023
   96phy    C28 2572   3.079   3.281   1.666  0.0152 -1.2454 -0.1598
   96phy    C29 2573   3.204   3.342   1.601 -0.2147 -0.1638  0.6979
   96phy    C27 2574   2.997   3.405   1.707 -0.2279 -0.1873 -0.6340
   96phy    C26 2575   3.021   3.469   1.840 -0.4724  0.3740 -0.0821
   96phy    C25 2576   2.935   3.596   1.869 -0.0966  0.4892 -0.5384
   96phy    C23 2577   2.983   3.692   1.978  0.2300 -0.5543  0.1257
   96phy    C24 2578   2.956   3.828   1.919 -0.2503  0.4624  0.0904
   96phy    C22 2579   2.906   3.658   2.108  0.1021 -0.3798  0.1032
   96phy    C21 2580   2.950   3.729   2.229 -0.4265  0.0475  0.0424
   96phy    C20 2581   2.888   3.663   2.346 -0.1955  0.0617  0.1626
   96phy    C18 2582   2.905   3.713   2.491 -0.0659  0.6926 -0.2919
   96phy    O01 2583   2.842   3.841   2.496 -0.0800 -0.5475  0.3779
   96phy    H01 2584   2.862   3.891   2.419  0.0623 -2.9015 -1.1908
   96phy    C19 2585   2.816   3.617   2.573 -0.0025  0.5477  0.0889
   96phy    C13 2586   3.049   3.711   2.556  0.3667  0.1369 -0.1674
   96phy     H3 2587   3.096   3.612   2.536  0.1616  0.0794 -0.3587
   96phy    O33 2588   3.047   3.707   2.704  0.2502 -0.3858  0.1452
   96phy    H1B 2589   3.064   3.622   2.739  0.3994 -0.6294 -0.5132
   96phy    C12 2590   3.145   3.827   2.516 -0.2423 -0.5520 -0.3186
   96phy    O11 2591   3.122   3.956   2.567 -0.3560 -0.1830  0.2776
   96phy    H1A 2592   3.103   3.938   2.657  0.2239  0.6498  0.5744
   97phy    C35 2593   2.020   2.903   1.172  0.0233  0.3087  0.1987
   97phy    C33 2594   2.057   2.925   1.315  0.0321  0.2294 -0.0673
   97phy    C34 2595   1.936   2.958   1.399 -0.1593  0.0192  0.0606
   97phy    C32 2596   2.127   2.797   1.368 -0.0705  1.0555 -0.7089
   97phy    C31 2597   2.279   2.782   1.340  0.2732  0.3010  0.0012
   97phy    C30 2598   2.322   2.641   1.361  0.3725  0.1483  0.1240
   97phy    C28 2599   2.469   2.606   1.333 -0.2206 -0.8553 -0.1797
   97phy    C29 2600   2.494   2.477   1.409 -0.3422 -0.5034  0.3265
   97phy    C27 2601   2.498   2.578   1.182 -0.1987  0.4805  0.0704
   97phy    C26 2602   2.598   2.673   1.116  0.4952 -0.5024 -0.1925
   97phy    C25 2603   2.648   2.616   0.985 -0.2969 -0.3060 -0.1581
   97phy    C23 2604   2.701   2.713   0.878 -0.5530  0.0648  0.1218
   97phy    C24 2605   2.832   2.782   0.890  0.2373  0.1471  0.0134
   97phy    C22 2606   2.699   2.633   0.749 -0.1166  1.1743  0.0096
   97phy    C21 2607   2.656   2.693   0.612  0.3671 -0.2336  0.5906
   97phy    C20 2608   2.719   2.632   0.488  0.3904  0.0424  0.1283
   97phy    C18 2609   2.697   2.716   0.349 -0.4641  0.4004 -0.3752
   97phy    O01 2610   2.557   2.759   0.348  0.2203 -0.3593 -0.3123
   97phy    H01 2611   2.545   2.838   0.299 -1.6595  0.2490  0.9881
   97phy    C19 2612   2.731   2.627   0.235  0.1679  0.5337  0.3137
   97phy    C13 2613   2.789   2.854   0.348  0.2121 -0.4039 -0.3716
   97phy     H3 2614   2.759   2.907   0.442 -0.2840 -2.5548  0.7665
   97phy    O33 2615   2.928   2.852   0.375  0.0787  0.6373  0.2830
   97phy    H1B 2616   2.946   2.899   0.455  2.7809  0.4248 -0.1013
   97phy    C12 2617   2.742   2.983   0.275 -0.0570 -0.1587  0.3066
   97phy    O11 2618   2.607   2.979   0.225  0.0850  0.0646 -0.1386
   97phy    H1A 2619   2.583   3.048   0.166  1.3669  0.3426 -0.3698
   98phy    C35 2620   4.213   3.618   1.699 -0.0853  0.5425 -0.2661
   98phy    C33 2621   4.321   3.655   1.603 -0.1818 -0.2738  0.5114
   98phy    C34 2622   4.349   3.536   1.519 -0.0739  0.7583  0.3836
   98phy    C32 2623   4.283   3.768   1.511 -0.0564 -0.2256 -0.6022
   98phy    C31 2624   4.349   3.896   1.563  0.2253 -0.0461  0.1406
   98phy    C30 2625   4.341   4.019   1.469 -0.1761 -0.2644  0.4483
   98phy    C28 2626   4.438   4.132   1.503  0.6150 -0.6366 -0.0659
   98phy    C29 2627   4.500   4.177   1.375 -0.6125  0.3931 -0.5007
   98phy    C27 2628   4.368   4.250   1.568  0.1666 -0.1754 -0.8680
   98phy    C26 2629   4.347   4.241   1.724  0.3269 -0.6568 -0.3080
   98phy    C25 2630   4.286   4.365   1.783  0.3030  0.4144 -0.1894
   98phy    C23 2631   4.224   4.354   1.925 -0.4957  0.4033  0.0056
   98phy    C24 2632   4.312   4.417   2.035 -0.3173  0.2925  0.5422
   98phy    C22 2633   4.087   4.419   1.903 -0.1502 -0.4500 -0.1902
   98phy    C21 2634   3.981   4.400   2.006 -0.1563  0.1355  0.2653
   98phy    C20 2635   3.847   4.458   1.974  0.9747 -0.3265 -0.3346
   98phy    C18 2636   3.725   4.436   2.084 -0.0139  0.0302 -0.0030
   98phy    O01 2637   3.751   4.496   2.215  0.3817 -0.1037 -0.3059
   98phy    H01 2638   3.767   4.427   2.276 -1.4701  0.1478  0.5142
   98phy    C19 2639   3.630   4.535   2.017 -0.0168  0.0132 -0.3371
   98phy    C13 2640   3.663   4.288   2.104 -0.1713  0.1482  0.2399
   98phy     H3 2641   3.659   4.234   2.005 -1.1706 -0.9288  0.8417
   98phy    O33 2642   3.525   4.287   2.148 -0.2519  0.2151  0.7357
   98phy    H1B 2643   3.507   4.371   2.185  0.6886 -0.1059  2.0046
   98phy    C12 2644   3.742   4.185   2.193 -0.3549 -0.2202 -0.3598
   98phy    O11 2645   3.775   4.243   2.314 -0.1594  0.6037 -0.8284
   98phy    H1A 2646   3.781   4.174   2.377  3.3336  1.9153  0.5612
   99phy    C35 2647   2.514   3.114   1.048 -0.0042  0.3526 -0.2025
   99phy    C33 2648   2.623   3.159   1.143 -0.3440  0.4155 -0.0465
   99phy    C34 2649   2.619   3.057   1.261 -0.1936  0.6109 -0.1990
   99phy    C32 2650   2.756   3.178   1.076 -0.0890 -0.2968  0.3384
   99phy    C31 2651   2.824   3.307   1.120  0.3231 -0.3965 -0.1394
   99phy    C30 2652   2.964   3.316   1.060  0.1499 -0.3129  0.4885
   99phy    C28 2653   3.047   3.439   1.105  0.2725 -0.6376 -0.1771
   99phy    C29 2654   3.125   3.397   1.228  0.6747 -0.1089 -0.5146
   99phy    C27 2655   3.155   3.477   0.996 -0.5265  0.0829  0.3872
   99phy    C26 2656   3.105   3.586   0.899  0.2654 -0.0588 -0.6080
   99phy    C25 2657   3.206   3.609   0.784 -0.0217  0.3117 -0.3149
   99phy    C23 2658   3.179   3.717   0.677  0.9768 -0.2179  0.1606
   99phy    C24 2659   3.226   3.858   0.733 -0.0013 -0.0097 -0.3136
   99phy    C22 2660   3.259   3.687   0.550  0.5264 -0.1924 -0.4198
   99phy    C21 2661   3.165   3.694   0.429 -0.0663 -0.1391 -0.1058
   99phy    C20 2662   3.207   3.643   0.293  0.4381 -0.0396  0.4660
   99phy    C18 2663   3.124   3.655   0.161  0.5093  0.0018 -0.7309
   99phy    O01 2664   2.990   3.591   0.183 -0.4173 -0.0975 -0.3599
   99phy    H01 2665   2.940   3.656   0.227  2.0441  2.1959 -0.6846
   99phy    C19 2666   3.197   3.576   0.047 -0.2547  0.2320  0.3987
   99phy    C13 2667   3.102   3.805   0.113  0.4206  0.2098  0.1444
   99phy     H3 2668   3.012   3.835   0.173 -0.1047 -1.7329  0.3833
   99phy    O33 2669   3.197   3.904   0.164 -0.3123 -0.0634  0.3929
   99phy    H1B 2670   3.152   3.963   0.222 -2.1166 -1.1051  0.1136
   99phy    C12 2671   3.014   3.861  -0.004  0.2746  0.1089 -0.4553
   99phy    O11 2672   2.933   3.767  -0.067 -0.1615  0.3289 -0.0093
   99phy    H1A 2673   2.950   3.776  -0.159 -1.0729 -1.7035 -0.4239
  100phy    C35 2674   3.298   2.494   1.714  0.3887 -0.3146 -0.3096
  100phy    C33 2675   3.324   2.596   1.829  0.2768  0.1023 -0.0509
  100phy    C34 2676   3.324   2.535   1.973  0.1491  0.5679 -0.4018
  100phy    C32 2677   3.443   2.692   1.807 -0.6054 -0.1505 -0.3043
  100phy    C31 2678   3.416   2.834   1.756 -0.0166  0.5457  0.0257
  100phy    C30 2679   3.544   2.908   1.714  0.1334  0.0525  0.0628
  100phy    C28 2680   3.509   3.045   1.656 -0.0230 -0.2282  0.1106
  100phy    C29 2681   3.559   3.153   1.753  0.3298  0.2644 -0.2558
  100phy    C27 2682   3.586   3.062   1.526  0.8852  0.3421 -0.1421
  100phy    C26 2683   3.505   3.132   1.416 -0.0598  0.3908 -0.1062
  100phy    C25 2684   3.580   3.146   1.285 -0.1194  0.1062 -0.3950
  100phy    C23 2685   3.477   3.188   1.181  0.4180  0.0059  0.1431
  100phy    C24 2686   3.492   3.332   1.134 -0.0969 -0.1549 -0.1525
  100phy    C22 2687   3.485   3.085   1.061 -0.1987 -1.0317 -0.1067
  100phy    C21 2688   3.355   3.073   0.977  0.4110 -1.0131 -0.0172
  100phy    C20 2689   3.368   3.012   0.838 -0.5290  0.2238 -0.6544
  100phy    C18 2690   3.242   2.999   0.742  0.1676  0.1771  0.2679
  100phy    O01 2691   3.156   2.907   0.799  0.1164  0.2610  0.4238
  100phy    H01 2692   3.201   2.833   0.835 -1.0348  0.3947  2.2673
  100phy    C19 2693   3.302   2.929   0.618 -0.2500  0.3092 -0.7085
  100phy    C13 2694   3.156   3.131   0.708 -0.4013 -0.1277 -0.1542
  100phy     H3 2695   3.114   3.166   0.806 -1.3016  1.9918 -1.2145
  100phy    O33 2696   3.218   3.255   0.678 -0.2050 -0.0729  0.5108
  100phy    H1B 2697   3.311   3.249   0.692  0.0732 -0.7608 -1.3204
  100phy    C12 2698   3.007   3.136   0.661 -0.1839 -0.0229 -0.4094
  100phy    O11 2699   2.943   3.012   0.649  0.0299 -0.0147  0.1120
  100phy    H1A 2700   2.961   2.966   0.728 -0.5824 -0.3048  0.0920
  101phy    C35 2701   3.353   0.227   1.374  0.2971  0.2176 -0.3707
  101phy    C33 2702   3.215   0.206   1.439 -0.0847 -0.4228  0.0917
  101phy    C34 2703   3.120   0.331   1.420 -0.4107 -0.0294  0.1008
  101phy    C32 2704   3.141   0.086   1.372  0.4272  0.5043 -0.4830
  101phy    C31 2705   3.181  -0.051   1.433 -0.1520 -0.3622  0.8907
  101phy    C30 2706   3.053  -0.136   1.404 -0.5737  0.1500 -0.0164
  101phy    C28 2707   3.030  -0.260   1.495 -0.1040 -0.3149  0.4425
  101phy    C29 2708   2.935  -0.216   1.610 -0.4067  0.0633  0.3871
  101phy    C27 2709   2.951  -0.365   1.418 -0.1069 -0.4471 -0.2198
  101phy    C26 2710   3.028  -0.455   1.321 -0.4091  0.4160  0.1849
  101phy    C25 2711   2.937  -0.549   1.241  0.4378 -0.7962 -0.6239
  101phy    C23 2712   3.014  -0.655   1.162  0.3675  0.6276 -0.1027
  101phy    C24 2713   3.016  -0.792   1.230  0.4326  0.3801  0.8174
  101phy    C22 2714   2.937  -0.672   1.026  0.0681 -0.2248 -0.1277
  101phy    C21 2715   3.033  -0.661   0.901  0.6398 -0.3376  0.3002
  101phy    C20 2716   2.974  -0.698   0.760  0.3335  0.6159 -0.3011
  101phy    C18 2717   3.072  -0.741   0.648  0.2087 -0.0988  0.3150
  101phy    O01 2718   3.157  -0.623   0.614 -0.2084  0.9002  0.6139
  101phy    H01 2719   3.200  -0.640   0.532 -0.6554  1.5223  0.2393
  101phy    C19 2720   2.988  -0.746   0.519  0.2507  1.2092 -0.3143
  101phy    C13 2721   3.149  -0.883   0.675 -0.4830  0.2061 -0.6194
  101phy     H3 2722   3.153  -0.890   0.787 -0.1521 -0.8565 -0.6887
  101phy    O33 2723   3.084  -1.008   0.656  0.5920 -0.2680  0.2924
  101phy    H1B 2724   3.109  -1.068   0.723  1.1451 -0.3324  0.0396
  101phy    C12 2725   3.309  -0.890   0.668 -0.3399 -0.4939 -0.1130
  101phy    O11 2726   3.365  -0.784   0.600  0.7842 -0.3855 -1.0298
  101phy    H1A 2727   3.323  -0.706   0.630 -0.7520 -2.0047  1.3571
  102phy    C35 2728   2.489   1.387   1.557  0.5080 -0.7672  0.4621
  102phy    C33 2729   2.373   1.297   1.572  0.0990  0.3560 -0.5137
  102phy    C34 2730   2.296   1.298   1.443  0.1669 -0.2422 -0.2666
  102phy    C32 2731   2.402   1.164   1.643  0.1967 -0.3778  0.4657
  102phy    C31 2732   2.273   1.100   1.706 -0.1032 -0.1204 -0.5017
  102phy    C30 2733   2.308   0.960   1.761  0.3625  0.0428 -0.5446
  102phy    C28 2734   2.176   0.879   1.799  0.2607 -0.5679  0.8216
  102phy    C29 2735   2.124   0.800   1.675 -0.4365  0.0305  0.4192
  102phy    C27 2736   2.186   0.804   1.930 -0.9430  0.4309 -0.4768
  102phy    C26 2737   2.057   0.785   2.008 -0.3090  0.0917 -0.0467
  102phy    C25 2738   2.087   0.691   2.121  0.3365 -0.1798 -0.1414
  102phy    C23 2739   1.971   0.613   2.186  0.1954  0.8979 -0.4699
  102phy    C24 2740   1.988   0.460   2.174 -0.0523 -0.0188  0.0470
  102phy    C22 2741   1.953   0.656   2.339  0.7764 -0.2784  0.5792
  102phy    C21 2742   1.816   0.639   2.403  0.4891  0.3648 -0.1468
  102phy    C20 2743   1.808   0.732   2.525  0.4346 -0.0867 -0.5046
  102phy    C18 2744   1.754   0.692   2.663 -0.1227  0.0766  0.2019
  102phy    O01 2745   1.778   0.552   2.691  0.3769  0.4602  0.0142
  102phy    H01 2746   1.857   0.520   2.652  0.3670  0.2002  0.2045
  102phy    C19 2747   1.857   0.764   2.759  0.2609 -0.0064  0.4519
  102phy    C13 2748   1.596   0.731   2.680  0.2011 -0.1794 -0.2967
  102phy     H3 2749   1.536   0.679   2.601 -1.3219  3.1274 -1.4860
  102phy    O33 2750   1.568   0.866   2.639  0.3230 -0.2127 -0.6937
  102phy    H1B 2751   1.642   0.906   2.596  1.6764 -2.1869 -0.3543
  102phy    C12 2752   1.515   0.697   2.810 -0.0364 -0.4559 -0.4146
  102phy    O11 2753   1.544   0.569   2.863 -0.4855  0.5280 -0.1471
  102phy    H1A 2754   1.616   0.530   2.817 -2.4067 -1.8229 -1.3916
  103phy    C35 2755   2.401   4.071   2.125 -0.2190 -0.3803  0.0072
  103phy    C33 2756   2.548   4.055   2.103  0.4098  0.9280 -0.2080
  103phy    C34 2757   2.591   3.914   2.077  0.2225 -0.3747 -0.2250
  103phy    C32 2758   2.593   4.159   1.996  0.0010 -0.7456 -0.6138
  103phy    C31 2759   2.741   4.201   1.993  0.1598  0.3617  0.0942
  103phy    C30 2760   2.755   4.301   1.879  0.4795  0.0021  0.4498
  103phy    C28 2761   2.895   4.367   1.868  0.3007 -0.2172 -0.2508
  103phy    C29 2762   2.957   4.315   1.731 -0.2834 -0.4837 -0.1188
  103phy    C27 2763   2.879   4.521   1.878  0.4669  0.1103  0.1435
  103phy    C26 2764   3.007   4.587   1.929 -0.8838 -0.4312  0.1255
  103phy    C25 2765   3.003   4.726   1.992 -0.3326  0.5098 -0.3317
  103phy    C23 2766   3.132   4.781   2.062  0.3371  0.2299 -0.3457
  103phy    C24 2767   3.101   4.930   2.098 -0.7804 -0.9507  0.6240
  103phy    C22 2768   3.168   4.721   2.201  0.4504 -0.2574 -0.1784
  103phy    C21 2769   3.251   4.600   2.220 -0.4557 -0.3312 -0.4247
  103phy    C20 2770   3.288   4.588   2.367 -0.2398  0.7127  0.2726
  103phy    C18 2771   3.353   4.456   2.425 -0.4152  0.1216  0.9278
  103phy    O01 2772   3.481   4.467   2.361 -0.0768 -0.3233 -0.6733
  103phy    H01 2773   3.528   4.544   2.389 -2.2140  0.6509  0.4371
  103phy    C19 2774   3.372   4.505   2.573 -0.3297 -0.2764 -0.0432
  103phy    C13 2775   3.278   4.310   2.404  0.1854 -0.0548 -0.0137
  103phy     H3 2776   3.228   4.304   2.304 -1.2960  2.3049  0.4930
  103phy    O33 2777   3.160   4.301   2.490 -0.2602  0.4867  0.4642
  103phy    H1B 2778   3.089   4.361   2.475  0.5837  1.3266 -0.3463
  103phy    C12 2779   3.360   4.179   2.418 -0.1991  0.4017 -0.1634
  103phy    O11 2780   3.408   4.153   2.542 -0.1874 -0.4010 -0.1447
  103phy    H1A 2781   3.337   4.138   2.602 -1.1985 -1.3394 -1.5228
  104phy    C35 2782   2.016   0.129   0.755 -0.1327 -0.0583 -0.3135
  104phy    C33 2783   1.994   0.008   0.843  0.2970  0.0737  0.0508
  104phy    C34 2784   1.865  -0.067   0.808  0.0118  0.5929 -0.4540
  104phy    C32 2785   2.115  -0.083   0.838  0.1591 -0.0048 -0.0881
  104phy    C31 2786   2.204  -0.072   0.964 -0.2268 -0.4320 -1.1052
  104phy    C30 2787   2.299  -0.187   0.969 -0.1880 -0.0851  0.8627
  104phy    C28 2788   2.382  -0.199   1.096  0.4717 -0.6605 -0.1963
  104phy    C29 2789   2.307  -0.294   1.195 -0.4352 -0.2380  0.3527
  104phy    C27 2790   2.518  -0.258   1.070  0.0430 -0.1028 -0.3021
  104phy    C26 2791   2.643  -0.182   1.017  0.2256  0.0275 -0.0029
  104phy    C25 2792   2.767  -0.268   1.016  0.0260  0.0454  0.0658
  104phy    C23 2793   2.879  -0.193   0.939 -0.6334  0.0557 -0.0748
  104phy    C24 2794   2.998  -0.171   1.025  0.0301 -0.0761 -0.0699
  104phy    C22 2795   2.927  -0.270   0.808  0.0101  0.1441  0.5416
  104phy    C21 2796   2.888  -0.193   0.680 -0.4301  0.7527 -0.0591
  104phy    C20 2797   2.899  -0.299   0.568  0.7680 -0.1396  0.3110
  104phy    C18 2798   2.856  -0.258   0.426 -0.8136 -0.5807  0.3445
  104phy    O01 2799   2.715  -0.226   0.433 -0.5803 -0.6511 -0.4777
  104phy    H01 2800   2.678  -0.273   0.505 -1.1620  0.4231 -0.0492
  104phy    C19 2801   2.874  -0.398   0.359 -0.1574  0.0837 -0.4798
  104phy    C13 2802   2.932  -0.137   0.356 -0.5346 -0.0100  0.7011
  104phy     H3 2803   2.919  -0.049   0.424  2.5759  0.6317  0.6365
  104phy    O33 2804   3.077  -0.141   0.356  0.2297  0.0066  0.6440
  104phy    H1B 2805   3.114  -0.228   0.359 -0.5336 -0.3545 -0.0595
  104phy    C12 2806   2.895  -0.040   0.244  0.1751  0.7086  0.2575
  104phy    O11 2807   2.922  -0.084   0.114  0.5200  0.2455 -0.0557
  104phy    H1A 2808   2.906  -0.022   0.046 -0.9648  1.3732  1.2326
  105phy    C35 2809   2.090   3.964   1.773  0.0471  0.3929 -0.1004
  105phy    C33 2810   2.191   3.873   1.716 -0.3705  0.0869  0.4616
  105phy    C34 2811   2.332   3.895   1.777 -0.5504  0.3499 -0.1472
  105phy    C32 2812   2.132   3.728   1.724  0.1994 -0.4980  0.2620
  105phy    C31 2813   2.171   3.642   1.602 -0.2517 -0.4224 -0.4356
  105phy    C30 2814   2.115   3.500   1.617  0.1736 -0.4327 -0.0354
  105phy    C28 2815   2.177   3.386   1.529 -0.3702 -0.6645  0.3506
  105phy    C29 2816   2.176   3.257   1.609 -0.2669 -0.4303  0.2954
  105phy    C27 2817   2.073   3.363   1.418 -0.1271  0.4365  0.1600
  105phy    C26 2818   2.100   3.430   1.277 -0.1073  0.0489 -0.4041
  105phy    C25 2819   2.007   3.365   1.176  0.0184  0.2644 -0.4956
  105phy    C23 2820   2.033   3.395   1.027 -0.3095 -0.4600 -0.1119
  105phy    C24 2821   2.021   3.272   0.935  0.4617  0.2587 -0.0125
  105phy    C22 2822   1.938   3.513   0.989  0.6754  0.0970 -0.6152
  105phy    C21 2823   1.970   3.600   0.864  0.6639 -0.1655  0.1176
  105phy    C20 2824   1.849   3.693   0.857 -0.0021 -0.3357 -0.2875
  105phy    C18 2825   1.844   3.801   0.746  0.6788  0.1487 -0.0673
  105phy    O01 2826   1.968   3.869   0.729  0.2555  0.0946 -0.3541
  105phy    H01 2827   2.040   3.814   0.706  0.4824 -0.4281  1.4174
  105phy    C19 2828   1.761   3.900   0.832  0.1134  0.4796 -0.1688
  105phy    C13 2829   1.775   3.752   0.609 -0.4417 -0.0735  0.4693
  105phy     H3 2830   1.853   3.681   0.571  0.2262  0.5655  0.6182
  105phy    O33 2831   1.669   3.656   0.610  0.1112 -0.5081  0.4081
  105phy    H1B 2832   1.589   3.705   0.606  1.1898  1.6872  2.7096
  105phy    C12 2833   1.781   3.833   0.474  0.3840 -0.2346  0.7206
  105phy    O11 2834   1.812   3.765   0.354  0.2173 -0.4097 -0.7305
  105phy    H1A 2835   1.766   3.683   0.350 -0.7036  0.0782 -0.3828
  106phy    C35 2836   1.590   0.142   1.981  0.3749 -0.0310  0.0345
  106phy    C33 2837   1.712   0.104   1.901  0.1803  0.3561 -0.0878
  106phy    C34 2838   1.671   0.009   1.785 -0.3607  0.6103 -0.0802
  106phy    C32 2839   1.773   0.238   1.843 -0.2320  0.2465 -0.3044
  106phy    C31 2840   1.926   0.228   1.817  0.0441 -0.3373 -0.3570
  106phy    C30 2841   1.993   0.356   1.768 -0.6318 -0.2319 -0.2822
  106phy    C28 2842   2.148   0.351   1.753  0.3655 -0.8278  0.2215
  106phy    C29 2843   2.197   0.417   1.630 -0.2149 -0.0591  0.6178
  106phy    C27 2844   2.224   0.397   1.881  0.1930 -0.0975  0.1267
  106phy    C26 2845   2.351   0.322   1.931  0.1591  0.4132  0.1064
  106phy    C25 2846   2.403   0.388   2.060  0.5701  0.5103 -0.1399
  106phy    C23 2847   2.532   0.328   2.120 -0.8148 -0.2473  0.0535
  106phy    C24 2848   2.650   0.421   2.103  0.7541 -0.9589 -0.3724
  106phy    C22 2849   2.501   0.274   2.263  0.0848 -0.4125  0.5449
  106phy    C21 2850   2.593   0.158   2.311  0.2932  0.6276 -0.6305
  106phy    C20 2851   2.525   0.092   2.437 -0.2778 -0.1702 -0.5098
  106phy    C18 2852   2.598  -0.026   2.518  0.2376  0.6105 -0.1504
  106phy    O01 2853   2.713   0.026   2.597  0.0817  0.3591  0.1414
  106phy    H01 2854   2.688   0.106   2.639  0.5175 -0.0380  1.1864
  106phy    C19 2855   2.490  -0.047   2.628 -0.0020 -0.6448 -0.2782
  106phy    C13 2856   2.632  -0.164   2.440  0.5392 -0.8437  0.1313
  106phy     H3 2857   2.549  -0.190   2.370 -1.3376  2.2128  1.0407
  106phy    O33 2858   2.639  -0.279   2.523 -0.0926 -0.7169 -0.1558
  106phy    H1B 2859   2.695  -0.269   2.598  0.4879 -0.5434 -0.5977
  106phy    C12 2860   2.763  -0.153   2.350  0.3373  0.4024 -0.2121
  106phy    O11 2861   2.884  -0.193   2.418  0.4407 -0.1141 -0.3201
  106phy    H1A 2862   2.883  -0.281   2.450  0.0688  0.1521  0.4205
  107phy    C35 2863   2.457   5.123   1.948 -0.0757 -0.4551 -0.0782
  107phy    C33 2864   2.603   5.095   1.945  0.0608  0.0512  0.1264
  107phy    C34 2865   2.619   4.994   1.832 -0.1227 -0.5929  0.2239
  107phy    C32 2866   2.679   5.220   1.912  0.3529  0.4230 -0.2619
  107phy    C31 2867   2.830   5.219   1.940  0.5591 -0.3050  0.3964
  107phy    C30 2868   2.901   5.349   1.887 -0.4586 -0.0585 -0.2509
  107phy    C28 2869   3.057   5.343   1.898  0.3659  0.2339  0.0400
  107phy    C29 2870   3.130   5.260   1.797 -0.8232  0.1952  0.4907
  107phy    C27 2871   3.098   5.485   1.879  0.1008 -0.0881 -0.1040
  107phy    C26 2872   3.146   5.563   2.004  0.2108 -0.0820 -0.2901
  107phy    C25 2873   3.125   5.709   1.977 -0.7080 -0.4370 -0.1546
  107phy    C23 2874   3.166   5.821   2.082 -0.3960 -0.4216  0.1180
  107phy    C24 2875   3.184   5.955   2.017  0.3699  0.5013  0.6342
  107phy    C22 2876   3.057   5.847   2.186 -0.0172 -0.1527 -0.3554
  107phy    C21 2877   3.088   5.773   2.316  0.0486  0.2860  0.6336
  107phy    C20 2878   2.973   5.777   2.414  0.2005  0.5511 -0.3002
  107phy    C18 2879   2.968   5.679   2.537  0.4665 -0.5963 -0.0635
  107phy    O01 2880   3.093   5.687   2.606 -0.4391 -0.6322 -0.2259
  107phy    H01 2881   3.157   5.625   2.575  0.2810 -0.1026  0.1716
  107phy    C19 2882   2.872   5.752   2.633 -0.2634  0.1905 -0.6460
  107phy    C13 2883   2.921   5.524   2.515  0.9964 -0.3531 -0.4643
  107phy     H3 2884   2.816   5.527   2.477  1.5688  0.0004 -2.0996
  107phy    O33 2885   2.903   5.453   2.640  0.1127  0.2507 -0.1890
  107phy    H1B 2886   2.974   5.394   2.656  0.6049  0.3510 -1.7738
  107phy    C12 2887   2.984   5.428   2.415  0.1220 -0.2976  0.4174
  107phy    O11 2888   3.119   5.385   2.436 -0.0462  0.6333 -0.0904
  107phy    H1A 2889   3.125   5.301   2.394  0.7281  0.7172 -0.1676
  108phy    C35 2890   4.573   4.761   1.243  0.5023  0.1055 -0.0015
  108phy    C33 2891   4.536   4.675   1.114  0.6124  0.6990  0.6243
  108phy    C34 2892   4.647   4.571   1.072 -0.0211  0.1729  0.8523
  108phy    C32 2893   4.391   4.635   1.106  0.4309  0.6483 -0.0584
  108phy    C31 2894   4.332   4.645   0.964  0.0522  0.1123  0.4096
  108phy    C30 2895   4.180   4.612   0.971  0.2834  0.2968  0.0989
  108phy    C28 2896   4.110   4.626   0.834 -0.0874  0.3180 -0.2517
  108phy    C29 2897   4.059   4.492   0.785 -0.2255 -0.5383  0.3883
  108phy    C27 2898   4.009   4.745   0.839 -0.7964  0.6948 -0.9600
  108phy    C26 2899   3.965   4.824   0.717 -0.3234 -0.1719  0.0013
  108phy    C25 2900   3.916   4.966   0.755  0.6897 -0.2791  0.9626
  108phy    C23 2901   3.856   5.047   0.634  0.2090  0.4158  0.0669
  108phy    C24 2902   3.728   5.116   0.681 -0.4496  0.2420 -0.4495
  108phy    C22 2903   3.970   5.133   0.578 -0.3874 -0.0280 -0.2105
  108phy    C21 2904   3.957   5.155   0.428  0.3152  0.3912 -0.1949
  108phy    C20 2905   4.083   5.218   0.371 -0.0148 -0.2703  0.3986
  108phy    C18 2906   4.090   5.254   0.218 -0.1787 -0.8243 -0.4367
  108phy    O01 2907   4.066   5.145   0.136 -0.0412  0.6733 -0.2425
  108phy    H01 2908   3.975   5.122   0.140 -0.6877  3.2463  2.0144
  108phy    C19 2909   4.244   5.281   0.204 -0.3643  0.7998 -0.5215
  108phy    C13 2910   4.000   5.375   0.157 -0.2625 -0.0085 -0.5496
  108phy     H3 2911   4.005   5.454   0.237  0.6893 -0.7764  0.1689
  108phy    O33 2912   4.057   5.464   0.053 -0.0664  0.3625  0.0115
  108phy    H1B 2913   4.115   5.420  -0.006 -0.1728  3.2230 -2.4503
  108phy    C12 2914   3.842   5.385   0.154 -0.0010 -0.0783  0.2441
  108phy    O11 2915   3.761   5.339   0.050 -0.2346 -0.0968 -0.1841
  108phy    H1A 2916   3.725   5.253   0.062 -1.4727  0.5848  1.3560
  109phy    C35 2917   5.038   1.339   1.868  0.5560  0.2204 -0.0813
  109phy    C33 2918   5.124   1.448   1.806 -0.1846  0.5969 -0.4735
  109phy    C34 2919   5.233   1.388   1.724  0.6520 -0.4101 -0.1596
  109phy    C32 2920   5.026   1.538   1.721 -0.4168 -0.3628  0.3821
  109phy    C31 2921   4.993   1.681   1.772 -0.1918  0.1071  0.4056
  109phy    C30 2922   4.896   1.751   1.685 -0.4789 -0.2770  0.1070
  109phy    C28 2923   4.841   1.890   1.712 -0.1311 -0.0762 -0.0319
  109phy    C29 2924   4.774   1.956   1.587 -0.4160  0.5354 -0.5132
  109phy    C27 2925   4.729   1.898   1.812  0.5183  0.0755 -0.6097
  109phy    C26 2926   4.751   1.954   1.954 -0.7640 -0.0243 -0.1038
  109phy    C25 2927   4.741   2.102   1.969 -0.2682  0.0182  0.6463
  109phy    C23 2928   4.708   2.151   2.107  0.1180 -0.2762 -0.2169
  109phy    C24 2929   4.816   2.228   2.188  0.3735 -0.2633  0.1889
  109phy    C22 2930   4.586   2.238   2.106  0.5358 -0.3271 -0.4814
  109phy    C21 2931   4.474   2.231   2.207 -0.0865 -0.6112 -0.1535
  109phy    C20 2932   4.356   2.326   2.176  0.0809 -0.6237 -0.2176
  109phy    C18 2933   4.228   2.335   2.267 -0.2324  0.4227 -0.0100
  109phy    O01 2934   4.271   2.366   2.398 -0.0965  0.6028 -0.0635
  109phy    H01 2935   4.363   2.378   2.410  0.3447 -1.4516 -0.9869
  109phy    C19 2936   4.174   2.467   2.217  0.2741 -0.3062  0.3411
  109phy    C13 2937   4.133   2.206   2.258  0.3799  0.4215 -0.2749
  109phy     H3 2938   4.150   2.158   2.158  1.1163  3.0426 -1.5085
  109phy    O33 2939   3.994   2.236   2.242  0.8453  0.0587 -0.0589
  109phy    H1B 2940   3.946   2.164   2.207 -0.1292  0.5052  0.3198
  109phy    C12 2941   4.157   2.096   2.365  0.1700  0.7088 -0.2684
  109phy    O11 2942   4.094   1.970   2.349 -0.9240 -0.0012 -0.0229
  109phy    H1A 2943   4.007   1.980   2.317 -0.1428  0.1806 -2.2616
  110phy    C35 2944   0.292   0.088   1.599 -0.0436  0.1812  0.2243
  110phy    C33 2945   0.211   0.000   1.500  0.1505  0.0759  0.0611
  110phy    C34 2946   0.156  -0.116   1.567 -0.4460 -0.3546 -0.2280
  110phy    C32 2947   0.101   0.092   1.433 -0.1680  0.3549 -0.2043
  110phy    C31 2948   0.145   0.142   1.294 -0.1026  0.4033  0.0684
  110phy    C30 2949   0.033   0.214   1.220  0.0042  0.4736  0.6239
  110phy    C28 2950   0.053   0.236   1.068 -0.5847  0.1145 -0.4596
  110phy    C29 2951   0.011   0.114   0.989  1.4701 -0.0854 -0.2657
  110phy    C27 2952  -0.021   0.359   1.011 -0.5103 -0.0463 -0.4323
  110phy    C26 2953   0.047   0.432   0.896 -0.3305 -0.7566  0.1922
  110phy    C25 2954  -0.039   0.531   0.805 -0.0405  0.4313  0.0563
  110phy    C23 2955   0.046   0.643   0.738  0.5804  0.2531  0.2387
  110phy    C24 2956   0.067   0.628   0.590  0.1560 -0.3875  0.0684
  110phy    C22 2957  -0.020   0.775   0.784 -0.2296 -0.4494  0.0284
  110phy    C21 2958   0.073   0.894   0.796 -0.0570 -0.2600 -0.2813
  110phy    C20 2959   0.004   1.012   0.863  0.2584  0.2935 -0.3321
  110phy    C18 2960   0.078   1.150   0.881  0.6369 -0.1287  0.2969
  110phy    O01 2961   0.178   1.112   0.973  0.3225  0.0312  0.4045
  110phy    H01 2962   0.157   1.037   1.025 -1.7023  1.1843  1.3620
  110phy    C19 2963  -0.035   1.232   0.949 -0.3070  0.1382 -0.0578
  110phy    C13 2964   0.140   1.218   0.744 -0.2903 -0.0586  0.5929
  110phy     H3 2965   0.215   1.144   0.707 -2.7457 -2.3391 -0.0951
  110phy    O33 2966   0.067   1.231   0.617 -0.1201  0.1082 -0.0122
  110phy    H1B 2967   0.081   1.150   0.571 -0.3452  0.4473 -0.6840
  110phy    C12 2968   0.247   1.344   0.755 -0.5469  0.1702  0.2535
  110phy    O11 2969   0.350   1.335   0.653  0.0618  0.1454  0.0615
  110phy    H1A 2970   0.423   1.298   0.700  0.7678  1.3324 -0.0766
  111phy    C35 2971   4.638   1.082   2.161  0.5350  0.3836  0.0689
  111phy    C33 2972   4.737   1.113   2.047 -0.3844 -0.0450 -0.3082
  111phy    C34 2973   4.839   1.001   2.027  0.5534  0.0816 -0.0603
  111phy    C32 2974   4.669   1.137   1.908 -0.4002  0.1863 -0.2881
  111phy    C31 2975   4.644   1.285   1.882 -0.1937 -0.0797  0.1886
  111phy    C30 2976   4.590   1.309   1.737 -0.4440 -0.3396 -0.3206
  111phy    C28 2977   4.556   1.455   1.696  0.8126  0.3075 -0.8870
  111phy    C29 2978   4.556   1.461   1.548  0.5419 -0.3937 -0.3494
  111phy    C27 2979   4.422   1.507   1.752  0.7030 -0.1392 -0.1625
  111phy    C26 2980   4.440   1.602   1.870 -0.4046 -0.1195  0.2794
  111phy    C25 2981   4.319   1.606   1.960  0.4717 -0.5591  0.5356
  111phy    C23 2982   4.321   1.721   2.065 -0.5829 -0.4307  1.1093
  111phy    C24 2983   4.199   1.804   2.056 -0.0392 -0.2040  0.2972
  111phy    C22 2984   4.348   1.673   2.210 -0.7695  0.2870 -0.5082
  111phy    C21 2985   4.422   1.763   2.309 -0.0615  0.5676 -0.0711
  111phy    C20 2986   4.486   1.686   2.425 -0.2324 -0.2391 -0.4616
  111phy    C18 2987   4.536   1.769   2.552 -0.2771  0.7847  0.2332
  111phy    O01 2988   4.432   1.856   2.604  0.6229  0.1381  0.1183
  111phy    H01 2989   4.350   1.832   2.566  1.1355 -0.1538 -0.8601
  111phy    C19 2990   4.541   1.665   2.666  0.0258 -0.5475 -0.3040
  111phy    C13 2991   4.674   1.850   2.533 -0.0043 -0.0271  0.2426
  111phy     H3 2992   4.752   1.791   2.478 -0.6859 -2.0656  1.3715
  111phy    O33 2993   4.740   1.879   2.655 -0.3769  0.1648  0.1863
  111phy    H1B 2994   4.831   1.859   2.649 -0.6776 -1.8939  1.5131
  111phy    C12 2995   4.665   1.988   2.454  0.2903  0.0843  0.0140
  111phy    O11 2996   4.585   2.092   2.502  0.5640  0.0741 -0.0392
  111phy    H1A 2997   4.523   2.065   2.566 -1.9638  0.0056 -2.3339
  112phy    C35 2998   4.227   2.159   1.851  0.1557  0.7509  0.1212
  112phy    C33 2999   4.336   2.238   1.769  0.5627  0.7689  0.6246
  112phy    C34 3000   4.405   2.150   1.668  0.5169 -0.2927 -0.1303
  112phy    C32 3001   4.285   2.368   1.707 -0.3371  0.2330  0.3318
  112phy    C31 3002   4.351   2.483   1.783  0.1438 -0.0510  0.0305
  112phy    C30 3003   4.319   2.625   1.726  0.1816  0.2474  0.0871
  112phy    C28 3004   4.388   2.747   1.790  0.0571 -0.2117  0.4269
  112phy    C29 3005   4.434   2.843   1.682 -0.4993  0.0612 -0.0047
  112phy    C27 3006   4.298   2.825   1.890  0.0571 -0.0268  0.4685
  112phy    C26 3007   4.323   2.832   2.038  0.2408  0.3417  0.1233
  112phy    C25 3008   4.242   2.929   2.119  0.1047 -0.2004  0.1347
  112phy    C23 3009   4.286   2.969   2.260  0.9029  0.0722  0.2353
  112phy    C24 3010   4.418   3.050   2.274  0.7342  0.0910  0.6527
  112phy    C22 3011   4.170   3.052   2.319  0.3670 -0.4907 -0.1120
  112phy    C21 3012   4.122   2.984   2.453 -0.7811 -0.5771 -0.5730
  112phy    C20 3013   4.002   3.057   2.515  0.1417 -0.3526 -0.1660
  112phy    C18 3014   3.928   3.008   2.651  0.2649  0.5597 -0.4699
  112phy    O01 3015   4.018   3.018   2.763  0.1293  0.2830  0.1685
  112phy    H01 3016   4.093   2.962   2.759 -1.2800 -1.9576  2.4431
  112phy    C19 3017   3.845   3.134   2.677  0.0863  0.0769 -0.1680
  112phy    C13 3018   3.844   2.868   2.652  0.4226 -0.3105 -0.5907
  112phy     H3 3019   3.777   2.868   2.562 -0.9289  0.5353  0.3720
  112phy    O33 3020   3.748   2.862   2.757  0.1570  0.4044 -0.3505
  112phy    H1B 3021   3.802   2.906   2.821  1.9595  0.1232 -1.6027
  112phy    C12 3022   3.929   2.735   2.650 -0.8419  0.2702  0.1055
  112phy    O11 3023   3.849   2.617   2.634  0.5081  0.0647 -0.2488
  112phy    H1A 3024   3.765   2.632   2.596 -0.1056 -2.0740  0.1316
  113phy    C35 3025   4.160   4.969   1.131  0.8064  0.2224 -0.2462
  113phy    C33 3026   4.248   5.091   1.099  0.5067 -0.2103  0.3556
  113phy    C34 3027   4.292   5.131   1.228  0.3631  0.1008 -0.2638
  113phy    C32 3028   4.358   5.073   0.998 -0.3887  0.1868  0.2828
  113phy    C31 3029   4.315   5.057   0.850  0.3567 -0.1248  0.0411
  113phy    C30 3030   4.443   5.062   0.758  0.4185  0.0056  0.2346
  113phy    C28 3031   4.426   5.052   0.602 -0.1892  0.1567 -0.0911
  113phy    C29 3032   4.528   5.142   0.533  0.0273  0.1752  0.2874
  113phy    C27 3033   4.435   4.909   0.553  0.2002  0.6694 -0.0622
  113phy    C26 3034   4.325   4.865   0.459  0.8268  0.0214 -0.2696
  113phy    C25 3035   4.325   4.710   0.447 -0.8348 -0.9293 -0.1384
  113phy    C23 3036   4.237   4.646   0.335 -0.2363 -0.1019 -0.7574
  113phy    C24 3037   4.301   4.517   0.286  0.2942 -0.0634  0.2492
  113phy    C22 3038   4.097   4.611   0.384  0.6553 -0.1211 -0.7228
  113phy    C21 3039   3.986   4.711   0.339  0.1558  0.0817 -0.1740
  113phy    C20 3040   3.853   4.661   0.393 -0.5752 -0.0991  0.0831
  113phy    C18 3041   3.717   4.708   0.343 -0.8906 -0.3613  0.5481
  113phy    O01 3042   3.730   4.850   0.314 -0.4413  0.1977 -0.1363
  113phy    H01 3043   3.655   4.901   0.338 -1.4591 -0.0195 -2.5496
  113phy    C19 3044   3.633   4.675   0.468 -0.0525  0.0150 -0.4973
  113phy    C13 3045   3.668   4.626   0.213  0.1305 -0.2838  0.2157
  113phy     H3 3046   3.732   4.664   0.129 -0.7752  0.4827 -0.1487
  113phy    O33 3047   3.707   4.489   0.205 -0.1132 -0.1253 -0.7107
  113phy    H1B 3048   3.652   4.445   0.267 -0.0301  0.7089 -0.0296
  113phy    C12 3049   3.551   4.670   0.117  0.0338 -0.1650 -0.5658
  113phy    O11 3050   3.467   4.787   0.137 -0.0324 -0.1176 -0.0387
  113phy    H1A 3051   3.499   4.849   0.075  2.8810 -0.6039  0.7876
  114phy    C35 3052   4.754   2.829   1.457  0.2605  0.0941 -0.1206
  114phy    C33 3053   4.869   2.903   1.400 -0.6495  0.4156  0.0018
  114phy    C34 3054   4.826   2.968   1.273 -1.4648  0.0595 -0.0854
  114phy    C32 3055   4.944   2.988   1.502 -0.4475 -0.7640 -0.5754
  114phy    C31 3056   5.037   2.907   1.602  0.4928 -0.0324  0.7367
  114phy    C30 3057   5.111   3.006   1.693 -0.5008  0.2698  0.3485
  114phy    C28 3058   5.233   2.957   1.775  0.4281  0.1249 -0.3513
  114phy    C29 3059   5.360   2.990   1.705 -0.8357 -0.4881  0.0374
  114phy    C27 3060   5.225   2.991   1.926  0.3668 -0.3237 -0.3243
  114phy    C26 3061   5.295   2.897   2.025 -0.2270 -0.7046  0.2085
  114phy    C25 3062   5.295   2.957   2.167  0.1672 -0.2935  0.5623
  114phy    C23 3063   5.355   2.861   2.271  0.2468  0.4527 -0.1187
  114phy    C24 3064   5.508   2.863   2.277 -0.4921 -0.6682 -0.1700
  114phy    C22 3065   5.292   2.894   2.408  0.3745 -0.6079 -0.2074
  114phy    C21 3066   5.243   2.788   2.495  0.5139  0.0477 -0.4004
  114phy    C20 3067   5.156   2.846   2.606 -0.3872  0.4273  0.1066
  114phy    C18 3068   5.061   2.762   2.705 -0.2947  0.4055  0.8100
  114phy    O01 3069   5.142   2.673   2.786 -0.0411 -0.5958  0.0065
  114phy    H01 3070   5.212   2.726   2.821  1.5535 -2.2037 -0.5811
  114phy    C19 3071   5.021   2.870   2.801  0.4340 -0.2120 -0.0852
  114phy    C13 3072   4.937   2.671   2.637 -0.0112 -0.7123  0.1464
  114phy     H3 3073   4.891   2.723   2.549  4.0367 -2.0183 -3.0625
  114phy    O33 3074   4.824   2.654   2.724  0.2752 -0.0716 -0.4398
  114phy    H1B 3075   4.829   2.609   2.806 -2.7143 -2.6937 -1.4937
  114phy    C12 3076   4.978   2.533   2.583 -0.0333 -0.2074  0.5647
  114phy    O11 3077   5.023   2.446   2.681 -0.0130  0.5942  0.1521
  114phy    H1A 3078   5.089   2.494   2.727  1.0459 -0.6257 -0.0118
  115phy    C35 3079   0.789   2.642   1.294 -0.0854  0.3137 -0.2952
  115phy    C33 3080   0.675   2.537   1.321  0.0717  0.2267  0.0290
  115phy    C34 3081   0.727   2.440   1.417 -0.5386 -0.3569 -0.8263
  115phy    C32 3082   0.541   2.596   1.360 -0.2876  0.3104  0.0901
  115phy    C31 3083   0.422   2.526   1.294  0.0018  0.5088  0.2945
  115phy    C30 3084   0.289   2.592   1.340 -0.6854 -0.0677  0.1930
  115phy    C28 3085   0.163   2.549   1.264  0.6186 -0.1524  0.1430
  115phy    C29 3086   0.076   2.478   1.367  0.1158  0.1232 -0.5774
  115phy    C27 3087   0.088   2.660   1.188 -0.3964  0.0405 -0.0357
  115phy    C26 3088   0.010   2.634   1.052  0.4398 -0.4427 -0.3027
  115phy    C25 3089  -0.062   2.771   1.033  0.0992  0.1444 -0.3098
  115phy    C23 3090  -0.140   2.789   0.907 -0.4095 -0.8883  0.2536
  115phy    C24 3091  -0.285   2.805   0.949 -0.1441 -0.2925 -0.2629
  115phy    C22 3092  -0.111   2.933   0.858 -0.0942  0.0411  0.0410
  115phy    C21 3093  -0.005   2.957   0.745  0.4786  0.2441 -0.0140
  115phy    C20 3094   0.059   3.095   0.748  0.1568  0.0936 -0.3138
  115phy    C18 3095   0.178   3.128   0.647 -0.3714 -0.1659 -0.4117
  115phy    O01 3096   0.280   3.028   0.664  0.2613  0.3864  0.1387
  115phy    H01 3097   0.236   2.946   0.673 -0.5573  0.7155 -0.6385
  115phy    C19 3098   0.237   3.267   0.687 -0.0147  0.2754 -0.5051
  115phy    C13 3099   0.123   3.122   0.490  0.0174 -0.3430 -0.1787
  115phy     H3 3100   0.099   3.014   0.478  0.8258 -0.7388  1.4467
  115phy    O33 3101  -0.003   3.177   0.456  0.5373 -0.0948  0.2085
  115phy    H1B 3102  -0.004   3.270   0.472  0.8125  0.4911 -2.5566
  115phy    C12 3103   0.227   3.117   0.364  0.1643 -0.0480 -0.3557
  115phy    O11 3104   0.351   3.055   0.387 -0.0678  0.4412 -0.2815
  115phy    H1A 3105   0.358   3.045   0.480  0.6558  0.2077 -0.3587
  116phy    C35 3106   4.015   3.915   1.192 -0.1721 -0.0516 -0.4694
  116phy    C33 3107   4.026   4.025   1.084  0.2448 -0.5739 -0.2882
  116phy    C34 3108   4.006   4.164   1.149 -1.0421  0.2411  0.2959
  116phy    C32 3109   4.164   4.012   1.013 -0.5220 -0.4598 -0.5171
  116phy    C31 3110   4.174   4.063   0.868  0.0879 -0.0814 -0.0840
  116phy    C30 3111   4.320   4.078   0.819  0.9263  0.0629 -0.8056
  116phy    C28 3112   4.323   4.121   0.671 -0.2138 -0.4990 -0.1071
  116phy    C29 3113   4.344   4.272   0.646 -0.1574  0.0704 -0.5784
  116phy    C27 3114   4.444   4.047   0.607  0.3304 -0.1615 -0.2360
  116phy    C26 3115   4.450   4.037   0.461  0.1095  0.6413  0.4081
  116phy    C25 3116   4.557   3.947   0.402  0.4740 -0.5777 -0.6001
  116phy    C23 3117   4.565   3.944   0.253  0.0032 -0.0705  0.2427
  116phy    C24 3118   4.702   3.995   0.206 -0.6844 -0.0485  0.3015
  116phy    C22 3119   4.522   3.802   0.201  0.4186  0.2579  0.0034
  116phy    C21 3120   4.479   3.805   0.052  0.0658  0.5646 -0.0242
  116phy    C20 3121   4.393   3.689   0.005 -0.1716 -0.0970 -0.0071
  116phy    C18 3122   4.329   3.690  -0.137  0.6670  0.9409  0.1990
  116phy    O01 3123   4.267   3.820  -0.152 -0.0289  0.2002 -0.3014
  116phy    H01 3124   4.325   3.888  -0.183 -1.2196  0.4074 -2.2729
  116phy    C19 3125   4.214   3.591  -0.124 -0.6310 -0.0924  0.3087
  116phy    C13 3126   4.429   3.648  -0.252 -0.1360 -0.0186 -0.3329
  116phy     H3 3127   4.509   3.726  -0.249 -0.1878  0.0247 -0.1189
  116phy    O33 3128   4.507   3.525  -0.236 -0.1836 -0.1885  0.1164
  116phy    H1B 3129   4.446   3.454  -0.242 -2.5107  1.7615 -0.7556
  116phy    C12 3130   4.405   3.679  -0.403 -0.3669  0.5000 -0.1442
  116phy    O11 3131   4.347   3.807  -0.439  0.4515  0.1351 -0.5200
  116phy    H1A 3132   4.258   3.806  -0.410  0.2388 -2.6253 -0.9814
  117phy    C35 3133   4.726   4.341   2.222 -0.3211 -0.2378  0.0401
  117phy    C33 3134   4.737   4.484   2.165  0.6427  0.0061 -0.0344
  117phy    C34 3135   4.842   4.554   2.246  0.4322  0.1221  0.0397
  117phy    C32 3136   4.739   4.475   2.007  0.0153 -0.2969 -0.6269
  117phy    C31 3137   4.686   4.605   1.930 -0.0353 -0.3146 -0.1720
  117phy    C30 3138   4.692   4.576   1.774 -0.2586 -0.4439 -0.0583
  117phy    C28 3139   4.641   4.687   1.679 -0.0904  0.1001 -0.2273
  117phy    C29 3140   4.723   4.704   1.552 -0.8275  0.1678  0.5843
  117phy    C27 3141   4.488   4.667   1.660 -0.2708 -0.4349 -0.1236
  117phy    C26 3142   4.420   4.801   1.655  0.1401 -0.0347 -0.3318
  117phy    C25 3143   4.277   4.791   1.596 -0.2621  0.3224 -0.1670
  117phy    C23 3144   4.181   4.902   1.644 -0.5860 -0.7104  0.4827
  117phy    C24 3145   4.103   4.944   1.518  0.0905 -0.1768 -0.6387
  117phy    C22 3146   4.073   4.869   1.747 -0.0413 -0.2828 -0.6216
  117phy    C21 3147   4.109   4.894   1.891  0.0746 -0.1001 -0.1415
  117phy    C20 3148   4.005   4.845   1.990 -0.0862  0.0802  0.2101
  117phy    C18 3149   4.027   4.846   2.147 -0.3248  0.0029 -0.5785
  117phy    O01 3150   4.038   4.985   2.190  0.3810  0.0776  0.2444
  117phy    H01 3151   3.970   5.037   2.152  0.4902  0.1968  0.2083
  117phy    C19 3152   3.887   4.807   2.194 -0.1558 -0.3954 -0.8028
  117phy    C13 3153   4.145   4.748   2.202 -0.1835  0.0941 -0.1193
  117phy     H3 3154   4.132   4.652   2.145 -0.2044 -0.1651  0.3130
  117phy    O33 3155   4.125   4.704   2.337 -0.6367 -0.2283  0.2871
  117phy    H1B 3156   4.201   4.654   2.361  0.1875  0.7401 -0.2477
  117phy    C12 3157   4.294   4.793   2.187 -0.1858  0.3400 -0.2787
  117phy    O11 3158   4.334   4.909   2.251 -0.2110  0.1651 -0.2740
  117phy    H1A 3159   4.274   4.978   2.235  0.9765  1.3801  0.3002
  118phy    C35 3160   4.793   3.410   1.491 -0.2325 -0.0232  0.3616
  118phy    C33 3161   4.849   3.547   1.532  0.4248 -0.0467  0.5522
  118phy    C34 3162   4.906   3.605   1.396 -0.3861 -0.1126 -0.2418
  118phy    C32 3163   4.752   3.629   1.619 -0.4681 -0.4860 -0.2556
  118phy    C31 3164   4.807   3.754   1.685  0.2353 -0.1779  0.4861
  118phy    C30 3165   4.732   3.783   1.815  0.4864 -0.3022  0.1787
  118phy    C28 3166   4.778   3.913   1.884 -0.4172 -0.1526 -0.1420
  118phy    C29 3167   4.705   4.035   1.829 -0.4816  0.0072 -0.5924
  118phy    C27 3168   4.750   3.913   2.040  0.2688 -0.1898  0.2041
  118phy    C26 3169   4.859   3.854   2.126  0.1271 -0.3715 -0.1369
  118phy    C25 3170   4.834   3.879   2.277 -0.3721 -0.5951  0.2785
  118phy    C23 3171   4.952   3.837   2.369  0.2986  0.0447  0.1508
  118phy    C24 3172   5.051   3.954   2.396 -0.3484  0.6784 -0.6704
  118phy    C22 3173   4.875   3.804   2.500 -0.3523  0.8170  0.2604
  118phy    C21 3174   4.932   3.682   2.582  0.0207 -0.0841  0.2285
  118phy    C20 3175   4.835   3.648   2.697 -0.7397 -0.1473 -0.5097
  118phy    C18 3176   4.886   3.556   2.817  0.0177 -0.1877  0.5779
  118phy    O01 3177   5.022   3.573   2.854  0.4012 -0.0309  0.4682
  118phy    H01 3178   5.032   3.626   2.931 -1.0527 -1.7560  1.9195
  118phy    C19 3179   4.800   3.600   2.938 -0.0186  0.2768  0.3610
  118phy    C13 3180   4.866   3.405   2.769  0.7436  0.7854  0.4308
  118phy     H3 3181   4.903   3.392   2.664 -1.2377 -0.3548 -0.1906
  118phy    O33 3182   4.727   3.375   2.753 -0.1188  0.2792  0.2516
  118phy    H1B 3183   4.674   3.451   2.740 -1.4713 -0.2745  2.0994
  118phy    C12 3184   4.927   3.279   2.842  0.0110  0.3934 -0.3855
  118phy    O11 3185   5.058   3.287   2.884  0.0408  0.0480 -0.0400
  118phy    H1A 3186   5.075   3.379   2.878 -0.5075  0.1557 -0.0208
  119phy    C35 3187   4.019   3.474   2.600  0.1294 -0.1416  0.3945
  119phy    C33 3188   4.047   3.427   2.457  0.0252 -0.0401 -0.8640
  119phy    C34 3189   3.920   3.409   2.377  0.0061  0.2319  0.2991
  119phy    C32 3190   4.144   3.521   2.383  0.2971 -0.2470 -0.2988
  119phy    C31 3191   4.236   3.459   2.284  0.3715  0.1955 -0.0851
  119phy    C30 3192   4.324   3.567   2.218 -0.6749  0.1430  0.0938
  119phy    C28 3193   4.444   3.512   2.136 -0.1601  0.2616  0.3679
  119phy    C29 3194   4.451   3.605   2.012 -0.2208  0.3755 -0.0966
  119phy    C27 3195   4.582   3.510   2.206  0.4072  0.1561 -0.3162
  119phy    C26 3196   4.625   3.368   2.241  0.1303  0.0367  0.9735
  119phy    C25 3197   4.758   3.346   2.309 -0.5257 -0.3412  0.5113
  119phy    C23 3198   4.807   3.204   2.324 -0.2432 -0.3390 -0.0284
  119phy    C24 3199   4.943   3.198   2.258 -0.4280 -0.0592  0.1582
  119phy    C22 3200   4.799   3.161   2.471  0.7067 -0.1115 -0.1990
  119phy    C21 3201   4.665   3.097   2.514 -0.1375 -0.0829  0.2490
  119phy    C20 3202   4.671   3.057   2.663  0.3211  0.4080 -0.2772
  119phy    C18 3203   4.544   3.030   2.750 -0.4810 -0.7627  0.0255
  119phy    O01 3204   4.461   2.922   2.687 -0.1079  0.0819 -0.0741
  119phy    H01 3205   4.517   2.851   2.664 -0.3884  0.3473 -1.6969
  119phy    C19 3206   4.614   2.964   2.870 -0.2772  0.0295 -0.1042
  119phy    C13 3207   4.445   3.151   2.782  0.3964  0.3258 -0.0706
  119phy     H3 3208   4.499   3.235   2.834  0.7812  0.5562 -0.8167
  119phy    O33 3209   4.351   3.116   2.873 -0.1725 -0.6883 -0.3176
  119phy    H1B 3210   4.312   3.032   2.862  0.2056 -1.3021  2.3474
  119phy    C12 3211   4.374   3.217   2.653 -0.0821 -0.1302  0.6877
  119phy    O11 3212   4.309   3.336   2.682 -0.2261 -0.3687 -0.2884
  119phy    H1A 3213   4.222   3.323   2.715 -0.5386  2.8181  0.5221
  120phy    C35 3214   3.578   3.482   2.654  0.1032  0.3601  0.6845
  120phy    C33 3215   3.523   3.564   2.768  0.8186  0.2750  0.1689
  120phy    C34 3216   3.372   3.589   2.733  0.1934  0.6352  0.5549
  120phy    C32 3217   3.539   3.487   2.903  0.7978  0.1518  0.4633
  120phy    C31 3218   3.676   3.504   2.970 -0.6539  0.1715 -0.1318
  120phy    C30 3219   3.709   3.415   3.092  0.2399 -0.0731  0.1764
  120phy    C28 3220   3.849   3.348   3.099 -0.2480 -0.3075 -0.5163
  120phy    C29 3221   3.947   3.444   3.172  0.3440 -0.3780  0.0979
  120phy    C27 3222   3.836   3.215   3.176  0.3390 -0.2359  0.2400
  120phy    C26 3223   3.829   3.093   3.094  0.9186  0.0275  0.1772
  120phy    C25 3224   3.806   2.975   3.194 -0.1930  0.3892 -0.0951
  120phy    C23 3225   3.791   2.837   3.119  0.2385 -0.5728 -0.1508
  120phy    C24 3226   3.917   2.752   3.135  0.1461 -0.0604 -0.0377
  120phy    C22 3227   3.678   2.772   3.176  0.7032 -0.3106  0.2592
  120phy    C21 3228   3.554   2.765   3.081 -0.1759 -0.0924 -0.4187
  120phy    C20 3229   3.441   2.679   3.143  0.3447 -0.4347 -0.0364
  120phy    C18 3230   3.309   2.651   3.062  0.4304  0.3995 -0.2214
  120phy    O01 3231   3.249   2.772   3.010 -0.0157 -0.2338  0.1159
  120phy    H01 3232   3.198   2.810   3.079  1.5150  2.9591 -0.3499
  120phy    C19 3233   3.223   2.594   3.179 -0.2501  0.3417 -0.3189
  120phy    C13 3234   3.332   2.542   2.944  0.2885  0.0379  0.0327
  120phy     H3 3235   3.377   2.609   2.866 -1.6379 -0.8277 -1.9503
  120phy    O33 3236   3.441   2.438   2.952  0.4126  0.1226  0.4193
  120phy    H1B 3237   3.408   2.361   2.994  0.8320 -0.0880  0.3635
  120phy    C12 3238   3.215   2.500   2.841 -0.2264 -0.3532  0.2891
  120phy    O11 3239   3.144   2.395   2.887 -0.3574  0.3958  0.0120
  120phy    H1A 3240   3.198   2.318   2.883 -1.1900 -0.1682 -1.3953
  121phy    C35 3241   0.144   1.103   2.349  0.4985  0.1955 -0.2333
  121phy    C33 3242   0.121   1.121   2.200 -0.0733 -0.1545 -0.3106
  121phy    C34 3243  -0.010   1.055   2.167  0.4043 -0.0278  0.4917
  121phy    C32 3244   0.114   1.271   2.173 -0.0428  0.7663 -0.2726
  121phy    C31 3245   0.233   1.326   2.093 -0.0063 -0.0211 -0.7378
  121phy    C30 3246   0.238   1.478   2.093 -0.8797  0.1786 -0.0586
  121phy    C28 3247   0.371   1.536   2.031  0.4076 -0.4738 -0.5091
  121phy    C29 3248   0.374   1.542   1.878 -0.4478  0.0729  0.6001
  121phy    C27 3249   0.387   1.681   2.080 -0.0413  0.7461 -0.0299
  121phy    C26 3250   0.464   1.698   2.214 -0.1685  0.1706  0.4664
  121phy    C25 3251   0.436   1.840   2.267 -0.3871  0.5694  0.2526
  121phy    C23 3252   0.496   1.873   2.406 -0.2888  0.4809  0.7295
  121phy    C24 3253   0.641   1.920   2.407  0.2417  0.3140  0.7449
  121phy    C22 3254   0.412   1.984   2.468 -0.4458  0.3218  0.2244
  121phy    C21 3255   0.298   1.937   2.564 -0.0016 -0.3996 -0.3051
  121phy    C20 3256   0.209   2.045   2.618  0.1769 -0.6242 -0.0085
  121phy    C18 3257   0.101   2.016   2.730  0.5605  0.4153 -0.2966
  121phy    O01 3258   0.161   1.937   2.829 -0.0636  0.3361 -0.1753
  121phy    H01 3259   0.253   1.950   2.833 -0.1010  0.4443  3.4248
  121phy    C19 3260   0.100   2.156   2.789  0.6802 -0.4731 -0.6537
  121phy    C13 3261  -0.046   1.956   2.693 -0.0518 -1.0879 -0.4474
  121phy     H3 3262  -0.082   2.021   2.609 -0.0088  1.8823  1.6615
  121phy    O33 3263  -0.152   1.976   2.787 -0.8513 -0.0612  0.1472
  121phy    H1B 3264  -0.135   1.929   2.867  1.7938  0.1935 -0.1788
  121phy    C12 3265  -0.062   1.811   2.642 -0.4951  0.4112 -0.0797
  121phy    O11 3266  -0.180   1.774   2.588 -0.2036  0.5064  0.2488
  121phy    H1A 3267  -0.171   1.696   2.536 -0.9928 -0.6018  1.7020
  122phy    C35 3268   4.580   3.199   1.939 -0.3884 -0.5221  0.1273
  122phy    C33 3269   4.716   3.180   1.869  0.2950 -0.0601 -0.1618
  122phy    C34 3270   4.666   3.123   1.732 -0.6336  0.4256 -0.2565
  122phy    C32 3271   4.792   3.312   1.868  0.4901 -0.5430  0.7904
  122phy    C31 3272   4.949   3.303   1.848  0.5944 -0.1811  0.1303
  122phy    C30 3273   5.015   3.439   1.834 -0.8739  0.1475 -0.1030
  122phy    C28 3274   5.169   3.444   1.850 -0.2440 -0.2128 -0.5244
  122phy    C29 3275   5.254   3.443   1.725  0.6238  0.1410  0.4485
  122phy    C27 3276   5.205   3.577   1.910  0.2971 -0.6511  0.3428
  122phy    C26 3277   5.293   3.573   2.033 -0.0767 -0.4872  0.1201
  122phy    C25 3278   5.319   3.711   2.085  0.4265 -0.6860  0.0936
  122phy    C23 3279   5.427   3.724   2.190 -0.5796 -0.7753 -0.3704
  122phy    C24 3280   5.556   3.790   2.134  0.1681 -0.3932  0.4310
  122phy    C22 3281   5.379   3.805   2.311  0.0332 -0.4992 -0.1800
  122phy    C21 3282   5.415   3.747   2.447 -0.2534  0.3710 -0.0747
  122phy    C20 3283   5.426   3.841   2.565 -0.8103  0.3632  0.1335
  122phy    C18 3284   5.456   3.761   2.703 -0.0012 -0.0368  0.0002
  122phy    O01 3285   5.578   3.686   2.706 -0.2085 -0.2141 -0.2075
  122phy    H01 3286   5.613   3.675   2.620 -1.5486  1.3645 -1.0013
  122phy    C19 3287   5.479   3.876   2.803 -0.3473 -0.3105 -0.2950
  122phy    C13 3288   5.333   3.659   2.737  0.4075  0.5038 -0.1731
  122phy     H3 3289   5.302   3.597   2.649 -0.8107 -0.1949  0.7182
  122phy    O33 3290   5.213   3.737   2.764 -0.0819 -0.4907 -0.4674
  122phy    H1B 3291   5.136   3.684   2.759 -0.8357  0.4947  0.2395
  122phy    C12 3292   5.346   3.543   2.854  0.1880  0.1841  0.0529
  122phy    O11 3293   5.458   3.462   2.839 -0.0491  0.6714 -0.2171
  122phy    H1A 3294   5.505   3.494   2.764 -1.9810  0.2528 -1.6837
  123phy    C35 3295   3.295   4.166   1.045 -0.2542  0.0341 -0.0429
  123phy    C33 3296   3.425   4.090   1.078  0.5056  0.3509  0.3620
  123phy    C34 3297   3.480   4.135   1.219  0.1805  0.2165  1.0896
  123phy    C32 3298   3.411   3.935   1.079  0.0369 -0.2612 -0.3047
  123phy    C31 3299   3.514   3.873   0.978  0.2008 -0.1686  0.1541
  123phy    C30 3300   3.525   3.723   0.966 -0.9807 -0.6473 -0.1378
  123phy    C28 3301   3.638   3.675   0.866  0.5296  0.1714 -0.0626
  123phy    C29 3302   3.709   3.551   0.923  0.4420 -0.2876 -0.4041
  123phy    C27 3303   3.574   3.657   0.723  0.6479  0.2389 -0.0908
  123phy    C26 3304   3.674   3.698   0.614 -0.6893  0.2436  0.3725
  123phy    C25 3305   3.623   3.678   0.474  0.8686 -0.1391  0.0317
  123phy    C23 3306   3.683   3.767   0.361  0.5813  0.3295  0.1260
  123phy    C24 3307   3.821   3.733   0.316  0.0282 -0.3433  1.0333
  123phy    C22 3308   3.580   3.766   0.239  0.4023  0.1568  0.2831
  123phy    C21 3309   3.564   3.905   0.168  0.9282 -0.0062  0.1111
  123phy    C20 3310   3.522   3.894   0.021  0.5400 -0.0357  0.1218
  123phy    C18 3311   3.462   4.021  -0.047  0.7222  0.6930  0.0227
  123phy    O01 3312   3.338   4.052   0.022 -0.4047 -0.3382 -0.1363
  123phy    H01 3313   3.291   3.976   0.048 -0.9729 -0.1367 -0.5430
  123phy    C19 3314   3.423   3.974  -0.186 -0.1203  0.0010 -0.0309
  123phy    C13 3315   3.561   4.153  -0.056  0.4963  0.2055  0.0941
  123phy     H3 3316   3.568   4.191   0.049 -3.1084  2.1760 -0.2360
  123phy    O33 3317   3.702   4.143  -0.089 -0.1497  0.4963  0.2302
  123phy    H1B 3318   3.739   4.227  -0.072 -0.8704  0.8832 -0.0458
  123phy    C12 3319   3.506   4.302  -0.098  0.2753  0.2418 -0.4168
  123phy    O11 3320   3.367   4.333  -0.105  0.2825  0.2504 -0.4908
  123phy    H1A 3321   3.325   4.278  -0.169 -0.7332  0.0172  0.3472
  124phy    C35 3322   3.905   0.774   1.576 -0.1365 -0.3529  0.1645
  124phy    C33 3323   3.955   0.729   1.438  0.0573  0.5146 -0.4321
  124phy    C34 3324   3.958   0.846   1.343  0.2469 -0.1732  0.1242
  124phy    C32 3325   4.098   0.681   1.458  0.0364 -0.7837  0.2442
  124phy    C31 3326   4.133   0.539   1.399  0.1271 -0.3613 -0.2679
  124phy    C30 3327   4.277   0.491   1.437 -0.1818 -0.0204 -0.4069
  124phy    C28 3328   4.306   0.348   1.383  0.0204 -0.5512 -0.3407
  124phy    C29 3329   4.357   0.347   1.238 -0.2027 -0.2152 -0.2528
  124phy    C27 3330   4.428   0.292   1.458 -0.2858 -0.1453  0.2820
  124phy    C26 3331   4.423   0.157   1.523 -0.6278  0.3987 -0.4395
  124phy    C25 3332   4.493   0.145   1.659 -0.6336 -0.7014 -0.1668
  124phy    C23 3333   4.428   0.072   1.772  0.6024 -0.2527 -0.4608
  124phy    C24 3334   4.516  -0.047   1.808  0.1155  0.4626 -0.0920
  124phy    C22 3335   4.416   0.161   1.901 -0.4939 -0.7413  0.6288
  124phy    C21 3336   4.306   0.105   1.985  0.1982  0.0250  0.3651
  124phy    C20 3337   4.284   0.202   2.090 -0.3215 -0.1804  0.1335
  124phy    C18 3338   4.168   0.189   2.200 -0.5523  0.2702 -0.7301
  124phy    O01 3339   4.171   0.051   2.252 -0.5071 -0.3475  0.1076
  124phy    H01 3340   4.168  -0.017   2.188 -0.3128 -1.1612  0.9373
  124phy    C19 3341   4.211   0.282   2.315 -0.0307 -0.1297  0.3509
  124phy    C13 3342   4.014   0.222   2.160 -0.4543  0.4110 -0.4110
  124phy     H3 3343   4.005   0.323   2.112 -1.5878  0.6542  0.2684
  124phy    O33 3344   3.932   0.237   2.276  0.0418  0.2693  0.2200
  124phy    H1B 3345   3.913   0.151   2.307 -2.6104  0.4793 -0.5471
  124phy    C12 3346   3.937   0.119   2.064 -0.4669  0.3402  0.2343
  124phy    O11 3347   3.883   0.002   2.121 -0.2499  0.8581  0.4403
  124phy    H1A 3348   3.790   0.016   2.118 -0.1633  1.9857  1.9149
  125phy    C35 3349   3.625   1.298   1.719  0.0149  0.7791 -0.0135
  125phy    C33 3350   3.540   1.263   1.596  0.2412 -0.1234  0.2151
  125phy    C34 3351   3.587   1.329   1.468  0.4420 -0.3622  0.0156
  125phy    C32 3352   3.556   1.114   1.555 -0.3140  0.1140  0.0458
  125phy    C31 3353   3.444   1.016   1.598 -0.5789  0.1600 -0.3413
  125phy    C30 3354   3.456   0.870   1.541 -0.2995  0.0893 -0.0560
  125phy    C28 3355   3.341   0.774   1.581 -0.4746 -0.1091  0.4719
  125phy    C29 3356   3.231   0.789   1.477  0.4249  0.1906 -0.3151
  125phy    C27 3357   3.379   0.627   1.569  0.5368  0.1445  0.2373
  125phy    C26 3358   3.394   0.558   1.709 -0.0390  0.0116 -0.1772
  125phy    C25 3359   3.475   0.431   1.716 -0.5124 -0.3507 -0.2850
  125phy    C23 3360   3.506   0.360   1.854  0.4416  0.0927  0.3238
  125phy    C24 3361   3.516   0.209   1.830 -0.5521  0.0785  0.3314
  125phy    C22 3362   3.638   0.408   1.925 -0.5089  0.6440  0.0476
  125phy    C21 3363   3.648   0.394   2.076  0.2764  0.0214 -0.4243
  125phy    C20 3364   3.744   0.491   2.141 -0.0836 -0.3355 -0.5248
  125phy    C18 3365   3.748   0.505   2.303 -0.1152 -0.0659  0.6351
  125phy    O01 3366   3.744   0.376   2.365  0.1553  0.2578 -0.0615
  125phy    H01 3367   3.811   0.321   2.329 -0.4309 -1.7599  1.7660
  125phy    C19 3368   3.894   0.556   2.313  0.8972  0.3407 -0.0562
  125phy    C13 3369   3.637   0.598   2.373 -0.2244 -0.0537  0.2164
  125phy     H3 3370   3.634   0.703   2.333 -0.2339 -0.0932  0.1125
  125phy    O33 3371   3.662   0.621   2.508 -0.1713 -0.0838 -0.1705
  125phy    H1B 3372   3.703   0.542   2.537 -0.0587  0.2085  0.5103
  125phy    C12 3373   3.490   0.547   2.362 -0.4521  0.2519  0.6715
  125phy    O11 3374   3.468   0.425   2.428 -0.1242  0.2932 -0.1681
  125phy    H1A 3375   3.550   0.379   2.432  1.1965  2.5850  0.7916
  126phy    C35 3376   3.216   4.065   2.089 -0.4540 -0.3562 -0.3505
  126phy    C33 3377   3.297   4.084   1.965 -0.3727 -0.1974  0.2014
  126phy    C34 3378   3.271   3.966   1.870  0.2555  0.0768  0.3150
  126phy    C32 3379   3.275   4.219   1.895  0.3353 -0.1741  0.6732
  126phy    C31 3380   3.379   4.272   1.800 -0.4343 -0.5135  0.4022
  126phy    C30 3381   3.334   4.402   1.728 -0.1193  0.2192 -0.0661
  126phy    C28 3382   3.429   4.459   1.622  0.2873 -0.1188  0.5790
  126phy    C29 3383   3.393   4.397   1.485 -0.0310 -0.0495 -0.0456
  126phy    C27 3384   3.400   4.606   1.607 -0.0774 -0.5613 -0.0707
  126phy    C26 3385   3.490   4.692   1.695 -0.4415  0.1812 -0.1712
  126phy    C25 3386   3.464   4.840   1.692  0.2330  0.2351  0.2638
  126phy    C23 3387   3.551   4.932   1.785  0.8572  0.3566  0.0802
  126phy    C24 3388   3.633   5.030   1.705 -0.2410 -0.1664 -0.3472
  126phy    C22 3389   3.459   4.999   1.885 -0.5015 -0.5862  0.0030
  126phy    C21 3390   3.518   5.043   2.018  0.0011  0.0384  0.3372
  126phy    C20 3391   3.431   5.147   2.093 -0.1037 -0.5435  0.0080
  126phy    C18 3392   3.491   5.205   2.229  0.3418 -0.0350 -0.3644
  126phy    O01 3393   3.626   5.240   2.205  0.4371 -0.0344 -0.1351
  126phy    H01 3394   3.669   5.256   2.287  2.6455  0.3571 -1.3222
  126phy    C19 3395   3.405   5.332   2.229  0.3041 -0.3376  0.3419
  126phy    C13 3396   3.462   5.110   2.363  0.1365 -0.2753  0.6660
  126phy     H3 3397   3.351   5.101   2.378  0.0435 -0.2544  0.0310
  126phy    O33 3398   3.500   5.180   2.474  0.0005 -0.5360 -0.5049
  126phy    H1B 3399   3.589   5.170   2.500 -0.0702  0.8375  0.3507
  126phy    C12 3400   3.526   4.967   2.373 -0.1500  0.2509  0.2295
  126phy    O11 3401   3.472   4.887   2.479  0.3923  0.1536  0.2757
  126phy    H1A 3402   3.499   4.798   2.470  0.9718  0.2130  1.2660
  127phy    C35 3403   3.737   4.626   1.068  0.0275  0.1639  0.0795
  127phy    C33 3404   3.652   4.504   1.034 -0.6039 -0.1733 -0.0814
  127phy    C34 3405   3.503   4.531   1.079 -0.3169  0.0576  0.8105
  127phy    C32 3406   3.653   4.490   0.879 -0.0563  0.7468  0.0476
  127phy    C31 3407   3.718   4.361   0.829 -0.5773 -0.3780  0.0108
  127phy    C30 3408   3.705   4.339   0.678  0.6660 -0.2994  0.4834
  127phy    C28 3409   3.764   4.210   0.622  0.5827  0.1718 -0.3603
  127phy    C29 3410   3.660   4.103   0.604 -0.1636 -0.2015 -0.0248
  127phy    C27 3411   3.818   4.243   0.477  0.3056 -0.4293 -0.4753
  127phy    C26 3412   3.943   4.172   0.426  0.1660 -0.5940 -0.5326
  127phy    C25 3413   3.989   4.183   0.283  0.1793 -0.8367 -0.2792
  127phy    C23 3414   4.119   4.119   0.231  0.4352  0.1221 -0.0941
  127phy    C24 3415   4.091   3.973   0.186  0.1596 -0.6032  0.1783
  127phy    C22 3416   4.170   4.196   0.114 -0.3626 -0.0711  0.2646
  127phy    C21 3417   4.319   4.191   0.074 -0.2193  0.3171  0.3377
  127phy    C20 3418   4.344   4.271  -0.049 -0.3665 -0.7690  0.1411
  127phy    C18 3419   4.490   4.255  -0.119  0.4334  0.1130  0.3801
  127phy    O01 3420   4.591   4.274  -0.026 -0.1764 -0.1879 -0.0385
  127phy    H01 3421   4.585   4.362   0.006  0.9926 -1.4133  4.1356
  127phy    C19 3422   4.481   4.383  -0.206  0.2451 -0.9218 -0.3195
  127phy    C13 3423   4.504   4.113  -0.201  0.2552 -0.6516  0.1581
  127phy     H3 3424   4.524   4.046  -0.114 -1.2035 -1.3105  0.0071
  127phy    O33 3425   4.390   4.042  -0.254 -0.0987 -0.7080  0.3127
  127phy    H1B 3426   4.380   4.069  -0.343  0.3024 -0.6056  0.2960
  127phy    C12 3427   4.647   4.059  -0.244 -0.0879 -0.8800  0.3321
  127phy    O11 3428   4.761   4.113  -0.179 -0.0257  0.1261 -0.0657
  127phy    H1A 3429   4.728   4.179  -0.121 -3.1647 -1.6162  0.3575
  128SOL     OW 3430   1.251   1.277   0.158  0.2801 -0.2349  0.0210
  128SOL    HW1 3431   1.164   1.240   0.172  0.1991  0.6892  2.2847
  128SOL    HW2 3432   1.292   1.262   0.243 -0.1236 -2.1899 -0.0784
  128SOL     MW 3433   1.245   1.270   0.171 -0.0084 -0.0058 -0.0049
  129SOL     OW 3434   3.502   0.827   2.871 -0.0909  0.2553  0.5537
  129SOL    HW1 3435   3.423   0.790   2.831 -0.2901 -0.1935  1.3518
  129SOL    HW2 3436   3.573   0.815   2.808 -1.5819 -3.2485 -0.7272
  129SOL     MW 3437   3.501   0.821   2.857 -0.0084 -0.0058 -0.0049
  130SOL     OW 3438   1.218   1.419   2.950  0.6286 -0.2376  0.2135
  130SOL    HW1 3439   1.126   1.415   2.926  0.5917  0.1633  0.2770
  130SOL    HW2 3440   1.218   1.372   3.033 -0.4771 -2.9218 -1.1997
  130SOL     MW 3441   1.206   1.412   2.958 -0.0084 -0.0058 -0.0049
  131SOL     OW 3442   3.725   4.577   2.864  0.3023  0.3195  0.5241
  131SOL    HW1 3443   3.787   4.649   2.857  1.4150 -0.4483  2.0011
  131SOL    HW2 3444   3.773   4.515   2.919 -1.1756 -1.4706 -0.0955
  131SOL     MW 3445   3.739   4.578   2.871 -0.0084 -0.0058 -0.0049
  132SOL     OW 3446   2.182   3.549   0.008  0.2469 -0.2695  0.3082
  132SOL    HW1 3447   2.178   3.634   0.052 -1.2225  1.2178 -2.4362
  132SOL    HW2 3448   2.115   3.558  -0.060  1.0244 -0.3650 -0.4780
  132SOL     MW 3449   2.172   3.562   0.005 -0.0084 -0.0058 -0.0049
  133SOL     OW 3450   4.965   1.889   0.029 -0.1322  0.0222 -0.0716
  133SOL    HW1 3451   4.981   1.981   0.051 -0.2049 -0.1806  0.8902
  133SOL    HW2 3452   4.882   1.895  -0.017 -1.1959 -0.7719  1.6408
  133SOL     MW 3453   4.956   1.902   0.026 -0.0084 -0.0058 -0.0049
  134SOL     OW 3454   3.410   5.080   2.720 -0.3409 -0.1299  0.0576
  134SOL    HW1 3455   3.415   5.133   2.641  0.8594  0.7675  0.7033
  134SOL    HW2 3456   3.498   5.042   2.717  0.0436  0.7104  0.2267
  134SOL     MW 3457   3.423   5.082   2.709 -0.0084 -0.0058 -0.0049
  135SOL     OW 3458   2.173   1.885   2.717  0.2304  0.1668  0.7641
  135SOL    HW1 3459   2.193   1.950   2.784 -0.7809 -2.0132  3.4034
  135SOL    HW2 3460   2.098   1.925   2.673 -0.1392 -0.0069  1.2215
  135SOL     MW 3461   2.166   1.899   2.720 -0.0084 -0.0058 -0.0049
  136SOL     OW 3462   3.475   0.063   3.014  0.1836 -0.5036 -0.0561
  136SOL    HW1 3463   3.393   0.082   3.060  0.7770  0.6802  0.5781
  136SOL    HW2 3464   3.462   0.111   2.932 -0.4857 -0.2208  0.2038
  136SOL     MW 3465   3.462   0.072   3.009 -0.0084 -0.0058 -0.0049
  137SOL     OW 3466   0.949   1.307   2.647  0.3921 -0.1901 -1.1473
  137SOL    HW1 3467   0.962   1.398   2.619 -0.1372  0.0385 -0.6484
  137SOL    HW2 3468   1.041   1.281   2.656  1.2020  1.7251 -3.0025
  137SOL     MW 3469   0.963   1.316   2.644 -0.0084 -0.0058 -0.0049
  138SOL     OW 3470   1.902   4.124   0.163 -0.0409  0.3015 -0.2089
  138SOL    HW1 3471   1.952   4.116   0.244 -0.1725 -0.0322 -0.1568
  138SOL    HW2 3472   1.965   4.142   0.094  0.9910 -2.3480 -0.0556
  138SOL     MW 3473   1.917   4.126   0.164 -0.0084 -0.0058 -0.0049
  139SOL     OW 3474   2.291   0.768   2.799  0.2886  0.0264 -0.2953
  139SOL    HW1 3475   2.229   0.838   2.818 -1.1200 -1.2827  0.0959
  139SOL    HW2 3476   2.366   0.785   2.856 -0.2819 -1.2822  0.9125
  139SOL     MW 3477   2.292   0.779   2.809 -0.0084 -0.0058 -0.0049
  140SOL     OW 3478   4.212   1.806   0.003 -0.4112 -0.6666 -0.2148
  140SOL    HW1 3479   4.118   1.803   0.021 -0.2489 -1.2285  0.5473
  140SOL    HW2 3480   4.248   1.865   0.070 -0.3705  2.1848 -2.5430
  140SOL     MW 3481   4.204   1.814   0.014 -0.0084 -0.0058 -0.0049
  141SOL     OW 3482   2.740   1.995   2.806  0.1489 -0.8707 -0.0475
  141SOL    HW1 3483   2.738   2.061   2.737  1.5545 -0.7471  0.0139
  141SOL    HW2 3484   2.687   1.923   2.771  0.2790 -1.3220  0.6750
  141SOL     MW 3485   2.732   1.994   2.792 -0.0084 -0.0058 -0.0049
  142SOL     OW 3486   2.042   2.303   2.866  0.1078  0.2861  0.3067
  142SOL    HW1 3487   2.011   2.337   2.949  1.5617  2.4887  0.0246
  142SOL    HW2 3488   2.103   2.234   2.894 -0.2665  0.6334  2.0437
  142SOL     MW 3489   2.046   2.298   2.880 -0.0084 -0.0058 -0.0049
  143SOL     OW 3490   4.301   4.693   2.955  0.8471 -0.0394  0.3392
  143SOL    HW1 3491   4.266   4.621   3.007 -1.0167 -1.6235 -2.7280
  143SOL    HW2 3492   4.259   4.766   3.001 -0.7823 -2.3830  2.8962
  143SOL     MW 3493   4.291   4.693   2.968 -0.0084 -0.0058 -0.0049
  144SOL     OW 3494   0.428   0.983   0.922 -0.4627 -0.4187  0.8242
  144SOL    HW1 3495   0.357   1.046   0.932  0.2307  1.3843 -3.3650
  144SOL    HW2 3496   0.494   1.020   0.981  0.2092 -1.0735  0.5081
  144SOL     MW 3497   0.428   0.996   0.931 -0.0084 -0.0058 -0.0049
  145SOL     OW 3498   3.725   2.402   0.013 -0.1098 -0.1796 -0.1824
  145SOL    HW1 3499   3.646   2.451   0.034 -0.1122  0.1190 -0.8396
  145SOL    HW2 3500   3.768   2.461  -0.049 -0.0493  0.5946  0.5894
  145SOL     MW 3501   3.720   2.416   0.007 -0.0084 -0.0058 -0.0049
  146SOL     OW 3502   1.424   2.121   0.301 -0.1800  0.0856 -0.1696
  146SOL    HW1 3503   1.492   2.081   0.355  0.9421  0.0428 -1.5418
  146SOL    HW2 3504   1.348   2.065   0.313 -0.5909  0.7674  0.5757
  146SOL     MW 3505   1.423   2.109   0.310 -0.0084 -0.0058 -0.0049
  147SOL     OW 3506   3.924   2.440   2.808 -0.0856  0.1860 -0.6526
  147SOL    HW1 3507   4.017   2.430   2.792  0.4664 -0.6911  2.4109
  147SOL    HW2 3508   3.899   2.503   2.741  0.6464  0.6389 -0.5004
  147SOL     MW 3509   3.933   2.447   2.797 -0.0084 -0.0058 -0.0049
  148SOL     OW 3510   4.990   1.976   0.378  0.2213 -0.0515 -0.0788
  148SOL    HW1 3511   4.998   1.895   0.328 -2.2392  0.0982 -0.8826
  148SOL    HW2 3512   4.911   1.961   0.430  0.6132 -0.9164  0.2894
  148SOL     MW 3513   4.981   1.963   0.378 -0.0084 -0.0058 -0.0049
  149SOL     OW 3514   2.445   4.672   2.563  0.6101  0.0062 -0.4419
  149SOL    HW1 3515   2.483   4.671   2.651 -0.8344  0.6355  0.2258
  149SOL    HW2 3516   2.490   4.738   2.511  0.6254  1.5535  1.4159
  149SOL     MW 3517   2.456   4.680   2.568 -0.0084 -0.0058 -0.0049
  150SOL     OW 3518   4.174   1.764   2.529  0.4963 -0.2890  0.2712
  150SOL    HW1 3519   4.102   1.767   2.593 -0.3574  1.4681 -0.7002
  150SOL    HW2 3520   4.143   1.811   2.452  0.6735 -3.4317 -1.9094
  150SOL     MW 3521   4.160   1.771   2.528 -0.0084 -0.0058 -0.0049
  151SOL     OW 3522   4.894   2.239   2.788  0.3361  0.3481  0.0475
  151SOL    HW1 3523   4.905   2.154   2.745 -1.5162  0.8441 -1.5806
  151SOL    HW2 3524   4.939   2.302   2.732  0.4174 -1.3110 -1.9025
  151SOL     MW 3525   4.901   2.236   2.775 -0.0084 -0.0058 -0.0049
  152SOL     OW 3526   3.083   2.067   0.107 -0.2875  0.2952  0.1805
  152SOL    HW1 3527   3.097   1.987   0.158 -1.9148 -0.0815  0.1031
  152SOL    HW2 3528   3.074   2.025   0.022  1.2035 -0.2536  0.2594
  152SOL     MW 3529   3.083   2.051   0.103 -0.0084 -0.0058 -0.0049
  153SOL     OW 3530   4.844   0.082   0.366  0.2234 -0.1332 -0.3697
  153SOL    HW1 3531   4.876   0.134   0.293 -0.3714  0.7571 -0.0090
  153SOL    HW2 3532   4.769   0.034   0.330 -1.1741 -0.4266  2.6498
  153SOL     MW 3533   4.838   0.083   0.352 -0.0084 -0.0058 -0.0049
  154SOL     OW 3534   2.779   5.043   2.794 -0.1057 -0.1428 -0.0059
  154SOL    HW1 3535   2.815   5.115   2.846  1.2925 -0.5847 -0.3118
  154SOL    HW2 3536   2.749   5.086   2.715 -0.1510 -2.3679 -1.2893
  154SOL     MW 3537   2.780   5.058   2.791 -0.0084 -0.0058 -0.0049
  155SOL     OW 3538   4.062   4.511   2.953 -0.0734 -0.2126  0.0705
  155SOL    HW1 3539   4.055   4.488   2.860  0.6264  0.6230 -0.2136
  155SOL    HW2 3540   4.023   4.598   2.955  0.5786  0.0831  2.3298
  155SOL     MW 3541   4.056   4.520   2.941 -0.0084 -0.0058 -0.0049
  156SOL     OW 3542   3.847   0.095   2.801  0.2879 -0.0354 -0.2260
  156SOL    HW1 3543   3.825   0.139   2.883  2.0752 -0.0918  0.3321
  156SOL    HW2 3544   3.783   0.131   2.739  0.0809  0.4037  0.2345
  156SOL     MW 3545   3.836   0.106   2.803 -0.0084 -0.0058 -0.0049
  157SOL     OW 3546   3.555   2.453   2.714 -0.1533 -0.5049 -0.0307
  157SOL    HW1 3547   3.529   2.543   2.692  0.4970 -0.3790 -0.2970
  157SOL    HW2 3548   3.515   2.437   2.799  0.0696  1.7903  0.5831
  157SOL     MW 3549   3.546   2.463   2.722 -0.0084 -0.0058 -0.0049
  158SOL     OW 3550   1.009   1.179   0.264 -0.2691 -0.1140 -0.1690
  158SOL    HW1 3551   1.034   1.251   0.322 -1.2562 -0.3498  0.5902
  158SOL    HW2 3552   0.951   1.130   0.323 -0.3243  0.2494  0.0798
  158SOL     MW 3553   1.004   1.182   0.279 -0.0084 -0.0058 -0.0049
  159SOL     OW 3554   1.272   1.024   2.936  0.9181 -0.2164 -0.1112
  159SOL    HW1 3555   1.295   0.983   2.853  0.1912  0.3683 -0.6201
  159SOL    HW2 3556   1.182   1.054   2.925  1.0533  0.4232  0.4600
  159SOL     MW 3557   1.263   1.023   2.924 -0.0084 -0.0058 -0.0049
  160SOL     OW 3558   2.555   3.563   2.830 -0.0281  0.4252  0.0273
  160SOL    HW1 3559   2.589   3.627   2.893 -1.4598  0.7551  0.4967
  160SOL    HW2 3560   2.509   3.622   2.771 -1.5705 -0.2773  0.4709
  160SOL     MW 3561   2.553   3.579   2.831 -0.0084 -0.0058 -0.0049
  161SOL     OW 3562   2.535   3.164   2.999 -0.1188 -0.5822  0.8158
  161SOL    HW1 3563   2.458   3.119   2.965 -1.3458  0.7360  1.6955
  161SOL    HW2 3564   2.496   3.248   3.025 -0.6894 -0.0818 -1.4066
  161SOL     MW 3565   2.520   3.169   2.998 -0.0084 -0.0058 -0.0049
  162SOL     OW 3566   4.715   1.877   2.919  0.5787  0.0920 -0.0773
  162SOL    HW1 3567   4.672   1.961   2.934 -2.0738 -1.1860  0.0522
  162SOL    HW2 3568   4.705   1.859   2.825 -2.6893  0.1067  0.1521
  162SOL     MW 3569   4.708   1.886   2.909 -0.0084 -0.0058 -0.0049
  163SOL     OW 3570   1.545   3.887   0.054  0.1181  0.9475  0.3991
  163SOL    HW1 3571   1.577   3.965   0.100 -0.9712  1.0802  0.9711
  163SOL    HW2 3572   1.622   3.853   0.009 -0.2110  0.9769 -0.1893
  163SOL     MW 3573   1.559   3.893   0.054 -0.0084 -0.0058 -0.0049
  164SOL     OW 3574   4.557   4.755   2.978  0.4575  0.1503 -0.1489
  164SOL    HW1 3575   4.466   4.734   2.955  0.3912  0.6596 -0.3656
  164SOL    HW2 3576   4.605   4.755   2.896 -2.4317  1.1539 -2.0156
  164SOL     MW 3577   4.551   4.752   2.964 -0.0084 -0.0058 -0.0049
  165SOL     OW 3578   3.293   4.565   0.370 -0.7622  0.3009  0.0628
  165SOL    HW1 3579   3.235   4.515   0.312 -1.3646  0.3995  0.5663
  165SOL    HW2 3580   3.289   4.656   0.343  2.4864  0.6572  0.3522
  165SOL     MW 3581   3.285   4.570   0.359 -0.0084 -0.0058 -0.0049
  166SOL     OW 3582   2.213   2.085   2.896 -0.1805 -0.2641  0.2613
  166SOL    HW1 3583   2.288   2.126   2.853  0.3473  0.4691  1.8224
  166SOL    HW2 3584   2.259   2.021   2.951  1.0241  0.9943  0.7742
  166SOL     MW 3585   2.229   2.082   2.898 -0.0084 -0.0058 -0.0049
  167SOL     OW 3586   4.333   1.563   0.016  0.4365 -0.0993 -0.2033
  167SOL    HW1 3587   4.287   1.645   0.027 -0.9064 -0.7811 -0.5516
  167SOL    HW2 3588   4.426   1.588   0.020  0.3904  0.1770 -0.7722
  167SOL     MW 3589   4.339   1.577   0.018 -0.0084 -0.0058 -0.0049
  168SOL     OW 3590   1.455   3.687   0.277 -0.0490  0.0240 -0.0340
  168SOL    HW1 3591   1.493   3.751   0.217  0.6377  0.8089  1.1727
  168SOL    HW2 3592   1.430   3.743   0.351  0.1986  1.0468 -0.6973
  168SOL     MW 3593   1.457   3.703   0.279 -0.0084 -0.0058 -0.0049
  169SOL     OW 3594   4.770   1.090   2.995  0.2487  0.2707  0.5278
  169SOL    HW1 3595   4.815   1.150   3.054  0.0997  1.8491 -0.8748
  169SOL    HW2 3596   4.682   1.094   3.032  0.7841 -1.0332  2.0555
  169SOL     MW 3597   4.764   1.099   3.008 -0.0084 -0.0058 -0.0049
  170SOL     OW 3598   0.136   4.223   2.815  0.2136 -0.4242  0.0863
  170SOL    HW1 3599   0.196   4.179   2.876  0.0680  1.3894  1.6178
  170SOL    HW2 3600   0.074   4.155   2.789 -0.1313 -0.2598  0.4781
  170SOL     MW 3601   0.136   4.208   2.819 -0.0084 -0.0058 -0.0049
  171SOL     OW 3602   4.639   0.203   0.074 -0.7600  0.4434 -0.2369
  171SOL    HW1 3603   4.607   0.138   0.136  0.9522  1.9931  2.4668
  171SOL    HW2 3604   4.732   0.212   0.095 -0.0643  2.5333 -3.4454
  171SOL     MW 3605   4.647   0.196   0.085 -0.0084 -0.0058 -0.0049
  172SOL     OW 3606   4.168   2.403   2.629 -0.3654  0.2520 -0.2659
  172SOL    HW1 3607   4.187   2.324   2.679 -0.4094 -0.1559 -0.8797
  172SOL    HW2 3608   4.203   2.385   2.541  0.4751 -0.1888  0.1480
  172SOL     MW 3609   4.175   2.390   2.624 -0.0084 -0.0058 -0.0049
  173SOL     OW 3610   1.971   1.153   2.986 -0.3690 -0.8271  0.2504
  173SOL    HW1 3611   1.880   1.169   2.963  0.2979  3.2803 -0.2810
  173SOL    HW2 3612   2.008   1.242   2.980 -1.7174 -0.3308 -1.4827
  173SOL     MW 3613   1.964   1.167   2.982 -0.0084 -0.0058 -0.0049
  174SOL     OW 3614   2.101   4.143   2.979  0.1725  0.1053 -0.4397
  174SOL    HW1 3615   2.178   4.103   3.019  0.0250  0.1432 -0.1177
  174SOL    HW2 3616   2.129   4.225   2.938  1.2506  0.6560  1.3230
  174SOL     MW 3617   2.115   4.148   2.979 -0.0084 -0.0058 -0.0049
  175SOL     OW 3618   3.576   1.812   2.733 -0.0742 -0.2994  0.2610
  175SOL    HW1 3619   3.629   1.751   2.785  0.8332  0.0832 -0.2066
  175SOL    HW2 3620   3.498   1.764   2.705 -0.2306  1.2437 -2.3142
  175SOL     MW 3621   3.572   1.797   2.736 -0.0084 -0.0058 -0.0049
  176SOL     OW 3622   5.137   2.459   0.326  0.4473 -0.3507 -0.0264
  176SOL    HW1 3623   5.059   2.404   0.326  0.2236 -0.0689  1.7685
  176SOL    HW2 3624   5.098   2.543   0.351  0.4538 -0.3337 -0.0723
  176SOL     MW 3625   5.122   2.463   0.329 -0.0084 -0.0058 -0.0049
  177SOL     OW 3626   2.882   4.458   0.119  0.1336  0.2548 -0.5602
  177SOL    HW1 3627   2.902   4.524   0.053  0.2260 -0.6412 -1.4430
  177SOL    HW2 3628   2.968   4.457   0.161 -0.5796 -0.7131  0.9726
  177SOL     MW 3629   2.896   4.466   0.116 -0.0084 -0.0058 -0.0049
  178SOL     OW 3630   4.029   5.160   2.469  1.2536 -0.2324 -0.1740
  178SOL    HW1 3631   4.043   5.067   2.485  0.0731 -0.0783  2.3569
  178SOL    HW2 3632   4.101   5.189   2.414  0.9515  0.0872 -0.4109
  178SOL     MW 3633   4.040   5.152   2.464 -0.0084 -0.0058 -0.0049
  179SOL     OW 3634   1.726   1.083   2.641 -0.0738 -0.0777  0.2216
  179SOL    HW1 3635   1.810   1.122   2.617 -0.2810 -0.2562 -0.8422
  179SOL    HW2 3636   1.657   1.147   2.630 -0.4347 -0.7431 -2.0412
  179SOL     MW 3637   1.728   1.096   2.636 -0.0084 -0.0058 -0.0049
  180SOL     OW 3638   3.291   4.201   0.222 -0.0692 -0.3390 -0.1139
  180SOL    HW1 3639   3.372   4.236   0.260 -0.5642 -0.4622  1.0870
  180SOL    HW2 3640   3.315   4.153   0.143  0.0705 -1.3828  0.5455
  180SOL     MW 3641   3.305   4.200   0.216 -0.0084 -0.0058 -0.0049
  181SOL     OW 3642   1.425   3.807   0.527  0.0283  0.2311 -0.2051
  181SOL    HW1 3643   1.395   3.885   0.481 -1.6192  0.5899  1.3848
  181SOL    HW2 3644   1.343   3.771   0.560 -0.5771 -0.1086 -2.0094
  181SOL     MW 3645   1.410   3.812   0.526 -0.0084 -0.0058 -0.0049
  182SOL     OW 3646   1.282   0.633   0.420 -0.3030 -0.1658 -0.6879
  182SOL    HW1 3647   1.288   0.655   0.513  1.2906 -1.0636 -0.5573
  182SOL    HW2 3648   1.272   0.538   0.425  1.5565 -0.3264  1.3509
  182SOL     MW 3649   1.281   0.624   0.433 -0.0084 -0.0058 -0.0049
  183SOL     OW 3650   1.388   3.999   0.340  0.7595  0.4268 -0.2118
  183SOL    HW1 3651   1.467   4.042   0.309  0.1448  0.3944 -1.9533
  183SOL    HW2 3652   1.317   4.051   0.300  0.9907 -0.0874 -1.3414
  183SOL     MW 3653   1.389   4.012   0.330 -0.0084 -0.0058 -0.0049
  184SOL     OW 3654   1.550   2.790   0.199 -0.1242  0.1216 -0.3281
  184SOL    HW1 3655   1.576   2.757   0.285 -1.3387  1.1477  0.4699
  184SOL    HW2 3656   1.629   2.820   0.154  0.3942 -1.1260 -0.2686
  184SOL     MW 3657   1.564   2.790   0.204 -0.0084 -0.0058 -0.0049
  185SOL     OW 3658   1.900   2.440   0.055  0.2844 -0.0956 -0.1654
  185SOL    HW1 3659   1.947   2.508   0.103  0.8913 -2.0910  2.2849
  185SOL    HW2 3660   1.847   2.491  -0.006  0.7637  0.3896 -0.1955
  185SOL     MW 3661   1.899   2.456   0.054 -0.0084 -0.0058 -0.0049
  186SOL     OW 3662   1.233   0.904   0.164 -0.4514  0.1200  0.7592
  186SOL    HW1 3663   1.322   0.876   0.183  0.1468  1.4130  0.0259
  186SOL    HW2 3664   1.241   0.944   0.077 -0.3125  0.3735  0.8856
  186SOL     MW 3665   1.246   0.906   0.155 -0.0084 -0.0058 -0.0049
  187SOL     OW 3666   0.685   3.882   0.007 -0.7251 -0.1695  0.3776
  187SOL    HW1 3667   0.683   3.977   0.002  0.2173 -0.0764  1.3304
  187SOL    HW2 3668   0.780   3.881   0.022 -0.7050  2.4724  0.7753
  187SOL     MW 3669   0.697   3.894   0.008 -0.0084 -0.0058 -0.0049
  188SOL     OW 3670   3.245   4.810   0.254  0.0979 -0.4605  0.0340
  188SOL    HW1 3671   3.332   4.804   0.213  0.5309 -1.4238  1.0671
  188SOL    HW2 3672   3.179   4.803   0.184 -0.9490  1.7450  0.7201
  188SOL     MW 3673   3.248   4.808   0.239 -0.0084 -0.0058 -0.0049
  189SOL     OW 3674   3.714   4.984   2.737  0.1906  0.5738 -0.3117
  189SOL    HW1 3675   3.776   4.926   2.693 -0.0425 -0.2949  0.4788
  189SOL    HW2 3676   3.758   5.068   2.749 -0.3691  0.8019  0.2212
  189SOL     MW 3677   3.728   4.988   2.733 -0.0084 -0.0058 -0.0049
  190SOL     OW 3678   2.552   0.471   2.766 -0.1974  0.2369 -0.1320
  190SOL    HW1 3679   2.461   0.482   2.794  0.1190 -1.0827  1.6016
  190SOL    HW2 3680   2.564   0.550   2.714  1.6847 -0.4718 -0.8704
  190SOL     MW 3681   2.542   0.483   2.763 -0.0084 -0.0058 -0.0049
  191SOL     OW 3682   0.324   1.254   0.412 -0.1554 -0.4917  0.5601
  191SOL    HW1 3683   0.276   1.171   0.421 -0.1827 -0.4854  0.4721
  191SOL    HW2 3684   0.327   1.296   0.498  1.9878  0.9089 -0.1001
  191SOL     MW 3685   0.318   1.248   0.425 -0.0084 -0.0058 -0.0049
  192SOL     OW 3686   1.806   2.542   0.634 -0.3131  0.2714  0.1839
  192SOL    HW1 3687   1.856   2.482   0.578 -0.3812 -1.1423  1.5672
  192SOL    HW2 3688   1.807   2.501   0.720  0.3756  0.0842  0.0965
  192SOL     MW 3689   1.813   2.529   0.638 -0.0084 -0.0058 -0.0049
  193SOL     OW 3690   1.077   3.915   2.786  0.0701 -0.1742  0.4773
  193SOL    HW1 3691   1.147   3.967   2.825  0.2183 -0.6732  0.8841
  193SOL    HW2 3692   1.115   3.828   2.774  2.1909  0.8896 -1.1682
  193SOL     MW 3693   1.091   3.911   2.789 -0.0084 -0.0058 -0.0049
  194SOL     OW 3694   3.954   2.036   2.859  0.4904 -0.3947 -0.2804
  194SOL    HW1 3695   3.870   2.082   2.864  1.0691  0.5631  1.8139
  194SOL    HW2 3696   3.965   2.021   2.953 -0.3623  0.4914 -0.0176
  194SOL     MW 3697   3.944   2.040   2.872 -0.0084 -0.0058 -0.0049
  195SOL     OW 3698   1.103   0.622   2.983 -0.1221 -0.2800  0.1807
  195SOL    HW1 3699   1.080   0.669   2.903 -1.1467 -0.3608  0.4154
  195SOL    HW2 3700   1.064   0.681   3.047 -2.5507 -1.9300  0.3418
  195SOL     MW 3701   1.095   0.636   2.981 -0.0084 -0.0058 -0.0049
  196SOL     OW 3702   2.060   1.888   0.167 -0.4572 -0.0787 -0.0114
  196SOL    HW1 3703   2.005   1.965   0.156  0.1094  0.6751  2.0954
  196SOL    HW2 3704   2.144   1.907   0.125 -0.0052 -1.6344  0.1087
  196SOL     MW 3705   2.064   1.901   0.160 -0.0084 -0.0058 -0.0049
  197SOL     OW 3706   1.903   1.825   2.892 -0.3846  0.0781 -0.4762
  197SOL    HW1 3707   1.958   1.817   2.969  0.3416 -0.5147 -1.0376
  197SOL    HW2 3708   1.937   1.904   2.850 -1.6490  0.3400 -1.0554
  197SOL     MW 3709   1.914   1.834   2.896 -0.0084 -0.0058 -0.0049
  198SOL     OW 3710   2.655   3.723   0.028 -0.1746 -0.3079  0.0292
  198SOL    HW1 3711   2.659   3.721   0.124  2.5689  0.6280  0.0071
  198SOL    HW2 3712   2.745   3.748   0.008 -1.1617  2.1892 -1.9473
  198SOL     MW 3713   2.667   3.726   0.038 -0.0084 -0.0058 -0.0049
  199SOL     OW 3714   4.103   4.893   2.522 -0.0090  0.3192  0.3575
  199SOL    HW1 3715   4.123   4.843   2.601 -0.2741 -0.9713 -0.3489
  199SOL    HW2 3716   4.134   4.838   2.450 -1.8594  1.3249 -1.3005
  199SOL     MW 3717   4.110   4.879   2.523 -0.0084 -0.0058 -0.0049
  200SOL     OW 3718   3.298   0.639   2.755  0.2229 -0.1774 -0.0541
  200SOL    HW1 3719   3.231   0.607   2.694  0.2808  0.2880 -0.3667
  200SOL    HW2 3720   3.257   0.628   2.841  1.5296 -2.1938  0.3718
  200SOL     MW 3721   3.284   0.633   2.758 -0.0084 -0.0058 -0.0049
  201SOL     OW 3722   0.520   3.548   2.514  0.4514 -0.0327 -0.1251
  201SOL    HW1 3723   0.589   3.612   2.500  0.0878  0.7209  1.3302
  201SOL    HW2 3724   0.560   3.485   2.573 -2.0638  0.7769  2.6680
  201SOL     MW 3725   0.534   3.548   2.520 -0.0084 -0.0058 -0.0049
  202SOL     OW 3726   3.995   1.066   2.886  0.3484  0.6314  0.2952
  202SOL    HW1 3727   3.954   1.139   2.932 -0.6960  1.0908 -1.2669
  202SOL    HW2 3728   4.052   1.109   2.822 -1.1632 -0.0641 -1.6411
  202SOL     MW 3729   3.997   1.082   2.884 -0.0084 -0.0058 -0.0049
  203SOL     OW 3730   4.595   1.655   0.010  0.4411  0.2533 -0.3050
  203SOL    HW1 3731   4.646   1.588  -0.036 -0.2050 -0.3592 -0.1465
  203SOL    HW2 3732   4.638   1.739  -0.008  0.5187 -0.3079 -3.1243
  203SOL     MW 3733   4.607   1.658   0.001 -0.0084 -0.0058 -0.0049
  204SOL     OW 3734   3.481   4.366   0.343 -0.7600 -0.4345 -0.3833
  204SOL    HW1 3735   3.422   4.441   0.347  0.2078  0.3507 -0.1149
  204SOL    HW2 3736   3.500   4.357   0.437 -0.0546 -0.9172 -0.5639
  204SOL     MW 3737   3.476   4.375   0.356 -0.0084 -0.0058 -0.0049
  205SOL     OW 3738   1.258   4.069   2.942  0.1691 -0.0675  0.1390
  205SOL    HW1 3739   1.228   4.149   2.899 -0.0076 -0.5453 -0.6514
  205SOL    HW2 3740   1.353   4.080   2.935  0.2501 -0.6212  0.2945
  205SOL     MW 3741   1.266   4.081   2.935 -0.0084 -0.0058 -0.0049
  206SOL     OW 3742   4.227   2.599   2.849  0.2267  0.0440 -0.2902
  206SOL    HW1 3743   4.224   2.548   2.768 -0.4144 -1.3208  0.5549
  206SOL    HW2 3744   4.217   2.535   2.919 -0.1116 -0.4659 -0.7969
  206SOL     MW 3745   4.225   2.584   2.847 -0.0084 -0.0058 -0.0049
  207SOL     OW 3746   4.505   0.077   2.881 -0.4419 -0.0673  0.4292
  207SOL    HW1 3747   4.560   0.124   2.944  0.9230 -1.5824  0.4222
  207SOL    HW2 3748   4.418   0.116   2.885 -1.2349 -1.6650 -0.3257
  207SOL     MW 3749   4.501   0.089   2.890 -0.0084 -0.0058 -0.0049
  208SOL     OW 3750   2.329   1.920   0.075 -0.2783  0.0402  0.3631
  208SOL    HW1 3751   2.398   1.856   0.064  0.1085  0.6899 -1.4600
  208SOL    HW2 3752   2.371   1.992   0.123 -0.2391  1.3134 -1.4516
  208SOL     MW 3753   2.343   1.921   0.080 -0.0084 -0.0058 -0.0049
  209SOL     OW 3754   5.143   3.990   2.724  0.4130  0.1757 -0.1031
  209SOL    HW1 3755   5.174   3.900   2.732  0.8812  0.5290  2.8975
  209SOL    HW2 3756   5.093   3.991   2.642 -0.7865 -1.8450  0.5400
  209SOL     MW 3757   5.141   3.978   2.714 -0.0084 -0.0058 -0.0049
  210SOL     OW 3758   2.864   3.986   2.716 -0.1327  0.1190 -0.0501
  210SOL    HW1 3759   2.843   3.928   2.643  0.0277 -0.6922  0.5382
  210SOL    HW2 3760   2.901   4.063   2.673 -0.3513  1.2896  1.7453
  210SOL     MW 3761   2.866   3.988   2.701 -0.0084 -0.0058 -0.0049
  211SOL     OW 3762   2.250   4.345   2.852  0.1026  0.0620  0.4681
  211SOL    HW1 3763   2.280   4.428   2.815 -0.5603 -0.2993 -0.9240
  211SOL    HW2 3764   2.333   4.298   2.858  0.3519  0.6297  2.2361
  211SOL     MW 3765   2.265   4.350   2.848 -0.0084 -0.0058 -0.0049
  212SOL     OW 3766   1.250   1.680   2.898 -0.0499 -0.0608  0.3230
  212SOL    HW1 3767   1.235   1.588   2.921 -0.0594  0.2811  1.8211
  212SOL    HW2 3768   1.298   1.706   2.977  0.9734 -0.1257 -0.2622
  212SOL     MW 3769   1.254   1.672   2.911 -0.0084 -0.0058 -0.0049
  213SOL     OW 3770   3.225   4.873   2.559  0.3122  0.2366  0.1019
  213SOL    HW1 3771   3.249   4.846   2.647  0.4534  2.7567  0.9173
  213SOL    HW2 3772   3.314   4.881   2.524  0.4811  0.7070  0.6170
  213SOL     MW 3773   3.240   4.871   2.566 -0.0084 -0.0058 -0.0049
  214SOL     OW 3774   3.698   2.239   2.590  0.2121 -0.3016  0.3682
  214SOL    HW1 3775   3.776   2.283   2.556  0.3124 -0.5988  0.2020
  214SOL    HW2 3776   3.648   2.313   2.624 -0.9783 -0.2558 -1.3370
  214SOL     MW 3777   3.702   2.255   2.590 -0.0084 -0.0058 -0.0049
  215SOL     OW 3778   2.780   3.733   0.290  0.5989  0.6367  0.2547
  215SOL    HW1 3779   2.703   3.707   0.342 -0.3721  0.8914 -0.9980
  215SOL    HW2 3780   2.814   3.811   0.333  0.9825  1.2743 -1.1456
  215SOL     MW 3781   2.774   3.740   0.302 -0.0084 -0.0058 -0.0049
  216SOL     OW 3782   4.229   2.878   2.799 -0.2444 -0.2128 -0.4006
  216SOL    HW1 3783   4.304   2.891   2.740  1.3585  1.1884  1.7933
  216SOL    HW2 3784   4.240   2.789   2.832 -2.4238 -0.9413 -1.4522
  216SOL     MW 3785   4.240   2.868   2.796 -0.0084 -0.0058 -0.0049
  217SOL     OW 3786   1.361   1.240   0.418 -0.3743 -0.6439  0.3738
  217SOL    HW1 3787   1.324   1.153   0.405  0.5962 -0.7339 -2.5813
  217SOL    HW2 3788   1.448   1.227   0.381 -0.6435 -0.6973 -0.2560
  217SOL     MW 3789   1.367   1.227   0.411 -0.0084 -0.0058 -0.0049
  218SOL     OW 3790   0.976   0.789   0.153 -0.0890 -0.2608 -0.7787
  218SOL    HW1 3791   1.056   0.838   0.170 -0.1185  0.0514 -1.5024
  218SOL    HW2 3792   0.983   0.716   0.214  1.0134  0.3397 -0.1459
  218SOL     MW 3793   0.987   0.786   0.163 -0.0084 -0.0058 -0.0049
  219SOL     OW 3794   0.215   0.996   0.442 -0.5070 -0.1737  0.4658
  219SOL    HW1 3795   0.252   0.922   0.394 -1.0339  0.8572 -1.6475
  219SOL    HW2 3796   0.122   0.994   0.423 -0.9580  0.3707  2.3646
  219SOL     MW 3797   0.208   0.986   0.433 -0.0084 -0.0058 -0.0049
  220SOL     OW 3798   3.209   4.540   2.939 -0.6004  0.1564  0.1391
  220SOL    HW1 3799   3.246   4.621   2.903 -1.6424  0.8003  0.4886
  220SOL    HW2 3800   3.276   4.475   2.918 -0.1469  0.4855  0.5490
  220SOL     MW 3801   3.223   4.542   2.931 -0.0084 -0.0058 -0.0049
  221SOL     OW 3802   3.778   0.324   0.530 -0.1938 -0.3189  0.2096
  221SOL    HW1 3803   3.772   0.420   0.521  2.2828 -0.1407 -0.0147
  221SOL    HW2 3804   3.872   0.313   0.537 -0.4276 -1.6834  1.5839
  221SOL     MW 3805   3.789   0.336   0.530 -0.0084 -0.0058 -0.0049
  222SOL     OW 3806   0.606   3.280   2.953 -0.0081  0.0795  0.1257
  222SOL    HW1 3807   0.626   3.200   3.002 -2.2101 -0.8665 -0.4271
  222SOL    HW2 3808   0.532   3.310   3.005 -0.1522 -1.0032  0.5700
  222SOL     MW 3809   0.599   3.274   2.966 -0.0084 -0.0058 -0.0049
  223SOL     OW 3810   2.936   2.740   2.957  0.3663 -0.0606 -0.1519
  223SOL    HW1 3811   2.934   2.790   2.876  0.1740 -0.3058 -0.3027
  223SOL    HW2 3812   2.979   2.796   3.022  0.8115 -0.5577 -0.0101
  223SOL     MW 3813   2.942   2.754   2.955 -0.0084 -0.0058 -0.0049
  224SOL     OW 3814   2.152   1.007   2.824 -0.0347  0.2376 -0.3725
  224SOL    HW1 3815   2.237   1.049   2.805 -0.7769  1.3094 -1.4913
  224SOL    HW2 3816   2.103   1.067   2.880  0.8390  1.1293 -0.5127
  224SOL     MW 3817   2.157   1.020   2.829 -0.0084 -0.0058 -0.0049
  225SOL     OW 3818   2.731   0.828   0.087 -0.2585 -0.0656 -0.1510
  225SOL    HW1 3819   2.772   0.756   0.135 -1.2365 -0.2763  0.3794
  225SOL    HW2 3820   2.696   0.891   0.150  0.3233  0.0531  0.0612
  225SOL     MW 3821   2.732   0.827   0.102 -0.0084 -0.0058 -0.0049
  226SOL     OW 3822   4.959   2.175   0.021 -0.3964 -0.0315  0.3098
  226SOL    HW1 3823   4.949   2.183  -0.074 -1.0407 -1.2877  0.2441
  226SOL    HW2 3824   5.015   2.249   0.046 -0.2747  0.0793 -0.2870
  226SOL     MW 3825   4.965   2.185   0.012 -0.0084 -0.0058 -0.0049
  227SOL     OW 3826   1.396   3.687   2.930  0.5679  0.0084  0.0516
  227SOL    HW1 3827   1.449   3.748   2.980  0.1763  0.7015 -0.3697
  227SOL    HW2 3828   1.310   3.723   2.952  0.6981  0.0008  0.5941
  227SOL     MW 3829   1.392   3.700   2.940 -0.0084 -0.0058 -0.0049
  228SOL     OW 3830   2.181   3.788   0.149 -0.0115 -0.5151  0.1615
  228SOL    HW1 3831   2.087   3.807   0.148  0.4556  2.1968 -1.6526
  228SOL    HW2 3832   2.223   3.873   0.138  1.9360 -1.1489  2.0291
  228SOL     MW 3833   2.174   3.802   0.148 -0.0084 -0.0058 -0.0049
  229SOL     OW 3834   3.723   0.776   2.726 -0.1017  0.0875  0.5352
  229SOL    HW1 3835   3.705   0.747   2.636  0.2016  3.0236 -0.5856
  229SOL    HW2 3836   3.770   0.857   2.709  0.4195 -0.2986  0.1098
  229SOL     MW 3837   3.727   0.783   2.712 -0.0084 -0.0058 -0.0049
  230SOL     OW 3838   3.930   4.761   2.964 -0.1105 -0.0316 -0.0537
  230SOL    HW1 3839   3.964   4.824   2.900  2.5442 -0.4763  0.8021
  230SOL    HW2 3840   3.932   4.813   3.044  0.3172 -0.1445  0.0132
  230SOL     MW 3841   3.935   4.776   2.966 -0.0084 -0.0058 -0.0049
  231SOL     OW 3842   4.441   2.255   0.117 -0.3657 -0.5611 -0.2050
  231SOL    HW1 3843   4.490   2.203   0.054  1.1893 -0.0769  0.5529
  231SOL    HW2 3844   4.372   2.301   0.069  1.1872  0.3055 -1.7240
  231SOL     MW 3845   4.438   2.254   0.103 -0.0084 -0.0058 -0.0049
  232SOL     OW 3846   1.850   2.122   2.880 -0.1237  0.5869 -0.1553
  232SOL    HW1 3847   1.929   2.175   2.874 -0.1438  0.8880  1.6384
  232SOL    HW2 3848   1.779   2.183   2.857  0.5612  1.5283  0.1694
  232SOL     MW 3849   1.851   2.137   2.876 -0.0084 -0.0058 -0.0049
  233SOL     OW 3850   2.502   0.849   2.950 -0.1210 -0.4842 -0.1056
  233SOL    HW1 3851   2.566   0.832   3.019 -0.4403 -1.3445 -0.0077
  233SOL    HW2 3852   2.512   0.944   2.943 -0.5116 -0.5374 -1.8581
  233SOL     MW 3853   2.512   0.859   2.958 -0.0084 -0.0058 -0.0049
  234SOL     OW 3854   3.034   1.391   3.000 -0.6987 -0.3669 -0.3344
  234SOL    HW1 3855   3.002   1.449   2.931 -1.0699 -2.0435 -1.6506
  234SOL    HW2 3856   3.117   1.360   2.962 -0.2870  1.3607 -0.9249
  234SOL     MW 3857   3.041   1.394   2.986 -0.0084 -0.0058 -0.0049
  235SOL     OW 3858   4.098   1.521   2.912  0.7396  0.1176  0.3847
  235SOL    HW1 3859   4.174   1.539   2.967  0.0229  1.3280  1.0347
  235SOL    HW2 3860   4.037   1.587   2.947 -0.9829 -1.2693  0.1630
  235SOL     MW 3861   4.100   1.532   2.924 -0.0084 -0.0058 -0.0049
  236SOL     OW 3862   0.168   2.834   2.913  0.1471  0.3797 -0.5673
  236SOL    HW1 3863   0.226   2.784   2.970 -1.3900 -1.8605 -0.8094
  236SOL    HW2 3864   0.202   2.923   2.903  0.9894  0.0036 -1.0620
  236SOL     MW 3865   0.180   2.839   2.920 -0.0084 -0.0058 -0.0049
  237SOL     OW 3866   1.545   2.520   0.072 -0.0426 -0.1810  0.2034
  237SOL    HW1 3867   1.547   2.468   0.152 -0.2698  0.7251  0.8118
  237SOL    HW2 3868   1.526   2.610   0.100 -0.4481 -0.2362  0.1139
  237SOL     MW 3869   1.543   2.525   0.086 -0.0084 -0.0058 -0.0049
  238SOL     OW 3870   4.922   0.178   0.128  0.2122 -0.4117  0.8128
  238SOL    HW1 3871   4.965   0.100   0.092  0.8042  0.8542 -1.3516
  238SOL    HW2 3872   4.991   0.242   0.112  0.1055 -0.2660  0.9294
  238SOL     MW 3873   4.937   0.176   0.121 -0.0084 -0.0058 -0.0049
  239SOL     OW 3874   4.775   1.552   0.201 -0.3898 -0.2706  0.1301
  239SOL    HW1 3875   4.841   1.621   0.209  0.2378 -0.8166 -0.1948
  239SOL    HW2 3876   4.704   1.592   0.152 -0.9472 -0.4232  0.8008
  239SOL     MW 3877   4.775   1.566   0.195 -0.0084 -0.0058 -0.0049
  240SOL     OW 3878   3.958   1.797   2.712 -0.2815  1.2018  0.0392
  240SOL    HW1 3879   3.976   1.880   2.757  1.5803  1.1213 -0.4629
  240SOL    HW2 3880   3.898   1.817   2.640  1.3278  1.7713 -1.1974
  240SOL     MW 3881   3.952   1.811   2.708 -0.0084 -0.0058 -0.0049
  241SOL     OW 3882   3.833   4.390   3.018 -0.2274 -0.4334 -0.2845
  241SOL    HW1 3883   3.924   4.418   3.022  0.2075 -1.9250  1.0087
  241SOL    HW2 3884   3.798   4.429   3.099  0.6662  0.2179 -0.2030
  241SOL     MW 3885   3.840   4.399   3.029 -0.0084 -0.0058 -0.0049
  242SOL     OW 3886   1.669   3.517   0.306 -0.7607  0.0897  0.0725
  242SOL    HW1 3887   1.582   3.558   0.314 -1.1803 -0.5177 -1.1161
  242SOL    HW2 3888   1.662   3.478   0.219 -1.2356  2.1166 -0.8589
  242SOL     MW 3889   1.656   3.517   0.296 -0.0084 -0.0058 -0.0049
  243SOL     OW 3890   4.046   4.982   2.845  0.5890 -0.3853 -0.0015
  243SOL    HW1 3891   4.097   4.959   2.922  0.3494 -1.6783 -0.2183
  243SOL    HW2 3892   4.072   5.070   2.818  1.7158 -0.2053  1.5189
  243SOL     MW 3893   4.056   4.991   2.852 -0.0084 -0.0058 -0.0049
  244SOL     OW 3894   4.463   5.005   0.046 -0.1783  0.0198 -0.2563
  244SOL    HW1 3895   4.503   4.926   0.009 -0.3750 -0.1004 -0.2150
  244SOL    HW2 3896   4.474   5.069  -0.024 -2.0823  0.7585  0.0535
  244SOL     MW 3897   4.470   5.003   0.032 -0.0084 -0.0058 -0.0049
  245SOL     OW 3898   2.504   3.933   2.905  0.0506 -0.0820  0.4456
  245SOL    HW1 3899   2.575   3.996   2.902  0.0706 -0.1443 -0.4475
  245SOL    HW2 3900   2.544   3.861   2.955  1.0831  0.2314  0.0866
  245SOL     MW 3901   2.518   3.932   2.911 -0.0084 -0.0058 -0.0049
  246SOL     OW 3902   3.946   1.717   0.019 -0.0160  0.0943 -0.5209
  246SOL    HW1 3903   3.884   1.790   0.019  0.3695  0.4469 -1.7244
  246SOL    HW2 3904   3.894   1.642   0.049 -0.5250 -0.4219 -2.5457
  246SOL     MW 3905   3.931   1.717   0.023 -0.0084 -0.0058 -0.0049
  247SOL     OW 3906   5.102   4.438   0.370 -0.0330 -0.6475 -0.6582
  247SOL    HW1 3907   5.100   4.469   0.460 -0.1668  0.8689 -1.1600
  247SOL    HW2 3908   5.059   4.510   0.324 -0.5825  0.4597  1.4672
  247SOL     MW 3909   5.096   4.451   0.376 -0.0084 -0.0058 -0.0049
  248SOL     OW 3910   3.068   3.417   2.767 -0.6072  0.2917  0.0795
  248SOL    HW1 3911   2.976   3.408   2.791  0.0016  0.0111  2.5961
  248SOL    HW2 3912   3.099   3.326   2.766 -0.0442  0.4170  2.2012
  248SOL     MW 3913   3.060   3.403   2.770 -0.0084 -0.0058 -0.0049
  249SOL     OW 3914   3.507   1.992   2.940  0.1616 -0.4451  0.4728
  249SOL    HW1 3915   3.576   2.058   2.940  0.0409 -0.1981  3.5305
  249SOL    HW2 3916   3.525   1.939   2.862  1.4472  0.9394 -0.2165
  249SOL     MW 3917   3.518   1.993   2.929 -0.0084 -0.0058 -0.0049
  250SOL     OW 3918   0.766   3.475   2.846 -0.4118 -0.1178 -0.5486
  250SOL    HW1 3919   0.718   3.399   2.880  0.1551  0.4716  1.7458
  250SOL    HW2 3920   0.709   3.550   2.864  0.2910  0.2791  0.1125
  250SOL     MW 3921   0.752   3.475   2.853 -0.0084 -0.0058 -0.0049
  251SOL     OW 3922   2.423   1.612   0.062 -0.1081  0.3093 -0.6056
  251SOL    HW1 3923   2.383   1.627  -0.024 -1.9963 -1.2174 -0.0520
  251SOL    HW2 3924   2.506   1.660   0.066  0.5271 -0.8354  3.2672
  251SOL     MW 3925   2.429   1.621   0.051 -0.0084 -0.0058 -0.0049
  252SOL     OW 3926   3.534   2.749   2.678 -0.1485  0.2284 -0.2623
  252SOL    HW1 3927   3.609   2.796   2.716  0.1077 -1.5067  1.5535
  252SOL    HW2 3928   3.459   2.800   2.711  0.5393  0.1147  1.6176
  252SOL     MW 3929   3.534   2.762   2.687 -0.0084 -0.0058 -0.0049
  253SOL     OW 3930   2.414   3.417   0.023 -0.2577  0.0614  0.5048
  253SOL    HW1 3931   2.442   3.476  -0.046 -0.8298 -0.0579  0.1636
  253SOL    HW2 3932   2.328   3.455   0.040  0.5191  1.1046  2.3546
  253SOL     MW 3933   2.407   3.430   0.016 -0.0084 -0.0058 -0.0049
  254SOL     OW 3934   2.685   2.385   2.829 -0.1942 -0.3043 -0.2020
  254SOL    HW1 3935   2.754   2.430   2.878  2.0321 -0.9668 -2.5040
  254SOL    HW2 3936   2.618   2.454   2.828  0.6461  0.6075  1.5469
  254SOL     MW 3937   2.685   2.400   2.836 -0.0084 -0.0058 -0.0049
  255SOL     OW 3938   1.307   3.275   2.772  0.6195  0.5573 -0.9195
  255SOL    HW1 3939   1.214   3.297   2.770  0.8302  1.9267  1.4538
  255SOL    HW2 3940   1.340   3.339   2.835  1.1654  1.0290 -1.6625
  255SOL     MW 3941   1.299   3.286   2.780 -0.0084 -0.0058 -0.0049
  256SOL     OW 3942   2.313   4.019   0.064 -0.0030  0.5300 -0.1348
  256SOL    HW1 3943   2.344   4.099   0.107  0.5136 -0.0787  0.6518
  256SOL    HW2 3944   2.383   3.998   0.002  0.6765  1.1989  0.3906
  256SOL     MW 3945   2.326   4.027   0.061 -0.0084 -0.0058 -0.0049
  257SOL     OW 3946   3.776   1.492   0.073  0.4583  0.0512  0.3823
  257SOL    HW1 3947   3.742   1.536  -0.005  0.5439 -0.7234 -0.0968
  257SOL    HW2 3948   3.826   1.420   0.035 -2.3914 -0.4198 -3.0747
  257SOL     MW 3949   3.778   1.488   0.058 -0.0084 -0.0058 -0.0049
  258SOL     OW 3950   4.162   1.488   2.640 -0.7620  0.1921  0.8392
  258SOL    HW1 3951   4.154   1.499   2.734  0.0944 -0.3682  0.9871
  258SOL    HW2 3952   4.146   1.573   2.598  0.1500 -0.8907 -1.9284
  258SOL     MW 3953   4.159   1.501   2.647 -0.0084 -0.0058 -0.0049
  259SOL     OW 3954   3.531   4.755   2.773  0.3967 -0.0121 -0.4361
  259SOL    HW1 3955   3.584   4.822   2.731 -1.2423  0.4835 -1.8366
  259SOL    HW2 3956   3.590   4.698   2.823 -0.1301  0.2554  0.5299
  259SOL     MW 3957   3.546   4.756   2.774 -0.0084 -0.0058 -0.0049
  260SOL     OW 3958   4.984   1.740   0.237  0.4845  0.3232 -0.3610
  260SOL    HW1 3959   4.967   1.776   0.150 -0.7971 -2.3553 -1.3357
  260SOL    HW2 3960   5.063   1.688   0.224  0.0860  0.2834 -3.1084
  260SOL     MW 3961   4.993   1.738   0.224 -0.0084 -0.0058 -0.0049
  261SOL     OW 3962   5.061   3.742   0.052  0.9272  0.1024 -0.1255
  261SOL    HW1 3963   5.012   3.811   0.009  0.5095  0.4012  0.7909
  261SOL    HW2 3964   5.031   3.751   0.143 -0.6104  0.8559 -0.6807
  261SOL     MW 3965   5.051   3.752   0.059 -0.0084 -0.0058 -0.0049
  262SOL     OW 3966   1.856   2.057   0.127  0.2018  0.1414 -0.0341
  262SOL    HW1 3967   1.800   1.980   0.131  1.0409 -0.6356 -2.0381
  262SOL    HW2 3968   1.832   2.086   0.039 -3.2252  1.2877  1.1068
  262SOL     MW 3969   1.845   2.051   0.116 -0.0084 -0.0058 -0.0049
  263SOL     OW 3970   1.913   2.600   0.293 -0.4297 -0.6748 -0.3564
  263SOL    HW1 3971   1.823   2.613   0.323  0.4977  0.8753  2.0496
  263SOL    HW2 3972   1.945   2.542   0.362  1.0517  0.3287 -0.1497
  263SOL     MW 3973   1.905   2.594   0.306 -0.0084 -0.0058 -0.0049
  264SOL     OW 3974   1.610   3.117   0.014  0.2951  0.2382 -0.2621
  264SOL    HW1 3975   1.535   3.084   0.064  0.8418 -1.3690 -0.4455
  264SOL    HW2 3976   1.581   3.103  -0.076 -1.5849  1.3211  0.1043
  264SOL     MW 3977   1.596   3.111   0.009 -0.0084 -0.0058 -0.0049
  265SOL     OW 3978   4.872   1.263   0.148  0.5240 -0.2555 -0.4048
  265SOL    HW1 3979   4.924   1.288   0.071 -0.0733  3.2757  0.1809
  265SOL    HW2 3980   4.845   1.349   0.179  1.9087  0.4605 -1.1045
  265SOL     MW 3981   4.875   1.278   0.142 -0.0084 -0.0058 -0.0049
  266SOL     OW 3982   1.275   3.483   0.243  0.4921  0.3432 -0.0966
  266SOL    HW1 3983   1.299   3.459   0.154 -2.9080 -0.9137 -0.8373
  266SOL    HW2 3984   1.336   3.556   0.255  1.3103 -0.4187  0.5090
  266SOL     MW 3985   1.286   3.490   0.233 -0.0084 -0.0058 -0.0049
  267SOL     OW 3986   1.011   1.076   2.893 -0.3395 -0.0187  0.0938
  267SOL    HW1 3987   0.969   1.079   2.808  0.1304 -0.0175 -0.1441
  267SOL    HW2 3988   0.946   1.112   2.953  0.3661 -0.0354  0.8989
  267SOL     MW 3989   0.997   1.081   2.890 -0.0084 -0.0058 -0.0049
  268SOL     OW 3990   2.288   1.650   2.843 -0.0685  0.4443  0.0167
  268SOL    HW1 3991   2.242   1.714   2.790 -0.0347 -1.0182 -1.8952
  268SOL    HW2 3992   2.281   1.572   2.787 -1.1254 -0.2853  1.1184
  268SOL     MW 3993   2.281   1.648   2.829 -0.0084 -0.0058 -0.0049
  269SOL     OW 3994   1.936   3.862   0.142 -0.6363 -0.5476  0.1632
  269SOL    HW1 3995   1.877   3.838   0.213 -2.7342 -0.1890 -1.3685
  269SOL    HW2 3996   1.933   3.958   0.147  2.6722 -0.3499  0.8772
  269SOL     MW 3997   1.928   3.872   0.152 -0.0084 -0.0058 -0.0049
  270SOL     OW 3998   2.839   4.788   2.724 -0.0415 -0.2845 -0.7480
  270SOL    HW1 3999   2.889   4.741   2.791 -1.4075 -1.3540 -0.4227
  270SOL    HW2 4000   2.831   4.875   2.765  0.6209 -1.0889  1.2452
  270SOL     MW 4001   2.845   4.793   2.738 -0.0084 -0.0058 -0.0049
  271SOL     OW 4002   0.037   3.162   0.020 -0.0885 -0.5126  0.1002
  271SOL    HW1 4003  -0.034   3.193  -0.036  2.4421  1.9542 -2.0718
  271SOL    HW2 4004  -0.001   3.142   0.106 -1.5759 -0.0335 -0.4288
  271SOL     MW 4005   0.023   3.164   0.024 -0.0084 -0.0058 -0.0049
  272SOL     OW 4006   2.650   2.022   0.048 -0.0484 -0.5399  0.3013
  272SOL    HW1 4007   2.652   2.009  -0.047  0.6093 -0.5637  0.3183
  272SOL    HW2 4008   2.720   2.085   0.064  1.2156 -2.2973  2.2126
  272SOL     MW 4009   2.659   2.028   0.038 -0.0084 -0.0058 -0.0049
  273SOL     OW 4010   2.280   2.562   2.971 -0.3117  0.1326  0.3934
  273SOL    HW1 4011   2.267   2.491   3.033 -0.4875 -0.4465 -0.2918
  273SOL    HW2 4012   2.213   2.555   2.903  0.3796  2.0313 -0.5828
  273SOL     MW 4013   2.269   2.552   2.970 -0.0084 -0.0058 -0.0049
  274SOL     OW 4014   4.193   4.914   0.058 -0.3386 -0.1318  0.0310
  274SOL    HW1 4015   4.278   4.948   0.085 -0.5470  1.0841 -0.7888
  274SOL    HW2 4016   4.129   4.966   0.107 -0.6746  1.6757 -2.1655
  274SOL     MW 4017   4.195   4.925   0.068 -0.0084 -0.0058 -0.0049
  275SOL     OW 4018   2.403   4.249   0.199  0.0589  0.2228  0.8862
  275SOL    HW1 4019   2.466   4.295   0.144  0.4705 -0.1138  1.0740
  275SOL    HW2 4020   2.331   4.312   0.198 -0.3941 -0.2353 -1.0037
  275SOL     MW 4021   2.402   4.263   0.191 -0.0084 -0.0058 -0.0049
  276SOL     OW 4022   1.978   2.403   0.462  0.1965 -0.1970 -0.5271
  276SOL    HW1 4023   1.927   2.341   0.410 -0.4981  1.0647 -1.3925
  276SOL    HW2 4024   2.068   2.370   0.458 -0.4739 -2.0510 -1.8264
  276SOL     MW 4025   1.983   2.390   0.455 -0.0084 -0.0058 -0.0049
  277SOL     OW 4026   0.307   0.803   0.272  0.5416 -0.4080 -0.2164
  277SOL    HW1 4027   0.265   0.741   0.212 -0.6933  0.0979  0.0956
  277SOL    HW2 4028   0.402   0.792   0.262  0.4347 -0.6409 -1.0756
  277SOL     MW 4029   0.314   0.793   0.263 -0.0084 -0.0058 -0.0049
  278SOL     OW 4030   1.016   3.541   2.967 -0.4788 -0.3609  0.1019
  278SOL    HW1 4031   0.925   3.531   2.939 -0.8153 -1.2999  1.4161
  278SOL    HW2 4032   1.033   3.456   3.007 -0.6862 -0.4384  0.0290
  278SOL     MW 4033   1.006   3.528   2.969 -0.0084 -0.0058 -0.0049
  279SOL     OW 4034   1.060   0.547   0.284 -0.4356 -0.5211  0.1287
  279SOL    HW1 4035   1.135   0.598   0.316 -1.0006  0.7403 -0.4718
  279SOL    HW2 4036   1.028   0.498   0.360 -0.9685  2.0458  1.6913
  279SOL     MW 4037   1.066   0.547   0.298 -0.0084 -0.0058 -0.0049
  280SOL     OW 4038   2.401   1.073   2.770  0.7613  0.2298  0.2574
  280SOL    HW1 4039   2.453   1.046   2.694  1.7449  1.1179  0.5988
  280SOL    HW2 4040   2.429   1.164   2.781  1.3191 -0.0330  1.0389
  280SOL     MW 4041   2.411   1.082   2.761 -0.0084 -0.0058 -0.0049
  281SOL     OW 4042   1.639   2.607   0.409 -0.4436 -0.3091 -1.0180
  281SOL    HW1 4043   1.659   2.595   0.502  0.8740 -0.6874 -1.3257
  281SOL    HW2 4044   1.601   2.523   0.382  0.8085 -0.6237 -1.8922
  281SOL     MW 4045   1.637   2.594   0.418 -0.0084 -0.0058 -0.0049
  282SOL     OW 4046   3.305   2.186   2.999 -0.1593 -0.2082  0.4415
  282SOL    HW1 4047   3.355   2.105   2.990 -1.7072 -1.2268  0.6516
  282SOL    HW2 4048   3.240   2.158   3.064 -0.7729 -1.5538 -0.6997
  282SOL     MW 4049   3.303   2.172   3.007 -0.0084 -0.0058 -0.0049
  283SOL     OW 4050   1.616   4.126   0.204 -0.0491 -0.0372  0.3746
  283SOL    HW1 4051   1.570   4.210   0.196 -0.7964 -0.4470  0.2662
  283SOL    HW2 4052   1.707   4.154   0.196 -0.3997  1.0665 -0.0112
  283SOL     MW 4053   1.622   4.141   0.202 -0.0084 -0.0058 -0.0049
  284SOL     OW 4054   1.426   1.233   2.879 -0.0821  0.0382 -0.0865
  284SOL    HW1 4055   1.383   1.157   2.917 -2.2684  1.3440  0.2590
  284SOL    HW2 4056   1.370   1.303   2.915 -0.5411 -0.4701  0.1964
  284SOL     MW 4057   1.413   1.232   2.889 -0.0084 -0.0058 -0.0049
  285SOL     OW 4058   3.845   4.990   0.118 -0.7400 -0.2899  0.4614
  285SOL    HW1 4059   3.773   4.983   0.055 -0.1244 -1.6988 -0.1266
  285SOL    HW2 4060   3.802   4.947   0.191 -1.4672  2.7650  2.0267
  285SOL     MW 4061   3.830   4.984   0.119 -0.0084 -0.0058 -0.0049
  286SOL     OW 4062   3.655   4.201   2.600 -0.3513 -0.1642 -0.3800
  286SOL    HW1 4063   3.685   4.116   2.631 -0.5745  0.5030  1.8256
  286SOL    HW2 4064   3.565   4.182   2.574 -0.0228 -1.5180 -0.6106
  286SOL     MW 4065   3.647   4.187   2.601 -0.0084 -0.0058 -0.0049
  287SOL     OW 4066   0.443   4.831   2.978  0.0232 -0.0563 -0.3669
  287SOL    HW1 4067   0.454   4.790   2.892 -2.4323  0.8546 -1.2123
  287SOL    HW2 4068   0.519   4.804   3.030 -0.1488 -0.5317 -0.3511
  287SOL     MW 4069   0.454   4.822   2.974 -0.0084 -0.0058 -0.0049
  288SOL     OW 4070   2.954   4.648   2.931  0.1348 -0.0218 -0.0679
  288SOL    HW1 4071   2.988   4.720   2.984  2.9258 -1.6045  0.4811
  288SOL    HW2 4072   3.034   4.597   2.921  0.2891  0.4372 -1.4948
  288SOL     MW 4073   2.969   4.651   2.937 -0.0084 -0.0058 -0.0049
  289SOL     OW 4074   1.766   3.779   2.969  0.1364  0.5331 -0.2122
  289SOL    HW1 4075   1.774   3.838   2.893 -1.2711 -1.1887 -1.8247
  289SOL    HW2 4076   1.836   3.810   3.025  1.9267 -1.8554 -0.9405
  289SOL     MW 4077   1.776   3.791   2.966 -0.0084 -0.0058 -0.0049
  290SOL     OW 4078   3.764   2.041   2.391 -0.1900  0.0636  0.4529
  290SOL    HW1 4079   3.732   2.107   2.452 -2.1204 -0.1495 -0.2318
  290SOL    HW2 4080   3.750   2.075   2.303  0.9531 -1.8017 -0.5212
  290SOL     MW 4081   3.758   2.054   2.387 -0.0084 -0.0058 -0.0049
  291SOL     OW 4082   2.762   3.082   2.873 -0.6348  0.5365  0.1512
  291SOL    HW1 4083   2.681   3.087   2.924 -0.6763 -1.0690  0.2892
  291SOL    HW2 4084   2.767   3.171   2.837 -1.6200 -0.1459 -1.7735
  291SOL     MW 4085   2.752   3.094   2.875 -0.0084 -0.0058 -0.0049
  292SOL     OW 4086   4.041   4.451   2.686  0.1400  0.2031 -0.4778
  292SOL    HW1 4087   4.076   4.362   2.687 -0.0120  0.1446  0.0020
  292SOL    HW2 4088   3.947   4.441   2.671 -0.4592  2.0140  1.4758
  292SOL     MW 4089   4.033   4.438   2.684 -0.0084 -0.0058 -0.0049
  293SOL     OW 4090   0.328   4.138   3.003  0.2043 -0.1063 -1.0901
  293SOL    HW1 4091   0.332   4.214   3.060 -0.4272 -0.4654 -0.5557
  293SOL    HW2 4092   0.299   4.065   3.058  1.4453  0.1652 -0.0538
  293SOL     MW 4093   0.325   4.138   3.018 -0.0084 -0.0058 -0.0049
  294SOL     OW 4094   0.765   0.914   0.029 -0.4246  0.1559  0.1048
  294SOL    HW1 4095   0.836   0.865   0.070  0.5932 -0.5261 -2.3308
  294SOL    HW2 4096   0.781   1.006   0.049 -1.2551  0.1363  0.9580
  294SOL     MW 4097   0.776   0.920   0.037 -0.0084 -0.0058 -0.0049
  295SOL     OW 4098   1.132   1.371   0.478  0.2641 -0.1334 -0.1912
  295SOL    HW1 4099   1.216   1.329   0.457  0.0703  0.6170 -2.9856
  295SOL    HW2 4100   1.105   1.328   0.559  2.1639  0.0166  0.5854
  295SOL     MW 4101   1.140   1.360   0.486 -0.0084 -0.0058 -0.0049
  296SOL     OW 4102   3.148   4.439   0.180  0.4027 -0.1591  0.0446
  296SOL    HW1 4103   3.192   4.355   0.190  0.3806 -0.3643 -1.4124
  296SOL    HW2 4104   3.186   4.475   0.099  0.5387  0.3153  0.3107
  296SOL     MW 4105   3.159   4.433   0.171 -0.0084 -0.0058 -0.0049
  297SOL     OW 4106   0.565   1.065   0.431 -0.2695  0.2911  0.1473
  297SOL    HW1 4107   0.571   1.074   0.526  1.5895 -0.4039  0.1414
  297SOL    HW2 4108   0.486   1.116   0.416  0.2528  0.9406 -0.4716
  297SOL     MW 4109   0.556   1.073   0.441 -0.0084 -0.0058 -0.0049
  298SOL     OW 4110   2.791   3.371   2.849 -0.2533  0.1476 -0.5605
  298SOL    HW1 4111   2.810   3.399   2.939 -0.1800 -2.7725  0.4455
  298SOL    HW2 4112   2.717   3.424   2.821 -2.1190 -1.8431  0.2543
  298SOL     MW 4113   2.784   3.382   2.857 -0.0084 -0.0058 -0.0049
  299SOL     OW 4114   5.137   2.382   0.048 -0.0591 -0.2564 -0.0576
  299SOL    HW1 4115   5.196   2.417  -0.019  0.3509  3.2717  1.8965
  299SOL    HW2 4116   5.170   2.420   0.129 -0.9803 -1.8242  1.0898
  299SOL     MW 4117   5.149   2.392   0.050 -0.0084 -0.0058 -0.0049
  300SOL     OW 4118   2.484   4.211   2.744 -0.3616  0.3775 -0.1065
  300SOL    HW1 4119   2.464   4.256   2.662  1.0176  0.9590 -0.1433
  300SOL    HW2 4120   2.421   4.139   2.738 -0.2201  0.2856 -0.4983
  300SOL     MW 4121   2.473   4.207   2.733 -0.0084 -0.0058 -0.0049
  301SOL     OW 4122   0.575   3.663   2.920 -0.3418 -0.2772 -0.4247
  301SOL    HW1 4123   0.505   3.690   2.861 -1.1891  0.8954  1.0764
  301SOL    HW2 4124   0.629   3.741   2.936  0.4344 -1.3378  2.9649
  301SOL     MW 4125   0.573   3.677   2.914 -0.0084 -0.0058 -0.0049
  302SOL     OW 4126   3.765   0.078   2.453 -0.1808 -0.2151  0.2186
  302SOL    HW1 4127   3.749   0.164   2.493 -0.0560  0.3862 -0.9575
  302SOL    HW2 4128   3.856   0.057   2.473  0.8015  2.5404 -0.8674
  302SOL     MW 4129   3.775   0.087   2.461 -0.0084 -0.0058 -0.0049
  303SOL     OW 4130   0.825   1.081   0.421 -0.0920  0.3164 -0.3869
  303SOL    HW1 4131   0.730   1.081   0.416 -0.1672  1.4936  0.5537
  303SOL    HW2 4132   0.838   1.021   0.495 -0.2857 -1.3724 -1.6670
  303SOL     MW 4133   0.814   1.073   0.430 -0.0084 -0.0058 -0.0049
  304SOL     OW 4134   1.760   2.864   0.027 -0.3424  0.1319  0.7733
  304SOL    HW1 4135   1.731   2.953   0.008 -0.8209 -0.0988  0.4048
  304SOL    HW2 4136   1.843   2.875   0.074 -0.1878  0.5836  0.3930
  304SOL     MW 4137   1.767   2.877   0.031 -0.0084 -0.0058 -0.0049
  305SOL     OW 4138   2.887   3.390   0.085  0.3842  0.0604  0.2170
  305SOL    HW1 4139   2.804   3.413   0.125  0.0053  0.7610 -0.9226
  305SOL    HW2 4140   2.938   3.466   0.112 -0.6733  0.4475  1.1805
  305SOL     MW 4141   2.883   3.403   0.094 -0.0084 -0.0058 -0.0049
  306SOL     OW 4142   3.907   2.370   2.467  0.2356 -0.0859 -0.2075
  306SOL    HW1 4143   3.971   2.407   2.528 -0.5294  2.0681 -0.5928
  306SOL    HW2 4144   3.958   2.346   2.390  1.1990  2.1139 -0.3272
  306SOL     MW 4145   3.922   2.372   2.465 -0.0084 -0.0058 -0.0049
  307SOL     OW 4146   5.015   5.037   0.282 -0.2443  0.4119 -0.1350
  307SOL    HW1 4147   4.957   5.110   0.304 -1.7132 -0.0735 -2.0982
  307SOL    HW2 4148   5.096   5.055   0.330  0.0680 -2.4843  0.5966
  307SOL     MW 4149   5.018   5.049   0.291 -0.0084 -0.0058 -0.0049
  308SOL     OW 4150   2.994   4.708   2.492 -0.2739 -0.1625 -0.1020
  308SOL    HW1 4151   3.079   4.751   2.495  0.5676 -1.6756 -0.8382
  308SOL    HW2 4152   2.947   4.740   2.569 -0.0729 -0.6098  0.2100
  308SOL     MW 4153   2.999   4.718   2.502 -0.0084 -0.0058 -0.0049
  309SOL     OW 4154   3.662   4.652   2.415  0.3190  0.2281 -0.3821
  309SOL    HW1 4155   3.698   4.617   2.334  0.4842 -1.1728  0.2547
  309SOL    HW2 4156   3.703   4.596   2.481  1.8002 -2.1214 -3.1133
  309SOL     MW 4157   3.672   4.640   2.413 -0.0084 -0.0058 -0.0049
  310SOL     OW 4158   3.263   1.294   2.874 -0.0389 -0.0449 -0.6673
  310SOL    HW1 4159   3.330   1.234   2.841 -0.9463  0.5168 -3.8773
  310SOL    HW2 4160   3.319   1.350   2.928  0.6596 -0.8295 -0.5595
  310SOL     MW 4161   3.279   1.294   2.876 -0.0084 -0.0058 -0.0049
  311SOL     OW 4162   2.523   1.833   2.743 -0.2636 -0.2922 -0.3990
  311SOL    HW1 4163   2.487   1.870   2.663 -1.6891  0.7766  0.6783
  311SOL    HW2 4164   2.443   1.805   2.787 -1.0349  0.5742 -1.1972
  311SOL     MW 4165   2.508   1.834   2.738 -0.0084 -0.0058 -0.0049
  312SOL     OW 4166   2.691   0.231   2.752 -0.5286 -0.3851 -0.3750
  312SOL    HW1 4167   2.630   0.303   2.772  0.7729  0.7796 -0.4451
  312SOL    HW2 4168   2.763   0.281   2.715 -1.2341  1.1257  0.1771
  312SOL     MW 4169   2.692   0.247   2.750 -0.0084 -0.0058 -0.0049
  313SOL     OW 4170   4.957   3.957   2.929 -0.1141 -0.2867 -0.2952
  313SOL    HW1 4171   4.886   4.010   2.892 -0.6102  0.9595  2.2565
  313SOL    HW2 4172   5.027   3.968   2.865  1.5021  0.3405  1.4898
  313SOL     MW 4173   4.957   3.965   2.915 -0.0084 -0.0058 -0.0049
  314SOL     OW 4174   0.446   2.956   0.157  0.2073  0.9944  0.6412
  314SOL    HW1 4175   0.388   2.987   0.087 -1.6070 -0.7583  1.2789
  314SOL    HW2 4176   0.401   2.993   0.233 -0.9734 -0.9370  0.9746
  314SOL     MW 4177   0.432   2.965   0.158 -0.0084 -0.0058 -0.0049
  315SOL     OW 4178   3.182   4.220   2.750  0.5859 -0.0957  0.1017
  315SOL    HW1 4179   3.153   4.256   2.667 -0.9809 -0.4178  0.4856
  315SOL    HW2 4180   3.099   4.215   2.796 -0.0913 -2.1949 -1.2137
  315SOL     MW 4181   3.167   4.224   2.745 -0.0084 -0.0058 -0.0049
  316SOL     OW 4182   3.284   4.798   2.866  0.2917 -0.0922  0.3092
  316SOL    HW1 4183   3.285   4.889   2.894  0.2535 -0.4412  1.4788
  316SOL    HW2 4184   3.376   4.784   2.843  0.0597  1.2237 -1.6166
  316SOL     MW 4185   3.296   4.808   2.866 -0.0084 -0.0058 -0.0049
  317SOL     OW 4186   3.059   4.858   0.059 -0.1132 -0.0223 -0.7927
  317SOL    HW1 4187   3.106   4.909  -0.007  0.8373  0.7175  0.4250
  317SOL    HW2 4188   3.001   4.924   0.096 -0.1820 -1.2070  1.3620
  317SOL     MW 4189   3.057   4.873   0.055 -0.0084 -0.0058 -0.0049
  318SOL     OW 4190   1.834   2.646   2.899  0.0120 -0.1844 -0.4708
  318SOL    HW1 4191   1.759   2.631   2.842 -0.3263 -0.9767  0.1527
  318SOL    HW2 4192   1.812   2.731   2.937  3.7215 -0.0698  1.9040
  318SOL     MW 4193   1.821   2.655   2.896 -0.0084 -0.0058 -0.0049
  319SOL     OW 4194   3.444   0.263   2.824  0.0527  0.3410 -0.0464
  319SOL    HW1 4195   3.469   0.351   2.854  2.3975 -0.6436  1.1478
  319SOL    HW2 4196   3.367   0.280   2.770 -0.2207 -0.3227  0.1349
  319SOL     MW 4197   3.437   0.277   2.821 -0.0084 -0.0058 -0.0049
  320SOL     OW 4198   3.967   1.304   3.007 -0.1078  0.4058  0.3954
  320SOL    HW1 4199   3.996   1.379   2.955 -0.4841 -0.1044 -0.5669
  320SOL    HW2 4200   4.045   1.285   3.060 -0.3944 -1.5640  0.1843
  320SOL     MW 4201   3.981   1.312   3.007 -0.0084 -0.0058 -0.0049
  321SOL     OW 4202   3.605   4.984   3.003 -0.1825  0.0764  0.3608
  321SOL    HW1 4203   3.562   5.069   2.997 -0.1041  0.0143 -2.5593
  321SOL    HW2 4204   3.621   4.967   2.910 -0.4080  1.1084  0.1198
  321SOL     MW 4205   3.602   4.993   2.990 -0.0084 -0.0058 -0.0049
  322SOL     OW 4206   4.166   4.691   2.700  0.1910  0.1300 -0.2486
  322SOL    HW1 4207   4.126   4.604   2.689 -0.2782  0.0591  1.7187
  322SOL    HW2 4208   4.204   4.685   2.788  2.4661  0.8111 -1.1097
  322SOL     MW 4209   4.166   4.679   2.710 -0.0084 -0.0058 -0.0049
  323SOL     OW 4210   4.640   5.104   0.239 -0.3213 -0.8883  0.0119
  323SOL    HW1 4211   4.668   5.021   0.278  0.6325  0.5270  2.5353
  323SOL    HW2 4212   4.565   5.074   0.187 -0.4023 -0.2878 -0.2258
  323SOL     MW 4213   4.634   5.089   0.237 -0.0084 -0.0058 -0.0049
  324SOL     OW 4214   0.285   3.069   2.975  0.2107  0.1657 -0.0674
  324SOL    HW1 4215   0.219   3.120   3.022  1.9619  0.0189  2.7775
  324SOL    HW2 4216   0.295   3.118   2.893  2.3660 -0.1682 -0.0507
  324SOL     MW 4217   0.278   3.082   2.970 -0.0084 -0.0058 -0.0049
  325SOL     OW 4218   1.367   2.994   0.136  0.0635  0.1098 -0.1119
  325SOL    HW1 4219   1.333   2.965   0.052 -1.9678  1.1679  0.2837
  325SOL    HW2 4220   1.420   2.919   0.164 -0.6313 -0.4227 -0.1964
  325SOL     MW 4221   1.370   2.980   0.129 -0.0084 -0.0058 -0.0049
  326SOL     OW 4222   3.772   4.449   2.631 -0.0572 -0.0009  0.3559
  326SOL    HW1 4223   3.749   4.481   2.718 -1.3827 -2.2580  0.9122
  326SOL    HW2 4224   3.745   4.358   2.630  0.7332 -0.3049 -2.3495
  326SOL     MW 4225   3.766   4.441   2.642 -0.0084 -0.0058 -0.0049
  327SOL     OW 4226   4.435   0.815   0.498  0.5488 -0.3928 -0.0320
  327SOL    HW1 4227   4.361   0.772   0.541  1.6406 -1.4375  0.8761
  327SOL    HW2 4228   4.503   0.748   0.503  1.8871  0.9053 -0.0092
  327SOL     MW 4229   4.434   0.801   0.504 -0.0084 -0.0058 -0.0049
  328SOL     OW 4230   1.554   2.372   0.312 -0.3279  0.1955  0.0401
  328SOL    HW1 4231   1.492   2.299   0.312 -1.9732  1.4702  2.1767
  328SOL    HW2 4232   1.641   2.330   0.307  0.0873  0.9170  0.9171
  328SOL     MW 4233   1.558   2.357   0.311 -0.0084 -0.0058 -0.0049
  329SOL     OW 4234   4.830   0.854   0.109  0.1740  0.4875  0.3113
  329SOL    HW1 4235   4.805   0.796   0.038 -1.1197 -0.5998  1.5888
  329SOL    HW2 4236   4.832   0.938   0.064 -1.6315  0.7895  0.7363
  329SOL     MW 4237   4.827   0.857   0.094 -0.0084 -0.0058 -0.0049
  330SOL     OW 4238   3.704   2.161   2.866 -0.1087 -0.6945  0.2749
  330SOL    HW1 4239   3.696   2.178   2.772  1.4228  2.2143  0.5780
  330SOL    HW2 4240   3.723   2.243   2.910  0.0687 -1.1961  1.1667
  330SOL     MW 4241   3.706   2.174   2.860 -0.0084 -0.0058 -0.0049
  331SOL     OW 4242   1.406   3.415   3.019  0.7936 -0.1199 -0.1344
  331SOL    HW1 4243   1.498   3.397   3.040  0.2820 -4.6108 -0.7684
  331SOL    HW2 4244   1.399   3.506   2.989  2.5320 -0.0495 -0.4025
  331SOL     MW 4245   1.417   3.425   3.018 -0.0084 -0.0058 -0.0049
  332SOL     OW 4246   2.844   2.210   0.093  0.1765  0.1266  0.3666
  332SOL    HW1 4247   2.860   2.286   0.036 -0.6514 -1.8063 -2.6657
  332SOL    HW2 4248   2.932   2.175   0.110  0.3172  0.0488 -0.4341
  332SOL     MW 4249   2.858   2.216   0.087 -0.0084 -0.0058 -0.0049
  333SOL     OW 4250   4.908   2.299   0.291  0.1823 -0.3147  0.0440
  333SOL    HW1 4251   4.834   2.341   0.248 -0.5699 -2.2314 -0.6108
  333SOL    HW2 4252   4.910   2.210   0.257 -1.0511 -0.0665 -0.7435
  333SOL     MW 4253   4.899   2.293   0.281 -0.0084 -0.0058 -0.0049
  334SOL     OW 4254   3.113   4.074   0.383 -0.1123  0.1064  0.6224
  334SOL    HW1 4255   3.114   4.106   0.473 -0.1109 -0.9065  1.0023
  334SOL    HW2 4256   3.188   4.119   0.345  0.2815 -0.8046  0.2672
  334SOL     MW 4257   3.123   4.084   0.390 -0.0084 -0.0058 -0.0049
  335SOL     OW 4258   2.884   0.107   2.918  0.2536  0.4452  0.2608
  335SOL    HW1 4259   2.804   0.134   2.872 -1.2680 -1.4829  1.6036
  335SOL    HW2 4260   2.948   0.088   2.849  0.1459  0.0402  0.2658
  335SOL     MW 4261   2.882   0.108   2.902 -0.0084 -0.0058 -0.0049
  336SOL     OW 4262   4.342   4.610   2.490 -0.3149  0.1414  0.1550
  336SOL    HW1 4263   4.420   4.666   2.492  0.1851 -0.4830 -0.6663
  336SOL    HW2 4264   4.290   4.644   2.562 -0.1318 -1.4353  1.0852
  336SOL     MW 4265   4.346   4.622   2.500 -0.0084 -0.0058 -0.0049
  337SOL     OW 4266   1.461   0.724   0.228 -0.5625 -0.3526  0.7638
  337SOL    HW1 4267   1.449   0.665   0.154 -0.9782  0.8237 -0.1196
  337SOL    HW2 4268   1.401   0.691   0.295 -1.0910  1.4115  1.2102
  337SOL     MW 4269   1.452   0.712   0.227 -0.0084 -0.0058 -0.0049
  338SOL     OW 4270   2.097   2.554   2.769 -0.1423  0.0935 -0.4848
  338SOL    HW1 4271   2.080   2.462   2.790 -2.6486  0.6538  0.2191
  338SOL    HW2 4272   2.014   2.601   2.782 -1.4646 -0.9587 -4.0990
  338SOL     MW 4273   2.084   2.548   2.774 -0.0084 -0.0058 -0.0049
  339SOL     OW 4274   0.663   4.149   2.977 -0.0558  0.4425 -0.4932
  339SOL    HW1 4275   0.710   4.119   2.900  0.4919 -1.3713  0.4892
  339SOL    HW2 4276   0.570   4.139   2.957  0.0516  1.1300 -1.3994
  339SOL     MW 4277   0.657   4.144   2.964 -0.0084 -0.0058 -0.0049
  340SOL     OW 4278   2.909   2.465   2.970 -0.2923  0.0656  0.3847
  340SOL    HW1 4279   3.002   2.446   2.964 -0.1693  0.1885  1.6030
  340SOL    HW2 4280   2.910   2.561   2.970 -0.2660  0.1146 -2.0004
  340SOL     MW 4281   2.921   2.475   2.970 -0.0084 -0.0058 -0.0049
  341SOL     OW 4282   1.649   3.365   0.085  0.0958  0.4936 -0.2247
  341SOL    HW1 4283   1.645   3.272   0.063  0.3396 -0.2186  2.4397
  341SOL    HW2 4284   1.687   3.408   0.008  0.0770  2.3951  0.7787
  341SOL     MW 4285   1.654   3.358   0.072 -0.0084 -0.0058 -0.0049
  342SOL     OW 4286   2.325   1.368   2.996  0.0803  0.0982  0.3829
  342SOL    HW1 4287   2.322   1.306   3.069 -1.1378  1.6085  1.7043
  342SOL    HW2 4288   2.361   1.446   3.039  2.0281 -0.8652  0.6329
  342SOL     MW 4289   2.329   1.370   3.011 -0.0084 -0.0058 -0.0049
  343SOL     OW 4290   2.438   2.192   2.805 -0.5221  0.0802  0.0050
  343SOL    HW1 4291   2.435   2.267   2.746  0.1707  0.6394  0.6533
  343SOL    HW2 4292   2.523   2.203   2.847 -0.8715  2.2154  0.2755
  343SOL     MW 4293   2.449   2.204   2.803 -0.0084 -0.0058 -0.0049
  344SOL     OW 4294   2.702   4.138   2.887  0.7262  0.3456 -0.3909
  344SOL    HW1 4295   2.626   4.158   2.833  1.9057  0.2002 -2.1627
  344SOL    HW2 4296   2.751   4.080   2.829  0.5201 -0.0023 -0.2258
  344SOL     MW 4297   2.698   4.133   2.872 -0.0084 -0.0058 -0.0049
  345SOL     OW 4298   2.964   3.147   0.018  0.1035  0.2252  0.1069
  345SOL    HW1 4299   2.943   3.236   0.048  0.8763  0.3991  0.1321
  345SOL    HW2 4300   2.893   3.121  -0.041 -0.1560 -0.2047  0.6024
  345SOL     MW 4301   2.952   3.155   0.014 -0.0084 -0.0058 -0.0049
  346SOL     OW 4302   3.221   0.096   0.096  0.4527 -0.1978  0.3040
  346SOL    HW1 4303   3.216   0.064   0.186 -0.0199 -2.8002 -0.5376
  346SOL    HW2 4304   3.162   0.171   0.089  2.9543  2.0234  1.2517
  346SOL     MW 4305   3.213   0.101   0.107 -0.0084 -0.0058 -0.0049
  347SOL     OW 4306   0.576   0.841   0.224  0.5252  0.3364 -0.1662
  347SOL    HW1 4307   0.580   0.911   0.289 -1.7126 -0.7995  1.3587
  347SOL    HW2 4308   0.632   0.866   0.151 -0.0198 -0.5367 -0.9186
  347SOL     MW 4309   0.584   0.854   0.223 -0.0084 -0.0058 -0.0049
  348SOL     OW 4310   3.093   5.092   2.464  0.1692 -0.2267  0.2158
  348SOL    HW1 4311   3.013   5.043   2.446 -0.3035  0.6454 -0.1073
  348SOL    HW2 4312   3.148   5.022   2.499 -0.5325 -0.2126  1.4115
  348SOL     MW 4313   3.090   5.076   2.466 -0.0084 -0.0058 -0.0049
  349SOL     OW 4314   4.348   1.965   2.832 -0.0600 -0.2330  0.2091
  349SOL    HW1 4315   4.382   1.921   2.754 -0.6805  0.0068 -0.2136
  349SOL    HW2 4316   4.291   1.905   2.880  0.6130 -0.2158  1.0456
  349SOL     MW 4317   4.345   1.952   2.828 -0.0084 -0.0058 -0.0049
  350SOL     OW 4318   4.307   2.021   0.172 -0.2684  0.1283 -0.0374
  350SOL    HW1 4319   4.375   2.086   0.155 -0.4099  0.1602 -0.5174
  350SOL    HW2 4320   4.329   2.000   0.262  0.2788  1.4272  0.1476
  350SOL     MW 4321   4.319   2.026   0.181 -0.0084 -0.0058 -0.0049
  351SOL     OW 4322   2.951   4.245   2.931 -0.2417 -0.2090 -0.4060
  351SOL    HW1 4323   2.872   4.195   2.910  0.9544 -2.5740  0.3479
  351SOL    HW2 4324   2.930   4.312   2.996 -0.7993 -0.0514 -0.7344
  351SOL     MW 4325   2.938   4.247   2.937 -0.0084 -0.0058 -0.0049
  352SOL     OW 4326   1.837   2.291   0.269  0.2435  0.1709  0.0421
  352SOL    HW1 4327   1.863   2.209   0.226 -0.9907 -0.0126 -0.3733
  352SOL    HW2 4328   1.852   2.350   0.196 -1.7492  1.1882  0.4010
  352SOL     MW 4329   1.843   2.288   0.254 -0.0084 -0.0058 -0.0049
  353SOL     OW 4330   3.837   4.797   2.586 -0.1015 -0.1588  0.3813
  353SOL    HW1 4331   3.922   4.828   2.554  0.0249 -0.7815  0.1142
  353SOL    HW2 4332   3.798   4.752   2.512  0.6674 -1.1219  0.5456
  353SOL     MW 4333   3.843   4.795   2.572 -0.0084 -0.0058 -0.0049
  354SOL     OW 4334   1.359   0.531   0.037  0.0214  0.3078  0.0298
  354SOL    HW1 4335   1.273   0.549  -0.002 -0.2001  0.3114  0.5162
  354SOL    HW2 4336   1.416   0.537  -0.040 -0.6711  0.6119 -0.4724
  354SOL     MW 4337   1.355   0.534   0.022 -0.0084 -0.0058 -0.0049
  355SOL     OW 4338   0.545   1.108   0.688  0.0723 -0.0771 -0.0322
  355SOL    HW1 4339   0.615   1.150   0.739  0.5353 -0.6303 -0.2029
  355SOL    HW2 4340   0.510   1.038   0.742 -1.4320 -0.3988 -1.3608
  355SOL     MW 4341   0.550   1.104   0.702 -0.0084 -0.0058 -0.0049
  356SOL     OW 4342   4.203   2.360   3.007 -0.0428 -0.9854 -0.0121
  356SOL    HW1 4343   4.190   2.296   2.937  0.9389  0.5376 -1.6656
  356SOL    HW2 4344   4.125   2.355   3.062  0.9372 -0.3609  1.5145
  356SOL     MW 4345   4.191   2.351   3.005 -0.0084 -0.0058 -0.0049
  357SOL     OW 4346   4.575   2.114   2.942 -0.1238  0.1708  0.3116
  357SOL    HW1 4347   4.585   2.165   2.862  0.0544 -1.2692 -0.6315
  357SOL    HW2 4348   4.497   2.059   2.930 -0.4675  0.0451  2.5499
  357SOL     MW 4349   4.566   2.113   2.930 -0.0084 -0.0058 -0.0049
  358SOL     OW 4350   1.776   3.414   0.585  0.3027  0.0296  0.1424
  358SOL    HW1 4351   1.748   3.427   0.495 -0.4368  1.0304  0.4997
  358SOL    HW2 4352   1.745   3.494   0.626  1.3604  0.1745  0.7163
  358SOL     MW 4353   1.769   3.426   0.579 -0.0084 -0.0058 -0.0049
  359SOL     OW 4354   3.693   0.259   2.643 -0.6197  0.1667  0.2372
  359SOL    HW1 4355   3.718   0.344   2.681  0.4109 -0.2664  0.5555
  359SOL    HW2 4356   3.604   0.246   2.677 -0.4657 -1.2828  0.1396
  359SOL     MW 4357   3.684   0.269   2.652 -0.0084 -0.0058 -0.0049
  360SOL     OW 4358   0.043   1.756   2.979 -0.1618 -0.5273  0.5892
  360SOL    HW1 4359   0.096   1.813   2.924  2.2777  0.1746  3.4054
  360SOL    HW2 4360  -0.020   1.809   3.027  0.6469 -0.7203  1.9149
  360SOL     MW 4361   0.042   1.770   2.978 -0.0084 -0.0058 -0.0049
  361SOL     OW 4362   4.180   2.180   2.801  0.2052 -0.0314 -0.5936
  361SOL    HW1 4363   4.255   2.121   2.809 -0.4182 -0.6574  1.0099
  361SOL    HW2 4364   4.103   2.125   2.813  1.2847 -1.1654  1.7083
  361SOL     MW 4365   4.180   2.165   2.803 -0.0084 -0.0058 -0.0049
  362SOL     OW 4366   4.128   3.245   2.926 -0.1200  0.8150 -0.1411
  362SOL    HW1 4367   4.064   3.177   2.907  0.1682  0.5328 -0.1044
  362SOL    HW2 4368   4.211   3.206   2.899  0.3928 -0.9349  3.3289
  362SOL     MW 4369   4.130   3.231   2.920 -0.0084 -0.0058 -0.0049
  363SOL     OW 4370   2.253   4.505   0.216 -0.0186  0.1567 -0.4354
  363SOL    HW1 4371   2.281   4.525   0.305  1.0482 -1.6723 -0.3066
  363SOL    HW2 4372   2.301   4.572   0.167  0.8227 -0.8436 -1.0207
  363SOL     MW 4373   2.263   4.516   0.221 -0.0084 -0.0058 -0.0049
  364SOL     OW 4374   3.760   1.792   2.528  0.4985 -0.2748  0.1960
  364SOL    HW1 4375   3.765   1.876   2.481  2.4442 -0.2737  0.3147
  364SOL    HW2 4376   3.688   1.804   2.590  2.0028  2.4159  1.6445
  364SOL     MW 4377   3.751   1.805   2.530 -0.0084 -0.0058 -0.0049
  365SOL     OW 4378   4.276   0.235   2.901  0.2682 -0.0579  1.0113
  365SOL    HW1 4379   4.252   0.325   2.876 -1.4960 -0.4366  1.1850
  365SOL    HW2 4380   4.218   0.186   2.844  1.0232  1.0456 -0.7866
  365SOL     MW 4381   4.265   0.241   2.890 -0.0084 -0.0058 -0.0049
  366SOL     OW 4382   3.206   5.068   2.913 -0.5006  0.0017 -0.0069
  366SOL    HW1 4383   3.200   5.134   2.982  0.2244 -1.1939  1.2571
  366SOL    HW2 4384   3.292   5.088   2.876  0.0626  2.1157  2.1740
  366SOL     MW 4385   3.216   5.079   2.918 -0.0084 -0.0058 -0.0049
  367SOL     OW 4386   2.352   2.574   0.383  0.2754  0.2609  0.6486
  367SOL    HW1 4387   2.295   2.641   0.345  2.0013  1.4317  0.0208
  367SOL    HW2 4388   2.431   2.629   0.383  0.2758  0.2635 -0.1603
  367SOL     MW 4389   2.355   2.590   0.378 -0.0084 -0.0058 -0.0049
  368SOL     OW 4390   3.750   1.618   2.856 -0.0909  0.0817  0.3426
  368SOL    HW1 4391   3.799   1.580   2.783 -1.7819 -0.8112 -0.3700
  368SOL    HW2 4392   3.800   1.695   2.883  0.3480 -1.0093  2.9099
  368SOL     MW 4393   3.763   1.623   2.850 -0.0084 -0.0058 -0.0049
  369SOL     OW 4394   3.276   0.336   2.602 -0.1091  0.2783 -0.5903
  369SOL    HW1 4395   3.225   0.300   2.530  1.4071  1.7425 -2.5279
  369SOL    HW2 4396   3.346   0.378   2.552  0.1895  0.8191  0.2501
  369SOL     MW 4397   3.279   0.337   2.586 -0.0084 -0.0058 -0.0049
  370SOL     OW 4398   3.084   0.053   2.710 -0.5244  0.3607 -0.0025
  370SOL    HW1 4399   3.136   0.005   2.774  1.2248  0.0721 -1.5531
  370SOL    HW2 4400   3.095  -0.003   2.634  0.2323 -1.0188  1.0885
  370SOL     MW 4401   3.092   0.040   2.708 -0.0084 -0.0058 -0.0049
  371SOL     OW 4402   1.694   1.141   2.911  0.3066  0.2945 -0.1294
  371SOL    HW1 4403   1.707   1.108   2.822 -0.7461  0.1231 -0.2399
  371SOL    HW2 4404   1.601   1.163   2.911  0.3318  0.4211 -0.8298
  371SOL     MW 4405   1.683   1.139   2.899 -0.0084 -0.0058 -0.0049
  372SOL     OW 4406   3.064   2.888   0.138  0.0052 -0.0989  0.0825
  372SOL    HW1 4407   3.044   2.980   0.121 -0.9385 -0.2586  0.2354
  372SOL    HW2 4408   3.045   2.878   0.232 -0.0763 -2.5588 -0.1299
  372SOL     MW 4409   3.059   2.899   0.148 -0.0084 -0.0058 -0.0049
  373SOL     OW 4410   4.119   0.076   2.737  0.4816  0.2965 -0.4346
  373SOL    HW1 4411   4.029   0.094   2.765  0.1547 -2.1473  0.2888
  373SOL    HW2 4412   4.106   0.043   2.649  0.0429  1.6163 -0.9017
  373SOL     MW 4413   4.105   0.074   2.729 -0.0084 -0.0058 -0.0049
  374SOL     OW 4414   3.684   1.853   0.072  0.0433 -0.2647 -0.6591
  374SOL    HW1 4415   3.619   1.894   0.015  0.4078  0.2108 -0.7360
  374SOL    HW2 4416   3.633   1.783   0.113  0.8440  0.7961  2.4344
  374SOL     MW 4417   3.669   1.849   0.070 -0.0084 -0.0058 -0.0049
   5.16609   5.16609   3.02170
