# Supplementary material for: Resolving liquid-to-glass transitions of water under soft nanoconfinement
Source: Nat Commun. 2026 May 8;17:6224. doi: 10.1038/s41467-026-72955-y (PMC13369869; doi:10.1038/s41467-026-72955-y)
Supplement: Supplementary file 3 — Supplementary Data 1 [file 41467_2026_72955_MOESM3_ESM.zip › 260K/sim5/final.gro]

Lamellar phy in tip4pice water
 4489
    1phy    C35    1   3.224   0.825   1.805  0.2673  0.1264 -0.2700
    1phy    C33    2   3.324   0.934   1.817 -0.5927 -0.1334  0.0362
    1phy    C34    3   3.413   0.919   1.693  0.2486  0.1121 -0.1462
    1phy    C32    4   3.273   1.071   1.859 -0.5471 -0.0807 -1.1816
    1phy    C31    5   3.369   1.152   1.953 -0.7329  0.6808  0.2866
    1phy    C30    6   3.294   1.266   2.020  0.2601  0.1312 -0.5495
    1phy    C28    7   3.376   1.348   2.127  0.4024  0.0337 -1.1113
    1phy    C29    8   3.363   1.500   2.119  0.2335 -0.4769 -0.3439
    1phy    C27    9   3.345   1.304   2.273  0.0259  0.2904  0.4091
    1phy    C26   10   3.447   1.204   2.331 -0.0583 -0.4760 -0.0066
    1phy    C25   11   3.409   1.172   2.477 -0.2275  0.2425  0.0506
    1phy    C23   12   3.509   1.085   2.561 -0.4041  0.3534 -0.3533
    1phy    C24   13   3.579   1.160   2.679 -0.1117  0.3876 -0.0482
    1phy    C22   14   3.449   0.947   2.594 -0.4025 -0.2016 -0.1609
    1phy    C21   15   3.554   0.839   2.618  0.2047  0.3912  0.6310
    1phy    C20   16   3.478   0.706   2.642  0.5101 -0.2684  0.0166
    1phy    C18   17   3.560   0.574   2.689 -0.2658  0.1877 -0.1153
    1phy    O01   18   3.614   0.607   2.818 -0.4549  0.4671  0.1975
    1phy    H01   19   3.614   0.545   2.888  0.8577 -0.5717 -0.6750
    1phy    C19   20   3.448   0.469   2.719 -0.0131  0.9502  0.3669
    1phy    C13   21   3.673   0.519   2.586 -0.3851  0.0352  0.0789
    1phy     H3   22   3.624   0.489   2.489 -0.3269  1.5213 -0.4352
    1phy    O33   23   3.726   0.397   2.633  0.1422  0.3394  0.0606
    1phy    H1B   24   3.787   0.415   2.703 -0.7023  0.5573  0.7565
    1phy    C12   25   3.796   0.607   2.539 -0.3163  0.6466  0.0048
    1phy    O11   26   3.897   0.632   2.633 -0.3146 -0.3386 -0.0258
    1phy    H1A   27   3.866   0.677   2.710  1.6153 -0.0060  0.6107
    2phy    C35   28   0.091   0.070   1.724  0.3023  0.0276  0.3216
    2phy    C33   29  -0.037   0.066   1.638  0.3645 -0.0957  0.0745
    2phy    C34   30  -0.112  -0.063   1.656 -0.3372 -0.7637 -0.1628
    2phy    C32   31  -0.135   0.183   1.655 -0.2355  1.0557  0.2796
    2phy    C31   32  -0.109   0.307   1.573 -0.1775  0.6202 -0.6225
    2phy    C30   33  -0.167   0.431   1.639  0.4744 -0.5188  0.0384
    2phy    C28   34  -0.155   0.565   1.558  0.0166  0.0176 -0.2401
    2phy    C29   35  -0.270   0.661   1.593  0.3944  0.3006 -0.0048
    2phy    C27   36  -0.015   0.630   1.563  0.1050  0.9924 -0.7222
    2phy    C26   37   0.019   0.707   1.434 -0.5681  0.1162  0.0686
    2phy    C25   38   0.148   0.789   1.430  0.3688  0.4447  0.3837
    2phy    C23   39   0.162   0.889   1.308  0.1310 -0.3443  0.4342
    2phy    C24   40   0.114   1.029   1.357 -0.7521  0.1825  0.6524
    2phy    C22   41   0.298   0.867   1.238 -0.5953  0.2623  0.0513
    2phy    C21   42   0.302   0.914   1.094 -0.5043 -0.4007  0.2345
    2phy    C20   43   0.424   0.869   1.019 -0.5077 -0.2345 -0.5845
    2phy    C18   44   0.435   0.864   0.863  0.3323 -0.4921 -0.2224
    2phy    O01   45   0.323   0.785   0.804  0.2203 -0.2197 -0.1315
    2phy    H01   46   0.244   0.806   0.850 -0.0569 -2.9390  0.7837
    2phy    C19   47   0.566   0.788   0.841 -0.1482 -0.5123 -0.0109
    2phy    C13   48   0.430   1.013   0.798 -0.3881 -0.2780  0.3528
    2phy     H3   49   0.328   1.052   0.821 -0.2044  1.5581 -1.6170
    2phy    O33   50   0.499   1.120   0.855 -0.0654 -0.3538 -0.0676
    2phy    H1B   51   0.443   1.193   0.838 -1.8553 -1.2133  1.7017
    2phy    C12   52   0.391   1.037   0.643 -0.7468 -0.2380 -0.1181
    2phy    O11   53   0.485   0.992   0.546 -0.2665 -0.1258  0.0794
    2phy    H1A   54   0.562   1.034   0.579 -0.2504 -0.8359  0.9559
    3phy    C35   55   4.915   0.691   1.145  0.1585 -0.4666 -0.0357
    3phy    C33   56   4.807   0.781   1.215 -0.2922 -0.6506  0.2781
    3phy    C34   57   4.859   0.912   1.272 -0.0187 -0.3860  0.3284
    3phy    C32   58   4.679   0.812   1.135 -0.0635 -0.0065 -0.1132
    3phy    C31   59   4.569   0.704   1.130 -0.0469 -0.3412  0.0863
    3phy    C30   60   4.439   0.758   1.077  0.3034 -0.2899 -0.2115
    3phy    C28   61   4.316   0.667   1.063 -0.2049 -0.1976 -0.8793
    3phy    C29   62   4.201   0.717   1.142  0.5799 -0.5427  0.3661
    3phy    C27   63   4.279   0.638   0.917  0.4598  0.1607 -0.3608
    3phy    C26   64   4.335   0.503   0.865 -0.5322 -0.7088 -0.3656
    3phy    C25   65   4.325   0.496   0.715  0.1461 -0.0504 -0.6174
    3phy    C23   66   4.377   0.383   0.637  0.3051  0.0177 -0.1448
    3phy    C24   67   4.280   0.268   0.647  0.1688  0.0529 -0.4629
    3phy    C22   68   4.380   0.414   0.484  0.2870  0.1920  0.0192
    3phy    C21   69   4.519   0.389   0.431  0.0485 -0.1608  0.2004
    3phy    C20   70   4.532   0.416   0.284  0.1104  0.6189  0.0385
    3phy    C18   71   4.674   0.397   0.215 -0.0382  0.6190  0.7045
    3phy    O01   72   4.754   0.505   0.261  0.3761  0.4183  0.3533
    3phy    H01   73   4.706   0.563   0.317  0.9046  0.1571  1.0953
    3phy    C19   74   4.641   0.430   0.067  0.0958 -0.1112 -0.0530
    3phy    C13   75   4.740   0.246   0.225  0.1542  0.6290 -0.1616
    3phy     H3   76   4.752   0.225   0.334  0.8823  0.2244 -0.3116
    3phy    O33   77   4.654   0.131   0.192 -0.3624  0.3588 -0.5085
    3phy    H1B   78   4.693   0.048   0.213 -0.4485  1.1915  4.0027
    3phy    C12   79   4.902   0.219   0.228 -0.5531 -0.0443 -0.0266
    3phy    O11   80   4.985   0.324   0.278  0.2454  0.0598  0.0214
    3phy    H1A   81   4.940   0.389   0.328 -0.8668 -1.3602  0.9480
    4phy    C35   82   0.926   4.063   1.780 -0.6829 -0.6292  0.7993
    4phy    C33   83   0.874   4.194   1.721  0.3448  0.5330 -0.3483
    4phy    C34   84   0.911   4.192   1.574  0.4806  0.2147  0.3706
    4phy    C32   85   0.721   4.185   1.729  0.0251  0.1292 -0.6311
    4phy    C31   86   0.658   4.297   1.815  0.4528  0.0861 -0.5046
    4phy    C30   87   0.509   4.294   1.827  0.1682  0.5219  0.0070
    4phy    C28   88   0.448   4.419   1.903 -0.3712 -0.4767  0.0127
    4phy    C29   89   0.361   4.516   1.820 -0.0158  0.1510 -0.5611
    4phy    C27   90   0.366   4.359   2.019  0.0965 -0.0098  0.0005
    4phy    C26   91   0.373   4.427   2.153 -0.4234  0.1111  0.1222
    4phy    C25   92   0.251   4.376   2.237  0.1736  0.3762 -0.2690
    4phy    C23   93   0.228   4.419   2.382  0.0475  0.7971  0.1674
    4phy    C24   94   0.081   4.444   2.396  0.0799 -0.1535 -0.3695
    4phy    C22   95   0.269   4.303   2.472  0.1882  0.3830 -0.1428
    4phy    C21   96   0.343   4.335   2.598 -0.4419 -0.2783  0.0816
    4phy    C20   97   0.405   4.201   2.645 -0.1150  0.4295  0.5172
    4phy    C18   98   0.462   4.186   2.793  0.0704 -0.0526 -0.4782
    4phy    O01   99   0.361   4.223   2.888  0.6833 -0.7851 -0.1660
    4phy    H01  100   0.392   4.220   2.977  0.3412 -0.1893 -0.0137
    4phy    C19  101   0.455   4.031   2.808 -0.9129 -0.3575  0.0767
    4phy    C13  102   0.612   4.251   2.816  0.3553  0.2975 -0.0191
    4phy     H3  103   0.668   4.243   2.719  0.9183  2.7076  0.0620
    4phy    O33  104   0.696   4.180   2.904  0.1932 -0.1830 -0.4521
    4phy    H1B  105   0.657   4.197   2.988 -0.1409  1.3479 -0.8744
    4phy    C12  106   0.608   4.411   2.855 -0.0120  0.7995  0.2803
    4phy    O11  107   0.524   4.437   2.966 -0.1843  0.9664  0.2127
    4phy    H1A  108   0.434   4.440   2.937 -0.2143 -0.0350  0.1526
    5phy    C35  109   4.956   4.464   2.100 -0.0074 -0.2676  0.1584
    5phy    C33  110   4.986   4.483   1.955 -0.0242  0.3072  0.0103
    5phy    C34  111   5.114   4.406   1.918  0.0792  0.0230 -0.0634
    5phy    C32  112   4.865   4.442   1.859  0.1986  0.0543 -0.4859
    5phy    C31  113   4.763   4.556   1.824 -0.2290 -0.9854  0.5476
    5phy    C30  114   4.644   4.504   1.750  0.5710 -0.3478 -0.5375
    5phy    C28  115   4.551   4.609   1.709  0.9530 -0.1158 -0.0707
    5phy    C29  116   4.527   4.606   1.563  0.1989  0.5705 -0.2215
    5phy    C27  117   4.419   4.595   1.789  0.2303 -0.1107  0.5997
    5phy    C26  118   4.383   4.712   1.881 -0.0296 -0.4884  0.2251
    5phy    C25  119   4.235   4.721   1.925 -0.4606  0.4492  0.1888
    5phy    C23  120   4.216   4.812   2.052 -0.0364 -0.0440 -0.7686
    5phy    C24  121   4.178   4.955   2.016 -0.3552 -0.4056 -0.5374
    5phy    C22  122   4.117   4.749   2.153 -0.0097  0.5620 -0.4283
    5phy    C21  123   4.143   4.754   2.309  0.1893  0.0997 -0.4164
    5phy    C20  124   4.022   4.703   2.392  0.3730 -0.0399 -0.1829
    5phy    C18  125   4.041   4.690   2.551  0.4996  0.1733 -0.1444
    5phy    O01  126   4.071   4.816   2.607 -0.1861 -0.1888  0.0329
    5phy    H01  127   4.086   4.806   2.700  1.2533 -2.2824 -0.3465
    5phy    C19  128   3.897   4.654   2.596 -0.2814 -0.3300  0.1347
    5phy    C13  129   4.150   4.582   2.606  0.0337 -0.9609 -0.5208
    5phy     H3  130   4.152   4.492   2.539 -1.1062 -2.0947  0.9200
    5phy    O33  131   4.118   4.523   2.731 -0.2161 -0.3124  0.3925
    5phy    H1B  132   4.127   4.589   2.797 -0.0382  0.1101 -0.0535
    5phy    C12  133   4.303   4.636   2.613 -0.1903  0.2883 -0.6149
    5phy    O11  134   4.325   4.741   2.706  0.4694  0.0917  0.0134
    5phy    H1A  135   4.274   4.813   2.674  1.4219  1.2050  0.8915
    6phy    C35  136   0.310   1.686   1.709 -0.0340 -0.4295  0.2046
    6phy    C33  137   0.211   1.788   1.665  0.3062  0.4405 -0.0062
    6phy    C34  138   0.112   1.801   1.777 -0.5921  0.5431 -0.3270
    6phy    C32  139   0.268   1.913   1.590 -0.1496  0.3327 -0.7081
    6phy    C31  140   0.164   1.987   1.505 -0.0749 -0.0695  0.1205
    6phy    C30  141   0.208   2.119   1.435 -0.2660 -0.1946  0.5449
    6phy    C28  142   0.108   2.164   1.325  0.4524 -0.2455 -0.6521
    6phy    C29  143  -0.006   2.257   1.384 -0.6853 -0.0261  0.2206
    6phy    C27  144   0.177   2.219   1.205 -0.2083  0.2666 -0.5470
    6phy    C26  145   0.127   2.170   1.069  0.3266  0.0033  0.5980
    6phy    C25  146   0.211   2.224   0.953  0.4248 -0.3973 -0.2257
    6phy    C23  147   0.155   2.212   0.815 -0.7984 -0.0439 -0.0653
    6phy    C24  148   0.146   2.351   0.750  0.2133  0.1642  0.5528
    6phy    C22  149   0.246   2.122   0.728  0.0016  0.7746  0.4854
    6phy    C21  150   0.172   2.011   0.655  0.3625 -0.0732  0.1582
    6phy    C20  151   0.259   1.973   0.532  0.0873  0.0571 -0.0949
    6phy    C18  152   0.235   1.853   0.439  0.3635 -0.0856  0.3560
    6phy    O01  153   0.243   1.725   0.505  0.1145  0.1256  0.1181
    6phy    H01  154   0.330   1.717   0.539  0.7866  0.6421 -1.4020
    6phy    C19  155   0.351   1.860   0.340 -0.4994  0.3854 -0.1056
    6phy    C13  156   0.091   1.867   0.362  0.1373  0.0775  0.0438
    6phy     H3  157   0.019   1.881   0.446 -0.8465  0.3036 -0.8190
    6phy    O33  158   0.059   1.982   0.288  0.0855 -0.0137 -0.2810
    6phy    H1B  159   0.114   2.055   0.309 -0.6732  0.4947 -0.0283
    6phy    C12  160   0.002   1.745   0.317 -0.8976 -0.2199 -0.1607
    6phy    O11  161   0.028   1.626   0.381  0.0333  0.9450 -0.5732
    6phy    H1A  162   0.108   1.632   0.431 -0.0650  1.2595 -0.4521
    7phy    C35  163   0.269   4.915   1.946 -0.2390  0.5345  0.2069
    7phy    C33  164   0.278   4.991   2.080 -0.7390  0.1865  0.6537
    7phy    C34  165   0.229   4.894   2.188  0.4391 -0.3499 -0.1082
    7phy    C32  166   0.416   5.054   2.080  0.3541  0.5254 -0.4444
    7phy    C31  167   0.445   5.167   2.179  0.5052 -0.5606 -0.2739
    7phy    C30  168   0.573   5.240   2.156 -0.1904 -0.1351  0.1582
    7phy    C28  169   0.619   5.339   2.266 -0.2131 -0.3504 -0.0948
    7phy    C29  170   0.762   5.309   2.314 -0.6211 -0.9762 -0.1382
    7phy    C27  171   0.604   5.483   2.218 -0.5059 -0.0768  0.8250
    7phy    C26  172   0.550   5.568   2.333 -0.4663  0.0236 -0.0796
    7phy    C25  173   0.520   5.714   2.290  0.4937  0.3348  0.3101
    7phy    C23  174   0.462   5.801   2.403  0.3231 -0.0958 -0.6392
    7phy    C24  175   0.518   5.945   2.394  0.0053  0.6572  0.2721
    7phy    C22  176   0.307   5.805   2.399  0.4427  0.0093 -0.2497
    7phy    C21  177   0.236   5.682   2.460  0.6092  0.1085 -0.0850
    7phy    C20  178   0.087   5.681   2.436  0.0404  0.2981 -0.2924
    7phy    C18  179  -0.002   5.564   2.500  0.0906  0.0710 -0.1233
    7phy    O01  180   0.041   5.531   2.634 -0.3912  0.1235 -0.2306
    7phy    H01  181   0.118   5.478   2.634 -0.9359 -0.6971 -1.5135
    7phy    C19  182  -0.135   5.641   2.529 -0.2859  0.1178  0.7983
    7phy    C13  183  -0.020   5.429   2.409 -0.3306 -0.2256 -0.1608
    7phy     H3  184  -0.043   5.456   2.303  0.6711  0.3014 -0.2576
    7phy    O33  185  -0.136   5.352   2.442 -0.4407  0.0035  0.1314
    7phy    H1B  186  -0.216   5.399   2.429 -0.5211 -0.1768 -0.0324
    7phy    C12  187   0.102   5.326   2.396  0.2958  0.2112 -0.3231
    7phy    O11  188   0.108   5.243   2.511  0.8404  0.0600 -0.2114
    7phy    H1A  189   0.019   5.245   2.540  0.7886  1.7977 -0.3765
    8phy    C35  190   0.202   0.274   1.381 -0.2962 -0.8004 -0.0518
    8phy    C33  191   0.335   0.326   1.424  0.2616  0.4533  0.0610
    8phy    C34  192   0.366   0.268   1.561  0.0938  0.5783 -0.1159
    8phy    C32  193   0.434   0.276   1.322  0.0888  0.6914 -0.1470
    8phy    C31  194   0.550   0.368   1.284  0.0464  0.2263 -0.5024
    8phy    C30  195   0.644   0.308   1.173  0.4830  0.0539 -0.2356
    8phy    C28  196   0.757   0.408   1.136  0.1086  0.8782  0.2114
    8phy    C29  197   0.886   0.393   1.218 -0.1522 -0.1210 -0.0331
    8phy    C27  198   0.801   0.378   0.988  0.1219 -0.3563  0.1550
    8phy    C26  199   0.714   0.431   0.869 -0.2597  0.1070  0.0947
    8phy    C25  200   0.794   0.417   0.736  0.3247 -0.4236 -0.0445
    8phy    C23  201   0.758   0.496   0.606  0.7690  0.5699  0.4244
    8phy    C24  202   0.877   0.510   0.511  0.1538  0.4200 -0.2728
    8phy    C22  203   0.630   0.445   0.534  0.0992  0.5278 -0.3513
    8phy    C21  204   0.524   0.555   0.519  1.1299  0.1066  0.6569
    8phy    C20  205   0.379   0.500   0.508  0.3427 -0.5781 -0.2914
    8phy    C18  206   0.272   0.608   0.461 -0.0169 -0.1503 -0.1292
    8phy    O01  207   0.268   0.720   0.552  0.3392  0.5220  0.3827
    8phy    H01  208   0.270   0.682   0.638  2.7041 -0.1922  0.0884
    8phy    C19  209   0.142   0.525   0.488 -0.2569 -0.2094  0.3509
    8phy    C13  210   0.281   0.664   0.309 -0.5934  0.6580  0.2391
    8phy     H3  211   0.377   0.721   0.311 -0.5193  0.5176  1.8459
    8phy    O33  212   0.318   0.567   0.203  0.1511  0.0928 -0.3479
    8phy    H1B  213   0.381   0.615   0.153  0.9405 -0.4852  0.0704
    8phy    C12  214   0.221   0.797   0.253  1.1187  0.2532 -0.4011
    8phy    O11  215   0.182   0.886   0.352  0.3226  0.5382 -0.0508
    8phy    H1A  216   0.199   0.838   0.431  1.7391  0.4079 -0.4061
    9phy    C35  217   3.763   1.307   1.960  0.2753 -0.2228  0.3797
    9phy    C33  218   3.826   1.193   1.884  0.2946  0.4159  0.2866
    9phy    C34  219   3.757   1.188   1.750  0.1026  0.4445 -0.0991
    9phy    C32  220   3.981   1.196   1.884 -0.6461 -0.0093 -0.2896
    9phy    C31  221   4.052   1.062   1.914 -0.1919 -0.8226 -0.3126
    9phy    C30  222   4.201   1.067   1.912  0.0118 -0.4213  0.2444
    9phy    C28  223   4.268   0.937   1.955  0.2507 -0.1125 -0.1570
    9phy    C29  224   4.365   0.880   1.846 -0.0362 -0.1817  0.4271
    9phy    C27  225   4.338   0.964   2.092 -0.4023  0.6708  0.2150
    9phy    C26  226   4.383   0.846   2.181  0.0762  0.5094  0.5133
    9phy    C25  227   4.425   0.888   2.313 -0.4484 -0.3508 -0.8755
    9phy    C23  228   4.459   0.767   2.408  0.9840  0.0637 -0.7913
    9phy    C24  229   4.594   0.800   2.468  0.1309 -0.3538  0.0072
    9phy    C22  230   4.354   0.733   2.519  0.3986 -0.1179 -0.0325
    9phy    C21  231   4.324   0.589   2.561  0.3646  0.2187  0.6993
    9phy    C20  232   4.248   0.591   2.696  0.0026  0.2431 -0.2552
    9phy    C18  233   4.232   0.464   2.783  0.1567 -0.6070  0.3805
    9phy    O01  234   4.361   0.408   2.801  0.3031  0.2433 -0.4244
    9phy    H01  235   4.432   0.468   2.815  0.1316  0.7493 -1.5725
    9phy    C19  236   4.189   0.520   2.921 -0.5735  0.1777  0.0628
    9phy    C13  237   4.140   0.348   2.721 -0.1269  0.6463  0.1007
    9phy     H3  238   4.171   0.327   2.615 -0.5960 -2.8664  0.5545
    9phy    O33  239   3.999   0.386   2.712  0.4297 -0.0926 -0.3052
    9phy    H1B  240   3.987   0.458   2.654  0.3976 -1.5980 -2.2657
    9phy    C12  241   4.151   0.204   2.779 -0.0556  0.3032  0.0315
    9phy    O11  242   4.094   0.106   2.702 -0.2821  0.1763  0.2951
    9phy    H1A  243   4.003   0.129   2.690 -0.9595 -2.2673  0.2842
   10phy    C35  244   0.023   1.279   1.658  0.2275  0.3966  0.0336
   10phy    C33  245  -0.056   1.160   1.709  0.3715 -0.1786  0.3545
   10phy    C34  246  -0.007   1.126   1.852 -0.3679 -0.2077  0.9144
   10phy    C32  247  -0.206   1.197   1.717 -0.2104 -0.2352 -0.5065
   10phy    C31  248  -0.289   1.170   1.597  0.3702  0.3320 -0.5126
   10phy    C30  249  -0.444   1.193   1.632  0.2574 -0.9168  0.5854
   10phy    C28  250  -0.539   1.152   1.515 -0.1146 -0.1999  0.2841
   10phy    C29  251  -0.672   1.108   1.570 -0.0041  0.5488 -0.1344
   10phy    C27  252  -0.559   1.261   1.406 -0.6477 -0.0233  0.0290
   10phy    C26  253  -0.564   1.216   1.258 -0.2444  0.2008 -0.4060
   10phy    C25  254  -0.533   1.335   1.173  0.0228  0.5611  1.3223
   10phy    C23  255  -0.518   1.306   1.018 -0.4338  0.1543 -0.9999
   10phy    C24  256  -0.597   1.407   0.939 -0.1433 -0.0123  0.0584
   10phy    C22  257  -0.366   1.314   0.978  0.2563 -0.0544  0.0095
   10phy    C21  258  -0.276   1.195   0.985  0.4431 -0.2334  0.4462
   10phy    C20  259  -0.134   1.244   0.959  0.3069 -0.7102  0.4535
   10phy    C18  260  -0.015   1.136   0.936  0.1184 -0.6176  0.1888
   10phy    O01  261  -0.031   1.032   1.031  0.0660  0.1613  0.5757
   10phy    H01  262  -0.049   1.070   1.115 -3.7721  1.2680 -0.4887
   10phy    C19  263   0.119   1.214   0.969  0.5692  0.1639  0.6451
   10phy    C13  264  -0.020   1.067   0.791  0.2384 -0.5926  0.4381
   10phy     H3  265  -0.120   1.017   0.791  0.3319 -0.7924 -0.2469
   10phy    O33  266  -0.043   1.161   0.685 -0.6331 -0.1431  0.3866
   10phy    H1B  267   0.041   1.171   0.644 -0.8229 -0.6220 -0.1344
   10phy    C12  268   0.039   0.931   0.748  0.2603 -0.5007  0.0246
   10phy    O11  269   0.093   0.857   0.855  0.0086  0.0628  0.1922
   10phy    H1A  270   0.051   0.890   0.932 -0.3714 -3.2374  1.5423
   11phy    C35  271   4.263   1.749   2.472 -0.2734 -0.4487 -0.8060
   11phy    C33  272   4.263   1.594   2.471 -0.1750 -0.7025 -0.0205
   11phy    C34  273   4.280   1.561   2.328 -0.0215 -0.6164 -0.2688
   11phy    C32  274   4.365   1.520   2.559  0.5679 -0.4048  0.2157
   11phy    C31  275   4.304   1.492   2.701  0.2487  0.0344  0.8019
   11phy    C30  276   4.410   1.483   2.817 -0.0654 -0.3036  0.5068
   11phy    C28  277   4.370   1.496   2.965 -0.4247  0.2398 -0.4376
   11phy    C29  278   4.326   1.367   3.031 -0.3396  0.7238  0.2394
   11phy    C27  279   4.497   1.549   3.033  0.0226 -0.4114  0.0294
   11phy    C26  280   4.487   1.624   3.164  0.6440  0.4041  0.0002
   11phy    C25  281   4.623   1.669   3.225  0.3307 -0.0927 -0.1995
   11phy    C23  282   4.601   1.749   3.359  0.0902 -0.1075  0.0376
   11phy    C24  283   4.575   1.649   3.471 -0.2323 -0.2256  0.2425
   11phy    C22  284   4.725   1.820   3.411  0.6780 -0.2509 -0.0758
   11phy    C21  285   4.740   1.968   3.361  0.4490 -0.5556  0.4018
   11phy    C20  286   4.841   2.056   3.438  0.4561 -0.9251  0.2428
   11phy    C18  287   4.860   2.209   3.402 -0.1555 -0.7727  0.7599
   11phy    O01  288   4.725   2.271   3.396 -0.3347  0.1682  0.3077
   11phy    H01  289   4.728   2.339   3.332 -0.0041 -1.8620 -2.0000
   11phy    C19  290   4.951   2.261   3.515  0.0316 -0.6643 -0.1974
   11phy    C13  291   4.915   2.222   3.248  0.4336 -0.3005  0.0255
   11phy     H3  292   4.857   2.154   3.181  0.7518 -0.7823  0.2249
   11phy    O33  293   5.050   2.171   3.232  0.2884  0.3549  0.1731
   11phy    H1B  294   5.060   2.103   3.297  0.3724 -0.5005 -0.7169
   11phy    C12  295   4.905   2.361   3.177 -0.1603  0.2463  0.4715
   11phy    O11  296   4.784   2.435   3.197  0.1012  0.1143 -0.2088
   11phy    H1A  297   4.753   2.489   3.126  0.9595 -0.1526 -0.7977
   12phy    C35  298   4.551   1.223   2.243 -0.7917  0.2374  0.0719
   12phy    C33  299   4.603   1.284   2.111 -0.1684  0.0226 -1.0965
   12phy    C34  300   4.488   1.348   2.025  0.3392  0.4697 -0.5753
   12phy    C32  301   4.711   1.390   2.146  0.3210  0.9071  0.1946
   12phy    C31  302   4.850   1.339   2.102  0.2734 -0.1372 -0.2833
   12phy    C30  303   4.951   1.458   2.102 -0.4638  0.1665 -0.3835
   12phy    C28  304   5.092   1.425   2.144 -0.2919 -0.1121 -0.3151
   12phy    C29  305   5.186   1.461   2.035 -0.6402  0.1026 -0.3581
   12phy    C27  306   5.138   1.495   2.274  0.2987  0.6074 -0.1599
   12phy    C26  307   5.247   1.415   2.348  0.3911  0.0031 -0.1965
   12phy    C25  308   5.264   1.478   2.490 -0.0823 -0.4881  0.1820
   12phy    C23  309   5.387   1.461   2.583 -0.8202  0.0536  0.6998
   12phy    C24  310   5.508   1.540   2.523 -0.5114  0.5165 -0.4157
   12phy    C22  311   5.351   1.506   2.724 -0.0156  0.7773 -0.0663
   12phy    C21  312   5.435   1.440   2.830 -0.2425  0.3526 -0.2482
   12phy    C20  313   5.386   1.472   2.973 -0.1940 -0.0912  0.3180
   12phy    C18  314   5.489   1.437   3.085  0.0739 -0.3403  0.1608
   12phy    O01  315   5.602   1.517   3.066 -0.1004  0.9145  0.2280
   12phy    H01  316   5.580   1.608   3.077  2.0211  1.6452 -0.9625
   12phy    C19  317   5.406   1.498   3.201 -0.0411  0.3268  0.1010
   12phy    C13  318   5.528   1.281   3.103 -0.1750  0.2959 -0.7694
   12phy     H3  319   5.563   1.245   3.003 -0.1986 -1.6110 -0.1344
   12phy    O33  320   5.417   1.193   3.128 -0.4748 -0.2236 -0.2506
   12phy    H1B  321   5.381   1.202   3.215 -2.8458  2.1917 -1.3153
   12phy    C12  322   5.645   1.242   3.206  0.4740 -0.1295 -0.3242
   12phy    O11  323   5.707   1.122   3.172 -0.6435 -0.2877  0.1724
   12phy    H1A  324   5.712   1.072   3.251  0.5463  0.3682  0.5473
   13phy    C35  325   0.344   3.539   1.762  0.1433  0.5269 -0.0296
   13phy    C33  326   0.309   3.431   1.662 -0.2139 -0.0427 -0.1533
   13phy    C34  327   0.443   3.391   1.612  0.1150  0.0760  0.1477
   13phy    C32  328   0.266   3.299   1.730  0.0297 -0.5372  0.3346
   13phy    C31  329   0.118   3.273   1.752  0.0665 -0.0826 -0.4339
   13phy    C30  330   0.091   3.135   1.802  0.5384 -0.2973 -0.5796
   13phy    C28  331  -0.058   3.100   1.829  0.0214  0.0636  0.2193
   13phy    C29  332  -0.120   3.035   1.701  0.1452 -0.2893 -0.3448
   13phy    C27  333  -0.094   2.999   1.937  0.2652 -0.1540 -0.2013
   13phy    C26  334  -0.103   3.061   2.082  0.2582  0.6691  0.1345
   13phy    C25  335  -0.161   2.962   2.193  0.2161 -0.1459  0.0873
   13phy    C23  336  -0.177   3.025   2.336  0.2961  0.2179  1.1357
   13phy    C24  337  -0.289   3.133   2.357  0.8332  0.0112  0.0677
   13phy    C22  338  -0.201   2.905   2.430  0.4342  0.1269 -0.1210
   13phy    C21  339  -0.110   2.893   2.551 -0.6738  0.9328  0.3204
   13phy    C20  340  -0.134   2.761   2.610  0.5734 -0.0904  0.1977
   13phy    C18  341  -0.073   2.704   2.743  0.3129 -1.1279  0.0332
   13phy    O01  342  -0.087   2.796   2.856 -0.3972  0.5099  0.3819
   13phy    H01  343  -0.029   2.869   2.845  2.2047 -1.5237 -0.3319
   13phy    C19  344  -0.178   2.599   2.786 -0.5729 -0.3181 -0.4880
   13phy    C13  345   0.075   2.639   2.742  0.0266  0.1401 -0.4252
   13phy     H3  346   0.086   2.575   2.651 -1.1888 -1.4982  0.5352
   13phy    O33  347   0.111   2.545   2.851 -0.4071 -0.7646  0.2847
   13phy    H1B  348   0.126   2.599   2.926  0.2967  1.4706 -1.3380
   13phy    C12  349   0.191   2.747   2.736 -0.0241  0.3984  0.1415
   13phy    O11  350   0.313   2.687   2.701 -0.2157  0.4254 -0.3973
   13phy    H1A  351   0.305   2.614   2.642  1.5870 -0.3811  0.2599
   14phy    C35  352   0.722   3.844   1.228 -0.3791 -0.5524  0.0801
   14phy    C33  353   0.611   3.896   1.321 -0.4337  0.0640 -0.2792
   14phy    C34  354   0.638   3.828   1.454  0.4395 -0.8430 -0.1679
   14phy    C32  355   0.609   4.049   1.319 -0.8304  0.1126 -0.4552
   14phy    C31  356   0.473   4.109   1.291 -0.5801 -0.5083 -0.7075
   14phy    C30  357   0.487   4.262   1.312 -0.5268 -0.1689 -0.0447
   14phy    C28  358   0.346   4.330   1.313 -0.1573 -0.2255 -0.2287
   14phy    C29  359   0.308   4.368   1.451 -0.2097  0.3305 -0.2732
   14phy    C27  360   0.343   4.462   1.234 -0.1637  0.1674 -0.2578
   14phy    C26  361   0.314   4.448   1.086 -0.6947  0.0519  0.4652
   14phy    C25  362   0.306   4.584   1.009  0.4400 -0.1576  0.2198
   14phy    C23  363   0.213   4.579   0.884  0.2052  0.0529  0.5527
   14phy    C24  364   0.145   4.717   0.869 -0.2030  0.2517 -0.2792
   14phy    C22  365   0.295   4.569   0.754  0.2618 -0.5066 -0.5636
   14phy    C21  366   0.267   4.434   0.690 -0.3301 -0.8882  0.2702
   14phy    C20  367   0.346   4.434   0.554  0.6331  0.4434 -0.1380
   14phy    C18  368   0.356   4.301   0.467  0.2516  0.0930  0.3577
   14phy    O01  369   0.391   4.189   0.546  0.1065 -0.5242 -0.3361
   14phy    H01  370   0.481   4.191   0.571  0.2142 -0.6646 -0.7064
   14phy    C19  371   0.464   4.327   0.357  0.4715 -0.1860 -0.1228
   14phy    C13  372   0.216   4.258   0.396 -0.2773  1.1369 -0.6698
   14phy     H3  373   0.151   4.245   0.486  0.9149  2.0286  0.3663
   14phy    O33  374   0.148   4.356   0.331  0.3777 -0.4357 -0.0108
   14phy    H1B  375   0.204   4.383   0.261  1.4397 -2.9073 -0.1926
   14phy    C12  376   0.177   4.113   0.342 -0.0838  1.2067 -0.3268
   14phy    O11  377   0.247   3.999   0.401  0.5329  0.2956  0.2834
   14phy    H1A  378   0.293   4.034   0.475  1.1350 -0.6266  0.3566
   15phy    C35  379   0.346   3.947   2.063 -0.4133 -0.8022 -0.2118
   15phy    C33  380   0.480   3.905   2.116  0.5115  0.7430  0.2028
   15phy    C34  381   0.536   3.767   2.078  0.4883  0.1874  0.5065
   15phy    C32  382   0.574   4.025   2.106  0.4438  0.6978 -0.0828
   15phy    C31  383   0.631   4.097   2.230  0.1095  0.0200 -0.2038
   15phy    C30  384   0.723   4.214   2.189  1.2462 -0.5032 -0.4613
   15phy    C28  385   0.778   4.293   2.304  0.3284 -0.2643 -0.0089
   15phy    C29  386   0.933   4.282   2.298  0.2885 -0.4013 -0.1751
   15phy    C27  387   0.731   4.442   2.299  0.2560 -0.2366  0.5683
   15phy    C26  388   0.732   4.527   2.429  0.2298  0.2147 -0.7912
   15phy    C25  389   0.647   4.654   2.408  0.0698  0.0961 -0.0849
   15phy    C23  390   0.632   4.744   2.526  0.4269 -0.2496 -0.6992
   15phy    C24  391   0.744   4.853   2.523 -0.2387 -0.1090 -0.1071
   15phy    C22  392   0.496   4.814   2.511 -0.8786 -0.0173 -0.0677
   15phy    C21  393   0.401   4.787   2.624 -0.6678  0.0789  0.2475
   15phy    C20  394   0.252   4.800   2.597  0.0591  0.0190  0.1167
   15phy    C18  395   0.143   4.814   2.712  0.3770 -0.7038  0.1040
   15phy    O01  396   0.194   4.923   2.798  0.1796 -0.4657  0.2634
   15phy    H01  397   0.210   5.001   2.748 -2.0329 -0.0516  0.0898
   15phy    C19  398   0.018   4.859   2.641  0.4601  0.2391  0.1952
   15phy    C13  399   0.116   4.678   2.804 -0.2106 -0.5203 -0.2672
   15phy     H3  400   0.098   4.595   2.731 -0.7676 -1.5336  0.9849
   15phy    O33  401  -0.004   4.677   2.872 -0.1425 -0.0006 -0.1635
   15phy    H1B  402   0.009   4.628   2.951 -1.4757 -0.1707 -0.0239
   15phy    C12  403   0.235   4.637   2.908 -0.2440 -0.7660  0.6208
   15phy    O11  404   0.234   4.500   2.950 -0.2039 -0.2152 -0.3163
   15phy    H1A  405   0.195   4.444   2.886 -2.9156  1.0477  0.0970
   16phy    C35  406   4.761   0.409   2.174 -0.1528 -0.4956  0.5885
   16phy    C33  407   4.759   0.302   2.064  0.1598 -0.1788 -0.2760
   16phy    C34  408   4.742   0.370   1.933  0.0229  0.5359  0.0390
   16phy    C32  409   4.867   0.197   2.080  0.0944  0.2212 -0.0401
   16phy    C31  410   4.818   0.052   2.053 -0.0440  0.1592  0.1912
   16phy    C30  411   4.931  -0.040   2.091  0.1832 -0.6239 -0.2934
   16phy    C28  412   4.881  -0.188   2.073 -0.4043 -0.4445  0.5330
   16phy    C29  413   4.967  -0.260   1.971 -0.3426  0.0614  0.2644
   16phy    C27  414   4.905  -0.255   2.206  0.1887  0.0495  0.6800
   16phy    C26  415   4.791  -0.351   2.245  1.0243  0.0570  0.2405
   16phy    C25  416   4.837  -0.429   2.368  0.1652  0.2987  0.2941
   16phy    C23  417   4.731  -0.507   2.445  0.2879 -0.0866 -0.7762
   16phy    C24  418   4.734  -0.648   2.394  0.4097 -0.4201 -0.4531
   16phy    C22  419   4.756  -0.505   2.597  0.1376  0.0286 -0.0633
   16phy    C21  420   4.749  -0.384   2.682  0.2735 -0.3515  0.1957
   16phy    C20  421   4.771  -0.434   2.824 -0.2803  0.0392  0.0629
   16phy    C18  422   4.751  -0.344   2.950  0.1241 -0.7615  0.4541
   16phy    O01  423   4.612  -0.302   2.949 -0.0589  0.0931 -0.1528
   16phy    H01  424   4.603  -0.240   2.879 -0.6373 -0.0585 -0.2178
   16phy    C19  425   4.764  -0.439   3.075 -0.2755  0.4517 -0.1592
   16phy    C13  426   4.838  -0.208   2.946  0.3126 -0.3068 -0.2873
   16phy     H3  427   4.844  -0.173   2.840  1.6342  0.2485 -0.0479
   16phy    O33  428   4.980  -0.234   2.964  0.3196 -0.0813  0.3107
   16phy    H1B  429   5.001  -0.319   2.930 -2.1444 -1.0374  1.0071
   16phy    C12  430   4.808  -0.085   3.042  0.6009  0.4286  0.2550
   16phy    O11  431   4.773  -0.111   3.179  0.1718 -0.1925  0.2958
   16phy    H1A  432   4.684  -0.141   3.175  0.3229 -0.5142 -0.9471
   17phy    C35  433   4.385   3.450   1.685 -0.2339 -0.1832 -0.1314
   17phy    C33  434   4.497   3.551   1.674 -0.0499 -0.9567 -0.5158
   17phy    C34  435   4.592   3.511   1.558 -0.3174 -0.0583 -0.4437
   17phy    C32  436   4.447   3.700   1.665 -0.2437 -0.2548 -0.3134
   17phy    C31  437   4.547   3.806   1.710  0.1975  0.2484  0.4590
   17phy    C30  438   4.494   3.953   1.706 -0.1667  1.2367 -0.5281
   17phy    C28  439   4.568   4.066   1.777 -0.0425 -1.1092 -0.2330
   17phy    C29  440   4.673   4.131   1.687  0.4329  0.0557  0.4526
   17phy    C27  441   4.462   4.168   1.823 -0.5070  0.4862 -0.0102
   17phy    C26  442   4.493   4.202   1.974  0.1565  0.2909  0.2123
   17phy    C25  443   4.401   4.319   2.017 -0.0265 -0.5958 -0.0955
   17phy    C23  444   4.398   4.321   2.170  0.7788  0.2974 -0.6011
   17phy    C24  445   4.409   4.463   2.221 -0.9001 -0.6267 -0.0453
   17phy    C22  446   4.262   4.268   2.224  0.4667  0.4918 -0.0439
   17phy    C21  447   4.262   4.170   2.340 -0.6900 -0.0186 -0.1228
   17phy    C20  448   4.123   4.133   2.383  0.6304  0.2045  0.2975
   17phy    C18  449   4.094   4.083   2.532 -0.3188  0.1534  0.6434
   17phy    O01  450   4.172   4.170   2.618  0.4187  0.2681  0.0328
   17phy    H01  451   4.243   4.116   2.650  1.4815  0.6717 -1.5438
   17phy    C19  452   3.945   4.112   2.556  0.1256 -0.4260  0.6074
   17phy    C13  453   4.143   3.925   2.554  0.1071 -0.4610 -0.4449
   17phy     H3  454   4.233   3.909   2.489 -0.4429  2.5852 -2.1517
   17phy    O33  455   4.054   3.828   2.503  0.3904 -0.2714 -0.3791
   17phy    H1B  456   3.965   3.856   2.516  0.1666 -1.5915  1.2954
   17phy    C12  457   4.197   3.878   2.696 -0.9575 -0.1943 -0.5745
   17phy    O11  458   4.275   3.980   2.758  0.5692 -0.0033  0.1197
   17phy    H1A  459   4.282   3.956   2.849 -1.0471 -0.0892  0.2379
   18phy    C35  460   1.036   4.135   1.033  0.4111 -0.2947 -0.0141
   18phy    C33  461   1.022   4.041   0.911 -0.9747  0.2363  0.2273
   18phy    C34  462   1.096   4.114   0.794 -0.5133  0.0025  0.3503
   18phy    C32  463   1.072   3.900   0.954  0.0188 -0.0501 -0.1953
   18phy    C31  464   1.012   3.789   0.865  0.4464  0.0894  0.6182
   18phy    C30  465   1.016   3.651   0.920  0.0472 -0.1506  0.2892
   18phy    C28  466   0.975   3.550   0.821  0.3127  0.0393 -0.0210
   18phy    C29  467   1.088   3.441   0.792  1.0898  0.2563 -0.2863
   18phy    C27  468   0.832   3.495   0.854  0.2895 -0.4145 -0.1305
   18phy    C26  469   0.739   3.447   0.748 -0.0085 -0.5087 -0.9804
   18phy    C25  470   0.603   3.421   0.813  0.3009 -0.1732  0.8412
   18phy    C23  471   0.504   3.347   0.722  0.3671 -0.4802 -0.1350
   18phy    C24  472   0.478   3.211   0.785 -0.0862  0.1538  0.0198
   18phy    C22  473   0.361   3.411   0.722  0.1199 -0.2321  0.2984
   18phy    C21  474   0.317   3.476   0.585  0.0781  0.0947 -0.1570
   18phy    C20  475   0.182   3.556   0.587 -0.2571  0.2535 -0.0050
   18phy    C18  476   0.159   3.651   0.467  0.4564  0.5545 -0.1037
   18phy    O01  477   0.256   3.749   0.452  0.0134 -0.3757  0.2007
   18phy    H01  478   0.225   3.831   0.417  0.2937 -0.1304  0.5203
   18phy    C19  479   0.036   3.727   0.521 -0.0502  0.0044  0.5135
   18phy    C13  480   0.125   3.574   0.326  0.2992 -0.3899 -0.2686
   18phy     H3  481   0.222   3.531   0.290  0.3196  0.4089 -1.2302
   18phy    O33  482   0.045   3.449   0.333  0.4637  0.4569 -0.2431
   18phy    H1B  483   0.064   3.399   0.410  1.1228  1.6292  0.3653
   18phy    C12  484   0.109   3.646   0.184  0.5569  0.3759 -0.1768
   18phy    O11  485   0.142   3.787   0.180 -0.0731  0.1881 -0.4100
   18phy    H1A  486   0.065   3.832   0.211 -0.2901  0.2870 -1.0780
   19phy    C35  487   2.886   4.617   1.203  0.9064  0.6422 -0.7753
   19phy    C33  488   2.997   4.648   1.304  0.0670  0.0074  0.3346
   19phy    C34  489   2.938   4.650   1.448 -0.1906  0.3303  0.1690
   19phy    C32  490   3.114   4.547   1.280 -0.3972  0.3833 -0.3006
   19phy    C31  491   3.260   4.591   1.305  0.3688  0.2970  0.2608
   19phy    C30  492   3.361   4.478   1.261  0.1177 -0.4486 -0.1196
   19phy    C28  493   3.506   4.502   1.301 -0.0656  0.2076 -0.6739
   19phy    C29  494   3.523   4.451   1.446  0.0552 -0.3700  0.1980
   19phy    C27  495   3.596   4.412   1.215  0.9921 -0.0377 -0.3110
   19phy    C26  496   3.742   4.450   1.185 -0.1941  0.3761 -0.1284
   19phy    C25  497   3.813   4.357   1.089  0.2808 -0.0189  0.5991
   19phy    C23  498   3.960   4.398   1.042  0.3509 -0.1829  0.3609
   19phy    C24  499   4.067   4.333   1.129  1.1599 -0.2354 -0.1050
   19phy    C22  500   3.982   4.378   0.892 -0.2034 -0.1510  0.2742
   19phy    C21  501   4.001   4.513   0.827  0.3390 -0.3544  0.2108
   19phy    C20  502   4.058   4.500   0.688  0.1471 -0.2621 -0.1892
   19phy    C18  503   4.080   4.619   0.592  0.3844 -0.1087  0.3619
   19phy    O01  504   3.950   4.676   0.555  0.2542 -0.2628  0.4395
   19phy    H01  505   3.961   4.769   0.553 -0.2397 -0.1618  1.6729
   19phy    C19  506   4.127   4.562   0.458 -0.7615 -0.6477  0.3276
   19phy    C13  507   4.182   4.732   0.648  0.0480 -0.1559 -0.2462
   19phy     H3  508   4.144   4.756   0.751 -0.3376 -1.2718 -0.1053
   19phy    O33  509   4.315   4.701   0.684 -0.1055  0.0168  0.0739
   19phy    H1B  510   4.321   4.610   0.708 -2.7447  0.1118  1.5006
   19phy    C12  511   4.178   4.885   0.619  0.2711  0.3332  0.5336
   19phy    O11  512   4.055   4.937   0.588  0.5136 -0.2183 -0.0838
   19phy    H1A  513   4.062   5.023   0.553  0.5939 -0.6185 -1.0927
   20phy    C35  514   4.861   0.208   1.252 -0.0810 -0.3170  0.0942
   20phy    C33  515   4.751   0.304   1.210  0.5696 -0.1477 -0.4230
   20phy    C34  516   4.745   0.278   1.060  0.0153  0.1015 -0.0375
   20phy    C32  517   4.611   0.262   1.266 -0.3695  0.5504  0.4131
   20phy    C31  518   4.587   0.311   1.409 -0.1379  0.6719 -0.5820
   20phy    C30  519   4.455   0.389   1.429 -1.1983  0.8168 -0.0441
   20phy    C28  520   4.444   0.467   1.558 -0.6273  0.2828  0.4358
   20phy    C29  521   4.407   0.613   1.519  0.0252 -0.2686  0.1030
   20phy    C27  522   4.341   0.399   1.655 -0.2483 -0.3907  0.0293
   20phy    C26  523   4.366   0.432   1.806  0.2880  0.6015 -0.5460
   20phy    C25  524   4.242   0.389   1.887 -0.2841 -0.1837 -0.4496
   20phy    C23  525   4.261   0.376   2.041  0.3721  0.3527 -0.0175
   20phy    C24  526   4.134   0.426   2.109  0.2798 -0.3944 -0.4447
   20phy    C22  527   4.287   0.223   2.076  0.3094 -0.2008 -0.0986
   20phy    C21  528   4.368   0.209   2.197 -0.0891 -0.7916 -1.0165
   20phy    C20  529   4.402   0.069   2.228 -0.2833  0.4431 -0.2037
   20phy    C18  530   4.454   0.020   2.371 -0.0719 -0.0644 -0.0150
   20phy    O01  531   4.356   0.037   2.471  0.0161  0.1295  0.3215
   20phy    H01  532   4.269   0.024   2.438 -0.5871 -1.8314  2.4001
   20phy    C19  533   4.452  -0.140   2.358 -0.7114  0.1014 -0.0662
   20phy    C13  534   4.597   0.071   2.429  0.3173 -0.4090  0.1975
   20phy     H3  535   4.675   0.083   2.350  1.1663  0.2517  1.1064
   20phy    O33  536   4.667  -0.016   2.520 -0.2736 -0.0910 -0.5226
   20phy    H1B  537   4.622  -0.017   2.602 -0.4105 -0.7894 -0.6002
   20phy    C12  538   4.601   0.224   2.483  0.2897  0.2758  0.3688
   20phy    O11  539   4.728   0.273   2.506 -0.2285 -0.1477  0.5587
   20phy    H1A  540   4.747   0.258   2.597  0.5740 -0.7284  0.3024
   21phy    C35  541   0.079   4.130   1.677  0.2328  0.3389  0.7366
   21phy    C33  542   0.025   3.996   1.736 -0.1900 -0.5132  0.1021
   21phy    C34  543   0.005   4.019   1.882 -0.0487  0.2829 -0.0436
   21phy    C32  544  -0.109   3.959   1.674  0.2160 -0.6275 -0.2911
   21phy    C31  545  -0.108   3.901   1.530 -0.2164  0.5978  0.0656
   21phy    C30  546  -0.218   3.797   1.508 -0.2798  0.4216  0.0239
   21phy    C28  547  -0.194   3.700   1.391 -0.7004  0.0426 -0.2407
   21phy    C29  548  -0.183   3.558   1.454 -0.0632  0.1975 -0.4913
   21phy    C27  549  -0.300   3.692   1.281 -0.4365  0.0994 -0.6180
   21phy    C26  550  -0.254   3.763   1.153  0.6179 -0.1065 -0.2636
   21phy    C25  551  -0.375   3.769   1.055  0.4045  0.7346  0.5796
   21phy    C23  552  -0.366   3.817   0.908 -0.4183 -0.8130  0.3681
   21phy    C24  553  -0.299   3.715   0.823 -0.4902 -0.0778  0.2679
   21phy    C22  554  -0.502   3.844   0.841 -0.1705  0.8373  0.3571
   21phy    C21  555  -0.553   3.988   0.848  0.2876 -0.0107  0.2212
   21phy    C20  556  -0.675   4.008   0.759 -0.8895 -0.5306  0.1250
   21phy    C18  557  -0.728   4.158   0.741  0.3314 -0.2383  0.2911
   21phy    O01  558  -0.746   4.224   0.863  0.0127 -0.5216 -0.5652
   21phy    H01  559  -0.798   4.170   0.920  0.4715 -1.6902 -1.2376
   21phy    C19  560  -0.877   4.138   0.695  0.3302  0.8598  0.4023
   21phy    C13  561  -0.642   4.250   0.630 -0.0285  0.6443  0.5102
   21phy     H3  562  -0.537   4.246   0.668 -0.3972 -0.5886  1.4751
   21phy    O33  563  -0.624   4.194   0.494  1.0205  0.2139 -0.0277
   21phy    H1B  564  -0.706   4.195   0.448  1.4656 -1.1762 -0.9101
   21phy    C12  565  -0.636   4.409   0.628  0.0654 -0.3180 -0.0293
   21phy    O11  566  -0.693   4.466   0.742  0.5444 -0.1739  0.0491
   21phy    H1A  567  -0.691   4.398   0.806 -0.1354  0.5442  0.8631
   22phy    C35  568   1.256   3.381   1.132 -0.2403  0.4630  0.3750
   22phy    C33  569   1.273   3.443   1.269  0.1387  0.0349 -0.2572
   22phy    C34  570   1.175   3.386   1.375 -0.7391  0.5542  0.2056
   22phy    C32  571   1.430   3.436   1.291  0.5398  0.2903 -0.1281
   22phy    C31  572   1.508   3.514   1.395  0.4639 -0.3500  0.4479
   22phy    C30  573   1.643   3.461   1.411 -0.5769 -0.3168 -0.2535
   22phy    C28  574   1.739   3.557   1.480  0.0793 -0.4070  0.0824
   22phy    C29  575   1.760   3.533   1.630  0.0609 -0.6408  0.0115
   22phy    C27  576   1.884   3.545   1.423 -0.0346  0.8826  0.2373
   22phy    C26  577   1.948   3.670   1.364  0.0129 -0.3080  0.1682
   22phy    C25  578   2.068   3.638   1.281 -0.0758 -0.2654  0.5054
   22phy    C23  579   2.142   3.762   1.227  0.5256  0.5185  0.0579
   22phy    C24  580   2.285   3.727   1.202 -0.4051  0.5859 -0.5966
   22phy    C22  581   2.093   3.796   1.086  0.0903 -0.2377 -0.2623
   22phy    C21  582   2.039   3.942   1.067 -0.6784  0.3077 -0.8358
   22phy    C20  583   1.967   3.976   0.940  0.8895  0.5598  0.6666
   22phy    C18  584   2.036   4.036   0.811 -0.2022 -0.7746  0.4393
   22phy    O01  585   2.094   4.160   0.858  0.4222  0.1675 -0.1646
   22phy    H01  586   2.032   4.222   0.890 -0.4830 -0.0953 -1.3358
   22phy    C19  587   1.915   4.066   0.717 -0.4283  0.0397  0.0006
   22phy    C13  588   2.143   3.939   0.746 -0.5880 -0.5127 -0.0485
   22phy     H3  589   2.218   3.929   0.829  0.9463 -0.2162 -1.3410
   22phy    O33  590   2.107   3.803   0.729  0.4843  0.4523  0.4788
   22phy    H1B  591   2.074   3.770   0.811  0.5475  1.1617  0.7978
   22phy    C12  592   2.262   3.985   0.650 -0.3330 -0.1753 -0.4616
   22phy    O11  593   2.230   3.995   0.511 -0.4844  0.0525  0.3041
   22phy    H1A  594   2.302   3.954   0.466  0.4235  0.5786  1.2109
   23phy    C35  595   0.901   3.839   2.214 -0.0140 -0.7033  0.2172
   23phy    C33  596   1.055   3.834   2.233 -0.3158  0.3225 -0.4153
   23phy    C34  597   1.098   3.708   2.307 -0.0317  0.0512  0.4910
   23phy    C32  598   1.129   3.875   2.105 -0.1452  0.3473 -0.4673
   23phy    C31  599   1.220   4.000   2.106  0.3842  0.3073  0.1421
   23phy    C30  600   1.240   4.072   1.971  0.0090  0.6783  0.0492
   23phy    C28  601   1.331   4.193   1.966  0.0324 -0.2933 -0.0707
   23phy    C29  602   1.362   4.232   1.817 -0.3260 -0.4377  0.0555
   23phy    C27  603   1.277   4.322   2.042 -0.1914  0.0999  0.3210
   23phy    C26  604   1.341   4.361   2.178 -0.7848  0.4049 -0.0948
   23phy    C25  605   1.306   4.502   2.230  0.1710  0.5124 -0.4840
   23phy    C23  606   1.378   4.562   2.354  0.4260 -0.0333  0.4411
   23phy    C24  607   1.354   4.707   2.359  0.5516  0.1852  0.0189
   23phy    C22  608   1.318   4.497   2.482 -0.9438  0.4217  0.2101
   23phy    C21  609   1.433   4.469   2.587 -0.2470  0.0066 -0.2398
   23phy    C20  610   1.376   4.391   2.708  0.5308 -0.1757  0.2105
   23phy    C18  611   1.464   4.351   2.835  0.3624 -0.1112  0.1775
   23phy    O01  612   1.533   4.467   2.890  0.5103  0.4234 -0.5676
   23phy    H01  613   1.530   4.458   2.983 -0.0431  0.7137 -0.5536
   23phy    C19  614   1.359   4.332   2.946 -0.0523  0.1939 -0.2224
   23phy    C13  615   1.569   4.225   2.818 -0.1091 -0.4244  0.0883
   23phy     H3  616   1.527   4.152   2.745  1.5334 -1.9863  0.6388
   23phy    O33  617   1.572   4.141   2.938 -0.1117 -0.0109  0.2802
   23phy    H1B  618   1.613   4.188   3.008  1.8015 -0.4331 -0.5082
   23phy    C12  619   1.714   4.254   2.763  0.5037  0.0551 -0.1685
   23phy    O11  620   1.811   4.166   2.812  0.2514  0.0832  0.0745
   23phy    H1A  621   1.856   4.203   2.885  1.3319 -0.8737 -0.0824
   24phy    C35  622   0.650   4.745   1.985  0.2250 -0.5470 -0.4308
   24phy    C33  623   0.788   4.749   2.047  0.0631  0.6010 -0.3884
   24phy    C34  624   0.866   4.639   1.978  0.0717  0.1338  0.4376
   24phy    C32  625   0.847   4.891   2.049 -0.3220  0.4084  0.8554
   24phy    C31  626   0.966   4.920   2.152  0.3969 -0.0229 -0.0158
   24phy    C30  627   1.009   5.059   2.164  0.1430  0.6859 -0.5527
   24phy    C28  628   1.145   5.065   2.235  0.7341 -0.1173  0.3496
   24phy    C29  629   1.249   5.103   2.128  0.3542 -0.2904 -0.4123
   24phy    C27  630   1.144   5.170   2.351 -0.0551 -0.1141  0.3297
   24phy    C26  631   1.070   5.134   2.481  0.7856 -0.2186 -0.2457
   24phy    C25  632   1.089   5.247   2.578  0.3731 -0.0733 -0.2087
   24phy    C23  633   0.996   5.246   2.703  0.2393  0.2079 -0.1427
   24phy    C24  634   1.065   5.271   2.836 -0.1905 -0.6224 -0.2524
   24phy    C22  635   0.893   5.358   2.692  0.4357 -0.3984 -0.1508
   24phy    C21  636   0.751   5.325   2.745  0.1150 -0.3640  0.2175
   24phy    C20  637   0.654   5.440   2.719 -0.5582 -0.1091  0.0164
   24phy    C18  638   0.511   5.444   2.784 -0.2426 -0.1147  0.4119
   24phy    O01  639   0.526   5.436   2.929 -0.4206 -0.0091 -0.2082
   24phy    H01  640   0.450   5.418   2.981 -0.2233  0.8643  0.4073
   24phy    C19  641   0.473   5.591   2.761 -0.5223  0.1948  0.1800
   24phy    C13  642   0.397   5.344   2.710 -0.6428  0.4925 -0.2455
   24phy     H3  643   0.407   5.348   2.599 -1.4221 -1.1904 -0.3984
   24phy    O33  644   0.263   5.388   2.730  0.7543 -0.4449  0.3994
   24phy    H1B  645   0.213   5.338   2.792  0.8771 -3.0674 -1.4590
   24phy    C12  646   0.404   5.190   2.727  0.4810 -0.0899  0.7470
   24phy    O11  647   0.279   5.134   2.699  0.3451 -0.0616  0.2356
   24phy    H1A  648   0.234   5.198   2.647 -0.2061 -1.6277 -1.2898
   25phy    C35  649   1.151   4.484   1.079 -0.7648  0.6688 -0.3812
   25phy    C33  650   1.155   4.590   1.191  0.2567  0.3805 -0.3352
   25phy    C34  651   1.234   4.535   1.315  0.0683 -0.1669 -0.0229
   25phy    C32  652   1.200   4.726   1.140 -0.2252  0.1320 -0.3065
   25phy    C31  653   1.098   4.838   1.160 -0.3064 -0.5163 -0.8378
   25phy    C30  654   1.152   4.976   1.113 -0.2369  0.6953 -0.0839
   25phy    C28  655   1.045   5.080   1.086 -0.1624 -0.1842 -0.5541
   25phy    C29  656   1.033   5.183   1.197 -0.1641  0.5649 -0.2162
   25phy    C27  657   1.076   5.156   0.956 -0.2009 -0.2586  0.2565
   25phy    C26  658   0.990   5.111   0.841 -0.4695 -0.1006  0.0165
   25phy    C25  659   1.032   5.179   0.706  0.1914 -0.5068  0.0149
   25phy    C23  660   0.942   5.138   0.584  0.5811 -0.3577  0.2783
   25phy    C24  661   0.813   5.220   0.570 -0.2435  0.1499  0.0560
   25phy    C22  662   1.000   5.164   0.446 -0.2055 -0.3452 -0.2218
   25phy    C21  663   1.080   5.051   0.372  0.3252  0.2854 -0.2700
   25phy    C20  664   1.107   5.070   0.220 -0.1127  0.4871  0.0981
   25phy    C18  665   1.234   5.001   0.161  0.2501 -0.0693 -0.0844
   25phy    O01  666   1.346   5.046   0.236  0.1198 -0.5891  0.0675
   25phy    H01  667   1.430   5.025   0.201  1.5706  1.4599  1.9906
   25phy    C19  668   1.241   5.063   0.018  0.2084 -0.2667 -0.6148
   25phy    C13  669   1.219   4.840   0.161 -0.0311 -0.2808 -0.3558
   25phy     H3  670   1.233   4.813   0.269 -0.8069 -0.1891 -0.2241
   25phy    O33  671   1.085   4.779   0.146 -0.1840 -0.5676  0.1781
   25phy    H1B  672   1.021   4.848   0.145 -0.1957 -0.5816 -1.1559
   25phy    C12  673   1.329   4.741   0.133  0.3992  0.4101  0.2505
   25phy    O11  674   1.463   4.780   0.150  0.1942 -0.7348  0.3484
   25phy    H1A  675   1.512   4.707   0.116  1.0426 -0.0308  0.0267
   26phy    C35  676   1.633   5.016   2.825  0.0808 -0.0336  0.7243
   26phy    C33  677   1.501   4.994   2.751 -0.4228  0.6214 -0.4375
   26phy    C34  678   1.531   4.978   2.602 -0.0826  0.0882  0.6391
   26phy    C32  679   1.430   4.872   2.809  0.5756 -0.6048  0.3316
   26phy    C31  680   1.276   4.871   2.794  0.2184  0.0289  0.6155
   26phy    C30  681   1.221   4.751   2.867  0.2858 -0.0485  0.3848
   26phy    C28  682   1.064   4.723   2.856 -0.9716 -0.2141 -0.1987
   26phy    C29  683   1.049   4.577   2.809 -0.5028  0.3463  0.5927
   26phy    C27  684   0.973   4.739   2.975 -0.2596  0.0499 -0.6746
   26phy    C26  685   0.861   4.840   2.954 -0.0083  0.0785 -0.1511
   26phy    C25  686   0.754   4.853   3.066  0.2735  0.4432  1.0213
   26phy    C23  687   0.655   4.967   3.044 -0.5121 -0.5756  0.1980
   26phy    C24  688   0.510   4.923   3.019 -0.0265  0.1322  0.3524
   26phy    C22  689   0.658   5.062   3.164 -0.3910  0.1455 -0.2173
   26phy    C21  690   0.740   5.191   3.138  0.3349  0.2782 -0.1519
   26phy    C20  691   0.669   5.315   3.209 -0.4719  0.2058 -0.0784
   26phy    C18  692   0.737   5.456   3.192  0.4165 -0.6030  0.5796
   26phy    O01  693   0.753   5.486   3.052  0.5121  0.2785  0.7959
   26phy    H01  694   0.668   5.485   3.011  0.3415 -1.5896  1.0923
   26phy    C19  695   0.628   5.546   3.235  0.0984 -0.1304  0.0182
   26phy    C13  696   0.881   5.490   3.266 -0.1004 -0.0898  0.7638
   26phy     H3  697   0.870   5.464   3.374 -0.4510 -1.6828  0.3740
   26phy    O33  698   0.906   5.631   3.268 -0.3988 -0.3401  0.0390
   26phy    H1B  699   0.833   5.681   3.299  1.0250  2.6475 -0.9722
   26phy    C12  700   1.015   5.420   3.207  0.1430  0.4637 -0.4000
   26phy    O11  701   1.115   5.501   3.152 -0.2811  0.2276  0.1316
   26phy    H1A  702   1.064   5.579   3.141  1.3033  1.2243 -0.4767
   27phy    C35  703   1.126   1.465   1.346 -0.0957  0.6728 -0.0630
   27phy    C33  704   1.139   1.308   1.343 -0.1524 -0.3552 -0.2066
   27phy    C34  705   1.230   1.261   1.458  0.9683 -0.7152  0.1805
   27phy    C32  706   1.004   1.235   1.355  0.6966  0.1099  0.5170
   27phy    C31  707   0.991   1.083   1.316 -0.1656  0.0950 -0.5048
   27phy    C30  708   0.845   1.042   1.293 -0.2620  0.2078 -1.1135
   27phy    C28  709   0.837   0.896   1.242  0.2527 -0.0869 -0.7040
   27phy    C29  710   0.704   0.841   1.303  0.0909  0.4572 -0.4281
   27phy    C27  711   0.847   0.864   1.090  0.3994 -0.5695 -0.1625
   27phy    C26  712   0.994   0.837   1.041  0.3195  0.2637 -0.6809
   27phy    C25  713   1.003   0.744   0.925 -0.1211  0.2747  0.0771
   27phy    C23  714   1.145   0.697   0.885  0.4899  0.6571  0.0087
   27phy    C24  715   1.186   0.576   0.965 -0.2384  0.1519 -0.5513
   27phy    C22  716   1.145   0.657   0.737  0.1092 -0.0485  0.3664
   27phy    C21  717   1.222   0.758   0.645 -0.4221 -0.0646 -0.6584
   27phy    C20  718   1.169   0.746   0.500 -0.0890 -0.8102  0.2168
   27phy    C18  719   1.248   0.815   0.382 -0.0661  0.6412  0.4368
   27phy    O01  720   1.246   0.959   0.400  0.1959 -0.4876  0.6443
   27phy    H01  721   1.162   0.991   0.427  0.1442  0.6036 -0.6916
   27phy    C19  722   1.154   0.780   0.260  0.2092  0.2186 -0.0649
   27phy    C13  723   1.400   0.764   0.352  0.2120 -0.2707  0.1924
   27phy     H3  724   1.456   0.792   0.445 -0.2354 -0.6129  0.5681
   27phy    O33  725   1.419   0.623   0.375  0.1175  0.7113 -0.4240
   27phy    H1B  726   1.397   0.582   0.293  2.1986 -1.5886  0.0291
   27phy    C12  727   1.511   0.842   0.265  0.0525 -0.0303  0.3256
   27phy    O11  728   1.648   0.805   0.283  0.7294 -0.2819 -0.0274
   27phy    H1A  729   1.663   0.712   0.287 -0.1258 -0.5207 -1.6869
   28phy    C35  730   2.896   1.705   0.838 -0.7575 -0.2483 -0.2993
   28phy    C33  731   2.768   1.691   0.924 -0.0380  0.0416  0.0858
   28phy    C34  732   2.800   1.587   1.028  0.1724  0.0645 -0.1560
   28phy    C32  733   2.729   1.832   0.978 -0.6310 -0.4042  0.5236
   28phy    C31  734   2.579   1.848   0.993  0.7255  0.4559  0.0776
   28phy    C30  735   2.548   1.983   1.063  0.3797 -0.1206  0.1289
   28phy    C28  736   2.397   2.008   1.069 -0.6372  0.9204 -0.0233
   28phy    C29  737   2.365   2.041   1.209 -0.0952  0.1047 -0.2249
   28phy    C27  738   2.342   2.109   0.971  0.1365 -0.0117  0.1005
   28phy    C26  739   2.295   2.044   0.841 -0.4158 -0.0767 -0.1328
   28phy    C25  740   2.221   2.146   0.750 -0.1022  0.6518 -0.4334
   28phy    C23  741   2.181   2.093   0.609  0.5627 -0.0189  0.4179
   28phy    C24  742   2.031   2.064   0.605  0.1372 -0.6244  0.0546
   28phy    C22  743   2.209   2.182   0.490  0.1844  0.0829  0.6206
   28phy    C21  744   2.332   2.139   0.413 -0.8910 -0.5471 -0.2715
   28phy    C20  745   2.356   2.239   0.297 -0.2104  0.4414 -0.4333
   28phy    C18  746   2.457   2.206   0.182 -0.2277  0.1392  0.2081
   28phy    O01  747   2.590   2.208   0.238 -0.4905 -0.1761 -0.0764
   28phy    H01  748   2.634   2.291   0.232 -0.1487 -0.3571 -0.1290
   28phy    C19  749   2.432   2.328   0.091  0.1756 -0.5241  0.1639
   28phy    C13  750   2.439   2.064   0.102  0.1678 -0.2188  0.0021
   28phy     H3  751   2.440   1.990   0.186 -1.6454  0.7066  0.9200
   28phy    O33  752   2.314   2.029   0.046 -0.4491 -0.5120  0.2952
   28phy    H1B  753   2.250   2.098   0.051  0.4737  0.3324  0.8506
   28phy    C12  754   2.552   1.990   0.037  0.0076  0.0085  0.2431
   28phy    O11  755   2.682   2.034   0.053 -0.7239  0.4031  0.0533
   28phy    H1A  756   2.686   2.080   0.135  2.5621  0.3550  0.0768
   29phy    C35  757   1.097   3.899   1.465  0.2196 -0.2505  0.5881
   29phy    C33  758   1.228   3.969   1.467  0.4207  0.0167 -0.3428
   29phy    C34  759   1.286   3.951   1.603 -0.6648 -0.7109  0.0357
   29phy    C32  760   1.314   3.926   1.346 -0.3347 -0.3997 -0.4808
   29phy    C31  761   1.364   4.039   1.254 -0.7356 -0.1654 -0.3130
   29phy    C30  762   1.471   3.992   1.154 -0.3809  0.4870 -0.1689
   29phy    C28  763   1.513   4.099   1.052 -0.0979  0.3729 -0.5226
   29phy    C29  764   1.630   4.178   1.102 -0.4119 -0.2640 -0.0985
   29phy    C27  765   1.537   4.031   0.913  0.4351 -0.2154 -0.0221
   29phy    C26  766   1.488   4.110   0.793  0.5042 -0.0563 -0.3946
   29phy    C25  767   1.517   4.042   0.659 -0.0335 -0.0296  0.1730
   29phy    C23  768   1.477   4.102   0.528  0.3117 -0.5720  0.4832
   29phy    C24  769   1.599   4.121   0.429  0.2084 -0.4346  0.0127
   29phy    C22  770   1.367   4.011   0.466  0.1947  0.0892 -0.4647
   29phy    C21  771   1.248   4.084   0.399 -0.1086 -0.2230 -0.7774
   29phy    C20  772   1.165   3.974   0.343 -0.3643 -0.7278 -0.2792
   29phy    C18  773   1.054   4.011   0.239 -0.1659 -0.1640 -0.3678
   29phy    O01  774   0.940   4.064   0.318  0.2736  0.2049  0.2316
   29phy    H01  775   0.968   4.139   0.367 -1.6696  1.0492  0.1497
   29phy    C19  776   1.006   3.873   0.193 -0.2240  0.6500  0.2129
   29phy    C13  777   1.087   4.107   0.118  0.7254  0.0505 -0.4202
   29phy     H3  778   1.100   4.207   0.166 -1.8339 -0.9361  2.6463
   29phy    O33  779   1.214   4.097   0.064 -0.1152 -0.0728 -0.1758
   29phy    H1B  780   1.208   4.036  -0.008 -1.3091  0.2131 -0.3355
   29phy    C12  781   0.984   4.188   0.024 -0.6139  0.0512 -0.3685
   29phy    O11  782   0.923   4.104  -0.075 -0.0889  0.6065 -0.1977
   29phy    H1A  783   0.830   4.116  -0.069 -0.3539 -1.5678  0.8238
   30phy    C35  784   4.891   4.650   1.455 -0.4303  0.0466 -0.1235
   30phy    C33  785   5.017   4.571   1.449  0.0946  0.7089  0.5045
   30phy    C34  786   5.093   4.600   1.577 -0.3413 -0.0061  0.4598
   30phy    C32  787   4.989   4.423   1.434 -0.3821  0.3351 -0.4661
   30phy    C31  788   5.073   4.362   1.319  0.6403 -0.3551  0.1575
   30phy    C30  789   5.023   4.215   1.288 -0.4816 -0.2831  0.2589
   30phy    C28  790   5.086   4.158   1.161  0.0139  0.1755 -0.2695
   30phy    C29  791   5.174   4.030   1.180  0.0446 -0.0112  0.3303
   30phy    C27  792   4.977   4.150   1.052  0.7918 -0.4457 -0.1285
   30phy    C26  793   5.014   4.175   0.905 -0.1572  0.1395 -0.8614
   30phy    C25  794   4.895   4.184   0.816 -0.0195 -0.3853 -0.3298
   30phy    C23  795   4.924   4.199   0.668  0.3252  0.2372 -0.3016
   30phy    C24  796   4.834   4.106   0.582 -0.0717  0.0809  0.2180
   30phy    C22  797   4.923   4.350   0.637  0.3052 -0.0106 -0.6904
   30phy    C21  798   5.030   4.399   0.539  0.2123  0.0412 -0.6080
   30phy    C20  799   5.021   4.554   0.538  0.0180 -0.1328 -0.7416
   30phy    C18  800   5.105   4.627   0.430 -0.0027  0.2332 -0.2620
   30phy    O01  801   5.240   4.583   0.434 -0.7462  0.0744  0.2059
   30phy    H01  802   5.243   4.497   0.397 -1.4494  0.3809 -0.6245
   30phy    C19  803   5.107   4.772   0.483  0.0623  0.2009 -0.1741
   30phy    C13  804   5.052   4.617   0.281  0.1365  0.7832  0.0275
   30phy     H3  805   5.060   4.507   0.261  1.8111  1.1366 -1.4967
   30phy    O33  806   4.907   4.638   0.266 -0.1557  0.7090 -0.2359
   30phy    H1B  807   4.888   4.721   0.228 -0.8268  0.1012 -1.2412
   30phy    C12  808   5.127   4.648   0.143 -0.1739 -0.1259 -0.0733
   30phy    O11  809   5.105   4.577   0.021  0.2178 -0.3977 -0.1454
   30phy    H1A  810   5.088   4.486   0.038 -0.7174  0.2004  2.6823
   31phy    C35  811   0.573   0.757   1.881 -0.0944  0.5191 -0.2772
   31phy    C33  812   0.679   0.725   1.778  0.0694  0.2765  0.2249
   31phy    C34  813   0.619   0.625   1.679 -0.3964 -0.3389  0.2591
   31phy    C32  814   0.751   0.848   1.718  0.3907  0.5663  0.3905
   31phy    C31  815   0.899   0.837   1.757  0.6303  0.5189 -0.2212
   31phy    C30  816   0.981   0.965   1.729 -0.2928  0.6367  0.0315
   31phy    C28  817   1.119   0.967   1.794  0.1627  0.2545  0.3079
   31phy    C29  818   1.221   0.948   1.684  0.1445  0.4500 -0.4823
   31phy    C27  819   1.134   1.100   1.866 -0.3026  0.2776 -0.2455
   31phy    C26  820   1.227   1.087   1.988 -0.6226  0.5247 -0.3102
   31phy    C25  821   1.253   1.222   2.060  0.2373 -0.4155 -0.2220
   31phy    C23  822   1.339   1.217   2.190  0.5079  0.2478  0.0509
   31phy    C24  823   1.426   1.341   2.200 -0.0663  0.0557  0.4099
   31phy    C22  824   1.254   1.192   2.314  1.0036 -0.3804  0.0229
   31phy    C21  825   1.326   1.131   2.428  0.7561 -0.1967 -1.2525
   31phy    C20  826   1.242   1.139   2.553 -0.0549  0.4104  0.2117
   31phy    C18  827   1.302   1.084   2.695 -0.1561  0.0975  0.5241
   31phy    O01  828   1.436   1.127   2.722 -0.4212 -0.6982 -0.0130
   31phy    H01  829   1.439   1.221   2.719 -1.2406 -0.6130  1.0733
   31phy    C19  830   1.222   1.177   2.791 -0.3906 -0.0959 -0.4743
   31phy    C13  831   1.286   0.924   2.727  0.5938 -0.6019 -0.3726
   31phy     H3  832   1.194   0.885   2.676 -0.5210  0.5037  0.6931
   31phy    O33  833   1.259   0.895   2.867 -0.1571  0.2221 -0.2121
   31phy    H1B  834   1.317   0.947   2.920 -0.5856  1.7009 -1.1319
   31phy    C12  835   1.395   0.835   2.666  0.9147 -0.1257  0.2827
   31phy    O11  836   1.525   0.852   2.719  0.2001 -0.2054  0.1043
   31phy    H1A  837   1.546   0.943   2.717  1.6548 -0.5227 -0.7229
   32phy    C35  838   2.793   1.456   1.644  0.0707 -0.3819 -0.4899
   32phy    C33  839   2.719   1.536   1.754 -0.3767  0.4894  0.5534
   32phy    C34  840   2.823   1.594   1.854  0.3881 -0.1669 -0.2279
   32phy    C32  841   2.607   1.620   1.700  0.1551  0.0951 -0.1869
   32phy    C31  842   2.480   1.618   1.783 -0.2931 -0.3812  0.3361
   32phy    C30  843   2.371   1.718   1.747  0.7172 -0.5263 -0.4125
   32phy    C28  844   2.249   1.740   1.837 -0.5266  0.0722  0.0511
   32phy    C29  845   2.181   1.870   1.790 -0.4222  0.0715  0.0233
   32phy    C27  846   2.154   1.623   1.846 -0.3407 -0.4305  0.2292
   32phy    C26  847   2.109   1.589   1.989  1.1051  0.2684  0.4221
   32phy    C25  848   1.986   1.497   1.991  0.1255 -0.4494 -0.4012
   32phy    C23  849   1.915   1.501   2.126  0.0864 -0.4231 -0.5516
   32phy    C24  850   1.782   1.563   2.112 -0.9573 -0.1453  0.5176
   32phy    C22  851   1.892   1.365   2.180 -0.0042  0.3147  0.0355
   32phy    C21  852   1.904   1.346   2.334  0.2172 -0.2176 -0.1866
   32phy    C20  853   1.842   1.212   2.379 -0.3001 -0.0291  0.7010
   32phy    C18  854   1.848   1.151   2.526 -0.0145  0.0194 -0.0192
   32phy    O01  855   1.837   1.259   2.622  0.3189  0.5321  0.0177
   32phy    H01  856   1.884   1.233   2.699  1.3908  0.0999 -0.7564
   32phy    C19  857   1.718   1.075   2.521  0.2100  0.0667  0.2059
   32phy    C13  858   1.976   1.054   2.561  0.6793  0.3726  0.0371
   32phy     H3  859   1.967   0.960   2.501 -0.5762  0.9756 -0.7586
   32phy    O33  860   1.951   1.009   2.699 -0.2103  0.2437  0.1889
   32phy    H1B  861   1.958   1.073   2.766  2.0208  1.3807 -1.0150
   32phy    C12  862   2.124   1.111   2.557 -0.3009 -0.6175 -0.0779
   32phy    O11  863   2.157   1.236   2.623 -0.4763 -0.0617  0.4862
   32phy    H1A  864   2.115   1.307   2.579  0.2156 -0.2052 -0.4534
   33phy    C35  865   0.589   5.099   1.731 -0.0582  0.7782 -0.0183
   33phy    C33  866   0.733   5.099   1.690 -0.3066  0.0023 -0.5158
   33phy    C34  867   0.745   5.056   1.547  0.1950 -0.0080 -0.6064
   33phy    C32  868   0.807   5.232   1.720 -0.2710 -0.5360  0.4095
   33phy    C31  869   0.882   5.263   1.856  0.4816 -0.3309  0.3464
   33phy    C30  870   0.938   5.412   1.854 -0.4815 -0.1241 -0.5555
   33phy    C28  871   1.026   5.455   1.972 -0.6577 -0.1355 -0.0238
   33phy    C29  872   1.176   5.436   1.929  0.2510  0.1242  0.1685
   33phy    C27  873   0.990   5.603   2.006 -0.4528 -0.0955 -0.0597
   33phy    C26  874   1.032   5.653   2.146 -0.3040 -0.3386 -0.0116
   33phy    C25  875   0.972   5.788   2.166 -0.0283 -0.0428 -0.1405
   33phy    C23  876   1.018   5.844   2.303 -0.3257 -1.1710 -0.0222
   33phy    C24  877   1.052   5.994   2.274 -0.7766 -0.0945 -0.6821
   33phy    C22  878   0.910   5.837   2.411  0.4043 -0.0485 -0.0600
   33phy    C21  879   0.963   5.835   2.555 -0.4325 -0.1040  0.3255
   33phy    C20  880   0.848   5.827   2.653  0.6254 -0.0668 -0.3552
   33phy    C18  881   0.866   5.856   2.805  0.5044  0.0977  0.1740
   33phy    O01  882   0.950   5.972   2.830 -0.1441  0.2621  0.3212
   33phy    H01  883   0.926   6.045   2.776  0.1283  1.0377  1.2273
   33phy    C19  884   0.725   5.894   2.847 -0.1917  0.3412 -0.0919
   33phy    C13  885   0.920   5.721   2.881 -0.5132  0.1684  0.3213
   33phy     H3  886   0.878   5.627   2.838  0.4655  0.0157 -0.3235
   33phy    O33  887   0.877   5.708   3.016 -0.1369  0.5906 -0.3763
   33phy    H1B  888   0.863   5.622   3.049  0.2742  0.1754 -1.2448
   33phy    C12  889   1.080   5.704   2.873  0.1542 -0.1215  0.6824
   33phy    O11  890   1.148   5.791   2.952  0.3382  0.3047  0.2611
   33phy    H1A  891   1.147   5.877   2.916  1.0213  0.1867 -0.0703
   34phy    C35  892   0.042   2.562   1.131  0.2528 -0.1029  0.3670
   34phy    C33  893  -0.091   2.647   1.121 -0.0322 -0.5960  0.4562
   34phy    C34  894  -0.200   2.546   1.108  0.4822  0.3124 -0.5554
   34phy    C32  895  -0.109   2.766   1.220  0.3874 -0.4047  0.5656
   34phy    C31  896  -0.216   2.866   1.196  0.1484 -0.5218 -0.4109
   34phy    C30  897  -0.234   2.963   1.316  0.2413 -0.0603 -0.2212
   34phy    C28  898  -0.342   3.078   1.291 -0.1343 -0.2768  0.1876
   34phy    C29  899  -0.390   3.117   1.433 -0.0133 -0.1775  0.3644
   34phy    C27  900  -0.302   3.192   1.195  0.8985  0.2734 -0.2535
   34phy    C26  901  -0.414   3.214   1.093 -0.0371  0.1359 -0.5803
   34phy    C25  902  -0.363   3.303   0.983  0.3452  0.5718  0.5268
   34phy    C23  903  -0.468   3.321   0.875  0.1864  0.0728 -0.0015
   34phy    C24  904  -0.544   3.453   0.888 -0.7655 -0.6039  0.5675
   34phy    C22  905  -0.417   3.329   0.727  0.2566 -0.0265  0.2311
   34phy    C21  906  -0.442   3.201   0.641  0.5130  0.3436 -0.0616
   34phy    C20  907  -0.396   3.226   0.497 -0.1331 -0.0547  0.2872
   34phy    C18  908  -0.442   3.111   0.394  0.2352  0.3473 -0.3893
   34phy    O01  909  -0.444   2.986   0.463  0.5539 -0.6753  0.0360
   34phy    H01  910  -0.359   2.947   0.478 -0.3745 -2.4059  1.1392
   34phy    C19  911  -0.335   3.108   0.284  0.3052  0.0380  0.6723
   34phy    C13  912  -0.585   3.148   0.333  0.0328  0.1335 -0.1643
   34phy     H3  913  -0.654   3.146   0.421 -1.0279  1.2802 -0.9431
   34phy    O33  914  -0.611   3.283   0.293  0.3298  0.3305 -0.2417
   34phy    H1B  915  -0.553   3.345   0.331 -0.0494  0.1177  0.7408
   34phy    C12  916  -0.682   3.042   0.269 -0.2541 -0.1857 -0.0837
   34phy    O11  917  -0.645   2.910   0.305 -0.3040 -0.0376  0.3500
   34phy    H1A  918  -0.598   2.908   0.386  0.9301 -2.0762 -0.3333
   35phy    C35  919   2.202   2.196   1.488 -0.0943 -0.2952  0.5556
   35phy    C33  920   2.092   2.273   1.562 -0.0666 -0.0504 -0.0852
   35phy    C34  921   2.126   2.282   1.718 -0.3208 -0.0883 -0.2416
   35phy    C32  922   2.051   2.405   1.489 -0.2060  0.3616 -0.5112
   35phy    C31  923   1.911   2.451   1.517 -0.1517 -0.1471 -0.1729
   35phy    C30  924   1.869   2.564   1.416 -0.7355  0.0961  0.5745
   35phy    C28  925   1.725   2.612   1.447 -0.9558  0.7558 -0.9020
   35phy    C29  926   1.717   2.746   1.525 -0.0599  0.0186  0.2735
   35phy    C27  927   1.657   2.649   1.318  0.1347 -0.0759 -0.8554
   35phy    C26  928   1.530   2.564   1.281 -0.4681  0.3724 -0.6165
   35phy    C25  929   1.476   2.586   1.133  0.1818 -0.8321 -0.1635
   35phy    C23  930   1.348   2.508   1.094 -0.1833  0.1289 -0.2350
   35phy    C24  931   1.221   2.584   1.123  0.3622 -0.6510  0.2389
   35phy    C22  932   1.348   2.483   0.943 -0.4818  0.0443 -0.2008
   35phy    C21  933   1.394   2.346   0.898  0.3425  0.1516  0.1146
   35phy    C20  934   1.347   2.323   0.754  0.2937 -0.4218  0.5777
   35phy    C18  935   1.359   2.188   0.682 -0.0778 -0.1725 -0.7265
   35phy    O01  936   1.501   2.169   0.673  0.1145 -0.2057 -0.6618
   35phy    H01  937   1.523   2.113   0.601  1.7454 -0.0628 -0.3133
   35phy    C19  938   1.309   2.216   0.543 -0.0828  0.2650 -0.4085
   35phy    C13  939   1.290   2.064   0.759 -0.8524 -0.3020  0.5629
   35phy     H3  940   1.334   2.065   0.862 -0.7152 -1.3377  0.5266
   35phy    O33  941   1.148   2.072   0.801 -0.1109 -0.1052  0.0069
   35phy    H1B  942   1.134   2.162   0.825  0.8007  0.3240 -0.9819
   35phy    C12  943   1.336   1.915   0.730 -0.0541 -0.8420 -0.8096
   35phy    O11  944   1.258   1.848   0.637 -0.6450  0.0896  0.1266
   35phy    H1A  945   1.173   1.832   0.674 -0.3757 -1.3986  0.1934
   36phy    C35  946   1.936   1.615   1.500 -0.2892  0.0796 -0.1477
   36phy    C33  947   1.977   1.754   1.458 -0.1552  0.5143 -0.0793
   36phy    C34  948   2.015   1.767   1.314  0.6400  0.1755 -1.0143
   36phy    C32  949   1.856   1.838   1.493  0.2491 -0.6043 -0.3875
   36phy    C31  950   1.869   1.944   1.609  0.1678 -0.1001 -0.1572
   36phy    C30  951   1.728   1.983   1.635  0.0385 -1.2920 -0.3847
   36phy    C28  952   1.701   2.065   1.763  0.5275 -0.1645 -0.1078
   36phy    C29  953   1.605   2.184   1.732  0.5139  0.2191 -0.3135
   36phy    C27  954   1.622   1.964   1.855 -0.6007 -0.5881  0.3912
   36phy    C26  955   1.646   1.983   2.005 -0.5438 -0.1943  0.1913
   36phy    C25  956   1.520   1.977   2.087  0.4020 -0.0853 -0.1046
   36phy    C23  957   1.547   2.004   2.239 -0.8366  0.1872 -0.5671
   36phy    C24  958   1.550   2.153   2.265  0.3391  0.0368  0.3771
   36phy    C22  959   1.444   1.932   2.328  0.2451 -0.3274 -0.1255
   36phy    C21  960   1.507   1.842   2.427  0.3512 -0.0412 -0.5356
   36phy    C20  961   1.389   1.785   2.521  0.8780  0.2446  0.3411
   36phy    C18  962   1.414   1.675   2.628 -0.4663 -0.2784  0.2726
   36phy    O01  963   1.508   1.725   2.725  0.0451  0.2940 -0.1822
   36phy    H01  964   1.482   1.805   2.766 -0.2213  0.4552 -0.6685
   36phy    C19  965   1.275   1.672   2.707 -0.1162 -0.4818 -0.2535
   36phy    C13  966   1.458   1.525   2.573  0.4998  0.1034  0.6329
   36phy     H3  967   1.382   1.488   2.499  0.1090  0.6893  0.7330
   36phy    O33  968   1.437   1.425   2.674 -0.3463 -0.0591  0.0529
   36phy    H1B  969   1.488   1.452   2.748 -0.9244  0.8113  0.1537
   36phy    C12  970   1.604   1.504   2.515  0.6283 -0.4694  0.2987
   36phy    O11  971   1.711   1.490   2.604  0.2192 -0.5728  0.0948
   36phy    H1A  972   1.743   1.402   2.596  0.0831 -0.5514 -0.7804
   37phy    C35  973   1.112   2.525   1.473 -0.0589 -0.0882 -0.0417
   37phy    C33  974   1.122   2.399   1.551 -0.1920 -0.0669  0.0052
   37phy    C34  975   1.226   2.397   1.656 -0.4367 -0.1776  0.3423
   37phy    C32  976   0.982   2.355   1.592 -0.1227  0.0930 -0.1492
   37phy    C31  977   0.950   2.208   1.558 -0.0968  0.4880  0.2004
   37phy    C30  978   0.807   2.169   1.575  0.3092  0.2023 -0.2079
   37phy    C28  979   0.764   2.042   1.502 -0.3364  0.1423  0.1892
   37phy    C29  980   0.700   1.928   1.588  0.2682 -0.3400  0.5886
   37phy    C27  981   0.673   2.072   1.381  0.0011  0.4150 -0.4518
   37phy    C26  982   0.662   1.964   1.267 -0.2546  0.1039 -0.4815
   37phy    C25  983   0.554   2.002   1.167 -0.3351  0.0934 -0.1080
   37phy    C23  984   0.523   1.896   1.059 -0.0634 -0.0862  0.0641
   37phy    C24  985   0.369   1.888   1.047 -0.3551 -0.2572 -0.5777
   37phy    C22  986   0.584   1.913   0.922 -0.0453 -0.0821  0.3240
   37phy    C21  987   0.726   1.860   0.890  0.1341 -0.4797  0.1791
   37phy    C20  988   0.782   1.912   0.753 -0.1355  0.1006 -0.1657
   37phy    C18  989   0.911   1.851   0.686 -0.1596 -0.4193  0.2439
   37phy    O01  990   1.012   1.851   0.788 -0.2334  0.2686 -0.4051
   37phy    H01  991   1.043   1.939   0.798  1.8482 -0.4453  0.0716
   37phy    C19  992   0.944   1.956   0.574 -0.2061 -0.1018 -0.6750
   37phy    C13  993   0.876   1.701   0.640 -0.6280 -0.2550 -0.1190
   37phy     H3  994   0.866   1.648   0.738 -0.1448  1.5342  0.9460
   37phy    O33  995   0.753   1.667   0.583  0.6905 -0.0369 -0.5789
   37phy    H1B  996   0.752   1.664   0.490  0.0123 -0.1057 -0.5758
   37phy    C12  997   0.994   1.600   0.592  0.5171 -0.6479  0.2710
   37phy    O11  998   1.063   1.615   0.469 -0.4214 -0.3410  0.9479
   37phy    H1A  999   1.135   1.555   0.471  0.0807  0.2657  1.7753
   38phy    C35 1000   0.372   1.078   1.699 -0.2203 -0.4176 -0.5326
   38phy    C33 1001   0.472   1.157   1.617 -0.1932  0.1830  0.2952
   38phy    C34 1002   0.436   1.147   1.468 -0.0462 -0.0978 -0.0228
   38phy    C32 1003   0.494   1.294   1.683 -0.0552 -0.3537  0.0333
   38phy    C31 1004   0.637   1.311   1.723 -0.5919  0.1843 -0.6386
   38phy    C30 1005   0.673   1.442   1.800 -0.3216  0.4040 -0.1861
   38phy    C28 1006   0.829   1.458   1.803  0.7371  0.0639 -0.1314
   38phy    C29 1007   0.884   1.525   1.677 -0.2574 -0.8248 -0.0098
   38phy    C27 1008   0.865   1.565   1.911  0.1296 -0.4658 -0.0688
   38phy    C26 1009   0.907   1.502   2.042 -0.1562 -0.3330  0.1768
   38phy    C25 1010   0.945   1.611   2.145  0.3282  0.4018  0.7725
   38phy    C23 1011   1.005   1.551   2.274 -0.0280 -0.0690  0.2008
   38phy    C24 1012   1.142   1.613   2.301  0.4133  0.2207  0.4986
   38phy    C22 1013   0.911   1.565   2.393  0.6973  0.0559  0.0082
   38phy    C21 1014   0.900   1.439   2.485  0.2546 -0.4701 -0.4198
   38phy    C20 1015   0.782   1.445   2.584 -0.4714 -0.3400 -0.1186
   38phy    C18 1016   0.774   1.350   2.714 -0.1583 -0.4482  0.5637
   38phy    O01 1017   0.901   1.338   2.778  0.0298  0.3374 -0.1798
   38phy    H01 1018   0.948   1.419   2.781  0.0914  0.2612  1.2767
   38phy    C19 1019   0.708   1.437   2.820 -0.4675 -0.1281  0.7099
   38phy    C13 1020   0.709   1.202   2.689  0.4965  0.0267  0.1668
   38phy     H3 1021   0.617   1.216   2.627  0.2506  0.8529  0.7034
   38phy    O33 1022   0.657   1.148   2.808 -0.3116  0.7136  0.0295
   38phy    H1B 1023   0.569   1.119   2.798 -0.3353  0.6299  0.4552
   38phy    C12 1024   0.794   1.091   2.622 -0.4377 -0.5517 -0.1190
   38phy    O11 1025   0.902   1.059   2.709  0.1522 -0.2707 -0.3707
   38phy    H1A 1026   0.911   1.134   2.765  1.8194  0.2894 -1.3002
   39phy    C35 1027   4.885   1.713   2.516  0.2549  0.2895 -0.2222
   39phy    C33 1028   4.789   1.745   2.399 -0.6001 -0.6161 -0.2288
   39phy    C34 1029   4.643   1.751   2.439  0.4752 -0.3514  0.3939
   39phy    C32 1030   4.827   1.878   2.338 -0.9022  0.1195 -0.2495
   39phy    C31 1031   4.859   1.884   2.187 -0.7166 -0.3527 -0.0973
   39phy    C30 1032   4.896   2.029   2.145  0.1438  0.5859  0.0140
   39phy    C28 1033   4.956   2.051   2.006  0.5344  0.1262  0.1168
   39phy    C29 1034   4.845   2.092   1.905  0.1230 -0.3110  0.7493
   39phy    C27 1035   5.060   2.163   2.005 -0.0989 -0.5876 -0.4748
   39phy    C26 1036   5.207   2.119   2.003  0.5833 -0.6179 -0.2024
   39phy    C25 1037   5.299   2.239   2.014  0.0506  0.2098 -0.1124
   39phy    C23 1038   5.449   2.209   2.041 -0.0203 -0.3948 -0.6788
   39phy    C24 1039   5.533   2.170   1.916 -0.9471  0.6007 -0.0299
   39phy    C22 1040   5.515   2.328   2.109 -0.5043 -0.9488  0.1016
   39phy    C21 1041   5.605   2.300   2.232 -0.2247  0.6460  0.7698
   39phy    C20 1042   5.625   2.426   2.315  0.0745 -0.0830  0.1197
   39phy    C18 1043   5.681   2.425   2.469  0.1831  0.0362  0.3582
   39phy    O01 1044   5.799   2.341   2.468 -0.0373  0.4604 -0.1656
   39phy    H01 1045   5.873   2.397   2.449 -0.2211  0.8166  0.1526
   39phy    C19 1046   5.714   2.575   2.481 -0.3678  0.0506 -0.0502
   39phy    C13 1047   5.575   2.360   2.578  0.5729  0.7677 -0.0139
   39phy     H3 1048   5.534   2.265   2.537  1.4478  1.5228 -2.8891
   39phy    O33 1049   5.461   2.436   2.599 -0.1013 -0.0709 -0.3559
   39phy    H1B 1050   5.392   2.385   2.637  1.5116 -0.7263  1.8400
   39phy    C12 1051   5.644   2.319   2.718  0.1324 -0.0795 -0.6543
   39phy    O11 1052   5.560   2.248   2.806  0.4360  0.1164  0.1713
   39phy    H1A 1053   5.478   2.294   2.816 -0.1868 -1.2005  1.6273
   40phy    C35 1054   2.707   0.048   1.757 -0.0688  0.2475 -0.0655
   40phy    C33 1055   2.585   0.083   1.841  0.0843 -0.0684  0.0591
   40phy    C34 1056   2.517   0.200   1.765 -0.9616  0.1703  0.0381
   40phy    C32 1057   2.501  -0.044   1.860  0.1197 -0.7241  0.1996
   40phy    C31 1058   2.393  -0.041   1.973  0.0486 -0.2549  0.3620
   40phy    C30 1059   2.339  -0.189   1.982  0.0545  0.6619  0.1047
   40phy    C28 1060   2.188  -0.192   2.022 -0.2247  0.1952 -0.2853
   40phy    C29 1061   2.097  -0.230   1.907 -0.3188 -0.3340 -0.6146
   40phy    C27 1062   2.170  -0.281   2.145 -0.1169  0.6090 -0.0967
   40phy    C26 1063   2.053  -0.254   2.235 -0.2043  0.3351  0.5500
   40phy    C25 1064   2.042  -0.375   2.325 -0.3693  0.5029 -0.4226
   40phy    C23 1065   1.906  -0.404   2.400 -0.3974  0.5345 -0.0830
   40phy    C24 1066   1.807  -0.485   2.322  0.4165 -0.2620  0.3186
   40phy    C22 1067   1.931  -0.486   2.529 -0.2210 -0.3792 -0.7050
   40phy    C21 1068   1.860  -0.448   2.660 -0.3963 -0.1606  0.0027
   40phy    C20 1069   1.915  -0.535   2.786  0.0127 -0.3687  0.1680
   40phy    C18 1070   1.855  -0.500   2.924  0.1989  0.0328  0.0841
   40phy    O01 1071   1.713  -0.484   2.910  0.3584 -0.0503 -0.0793
   40phy    H01 1072   1.662  -0.559   2.888  2.4792 -1.4985 -0.3871
   40phy    C19 1073   1.879  -0.629   3.003  0.3231  0.0141  0.0452
   40phy    C13 1074   1.920  -0.365   2.985  0.2396  0.0093  1.0027
   40phy     H3 1075   1.922  -0.287   2.905 -0.5773 -0.9747 -0.0062
   40phy    O33 1076   2.061  -0.383   3.013  0.7553  0.2863 -0.3668
   40phy    H1B 1077   2.072  -0.406   3.103 -0.4033  0.7906 -0.0675
   40phy    C12 1078   1.848  -0.286   3.104  0.1554 -0.2905  0.2358
   40phy    O11 1079   1.707  -0.283   3.095 -0.4323  0.3258  0.0099
   40phy    H1A 1080   1.682  -0.340   3.025  0.3939 -0.7131  0.5265
   41phy    C35 1081   1.618   1.230   1.863  0.2102 -0.0418  0.0630
   41phy    C33 1082   1.616   1.341   1.757  0.4814  0.2444 -0.1131
   41phy    C34 1083   1.682   1.273   1.632 -0.4019 -0.6254 -0.3438
   41phy    C32 1084   1.474   1.389   1.727  0.3032 -0.2740  0.3655
   41phy    C31 1085   1.454   1.534   1.736  0.2918  0.4726 -0.6652
   41phy    C30 1086   1.304   1.575   1.738 -0.6557 -0.0593  0.1458
   41phy    C28 1087   1.282   1.727   1.735  0.4971  0.0714 -0.0880
   41phy    C29 1088   1.273   1.779   1.588  0.5580  0.3161  0.2212
   41phy    C27 1089   1.147   1.769   1.799 -0.2207  0.0587  0.3995
   41phy    C26 1090   1.160   1.896   1.886 -0.1811 -0.0037 -0.2589
   41phy    C25 1091   1.018   1.955   1.911  0.0181 -0.2284 -0.5768
   41phy    C23 1092   1.018   2.064   2.016 -0.3337  0.2543  0.2963
   41phy    C24 1093   1.015   2.208   1.952 -0.1619 -0.2003 -0.4985
   41phy    C22 1094   0.893   2.054   2.108 -0.3018 -0.0751  0.1856
   41phy    C21 1095   0.916   2.100   2.254 -0.0428 -0.0591  0.1647
   41phy    C20 1096   0.798   2.058   2.335  0.2807 -0.3821  0.0439
   41phy    C18 1097   0.818   2.043   2.495  0.5005 -0.0412  0.2548
   41phy    O01 1098   0.801   2.164   2.566 -0.2400  0.2069  0.0521
   41phy    H01 1099   0.757   2.224   2.509  1.1907  3.2424  1.8434
   41phy    C19 1100   0.680   1.984   2.520  0.2435 -0.4967 -0.9393
   41phy    C13 1101   0.932   1.949   2.559  0.0834 -0.8705  0.3284
   41phy     H3 1102   0.947   1.861   2.493  1.2136  0.9626 -2.0259
   41phy    O33 1103   0.902   1.889   2.687 -0.0931  0.0945  0.1907
   41phy    H1B 1104   0.853   1.953   2.735 -0.6726 -0.6168  0.5686
   41phy    C12 1105   1.074   2.012   2.574  0.0533  0.1731 -0.0721
   41phy    O11 1106   1.085   2.108   2.677 -0.1895 -0.2503 -0.1893
   41phy    H1A 1107   1.116   2.062   2.753 -0.9815 -1.5685 -0.6264
   42phy    C35 1108   5.004   1.431   1.280 -0.7877  0.0578 -0.0752
   42phy    C33 1109   5.123   1.534   1.281  0.1063  0.3396  0.6689
   42phy    C34 1110   5.080   1.644   1.380 -0.4607 -0.6955  0.2790
   42phy    C32 1111   5.255   1.451   1.297  0.6056 -0.3019  0.6958
   42phy    C31 1112   5.378   1.528   1.249  0.0677  0.3106  0.1142
   42phy    C30 1113   5.506   1.446   1.257  0.5503 -0.0764 -0.2319
   42phy    C28 1114   5.636   1.529   1.268 -0.1613  0.2459 -0.4776
   42phy    C29 1115   5.665   1.585   1.408 -0.6646  0.3000 -0.2598
   42phy    C27 1116   5.753   1.444   1.227 -0.1442  0.4648  0.2201
   42phy    C26 1117   5.846   1.505   1.120  0.2210 -0.0664  0.1067
   42phy    C25 1118   5.941   1.383   1.082  0.0133 -0.5092  0.1242
   42phy    C23 1119   6.030   1.399   0.956  0.4323 -0.4468 -0.2717
   42phy    C24 1120   6.168   1.453   0.981 -0.1012  0.1054  0.7716
   42phy    C22 1121   6.034   1.258   0.902  0.1936  0.1841  0.2346
   42phy    C21 1122   6.002   1.253   0.753 -0.2796 -0.0940 -0.3305
   42phy    C20 1123   6.018   1.107   0.701 -0.4233 -0.6612 -0.4081
   42phy    C18 1124   5.970   1.071   0.551 -0.2463  0.0983  0.4464
   42phy    O01 1125   5.838   1.124   0.529 -0.1676 -0.1305  0.4062
   42phy    H01 1126   5.827   1.216   0.541  0.8300  0.3099 -1.6262
   42phy    C19 1127   5.956   0.918   0.550  0.0168 -0.1221  0.2073
   42phy    C13 1128   6.073   1.134   0.442 -0.2043 -0.5365 -0.1193
   42phy     H3 1129   6.057   1.245   0.446  0.5918 -0.4045 -0.4082
   42phy    O33 1130   6.216   1.129   0.477  0.8655  0.1066 -0.1622
   42phy    H1B 1131   6.262   1.206   0.504  0.7080 -0.5729  2.2383
   42phy    C12 1132   6.051   1.168   0.293 -0.4577 -0.4015 -0.3096
   42phy    O11 1133   5.917   1.156   0.252  0.3281  0.3884  0.0753
   42phy    H1A 1134   5.869   1.104   0.313  0.8369  0.3640  0.4649
   43phy    C35 1135   0.229   0.302   2.031  0.0729 -0.8442  0.5585
   43phy    C33 1136   0.203   0.444   1.969  0.3527  0.3207  0.0951
   43phy    C34 1137   0.265   0.461   1.826  0.4380 -0.4688 -0.3614
   43phy    C32 1138   0.052   0.487   1.976  0.3978  0.4710 -0.2008
   43phy    C31 1139   0.015   0.632   1.997  0.4114 -0.2228 -0.2273
   43phy    C30 1140  -0.137   0.645   1.997  0.1444  0.0806  0.1068
   43phy    C28 1141  -0.184   0.788   2.025  0.0123  0.1019 -0.0624
   43phy    C29 1142  -0.310   0.817   1.943  0.4668  0.2804  0.1970
   43phy    C27 1143  -0.219   0.813   2.173 -0.3608  0.2839 -0.4941
   43phy    C26 1144  -0.195   0.954   2.218  0.6354 -0.1243  0.1931
   43phy    C25 1145  -0.211   0.960   2.374 -0.0892  0.0813 -0.2415
   43phy    C23 1146  -0.153   1.080   2.456  0.1055 -0.6925 -0.2510
   43phy    C24 1147  -0.242   1.207   2.464  0.5770 -0.1047 -0.6394
   43phy    C22 1148  -0.123   1.023   2.590 -0.3503  0.5055 -0.0834
   43phy    C21 1149  -0.001   1.073   2.672  0.3389  0.1388 -0.2358
   43phy    C20 1150  -0.005   1.027   2.820 -0.3059 -0.1057  0.2814
   43phy    C18 1151   0.117   1.037   2.919  0.0813 -0.2789 -0.7049
   43phy    O01 1152   0.161   1.173   2.921  0.0130 -0.3508 -0.4746
   43phy    H01 1153   0.207   1.182   3.002  1.0349 -1.5206 -0.8767
   43phy    C19 1154   0.043   1.018   3.056 -0.0384 -0.5124  0.3755
   43phy    C13 1155   0.251   0.944   2.903  0.0500 -0.4933  0.0209
   43phy     H3 1156   0.226   0.836   2.890  0.7674 -0.6372 -0.1872
   43phy    O33 1157   0.333   0.938   3.020  0.2204  0.0969  0.5767
   43phy    H1B 1158   0.354   1.026   3.048  1.0999  0.2911 -0.6039
   43phy    C12 1159   0.345   0.977   2.780 -0.2913  0.4258  0.1936
   43phy    O11 1160   0.397   1.105   2.771  0.1067  0.0465  0.3985
   43phy    H1A 1161   0.319   1.158   2.771  0.3598  0.4215  0.6151
   44phy    C35 1162   1.427   1.616   1.119 -0.0280 -0.0866 -0.3952
   44phy    C33 1163   1.480   1.692   1.232 -0.1578  0.3993  0.1235
   44phy    C34 1164   1.494   1.588   1.342  0.2921  0.1030 -0.1812
   44phy    C32 1165   1.617   1.759   1.204  0.4323  0.0226  0.1920
   44phy    C31 1166   1.609   1.909   1.161  0.3918 -0.2305 -0.2540
   44phy    C30 1167   1.740   1.986   1.153  0.6943 -0.2870  0.5460
   44phy    C28 1168   1.712   2.135   1.110  0.1680  0.5912  0.1293
   44phy    C29 1169   1.729   2.216   1.242 -0.4209 -0.3742 -0.5949
   44phy    C27 1170   1.809   2.188   1.001  0.2570  0.0255 -0.2375
   44phy    C26 1171   1.740   2.225   0.868  0.1991 -0.3891 -0.5304
   44phy    C25 1172   1.818   2.341   0.799 -0.2529 -0.1235  0.2122
   44phy    C23 1173   1.735   2.436   0.710  0.5738 -0.1009 -0.1657
   44phy    C24 1174   1.693   2.567   0.777  0.1006  0.5932  0.1456
   44phy    C22 1175   1.817   2.472   0.583  0.3619 -0.0676  0.7585
   44phy    C21 1176   1.788   2.393   0.462 -0.2280  0.4074 -0.0222
   44phy    C20 1177   1.859   2.468   0.345  0.4523  0.0534  0.4184
   44phy    C18 1178   1.840   2.411   0.204  0.3217  0.0734  0.7088
   44phy    O01 1179   1.898   2.272   0.198  0.2132  0.0914  0.2578
   44phy    H01 1180   1.845   2.210   0.245 -0.7828  1.8223  1.5723
   44phy    C19 1181   1.929   2.501   0.117 -0.1294  0.0630 -0.0620
   44phy    C13 1182   1.686   2.403   0.149  0.1833 -0.0681 -0.7018
   44phy     H3 1183   1.642   2.330   0.221  0.1162 -0.1257 -0.8004
   44phy    O33 1184   1.591   2.508   0.173  0.5024 -0.2457  0.9383
   44phy    H1B 1185   1.585   2.555   0.093 -0.5058 -1.9308 -0.0337
   44phy    C12 1186   1.649   2.309   0.021  0.1692 -0.0681 -0.6941
   44phy    O11 1187   1.653   2.375  -0.105  0.4583 -0.2032  0.0139
   44phy    H1A 1188   1.674   2.466  -0.099  0.8251 -0.1479 -1.6447
   45phy    C35 1189   1.419   3.594   2.051 -0.0628  0.2962  0.0722
   45phy    C33 1190   1.307   3.546   1.957  0.2895 -0.1558  0.1839
   45phy    C34 1191   1.297   3.643   1.841 -0.5747 -0.2217  0.5297
   45phy    C32 1192   1.319   3.406   1.905 -0.0744 -0.0694 -0.5754
   45phy    C31 1193   1.234   3.305   1.990 -0.4772 -0.1787  0.2800
   45phy    C30 1194   1.235   3.160   1.937  0.1824  0.2443 -0.2691
   45phy    C28 1195   1.197   3.048   2.047 -0.0021 -0.5240  0.3909
   45phy    C29 1196   1.050   3.012   2.051 -0.4044 -0.1810 -0.0886
   45phy    C27 1197   1.281   2.924   2.006  0.6526 -0.0291 -0.1749
   45phy    C26 1198   1.333   2.853   2.136 -0.5818 -0.0463  0.3093
   45phy    C25 1199   1.436   2.736   2.112 -0.2915 -0.3406 -0.0350
   45phy    C23 1200   1.475   2.653   2.233 -0.6532 -0.6780  0.1959
   45phy    C24 1201   1.559   2.530   2.188 -0.0735  0.0160 -0.2865
   45phy    C22 1202   1.569   2.735   2.328 -0.5623  0.4565  0.3627
   45phy    C21 1203   1.500   2.766   2.461  0.1209  0.1438 -0.1518
   45phy    C20 1204   1.591   2.861   2.540 -0.0699 -0.1558 -0.0494
   45phy    C18 1205   1.577   2.885   2.694  0.0222  0.0565 -0.1813
   45phy    O01 1206   1.586   2.754   2.764  0.1675 -0.4314 -0.3054
   45phy    H01 1207   1.524   2.689   2.737  0.0748  0.6432 -3.0593
   45phy    C19 1208   1.701   2.968   2.721  0.6170 -0.4234 -0.0010
   45phy    C13 1209   1.436   2.960   2.731  0.6357  0.6211  0.7487
   45phy     H3 1210   1.352   2.905   2.681  0.7854  1.1910 -0.1515
   45phy    O33 1211   1.421   3.090   2.664  0.2258 -0.0148 -0.5040
   45phy    H1B 1212   1.490   3.148   2.692  2.4660 -1.4105 -2.6990
   45phy    C12 1213   1.402   2.985   2.880  0.1957  0.0180  0.4481
   45phy    O11 1214   1.301   2.902   2.940  0.3497 -0.2431 -0.2414
   45phy    H1A 1215   1.231   2.893   2.879 -0.7711  3.0399  0.3638
   46phy    C35 1216   1.738   4.287   1.487  0.4944  0.6218 -0.0702
   46phy    C33 1217   1.738   4.144   1.538  0.3346 -0.0367  0.6883
   46phy    C34 1218   1.808   4.055   1.432 -0.4013 -0.0445  0.0940
   46phy    C32 1219   1.799   4.125   1.676  0.1378 -0.0794 -0.1938
   46phy    C31 1220   1.720   4.027   1.754 -0.1564 -0.2992  0.2151
   46phy    C30 1221   1.777   4.018   1.899  0.1054  0.4805 -0.4630
   46phy    C28 1222   1.709   3.920   2.000  0.1126 -0.6027  0.3855
   46phy    C29 1223   1.791   3.799   2.015  0.6630 -0.0991  0.0152
   46phy    C27 1224   1.690   3.987   2.141 -0.4459  0.8972  0.3654
   46phy    C26 1225   1.579   3.926   2.233 -0.1372  0.4803  0.4571
   46phy    C25 1226   1.562   3.987   2.372  0.1605 -0.3008 -0.2679
   46phy    C23 1227   1.466   3.911   2.464  0.6511 -0.2188  0.1863
   46phy    C24 1228   1.540   3.819   2.564  0.2691 -0.5607  0.0428
   46phy    C22 1229   1.377   4.017   2.530 -0.3398 -0.2275  0.2719
   46phy    C21 1230   1.259   3.962   2.610 -0.1054 -0.0102 -0.1002
   46phy    C20 1231   1.176   4.077   2.667 -0.3264  0.3065 -0.4583
   46phy    C18 1232   1.046   4.049   2.753 -0.1996 -0.1281  0.3529
   46phy    O01 1233   1.090   4.014   2.888 -0.5905  0.4053  0.5606
   46phy    H01 1234   1.017   4.028   2.946 -0.4330  1.2137  0.5828
   46phy    C19 1235   0.993   4.193   2.747 -0.4081 -0.3746 -0.3913
   46phy    C13 1236   0.928   3.938   2.716 -0.3040  0.5084 -0.2114
   46phy     H3 1237   0.895   3.951   2.610  0.9589 -0.6016 -0.7713
   46phy    O33 1238   0.802   3.958   2.787 -0.0153 -0.4784  0.5929
   46phy    H1B 1239   0.772   4.045   2.802 -0.2297 -0.5638  0.6757
   46phy    C12 1240   0.972   3.787   2.730  0.1510 -0.3342  0.5131
   46phy    O11 1241   0.906   3.696   2.642 -0.1474  0.2272 -0.5315
   46phy    H1A 1242   0.966   3.624   2.635 -0.1891  0.0912  0.3554
   47phy    C35 1243   0.054   2.652   1.561 -0.0950 -0.0372 -0.0749
   47phy    C33 1244   0.140   2.593   1.665 -0.0435  0.2190 -0.2797
   47phy    C34 1245   0.055   2.498   1.755 -0.1039 -0.4471 -0.4343
   47phy    C32 1246   0.262   2.520   1.606 -0.2793  0.4704 -0.0765
   47phy    C31 1247   0.388   2.610   1.579 -0.5354  0.5017  0.1732
   47phy    C30 1248   0.497   2.517   1.515 -0.0577 -0.3178  0.5596
   47phy    C28 1249   0.569   2.582   1.395  0.3376 -0.2677  0.0798
   47phy    C29 1250   0.718   2.556   1.398  0.1202 -0.0208 -0.6358
   47phy    C27 1251   0.497   2.551   1.259 -0.1046 -0.1359  0.4953
   47phy    C26 1252   0.517   2.644   1.142 -0.0415  0.2715  0.4886
   47phy    C25 1253   0.440   2.593   1.019 -0.0728 -0.4125  0.0077
   47phy    C23 1254   0.437   2.690   0.903 -0.0828  0.0134 -0.1335
   47phy    C24 1255   0.500   2.634   0.775  0.7956  0.2662 -0.4706
   47phy    C22 1256   0.294   2.740   0.883 -0.2133  0.0048  0.2692
   47phy    C21 1257   0.277   2.875   0.817  0.2887  0.3690  0.4578
   47phy    C20 1258   0.127   2.915   0.824 -0.6688  0.5438  0.6394
   47phy    C18 1259   0.073   3.044   0.760 -0.0252  0.0453  0.7389
   47phy    O01 1260   0.149   3.162   0.783 -0.5493  0.3175 -0.0127
   47phy    H01 1261   0.228   3.137   0.826  0.8554  1.0063 -2.0254
   47phy    C19 1262  -0.059   3.055   0.839 -0.1309 -0.3280  0.0439
   47phy    C13 1263   0.062   3.040   0.597  0.1625 -0.1470 -0.0087
   47phy     H3 1264   0.165   3.056   0.558  0.1824  2.0614  0.8585
   47phy    O33 1265   0.036   2.912   0.537 -0.1994  0.0633  0.0968
   47phy    H1B 1266   0.080   2.905   0.455  0.9982 -0.8511  0.7705
   47phy    C12 1267   0.012   3.154   0.502 -0.1347 -0.1156  0.5349
   47phy    O11 1268   0.013   3.276   0.567  0.4764 -0.1985 -0.0940
   47phy    H1A 1269   0.051   3.254   0.649  1.3556  3.1519  0.5332
   48phy    C35 1270   2.884   3.030   2.382  0.3236 -0.8530 -0.1480
   48phy    C33 1271   2.750   3.006   2.306 -0.2687  0.5562 -0.0649
   48phy    C34 1272   2.765   2.896   2.204 -0.3347  0.0519  0.2315
   48phy    C32 1273   2.634   2.972   2.400 -0.8799  0.2474  0.9779
   48phy    C31 1274   2.510   3.061   2.397  0.3375 -0.0554  0.1426
   48phy    C30 1275   2.388   2.989   2.445  0.1741 -0.5864  0.2106
   48phy    C28 1276   2.262   3.073   2.476  0.3768 -0.1085  0.1825
   48phy    C29 1277   2.140   3.032   2.395  0.0594 -0.1159 -0.1019
   48phy    C27 1278   2.216   3.055   2.622 -0.1992  0.3431 -0.2653
   48phy    C26 1279   2.262   3.171   2.714  0.0167  0.0276 -0.4596
   48phy    C25 1280   2.192   3.182   2.854  0.5357  0.4568  0.8333
   48phy    C23 1281   2.231   3.278   2.962  0.5464  0.0858 -0.4309
   48phy    C24 1282   2.136   3.400   2.958 -0.0775 -0.3002  0.2295
   48phy    C22 1283   2.246   3.216   3.104  0.2661  0.0990  0.0939
   48phy    C21 1284   2.384   3.163   3.154  0.0477  0.1766  1.4169
   48phy    C20 1285   2.383   3.163   3.305  0.0652 -0.2855 -0.2237
   48phy    C18 1286   2.523   3.202   3.376  0.7141 -0.8045 -0.5513
   48phy    O01 1287   2.554   3.335   3.332 -0.0086 -0.3706  0.6279
   48phy    H01 1288   2.530   3.411   3.382 -0.3655 -0.5116  0.6685
   48phy    C19 1289   2.479   3.216   3.526  0.3792  0.1516  0.0314
   48phy    C13 1290   2.653   3.104   3.376  0.2681 -0.4197  0.3941
   48phy     H3 1291   2.621   3.004   3.414 -0.6272 -1.0401 -1.8238
   48phy    O33 1292   2.756   3.130   3.468  0.1336 -0.3243 -0.4892
   48phy    H1B 1293   2.773   3.222   3.462  0.1283 -0.2867  0.0126
   48phy    C12 1294   2.740   3.085   3.243  0.1833 -0.3957  0.2824
   48phy    O11 1295   2.826   2.976   3.242 -0.3303  0.2493 -0.2145
   48phy    H1A 1296   2.868   2.975   3.326 -0.0072 -1.8946 -0.3289
   49phy    C35 1297   2.507   2.868   1.917  0.2134 -0.0856 -0.0540
   49phy    C33 1298   2.391   2.900   2.010  0.1454  0.1434  0.5279
   49phy    C34 1299   2.399   3.047   2.047 -0.1280 -0.4115  0.7762
   49phy    C32 1300   2.260   2.860   1.944  0.4010 -0.1706 -0.7988
   49phy    C31 1301   2.149   2.804   2.042  0.5168  0.1108 -0.0717
   49phy    C30 1302   2.028   2.747   1.965  0.3003  0.0839 -0.2975
   49phy    C28 1303   1.929   2.638   2.021 -0.3537  0.3046 -0.0279
   49phy    C29 1304   1.808   2.639   1.924 -0.2745 -0.4205 -0.6128
   49phy    C27 1305   1.993   2.497   2.038 -0.5307  0.0167 -0.1891
   49phy    C26 1306   1.932   2.404   2.144  0.6981  0.3835  0.3052
   49phy    C25 1307   2.011   2.276   2.153 -0.5851 -0.2045  0.1191
   49phy    C23 1308   1.970   2.180   2.266  0.3016 -0.0614 -0.1843
   49phy    C24 1309   1.955   2.036   2.218  0.4890 -0.3235 -0.1976
   49phy    C22 1310   2.070   2.181   2.382  0.2030 -0.1156  0.0385
   49phy    C21 1311   2.033   2.137   2.528 -0.1069  0.0194  0.0881
   49phy    C20 1312   2.132   2.168   2.641 -0.2710  0.3056 -0.4219
   49phy    C18 1313   2.109   2.112   2.784  0.2246  0.2307  0.5798
   49phy    O01 1314   2.165   1.982   2.786  0.1357  0.0322  0.4138
   49phy    H01 1315   2.118   1.938   2.718  1.6323 -2.4126  0.8458
   49phy    C19 1316   2.216   2.197   2.856  0.6375 -0.3522  0.1203
   49phy    C13 1317   1.960   2.117   2.853 -0.3250 -0.2277  0.4654
   49phy     H3 1318   1.921   2.221   2.842  2.0842  0.8405  1.4778
   49phy    O33 1319   1.960   2.104   2.995 -0.1169  0.3554 -0.4560
   49phy    H1B 1320   1.954   2.012   3.012  3.1486  0.1734  0.4166
   49phy    C12 1321   1.863   2.008   2.793 -0.3724 -0.1433 -0.2016
   49phy    O11 1322   1.907   1.876   2.810 -0.5572 -0.3077  0.0573
   49phy    H1A 1323   1.837   1.814   2.816 -0.8846  0.0983  0.4913
   50phy    C35 1324   0.939   2.435   0.384 -0.0644 -0.3406 -0.1616
   50phy    C33 1325   0.834   2.362   0.305  1.5479  0.1439 -0.6612
   50phy    C34 1326   0.876   2.215   0.286  0.0095 -0.6258  0.2331
   50phy    C32 1327   0.707   2.363   0.395 -0.6418 -0.1927  0.1744
   50phy    C31 1328   0.595   2.451   0.337  0.5733  0.1810 -0.3719
   50phy    C30 1329   0.483   2.494   0.433  0.1926 -0.3764  0.2890
   50phy    C28 1330   0.372   2.583   0.366  0.4356 -0.8273 -0.6070
   50phy    C29 1331   0.242   2.507   0.403  0.2178  0.1422  0.1629
   50phy    C27 1332   0.357   2.727   0.424  0.3536  0.0760  0.3155
   50phy    C26 1333   0.461   2.830   0.382 -0.0281  0.4557 -0.3913
   50phy    C25 1334   0.409   2.975   0.398 -0.2589  0.2312 -0.0704
   50phy    C23 1335   0.494   3.087   0.328  0.0571  0.1467  0.7541
   50phy    C24 1336   0.391   3.195   0.283 -0.5324  0.1951  0.5166
   50phy    C22 1337   0.607   3.139   0.411  0.0339  0.2804  0.4864
   50phy    C21 1338   0.745   3.114   0.345  0.5840  0.2791  0.1312
   50phy    C20 1339   0.868   3.162   0.431  0.3596 -0.5274 -0.6726
   50phy    C18 1340   1.015   3.142   0.393  0.1411  0.1136 -0.3114
   50phy    O01 1341   1.040   3.003   0.378 -0.0228 -0.3872 -0.3779
   50phy    H01 1342   1.133   3.004   0.368 -0.2361 -0.0457 -2.8589
   50phy    C19 1343   1.094   3.175   0.520  0.3433  0.2714  0.0498
   50phy    C13 1344   1.052   3.229   0.261 -0.4150 -0.1763 -0.7536
   50phy     H3 1345   0.975   3.202   0.185 -1.0270 -1.4244  0.2711
   50phy    O33 1346   1.018   3.365   0.270 -0.3797 -0.2932  0.5692
   50phy    H1B 1347   1.095   3.416   0.286  0.5392 -1.8763  1.3696
   50phy    C12 1348   1.155   3.199   0.148  0.7520  0.4930  0.4283
   50phy    O11 1349   1.271   3.276   0.144 -0.6533 -0.1945  0.0240
   50phy    H1A 1350   1.289   3.296   0.054 -0.4317  0.6995  0.2557
   51phy    C35 1351   2.260   2.609   0.476  0.0997 -0.5456  0.2204
   51phy    C33 1352   2.259   2.721   0.372  0.3156 -0.1620 -0.3174
   51phy    C34 1353   2.359   2.823   0.426 -0.0312 -0.5587  0.0711
   51phy    C32 1354   2.293   2.665   0.235  0.2030 -0.7808  0.2300
   51phy    C31 1355   2.249   2.737   0.108  0.2614  0.5354 -0.0401
   51phy    C30 1356   2.308   2.670  -0.014  0.3150  0.1561  0.5899
   51phy    C28 1357   2.301   2.741  -0.151  0.0822 -0.3310 -0.4610
   51phy    C29 1358   2.429   2.815  -0.192 -1.1699 -0.1789  0.1666
   51phy    C27 1359   2.249   2.638  -0.251 -0.1452 -0.3800  0.1787
   51phy    C26 1360   2.146   2.705  -0.345  0.0620 -0.0213  0.2644
   51phy    C25 1361   2.069   2.601  -0.426  0.4061  0.5640 -0.0269
   51phy    C23 1362   1.943   2.631  -0.509 -0.4861  0.2514  0.3044
   51phy    C24 1363   1.966   2.682  -0.649  0.4652 -0.0130 -0.1549
   51phy    C22 1364   1.861   2.501  -0.537 -0.1082  0.1553 -0.2348
   51phy    C21 1365   1.754   2.444  -0.439  0.0289  0.0002  0.2634
   51phy    C20 1366   1.633   2.370  -0.494  0.2949 -0.3269  0.4781
   51phy    C18 1367   1.522   2.321  -0.398 -0.2277  0.1753 -0.3935
   51phy    O01 1368   1.569   2.235  -0.291  0.0780  0.5403 -0.0515
   51phy    H01 1369   1.603   2.293  -0.226  2.9578  0.7096 -1.5822
   51phy    C19 1370   1.448   2.210  -0.488 -0.0367 -0.0764 -0.8011
   51phy    C13 1371   1.423   2.437  -0.340  0.2946  0.3211  0.2566
   51phy     H3 1372   1.490   2.484  -0.263  0.1508  0.1859  0.4652
   51phy    O33 1373   1.394   2.549  -0.422 -0.3004  0.1718 -0.1919
   51phy    H1B 1374   1.305   2.557  -0.449 -0.2939  1.5628  0.1143
   51phy    C12 1375   1.317   2.424  -0.227  0.2756  0.4385  0.0395
   51phy    O11 1376   1.183   2.422  -0.258  0.0848 -0.3797  0.2149
   51phy    H1A 1377   1.146   2.429  -0.171 -0.5705 -1.3541  0.0343
   52phy    C35 1378   2.145   0.749   1.097  0.1870  0.0468  0.6079
   52phy    C33 1379   2.066   0.828   1.202  0.2485  0.0969 -0.3525
   52phy    C34 1380   2.097   0.769   1.340  0.2519  0.3423  0.1853
   52phy    C32 1381   2.105   0.976   1.208 -0.1269  0.3260  0.2208
   52phy    C31 1382   1.997   1.072   1.168 -0.4346  0.0434 -0.4862
   52phy    C30 1383   2.024   1.221   1.173  1.1068 -0.3037  0.2835
   52phy    C28 1384   1.895   1.304   1.153  0.1752  0.5805  0.8867
   52phy    C29 1385   1.819   1.327   1.287 -0.0111 -0.9014  0.6330
   52phy    C27 1386   1.931   1.440   1.093  0.1281 -0.0949  0.2851
   52phy    C26 1387   1.866   1.476   0.953 -0.4907  0.1676  0.4229
   52phy    C25 1388   1.924   1.612   0.912  0.3518 -1.0183 -0.3606
   52phy    C23 1389   1.892   1.670   0.774 -0.0183 -0.2887  0.0717
   52phy    C24 1390   1.823   1.813   0.785 -0.3353  0.6590  0.1526
   52phy    C22 1391   2.013   1.669   0.679 -0.3455  0.3286  0.4438
   52phy    C21 1392   1.983   1.689   0.534  0.1246 -0.6192  0.0768
   52phy    C20 1393   2.111   1.711   0.455  0.2949  0.6870 -0.1694
   52phy    C18 1394   2.118   1.712   0.300 -0.0116  0.4831  0.3500
   52phy    O01 1395   2.093   1.575   0.259 -0.0031 -0.4051 -0.3870
   52phy    H01 1396   2.123   1.563   0.171  0.9210 -0.9062 -0.0204
   52phy    C19 1397   2.270   1.741   0.277  0.1578 -0.1877 -0.2896
   52phy    C13 1398   2.026   1.819   0.220  0.3400 -0.8780  0.0246
   52phy     H3 1399   1.920   1.799   0.249 -0.4860  0.9988 -1.4317
   52phy    O33 1400   2.027   1.959   0.250  0.0202 -0.0989 -0.3635
   52phy    H1B 1401   2.090   2.008   0.201 -1.1382  0.5363 -1.2780
   52phy    C12 1402   1.981   1.799   0.066 -0.1741 -0.3495 -0.5513
   52phy    O11 1403   2.058   1.869  -0.030 -0.4531 -0.4959  0.3599
   52phy    H1A 1404   2.144   1.832  -0.035 -0.2840 -0.0922  0.2798
   53phy    C35 1405   0.792   3.493   1.333 -0.2946  0.0567 -0.0931
   53phy    C33 1406   0.702   3.382   1.276  0.5842 -0.2553 -0.2819
   53phy    C34 1407   0.574   3.456   1.222 -0.0731  0.2912 -0.1269
   53phy    C32 1408   0.758   3.299   1.159 -0.4406 -0.0209  0.1750
   53phy    C31 1409   0.840   3.180   1.214  0.4269  0.7209  0.2140
   53phy    C30 1410   0.900   3.101   1.094  0.1612  0.3480  0.3848
   53phy    C28 1411   0.986   2.975   1.123  0.7092 -0.6484  0.5304
   53phy    C29 1412   0.900   2.844   1.131 -0.6426 -0.0500 -0.3561
   53phy    C27 1413   1.086   2.942   1.010 -0.0717 -0.1989  0.1428
   53phy    C26 1414   1.223   2.995   1.017  0.5882 -0.0709 -0.4775
   53phy    C25 1415   1.308   2.990   0.889 -0.3452  0.3173 -0.3349
   53phy    C23 1416   1.450   3.054   0.887  0.8096 -0.0411  0.4373
   53phy    C24 1417   1.555   2.951   0.923 -0.7821  0.2201 -0.0803
   53phy    C22 1418   1.495   3.093   0.745 -0.0406  0.1826  0.5607
   53phy    C21 1419   1.447   3.214   0.665 -0.0666 -0.4954  0.1165
   53phy    C20 1420   1.543   3.218   0.547  0.0623  0.0181 -0.2237
   53phy    C18 1421   1.495   3.298   0.416  0.4354  0.5722 -0.4696
   53phy    O01 1422   1.388   3.224   0.356 -0.2588 -0.3952 -0.2891
   53phy    H01 1423   1.367   3.255   0.270 -0.2595 -3.8997 -1.6993
   53phy    C19 1424   1.616   3.265   0.322 -0.0005  0.2014  0.4044
   53phy    C13 1425   1.453   3.456   0.425  0.5364 -0.6473 -0.1598
   53phy     H3 1426   1.487   3.492   0.525 -1.4003  0.4657  0.1363
   53phy    O33 1427   1.528   3.551   0.350 -0.3438  0.1550  0.0248
   53phy    H1B 1428   1.619   3.528   0.353  0.4589  2.7315 -1.0635
   53phy    C12 1429   1.308   3.505   0.451  0.3141 -0.0274 -0.1263
   53phy    O11 1430   1.230   3.533   0.337 -0.0969 -0.3948 -0.2258
   53phy    H1A 1431   1.257   3.613   0.297 -0.5478 -0.6875 -1.1594
   54phy    C35 1432   2.268   2.895   1.434 -0.7995 -0.6812  0.0480
   54phy    C33 1433   2.418   2.874   1.397  0.1255 -0.3204  0.2223
   54phy    C34 1434   2.508   2.962   1.481  0.0536  0.0979  0.0409
   54phy    C32 1435   2.437   2.716   1.403  0.0815 -0.3252  0.2321
   54phy    C31 1436   2.532   2.659   1.301 -0.2236  0.5137 -0.3081
   54phy    C30 1437   2.542   2.511   1.306 -0.4607  0.2601  0.3276
   54phy    C28 1438   2.649   2.440   1.218  0.5513  0.2454  0.5553
   54phy    C29 1439   2.699   2.315   1.295 -0.2587 -0.4876 -0.4912
   54phy    C27 1440   2.596   2.403   1.077 -0.2343 -0.1544  0.2020
   54phy    C26 1441   2.697   2.419   0.955 -0.6926  0.0204  0.2829
   54phy    C25 1442   2.616   2.357   0.838 -0.0370 -0.5264  0.1531
   54phy    C23 1443   2.697   2.314   0.711 -0.5108 -0.4030  0.4064
   54phy    C24 1444   2.681   2.166   0.682  0.2307  0.6230  0.0778
   54phy    C22 1445   2.651   2.396   0.586 -0.2648 -0.0526 -0.0752
   54phy    C21 1446   2.757   2.473   0.509 -0.7997  0.1005 -0.0214
   54phy    C20 1447   2.708   2.549   0.390  0.0302  0.0516 -0.1451
   54phy    C18 1448   2.793   2.602   0.274  0.0350 -0.2497 -0.3933
   54phy    O01 1449   2.898   2.690   0.322 -0.4125  0.2732 -0.3662
   54phy    H01 1450   2.858   2.759   0.373 -0.0450 -1.5661  2.6553
   54phy    C19 1451   2.697   2.684   0.190  0.1177 -0.6243 -0.0046
   54phy    C13 1452   2.860   2.479   0.197  0.5983 -0.4631  0.6186
   54phy     H3 1453   2.904   2.418   0.280  2.1151 -0.5090 -0.1938
   54phy    O33 1454   2.774   2.376   0.139  0.7378 -0.5228 -0.1641
   54phy    H1B 1455   2.793   2.373   0.047  0.3896  0.1248 -0.2671
   54phy    C12 1456   2.999   2.490   0.117 -0.5273 -0.2240  0.8767
   54phy    O11 1457   3.003   2.530  -0.021  0.1168 -0.1636 -0.0001
   54phy    H1A 1458   2.983   2.621  -0.033 -1.7855 -0.7299 -1.7288
   55phy    C35 1459   0.431   4.924   1.360 -0.2811  0.0147  0.3489
   55phy    C33 1460   0.298   4.853   1.385 -0.3984 -0.5412 -0.3939
   55phy    C34 1461   0.295   4.787   1.524 -0.5360 -0.4291 -0.0521
   55phy    C32 1462   0.184   4.946   1.354 -0.3588 -0.5435 -0.5913
   55phy    C31 1463   0.109   4.932   1.226  0.1285 -0.8968  0.2157
   55phy    C30 1464  -0.032   5.001   1.240  0.1381 -0.0090 -0.3143
   55phy    C28 1465  -0.127   4.961   1.120  0.3377 -0.3734  0.3075
   55phy    C29 1466  -0.262   4.909   1.179 -0.4559 -0.3512  0.2854
   55phy    C27 1467  -0.149   5.075   1.022  0.0219 -0.5761  0.0298
   55phy    C26 1468  -0.156   5.049   0.875 -0.6642 -0.5073  0.1081
   55phy    C25 1469  -0.128   5.174   0.798 -0.0357 -1.1386  0.5708
   55phy    C23 1470  -0.105   5.163   0.646 -0.4839  0.5071  0.5052
   55phy    C24 1471  -0.229   5.219   0.576 -0.1160 -0.0515  0.2581
   55phy    C22 1472   0.020   5.239   0.604 -0.1941 -0.3416 -0.2668
   55phy    C21 1473   0.087   5.185   0.479 -0.2302 -0.6398 -0.2871
   55phy    C20 1474   0.215   5.252   0.449  0.0786 -0.8990  0.0935
   55phy    C18 1475   0.291   5.227   0.307 -0.0369 -0.1928 -0.3924
   55phy    O01 1476   0.300   5.087   0.274 -0.2165  0.0620 -0.3115
   55phy    H01 1477   0.220   5.058   0.235  0.4004 -1.6472 -0.3831
   55phy    C19 1478   0.433   5.267   0.349  0.4305 -0.4516 -0.1813
   55phy    C13 1479   0.231   5.318   0.184 -0.2857  0.1443 -0.2564
   55phy     H3 1480   0.134   5.267   0.162 -0.8570  0.6554  0.9505
   55phy    O33 1481   0.176   5.447   0.215  0.3497  0.0356  0.6296
   55phy    H1B 1482   0.248   5.507   0.218  1.3244 -1.0544 -0.2707
   55phy    C12 1483   0.260   5.307   0.031 -0.5284  0.3740 -0.3142
   55phy    O11 1484   0.325   5.406  -0.042 -0.0993 -0.2052  0.3871
   55phy    H1A 1485   0.274   5.485  -0.047  1.3862  0.6934 -2.1151
   56phy    C35 1486   2.118   3.465   2.374 -0.3540  0.4217  0.2363
   56phy    C33 1487   2.112   3.468   2.219 -0.4795 -0.7500  0.0313
   56phy    C34 1488   1.988   3.544   2.184  0.6398  0.4634  0.2266
   56phy    C32 1489   2.223   3.548   2.148 -0.0468 -0.4880 -0.4678
   56phy    C31 1490   2.331   3.453   2.109 -0.4218  0.3289  0.3343
   56phy    C30 1491   2.470   3.513   2.074  0.3820 -0.5059  0.3455
   56phy    C28 1492   2.597   3.433   2.046 -0.2252  0.4647 -0.0680
   56phy    C29 1493   2.604   3.383   1.902  0.0542 -0.7933  0.3957
   56phy    C27 1494   2.717   3.524   2.079  0.0818  0.0800 -0.1656
   56phy    C26 1495   2.820   3.447   2.162 -0.4919 -0.0046 -0.1816
   56phy    C25 1496   2.941   3.520   2.211 -0.6537 -0.2319  0.1594
   56phy    C23 1497   3.050   3.437   2.281  0.8031  0.3780 -0.0301
   56phy    C24 1498   3.184   3.453   2.209 -0.2455 -0.1538  0.4374
   56phy    C22 1499   3.063   3.470   2.428  0.2827  0.1094 -0.3779
   56phy    C21 1500   3.028   3.352   2.515  0.2697 -0.3621  0.3581
   56phy    C20 1501   3.008   3.377   2.666  0.2849  0.0707 -0.3834
   56phy    C18 1502   2.957   3.260   2.764  0.4360  0.7405  0.5939
   56phy    O01 1503   3.058   3.161   2.753 -0.4007 -0.1446  0.7892
   56phy    H01 1504   3.143   3.193   2.778 -0.2890  0.1264  0.0760
   56phy    C19 1505   2.973   3.320   2.908 -0.7017  0.0301 -0.4856
   56phy    C13 1506   2.815   3.203   2.725  0.4005 -0.0986  0.1281
   56phy     H3 1507   2.814   3.184   2.614  0.1959  2.1732 -0.3262
   56phy    O33 1508   2.716   3.311   2.726 -1.0238 -0.6827  0.1876
   56phy    H1B 1509   2.689   3.327   2.638 -0.1634 -0.7397 -0.1009
   56phy    C12 1510   2.756   3.077   2.784  0.4704 -0.1004 -0.2526
   56phy    O11 1511   2.841   2.981   2.843 -0.0195  0.7282  0.2570
   56phy    H1A 1512   2.924   2.989   2.801  0.6334 -2.3987  0.7254
   57phy    C35 1513   0.432   3.049   1.255 -0.2375 -0.5283  0.0328
   57phy    C33 1514   0.284   3.046   1.219 -0.5413  0.0146  0.9018
   57phy    C34 1515   0.220   2.948   1.317  0.4050  0.2096  0.7316
   57phy    C32 1516   0.214   3.180   1.238  0.0918  0.2187 -0.7097
   57phy    C31 1517   0.184   3.258   1.111 -0.6866 -0.4473  0.7810
   57phy    C30 1518   0.135   3.399   1.148  0.2571 -0.1391  0.3471
   57phy    C28 1519   0.119   3.498   1.029  0.0644 -0.1137  0.9308
   57phy    C29 1520  -0.031   3.511   0.995  0.2300 -0.0916 -0.2021
   57phy    C27 1521   0.183   3.637   1.058  0.3258  0.7069 -0.8018
   57phy    C26 1522   0.210   3.730   0.938  0.5022  0.1068 -0.3010
   57phy    C25 1523   0.297   3.853   0.976 -0.0755 -0.5705  0.5999
   57phy    C23 1524   0.345   3.943   0.859 -0.0123 -0.1225  0.0268
   57phy    C24 1525   0.360   4.094   0.893 -0.2511 -0.5167 -0.3767
   57phy    C22 1526   0.473   3.881   0.803  0.0459 -0.5087  0.1629
   57phy    C21 1527   0.475   3.854   0.654 -0.3245 -0.0037  0.4512
   57phy    C20 1528   0.609   3.784   0.604 -0.1264  0.9798 -0.3044
   57phy    C18 1529   0.617   3.762   0.445 -0.3044 -0.6324  0.8879
   57phy    O01 1530   0.518   3.673   0.401 -0.2128  0.5871  0.0652
   57phy    H01 1531   0.438   3.706   0.436  0.3693  0.4711  1.5674
   57phy    C19 1532   0.753   3.693   0.443 -0.3729 -0.3479  0.0821
   57phy    C13 1533   0.611   3.896   0.360  0.5816  0.0364  0.7482
   57phy     H3 1534   0.509   3.937   0.382  0.5365  0.5540 -0.3570
   57phy    O33 1535   0.681   4.007   0.411 -0.2572 -0.2707 -0.4026
   57phy    H1B 1536   0.761   4.008   0.363  1.0300  0.0427  1.6180
   57phy    C12 1537   0.569   3.903   0.207  0.2409  0.0108  0.7691
   57phy    O11 1538   0.667   3.958   0.126 -0.1141  0.2282  0.2371
   57phy    H1A 1539   0.706   3.887   0.078 -1.1955 -0.8478  0.8828
   58phy    C35 1540   0.890   3.523   1.949  0.1658 -0.0486  0.3939
   58phy    C33 1541   0.846   3.511   1.805  0.3597  0.0424  0.2445
   58phy    C34 1542   0.916   3.627   1.737 -0.4998 -0.3412  0.0344
   58phy    C32 1543   0.891   3.379   1.738  0.0553 -0.3147  0.0284
   58phy    C31 1544   0.808   3.251   1.745  0.5001 -0.4990  0.3061
   58phy    C30 1545   0.854   3.154   1.637  0.0388  0.1899 -0.1731
   58phy    C28 1546   0.768   3.022   1.629  0.3961 -0.0895  0.4068
   58phy    C29 1547   0.728   3.000   1.486 -0.2182  0.0478 -0.2029
   58phy    C27 1548   0.846   2.900   1.680  0.1115  0.0902 -0.1665
   58phy    C26 1549   0.791   2.837   1.810 -0.0902  0.2097 -0.2273
   58phy    C25 1550   0.830   2.690   1.832  0.0017  0.4437 -0.1666
   58phy    C23 1551   0.777   2.608   1.952 -0.2326  0.0306 -0.3108
   58phy    C24 1552   0.707   2.480   1.911 -0.4734 -0.0252  0.0349
   58phy    C22 1553   0.903   2.560   2.031 -0.3287 -0.4479  0.0370
   58phy    C21 1554   0.905   2.573   2.185  0.4069 -0.2671  0.1843
   58phy    C20 1555   1.027   2.504   2.241  0.4680 -0.1183  0.3546
   58phy    C18 1556   1.044   2.501   2.397  0.0095  0.4718 -0.5744
   58phy    O01 1557   0.920   2.473   2.472 -0.4816 -0.0451  0.2990
   58phy    H01 1558   0.942   2.429   2.551  1.1075  0.4510  0.1705
   58phy    C19 1559   1.140   2.378   2.401 -0.2989 -0.0744  0.0693
   58phy    C13 1560   1.109   2.637   2.464 -0.4168 -0.4631  0.2856
   58phy     H3 1561   1.196   2.677   2.405 -1.2384  0.2781 -0.4433
   58phy    O33 1562   1.170   2.610   2.587 -0.4399 -0.1317  0.2378
   58phy    H1B 1563   1.115   2.624   2.662  0.7249  1.2014  0.9074
   58phy    C12 1564   1.017   2.759   2.495  0.0411  0.5634 -0.2071
   58phy    O11 1565   0.920   2.732   2.592  0.1059  0.0997 -0.2342
   58phy    H1A 1566   0.890   2.643   2.594 -1.4185  0.5930  0.7644
   59phy    C35 1567   1.285   2.107   1.296 -0.2118 -0.2011 -0.4607
   59phy    C33 1568   1.177   2.049   1.207  0.2871  0.3291 -0.4307
   59phy    C34 1569   1.127   1.919   1.263  0.5199  0.4215 -0.3323
   59phy    C32 1570   1.072   2.161   1.198 -0.0637 -0.3380  0.2566
   59phy    C31 1571   1.007   2.182   1.059  0.9743 -0.6466 -0.3987
   59phy    C30 1572   0.883   2.285   1.069 -0.3048 -0.2679  0.2046
   59phy    C28 1573   0.822   2.319   0.931 -0.5066 -0.0671 -0.2663
   59phy    C29 1574   0.671   2.287   0.911 -0.2205  0.0828  0.0327
   59phy    C27 1575   0.852   2.470   0.913  0.3303 -0.5144 -0.0658
   59phy    C26 1576   0.911   2.511   0.774 -0.5570 -0.0053  0.1354
   59phy    C25 1577   0.906   2.657   0.762  0.0601 -0.2286 -0.1481
   59phy    C23 1578   0.949   2.732   0.633 -0.3708 -0.1320  0.5631
   59phy    C24 1579   0.861   2.849   0.609 -0.2712 -0.2973 -0.2396
   59phy    C22 1580   1.100   2.767   0.629 -0.1606 -0.1204  0.1850
   59phy    C21 1581   1.182   2.698   0.518  0.1627  0.3909  0.0532
   59phy    C20 1582   1.333   2.732   0.531 -0.0883  0.3662  0.4017
   59phy    C18 1583   1.413   2.745   0.393 -0.1631  0.6098  0.2001
   59phy    O01 1584   1.413   2.610   0.343  0.1331  0.1514 -0.0474
   59phy    H01 1585   1.492   2.594   0.296 -0.0003 -0.2223 -0.1420
   59phy    C19 1586   1.555   2.773   0.437 -0.3510 -0.2952  0.2376
   59phy    C13 1587   1.356   2.853   0.286  0.0168 -0.1385  0.0416
   59phy     H3 1588   1.257   2.811   0.254  0.5149 -2.0456  0.8560
   59phy    O33 1589   1.308   2.982   0.332  0.5411  0.4034 -0.0886
   59phy    H1B 1590   1.375   3.040   0.362  1.2557  0.2869 -1.3859
   59phy    C12 1591   1.402   2.875   0.140 -0.4679 -0.0175 -0.0743
   59phy    O11 1592   1.416   2.773   0.048 -0.9255  0.5611 -0.3522
   59phy    H1A 1593   1.329   2.750   0.022 -0.9666 -1.2332  1.1403
   60phy    C35 1594   4.748   0.545   0.767  0.5290 -0.3237  0.5125
   60phy    C33 1595   4.888   0.514   0.719  0.7745 -0.2681  0.5914
   60phy    C34 1596   4.915   0.592   0.591  0.2467  0.3034 -0.7059
   60phy    C32 1597   4.996   0.539   0.826  0.2373  0.2773 -0.1009
   60phy    C31 1598   5.116   0.455   0.824 -0.1297  0.0739 -0.6465
   60phy    C30 1599   5.204   0.492   0.942 -1.1374  0.2017 -0.4299
   60phy    C28 1600   5.344   0.427   0.927 -0.5999  0.3471  0.3296
   60phy    C29 1601   5.441   0.516   1.007  0.0331  0.4320 -0.0635
   60phy    C27 1602   5.349   0.280   0.972 -0.3970 -0.2845  0.0443
   60phy    C26 1603   5.459   0.194   0.912  0.6751 -0.2873  0.5261
   60phy    C25 1604   5.460   0.051   0.964 -0.2796  0.4326 -0.2840
   60phy    C23 1605   5.566  -0.042   0.892 -0.4309  0.2824  0.3899
   60phy    C24 1606   5.620  -0.124   1.011 -0.4487  0.2159  0.4957
   60phy    C22 1607   5.498  -0.125   0.777 -0.5802  0.5161 -0.4405
   60phy    C21 1608   5.600  -0.163   0.675 -0.0424 -0.3955 -0.2209
   60phy    C20 1609   5.541  -0.240   0.557 -0.3096  0.3468 -0.3888
   60phy    C18 1610   5.637  -0.271   0.433 -0.5687 -0.1658 -0.2819
   60phy    O01 1611   5.676  -0.149   0.371 -0.2411  0.2373  0.1551
   60phy    H01 1612   5.604  -0.106   0.329 -0.3069 -0.9059 -0.9804
   60phy    C19 1613   5.529  -0.343   0.344 -0.0103  0.3555  0.3818
   60phy    C13 1614   5.762  -0.368   0.472  0.3603  0.1247 -0.4395
   60phy     H3 1615   5.824  -0.307   0.543  0.2806 -1.6493  1.2439
   60phy    O33 1616   5.744  -0.481   0.561  0.1200  0.4091  0.2094
   60phy    H1B 1617   5.687  -0.454   0.631 -1.5367  1.8796 -1.5929
   60phy    C12 1618   5.894  -0.382   0.385  0.2487  0.2966  0.3393
   60phy    O11 1619   5.941  -0.264   0.327  0.4713  0.4768 -0.2448
   60phy    H1A 1620   5.889  -0.188   0.344 -1.0421 -0.4938 -0.3843
   61phy    C35 1621   2.652   3.544   1.535 -0.5605  0.2649 -0.5198
   61phy    C33 1622   2.689   3.673   1.477  0.1077  0.5863 -0.1892
   61phy    C34 1623   2.758   3.658   1.343  0.3533  0.3604 -0.4814
   61phy    C32 1624   2.573   3.767   1.473 -0.1947 -0.3411 -0.2543
   61phy    C31 1625   2.611   3.916   1.516 -0.0968  0.1729 -0.6051
   61phy    C30 1626   2.498   4.016   1.483  0.0071 -0.2956 -0.3260
   61phy    C28 1627   2.519   4.160   1.537  0.5465  0.5688 -0.3394
   61phy    C29 1628   2.609   4.248   1.451 -0.3207  0.3086 -0.5739
   61phy    C27 1629   2.374   4.219   1.551 -0.2606 -0.2539  0.2339
   61phy    C26 1630   2.347   4.261   1.696  0.2414  0.2963  0.2874
   61phy    C25 1631   2.205   4.309   1.720 -0.2047 -0.5186  0.4261
   61phy    C23 1632   2.196   4.384   1.854 -0.1554  0.1660  0.0167
   61phy    C24 1633   2.150   4.530   1.824 -0.3693  0.8504 -0.3449
   61phy    C22 1634   2.095   4.298   1.936 -0.1147  0.4554 -0.1716
   61phy    C21 1635   2.122   4.298   2.091  0.4834  0.2630 -0.4109
   61phy    C20 1636   2.017   4.226   2.165 -0.1338  0.0565 -0.3661
   61phy    C18 1637   2.039   4.193   2.323  0.0585  0.2696 -0.0392
   61phy    O01 1638   2.146   4.273   2.375 -0.1458 -0.4127 -0.0625
   61phy    H01 1639   2.213   4.291   2.312 -1.4321  4.5149 -0.4252
   61phy    C19 1640   1.907   4.253   2.386 -0.0792  0.4037 -0.3097
   61phy    C13 1641   2.060   4.033   2.363 -0.0086 -0.5552 -0.0712
   61phy     H3 1642   1.977   3.975   2.315  0.3296  0.1618 -1.5893
   61phy    O33 1643   2.037   4.009   2.506 -0.3903  0.3097  0.5454
   61phy    H1B 1644   1.986   3.931   2.514 -1.4317  1.0190  0.9838
   61phy    C12 1645   2.188   3.956   2.310 -0.7302 -0.6716  0.4718
   61phy    O11 1646   2.309   4.001   2.359  0.4443  0.3900  0.7808
   61phy    H1A 1647   2.282   4.024   2.446 -0.9172  1.0690  0.2114
   62phy    C35 1648   1.314   4.647   1.656 -0.1089  0.0686  0.1542
   62phy    C33 1649   1.181   4.677   1.737 -0.4361 -0.0234 -0.0879
   62phy    C34 1650   1.219   4.788   1.838 -0.1295  0.5804 -0.5073
   62phy    C32 1651   1.069   4.734   1.652  0.0795  0.8927 -0.1335
   62phy    C31 1652   0.987   4.625   1.573  0.1069 -0.6076 -0.3406
   62phy    C30 1653   0.873   4.696   1.499 -0.2800  0.1812 -0.1944
   62phy    C28 1654   0.766   4.596   1.447  0.0263  0.1424 -0.1197
   62phy    C29 1655   0.650   4.588   1.541 -0.2949  0.4219 -0.1958
   62phy    C27 1656   0.711   4.636   1.311  0.4922  0.0704 -0.5931
   62phy    C26 1657   0.725   4.525   1.211  0.3068 -0.1066 -0.1626
   62phy    C25 1658   0.684   4.566   1.067 -0.1523  0.3519  0.0164
   62phy    C23 1659   0.725   4.464   0.958  0.7985 -0.0361  1.0420
   62phy    C24 1660   0.612   4.364   0.926 -0.0712 -0.0068 -0.0755
   62phy    C22 1661   0.774   4.547   0.838  0.1851 -0.2759  0.2444
   62phy    C21 1662   0.927   4.537   0.821  0.3307  0.1202  0.4281
   62phy    C20 1663   0.978   4.612   0.701  0.5773 -0.4478 -0.3255
   62phy    C18 1664   1.127   4.646   0.684  0.6709  0.0566 -0.1760
   62phy    O01 1665   1.163   4.736   0.787  0.3833 -0.1175 -0.2884
   62phy    H01 1666   1.089   4.791   0.808 -0.0824 -1.3042  1.4512
   62phy    C19 1667   1.127   4.713   0.548 -0.7733  0.2237  0.7987
   62phy    C13 1668   1.225   4.516   0.690 -0.1317  0.2171 -0.0659
   62phy     H3 1669   1.212   4.482   0.796  0.6155  0.5004  0.1251
   62phy    O33 1670   1.176   4.395   0.631  0.4592  0.0567 -0.3255
   62phy    H1B 1671   1.249   4.357   0.586  0.5434  1.4949 -1.4741
   62phy    C12 1672   1.377   4.515   0.728 -0.5852 -0.5061  0.3292
   62phy    O11 1673   1.425   4.640   0.767  0.0026  0.5087 -0.1006
   62phy    H1A 1674   1.355   4.699   0.784  1.0453  1.4852  0.9972
   63phy    C35 1675   1.194   3.040   1.495  0.3611 -0.3357 -0.7403
   63phy    C33 1676   1.334   2.999   1.519 -0.4019 -0.6761 -0.5578
   63phy    C34 1677   1.382   2.946   1.383  0.6136  0.1384 -0.1644
   63phy    C32 1678   1.433   3.096   1.584  0.1781  0.0609  0.5318
   63phy    C31 1679   1.531   3.026   1.687 -0.1552  0.7557  0.3890
   63phy    C30 1680   1.633   3.126   1.737 -0.3090 -0.1675 -0.3668
   63phy    C28 1681   1.740   3.068   1.836 -0.2758  0.0709  0.0761
   63phy    C29 1682   1.872   3.032   1.758 -0.0874  0.0860  0.1699
   63phy    C27 1683   1.760   3.174   1.940 -0.3927 -0.0943 -0.0598
   63phy    C26 1684   1.684   3.148   2.071  0.3168  0.5665  0.0240
   63phy    C25 1685   1.684   3.273   2.161 -0.1445  0.6680 -0.2129
   63phy    C23 1686   1.653   3.252   2.313  0.6309  0.0049  0.4079
   63phy    C24 1687   1.776   3.254   2.403  0.0982 -0.1522 -0.0262
   63phy    C22 1688   1.561   3.366   2.358  0.6765 -0.5494 -0.5344
   63phy    C21 1689   1.435   3.317   2.440 -0.8305  0.2285  0.7225
   63phy    C20 1690   1.389   3.431   2.524  0.1507 -0.7457  0.2770
   63phy    C18 1691   1.292   3.409   2.644 -0.3870  0.1609 -0.2230
   63phy    O01 1692   1.339   3.323   2.752 -0.1833  0.0159  0.9039
   63phy    H01 1693   1.286   3.348   2.825 -3.0220 -0.0098 -0.9519
   63phy    C19 1694   1.309   3.547   2.718  0.2124  0.8682  0.5110
   63phy    C13 1695   1.141   3.369   2.603  0.2613 -0.1280  0.2519
   63phy     H3 1696   1.124   3.403   2.497  1.3397  3.9157  1.2051
   63phy    O33 1697   1.034   3.434   2.671 -0.4271 -0.2147 -0.0773
   63phy    H1B 1698   1.016   3.380   2.746 -0.1819 -1.2215 -0.7202
   63phy    C12 1699   1.110   3.215   2.590  0.1312 -0.6783 -0.0012
   63phy    O11 1700   1.158   3.123   2.680  0.1013 -0.0770 -0.4608
   63phy    H1A 1701   1.251   3.129   2.674  0.1755 -0.4514  0.2131
   64phy    C35 1702   1.192   0.523   1.379  0.3289  0.5245 -0.1361
   64phy    C33 1703   1.181   0.463   1.518 -0.3046  0.4614  0.9559
   64phy    C34 1704   1.046   0.514   1.567 -0.4291 -0.0290 -0.1589
   64phy    C32 1705   1.182   0.308   1.513 -0.5821 -0.1708 -0.1645
   64phy    C31 1706   1.314   0.240   1.522  0.1334  0.0061  0.1201
   64phy    C30 1707   1.314   0.087   1.522 -1.0264  0.8351 -0.4583
   64phy    C28 1708   1.451   0.012   1.512  0.1796  0.0144 -0.3643
   64phy    C29 1709   1.502  -0.023   1.649  0.4715 -0.1963  0.4047
   64phy    C27 1710   1.432  -0.107   1.414 -0.3997  0.0885  0.6285
   64phy    C26 1711   1.564  -0.194   1.381 -0.2056 -0.2874 -0.3650
   64phy    C25 1712   1.539  -0.306   1.284  0.5072  0.1547  0.0968
   64phy    C23 1713   1.638  -0.423   1.277 -0.2639  0.6869  0.5546
   64phy    C24 1714   1.613  -0.525   1.387  0.3311 -0.2156 -0.3153
   64phy    C22 1715   1.614  -0.505   1.146 -0.0680  0.0920 -0.3127
   64phy    C21 1716   1.728  -0.507   1.052 -1.0844  0.2839 -0.2057
   64phy    C20 1717   1.705  -0.601   0.936 -0.0232 -0.0057 -0.5054
   64phy    C18 1718   1.823  -0.609   0.830  0.1146  0.3324 -0.3295
   64phy    O01 1719   1.845  -0.481   0.776 -0.1983  0.5112 -0.3477
   64phy    H01 1720   1.765  -0.450   0.737 -0.6378 -0.0373  0.0929
   64phy    C19 1721   1.770  -0.700   0.716 -0.2198  0.4734 -0.2039
   64phy    C13 1722   1.969  -0.666   0.891  0.1851 -0.3379  0.6558
   64phy     H3 1723   1.993  -0.593   0.973 -0.7600 -2.1319  2.6308
   64phy    O33 1724   1.965  -0.785   0.975 -0.5371 -0.0544 -0.1532
   64phy    H1B 1725   1.893  -0.783   1.035  0.4130  0.7345  0.9953
   64phy    C12 1726   2.106  -0.626   0.829 -0.3388 -0.8092 -0.2326
   64phy    O11 1727   2.174  -0.731   0.758 -0.0783  0.1083 -0.0230
   64phy    H1A 1728   2.163  -0.811   0.806 -2.7216  1.2179  1.3843
   65phy    C35 1729   3.167   4.797   0.992  0.0532 -0.4073  0.2638
   65phy    C33 1730   3.143   4.946   0.983 -0.1662 -0.3801 -0.5309
   65phy    C34 1731   3.184   5.015   1.106  0.1845  0.1210 -0.3864
   65phy    C32 1732   3.210   5.003   0.858  0.3638  0.2403 -0.4711
   65phy    C31 1733   3.098   5.058   0.764 -0.0898 -0.0739  0.2475
   65phy    C30 1734   3.152   5.130   0.639  0.2866 -0.3980 -0.4977
   65phy    C28 1735   3.033   5.184   0.561  0.2976  0.2609 -0.1601
   65phy    C29 1736   3.028   5.333   0.546 -0.1676  0.1898 -0.2166
   65phy    C27 1737   3.008   5.111   0.430  0.0326  0.1502 -0.3205
   65phy    C26 1738   2.868   5.047   0.415 -0.2106 -0.0982  0.1577
   65phy    C25 1739   2.866   4.970   0.278 -0.0282 -0.1021 -0.1205
   65phy    C23 1740   2.734   4.914   0.232  0.0494 -0.0779 -0.2883
   65phy    C24 1741   2.721   4.945   0.084 -0.3795  0.1988  0.2286
   65phy    C22 1742   2.719   4.765   0.263  0.0410  0.0262 -0.2846
   65phy    C21 1743   2.577   4.705   0.272  0.0960  0.9350  0.2342
   65phy    C20 1744   2.568   4.555   0.315 -1.0362 -0.3321  0.2469
   65phy    C18 1745   2.432   4.471   0.302 -0.2178  0.1950  0.1806
   65phy    O01 1746   2.333   4.537   0.381 -0.4153  0.4595  0.6360
   65phy    H01 1747   2.348   4.629   0.384 -0.4543  0.4792  0.3006
   65phy    C19 1748   2.453   4.333   0.373  0.0476  0.4650  0.6147
   65phy    C13 1749   2.386   4.469   0.146  0.0388 -0.2132  0.3709
   65phy     H3 1750   2.349   4.573   0.126 -1.4928 -0.6217  0.9508
   65phy    O33 1751   2.481   4.450   0.044 -0.3637  0.2009  0.6190
   65phy    H1B 1752   2.459   4.366   0.009 -0.9019  1.3398 -1.9635
   65phy    C12 1753   2.242   4.427   0.085 -0.1045 -0.5845  0.1364
   65phy    O11 1754   2.238   4.311   0.012  0.0307 -0.0057  0.4890
   65phy    H1A 1755   2.202   4.322  -0.074 -1.4008  0.6563  1.1559
   66phy    C35 1756   2.387   1.442   2.212  0.0840  0.1433 -0.4779
   66phy    C33 1757   2.366   1.323   2.126  0.2568  0.5320  0.4596
   66phy    C34 1758   2.449   1.338   2.001  0.2722  0.3039 -0.1338
   66phy    C32 1759   2.419   1.193   2.194 -0.3842  0.2491  0.3493
   66phy    C31 1760   2.340   1.067   2.159 -0.3667  0.7479 -0.0704
   66phy    C30 1761   2.369   0.948   2.254 -0.0140  0.5698  0.0051
   66phy    C28 1762   2.283   0.824   2.217  0.1485 -0.9211  0.1762
   66phy    C29 1763   2.369   0.720   2.140 -0.1068  0.1464 -0.0194
   66phy    C27 1764   2.229   0.773   2.348  0.5983  0.3788  0.4004
   66phy    C26 1765   2.090   0.701   2.339 -0.5821  0.1732 -0.3128
   66phy    C25 1766   2.060   0.643   2.477  0.3534  0.0105 -0.2661
   66phy    C23 1767   1.922   0.583   2.509  0.4151 -0.0131  0.3777
   66phy    C24 1768   1.891   0.460   2.434 -0.3272  0.3211  0.1146
   66phy    C22 1769   1.889   0.553   2.659  0.2587  0.3158  0.3189
   66phy    C21 1770   1.808   0.660   2.718 -0.1983  0.1940  0.2259
   66phy    C20 1771   1.791   0.643   2.872 -0.0047 -0.2462  0.5955
   66phy    C18 1772   1.708   0.736   2.965 -0.4308 -0.7230  0.6768
   66phy    O01 1773   1.568   0.725   2.934  0.1761  0.0493 -0.2751
   66phy    H01 1774   1.553   0.754   2.846 -0.0755  1.5777  0.2527
   66phy    C19 1775   1.737   0.662   3.095  0.0760  0.8255 -0.2441
   66phy    C13 1776   1.764   0.893   2.964 -0.0519 -0.1447 -0.2056
   66phy     H3 1777   1.792   0.919   2.859  0.2112 -1.2105 -0.4181
   66phy    O33 1778   1.887   0.911   3.032 -0.5028 -0.0506 -0.0764
   66phy    H1B 1779   1.947   0.864   2.976 -0.6737  1.5193 -1.6576
   66phy    C12 1780   1.665   0.997   3.019  0.3328 -0.0388 -0.7966
   66phy    O11 1781   1.694   1.127   2.971  0.4933  0.1320 -0.0722
   66phy    H1A 1782   1.787   1.133   2.958  0.3749  2.2978 -0.2327
   67phy    C35 1783   4.044   0.424   1.225  0.5888  0.3794  0.3443
   67phy    C33 1784   3.947   0.336   1.153 -0.3521 -0.0110 -0.2977
   67phy    C34 1785   3.971   0.186   1.195 -0.1138  0.2064  0.2167
   67phy    C32 1786   3.805   0.385   1.161  0.7873  0.4634 -0.0934
   67phy    C31 1787   3.712   0.342   1.051  0.5655 -0.0333 -0.0427
   67phy    C30 1788   3.571   0.400   1.064  0.0504  0.4740  0.4114
   67phy    C28 1789   3.470   0.346   0.962  0.0368  0.2605 -0.3171
   67phy    C29 1790   3.342   0.295   1.040  0.1036  0.0621 -0.5200
   67phy    C27 1791   3.444   0.430   0.837 -1.0109  0.0006 -0.0210
   67phy    C26 1792   3.456   0.352   0.710  0.2939  0.3178 -0.3286
   67phy    C25 1793   3.430   0.439   0.583 -0.5659 -0.0853 -0.0788
   67phy    C23 1794   3.456   0.362   0.449 -0.6290  0.1353  0.5609
   67phy    C24 1795   3.328   0.329   0.377 -0.1960  0.0963 -0.3338
   67phy    C22 1796   3.545   0.448   0.360  0.9764  0.6789 -0.0575
   67phy    C21 1797   3.642   0.357   0.285  0.1245 -0.2317 -0.0610
   67phy    C20 1798   3.714   0.441   0.178 -0.6380  0.1276  0.2729
   67phy    C18 1799   3.799   0.376   0.065  0.7455 -0.4535 -0.6911
   67phy    O01 1800   3.878   0.267   0.128 -0.2454  0.2536 -0.0036
   67phy    H01 1801   3.820   0.211   0.177  0.5996 -2.1193 -1.5117
   67phy    C19 1802   3.903   0.482   0.035  0.4602 -0.2483 -0.2420
   67phy    C13 1803   3.713   0.325  -0.061 -0.1586 -0.3371  0.3160
   67phy     H3 1804   3.631   0.260  -0.020 -0.3076  0.2723  1.0162
   67phy    O33 1805   3.632   0.417  -0.134  0.1984  0.6857  0.5786
   67phy    H1B 1806   3.560   0.445  -0.081 -0.4072 -2.2787  1.4860
   67phy    C12 1807   3.765   0.223  -0.169 -0.2581 -0.0072 -0.6261
   67phy    O11 1808   3.852   0.117  -0.135 -0.4464 -0.2879  0.5982
   67phy    H1A 1809   3.863   0.109  -0.043 -0.1110 -1.2602  0.4819
   68phy    C35 1810   1.526   0.406   1.818 -0.1472  0.4474 -1.2177
   68phy    C33 1811   1.614   0.418   1.694 -0.2510 -0.6346 -0.3228
   68phy    C34 1812   1.602   0.561   1.645 -0.2382 -0.5874  0.3831
   68phy    C32 1813   1.752   0.349   1.720  0.1323 -0.1641  0.8026
   68phy    C31 1814   1.825   0.309   1.590  0.1425 -0.3922  0.3723
   68phy    C30 1815   1.934   0.209   1.614 -0.6129 -0.4863 -0.0365
   68phy    C28 1816   2.020   0.154   1.499  0.0187 -0.1164  0.4076
   68phy    C29 1817   2.162   0.159   1.550 -0.1816  0.3742  0.3456
   68phy    C27 1818   1.978   0.015   1.448  0.6204 -0.8582 -0.0959
   68phy    C26 1819   2.021  -0.020   1.303 -0.1609  0.1799  0.3212
   68phy    C25 1820   1.970  -0.155   1.244  0.3100 -0.3416 -0.2024
   68phy    C23 1821   1.982  -0.147   1.092 -0.1761 -0.2891 -0.1975
   68phy    C24 1822   2.084  -0.251   1.036  0.1082 -0.2554  0.1663
   68phy    C22 1823   1.839  -0.174   1.034  0.3227 -0.4537  0.3684
   68phy    C21 1824   1.788  -0.127   0.898 -0.6797  0.7635  0.5219
   68phy    C20 1825   1.643  -0.169   0.880 -0.2819 -0.5054  0.7527
   68phy    C18 1826   1.578  -0.146   0.739 -0.1487 -0.2743 -0.1740
   68phy    O01 1827   1.591  -0.007   0.683 -0.1599  0.5156 -0.6790
   68phy    H01 1828   1.505   0.019   0.656 -1.1951 -1.0933  0.8110
   68phy    C19 1829   1.432  -0.159   0.780  0.2089 -0.1734  0.1176
   68phy    C13 1830   1.621  -0.250   0.622  0.0040  0.4244  0.2460
   68phy     H3 1831   1.721  -0.213   0.588 -1.3842  3.5109 -0.8644
   68phy    O33 1832   1.659  -0.375   0.669 -0.2518  0.7015  0.1014
   68phy    H1B 1833   1.578  -0.415   0.693  0.6675 -0.7718  0.8814
   68phy    C12 1834   1.586  -0.252   0.471 -0.8443 -0.0046  0.0427
   68phy    O11 1835   1.508  -0.359   0.436 -0.5147 -0.2913 -0.1391
   68phy    H1A 1836   1.476  -0.338   0.351 -1.0250  1.3178  0.4012
   69phy    C35 1837   2.261   3.184   1.679  0.4574  0.4911 -0.4035
   69phy    C33 1838   2.256   3.318   1.618 -0.6260 -0.0799 -0.2229
   69phy    C34 1839   2.173   3.309   1.488 -0.1507 -0.7438  0.0269
   69phy    C32 1840   2.204   3.416   1.720  0.1084  0.0158 -0.3104
   69phy    C31 1841   2.220   3.566   1.682 -0.5373 -0.2961 -0.4775
   69phy    C30 1842   2.197   3.675   1.778 -0.2155 -0.0495 -0.2124
   69phy    C28 1843   2.255   3.807   1.729 -0.3207  0.4977  0.4289
   69phy    C29 1844   2.150   3.888   1.648  0.5021 -0.3046  0.3483
   69phy    C27 1845   2.296   3.896   1.844 -0.4499  0.5772  0.6697
   69phy    C26 1846   2.438   3.870   1.898  0.0573  0.1273  0.3940
   69phy    C25 1847   2.473   3.974   2.008  0.0298  0.5403 -0.2563
   69phy    C23 1848   2.611   3.951   2.069 -0.2371 -0.3091 -0.6411
   69phy    C24 1849   2.711   4.056   2.015 -0.2518  0.2907 -0.7997
   69phy    C22 1850   2.596   3.955   2.225  0.2808  0.2832 -0.1389
   69phy    C21 1851   2.686   3.859   2.298  0.5256  0.3503 -0.2709
   69phy    C20 1852   2.637   3.868   2.444 -0.5942  0.5451  0.0413
   69phy    C18 1853   2.637   3.733   2.526  0.6093  0.3174  0.5905
   69phy    O01 1854   2.765   3.663   2.518 -0.6095 -0.1851  0.2555
   69phy    H01 1855   2.828   3.712   2.567 -0.0267 -0.6993  0.0305
   69phy    C19 1856   2.607   3.777   2.674 -0.0870 -0.4556 -0.1108
   69phy    C13 1857   2.513   3.637   2.474  0.1273 -0.0665 -0.4148
   69phy     H3 1858   2.517   3.628   2.362  0.4712 -1.8942 -0.2966
   69phy    O33 1859   2.384   3.690   2.495 -0.5856 -0.5484 -0.0164
   69phy    H1B 1860   2.394   3.777   2.463 -0.2340 -0.9647 -1.0804
   69phy    C12 1861   2.519   3.479   2.505 -0.0576 -0.3406  0.0356
   69phy    O11 1862   2.635   3.411   2.462  0.0917  0.2641 -0.1671
   69phy    H1A 1863   2.706   3.471   2.474  1.9704 -2.1834  2.7406
   70phy    C35 1864   1.328   1.162   0.732 -0.4102 -0.1757 -0.2392
   70phy    C33 1865   1.436   1.189   0.831 -0.6751 -0.2518 -0.4944
   70phy    C34 1866   1.447   1.338   0.854  0.1575 -0.4014 -0.2129
   70phy    C32 1867   1.423   1.091   0.953 -0.0271 -0.3192  0.1954
   70phy    C31 1868   1.554   1.039   1.017  0.0014 -0.3135 -0.5931
   70phy    C30 1869   1.534   0.905   1.086  0.2241 -0.3290  0.4125
   70phy    C28 1870   1.643   0.827   1.157 -0.1981 -0.2184  0.5513
   70phy    C29 1871   1.691   0.891   1.290  0.2586  0.3579  0.0030
   70phy    C27 1872   1.607   0.682   1.187  0.1546  0.2305 -0.2906
   70phy    C26 1873   1.610   0.581   1.075  0.8075  0.2108  0.3082
   70phy    C25 1874   1.556   0.441   1.123  0.5084  0.3294  0.1501
   70phy    C23 1875   1.583   0.327   1.020 -0.0686  0.4861  0.1111
   70phy    C24 1876   1.623   0.199   1.096  0.5074 -0.2220  0.9143
   70phy    C22 1877   1.450   0.298   0.948  0.2945 -0.1397  0.0050
   70phy    C21 1878   1.466   0.285   0.801 -0.5969 -0.4603  0.4300
   70phy    C20 1879   1.347   0.286   0.703  0.0150  0.6289  0.1095
   70phy    C18 1880   1.366   0.312   0.544 -0.6006 -0.8365 -0.5252
   70phy    O01 1881   1.459   0.413   0.520  0.1039 -0.2478  0.3930
   70phy    H01 1882   1.421   0.489   0.479  0.5893  0.3536  1.0266
   70phy    C19 1883   1.228   0.361   0.498  0.1389 -0.5315  0.2396
   70phy    C13 1884   1.427   0.186   0.462 -0.3591  0.2448  0.4432
   70phy     H3 1885   1.530   0.181   0.505 -1.0443 -0.4577  2.0504
   70phy    O33 1886   1.380   0.052   0.496 -0.2180  0.3654 -0.3603
   70phy    H1B 1887   1.345   0.004   0.423  2.4011  1.6659 -2.6391
   70phy    C12 1888   1.486   0.180   0.317 -0.0489  0.7904  0.0286
   70phy    O11 1889   1.533   0.299   0.260  0.3241 -0.4389 -0.4878
   70phy    H1A 1890   1.482   0.321   0.184 -0.1229  1.2731  0.2629
   71phy    C35 1891   2.420   0.831   1.769  0.1248  0.7368 -0.2309
   71phy    C33 1892   2.405   0.811   1.618  0.5904 -0.0710 -0.1976
   71phy    C34 1893   2.463   0.933   1.548 -0.1328 -0.0629  0.0464
   71phy    C32 1894   2.457   0.673   1.574 -0.2062 -0.1480  0.4128
   71phy    C31 1895   2.431   0.618   1.429  0.6028  0.3637 -0.4119
   71phy    C30 1896   2.474   0.467   1.417  0.9961 -0.7225 -0.0347
   71phy    C28 1897   2.470   0.389   1.283 -0.6689  0.2014  0.8689
   71phy    C29 1898   2.581   0.286   1.270 -0.3368  0.1363  0.1153
   71phy    C27 1899   2.333   0.325   1.245  0.2241 -0.1660  0.7314
   71phy    C26 1900   2.285   0.362   1.103 -0.6937 -0.5917  0.4464
   71phy    C25 1901   2.185   0.251   1.055 -0.3226 -0.1799 -0.1013
   71phy    C23 1902   2.120   0.272   0.919 -0.5160 -0.2277 -0.1739
   71phy    C24 1903   2.116   0.132   0.850 -0.1254 -0.1409  0.0671
   71phy    C22 1904   1.987   0.346   0.917  0.2348 -0.4095  0.8587
   71phy    C21 1905   1.985   0.458   0.809 -0.4271 -0.2341 -0.0061
   71phy    C20 1906   1.843   0.526   0.791  0.2561 -0.3853 -0.0386
   71phy    C18 1907   1.810   0.589   0.649 -0.0727  0.3804 -0.6408
   71phy    O01 1908   1.914   0.687   0.618 -0.6783 -0.0351  0.1299
   71phy    H01 1909   1.882   0.738   0.546  0.2373 -0.5283 -0.6352
   71phy    C19 1910   1.685   0.661   0.671 -0.3277  0.0116 -0.9287
   71phy    C13 1911   1.794   0.478   0.531 -0.0934 -0.4509  0.2678
   71phy     H3 1912   1.899   0.442   0.516 -0.4817 -1.2383 -0.7183
   71phy    O33 1913   1.731   0.352   0.575 -0.1558  0.4508  0.6460
   71phy    H1B 1914   1.638   0.356   0.571 -0.3030 -0.6023  2.2325
   71phy    C12 1915   1.798   0.502   0.379 -0.1106  0.0242  0.0517
   71phy    O11 1916   1.679   0.542   0.320  0.2329  0.3361  0.1856
   71phy    H1A 1917   1.605   0.495   0.352 -1.3823  1.0926 -2.1486
   72phy    C35 1918   2.076   1.105   1.588 -0.4344  0.2619  0.5327
   72phy    C33 1919   2.121   1.231   1.658  1.3473 -0.2455 -0.1919
   72phy    C34 1920   2.142   1.194   1.803 -0.0093 -0.7042 -0.2274
   72phy    C32 1921   2.257   1.281   1.603 -0.7059  0.0167  0.4482
   72phy    C31 1922   2.253   1.376   1.492 -0.3079  0.1684  0.4473
   72phy    C30 1923   2.393   1.416   1.440  0.0473  0.4291 -0.6561
   72phy    C28 1924   2.385   1.523   1.327  0.0836 -0.6276 -0.6235
   72phy    C29 1925   2.465   1.653   1.369 -0.0518 -0.4334 -0.1905
   72phy    C27 1926   2.451   1.474   1.197  0.2933  0.6367 -0.2320
   72phy    C26 1927   2.370   1.476   1.067 -0.5001 -0.1885 -0.9553
   72phy    C25 1928   2.455   1.452   0.934  0.3358 -0.0782  0.4173
   72phy    C23 1929   2.370   1.425   0.804 -0.3052 -0.4633  0.2250
   72phy    C24 1930   2.465   1.440   0.684  0.2551 -0.1226 -0.1908
   72phy    C22 1931   2.299   1.284   0.796  0.0636  0.5525 -0.2904
   72phy    C21 1932   2.178   1.271   0.699 -0.0171  0.3598 -0.2965
   72phy    C20 1933   2.077   1.156   0.745 -0.0231 -0.2061  0.1523
   72phy    C18 1934   1.958   1.123   0.654 -0.7771 -0.1819 -0.0760
   72phy    O01 1935   1.890   1.231   0.581 -0.2952 -0.2247 -0.4726
   72phy    H01 1936   1.943   1.280   0.522  0.1904 -0.4410 -0.2196
   72phy    C19 1937   1.851   1.072   0.753  0.4395 -0.2118  0.2481
   72phy    C13 1938   1.997   1.004   0.548  1.0905  0.3523 -0.5063
   72phy     H3 1939   2.062   1.060   0.476  0.0335  1.4997 -0.6066
   72phy    O33 1940   2.089   0.904   0.582 -0.0137 -0.2377  0.2880
   72phy    H1B 1941   2.041   0.824   0.593  0.2830 -0.2331  1.8150
   72phy    C12 1942   1.912   0.959   0.425 -0.2871  0.3434 -0.0258
   72phy    O11 1943   1.849   0.834   0.442  0.0761  0.0644 -0.1365
   72phy    H1A 1944   1.769   0.837   0.393  0.2192  2.3050 -0.3334
   73phy    C35 1945   2.389   0.889   0.833  0.1555  0.1461 -0.8596
   73phy    C33 1946   2.501   0.980   0.899  0.0085 -0.0338  0.3727
   73phy    C34 1947   2.553   0.921   1.033  0.6405 -0.2456 -0.2419
   73phy    C32 1948   2.620   1.001   0.798  0.0617  0.1314 -0.1490
   73phy    C31 1949   2.713   1.119   0.827  0.0252  0.1394  0.2733
   73phy    C30 1950   2.828   1.140   0.732 -0.6421 -0.0692 -0.3262
   73phy    C28 1951   2.929   1.258   0.765  0.6285  0.3392  0.3976
   73phy    C29 1952   3.022   1.233   0.883 -0.0049  0.1016  0.2783
   73phy    C27 1953   3.022   1.275   0.643 -0.2725 -0.1494 -0.4855
   73phy    C26 1954   3.032   1.412   0.580 -0.4353  0.0713  0.3283
   73phy    C25 1955   3.110   1.399   0.444  0.4147 -0.0219  0.0448
   73phy    C23 1956   3.163   1.538   0.386  0.5095  0.0912  0.2424
   73phy    C24 1957   3.300   1.574   0.437  0.1408  0.0178 -0.5135
   73phy    C22 1958   3.168   1.548   0.233  0.0519  0.1439  0.0629
   73phy    C21 1959   3.040   1.545   0.146 -0.6267 -0.0469  0.2107
   73phy    C20 1960   3.072   1.544  -0.008  0.1330 -0.5299 -1.2718
   73phy    C18 1961   2.950   1.524  -0.108  1.1808 -0.0770 -0.3781
   73phy    O01 1962   2.868   1.415  -0.063  0.0585  0.0212 -0.0014
   73phy    H01 1963   2.780   1.436  -0.087  0.1207 -0.0033 -0.2585
   73phy    C19 1964   3.019   1.461  -0.228 -0.0203 -0.3461 -0.0277
   73phy    C13 1965   2.866   1.661  -0.143  0.3756  0.8147  0.6214
   73phy     H3 1966   2.847   1.702  -0.041 -0.1141  2.0880  0.0360
   73phy    O33 1967   2.937   1.776  -0.199 -0.0548  0.0052 -0.3346
   73phy    H1B 1968   2.924   1.766  -0.291 -1.1868 -0.8421 -0.1140
   73phy    C12 1969   2.709   1.646  -0.181 -0.2810 -0.1782 -0.0315
   73phy    O11 1970   2.630   1.536  -0.147 -0.0872 -0.5927 -0.1651
   73phy    H1A 1971   2.546   1.538  -0.188 -0.5179 -0.2762  0.7151
   74phy    C35 1972   3.519   1.559   1.727 -0.4666 -0.1198  0.0583
   74phy    C33 1973   3.424   1.680   1.729 -0.1457  0.2496 -0.3501
   74phy    C34 1974   3.501   1.790   1.794  0.1344  0.2549 -0.0795
   74phy    C32 1975   3.385   1.726   1.594 -0.3303 -0.4584  0.5233
   74phy    C31 1976   3.285   1.661   1.507 -0.0493  0.5946 -0.2862
   74phy    C30 1977   3.223   1.752   1.400 -0.0403 -0.4259 -0.0310
   74phy    C28 1978   3.108   1.705   1.300 -0.2160 -0.2524  0.0084
   74phy    C29 1979   2.970   1.700   1.370  0.3838  0.8421  0.0958
   74phy    C27 1980   3.104   1.810   1.182  0.1621  0.2889  0.3123
   74phy    C26 1981   3.219   1.813   1.075  0.0360  0.0288  0.3638
   74phy    C25 1982   3.182   1.922   0.966 -0.4328 -0.7412 -0.8973
   74phy    C23 1983   3.298   1.953   0.871 -0.0041 -0.4137  0.2491
   74phy    C24 1984   3.309   1.860   0.752 -0.4961 -0.3453 -0.4480
   74phy    C22 1985   3.310   2.105   0.842 -0.4078 -0.0209 -0.2546
   74phy    C21 1986   3.454   2.152   0.875  0.3563 -0.5475 -0.2016
   74phy    C20 1987   3.485   2.300   0.844 -0.4599 -0.1498  0.5160
   74phy    C18 1988   3.639   2.328   0.832 -0.2760 -0.4131  0.4865
   74phy    O01 1989   3.723   2.245   0.915  0.2119  0.5897 -0.4512
   74phy    H01 1990   3.686   2.225   1.000 -0.7704 -0.6770 -1.1257
   74phy    C19 1991   3.654   2.468   0.893 -0.1298  0.1463 -0.4708
   74phy    C13 1992   3.700   2.320   0.679 -0.1218 -0.7536 -0.1787
   74phy     H3 1993   3.703   2.209   0.659  0.3087 -0.6332 -0.7970
   74phy    O33 1994   3.619   2.360   0.569  0.1684  0.6289  0.0914
   74phy    H1B 1995   3.537   2.393   0.598 -0.7288  0.8136 -2.4148
   74phy    C12 1996   3.845   2.322   0.625  0.1483 -0.2694 -0.1337
   74phy    O11 1997   3.937   2.309   0.734  0.6264 -0.3700  0.2956
   74phy    H1A 1998   3.892   2.255   0.796 -0.0971 -0.7701 -0.5514
   75phy    C35 1999   3.529   1.676   1.148  0.2196  0.1830 -0.6394
   75phy    C33 2000   3.657   1.598   1.200  0.2543 -0.4797 -0.1367
   75phy    C34 2001   3.621   1.497   1.308  0.1097  0.4046  0.0093
   75phy    C32 2002   3.755   1.557   1.089  0.6415 -0.5119  0.1728
   75phy    C31 2003   3.900   1.602   1.101 -0.2341  0.2404  1.1378
   75phy    C30 2004   3.996   1.549   0.990  0.2814  0.4027 -0.1360
   75phy    C28 2005   4.135   1.613   1.003 -0.6218  0.3535 -0.6268
   75phy    C29 2006   4.229   1.545   1.104 -0.2081 -0.1916 -0.2518
   75phy    C27 2007   4.189   1.612   0.859 -0.5650 -0.3843  0.2254
   75phy    C26 2008   4.250   1.740   0.805 -0.6035 -0.5055 -0.1144
   75phy    C25 2009   4.358   1.733   0.690  0.1721 -0.1042  0.0448
   75phy    C23 2010   4.399   1.872   0.642 -0.0231  0.1728  0.3319
   75phy    C24 2011   4.554   1.897   0.647 -0.2632 -0.1978 -0.2959
   75phy    C22 2012   4.328   1.905   0.507  0.3554  0.2307  0.7808
   75phy    C21 2013   4.278   2.047   0.503 -0.3087  0.8080 -0.3575
   75phy    C20 2014   4.312   2.109   0.369  0.7668  0.4406  0.7992
   75phy    C18 2015   4.334   2.267   0.360  0.1379 -0.0098 -0.4988
   75phy    O01 2016   4.210   2.331   0.400 -0.0196 -0.4210  0.2341
   75phy    H01 2017   4.213   2.332   0.494  0.1590 -0.3781  0.2292
   75phy    C19 2018   4.354   2.297   0.207 -0.6751  0.1596  0.0348
   75phy    C13 2019   4.456   2.334   0.447  0.4751 -0.2934 -0.5442
   75phy     H3 2020   4.409   2.335   0.548  0.2629 -2.6470 -0.5526
   75phy    O33 2021   4.568   2.252   0.476 -0.2555 -0.2889 -0.2365
   75phy    H1B 2022   4.622   2.253   0.400 -1.5214  0.3371 -1.1503
   75phy    C12 2023   4.487   2.489   0.475 -0.0765 -0.2114 -0.1266
   75phy    O11 2024   4.591   2.536   0.395  0.1688 -0.3292  0.1495
   75phy    H1A 2025   4.679   2.518   0.422  1.2058  1.5883 -1.6931
   76phy    C35 2026   3.769   2.178   2.069 -0.1014  0.3152 -0.2508
   76phy    C33 2027   3.788   2.038   2.013 -0.1673  0.0267 -0.1370
   76phy    C34 2028   3.874   2.057   1.885 -0.2812 -0.0867 -0.0634
   76phy    C32 2029   3.857   1.948   2.117  0.1948  0.6802  0.2645
   76phy    C31 2030   3.749   1.842   2.157  0.3804 -0.6458 -0.1994
   76phy    C30 2031   3.790   1.743   2.273  0.3686 -0.3093 -0.4211
   76phy    C28 2032   3.683   1.646   2.320  0.4013  0.0138  0.0438
   76phy    C29 2033   3.752   1.508   2.345  0.1291  0.2572 -0.1839
   76phy    C27 2034   3.628   1.676   2.456 -0.2423  0.2669  0.2056
   76phy    C26 2035   3.486   1.735   2.475 -0.4834 -0.7580 -0.1983
   76phy    C25 2036   3.438   1.725   2.624 -0.8355 -0.0093  0.4073
   76phy    C23 2037   3.290   1.735   2.631  0.1187 -0.4575  0.3198
   76phy    C24 2038   3.233   1.593   2.638 -0.2237 -0.7406  0.2159
   76phy    C22 2039   3.243   1.805   2.762 -0.1940  0.2588 -0.2838
   76phy    C21 2040   3.228   1.960   2.760 -0.2228 -0.0440 -0.2525
   76phy    C20 2041   3.222   2.025   2.904  0.0993 -0.2967 -0.1936
   76phy    C18 2042   3.185   2.178   2.930 -0.2890  0.6061  0.2138
   76phy    O01 2043   3.065   2.194   2.865  0.0108 -0.1355  0.2391
   76phy    H01 2044   2.993   2.156   2.911  0.4652  1.1952  2.1392
   76phy    C19 2045   3.158   2.159   3.082  0.4899  0.4809  0.6628
   76phy    C13 2046   3.306   2.272   2.880  0.0473  0.1489 -0.5481
   76phy     H3 2047   3.329   2.244   2.774  0.1074 -1.3117 -0.1712
   76phy    O33 2048   3.436   2.258   2.944  0.4114  0.1623 -0.0371
   76phy    H1B 2049   3.494   2.199   2.899 -1.0997 -1.4332 -0.0077
   76phy    C12 2050   3.267   2.431   2.864 -0.7748 -0.1333  0.2241
   76phy    O11 2051   3.233   2.499   2.978 -0.5406  0.2105 -0.4108
   76phy    H1A 2052   3.140   2.493   2.994 -0.8262  2.4029 -0.9884
   77phy    C35 2053   2.826   1.190   1.337 -0.9038 -0.1606  0.3736
   77phy    C33 2054   2.936   1.093   1.378 -0.3293 -0.4826 -0.5081
   77phy    C34 2055   3.010   1.155   1.504 -0.3792 -0.4058  0.2582
   77phy    C32 2056   2.881   0.949   1.397  0.0867 -0.1783  0.1785
   77phy    C31 2057   2.928   0.867   1.273 -0.2030 -0.3893 -0.1467
   77phy    C30 2058   2.875   0.724   1.271  0.0477  0.2979 -0.0589
   77phy    C28 2059   2.906   0.641   1.142  0.2765 -0.3378  0.1133
   77phy    C29 2060   3.027   0.553   1.162  0.1799 -0.3119 -0.0109
   77phy    C27 2061   2.780   0.560   1.101  0.3898 -0.1348  0.1954
   77phy    C26 2062   2.767   0.567   0.947  0.2225 -0.3468  0.0008
   77phy    C25 2063   2.646   0.495   0.887 -0.5158  0.0656  0.2314
   77phy    C23 2064   2.648   0.499   0.734  0.3062  0.4082 -0.0897
   77phy    C24 2065   2.702   0.367   0.670  0.0355  0.2244 -0.5745
   77phy    C22 2066   2.508   0.522   0.679  0.4556  0.0630  0.1597
   77phy    C21 2067   2.500   0.619   0.560  0.3597 -0.0947 -0.2449
   77phy    C20 2068   2.358   0.607   0.506 -0.7079  0.2281  0.8454
   77phy    C18 2069   2.302   0.700   0.394  0.0930 -0.1733  0.2791
   77phy    O01 2070   2.294   0.834   0.452  0.1362  0.0069  0.1595
   77phy    H01 2071   2.229   0.843   0.519  0.6939 -0.8814  0.8444
   77phy    C19 2072   2.161   0.645   0.360  0.1845  0.0045 -0.3795
   77phy    C13 2073   2.386   0.711   0.257  0.6763 -0.4127  0.0100
   77phy     H3 2074   2.485   0.748   0.294 -0.5110  0.8852  2.0576
   77phy    O33 2075   2.429   0.584   0.190  0.1319  0.2280 -0.5484
   77phy    H1B 2076   2.501   0.545   0.236  0.7620  1.0477 -0.8278
   77phy    C12 2077   2.380   0.829   0.157 -0.1363  0.0761 -0.5143
   77phy    O11 2078   2.313   0.809   0.037  0.3426  0.5166  1.1017
   77phy    H1A 2079   2.223   0.792   0.058  0.0334  1.7135  0.8102
   78phy    C35 2080   3.999   0.591   1.628 -0.2164 -0.0311  0.2321
   78phy    C33 2081   3.875   0.641   1.554 -0.4435  0.3388 -0.0780
   78phy    C34 2082   3.750   0.608   1.634  0.7558 -0.4005  0.3856
   78phy    C32 2083   3.889   0.789   1.519  0.6380  0.1240  0.0585
   78phy    C31 2084   3.850   0.840   1.377 -0.0955  0.6486 -0.3215
   78phy    C30 2085   3.910   0.978   1.356  0.4998  0.1798  0.3665
   78phy    C28 2086   3.851   1.048   1.227 -0.0070  0.1236 -0.4077
   78phy    C29 2087   3.733   1.136   1.264 -0.3455  0.4351 -0.0777
   78phy    C27 2088   3.957   1.143   1.164 -0.5224  0.0828 -0.0976
   78phy    C26 2089   3.967   1.130   1.011 -0.2312  0.0481  0.9899
   78phy    C25 2090   4.112   1.110   0.956 -0.4635  0.2238 -0.2183
   78phy    C23 2091   4.142   1.083   0.809 -0.0074  0.0164 -0.0479
   78phy    C24 2092   4.096   1.192   0.713  0.5170  0.1121 -0.1145
   78phy    C22 2093   4.294   1.059   0.802  0.4373  0.1337 -0.1814
   78phy    C21 2094   4.368   0.987   0.685  0.1157 -0.0217 -0.3409
   78phy    C20 2095   4.519   1.001   0.709  0.1935 -0.0179 -0.2498
   78phy    C18 2096   4.620   0.909   0.626  0.0638  0.6848 -0.1516
   78phy    O01 2097   4.573   0.774   0.643 -0.5698 -0.3134  0.5117
   78phy    H01 2098   4.500   0.762   0.702  0.4886 -2.0228  1.5463
   78phy    C19 2099   4.742   0.926   0.717 -0.4924  0.3770  0.3470
   78phy    C13 2100   4.635   0.945   0.469  0.7286 -0.0940 -0.8388
   78phy     H3 2101   4.531   0.927   0.432  0.3819 -1.5935  0.7247
   78phy    O33 2102   4.652   1.087   0.443  0.3555  0.7214  0.0399
   78phy    H1B 2103   4.679   1.133   0.521  0.2185  0.4724  0.2369
   78phy    C12 2104   4.687   0.848   0.365  0.6233  0.3192 -0.1015
   78phy    O11 2105   4.658   0.712   0.396  0.8862  0.1705 -0.6411
   78phy    H1A 2106   4.613   0.718   0.477  0.3555 -0.5633 -0.8674
   79phy    C35 2107   3.506   1.477   0.755  0.2058 -0.6267  0.0722
   79phy    C33 2108   3.548   1.338   0.786 -0.2148  0.8864 -0.8373
   79phy    C34 2109   3.701   1.328   0.800  0.3293  0.3477  0.5345
   79phy    C32 2110   3.466   1.283   0.906 -0.3084  0.0131  0.1222
   79phy    C31 2111   3.409   1.147   0.871 -0.0596 -0.2766 -0.0887
   79phy    C30 2112   3.370   1.076   1.005 -0.1246 -0.4470  0.7461
   79phy    C28 2113   3.321   0.933   0.987 -0.2873  0.2845  0.1145
   79phy    C29 2114   3.309   0.876   1.126 -0.2140  0.3229 -0.4057
   79phy    C27 2115   3.188   0.917   0.913 -0.1210 -0.0580 -0.1733
   79phy    C26 2116   3.198   0.820   0.798  0.0957  0.3123  0.3175
   79phy    C25 2117   3.068   0.766   0.745  0.7092  0.0840  0.6264
   79phy    C23 2118   3.077   0.652   0.649  0.6222  0.4485  0.1939
   79phy    C24 2119   3.064   0.518   0.734 -0.3777 -0.5063  0.1471
   79phy    C22 2120   2.958   0.665   0.548  0.0510  0.0862 -0.2842
   79phy    C21 2121   2.972   0.596   0.413  0.3063  0.0928  0.8217
   79phy    C20 2122   2.871   0.635   0.301 -0.0293  0.1181 -0.0006
   79phy    C18 2123   2.841   0.534   0.184 -0.2007  0.1155  0.1327
   79phy    O01 2124   2.968   0.482   0.144  0.0777 -0.5868  0.1224
   79phy    H01 2125   3.020   0.552   0.112 -4.1998  2.1760 -1.7673
   79phy    C19 2126   2.784   0.627   0.077 -0.1420  0.2139  0.3410
   79phy    C13 2127   2.741   0.415   0.238  0.6761  0.1494  0.1107
   79phy     H3 2128   2.802   0.368   0.320  1.7318  1.7910  0.3171
   79phy    O33 2129   2.625   0.449   0.312 -0.3748 -0.1828 -0.8774
   79phy    H1B 2130   2.614   0.384   0.380  1.2448  1.3211  0.9379
   79phy    C12 2131   2.725   0.275   0.163  0.2212  0.0646  0.0134
   79phy    O11 2132   2.837   0.242   0.088  0.5531  0.1978  0.2112
   79phy    H1A 2133   2.892   0.318   0.090  0.8399  0.0474 -0.9134
   80phy    C35 2134   3.913   0.164   0.493  0.0216  0.6576  0.2673
   80phy    C33 2135   3.867   0.238   0.616  0.1455 -0.5493 -1.1143
   80phy    C34 2136   3.896   0.154   0.738 -0.1898  0.3808 -0.5448
   80phy    C32 2137   3.941   0.372   0.624  0.4518 -0.6341 -0.2939
   80phy    C31 2138   3.838   0.472   0.683 -0.1656  0.2687  0.0674
   80phy    C30 2139   3.888   0.612   0.717  0.3067 -0.0387  0.4208
   80phy    C28 2140   3.788   0.706   0.790 -0.7680  0.2967  0.2898
   80phy    C29 2141   3.846   0.757   0.917 -0.3589  0.2795 -0.0327
   80phy    C27 2142   3.747   0.832   0.711 -0.6110 -0.3650 -0.0680
   80phy    C26 2143   3.617   0.803   0.629  0.7868  0.2970 -0.1229
   80phy    C25 2144   3.578   0.919   0.539  0.0676 -1.0693 -0.6682
   80phy    C23 2145   3.448   0.924   0.461 -0.7288 -0.5157  0.0535
   80phy    C24 2146   3.370   1.057   0.495  0.1222 -0.3714 -0.9826
   80phy    C22 2147   3.475   0.933   0.312  0.1396  0.2241  0.1391
   80phy    C21 2148   3.443   0.798   0.241 -0.0032  0.3071 -0.3448
   80phy    C20 2149   3.415   0.818   0.091 -0.1098 -0.3005  0.7644
   80phy    C18 2150   3.392   0.700  -0.005  0.3214  0.5213  0.3393
   80phy    O01 2151   3.523   0.639  -0.016 -0.4164  0.4847 -0.3234
   80phy    H01 2152   3.583   0.703  -0.051  0.5009 -0.5337 -0.6866
   80phy    C19 2153   3.366   0.773  -0.141  0.3604 -0.4306 -0.2087
   80phy    C13 2154   3.274   0.596   0.038 -0.3574 -0.3204 -0.0499
   80phy     H3 2155   3.300   0.568   0.143 -0.2791 -0.6728 -0.1636
   80phy    O33 2156   3.141   0.643   0.065 -0.2439 -0.4293  0.0244
   80phy    H1B 2157   3.145   0.737   0.062  1.6463 -0.4985 -0.8397
   80phy    C12 2158   3.275   0.443  -0.004  0.4067 -0.0868 -0.2642
   80phy    O11 2159   3.390   0.373   0.016  0.2114 -0.4082  0.2193
   80phy    H1A 2160   3.370   0.292  -0.027 -2.5308  1.0813 -1.5865
   81phy    C35 2161   4.064   0.762   0.212 -0.0594 -0.3049 -0.1637
   81phy    C33 2162   4.040   0.827   0.345  0.0957 -0.3125 -0.2201
   81phy    C34 2163   4.138   0.763   0.442 -0.0466  0.2570 -0.2066
   81phy    C32 2164   4.041   0.977   0.334 -1.0389 -0.3430  0.0194
   81phy    C31 2165   3.902   1.036   0.315  0.0818 -0.0238  0.3689
   81phy    C30 2166   3.892   1.186   0.321 -0.3716 -0.0791 -0.4191
   81phy    C28 2167   3.759   1.258   0.297 -0.4923  0.0198  0.4786
   81phy    C29 2168   3.737   1.387   0.387  0.1691 -0.2825 -0.1668
   81phy    C27 2169   3.747   1.302   0.154  0.1418 -0.0925  0.0152
   81phy    C26 2170   3.597   1.291   0.101 -0.2324 -0.3789 -0.1455
   81phy    C25 2171   3.588   1.338  -0.044 -0.3196  0.1300  0.0283
   81phy    C23 2172   3.444   1.371  -0.088 -0.1137  0.3183  0.4447
   81phy    C24 2173   3.459   1.462  -0.212  0.5744 -0.1884 -0.0415
   81phy    C22 2174   3.356   1.251  -0.134 -0.3741  0.5796  0.3087
   81phy    C21 2175   3.252   1.197  -0.030  0.0951  0.1772 -0.8679
   81phy    C20 2176   3.133   1.112  -0.087 -0.7072 -0.3614 -0.2273
   81phy    C18 2177   3.043   1.025   0.004 -0.3744  0.5460 -0.2957
   81phy    O01 2178   3.122   0.922   0.072  0.5343  0.1961  0.3263
   81phy    H01 2179   3.117   0.931   0.165 -0.9266  0.0077  0.2946
   81phy    C19 2180   2.951   0.937  -0.088  0.0708  0.2777  0.5825
   81phy    C13 2181   2.963   1.100   0.119  0.1200 -0.3057 -0.4546
   81phy     H3 2182   3.031   1.185   0.146  0.2102 -0.3048 -0.6796
   81phy    O33 2183   2.848   1.184   0.078  0.0712 -0.2727 -0.5754
   81phy    H1B 2184   2.870   1.262   0.031  1.1259 -1.0501 -1.4388
   81phy    C12 2185   2.950   1.062   0.266  0.0471 -0.4286 -0.5428
   81phy    O11 2186   3.042   0.965   0.310  0.9602 -0.7930 -0.2920
   81phy    H1A 2187   3.023   0.936   0.397 -0.9299 -0.3718 -0.5266
   82phy    C35 2188   3.506   1.913   0.023 -0.2948 -0.6506  0.7016
   82phy    C33 2189   3.462   1.871   0.156 -0.0149 -0.1987 -0.0238
   82phy    C34 2190   3.559   1.765   0.213  0.2123  0.5736  0.0150
   82phy    C32 2191   3.453   1.991   0.251  0.0599  0.4442  0.2321
   82phy    C31 2192   3.344   1.977   0.352 -0.3205 -0.1855  0.3425
   82phy    C30 2193   3.237   2.086   0.342  0.1894 -0.3686  0.1948
   82phy    C28 2194   3.124   2.097   0.445  0.0941  0.1128  0.0053
   82phy    C29 2195   3.103   2.237   0.501  0.6614 -0.5455  0.0444
   82phy    C27 2196   2.999   2.041   0.371  0.0675 -0.7098  0.1168
   82phy    C26 2197   2.919   1.926   0.426  0.1847 -0.1165  0.3092
   82phy    C25 2198   2.792   1.890   0.349 -0.1045 -0.3539 -0.1541
   82phy    C23 2199   2.720   1.762   0.394  0.2416 -0.0594  0.0261
   82phy    C24 2200   2.603   1.797   0.498  0.3762  0.4058  0.1605
   82phy    C22 2201   2.672   1.673   0.281  0.0356  0.0609 -0.1447
   82phy    C21 2202   2.635   1.528   0.312  0.1391  0.2410  0.4768
   82phy    C20 2203   2.582   1.460   0.189  0.5955 -0.0834  0.2511
   82phy    C18 2204   2.529   1.310   0.199  0.4606 -0.2088  0.3685
   82phy    O01 2205   2.636   1.227   0.253 -0.0179 -0.1600 -0.2733
   82phy    H01 2206   2.702   1.207   0.190 -1.1792  0.2537 -1.6625
   82phy    C19 2207   2.507   1.286   0.047  0.5934  0.5532  0.1696
   82phy    C13 2208   2.393   1.288   0.283 -0.0497  0.3774 -0.0862
   82phy     H3 2209   2.412   1.345   0.377  3.5900 -0.8314  0.0286
   82phy    O33 2210   2.275   1.358   0.233  0.2844  0.3345  0.2386
   82phy    H1B 2211   2.206   1.367   0.295 -0.7257 -1.2355 -0.5806
   82phy    C12 2212   2.359   1.165   0.370 -0.4788 -0.5136 -0.3368
   82phy    O11 2213   2.259   1.082   0.322  0.2263  0.2651  0.4881
   82phy    H1A 2214   2.268   1.003   0.371 -0.4061 -0.0215  0.1543
   83phy    C35 2215   3.150   0.735   2.163  0.2972 -0.6446 -0.1862
   83phy    C33 2216   3.273   0.650   2.180 -0.6915  0.2612  0.0664
   83phy    C34 2217   3.234   0.507   2.168 -0.1974  0.2815  0.7235
   83phy    C32 2218   3.400   0.700   2.109  0.3892 -0.2088  0.3991
   83phy    C31 2219   3.539   0.678   2.165  0.8410 -0.0823 -0.3466
   83phy    C30 2220   3.638   0.748   2.069 -0.5471 -0.2597 -0.0535
   83phy    C28 2221   3.781   0.769   2.124  0.1717  0.6134  0.2607
   83phy    C29 2222   3.890   0.736   2.017 -0.2630 -0.2178 -0.5476
   83phy    C27 2223   3.790   0.905   2.198 -0.3155  0.6265 -0.3138
   83phy    C26 2224   3.887   0.907   2.305  0.3507  0.0294 -0.2271
   83phy    C25 2225   3.913   1.054   2.355  0.0617  0.4181  0.2452
   83phy    C23 2226   4.045   1.085   2.423  0.5606  0.0003 -0.4267
   83phy    C24 2227   4.118   1.201   2.356 -0.2862  0.6649  0.1728
   83phy    C22 2228   4.022   1.113   2.570 -0.1709 -0.2473 -0.1786
   83phy    C21 2229   4.076   1.012   2.672  0.2019 -0.1230  0.7128
   83phy    C20 2230   4.025   1.059   2.810  0.6734  0.6172 -0.4197
   83phy    C18 2231   4.040   0.964   2.942  0.0896  0.1969 -0.0939
   83phy    O01 2232   4.158   0.881   2.925 -0.0574  0.1142  0.1577
   83phy    H01 2233   4.232   0.937   2.934 -1.2859  1.8684 -0.1770
   83phy    C19 2234   4.073   1.063   3.058  0.3366  0.0298  0.0299
   83phy    C13 2235   3.926   0.854   2.964  0.5700 -0.7686  0.2190
   83phy     H3 2236   3.953   0.788   3.050 -0.5183 -2.2344 -0.5253
   83phy    O33 2237   3.932   0.759   2.857 -0.1655 -0.0580 -0.1223
   83phy    H1B 2238   4.020   0.741   2.830 -1.0711 -2.5025 -1.9486
   83phy    C12 2239   3.777   0.899   2.990 -0.1368 -0.5153 -0.4436
   83phy    O11 2240   3.691   0.786   3.006  0.0534 -0.3293  0.2487
   83phy    H1A 2241   3.695   0.737   2.926  1.0164 -0.1666  0.1815
   84phy    C35 2242   3.789   1.511   2.757  0.0345  0.1579  0.4233
   84phy    C33 2243   3.902   1.578   2.832  0.2240  0.4452  0.0038
   84phy    C34 2244   3.959   1.681   2.742 -0.2415 -0.2529 -0.3079
   84phy    C32 2245   3.854   1.629   2.970 -0.2642  0.0467 -0.4162
   84phy    C31 2246   3.972   1.638   3.069  0.0723  0.0596 -0.4625
   84phy    C30 2247   3.926   1.692   3.204 -0.1135 -1.1590  0.5536
   84phy    C28 2248   4.043   1.703   3.306  0.3887  0.0180  0.3363
   84phy    C29 2249   4.019   1.808   3.416  0.3208  0.0243  0.0026
   84phy    C27 2250   4.060   1.571   3.380 -0.1873  0.2082  0.5382
   84phy    C26 2251   4.196   1.510   3.402  0.2487 -0.3597  0.1315
   84phy    C25 2252   4.206   1.369   3.447 -0.5001  0.5622 -0.2585
   84phy    C23 2253   4.357   1.334   3.463 -0.0475 -0.0893  0.3715
   84phy    C24 2254   4.390   1.324   3.612  0.3291 -0.0391  0.2217
   84phy    C22 2255   4.378   1.187   3.413  0.7318  0.3913  0.0070
   84phy    C21 2256   4.425   1.176   3.274 -0.0541 -0.2665 -0.4696
   84phy    C20 2257   4.448   1.031   3.229 -0.2709  0.1944  0.2865
   84phy    C18 2258   4.494   1.001   3.084  0.1418  1.1023 -0.0590
   84phy    O01 2259   4.406   1.057   2.996  0.1549 -0.3437  0.1936
   84phy    H01 2260   4.389   1.148   3.010  0.1364 -0.5861  1.8777
   84phy    C19 2261   4.477   0.839   3.075 -0.1909 -0.2716  0.1418
   84phy    C13 2262   4.644   1.048   3.057  0.2980 -0.4022  0.1390
   84phy     H3 2263   4.635   1.159   3.065 -0.6848 -0.5013  0.5390
   84phy    O33 2264   4.747   1.029   3.157  0.3383 -0.0909  0.2303
   84phy    H1B 2265   4.745   1.105   3.212  2.0652  1.8775 -2.1523
   84phy    C12 2266   4.707   1.073   2.913 -0.1336 -0.4409 -0.4216
   84phy    O11 2267   4.786   0.963   2.884  0.3311 -0.3846  0.2147
   84phy    H1A 2268   4.833   0.950   2.964 -0.8123 -1.4736  0.7313
   85phy    C35 2269   2.002   0.867   1.883 -0.1708 -0.4913  0.1289
   85phy    C33 2270   1.959   0.725   1.830  0.0502  0.1778 -0.1647
   85phy    C34 2271   1.920   0.736   1.685 -0.3324 -0.4245  0.2542
   85phy    C32 2272   2.073   0.620   1.834 -0.3194 -0.1657 -0.0859
   85phy    C31 2273   2.072   0.535   1.960  0.3430 -0.0173 -0.5404
   85phy    C30 2274   2.161   0.410   1.965  0.0611  0.5985  0.1443
   85phy    C28 2275   2.140   0.325   2.089  0.0878 -0.0659  0.7781
   85phy    C29 2276   2.090   0.188   2.059 -0.4423  0.1137  0.5182
   85phy    C27 2277   2.273   0.312   2.166  0.2115 -0.0584 -0.4692
   85phy    C26 2278   2.242   0.332   2.321  0.5742  0.4043 -0.4750
   85phy    C25 2279   2.379   0.339   2.396  0.4915 -0.0481 -0.2445
   85phy    C23 2280   2.376   0.345   2.553  0.1265  0.3645  0.4427
   85phy    C24 2281   2.421   0.215   2.620 -0.1304 -0.1107 -0.1126
   85phy    C22 2282   2.461   0.459   2.605 -0.0645 -0.3390  0.1663
   85phy    C21 2283   2.402   0.546   2.713 -0.4823 -0.3116 -0.6210
   85phy    C20 2284   2.482   0.677   2.742  0.2308 -0.6441 -0.3623
   85phy    C18 2285   2.438   0.776   2.856  0.0629 -0.2204  0.2632
   85phy    O01 2286   2.406   0.698   2.974  0.0930  0.3573 -0.0126
   85phy    H01 2287   2.377   0.753   3.044  0.5853 -0.5552  0.9358
   85phy    C19 2288   2.567   0.850   2.878 -0.0708 -0.2358  0.0230
   85phy    C13 2289   2.313   0.868   2.831  0.3831  0.3549 -0.0104
   85phy     H3 2290   2.324   0.922   2.734 -0.3716  1.7699  0.6654
   85phy    O33 2291   2.297   0.976   2.921 -0.5027  0.0333  0.4272
   85phy    H1B 2292   2.290   0.943   3.009  2.1613 -0.7278  0.4416
   85phy    C12 2293   2.164   0.798   2.819  0.0523 -0.3387 -1.2384
   85phy    O11 2294   2.101   0.753   2.934  0.1126  0.0467  0.0142
   85phy    H1A 2295   2.154   0.718   3.003 -2.2126  1.0556  2.5162
   86phy    C35 2296   4.780   2.283   2.534 -0.4475  0.2902  0.1839
   86phy    C33 2297   4.671   2.351   2.446 -0.8134 -0.1003 -0.2054
   86phy    C34 2298   4.732   2.400   2.316 -0.0219  0.4402  0.3436
   86phy    C32 2299   4.563   2.250   2.429 -0.0528  0.3374  0.4796
   86phy    C31 2300   4.413   2.297   2.445  0.6273  0.4017 -0.6316
   86phy    C30 2301   4.298   2.198   2.416 -0.4604 -0.3097 -0.4374
   86phy    C28 2302   4.153   2.247   2.444  0.5316  0.0058  0.5385
   86phy    C29 2303   4.092   2.321   2.321  0.1092  0.0438 -0.1719
   86phy    C27 2304   4.059   2.131   2.490 -0.7773 -0.0622  0.2745
   86phy    C26 2305   3.975   2.176   2.609  0.4743  0.0276 -0.1236
   86phy    C25 2306   3.864   2.076   2.641 -0.0082 -0.0148 -0.1856
   86phy    C23 2307   3.763   2.114   2.751  0.0579  0.4476  0.2363
   86phy    C24 2308   3.636   2.041   2.726 -0.5281  0.5386 -0.0158
   86phy    C22 2309   3.816   2.070   2.888  0.0852 -0.2608 -0.3674
   86phy    C21 2310   3.789   2.176   2.998 -0.5873  0.0981  0.7338
   86phy    C20 2311   3.853   2.139   3.133 -0.1339  0.1441 -0.5722
   86phy    C18 2312   3.865   2.241   3.252  0.0146 -0.6311 -0.1784
   86phy    O01 2313   3.744   2.317   3.267 -0.1419 -0.1156 -0.0859
   86phy    H01 2314   3.743   2.367   3.347  0.9065  1.2595 -0.8989
   86phy    C19 2315   3.866   2.146   3.376 -0.1003  0.2770 -0.0855
   86phy    C13 2316   3.993   2.343   3.242  0.0159 -0.2530  0.4792
   86phy     H3 2317   4.086   2.281   3.228  0.1050 -0.0122 -0.0190
   86phy    O33 2318   4.014   2.403   3.363 -0.0029  0.1964  0.3738
   86phy    H1B 2319   4.089   2.372   3.409 -0.1039  2.3891  2.2034
   86phy    C12 2320   3.997   2.459   3.130  0.0660  0.0825 -0.1639
   86phy    O11 2321   4.122   2.528   3.116 -0.0303  0.2474 -0.1046
   86phy    H1A 2322   4.133   2.589   3.187  0.4105 -0.5873  0.5548
   87phy    C35 2323   4.079   3.101   0.979  0.2153  0.5609 -0.0193
   87phy    C33 2324   4.047   3.126   1.126 -0.5131 -0.1671  0.4031
   87phy    C34 2325   4.184   3.128   1.200  0.1697 -0.3394  0.8819
   87phy    C32 2326   3.970   3.255   1.138  0.3635  0.1100 -0.0297
   87phy    C31 2327   3.868   3.262   1.248  0.4220 -0.3088  0.3438
   87phy    C30 2328   3.816   3.404   1.276 -0.4216  0.1673  0.6731
   87phy    C28 2329   3.671   3.414   1.333 -0.0150 -0.3519 -0.2057
   87phy    C29 2330   3.693   3.479   1.469 -0.5668  0.1862 -0.1386
   87phy    C27 2331   3.572   3.505   1.261 -0.3885  0.5463 -0.5149
   87phy    C26 2332   3.437   3.445   1.221  0.0534 -0.5853  0.0162
   87phy    C25 2333   3.344   3.547   1.157  0.2349 -0.6325  1.0545
   87phy    C23 2334   3.200   3.508   1.115 -0.5163 -0.0520 -0.3366
   87phy    C24 2335   3.098   3.505   1.221 -0.0354  0.3396 -0.2302
   87phy    C22 2336   3.160   3.617   1.015 -0.1673 -0.1485  0.5003
   87phy    C21 2337   3.170   3.569   0.869  0.0487 -0.5950  0.4702
   87phy    C20 2338   3.127   3.683   0.781  0.1740 -0.3841 -0.3942
   87phy    C18 2339   3.179   3.700   0.630  0.5044  0.4205 -0.0050
   87phy    O01 2340   3.319   3.733   0.625 -0.3315 -0.6083  0.2062
   87phy    H01 2341   3.345   3.774   0.705  0.3240  0.3582 -0.4936
   87phy    C19 2342   3.112   3.829   0.577 -0.0382 -0.9260 -0.5313
   87phy    C13 2343   3.144   3.572   0.538 -0.5411 -0.1286  0.1247
   87phy     H3 2344   3.223   3.499   0.571  0.9571  2.1294  1.8875
   87phy    O33 2345   3.022   3.496   0.571 -0.0124 -0.4964 -0.8758
   87phy    H1B 2346   3.043   3.430   0.635  0.7900  1.1916  0.7099
   87phy    C12 2347   3.187   3.558   0.392 -0.4193 -0.0379  0.1053
   87phy    O11 2348   3.211   3.429   0.341 -0.5670 -0.2542  0.0837
   87phy    H1A 2349   3.219   3.374   0.416  0.2709  0.6862  0.6957
   88phy    C35 2350   3.194   2.150   1.834  0.4575  0.2348 -0.2570
   88phy    C33 2351   3.335   2.158   1.773  0.1776 -0.0113 -0.3294
   88phy    C34 2352   3.325   2.119   1.626 -0.0052 -0.1714 -0.2068
   88phy    C32 2353   3.390   2.299   1.788  0.2343  0.0008 -0.3740
   88phy    C31 2354   3.541   2.302   1.792  0.5548  0.1663 -0.1922
   88phy    C30 2355   3.587   2.452   1.801  0.5701 -0.0811  0.8050
   88phy    C28 2356   3.737   2.481   1.805  0.2647 -0.5961  0.6092
   88phy    C29 2357   3.806   2.473   1.663 -0.1938 -0.5194 -0.1532
   88phy    C27 2358   3.754   2.621   1.869 -0.3052 -0.2713  0.1999
   88phy    C26 2359   3.813   2.622   2.015  0.3945 -0.4204  0.0715
   88phy    C25 2360   3.834   2.764   2.068  0.7558  0.4069  0.2174
   88phy    C23 2361   3.919   2.801   2.191 -0.1151  0.3369 -0.0421
   88phy    C24 2362   4.015   2.914   2.155 -0.1315  0.1106 -0.5179
   88phy    C22 2363   3.819   2.817   2.306  0.2220 -0.7497  0.6797
   88phy    C21 2364   3.861   2.782   2.446  0.2785 -0.0054  0.2569
   88phy    C20 2365   3.755   2.819   2.543 -0.8679 -0.3442 -0.3976
   88phy    C18 2366   3.782   2.795   2.698  0.5454 -0.3198 -0.4066
   88phy    O01 2367   3.910   2.846   2.740  0.2346  0.5649  0.1788
   88phy    H01 2368   3.965   2.770   2.736 -1.0312 -0.7453  3.5545
   88phy    C19 2369   3.676   2.897   2.753  0.1042  0.6128  0.4930
   88phy    C13 2370   3.777   2.647   2.763 -0.0623 -0.3345  0.3686
   88phy     H3 2371   3.685   2.591   2.730 -0.3817  0.0083  0.6580
   88phy    O33 2372   3.757   2.651   2.905 -0.2544 -0.4327 -0.2119
   88phy    H1B 2373   3.820   2.713   2.936 -1.4288 -0.5436  2.6511
   88phy    C12 2374   3.895   2.546   2.733 -0.5332  0.1282 -0.3918
   88phy    O11 2375   4.011   2.609   2.760  0.5202  0.4580 -0.0901
   88phy    H1A 2376   4.076   2.543   2.741 -0.4130 -0.5793  0.2337
   89phy    C35 2377   2.264   3.507   0.817  0.2126 -0.0168 -0.0698
   89phy    C33 2378   2.251   3.367   0.866 -0.0880  0.0295  0.5184
   89phy    C34 2379   2.236   3.373   1.025 -0.1623 -0.1463 -0.0328
   89phy    C32 2380   2.128   3.305   0.797 -0.0202 -0.2471  0.1036
   89phy    C31 2381   2.126   3.156   0.771  0.4648  0.6140  0.7274
   89phy    C30 2382   2.014   3.120   0.678  0.1542  0.0463  0.4910
   89phy    C28 2383   1.996   2.978   0.625 -0.3654  0.1727  0.2303
   89phy    C29 2384   1.904   2.891   0.717  0.2884  0.1795  0.0528
   89phy    C27 2385   1.899   2.973   0.499  0.1289 -0.3404 -0.5779
   89phy    C26 2386   1.960   2.990   0.359 -0.2720 -0.1814  0.3640
   89phy    C25 2387   1.861   2.952   0.250  0.1805 -0.2757  0.0505
   89phy    C23 2388   1.910   2.990   0.107  0.9475  1.3396  0.3143
   89phy    C24 2389   1.928   2.862   0.018  0.7574 -0.5276  0.1202
   89phy    C22 2390   1.794   3.067   0.035 -0.4381  0.4912  0.5252
   89phy    C21 2391   1.829   3.203  -0.024  0.0909 -0.2663  0.6993
   89phy    C20 2392   1.713   3.297  -0.049  0.2979  0.5321  0.8546
   89phy    C18 2393   1.719   3.424  -0.149  0.3034 -0.7015 -0.5149
   89phy    O01 2394   1.837   3.507  -0.113 -0.5630  0.0767  0.0183
   89phy    H01 2395   1.884   3.532  -0.190 -0.2587  1.9398  0.7585
   89phy    C19 2396   1.596   3.510  -0.103  0.1473  0.3481  0.2028
   89phy    C13 2397   1.717   3.386  -0.305 -0.3851  0.6629 -0.3499
   89phy     H3 2398   1.808   3.322  -0.320 -0.4583  0.1125  1.3674
   89phy    O33 2399   1.621   3.286  -0.349 -0.0682 -0.4979 -0.1490
   89phy    H1B 2400   1.537   3.326  -0.362 -0.0012 -0.0833  0.6329
   89phy    C12 2401   1.759   3.480  -0.422  0.1844 -0.2158  0.2291
   89phy    O11 2402   1.871   3.556  -0.392  0.2166 -0.1786  0.0783
   89phy    H1A 2403   1.867   3.620  -0.461 -2.9182 -1.1016 -0.7606
   90phy    C35 2404   3.115   1.999   2.230  0.2392 -0.0649 -0.1174
   90phy    C33 2405   3.264   1.971   2.229  0.0866 -0.9838  0.1927
   90phy    C34 2406   3.289   1.887   2.109 -0.0248 -0.0852  0.3150
   90phy    C32 2407   3.341   2.098   2.202 -0.1959 -0.0605  0.0528
   90phy    C31 2408   3.381   2.183   2.321 -0.5741 -0.0295  0.6443
   90phy    C30 2409   3.479   2.295   2.279  0.1982  0.3027 -0.2379
   90phy    C28 2410   3.541   2.373   2.393  0.3775  0.3921  0.6632
   90phy    C29 2411   3.685   2.387   2.369 -0.4202  0.0787 -0.1014
   90phy    C27 2412   3.507   2.519   2.399  0.2281  0.0790 -0.4878
   90phy    C26 2413   3.394   2.562   2.499 -0.5969  0.5564 -0.0059
   90phy    C25 2414   3.361   2.714   2.493 -0.4336 -0.0483  0.4761
   90phy    C23 2415   3.259   2.768   2.588 -0.4809 -0.6515 -0.7607
   90phy    C24 2416   3.286   2.918   2.574 -0.9016  0.4844  0.3421
   90phy    C22 2417   3.113   2.737   2.557 -0.4929 -0.0547  0.2681
   90phy    C21 2418   3.040   2.680   2.681  0.4272 -0.2048  0.1851
   90phy    C20 2419   2.891   2.671   2.650  0.1015  0.0578  0.5082
   90phy    C18 2420   2.778   2.652   2.755  0.2056 -0.4545  0.5826
   90phy    O01 2421   2.788   2.745   2.862 -0.2904  0.1722 -0.3820
   90phy    H01 2422   2.783   2.835   2.835 -0.1839  1.2439  2.7419
   90phy    C19 2423   2.660   2.694   2.664  0.5563  0.2392 -0.1518
   90phy    C13 2424   2.787   2.504   2.821  0.3219  0.0371 -0.4809
   90phy     H3 2425   2.886   2.494   2.871 -0.4385  1.1429  1.3458
   90phy    O33 2426   2.789   2.402   2.720 -0.9417  0.2555 -0.4049
   90phy    H1B 2427   2.854   2.411   2.654  0.6388 -1.1472  0.8809
   90phy    C12 2428   2.672   2.464   2.927  0.1167 -0.2022  0.6302
   90phy    O11 2429   2.690   2.344   2.991  0.4388  0.0449  0.4747
   90phy    H1A 2430   2.682   2.267   2.939  0.5022 -0.1289  0.7199
   91phy    C35 2431   4.776   2.638   1.958 -0.3952  0.4117 -0.1768
   91phy    C33 2432   4.728   2.565   1.830 -0.4534  0.1254 -0.7555
   91phy    C34 2433   4.657   2.437   1.871 -0.4440 -0.0730 -0.1769
   91phy    C32 2434   4.643   2.654   1.737  0.4911  0.1302  0.1606
   91phy    C31 2435   4.661   2.633   1.586  0.4712  0.3524 -0.1007
   91phy    C30 2436   4.547   2.707   1.512  0.4141  0.0855  0.2262
   91phy    C28 2437   4.508   2.650   1.377 -0.0298 -0.3135  0.1072
   91phy    C29 2438   4.384   2.555   1.392  0.6504 -0.6260  0.0136
   91phy    C27 2439   4.470   2.763   1.278  0.4286 -0.3299  0.1564
   91phy    C26 2440   4.489   2.739   1.124  0.2394 -0.4619 -0.0385
   91phy    C25 2441   4.497   2.871   1.039 -0.3643  0.2932  0.5958
   91phy    C23 2442   4.506   2.869   0.886 -0.4188  0.0358  0.4719
   91phy    C24 2443   4.448   2.986   0.818 -0.6105  0.4719 -0.4284
   91phy    C22 2444   4.654   2.827   0.850  0.1868  0.0203 -0.1035
   91phy    C21 2445   4.687   2.737   0.730  0.0595 -0.0116  0.4196
   91phy    C20 2446   4.835   2.703   0.723  0.3027  0.6373  0.5134
   91phy    C18 2447   4.881   2.631   0.588 -0.2216 -0.9810  0.0775
   91phy    O01 2448   4.822   2.504   0.550  0.4554  0.5881 -0.4274
   91phy    H01 2449   4.780   2.465   0.625  1.1404 -0.0821 -0.3831
   91phy    C19 2450   5.033   2.600   0.624  0.6047  0.6679  0.7393
   91phy    C13 2451   4.869   2.735   0.465  0.1818  0.1298  0.3471
   91phy     H3 2452   4.760   2.739   0.439  0.6260  1.7445 -1.5114
   91phy    O33 2453   4.887   2.874   0.476 -0.0235  0.2046 -0.4517
   91phy    H1B 2454   4.972   2.881   0.516  0.6529 -1.6898 -1.4211
   91phy    C12 2455   4.901   2.700   0.312  0.3875 -0.6141  0.1820
   91phy    O11 2456   5.033   2.715   0.258 -0.2395 -0.6792  0.2529
   91phy    H1A 2457   5.052   2.646   0.197 -0.3900  1.1395 -1.9993
   92phy    C35 2458   2.852   2.008   1.755 -0.4204 -1.0229 -0.3278
   92phy    C33 2459   2.784   2.082   1.634  0.2163 -0.5621  0.2575
   92phy    C34 2460   2.780   1.981   1.530 -0.2814  0.0833 -0.5000
   92phy    C32 2461   2.641   2.122   1.661 -0.2481  0.0067  0.1865
   92phy    C31 2462   2.636   2.267   1.700 -0.5083  0.2607 -0.4341
   92phy    C30 2463   2.509   2.303   1.775  0.1996 -0.5344 -0.2544
   92phy    C28 2464   2.504   2.452   1.820  0.3241 -0.3728 -0.1794
   92phy    C29 2465   2.449   2.541   1.710 -0.1448 -0.4710 -0.2534
   92phy    C27 2466   2.417   2.460   1.945 -0.5251 -0.5819 -0.0858
   92phy    C26 2467   2.487   2.455   2.081 -0.2754  0.3187 -0.6130
   92phy    C25 2468   2.380   2.453   2.193 -0.0733 -0.0442  0.3312
   92phy    C23 2469   2.445   2.446   2.335 -0.2626  0.2582 -0.1609
   92phy    C24 2470   2.375   2.550   2.420 -0.9241 -0.9021 -0.2378
   92phy    C22 2471   2.444   2.301   2.404 -0.2345  0.1192  0.1768
   92phy    C21 2472   2.559   2.276   2.503  0.3671  0.0447 -0.7984
   92phy    C20 2473   2.554   2.131   2.546 -0.1148  0.1438 -0.6919
   92phy    C18 2474   2.638   2.074   2.670 -0.2784 -0.6730  0.3104
   92phy    O01 2475   2.674   2.171   2.776  0.0141  0.1124 -0.3631
   92phy    H01 2476   2.719   2.248   2.747 -1.7501  1.2883 -0.0880
   92phy    C19 2477   2.534   1.983   2.729 -0.4870  0.1196  0.0647
   92phy    C13 2478   2.772   1.999   2.616  0.7036 -1.4753 -0.1738
   92phy     H3 2479   2.744   1.928   2.534 -0.5671  1.0515 -2.0555
   92phy    O33 2480   2.831   1.917   2.720  0.4410 -0.1798  0.0001
   92phy    H1B 2481   2.814   1.959   2.803  0.7861 -1.1171  0.5613
   92phy    C12 2482   2.890   2.087   2.556 -0.0636  0.2075 -0.3697
   92phy    O11 2483   2.936   2.203   2.624 -0.7368  0.2638  0.1903
   92phy    H1A 2484   2.969   2.172   2.706 -1.1000 -1.1510 -0.1731
   93phy    C35 2485   2.537   1.138   2.607 -0.4845 -0.0111 -0.0570
   93phy    C33 2486   2.618   1.260   2.653 -0.5040  0.7154 -0.1951
   93phy    C34 2487   2.682   1.229   2.786  0.5425  0.7949 -0.1870
   93phy    C32 2488   2.707   1.304   2.541  0.0580  0.1833 -0.3437
   93phy    C31 2489   2.745   1.454   2.522 -0.1524  0.0258  0.6518
   93phy    C30 2490   2.825   1.471   2.399  0.0593 -0.4956  0.5439
   93phy    C28 2491   2.849   1.620   2.358 -0.1437 -0.7190 -0.4518
   93phy    C29 2492   2.996   1.631   2.311  0.2534 -0.0936 -0.3201
   93phy    C27 2493   2.755   1.682   2.250 -0.1554 -0.7130 -0.0503
   93phy    C26 2494   2.662   1.795   2.294  0.5123  0.9528 -0.6792
   93phy    C25 2495   2.584   1.839   2.174 -0.1461 -0.3947 -0.3861
   93phy    C23 2496   2.480   1.945   2.208  0.3628 -0.0742 -0.5522
   93phy    C24 2497   2.472   2.049   2.101  0.0205 -0.2973  0.5614
   93phy    C22 2498   2.336   1.892   2.222  0.3723 -0.1421  0.5016
   93phy    C21 2499   2.300   1.848   2.364  0.1625 -0.5267 -0.1677
   93phy    C20 2500   2.158   1.788   2.369 -0.0716 -0.1684 -0.5075
   93phy    C18 2501   2.099   1.720   2.505  0.1211  0.1510 -0.3993
   93phy    O01 2502   2.110   1.804   2.618 -0.5821 -0.2552  0.4307
   93phy    H01 2503   2.085   1.752   2.692 -1.1395  0.3403  0.6703
   93phy    C19 2504   1.947   1.722   2.475 -0.6318  0.2859  0.5623
   93phy    C13 2505   2.162   1.573   2.546  0.2343 -0.0382 -0.2446
   93phy     H3 2506   2.167   1.509   2.454 -0.3365  1.3104 -1.2599
   93phy    O33 2507   2.072   1.498   2.629  0.2470 -0.0392 -0.6637
   93phy    H1B 2508   2.069   1.546   2.710 -0.9716 -1.9451  0.5008
   93phy    C12 2509   2.308   1.570   2.601 -0.2269  0.9883  0.1064
   93phy    O11 2510   2.333   1.636   2.718 -0.2108 -0.2303 -0.0059
   93phy    H1A 2511   2.305   1.724   2.699  0.0500  0.0987  1.0422
   94phy    C35 2512   3.710   1.846   0.556 -0.0146 -0.5507 -0.0462
   94phy    C33 2513   3.765   1.814   0.693 -0.5977  0.4670  0.1485
   94phy    C34 2514   3.834   1.673   0.700  0.1577  0.1204 -0.1934
   94phy    C32 2515   3.854   1.933   0.736 -0.2374 -0.0796 -0.3604
   94phy    C31 2516   3.881   1.954   0.887 -1.0253 -0.0029 -0.0241
   94phy    C30 2517   4.006   2.036   0.913  0.0481 -0.0652  0.5880
   94phy    C28 2518   4.026   2.085   1.056  0.4667 -0.9832 -0.3212
   94phy    C29 2519   4.125   2.002   1.132  0.1832  0.3632 -0.0784
   94phy    C27 2520   4.093   2.224   1.062 -0.0068 -0.4675 -0.0256
   94phy    C26 2521   4.002   2.343   1.053 -0.0705  0.1555 -0.1051
   94phy    C25 2522   4.083   2.471   1.053 -0.2030  0.9344 -0.3055
   94phy    C23 2523   4.008   2.606   1.039 -0.6339  0.0444 -0.4385
   94phy    C24 2524   4.029   2.699   1.165  0.4173 -0.3855 -0.7579
   94phy    C22 2525   4.069   2.683   0.918 -0.3872 -0.1184  0.0229
   94phy    C21 2526   4.017   2.657   0.778  0.5035 -0.0740 -0.2518
   94phy    C20 2527   4.062   2.771   0.688 -0.1789  0.1343  0.6760
   94phy    C18 2528   4.064   2.747   0.537  0.2791 -0.9492 -0.2888
   94phy    O01 2529   4.145   2.634   0.510 -0.1407 -0.0000 -0.1035
   94phy    H01 2530   4.163   2.575   0.581  0.2534 -0.3081 -0.4514
   94phy    C19 2531   4.159   2.863   0.498 -0.8056  0.1582 -0.5784
   94phy    C13 2532   3.914   2.735   0.470 -0.5655 -0.6384 -0.2686
   94phy     H3 2533   3.879   2.637   0.511 -0.7808 -0.6700 -0.5303
   94phy    O33 2534   3.809   2.815   0.524  0.1602 -0.0432 -0.3304
   94phy    H1B 2535   3.735   2.762   0.546  0.7380 -1.2231 -1.1320
   94phy    C12 2536   3.881   2.699   0.324 -0.3887  0.1333 -0.0865
   94phy    O11 2537   3.853   2.807   0.240 -0.8695  0.3211 -0.0262
   94phy    H1A 2538   3.903   2.802   0.161 -2.5207 -1.7793 -1.0622
   95phy    C35 2539   4.458   3.536   1.236 -0.0141  0.1029 -0.1820
   95phy    C33 2540   4.312   3.561   1.208  0.3394 -0.4601  0.8239
   95phy    C34 2541   4.262   3.467   1.093  0.0556 -0.5009 -0.2527
   95phy    C32 2542   4.225   3.538   1.326  0.2393  0.1101  0.1416
   95phy    C31 2543   4.167   3.670   1.393 -0.2006  0.5048 -0.2830
   95phy    C30 2544   4.058   3.657   1.502  0.2749 -0.2208 -0.0859
   95phy    C28 2545   3.993   3.795   1.539 -0.4418  0.1008  0.1334
   95phy    C29 2546   3.879   3.832   1.446 -0.1639 -0.3929 -0.4388
   95phy    C27 2547   3.926   3.780   1.675 -0.2434  0.2117 -0.2858
   95phy    C26 2548   3.978   3.848   1.796 -0.3592  0.0694 -0.9769
   95phy    C25 2549   3.862   3.873   1.891 -0.1867 -0.4685 -0.1063
   95phy    C23 2550   3.887   3.924   2.032  0.1965  0.2420 -0.4094
   95phy    C24 2551   3.913   4.072   2.040 -0.3442 -0.5273 -0.9331
   95phy    C22 2552   3.770   3.886   2.128 -0.1392 -0.4068  0.1279
   95phy    C21 2553   3.821   3.833   2.265 -0.4048  0.1565  0.1816
   95phy    C20 2554   3.695   3.795   2.352 -0.0021 -0.1965 -0.0624
   95phy    C18 2555   3.718   3.726   2.495 -0.0205 -0.0602 -0.2322
   95phy    O01 2556   3.797   3.807   2.579  0.0521  0.6005  0.0487
   95phy    H01 2557   3.798   3.781   2.669 -0.0782  1.0428  0.1819
   95phy    C19 2558   3.577   3.750   2.560  0.5866  0.2283  0.6436
   95phy    C13 2559   3.765   3.569   2.498  0.4792 -0.4270 -0.4361
   95phy     H3 2560   3.702   3.505   2.431  0.2846  0.0956 -0.7634
   95phy    O33 2561   3.747   3.515   2.628 -0.2137 -0.0578  0.3179
   95phy    H1B 2562   3.814   3.550   2.682  1.7064  0.7322 -2.3823
   95phy    C12 2563   3.899   3.537   2.439  0.2060 -0.6705 -0.7745
   95phy    O11 2564   4.005   3.555   2.531  0.4431 -0.4989  0.1577
   95phy    H1A 2565   4.055   3.630   2.507 -0.4215 -0.6014 -2.1901
   96phy    C35 2566   2.972   2.431   2.363  0.2928 -0.0786 -0.0938
   96phy    C33 2567   3.017   2.454   2.221  0.1953  0.0245  0.2067
   96phy    C34 2568   2.932   2.381   2.118  0.0529  0.0315 -0.2063
   96phy    C32 2569   3.038   2.592   2.164 -0.0294 -0.1962 -0.3285
   96phy    C31 2570   3.175   2.622   2.096  0.5574 -0.3195 -0.0893
   96phy    C30 2571   3.194   2.763   2.026 -0.0398  0.2736 -0.3024
   96phy    C28 2572   3.341   2.798   2.000 -0.5605  0.1364 -0.6849
   96phy    C29 2573   3.377   2.779   1.857 -0.0135  0.4444 -0.3297
   96phy    C27 2574   3.369   2.949   2.032  0.2359 -0.1858  0.7495
   96phy    C26 2575   3.462   2.969   2.152  0.4375  0.6841 -0.3415
   96phy    C25 2576   3.454   3.117   2.187 -0.5839  0.0500  0.4385
   96phy    C23 2577   3.556   3.162   2.293  0.2023  0.9520 -0.6823
   96phy    C24 2578   3.680   3.211   2.227 -0.6030  0.1983  0.5565
   96phy    C22 2579   3.495   3.257   2.399  0.4374  0.0090  0.5681
   96phy    C21 2580   3.556   3.240   2.538 -0.5006 -0.5208 -0.0582
   96phy    C20 2581   3.464   3.324   2.629 -0.1372  0.0520  0.0463
   96phy    C18 2582   3.478   3.339   2.785  0.2252 -0.0515 -0.3764
   96phy    O01 2583   3.608   3.377   2.817 -0.2029 -1.0704 -0.2831
   96phy    H01 2584   3.654   3.407   2.741  3.1380 -1.9918  1.1577
   96phy    C19 2585   3.389   3.462   2.830  0.1591  0.3808  0.4025
   96phy    C13 2586   3.440   3.199   2.863  0.3522  1.0894 -0.1538
   96phy     H3 2587   3.492   3.117   2.806  0.2568  0.9197  0.0028
   96phy    O33 2588   3.303   3.164   2.850 -0.0717 -0.7187  0.0295
   96phy    H1B 2589   3.286   3.080   2.888 -2.6057  0.1593  1.0400
   96phy    C12 2590   3.493   3.180   3.011  0.2922 -0.5307  0.3642
   96phy    O11 2591   3.625   3.169   3.024  0.2108  0.5945 -0.2243
   96phy    H1A 2592   3.661   3.238   2.972  2.8990  1.4288  2.3920
   97phy    C35 2593   2.870   3.218   1.684 -0.1939 -0.4904  0.0603
   97phy    C33 2594   2.927   3.097   1.762 -0.3382  0.1759  0.0873
   97phy    C34 2595   2.924   3.107   1.917 -0.3268 -0.3994 -0.0875
   97phy    C32 2596   2.864   2.969   1.709 -0.2595 -0.2566 -0.4168
   97phy    C31 2597   2.967   2.858   1.668 -0.0015  0.5073  0.1580
   97phy    C30 2598   2.908   2.714   1.655  0.5520 -0.2547  0.5230
   97phy    C28 2599   2.995   2.592   1.620 -0.4936 -0.5272 -0.0239
   97phy    C29 2600   2.961   2.468   1.704 -0.1213  0.1997 -0.5387
   97phy    C27 2601   2.996   2.569   1.467  0.4781 -0.5414  0.0893
   97phy    C26 2602   3.115   2.500   1.410 -0.3570 -0.1019 -0.3606
   97phy    C25 2603   3.089   2.456   1.266 -0.1669  0.0412 -0.1247
   97phy    C23 2604   3.209   2.389   1.192  0.5341 -0.7931  0.5376
   97phy    C24 2605   3.225   2.250   1.236 -0.0769 -0.2111 -0.3229
   97phy    C22 2606   3.171   2.401   1.041 -0.2333 -0.1212  0.0066
   97phy    C21 2607   3.217   2.520   0.961  0.3514 -0.3877  0.1930
   97phy    C20 2608   3.155   2.514   0.819  0.5155 -0.6818 -0.2181
   97phy    C18 2609   3.188   2.612   0.706 -0.3395  0.3734 -0.3001
   97phy    O01 2610   3.174   2.749   0.754 -0.1633  0.6438 -0.5728
   97phy    H01 2611   3.120   2.744   0.830  0.4320 -0.9789 -0.2058
   97phy    C19 2612   3.078   2.589   0.603 -0.4857  0.0129 -0.0065
   97phy    C13 2613   3.336   2.582   0.644 -0.3672 -0.1790 -0.4861
   97phy     H3 2614   3.405   2.573   0.732 -1.7245 -1.2336  0.5179
   97phy    O33 2615   3.367   2.459   0.585 -0.2223  0.5149  0.2851
   97phy    H1B 2616   3.337   2.460   0.496  0.5224  0.8179  0.0333
   97phy    C12 2617   3.432   2.696   0.587 -0.0177 -0.0202  0.6139
   97phy    O11 2618   3.572   2.672   0.578  0.1633 -0.2768 -0.5776
   97phy    H1A 2619   3.594   2.612   0.509  1.6373 -2.5412  1.6736
   98phy    C35 2620   3.742   4.853   1.904 -0.0890 -0.1678 -0.5224
   98phy    C33 2621   3.717   4.740   1.814  0.3041 -0.1111 -0.3081
   98phy    C34 2622   3.795   4.747   1.690 -0.2570 -0.1878 -0.8057
   98phy    C32 2623   3.718   4.601   1.881  0.2184 -0.0005 -0.0331
   98phy    C31 2624   3.597   4.520   1.867 -0.0718  0.2809 -0.0138
   98phy    C30 2625   3.615   4.382   1.935  0.0722  0.3220  0.2189
   98phy    C28 2626   3.523   4.273   1.877  0.3548  0.7795 -1.0842
   98phy    C29 2627   3.578   4.202   1.759 -0.3440  0.4352  0.2651
   98phy    C27 2628   3.496   4.158   1.982 -0.6068  0.2847 -0.0915
   98phy    C26 2629   3.346   4.133   2.019 -0.3061 -0.0585  0.0160
   98phy    C25 2630   3.329   4.014   2.110  0.6350 -0.3017  0.2804
   98phy    C23 2631   3.189   3.978   2.173 -0.5507  0.6480 -0.0810
   98phy    C24 2632   3.103   3.900   2.069 -0.7927  0.0798  0.4766
   98phy    C22 2633   3.220   3.884   2.290 -0.3620 -0.4399 -0.1445
   98phy    C21 2634   3.117   3.911   2.399 -0.4559 -0.1638  0.5876
   98phy    C20 2635   3.166   3.852   2.531  0.0096  0.0407  0.1975
   98phy    C18 2636   3.075   3.839   2.659  0.0319  0.1937  0.2986
   98phy    O01 2637   2.961   3.752   2.644  0.3725  0.1208  0.1453
   98phy    H01 2638   2.929   3.720   2.726  0.9616 -1.0311 -0.0616
   98phy    C19 2639   3.168   3.764   2.754  0.0877  0.0717  0.5086
   98phy    C13 2640   3.020   3.978   2.727 -0.6067 -0.0612  0.1701
   98phy     H3 2641   3.106   4.049   2.741  0.5189 -1.3304 -0.0976
   98phy    O33 2642   2.981   3.968   2.860  0.0177  0.2231  0.1910
   98phy    H1B 2643   3.052   4.000   2.912  0.8370 -0.6085 -0.3839
   98phy    C12 2644   2.919   4.059   2.640  0.1308 -0.0418  0.0997
   98phy    O11 2645   2.884   4.189   2.679  0.2948 -0.6071  0.2277
   98phy    H1A 2646   2.847   4.243   2.613 -1.3522  0.1889  1.7179
   99phy    C35 2647   2.748   2.745   0.768 -0.6765  0.0818 -0.2289
   99phy    C33 2648   2.639   2.829   0.824  0.3457 -0.3237  0.7545
   99phy    C34 2649   2.511   2.753   0.834 -0.3900  0.4680 -0.3356
   99phy    C32 2650   2.677   2.890   0.957  0.0707 -0.3883  0.3378
   99phy    C31 2651   2.596   3.019   1.011 -0.0497 -0.1433  0.2253
   99phy    C30 2652   2.671   3.076   1.136  0.3312  0.1504  0.1218
   99phy    C28 2653   2.640   3.224   1.175 -0.4185 -0.4522 -0.2381
   99phy    C29 2654   2.674   3.254   1.320 -0.1484  0.0393  0.2453
   99phy    C27 2655   2.712   3.328   1.086  0.3049 -0.0349  0.3440
   99phy    C26 2656   2.636   3.439   1.024  0.2649  0.1289  0.3542
   99phy    C25 2657   2.719   3.514   0.915 -0.0963 -0.2262  0.8706
   99phy    C23 2658   2.680   3.657   0.875  0.6837 -0.8705 -0.1046
   99phy    C24 2659   2.718   3.773   0.959  0.1689  0.2239 -0.2518
   99phy    C22 2660   2.730   3.690   0.733  0.4408  0.0585  0.0098
   99phy    C21 2661   2.641   3.657   0.610  0.2042 -0.1711  0.1577
   99phy    C20 2662   2.702   3.706   0.480 -0.1046 -0.4013  0.2697
   99phy    C18 2663   2.617   3.693   0.348 -0.0961  0.7424  0.2285
   99phy    O01 2664   2.590   3.555   0.326 -0.1110  0.8502  0.0173
   99phy    H01 2665   2.671   3.517   0.354  0.0813  1.1220 -0.1686
   99phy    C19 2666   2.719   3.741   0.240  0.0185 -0.2319 -0.4779
   99phy    C13 2667   2.475   3.776   0.343 -0.1852 -0.2939  0.4501
   99phy     H3 2668   2.411   3.730   0.423 -0.3658 -0.1642  0.3821
   99phy    O33 2669   2.470   3.915   0.390 -0.2737 -0.0434 -0.5162
   99phy    H1B 2670   2.514   3.977   0.335  0.0197 -1.6535 -2.1802
   99phy    C12 2671   2.354   3.750   0.241 -0.1472 -0.6217  0.5218
   99phy    O11 2672   2.367   3.638   0.155 -0.1390 -0.5252 -0.4859
   99phy    H1A 2673   2.334   3.569   0.210  0.7976 -0.2883  0.4106
  100phy    C35 2674   3.449   3.674   1.887  0.2582 -0.2829  0.5988
  100phy    C33 2675   3.498   3.537   1.929 -0.0263 -0.1013 -0.6652
  100phy    C34 2676   3.506   3.538   2.082  0.4756 -0.1600  0.4980
  100phy    C32 2677   3.415   3.416   1.879  0.4056  0.1167 -0.4993
  100phy    C31 2678   3.456   3.363   1.745 -0.2612 -0.4677 -0.2383
  100phy    C30 2679   3.374   3.236   1.710 -0.2389  0.3307 -0.3224
  100phy    C28 2680   3.421   3.161   1.584  0.4003  0.2764 -0.1917
  100phy    C29 2681   3.543   3.061   1.602  0.0591  0.3371  0.0590
  100phy    C27 2682   3.292   3.091   1.534 -0.1852  0.0239 -0.2969
  100phy    C26 2683   3.296   3.082   1.385 -0.2078  0.9528 -0.8303
  100phy    C25 2684   3.164   3.026   1.321 -0.5501  0.3708 -0.1882
  100phy    C23 2685   3.176   2.956   1.181  0.0680 -0.5014 -0.1837
  100phy    C24 2686   3.189   2.805   1.185  0.0612 -0.4109 -0.0011
  100phy    C22 2687   3.058   2.995   1.093 -0.3499 -0.3619  0.0433
  100phy    C21 2688   3.097   3.031   0.950 -0.1172 -0.1769 -0.6790
  100phy    C20 2689   2.977   3.081   0.868  0.2871 -0.1127 -0.3660
  100phy    C18 2690   2.983   3.144   0.724 -0.4426 -0.2039  0.1230
  100phy    O01 2691   3.058   3.274   0.738  0.1568  0.1544  0.1749
  100phy    H01 2692   3.107   3.263   0.817  2.2795 -0.4394 -1.1526
  100phy    C19 2693   2.837   3.180   0.685 -0.1500  0.4039  0.0304
  100phy    C13 2694   3.054   3.043   0.617 -0.4216  0.7677  0.2607
  100phy     H3 2695   3.157   3.022   0.656  0.6620  0.7424 -2.3891
  100phy    O33 2696   3.005   2.909   0.617  0.1624  0.0057  0.5741
  100phy    H1B 2697   3.082   2.859   0.638  0.8806 -0.4005 -2.5608
  100phy    C12 2698   3.118   3.092   0.479 -0.1351 -0.0928  0.2544
  100phy    O11 2699   3.172   3.222   0.491 -0.4806 -0.0637 -0.1783
  100phy    H1A 2700   3.198   3.227   0.581  0.8173  0.9607 -0.5768
  101phy    C35 2701   3.595   4.023   1.316 -0.0983  0.0618 -0.2268
  101phy    C33 2702   3.457   3.957   1.359  0.4040 -0.4598  0.0421
  101phy    C34 2703   3.478   3.885   1.490 -0.2150  0.2054 -0.1687
  101phy    C32 2704   3.338   4.056   1.352 -0.0179 -0.3891  0.5351
  101phy    C31 2705   3.230   3.994   1.273  0.1468  0.3954  0.0945
  101phy    C30 2706   3.129   4.106   1.241 -0.4179 -0.4637 -0.1213
  101phy    C28 2707   3.008   4.059   1.166  0.1556  0.1927 -0.5561
  101phy    C29 2708   2.885   4.050   1.257 -0.0453  0.0228  0.0950
  101phy    C27 2709   2.971   4.153   1.048 -0.1943  0.2153 -0.4997
  101phy    C26 2710   2.941   4.097   0.914 -0.0380  0.6469  0.0361
  101phy    C25 2711   2.883   4.197   0.823 -0.3391  0.3186  0.7887
  101phy    C23 2712   2.827   4.142   0.690 -0.1164  0.1261  0.6873
  101phy    C24 2713   2.688   4.075   0.700 -0.1455  0.1021  0.0592
  101phy    C22 2714   2.823   4.253   0.584 -0.1512 -0.7211  0.2851
  101phy    C21 2715   2.885   4.223   0.440  0.4390  0.0531 -0.2364
  101phy    C20 2716   2.870   4.334   0.333 -0.7304  0.1728  0.1793
  101phy    C18 2717   2.925   4.306   0.184  0.3724 -0.3105  0.3572
  101phy    O01 2718   3.042   4.221   0.190  0.0611  0.6046 -0.0069
  101phy    H01 2719   3.118   4.274   0.196  1.2703 -0.9879 -0.4649
  101phy    C19 2720   2.968   4.447   0.148 -0.0992  0.1160 -0.7528
  101phy    C13 2721   2.815   4.232   0.093  0.1938  0.1286 -0.1029
  101phy     H3 2722   2.800   4.135   0.147 -0.2207  0.9683  1.3099
  101phy    O33 2723   2.679   4.272   0.103 -0.3202  0.1357 -0.1211
  101phy    H1B 2724   2.675   4.360   0.071  1.4822  0.1664 -0.3781
  101phy    C12 2725   2.849   4.157  -0.038  0.3671  0.1093  0.2383
  101phy    O11 2726   2.853   4.226  -0.158 -0.0239  0.2538 -0.0124
  101phy    H1A 2727   2.886   4.172  -0.226  2.3425 -1.0447  1.9947
  102phy    C35 2728   1.716   0.857   2.182 -0.4424  0.5945  0.1653
  102phy    C33 2729   1.591   0.792   2.129 -0.1935  0.0537 -1.1361
  102phy    C34 2730   1.575   0.818   1.984  0.4247 -1.1700 -0.7416
  102phy    C32 2731   1.581   0.644   2.171  0.0109  0.0980  0.7360
  102phy    C31 2732   1.489   0.622   2.287  0.6743  0.0224 -0.0844
  102phy    C30 2733   1.474   0.469   2.323  0.1073 -0.3278 -0.6174
  102phy    C28 2734   1.393   0.441   2.457 -0.2766  0.4257  0.1134
  102phy    C29 2735   1.243   0.421   2.439  0.2051  0.4370  0.2981
  102phy    C27 2736   1.452   0.316   2.527 -0.0584  0.0462  0.2649
  102phy    C26 2737   1.549   0.333   2.649  0.7238  0.3308  0.6501
  102phy    C25 2738   1.495   0.281   2.778  0.1856  0.0273 -0.4045
  102phy    C23 2739   1.576   0.307   2.907 -0.4610  0.6078 -0.3994
  102phy    C24 2740   1.466   0.295   3.019 -0.0196 -0.3097 -0.6509
  102phy    C22 2741   1.709   0.225   2.926  0.2548 -0.2629 -0.0621
  102phy    C21 2742   1.804   0.276   3.028 -0.3023 -0.2299 -0.0073
  102phy    C20 2743   1.917   0.182   3.049 -0.6381  0.5726  0.0294
  102phy    C18 2744   2.041   0.206   3.144 -0.2403 -0.5123  0.4166
  102phy    O01 2745   1.988   0.227   3.274 -0.7352 -0.0466 -0.0172
  102phy    H01 2746   2.063   0.235   3.329  1.6417 -0.2999 -2.9610
  102phy    C19 2747   2.100   0.065   3.143  0.3622 -0.3856  0.1393
  102phy    C13 2748   2.157   0.321   3.108  0.0582 -0.0291 -0.1322
  102phy     H3 2749   2.184   0.311   3.000 -0.3304 -1.3765 -0.1303
  102phy    O33 2750   2.286   0.295   3.168 -0.0420 -0.4922 -0.4575
  102phy    H1B 2751   2.359   0.337   3.127 -1.7874  1.7223 -1.5088
  102phy    C12 2752   2.109   0.472   3.131 -0.1287 -0.1168 -0.0509
  102phy    O11 2753   2.204   0.576   3.125 -0.3137  0.1214 -0.1645
  102phy    H1A 2754   2.253   0.580   3.205 -1.2429  0.4775  0.4143
  103phy    C35 2755   2.947   3.630   1.798  0.1544  0.2334  0.0337
  103phy    C33 2756   3.047   3.732   1.744 -0.2364 -0.0676  0.3997
  103phy    C34 2757   3.156   3.656   1.666 -0.1097  0.2072 -0.3418
  103phy    C32 2758   2.979   3.848   1.673 -0.4631 -0.5435  0.2833
  103phy    C31 2759   3.041   3.976   1.728 -0.2510  0.0318  0.3646
  103phy    C30 2760   2.973   4.100   1.664 -0.2132 -0.7468  0.0569
  103phy    C28 2761   3.029   4.229   1.721  0.1366 -0.3371 -0.0920
  103phy    C29 2762   3.158   4.266   1.656 -0.0107 -0.0544  0.1122
  103phy    C27 2763   2.938   4.347   1.690  0.3518  0.1148  0.2373
  103phy    C26 2764   2.850   4.398   1.809  0.2414  0.0713 -0.2926
  103phy    C25 2765   2.732   4.481   1.747 -0.1884  0.0888 -0.2573
  103phy    C23 2766   2.672   4.597   1.833  0.2911 -0.1461 -0.0862
  103phy    C24 2767   2.603   4.686   1.740 -0.0070 -0.0384  0.5638
  103phy    C22 2768   2.565   4.548   1.932  0.4557 -0.0057 -0.2803
  103phy    C21 2769   2.616   4.542   2.078  0.1413  0.7629  0.6695
  103phy    C20 2770   2.487   4.524   2.158  0.6673  0.5432  0.2745
  103phy    C18 2771   2.496   4.485   2.313 -0.3152  0.1162  0.4774
  103phy    O01 2772   2.606   4.553   2.377  0.2830 -0.3290  0.6562
  103phy    H01 2773   2.622   4.631   2.327 -2.9740 -1.1013 -1.9363
  103phy    C19 2774   2.366   4.542   2.371  0.1260  0.6874 -0.3743
  103phy    C13 2775   2.508   4.322   2.327 -0.5090 -0.0607 -0.0250
  103phy     H3 2776   2.586   4.282   2.257  1.7561 -2.4958  3.5096
  103phy    O33 2777   2.390   4.255   2.287 -0.0571  0.1692 -0.1327
  103phy    H1B 2778   2.407   4.162   2.289  1.7712  0.4613 -0.6095
  103phy    C12 2779   2.559   4.277   2.474 -0.1484 -0.0889  0.3411
  103phy    O11 2780   2.679   4.333   2.526 -0.1888 -0.4183  0.1854
  103phy    H1A 2781   2.683   4.419   2.489 -2.3283  0.2527  1.3362
  104phy    C35 2782   2.049   4.408   1.383  0.4131  0.0517  0.1530
  104phy    C33 2783   2.086   4.551   1.407  0.3854 -0.2308 -0.1850
  104phy    C34 2784   1.995   4.607   1.517  0.1079 -0.0627 -0.2327
  104phy    C32 2785   2.242   4.560   1.430  0.2609 -0.0085 -0.4108
  104phy    C31 2786   2.293   4.687   1.364 -1.0854  0.1066 -0.4563
  104phy    C30 2787   2.448   4.712   1.389  0.4747  0.5558 -0.3438
  104phy    C28 2788   2.506   4.851   1.357 -0.2282  0.3092  0.0052
  104phy    C29 2789   2.625   4.874   1.448  0.1766 -0.3322 -0.0723
  104phy    C27 2790   2.562   4.859   1.215  0.0957 -0.3767  0.1262
  104phy    C26 2791   2.539   4.991   1.134 -0.1714  0.0485 -0.8782
  104phy    C25 2792   2.624   4.991   1.002 -0.3196  0.0400  0.2151
  104phy    C23 2793   2.611   5.115   0.911 -0.3577 -0.1167 -0.2543
  104phy    C24 2794   2.720   5.219   0.941  0.2001  0.2450  0.4156
  104phy    C22 2795   2.616   5.094   0.758  0.1701  0.1231 -0.7413
  104phy    C21 2796   2.480   5.088   0.689  0.3417 -0.4601 -0.8215
  104phy    C20 2797   2.493   5.117   0.537 -0.2356  0.5015 -0.7432
  104phy    C18 2798   2.367   5.146   0.444 -0.0994 -0.3123  0.3280
  104phy    O01 2799   2.259   5.055   0.480  0.3359  0.4213 -0.5181
  104phy    H01 2800   2.270   4.965   0.457 -1.2904  0.0184  0.1498
  104phy    C19 2801   2.415   5.113   0.297 -0.2870  0.3276 -0.2134
  104phy    C13 2802   2.335   5.303   0.459  0.0672  0.0280  0.0106
  104phy     H3 2803   2.296   5.314   0.564 -0.7064  1.7463 -0.4298
  104phy    O33 2804   2.443   5.396   0.471 -0.7273 -0.3075 -0.0462
  104phy    H1B 2805   2.443   5.439   0.555  1.7880 -1.7746  0.8136
  104phy    C12 2806   2.202   5.376   0.418  0.7082  0.3788  0.2859
  104phy    O11 2807   2.195   5.427   0.284 -0.1928 -0.4687 -0.4416
  104phy    H1A 2808   2.273   5.411   0.234 -0.1427  1.7280 -1.1484
  105phy    C35 2809   2.102   2.653   0.897  0.1280  0.0998 -0.0599
  105phy    C33 2810   2.070   2.674   1.044 -0.9157 -0.1226  0.2024
  105phy    C34 2811   2.138   2.567   1.129 -0.3379  0.2694  0.5669
  105phy    C32 2812   2.091   2.816   1.094  0.0124  0.2432 -0.1638
  105phy    C31 2813   1.962   2.892   1.133 -0.0622 -0.0923  0.1753
  105phy    C30 2814   1.974   3.031   1.191 -0.1873 -0.3412  0.5622
  105phy    C28 2815   1.832   3.106   1.201 -0.3627  0.5109  0.3379
  105phy    C29 2816   1.773   3.095   1.341  0.6218 -0.3065 -0.2448
  105phy    C27 2817   1.846   3.252   1.150 -0.4183 -0.2716  0.6364
  105phy    C26 2818   1.760   3.306   1.026 -0.0941  0.0987 -0.4136
  105phy    C25 2819   1.779   3.458   1.001 -0.0510 -0.0112  0.0233
  105phy    C23 2820   1.697   3.499   0.881  0.0887 -0.7414 -0.1990
  105phy    C24 2821   1.575   3.582   0.918 -0.7605  0.0305 -0.0227
  105phy    C22 2822   1.787   3.594   0.795  0.0062 -0.3443  0.6177
  105phy    C21 2823   1.780   3.566   0.647 -0.0521  0.5050  0.6389
  105phy    C20 2824   1.835   3.670   0.556 -0.0068 -0.0962  0.8091
  105phy    C18 2825   1.953   3.646   0.449  1.2019  0.5200 -0.1180
  105phy    O01 2826   2.072   3.630   0.522  0.1071  0.1739  0.3915
  105phy    H01 2827   2.075   3.688   0.596 -0.3550 -2.1649  2.3547
  105phy    C19 2828   1.955   3.785   0.384 -0.0874  0.2090  0.5128
  105phy    C13 2829   1.934   3.531   0.340  0.7039  0.7692 -0.1378
  105phy     H3 2830   1.930   3.438   0.401 -0.6001  1.6954  1.2448
  105phy    O33 2831   1.799   3.519   0.281  0.4302  0.3267  0.1558
  105phy    H1B 2832   1.797   3.573   0.205 -0.7057  0.5360  0.3244
  105phy    C12 2833   2.051   3.462   0.255  0.0526  0.5342  0.0577
  105phy    O11 2834   2.172   3.483   0.323  0.2169 -0.0182  0.7099
  105phy    H1A 2835   2.154   3.514   0.409 -1.2615  0.3751  0.2925
  106phy    C35 2836   1.619   4.597   1.958  0.5909  0.2640 -0.0288
  106phy    C33 2837   1.688   4.720   1.901 -0.0250  0.0680 -0.5643
  106phy    C34 2838   1.695   4.719   1.754  0.0244 -1.1350 -0.1392
  106phy    C32 2839   1.621   4.846   1.955 -1.0159  0.2267 -0.0041
  106phy    C31 2840   1.692   4.913   2.072  0.6921  0.6971 -0.7503
  106phy    C30 2841   1.615   5.042   2.101 -0.2156  0.2222  0.3247
  106phy    C28 2842   1.695   5.152   2.179  0.6242  0.1353 -0.8301
  106phy    C29 2843   1.626   5.286   2.141  0.0675 -0.3261 -0.2747
  106phy    C27 2844   1.719   5.131   2.333 -0.8308  0.0107 -0.0942
  106phy    C26 2845   1.852   5.188   2.390  0.1140  0.1023  0.4011
  106phy    C25 2846   1.870   5.144   2.541 -0.0905 -0.1009  0.5300
  106phy    C23 2847   2.006   5.184   2.604 -0.2735  0.3023 -0.6243
  106phy    C24 2848   1.996   5.324   2.662 -0.1934 -0.2183 -0.1957
  106phy    C22 2849   2.045   5.088   2.717 -0.3479  0.6082 -0.0876
  106phy    C21 2850   2.191   5.036   2.708  0.7032 -0.6484 -0.9081
  106phy    C20 2851   2.234   4.975   2.843 -0.3450 -0.0408  0.6136
  106phy    C18 2852   2.362   4.882   2.840  0.1524  0.8313 -0.1891
  106phy    O01 2853   2.466   4.959   2.777 -0.6465  0.1674 -0.0996
  106phy    H01 2854   2.524   4.894   2.740 -0.1009 -0.3596  1.5932
  106phy    C19 2855   2.394   4.870   2.992 -0.0382  0.0367 -0.2210
  106phy    C13 2856   2.336   4.747   2.758  0.2112  0.1495  0.3560
  106phy     H3 2857   2.291   4.769   2.658  0.3865 -0.8939  0.0374
  106phy    O33 2858   2.239   4.663   2.819  0.0543  0.0419  0.3191
  106phy    H1B 2859   2.185   4.721   2.869 -0.5494  1.1485 -1.5213
  106phy    C12 2860   2.459   4.664   2.721  0.5876  0.2158 -0.7541
  106phy    O11 2861   2.566   4.742   2.672  0.4690 -0.1915  0.1885
  106phy    H1A 2862   2.620   4.688   2.618 -1.0274 -0.0725 -1.5443
  107phy    C35 2863   2.669   0.956   1.998  0.5712 -0.3622  0.0702
  107phy    C33 2864   2.797   1.046   1.995  0.0342 -0.5212  0.5831
  107phy    C34 2865   2.775   1.170   1.900  0.1670 -0.3214 -0.4027
  107phy    C32 2866   2.833   1.097   2.139  0.3354  0.0175 -0.2020
  107phy    C31 2867   2.902   0.994   2.225 -0.5975 -0.2039  0.2154
  107phy    C30 2868   2.907   1.051   2.368  0.3368  0.1884 -0.0179
  107phy    C28 2869   2.998   0.988   2.478 -0.4104  0.1711  0.1863
  107phy    C29 2870   3.060   1.094   2.569  0.1288  0.1165 -0.5117
  107phy    C27 2871   2.924   0.884   2.560 -0.1219  0.1095 -0.4402
  107phy    C26 2872   3.000   0.756   2.604  0.6391 -0.3911 -0.4386
  107phy    C25 2873   2.898   0.682   2.701  0.3144  0.2172  0.5333
  107phy    C23 2874   2.953   0.551   2.766 -0.3267  0.3567  0.2675
  107phy    C24 2875   3.038   0.577   2.886  0.0385 -0.3234 -0.0286
  107phy    C22 2876   2.840   0.457   2.795  0.6544  0.1933 -0.4996
  107phy    C21 2877   2.862   0.308   2.822  0.3903  0.1676  0.1986
  107phy    C20 2878   2.730   0.243   2.867  0.3978 -0.0280 -0.6400
  107phy    C18 2879   2.720   0.093   2.911 -0.3986 -1.0330  0.1634
  107phy    O01 2880   2.807   0.070   3.018 -0.1729 -0.1638 -0.0253
  107phy    H01 2881   2.784   0.141   3.075 -3.1127 -1.1435  0.1814
  107phy    C19 2882   2.580   0.084   2.971  0.6384 -0.1722 -0.1056
  107phy    C13 2883   2.752  -0.010   2.787  0.0897 -0.6566 -0.4521
  107phy     H3 2884   2.840   0.026   2.728  0.2003 -1.6756 -0.9225
  107phy    O33 2885   2.649  -0.004   2.689 -0.4558  0.5362 -0.4113
  107phy    H1B 2886   2.565  -0.032   2.719 -1.4639  1.3824 -2.2209
  107phy    C12 2887   2.792  -0.154   2.816 -0.8403  0.1978 -0.3738
  107phy    O11 2888   2.864  -0.193   2.929  0.0348  0.2558  0.1630
  107phy    H1A 2889   2.862  -0.124   2.993 -3.8277 -0.2092  0.8098
  108phy    C35 2890   4.116   4.215   1.649  0.1827  0.2491  0.5334
  108phy    C33 2891   4.051   4.314   1.548  0.3158  0.3182  0.1330
  108phy    C34 2892   3.900   4.293   1.528 -0.1750  0.7076  0.0204
  108phy    C32 2893   4.089   4.458   1.581  0.1785  0.8264  0.2512
  108phy    C31 2894   4.081   4.549   1.455 -0.7990  0.4288 -0.4607
  108phy    C30 2895   4.101   4.701   1.467 -0.0544 -0.7617 -0.1810
  108phy    C28 2896   4.081   4.757   1.323 -0.2405  0.0276  0.5162
  108phy    C29 2897   3.942   4.820   1.301 -0.3528  0.6168 -0.7710
  108phy    C27 2898   4.189   4.860   1.286  0.5762 -0.2999  0.1838
  108phy    C26 2899   4.224   4.888   1.134  0.4693  0.6322 -0.2023
  108phy    C25 2900   4.313   5.010   1.116  1.1647 -0.4508 -0.0431
  108phy    C23 2901   4.348   5.049   0.972 -0.3548  0.8236  0.1907
  108phy    C24 2902   4.321   5.195   0.956 -0.5232 -0.0246 -0.0718
  108phy    C22 2903   4.487   4.994   0.931  0.0191 -0.0007  0.5750
  108phy    C21 2904   4.490   4.971   0.776  0.5959  0.2597 -0.0096
  108phy    C20 2905   4.608   4.896   0.719 -0.1725 -0.0275  0.2385
  108phy    C18 2906   4.601   4.856   0.563  0.4310 -0.3093  0.2150
  108phy    O01 2907   4.493   4.772   0.511 -0.3252  0.3549 -0.0864
  108phy    H01 2908   4.436   4.737   0.576  1.5507 -1.2801  0.8072
  108phy    C19 2909   4.730   4.769   0.561 -0.8546 -0.3479  0.3770
  108phy    C13 2910   4.615   4.985   0.460 -0.4369  0.0476  0.2557
  108phy     H3 2911   4.689   5.051   0.512 -0.5009  0.6638 -0.4201
  108phy    O33 2912   4.682   4.975   0.333  0.5994  0.0338 -0.3531
  108phy    H1B 2913   4.614   4.967   0.269  0.4662 -0.1132 -0.1932
  108phy    C12 2914   4.507   5.096   0.446 -0.2576 -0.1865  0.1871
  108phy    O11 2915   4.416   5.078   0.340 -0.1108 -0.1574 -0.0821
  108phy    H1A 2916   4.461   5.080   0.258  0.5925 -1.2377  0.2452
  109phy    C35 2917   4.455   1.881   2.147 -0.1053  0.3023  0.8599
  109phy    C33 2918   4.407   1.906   2.004  0.6584  0.2773  0.5997
  109phy    C34 2919   4.351   1.777   1.962 -0.3814 -0.2057 -0.4233
  109phy    C32 2920   4.303   2.017   2.002  0.8567  0.5861 -0.5709
  109phy    C31 2921   4.356   2.149   1.940  0.2365  0.1951  0.3552
  109phy    C30 2922   4.244   2.258   1.946  0.1587 -0.0427 -1.0432
  109phy    C28 2923   4.290   2.404   1.915  0.1892  0.0877 -0.0614
  109phy    C29 2924   4.218   2.449   1.789 -0.5339  0.3619 -0.0562
  109phy    C27 2925   4.258   2.506   2.027  0.1446  0.1160 -0.0905
  109phy    C26 2926   4.382   2.530   2.119  0.4673  0.1508  0.3364
  109phy    C25 2927   4.356   2.651   2.209  0.3664 -0.4640 -0.1851
  109phy    C23 2928   4.469   2.684   2.312  0.1006 -0.3798 -0.0933
  109phy    C24 2929   4.574   2.785   2.257  0.2647 -0.2370 -0.3979
  109phy    C22 2930   4.395   2.740   2.438  0.4318  0.4674 -0.7670
  109phy    C21 2931   4.476   2.720   2.564  0.4608  0.1070 -0.3536
  109phy    C20 2932   4.387   2.769   2.680  0.2861  0.3237 -0.6093
  109phy    C18 2933   4.412   2.708   2.827 -0.3843  0.1988  0.3442
  109phy    O01 2934   4.555   2.730   2.852  0.6750  0.2258 -0.1196
  109phy    H01 2935   4.582   2.806   2.803 -0.6282 -0.1137 -1.4235
  109phy    C19 2936   4.336   2.801   2.922 -0.3127 -0.2692 -0.2098
  109phy    C13 2937   4.375   2.551   2.852  0.0653  0.1671 -0.2557
  109phy     H3 2938   4.399   2.495   2.758  0.6004  1.5554 -0.9734
  109phy    O33 2939   4.231   2.524   2.864  0.5248  0.3864 -0.2147
  109phy    H1B 2940   4.198   2.523   2.952 -0.5843 -2.6474 -0.5384
  109phy    C12 2941   4.464   2.468   2.962  0.3108 -0.4929 -0.5004
  109phy    O11 2942   4.598   2.486   2.948 -0.9733  0.4120 -0.2770
  109phy    H1A 2943   4.610   2.570   2.906  1.3921  1.2022  1.7540
  110phy    C35 2944   4.844   1.649   1.742 -0.2877 -0.0108  0.1341
  110phy    C33 2945   4.739   1.601   1.641 -0.2904 -0.8056 -0.2541
  110phy    C34 2946   4.608   1.579   1.717 -0.2995 -0.1685  0.3114
  110phy    C32 2947   4.727   1.702   1.526 -0.4082 -0.5323 -0.2704
  110phy    C31 2948   4.703   1.654   1.381 -0.3372 -0.2832 -0.1123
  110phy    C30 2949   4.660   1.775   1.299 -0.0517  0.2710  0.0925
  110phy    C28 2950   4.645   1.750   1.152 -0.0763  0.8245 -0.5783
  110phy    C29 2951   4.518   1.817   1.098 -0.2684 -0.0253 -0.0090
  110phy    C27 2952   4.774   1.809   1.082 -0.2503 -0.3159  0.7028
  110phy    C26 2953   4.813   1.719   0.958 -0.1847 -0.3694 -0.3291
  110phy    C25 2954   4.943   1.755   0.893 -0.4305  0.2281  0.2120
  110phy    C23 2955   4.999   1.651   0.793  0.2886  0.8110 -0.1444
  110phy    C24 2956   4.964   1.696   0.653  0.2772  0.1852 -0.3286
  110phy    C22 2957   5.155   1.648   0.805  0.1897 -0.5620  0.4387
  110phy    C21 2958   5.249   1.550   0.730 -0.2905 -0.2291  0.3841
  110phy    C20 2959   5.387   1.551   0.794  0.0880  0.6560  0.1348
  110phy    C18 2960   5.499   1.461   0.729 -0.1658 -0.2718  0.2490
  110phy    O01 2961   5.442   1.335   0.699 -0.2937  0.2221 -0.0899
  110phy    H01 2962   5.373   1.347   0.637  0.3897 -1.5963 -1.2797
  110phy    C19 2963   5.594   1.443   0.849  0.0436  0.6510 -0.1383
  110phy    C13 2964   5.572   1.508   0.595 -0.0187 -0.5379 -0.3791
  110phy     H3 2965   5.491   1.508   0.517  0.7955 -0.1514 -1.2410
  110phy    O33 2966   5.608   1.645   0.581  0.2674  0.4554  0.0595
  110phy    H1B 2967   5.690   1.659   0.624 -0.1273 -1.3416  1.5175
  110phy    C12 2968   5.658   1.431   0.483 -0.0533  0.3241 -0.0638
  110phy    O11 2969   5.782   1.381   0.534  0.0333 -0.7092 -0.2766
  110phy    H1A 2970   5.823   1.451   0.581 -0.6715 -0.4569 -0.0283
  111phy    C35 2971   4.262   1.890   2.860 -0.1124 -0.2566  0.0955
  111phy    C33 2972   4.320   2.029   2.876  0.3957  0.5392 -0.3677
  111phy    C34 2973   4.216   2.123   2.935 -0.0143  0.4133 -0.5351
  111phy    C32 2974   4.453   2.033   2.954 -0.2683  0.0304 -0.2746
  111phy    C31 2975   4.578   2.009   2.864 -0.0762 -0.0542 -0.1513
  111phy    C30 2976   4.701   2.044   2.954  0.2399 -0.3305  0.4821
  111phy    C28 2977   4.835   2.002   2.891  0.1220 -0.4398  0.0042
  111phy    C29 2978   4.929   2.123   2.872  0.1285 -0.3461 -0.1638
  111phy    C27 2979   4.904   1.891   2.969  0.6871  0.2560  0.0114
  111phy    C26 2980   4.872   1.750   2.923 -0.7054  0.1792  0.2858
  111phy    C25 2981   4.956   1.640   2.981 -0.6471 -1.1071 -0.2148
  111phy    C23 2982   4.907   1.495   2.953 -0.1674  0.4329  0.3860
  111phy    C24 2983   4.959   1.438   2.819 -0.3452  0.9600 -0.1336
  111phy    C22 2984   4.970   1.397   3.061  0.2134  0.0961  0.4685
  111phy    C21 2985   4.908   1.397   3.200 -0.8211  0.1191  0.1566
  111phy    C20 2986   4.980   1.293   3.285  0.3061 -0.3070  0.3440
  111phy    C18 2987   4.913   1.243   3.419  0.5394  0.1720 -0.2198
  111phy    O01 2988   4.777   1.197   3.380  0.0821 -0.1298  0.9833
  111phy    H01 2989   4.738   1.155   3.454  0.9666  0.4426  1.7811
  111phy    C19 2990   4.997   1.118   3.448  0.4168  0.3936 -0.3437
  111phy    C13 2991   4.909   1.360   3.533  0.0729  1.0045  0.0161
  111phy     H3 2992   4.880   1.455   3.482  0.7479  1.9279  1.2969
  111phy    O33 2993   5.042   1.390   3.574  0.4098 -0.7748  0.0086
  111phy    H1B 2994   5.053   1.479   3.545  0.5807 -1.3895 -1.9059
  111phy    C12 2995   4.818   1.344   3.660 -0.4319 -0.1361 -0.0768
  111phy    O11 2996   4.831   1.224   3.728 -0.2307  1.0362 -0.4174
  111phy    H1A 2997   4.917   1.221   3.767 -0.2370 -0.5145 -0.4672
  112phy    C35 2998   3.975   2.946   1.552  0.5883  0.7128  0.1594
  112phy    C33 2999   4.095   2.882   1.619 -0.4126  0.7364  0.0670
  112phy    C34 3000   4.122   2.737   1.572  0.3018 -0.3922 -0.3812
  112phy    C32 3001   4.218   2.976   1.615 -0.1143 -0.6809  0.1924
  112phy    C31 3002   4.299   2.985   1.744 -0.7583 -0.7566 -0.2635
  112phy    C30 3003   4.418   3.084   1.751  0.1334 -0.0334  0.1892
  112phy    C28 3004   4.507   3.075   1.879 -0.2662  0.8876 -0.1862
  112phy    C29 3005   4.660   3.052   1.855  0.2510  0.0224  0.2127
  112phy    C27 3006   4.477   3.187   1.980  0.4566 -0.5493 -0.4782
  112phy    C26 3007   4.399   3.143   2.103  0.3862  0.3465 -0.0505
  112phy    C25 3008   4.381   3.240   2.227 -0.2265  0.3943  0.8144
  112phy    C23 3009   4.351   3.186   2.369  0.0068 -0.1183 -0.5523
  112phy    C24 3010   4.487   3.159   2.433 -0.7039  0.1701  0.1317
  112phy    C22 3011   4.278   3.297   2.450 -0.2347 -0.3451  0.1401
  112phy    C21 3012   4.216   3.265   2.586  0.3496  0.0132  0.4026
  112phy    C20 3013   4.232   3.383   2.683 -0.3535  0.1213 -0.1069
  112phy    C18 3014   4.181   3.370   2.835  0.3278  0.4984 -0.5861
  112phy    O01 3015   4.222   3.240   2.878 -0.4147  0.7869  0.6130
  112phy    H01 3016   4.173   3.175   2.831 -3.1065  2.3885  1.0073
  112phy    C19 3017   4.263   3.474   2.914 -0.1772  0.0675 -0.6583
  112phy    C13 3018   4.016   3.382   2.837  0.1592  1.2535  0.3138
  112phy     H3 3019   3.966   3.319   2.760  1.3753  0.7864 -0.1237
  112phy    O33 3020   3.980   3.514   2.795  0.0459 -0.1580  0.0542
  112phy    H1B 3021   4.027   3.531   2.716 -1.3637  1.4438 -0.5100
  112phy    C12 3022   3.933   3.347   2.961 -0.2043  0.3492 -1.2506
  112phy    O11 3023   3.924   3.206   2.992 -0.3123 -0.5251  0.5183
  112phy    H1A 3024   3.917   3.204   3.086 -2.2782  0.4741  0.4451
  113phy    C35 3025   3.255   0.504   1.470 -0.5144  0.3212  0.0087
  113phy    C33 3026   3.382   0.449   1.527 -0.5592  0.0081  0.1827
  113phy    C34 3027   3.401   0.483   1.675  0.3113 -0.3058  0.0332
  113phy    C32 3028   3.378   0.294   1.500 -0.2003  0.3157 -0.2962
  113phy    C31 3029   3.513   0.230   1.453 -0.0842 -0.2835  0.1323
  113phy    C30 3030   3.492   0.079   1.435  0.0925  0.0773  0.3597
  113phy    C28 3031   3.623   0.015   1.371  0.1879 -0.3576  0.2490
  113phy    C29 3032   3.709  -0.057   1.482 -0.0438  0.9989  0.0157
  113phy    C27 3033   3.583  -0.091   1.264  0.1043  0.1724  0.6226
  113phy    C26 3034   3.666  -0.100   1.133 -0.6390 -0.0060  0.1103
  113phy    C25 3035   3.603  -0.199   1.044 -0.6065  0.7482  0.2315
  113phy    C23 3036   3.677  -0.232   0.914 -0.8376 -0.1352  0.2365
  113phy    C24 3037   3.771  -0.353   0.920  0.2870  0.4562  0.0991
  113phy    C22 3038   3.581  -0.264   0.793  0.5866  0.2598 -0.3417
  113phy    C21 3039   3.604  -0.157   0.688  0.2897 -0.5719 -0.0851
  113phy    C20 3040   3.520  -0.187   0.561  0.5621 -0.2812  0.4782
  113phy    C18 3041   3.549  -0.100   0.432  0.3823 -0.5006 -0.1561
  113phy    O01 3042   3.576   0.037   0.466  0.2247 -0.4335 -0.2666
  113phy    H01 3043   3.518   0.074   0.530  1.2276  2.9106 -1.0986
  113phy    C19 3044   3.416  -0.097   0.356  0.3827  0.2339 -0.5411
  113phy    C13 3045   3.669  -0.153   0.342  0.6655 -0.2187  0.1046
  113phy     H3 3046   3.756  -0.137   0.411  0.2256  1.5385  0.2911
  113phy    O33 3047   3.687  -0.296   0.316 -0.0698 -0.2217  0.4067
  113phy    H1B 3048   3.649  -0.355   0.379 -1.1110  0.5885  0.5577
  113phy    C12 3049   3.751  -0.066   0.236 -0.4548  0.6276 -0.1531
  113phy    O11 3050   3.713   0.072   0.230  0.4236 -0.2716 -0.3268
  113phy    H1A 3051   3.668   0.091   0.310  1.7701 -2.0244  0.9175
  114phy    C35 3052   0.379   3.064   2.653  0.0633  0.1767  0.0826
  114phy    C33 3053   0.418   3.088   2.508 -0.6844  0.7847  0.1488
  114phy    C34 3054   0.465   2.950   2.465 -0.8037  0.1284 -0.6154
  114phy    C32 3055   0.287   3.126   2.435  0.0960  0.5715 -0.3557
  114phy    C31 3056   0.279   3.258   2.357 -0.4658  0.1130 -0.3362
  114phy    C30 3057   0.146   3.294   2.302 -0.3117  0.4269  0.2679
  114phy    C28 3058   0.171   3.433   2.240  0.2384 -0.0748  0.3199
  114phy    C29 3059   0.127   3.435   2.094 -0.1117  0.1267  0.4031
  114phy    C27 3060   0.076   3.538   2.297  0.6050 -0.6722 -0.2916
  114phy    C26 3061   0.141   3.669   2.346  0.1543  0.1024  0.1696
  114phy    C25 3062   0.044   3.770   2.398  0.1457  0.1051  0.0677
  114phy    C23 3063   0.096   3.912   2.437 -0.2029 -0.1023  0.4556
  114phy    C24 3064   0.104   4.009   2.319  1.0841  0.4094 -0.1951
  114phy    C22 3065   0.001   3.975   2.543  0.4804  0.5741  0.5834
  114phy    C21 3066   0.062   4.035   2.669  0.1506 -0.7002  0.2493
  114phy    C20 3067  -0.039   4.146   2.716 -0.1782 -0.0443 -0.2182
  114phy    C18 3068  -0.021   4.233   2.841 -1.0920 -0.0808 -0.1274
  114phy    O01 3069   0.108   4.300   2.831 -0.2946  0.5537  0.1413
  114phy    H01 3070   0.180   4.239   2.834  0.8147  1.8092 -0.0151
  114phy    C19 3071  -0.124   4.348   2.820 -0.2689 -0.3741 -0.1330
  114phy    C13 3072  -0.031   4.151   2.982  0.2861 -0.1942 -0.4769
  114phy     H3 3073   0.016   4.049   2.974 -1.0037 -0.9712  1.1880
  114phy    O33 3074  -0.169   4.111   3.004  0.1413  0.1582 -0.2857
  114phy    H1B 3075  -0.226   4.186   3.000  1.1594  0.9298 -0.7020
  114phy    C12 3076   0.016   4.205   3.119 -0.5166  0.5832 -0.4368
  114phy    O11 3077  -0.061   4.302   3.184  0.0360  0.1466  0.0342
  114phy    H1A 3078  -0.129   4.252   3.225 -0.2169 -0.6720 -1.3283
  115phy    C35 3079   4.211   1.441   1.584  0.6218 -0.2446  0.1028
  115phy    C33 3080   4.113   1.538   1.527  0.4541  0.3054 -0.1089
  115phy    C34 3081   3.970   1.492   1.529 -0.7766  0.4429 -0.2395
  115phy    C32 3082   4.111   1.668   1.603 -0.0592  0.3338 -0.0425
  115phy    C31 3083   4.138   1.793   1.514  0.8427  0.8053 -0.4337
  115phy    C30 3084   4.128   1.924   1.595 -0.6357  0.9884 -0.0168
  115phy    C28 3085   4.177   2.057   1.529 -0.0344  0.6422  0.5085
  115phy    C29 3086   4.090   2.174   1.574 -0.1842  0.0736 -0.6111
  115phy    C27 3087   4.332   2.071   1.558  0.1181 -0.1804  0.5711
  115phy    C26 3088   4.430   2.141   1.460  0.1217  0.1912  0.0869
  115phy    C25 3089   4.578   2.139   1.514  0.3556 -0.0255 -0.3800
  115phy    C23 3090   4.679   2.231   1.444 -0.0427 -0.1271 -0.5956
  115phy    C24 3091   4.784   2.262   1.541  0.0101 -0.0961 -0.0856
  115phy    C22 3092   4.725   2.188   1.308  0.5218  0.0846 -0.7427
  115phy    C21 3093   4.653   2.245   1.188 -0.0132  0.4923 -0.2599
  115phy    C20 3094   4.752   2.220   1.067  0.0731 -0.5593 -0.1922
  115phy    C18 3095   4.696   2.206   0.916  0.2455  0.1649  1.2888
  115phy    O01 3096   4.588   2.109   0.923 -0.1212 -0.0151  0.9930
  115phy    H01 3097   4.600   2.048   0.993  1.4557  0.8016  1.4700
  115phy    C19 3098   4.813   2.127   0.847 -0.4337  0.0871 -0.1231
  115phy    C13 3099   4.648   2.336   0.837  0.1929  0.0153  0.2844
  115phy     H3 3100   4.704   2.419   0.888  0.0615  1.2959 -1.5729
  115phy    O33 3101   4.696   2.363   0.704  0.1343  0.2663  0.2365
  115phy    H1B 3102   4.652   2.319   0.634  4.2427 -0.6632 -2.1157
  115phy    C12 3103   4.507   2.403   0.863  0.5383 -0.5443  0.1535
  115phy    O11 3104   4.390   2.344   0.808  0.2914 -0.3811 -0.0549
  115phy    H1A 3105   4.401   2.253   0.827 -1.5200 -0.9555 -1.3752
  116phy    C35 3106   4.596   4.628   1.120  0.6562  0.5372  0.4680
  116phy    C33 3107   4.638   4.485   1.101 -0.2456 -0.2125  0.1262
  116phy    C34 3108   4.784   4.493   1.056 -0.0666 -0.1912  0.1936
  116phy    C32 3109   4.603   4.388   1.214  0.2458  0.4050 -0.5970
  116phy    C31 3110   4.557   4.254   1.163  0.1659  0.0263 -0.1890
  116phy    C30 3111   4.505   4.162   1.278 -0.0473  0.0975 -0.1133
  116phy    C28 3112   4.464   4.021   1.233  0.5299 -0.1415 -0.2360
  116phy    C29 3113   4.524   3.920   1.327 -0.1554 -0.1828 -0.5157
  116phy    C27 3114   4.310   4.014   1.222 -0.8198  0.0008  0.2424
  116phy    C26 3115   4.236   3.952   1.102  0.3938  0.6478 -0.0329
  116phy    C25 3116   4.085   3.967   1.114 -0.1165 -0.1861  0.1046
  116phy    C23 3117   4.023   3.877   1.002  0.4134  0.1841 -0.1969
  116phy    C24 3118   3.926   3.780   1.072  0.0923  0.0043 -0.1665
  116phy    C22 3119   3.945   3.961   0.899 -1.2225  0.2122 -0.4209
  116phy    C21 3120   3.974   3.906   0.756  0.3633  0.7318 -0.2726
  116phy    C20 3121   3.913   3.994   0.653  0.0364 -0.6156  0.4927
  116phy    C18 3122   3.941   3.964   0.499 -0.0141  0.2330 -0.2862
  116phy    O01 3123   4.082   3.942   0.479 -0.3461 -0.1538 -0.0623
  116phy    H01 3124   4.090   3.858   0.437  1.8179  0.6453 -1.4428
  116phy    C19 3125   3.915   4.103   0.432 -0.1986  0.0485  0.5692
  116phy    C13 3126   3.849   3.839   0.444  0.6712 -0.4417 -0.1421
  116phy     H3 3127   3.868   3.756   0.517  0.9119 -0.1103  0.1776
  116phy    O33 3128   3.706   3.844   0.454 -0.0804  0.5775 -0.0499
  116phy    H1B 3129   3.663   3.769   0.490 -0.0936 -0.2556 -1.7307
  116phy    C12 3130   3.893   3.745   0.334 -0.8470  0.0385  0.2252
  116phy    O11 3131   4.035   3.748   0.315  0.8374 -0.4523  0.3171
  116phy    H1A 3132   4.057   3.685   0.249  0.1918 -0.6132  0.2492
  117phy    C35 3133   3.094   0.128   2.034  0.5331  0.1521  0.0961
  117phy    C33 3134   3.159   0.092   1.902  0.6872  0.5437  1.0189
  117phy    C34 3135   3.244   0.211   1.857 -0.3381  0.2672 -0.2431
  117phy    C32 3136   3.244  -0.036   1.919  0.1044 -0.6843  0.1885
  117phy    C31 3137   3.175  -0.160   1.863  0.3074  0.1929  0.1907
  117phy    C30 3138   3.272  -0.279   1.864 -0.0644  0.1508 -0.1257
  117phy    C28 3139   3.189  -0.409   1.835 -0.1952  0.4160  0.7831
  117phy    C29 3140   3.227  -0.475   1.707  0.0521  0.6534  0.3412
  117phy    C27 3141   3.217  -0.520   1.936 -0.2389 -1.0620 -0.1305
  117phy    C26 3142   3.118  -0.532   2.055 -0.4548 -0.8254  0.2007
  117phy    C25 3143   3.140  -0.653   2.146 -0.3512  0.6768 -0.2124
  117phy    C23 3144   3.020  -0.677   2.246 -0.1796  0.2906 -0.3030
  117phy    C24 3145   2.927  -0.775   2.174  0.0546  0.0633  0.1638
  117phy    C22 3146   3.066  -0.749   2.373  0.1762  0.2797  0.8039
  117phy    C21 3147   3.101  -0.653   2.489  0.1559  0.7055 -0.1980
  117phy    C20 3148   3.131  -0.721   2.623 -0.3021 -0.0632  0.8943
  117phy    C18 3149   3.129  -0.643   2.761 -0.3241 -0.6073 -0.5314
  117phy    O01 3150   2.998  -0.588   2.778  0.1234  0.0220  0.0978
  117phy    H01 3151   2.992  -0.545   2.861  1.1325  1.3767 -0.4928
  117phy    C19 3152   3.144  -0.761   2.858 -0.4872  0.4429 -0.5197
  117phy    C13 3153   3.246  -0.529   2.797 -0.0154  0.4798 -0.3048
  117phy     H3 3154   3.346  -0.574   2.772 -0.4310 -0.8712  0.3874
  117phy    O33 3155   3.265  -0.495   2.934  0.1024 -0.2231  0.4292
  117phy    H1B 3156   3.183  -0.456   2.959 -0.2088  0.5307 -1.6201
  117phy    C12 3157   3.237  -0.399   2.716 -0.2549 -0.0861  0.4449
  117phy    O11 3158   3.128  -0.319   2.751  0.3357  0.0252  0.0823
  117phy    H1A 3159   3.080  -0.311   2.670  0.3270  1.6493  0.2242
  118phy    C35 3160   4.830   3.410   2.139 -0.2176  0.7026  0.0813
  118phy    C33 3161   4.849   3.504   2.019  0.0515  0.1041  0.0034
  118phy    C34 3162   4.818   3.424   1.895  0.2837  0.4738  0.1373
  118phy    C32 3163   4.762   3.628   2.029  0.4635  0.0307  0.9468
  118phy    C31 3164   4.830   3.756   2.088  0.0580 -0.3161 -0.1126
  118phy    C30 3165   4.729   3.872   2.123 -0.3429 -0.2753  0.4585
  118phy    C28 3166   4.785   3.994   2.194  0.3568 -1.3308 -0.0078
  118phy    C29 3167   4.845   4.103   2.102  0.1347 -0.4747 -0.2576
  118phy    C27 3168   4.674   4.055   2.283  0.0532 -0.2382  0.8511
  118phy    C26 3169   4.714   4.086   2.424  0.1382  0.0426  0.4169
  118phy    C25 3170   4.606   4.141   2.516  0.1168  0.1359 -0.3985
  118phy    C23 3171   4.655   4.148   2.660 -0.0751 -0.0385  0.7046
  118phy    C24 3172   4.589   4.265   2.729 -0.4707 -0.0020  0.5225
  118phy    C22 3173   4.627   4.023   2.747  0.1986 -0.2638 -0.7238
  118phy    C21 3174   4.755   3.953   2.794  0.7044 -0.2099 -0.5493
  118phy    C20 3175   4.746   3.841   2.899 -0.3866 -0.4999 -0.5282
  118phy    C18 3176   4.875   3.788   2.972  0.5358 -0.2785  0.6331
  118phy    O01 3177   4.915   3.886   3.067 -0.3863 -0.0845 -0.1923
  118phy    H01 3178   4.911   3.974   3.034 -0.3560 -0.5211 -1.4095
  118phy    C19 3179   4.796   3.680   3.053  0.3249 -0.2817 -0.2479
  118phy    C13 3180   4.986   3.720   2.873  0.1219 -0.3574  0.0332
  118phy     H3 3181   4.981   3.762   2.769  0.4339  0.9681  0.5440
  118phy    O33 3182   4.975   3.580   2.846 -0.6621 -0.0152 -0.0756
  118phy    H1B 3183   4.986   3.521   2.918  0.1769  1.2236  0.8547
  118phy    C12 3184   5.132   3.737   2.912  0.4064  0.3706 -0.5286
  118phy    O11 3185   5.221   3.688   2.819  0.5652 -0.3031  0.4603
  118phy    H1A 3186   5.183   3.607   2.792 -0.0643 -0.0837  0.6714
  119phy    C35 3187   3.964   3.237   1.934  0.4318 -0.5180  0.2197
  119phy    C33 3188   4.043   3.354   1.884 -0.0652 -0.1642  0.9050
  119phy    C34 3189   3.985   3.401   1.747  0.6184  0.3779  0.4241
  119phy    C32 3190   4.037   3.466   1.991 -0.4186  0.5759 -0.6088
  119phy    C31 3191   4.176   3.536   2.001  0.0467  0.0294  0.2687
  119phy    C30 3192   4.179   3.646   2.103 -0.8502  0.5213  0.3311
  119phy    C28 3193   4.316   3.723   2.128  0.7181 -0.1740  0.6011
  119phy    C29 3194   4.303   3.862   2.071  0.5441  0.8265  0.2265
  119phy    C27 3195   4.355   3.724   2.273  0.1204 -0.2641 -0.0184
  119phy    C26 3196   4.495   3.665   2.304  0.0304 -0.5170 -0.2877
  119phy    C25 3197   4.531   3.663   2.453 -0.0011  0.1641 -0.6926
  119phy    C23 3198   4.662   3.581   2.484 -0.5622  0.3544 -0.3511
  119phy    C24 3199   4.796   3.644   2.452  0.2130 -0.3089  0.5000
  119phy    C22 3200   4.651   3.542   2.633 -0.4401  0.3638 -0.3724
  119phy    C21 3201   4.699   3.406   2.679 -0.7348  0.1339  0.7010
  119phy    C20 3202   4.662   3.387   2.823  0.5449  0.2393 -0.0770
  119phy    C18 3203   4.701   3.265   2.910  0.2615  0.5947  0.2395
  119phy    O01 3204   4.845   3.246   2.924  0.3363 -0.0157 -0.7195
  119phy    H01 3205   4.869   3.165   2.965  1.3044  1.4086  1.7322
  119phy    C19 3206   4.653   3.321   3.046  0.3802  0.4180 -0.9716
  119phy    C13 3207   4.625   3.122   2.865 -0.0015  0.6021  0.1315
  119phy     H3 3208   4.519   3.141   2.835  0.5352  2.8875 -0.5162
  119phy    O33 3209   4.607   3.026   2.969 -0.0998 -0.0599  0.1827
  119phy    H1B 3210   4.546   3.061   3.032 -0.2318 -0.3624  0.2239
  119phy    C12 3211   4.694   3.056   2.736 -0.0126 -0.1779  0.7972
  119phy    O11 3212   4.647   2.930   2.705  0.0791 -0.1479  0.2124
  119phy    H1A 3213   4.658   2.934   2.612  0.4246  0.3882  0.2760
  120phy    C35 3214   3.621   2.032   1.167  0.0137 -0.0630 -0.1837
  120phy    C33 3215   3.630   2.110   1.296  0.7373 -0.1689  0.1877
  120phy    C34 3216   3.700   2.015   1.394  0.3144 -0.1159 -0.0892
  120phy    C32 3217   3.701   2.249   1.288 -0.0487  0.1325 -0.1648
  120phy    C31 3218   3.610   2.367   1.307  0.3496 -0.1862  0.5749
  120phy    C30 3219   3.675   2.506   1.302  0.0744  0.3315 -0.3183
  120phy    C28 3220   3.577   2.617   1.304  0.2545 -0.0734 -0.3552
  120phy    C29 3221   3.542   2.664   1.451 -0.3690 -0.1524  0.1299
  120phy    C27 3222   3.640   2.742   1.233  0.0253  0.1993  1.1624
  120phy    C26 3223   3.570   2.793   1.108 -0.3800 -0.2094  0.6379
  120phy    C25 3224   3.632   2.926   1.068  0.1948 -0.1334  0.1280
  120phy    C23 3225   3.567   3.001   0.945 -0.2751  0.0987 -0.1054
  120phy    C24 3226   3.456   3.099   0.987 -0.8822  0.4806  0.6772
  120phy    C22 3227   3.672   3.065   0.860 -0.3050  0.1168 -0.5306
  120phy    C21 3228   3.625   3.058   0.712 -0.5131  0.1382 -0.7195
  120phy    C20 3229   3.730   3.130   0.617 -0.1398  0.0266  0.2306
  120phy    C18 3230   3.698   3.132   0.466  0.1793 -0.0832  0.8733
  120phy    O01 3231   3.687   3.001   0.413  0.4811  0.3035 -0.0419
  120phy    H01 3232   3.746   2.940   0.453  1.9370  0.6605 -1.5098
  120phy    C19 3233   3.823   3.196   0.408 -0.5674  0.2207  0.1562
  120phy    C13 3234   3.570   3.221   0.435 -0.4355 -0.2706  0.2789
  120phy     H3 3235   3.487   3.160   0.479 -0.0761 -0.0228  1.3238
  120phy    O33 3236   3.545   3.334   0.509  0.6255 -0.1880  0.6502
  120phy    H1B 3237   3.545   3.410   0.453 -1.9302 -0.9147 -0.4974
  120phy    C12 3238   3.488   3.208   0.297  0.2344 -0.1466 -0.2200
  120phy    O11 3239   3.484   3.319   0.211  0.3507  0.4460  0.0709
  120phy    H1A 3240   3.416   3.300   0.150  0.1596  0.8554  0.1544
  121phy    C35 3241   0.442   1.130   2.209  0.2498  0.3650 -0.4601
  121phy    C33 3242   0.548   1.226   2.183 -0.1937  0.0893 -0.1118
  121phy    C34 3243   0.664   1.185   2.103  0.2740 -0.1265  0.4346
  121phy    C32 3244   0.476   1.345   2.116 -0.4295  0.3639 -0.0237
  121phy    C31 3245   0.487   1.488   2.172  0.0022  0.0548 -0.0946
  121phy    C30 3246   0.401   1.592   2.103 -0.3558  0.3187 -0.0410
  121phy    C28 3247   0.447   1.730   2.150 -0.2556 -0.5602  0.1826
  121phy    C29 3248   0.530   1.806   2.043 -0.3259 -0.0728  0.1935
  121phy    C27 3249   0.318   1.809   2.191 -0.6325  0.7115  0.0075
  121phy    C26 3250   0.323   1.880   2.317  0.1881 -0.0395 -0.4309
  121phy    C25 3251   0.188   1.945   2.345 -0.4615  0.0908 -0.2573
  121phy    C23 3252   0.169   2.049   2.462  0.4025 -0.0136  0.1436
  121phy    C24 3253   0.070   2.157   2.419 -0.0200 -0.2172 -0.9803
  121phy    C22 3254   0.135   1.999   2.607  0.2642  0.4419 -0.5245
  121phy    C21 3255   0.242   1.964   2.708 -0.0701  0.2314 -0.3119
  121phy    C20 3256   0.186   1.925   2.853  0.0515 -1.0662  0.3863
  121phy    C18 3257   0.284   1.921   2.980  0.0275  0.7918 -0.0484
  121phy    O01 3258   0.328   2.053   3.014  0.1027 -0.0656  0.4838
  121phy    H01 3259   0.252   2.106   3.027  0.1157 -0.0165  0.3575
  121phy    C19 3260   0.178   1.898   3.096  0.2314  0.1684 -0.5310
  121phy    C13 3261   0.411   1.819   2.968 -0.2547  0.4151  0.1317
  121phy     H3 3262   0.375   1.721   2.925 -0.5411  0.4813  0.2194
  121phy    O33 3263   0.455   1.773   3.097 -0.3204  0.0621 -0.2784
  121phy    H1B 3264   0.499   1.845   3.139  0.9325 -0.3080 -0.9164
  121phy    C12 3265   0.544   1.853   2.886  0.2535 -0.1586  0.2806
  121phy    O11 3266   0.586   1.980   2.895 -0.2363  0.0112  0.0255
  121phy    H1A 3267   0.518   2.045   2.896 -0.3664 -0.1290  0.2770
  122phy    C35 3268   0.044   2.555   2.377  0.4960  0.1819 -0.3547
  122phy    C33 3269   0.079   2.583   2.231  0.8428 -0.1630  0.3852
  122phy    C34 3270  -0.051   2.566   2.146  0.5085  0.0565 -0.5960
  122phy    C32 3271   0.148   2.721   2.224  0.2481  0.4023 -0.1730
  122phy    C31 3272   0.264   2.731   2.127 -0.0179  0.4708 -0.3477
  122phy    C30 3273   0.303   2.872   2.076 -0.4341  0.1221 -0.2020
  122phy    C28 3274   0.431   2.898   1.991  0.5991  0.5649 -0.1414
  122phy    C29 3275   0.397   2.905   1.841  0.2904 -0.0871 -0.0904
  122phy    C27 3276   0.470   3.043   2.030 -0.2751  0.0498 -0.0081
  122phy    C26 3277   0.591   3.049   2.129 -0.2495 -0.6011 -0.1406
  122phy    C25 3278   0.641   3.191   2.135  0.6837 -0.2167  0.5201
  122phy    C23 3279   0.698   3.238   2.268  0.0341  0.3321  0.0308
  122phy    C24 3280   0.853   3.233   2.269  0.5645  0.0499 -0.5627
  122phy    C22 3281   0.660   3.386   2.293  0.4893 -0.4232 -0.0988
  122phy    C21 3282   0.618   3.430   2.432  0.0610  0.1140 -0.1754
  122phy    C20 3283   0.581   3.579   2.440  0.0824  0.0924  0.2167
  122phy    C18 3284   0.552   3.655   2.580 -0.0017 -0.5018 -0.5264
  122phy    O01 3285   0.656   3.620   2.674  0.4761  0.2440 -0.2170
  122phy    H01 3286   0.733   3.661   2.641 -0.3919  3.1480  1.0796
  122phy    C19 3287   0.569   3.797   2.534 -0.1937 -0.2532  0.0992
  122phy    C13 3288   0.400   3.632   2.648 -0.3132 -0.2109 -0.6104
  122phy     H3 3289   0.319   3.645   2.573 -2.6484  0.8958  1.9305
  122phy    O33 3290   0.368   3.733   2.741  0.0925  0.5997  0.2696
  122phy    H1B 3291   0.276   3.741   2.752  0.0050  1.1547 -0.6917
  122phy    C12 3292   0.369   3.491   2.714 -0.1811  0.2105 -0.6290
  122phy    O11 3293   0.242   3.462   2.764  0.1291  0.1313  0.1216
  122phy    H1A 3294   0.184   3.454   2.691  0.7338  0.8801 -0.4582
  123phy    C35 3295   3.547   4.144   0.947 -0.1489  0.4077 -0.8446
  123phy    C33 3296   3.440   4.043   0.922  0.6119 -0.4355 -0.0128
  123phy    C34 3297   3.317   4.116   0.871 -0.1081 -0.5701 -0.2054
  123phy    C32 3298   3.493   3.929   0.825  0.0952 -0.2607 -0.1507
  123phy    C31 3299   3.559   3.816   0.899  0.0975 -0.1333  0.2095
  123phy    C30 3300   3.607   3.712   0.800  0.1588  0.1414 -0.5284
  123phy    C28 3301   3.682   3.588   0.847  0.2524  0.6225 -0.2725
  123phy    C29 3302   3.590   3.470   0.892 -0.3954 -0.2783  0.1738
  123phy    C27 3303   3.768   3.535   0.730 -0.3040 -0.6000  0.1333
  123phy    C26 3304   3.916   3.531   0.763 -0.6206 -0.6369  0.1303
  123phy    C25 3305   4.008   3.478   0.649 -0.0023  0.1365  0.1697
  123phy    C23 3306   4.160   3.476   0.672 -0.0928 -0.3311  0.0741
  123phy    C24 3307   4.200   3.339   0.735 -0.1457  0.2426 -0.5070
  123phy    C22 3308   4.228   3.505   0.528  0.8464  0.1309 -0.3675
  123phy    C21 3309   4.332   3.616   0.509  0.2255 -0.3837 -0.2857
  123phy    C20 3310   4.389   3.615   0.361  0.1250 -0.2242 -0.2467
  123phy    C18 3311   4.515   3.696   0.312  0.5369  0.1233 -0.4011
  123phy    O01 3312   4.506   3.834   0.350 -0.0415 -0.0914 -0.0689
  123phy    H01 3313   4.422   3.867   0.326  0.5946  1.7565  0.0408
  123phy    C19 3314   4.500   3.687   0.159 -0.6885 -0.4471 -0.4665
  123phy    C13 3315   4.650   3.639   0.361 -0.5092 -0.5916 -1.0316
  123phy     H3 3316   4.635   3.613   0.469  1.7215 -1.0976 -0.7991
  123phy    O33 3317   4.669   3.505   0.320 -0.1780  0.0275 -0.4893
  123phy    H1B 3318   4.747   3.479   0.275 -1.7891 -2.8476 -1.9205
  123phy    C12 3319   4.775   3.720   0.410 -0.1798  0.0657  0.4337
  123phy    O11 3320   4.873   3.737   0.306 -0.3308 -0.2462  0.3903
  123phy    H1A 3321   4.898   3.651   0.278  1.5782  0.6112 -0.7497
  124phy    C35 3322   4.599   5.014   1.746 -0.1382  0.5855 -0.2215
  124phy    C33 3323   4.519   5.057   1.622 -0.5149  0.0987  0.4241
  124phy    C34 3324   4.584   5.005   1.496 -0.5864  0.8065  0.3722
  124phy    C32 3325   4.366   5.027   1.619 -0.3523 -0.1223 -0.4814
  124phy    C31 3326   4.285   5.145   1.664  0.3744  0.5041 -0.3119
  124phy    C30 3327   4.135   5.103   1.660 -0.3652  0.3759 -0.0553
  124phy    C28 3328   4.047   5.224   1.681 -0.4261  0.1992 -0.5136
  124phy    C29 3329   3.995   5.287   1.548 -0.4131  0.8205  0.1914
  124phy    C27 3330   3.936   5.192   1.784  0.0809  0.2126  0.4244
  124phy    C26 3331   3.899   5.307   1.876  0.1197  0.1972 -0.1349
  124phy    C25 3332   3.757   5.290   1.933 -0.1620  0.3595 -0.2834
  124phy    C23 3333   3.727   5.404   2.031  0.3735 -0.4699 -0.1503
  124phy    C24 3334   3.626   5.503   1.965 -0.5236 -0.2017 -0.5359
  124phy    C22 3335   3.657   5.364   2.162  0.3152  0.5905  0.4294
  124phy    C21 3336   3.753   5.334   2.275 -0.1094  0.2623 -0.0753
  124phy    C20 3337   3.685   5.258   2.392  0.7723  0.3137  0.0045
  124phy    C18 3338   3.765   5.199   2.516 -0.2373  0.0610 -0.0811
  124phy    O01 3339   3.843   5.304   2.580  0.5455  0.4749  0.4515
  124phy    H01 3340   3.787   5.379   2.586 -1.7793 -1.2364  1.7402
  124phy    C19 3341   3.651   5.167   2.613 -0.7249  0.1122  0.3634
  124phy    C13 3342   3.862   5.072   2.491 -0.5069 -0.5531 -0.0275
  124phy     H3 3343   3.811   4.983   2.446  0.2452 -2.1098  2.0688
  124phy    O33 3344   3.909   5.018   2.617 -0.0092 -0.4293  0.4404
  124phy    H1B 3345   3.990   4.973   2.605  1.3299  0.4511  4.5877
  124phy    C12 3346   3.989   5.091   2.396  0.5237  0.3548 -0.0494
  124phy    O11 3347   4.096   5.151   2.455 -0.4059 -0.1507  0.0019
  124phy    H1A 3348   4.065   5.210   2.521  0.1339  0.3280 -0.1631
  125phy    C35 3349   3.582   4.339   2.604 -0.0254  0.3446  0.3451
  125phy    C33 3350   3.591   4.342   2.450 -0.3570 -0.5464  0.3869
  125phy    C34 3351   3.520   4.215   2.411 -0.4542 -0.1553  0.4351
  125phy    C32 3352   3.515   4.462   2.383 -0.7738 -0.3896 -0.5063
  125phy    C31 3353   3.571   4.604   2.370  0.4409 -0.5333  0.2215
  125phy    C30 3354   3.454   4.692   2.347 -0.6272 -0.3162 -0.1421
  125phy    C28 3355   3.469   4.845   2.322  0.0392  0.0029 -0.0896
  125phy    C29 3356   3.497   4.884   2.179  0.1864  0.2755  0.3659
  125phy    C27 3357   3.330   4.906   2.355  0.7376  0.5721 -0.1383
  125phy    C26 3358   3.336   5.041   2.421  0.3733 -0.2441  0.5677
  125phy    C25 3359   3.198   5.100   2.466 -0.5335 -0.5893 -0.2500
  125phy    C23 3360   3.221   5.229   2.558 -0.3105 -0.2853  0.0557
  125phy    C24 3361   3.127   5.341   2.503 -0.4014  0.2032  0.2922
  125phy    C22 3362   3.185   5.191   2.703 -0.0673  0.6147  0.1156
  125phy    C21 3363   3.226   5.285   2.819 -0.4693  0.7520  0.0755
  125phy    C20 3364   3.170   5.229   2.947 -0.3784 -0.3730  0.4224
  125phy    C18 3365   3.257   5.153   3.052  0.0242  0.4329  0.2235
  125phy    O01 3366   3.385   5.218   3.070 -0.3808 -0.2390 -0.0307
  125phy    H01 3367   3.460   5.163   3.056  0.7092  1.2258 -0.2463
  125phy    C19 3368   3.181   5.170   3.185  0.2791 -0.5280 -0.9558
  125phy    C13 3369   3.281   5.000   2.997 -0.5538  0.2475 -0.2273
  125phy     H3 3370   3.286   4.993   2.885 -0.8615  0.0147 -0.2277
  125phy    O33 3371   3.167   4.915   3.015 -0.0799  0.1140 -0.6074
  125phy    H1B 3372   3.124   4.894   2.934 -3.0087  0.6654  0.7032
  125phy    C12 3373   3.407   4.923   3.053  0.0692  0.7985 -0.1919
  125phy    O11 3374   3.526   4.995   3.057 -0.2395  0.1430 -0.1428
  125phy    H1A 3375   3.602   4.941   3.042  1.1599  1.5946  1.2905
  126phy    C35 3376   2.996   0.015   1.461 -0.4073 -0.5791 -0.6826
  126phy    C33 3377   2.982   0.159   1.408  0.2529 -0.0998 -0.0118
  126phy    C34 3378   2.953   0.155   1.258 -0.0844 -0.3385 -0.2629
  126phy    C32 3379   2.876   0.247   1.481  0.3541  0.2780 -0.4938
  126phy    C31 3380   2.936   0.349   1.578 -0.3650  0.2200 -0.0971
  126phy    C30 3381   2.826   0.428   1.645 -0.1370  1.1202 -0.3631
  126phy    C28 3382   2.891   0.531   1.744 -0.6472 -0.4412 -0.4080
  126phy    C29 3383   2.905   0.665   1.684  0.0946 -0.1070  0.3873
  126phy    C27 3384   2.804   0.550   1.869 -0.6222  0.4053 -0.3830
  126phy    C26 3385   2.833   0.444   1.980  0.4226 -0.1340 -0.2838
  126phy    C25 3386   2.754   0.460   2.111  0.0777  0.2653 -0.2527
  126phy    C23 3387   2.796   0.364   2.219 -0.2812  0.2195 -0.2473
  126phy    C24 3388   2.815   0.440   2.352  0.7150 -0.3450  0.3289
  126phy    C22 3389   2.686   0.253   2.225 -0.1426  0.2324  0.2462
  126phy    C21 3390   2.734   0.117   2.276 -0.0174  0.5195  0.5058
  126phy    C20 3391   2.615   0.025   2.305 -0.1609 -0.5873 -0.7808
  126phy    C18 3392   2.644  -0.128   2.352 -0.0269  0.1426  0.1513
  126phy    O01 3393   2.727  -0.123   2.473 -0.2144 -0.1741 -0.2537
  126phy    H01 3394   2.702  -0.055   2.533  1.1430 -1.4674  1.9462
  126phy    C19 3395   2.502  -0.174   2.394 -0.1254 -0.1517 -0.5292
  126phy    C13 3396   2.695  -0.239   2.243 -0.2608 -0.4241 -0.0033
  126phy     H3 3397   2.621  -0.246   2.160 -0.4931 -0.0326  0.1706
  126phy    O33 3398   2.697  -0.374   2.288  0.7702 -0.4646  0.1511
  126phy    H1B 3399   2.784  -0.396   2.313  1.3856  1.7928  0.2157
  126phy    C12 3400   2.835  -0.207   2.165  0.0832 -0.5552  0.2104
  126phy    O11 3401   2.955  -0.260   2.219  0.5172 -0.9480  0.4636
  126phy    H1A 3402   3.016  -0.231   2.154 -0.7416  2.8030  0.7422
  127phy    C35 3403   2.471   4.114   1.049  0.8413  0.1616 -0.0730
  127phy    C33 3404   2.392   4.246   1.047 -0.2935  0.1829 -0.4894
  127phy    C34 3405   2.285   4.248   1.151 -0.2235 -0.1841 -0.3761
  127phy    C32 3406   2.492   4.363   1.047  0.3156 -0.2109 -0.0754
  127phy    C31 3407   2.509   4.422   0.908  0.2391 -0.1482  0.7773
  127phy    C30 3408   2.608   4.539   0.905 -0.6934 -0.6532 -0.0869
  127phy    C28 3409   2.642   4.590   0.763 -0.0393 -0.2722 -0.9903
  127phy    C29 3410   2.538   4.690   0.711 -0.0263 -0.0747  0.1768
  127phy    C27 3411   2.779   4.661   0.775  0.2102 -0.4416 -0.1779
  127phy    C26 3412   2.871   4.662   0.654  0.0686 -0.0580 -0.0983
  127phy    C25 3413   3.024   4.669   0.684 -0.0761 -0.0435  0.1563
  127phy    C23 3414   3.099   4.630   0.556 -0.4858 -0.0116 -0.2391
  127phy    C24 3415   3.100   4.733   0.437 -0.7170  0.0930  0.2325
  127phy    C22 3416   3.238   4.585   0.612  0.0700 -0.0731 -0.4725
  127phy    C21 3417   3.316   4.474   0.538 -0.5985 -0.2745 -0.1847
  127phy    C20 3418   3.456   4.449   0.597  0.4222 -0.4683 -0.3531
  127phy    C18 3419   3.579   4.389   0.526  0.0181  0.0383 -0.4595
  127phy    O01 3420   3.546   4.269   0.450  0.4112  0.2727 -0.5089
  127phy    H01 3421   3.601   4.265   0.374  0.4764 -0.3898 -0.4320
  127phy    C19 3422   3.669   4.354   0.648  0.0053  0.4088  0.0738
  127phy    C13 3423   3.649   4.495   0.431  0.2052  0.2332 -0.0167
  127phy     H3 3424   3.569   4.532   0.363  1.2688  1.6841 -0.5237
  127phy    O33 3425   3.685   4.619   0.481 -0.1448  0.5969 -0.8760
  127phy    H1B 3426   3.763   4.612   0.532 -1.3810 -2.0139  0.9058
  127phy    C12 3427   3.734   4.459   0.303  0.6279 -0.0942  0.7199
  127phy    O11 3428   3.710   4.329   0.255 -0.2213 -0.0137  0.5876
  127phy    H1A 3429   3.777   4.318   0.191  0.4254 -0.7685  1.3737
  128SOL     OW 3430   0.239   1.131   0.276 -0.0942  0.2402 -0.0666
  128SOL    HW1 3431   0.330   1.103   0.285 -0.0670  0.0773 -0.8224
  128SOL    HW2 3432   0.188   1.051   0.285 -1.9327  1.1019 -2.0747
  128SOL     MW 3433   0.244   1.117   0.279  0.0004 -0.0018 -0.0051
  129SOL     OW 3434   2.173   3.767   2.658 -0.3122  0.3693  0.0490
  129SOL    HW1 3435   2.254   3.731   2.621 -0.6608  0.4823 -0.8544
  129SOL    HW2 3436   2.205   3.857   2.663 -2.0067  1.0284 -0.3599
  129SOL     MW 3437   2.188   3.774   2.654  0.0004 -0.0018 -0.0051
  130SOL     OW 3438   0.500   2.170   0.041 -0.8021 -0.0032  0.6946
  130SOL    HW1 3439   0.500   2.265   0.030  1.7202  0.0380  0.6109
  130SOL    HW2 3440   0.425   2.146  -0.014 -1.7336  0.6835  1.6189
  130SOL     MW 3441   0.490   2.179   0.032  0.0004 -0.0018 -0.0051
  131SOL     OW 3442   3.090   2.855   0.216  0.3587  0.2221 -0.7244
  131SOL    HW1 3443   3.035   2.786   0.253  0.3948 -0.0572 -1.1838
  131SOL    HW2 3444   3.180   2.822   0.213  1.8415  3.8685 -1.1156
  131SOL     MW 3445   3.094   2.841   0.220  0.0004 -0.0018 -0.0051
  132SOL     OW 3446   0.632   4.175   0.620  0.6809  0.3597 -0.4623
  132SOL    HW1 3447   0.633   4.128   0.703 -0.4184 -1.0311 -1.1836
  132SOL    HW2 3448   0.646   4.105   0.556  0.2348 -0.9332  0.7973
  132SOL     MW 3449   0.634   4.160   0.622  0.0004 -0.0018 -0.0051
  133SOL     OW 3450   1.027   4.522   0.199  0.0224 -0.6246  0.0079
  133SOL    HW1 3451   1.030   4.617   0.188 -2.9605 -0.2360  1.5257
  133SOL    HW2 3452   0.938   4.502   0.170 -0.3178  0.7704  0.0149
  133SOL     MW 3453   1.015   4.532   0.194  0.0004 -0.0018 -0.0051
  134SOL     OW 3454   2.228   4.391   2.848  0.6737  0.4058  0.0848
  134SOL    HW1 3455   2.212   4.482   2.824 -0.1848  0.0953 -0.5307
  134SOL    HW2 3456   2.193   4.346   2.771 -0.0887  1.5978 -0.2880
  134SOL     MW 3457   2.222   4.397   2.835  0.0004 -0.0018 -0.0051
  135SOL     OW 3458   2.957   2.813   3.071  0.3185  0.3583 -0.3343
  135SOL    HW1 3459   2.913   2.872   3.132  0.5358  0.6282 -0.4359
  135SOL    HW2 3460   2.897   2.809   2.997  0.0999  1.8976 -0.2880
  135SOL     MW 3461   2.943   2.821   3.069  0.0004 -0.0018 -0.0051
  136SOL     OW 3462   0.065   2.901   0.251  0.4296  0.2461 -0.5694
  136SOL    HW1 3463  -0.011   2.842   0.245 -0.0667  0.9716 -2.0461
  136SOL    HW2 3464   0.140   2.859   0.208  0.5584  0.6166 -0.7070
  136SOL     MW 3465   0.065   2.887   0.244  0.0004 -0.0018 -0.0051
  137SOL     OW 3466   3.482   3.676   0.229 -0.4718 -0.0784  0.1321
  137SOL    HW1 3467   3.552   3.644   0.173 -2.4001 -1.6765 -1.5058
  137SOL    HW2 3468   3.400   3.661   0.181 -1.0162 -0.7598  1.2210
  137SOL     MW 3469   3.480   3.670   0.215  0.0004 -0.0018 -0.0051
  138SOL     OW 3470   1.920   3.745   2.545  0.2225  0.5021 -0.2438
  138SOL    HW1 3471   1.861   3.795   2.602 -1.1764 -2.7634  1.4193
  138SOL    HW2 3472   1.999   3.748   2.599 -1.4482  0.5545  2.4119
  138SOL     MW 3473   1.922   3.752   2.560  0.0004 -0.0018 -0.0051
  139SOL     OW 3474   0.616   1.933   0.126  0.0099 -0.4190 -0.3236
  139SOL    HW1 3475   0.604   2.023   0.094  0.3956 -0.2170  0.0831
  139SOL    HW2 3476   0.708   1.915   0.107  0.7476 -0.5635  2.8210
  139SOL     MW 3477   0.627   1.943   0.119  0.0004 -0.0018 -0.0051
  140SOL     OW 3478   2.594   3.476   2.892  0.2174 -0.4721 -0.8554
  140SOL    HW1 3479   2.630   3.403   2.841 -1.9855 -1.4555 -1.1000
  140SOL    HW2 3480   2.639   3.468   2.976 -0.3201  2.7919 -0.1342
  140SOL     MW 3481   2.605   3.465   2.896  0.0004 -0.0018 -0.0051
  141SOL     OW 3482   0.442   3.751   2.988 -0.5532  0.1984  0.8002
  141SOL    HW1 3483   0.536   3.769   2.987 -0.0279 -2.2474  0.9649
  141SOL    HW2 3484   0.414   3.745   2.897 -0.0717  1.1742  0.5764
  141SOL     MW 3485   0.451   3.753   2.976  0.0004 -0.0018 -0.0051
  142SOL     OW 3486   4.132   3.574   0.089 -0.6778 -0.1237 -0.3592
  142SOL    HW1 3487   4.178   3.657   0.075 -0.8527  0.0818  0.2407
  142SOL    HW2 3488   4.205   3.513   0.098 -0.8411 -0.5279 -1.5596
  142SOL     MW 3489   4.148   3.577   0.089  0.0004 -0.0018 -0.0051
  143SOL     OW 3490   2.043   0.834   0.075 -0.2444 -0.1268 -0.1637
  143SOL    HW1 3491   1.953   0.842   0.045 -0.5555 -0.6899  0.6174
  143SOL    HW2 3492   2.080   0.923   0.075  0.3228 -0.3272 -1.5787
  143SOL     MW 3493   2.036   0.847   0.071  0.0004 -0.0018 -0.0051
  144SOL     OW 3494   0.972   1.767   2.928  0.1274  0.3809  0.0594
  144SOL    HW1 3495   0.924   1.790   2.849  1.7338  0.3413 -0.9699
  144SOL    HW2 3496   1.009   1.680   2.914  0.2542  0.2379  1.2179
  144SOL     MW 3497   0.970   1.758   2.916  0.0004 -0.0018 -0.0051
  145SOL     OW 3498   0.253   2.824   0.043 -0.0194 -0.7531  0.6080
  145SOL    HW1 3499   0.348   2.814   0.041  0.0907  0.1193  0.8793
  145SOL    HW2 3500   0.246   2.915   0.011 -0.4291 -0.1334  2.3719
  145SOL     MW 3501   0.265   2.835   0.038  0.0004 -0.0018 -0.0051
  146SOL     OW 3502   2.105   3.801   0.005  0.5671  0.5045  0.5448
  146SOL    HW1 3503   2.166   3.730   0.026 -2.0059 -1.1466  3.0946
  146SOL    HW2 3504   2.157   3.881   0.005  0.2831  0.7347 -1.2672
  146SOL     MW 3505   2.120   3.802   0.008  0.0004 -0.0018 -0.0051
  147SOL     OW 3506   2.919   4.809   2.489  0.0492  0.0606 -0.1296
  147SOL    HW1 3507   2.958   4.824   2.403  1.1403  0.6416  0.4545
  147SOL    HW2 3508   2.839   4.862   2.490 -0.4606 -0.6811  1.6962
  147SOL     MW 3509   2.913   4.818   2.478  0.0004 -0.0018 -0.0051
  148SOL     OW 3510   0.522   2.799   0.010 -0.4216  0.7433  0.3302
  148SOL    HW1 3511   0.551   2.876  -0.039  1.3818  0.8990  1.5260
  148SOL    HW2 3512   0.524   2.726  -0.051 -1.3223 -0.2486  1.4196
  148SOL     MW 3513   0.526   2.800  -0.004  0.0004 -0.0018 -0.0051
  149SOL     OW 3514   4.346   3.135   3.082  0.0296  0.2273 -0.1685
  149SOL    HW1 3515   4.284   3.069   3.113  2.0842 -0.8459  2.0721
  149SOL    HW2 3516   4.304   3.184   3.012 -2.0865 -0.8458  0.2801
  149SOL     MW 3517   4.333   3.133   3.077  0.0004 -0.0018 -0.0051
  150SOL     OW 3518   4.964   0.633   2.906  0.3464  0.6995 -0.4786
  150SOL    HW1 3519   4.908   0.675   2.839  0.0899  1.6427  0.3017
  150SOL    HW2 3520   4.942   0.685   2.983  1.3931  0.2248  0.1582
  150SOL     MW 3521   4.954   0.646   2.907  0.0004 -0.0018 -0.0051
  151SOL     OW 3522   2.480   4.288   2.919 -0.2956  0.0826  1.0154
  151SOL    HW1 3523   2.398   4.323   2.882  0.4227 -2.0576 -3.2071
  151SOL    HW2 3524   2.546   4.335   2.868 -0.2741 -0.8427  0.1546
  151SOL     MW 3525   2.478   4.299   2.907  0.0004 -0.0018 -0.0051
  152SOL     OW 3526   1.882   1.429   3.085 -0.4583  0.6252  0.4331
  152SOL    HW1 3527   1.964   1.477   3.073 -0.5412  0.3720 -1.4985
  152SOL    HW2 3528   1.812   1.493   3.072  0.4912  1.4132 -1.2051
  152SOL     MW 3529   1.884   1.444   3.082  0.0004 -0.0018 -0.0051
  153SOL     OW 3530   3.634   2.474   0.336 -0.1353 -0.2073  0.0116
  153SOL    HW1 3531   3.646   2.414   0.409  1.0988  0.9075  0.7739
  153SOL    HW2 3532   3.541   2.464   0.314  0.4473 -0.4169 -2.7171
  153SOL     MW 3533   3.623   2.465   0.343  0.0004 -0.0018 -0.0051
  154SOL     OW 3534   4.426   0.178   0.044  0.1462  0.6397 -0.7422
  154SOL    HW1 3535   4.501   0.157   0.099 -0.2574  0.5141 -0.2313
  154SOL    HW2 3536   4.362   0.207   0.110  0.3134 -1.2930  0.3307
  154SOL     MW 3537   4.427   0.179   0.060  0.0004 -0.0018 -0.0051
  155SOL     OW 3538   1.014   0.972   3.062 -0.3532 -0.1222 -0.4695
  155SOL    HW1 3539   1.008   0.916   2.985  0.9213 -1.1188  0.1272
  155SOL    HW2 3540   0.954   1.045   3.046  2.0447  1.7664 -1.6488
  155SOL     MW 3541   1.005   0.975   3.050  0.0004 -0.0018 -0.0051
  156SOL     OW 3542   4.983   3.074   3.046 -0.8885 -0.4672  0.3311
  156SOL    HW1 3543   4.957   2.984   3.067  1.7045 -1.3838  0.0631
  156SOL    HW2 3544   5.021   3.107   3.127  0.1654  1.3104 -0.8379
  156SOL     MW 3545   4.985   3.066   3.059  0.0004 -0.0018 -0.0051
  157SOL     OW 3546   1.590   3.897   2.887 -0.6064  0.0375  0.1719
  157SOL    HW1 3547   1.674   3.893   2.842  0.2003  2.7686  1.2111
  157SOL    HW2 3548   1.588   3.990   2.911 -1.8086 -0.2030  1.0956
  157SOL     MW 3549   1.601   3.909   2.884  0.0004 -0.0018 -0.0051
  158SOL     OW 3550   4.294   3.346   0.133  0.0870 -0.3768  0.8798
  158SOL    HW1 3551   4.337   3.307   0.057  0.6076  1.3299  0.2428
  158SOL    HW2 3552   4.356   3.329   0.204 -0.0659 -2.7353  0.5090
  158SOL     MW 3553   4.308   3.339   0.133  0.0004 -0.0018 -0.0051
  159SOL     OW 3554   4.455   0.200   2.915 -0.4350  0.4450  0.1857
  159SOL    HW1 3555   4.406   0.278   2.887 -2.3810 -1.4014 -1.9403
  159SOL    HW2 3556   4.439   0.186   3.008 -0.1778 -0.0067  0.1612
  159SOL     MW 3557   4.446   0.209   2.923  0.0004 -0.0018 -0.0051
  160SOL     OW 3558   2.816   4.573   2.601 -0.0463  0.1852  0.1592
  160SOL    HW1 3559   2.874   4.550   2.674  0.7658  0.0254 -0.5104
  160SOL    HW2 3560   2.861   4.651   2.567  0.7986 -0.4802 -0.3128
  160SOL     MW 3561   2.830   4.581   2.606  0.0004 -0.0018 -0.0051
  161SOL     OW 3562   0.912   3.639   3.044  0.7077  0.0753 -0.4561
  161SOL    HW1 3563   0.881   3.586   3.118 -0.2803  1.2139 -0.0220
  161SOL    HW2 3564   1.006   3.651   3.058  0.7530  0.7241 -1.2391
  161SOL     MW 3565   0.921   3.634   3.056  0.0004 -0.0018 -0.0051
  162SOL     OW 3566   1.995   1.353   0.365 -0.1856  0.1695  0.6302
  162SOL    HW1 3567   1.977   1.308   0.283  1.7189 -1.4761  1.0259
  162SOL    HW2 3568   2.019   1.441   0.336 -2.5619 -0.0095 -2.3455
  162SOL     MW 3569   1.996   1.359   0.351  0.0004 -0.0018 -0.0051
  163SOL     OW 3570   0.256   2.424   0.068  0.0552  0.0247 -0.2685
  163SOL    HW1 3571   0.184   2.487   0.077  1.1196  0.9694  3.3956
  163SOL    HW2 3572   0.327   2.479   0.034 -0.4529 -0.0391 -1.4692
  163SOL     MW 3573   0.256   2.440   0.065  0.0004 -0.0018 -0.0051
  164SOL     OW 3574   0.184   3.345   3.002  0.1488  0.2506 -0.2827
  164SOL    HW1 3575   0.255   3.391   3.047  1.8393  0.7271 -3.1870
  164SOL    HW2 3576   0.191   3.377   2.911 -0.6200  1.0759 -0.0718
  164SOL     MW 3577   0.194   3.355   2.996  0.0004 -0.0018 -0.0051
  165SOL     OW 3578   0.766   1.730   0.309  0.2409 -0.1705 -0.2724
  165SOL    HW1 3579   0.749   1.668   0.238 -0.3194 -0.3548  0.0207
  165SOL    HW2 3580   0.717   1.805   0.276  0.5266 -0.5560 -1.6267
  165SOL     MW 3581   0.757   1.732   0.295  0.0004 -0.0018 -0.0051
  166SOL     OW 3582   4.224   3.822   0.042 -0.4996  0.3791  0.7588
  166SOL    HW1 3583   4.249   3.850   0.130  1.0118 -1.8700  1.0996
  166SOL    HW2 3584   4.262   3.891  -0.013 -1.3782 -0.2027 -0.6631
  166SOL     MW 3585   4.232   3.835   0.046  0.0004 -0.0018 -0.0051
  167SOL     OW 3586   2.953   3.512   0.113 -0.2825  0.5667 -0.5861
  167SOL    HW1 3587   3.000   3.452   0.054  0.8825  0.3032  0.5526
  167SOL    HW2 3588   3.015   3.584   0.121  1.7937 -1.2297  1.1217
  167SOL     MW 3589   2.968   3.513   0.107  0.0004 -0.0018 -0.0051
  168SOL     OW 3590   3.231   3.371   0.069 -0.0126  0.5704  0.3054
  168SOL    HW1 3591   3.208   3.278   0.067  0.5369  0.4381 -1.2454
  168SOL    HW2 3592   3.233   3.387   0.163  0.4954 -0.0975  0.4168
  168SOL     MW 3593   3.228   3.361   0.081  0.0004 -0.0018 -0.0051
  169SOL     OW 3594   1.402   4.273   0.145  0.2243 -0.2203 -0.2253
  169SOL    HW1 3595   1.484   4.223   0.143  0.8548  0.8044 -1.4425
  169SOL    HW2 3596   1.338   4.210   0.111 -1.0946  1.6561 -1.4371
  169SOL     MW 3597   1.404   4.258   0.140  0.0004 -0.0018 -0.0051
  170SOL     OW 3598   0.138   1.258   0.502 -0.3057 -0.6107 -0.3506
  170SOL    HW1 3599   0.169   1.228   0.417  2.5363  1.5698 -0.2039
  170SOL    HW2 3600   0.059   1.309   0.482 -0.5218  0.2692  2.3384
  170SOL     MW 3601   0.131   1.261   0.488  0.0004 -0.0018 -0.0051
  171SOL     OW 3602   1.174   1.988   2.936  0.1289  0.3174  0.3897
  171SOL    HW1 3603   1.136   1.903   2.958  0.6745 -0.5814 -1.8163
  171SOL    HW2 3604   1.125   2.057   2.981 -1.1994 -0.4444  0.1907
  171SOL     MW 3605   1.162   1.986   2.945  0.0004 -0.0018 -0.0051
  172SOL     OW 3606   2.100   2.201   0.073  0.1807 -0.2770  0.2492
  172SOL    HW1 3607   2.026   2.237   0.122 -1.0707 -1.4328 -0.6859
  172SOL    HW2 3608   2.056   2.163  -0.004  0.8241  0.5730 -0.5715
  172SOL     MW 3609   2.084   2.201   0.069  0.0004 -0.0018 -0.0051
  173SOL     OW 3610   4.060   3.173   0.148  0.6373 -0.2502 -0.2600
  173SOL    HW1 3611   4.084   3.080   0.149 -1.3973 -0.8332  0.8393
  173SOL    HW2 3612   4.144   3.218   0.139  0.4332  0.4778  1.1524
  173SOL     MW 3613   4.074   3.166   0.147  0.0004 -0.0018 -0.0051
  174SOL     OW 3614   0.134   2.311   2.774  0.4166  0.6625  0.1233
  174SOL    HW1 3615   0.129   2.403   2.801  0.1861  0.8452 -0.5200
  174SOL    HW2 3616   0.103   2.257   2.846 -1.8043  0.6171 -0.8063
  174SOL     MW 3617   0.130   2.316   2.787  0.0004 -0.0018 -0.0051
  175SOL     OW 3618   1.623   1.262   0.490  0.2189 -0.1653 -0.0910
  175SOL    HW1 3619   1.591   1.340   0.534  1.3156  0.0851  0.2841
  175SOL    HW2 3620   1.711   1.243   0.522  0.6572  1.0630 -0.5315
  175SOL     MW 3621   1.630   1.270   0.500  0.0004 -0.0018 -0.0051
  176SOL     OW 3622   4.937   3.471   0.191  0.1600  1.2525  0.0569
  176SOL    HW1 3623   5.007   3.436   0.246  0.3656 -1.3829 -1.6959
  176SOL    HW2 3624   4.959   3.431   0.107  0.1923  0.4783  0.4213
  176SOL     MW 3625   4.950   3.461   0.187  0.0004 -0.0018 -0.0051
  177SOL     OW 3626   2.699   4.559   3.066  0.2611 -0.4051 -0.4676
  177SOL    HW1 3627   2.678   4.502   2.992 -0.4626  0.2020 -0.7487
  177SOL    HW2 3628   2.624   4.549   3.125  0.4989 -0.1428 -0.1142
  177SOL     MW 3629   2.686   4.550   3.064  0.0004 -0.0018 -0.0051
  178SOL     OW 3630   0.502   0.992   0.290 -0.1510  0.2935 -0.3477
  178SOL    HW1 3631   0.481   0.973   0.381 -1.0064 -1.0976 -0.7955
  178SOL    HW2 3632   0.527   0.908   0.251  3.0279  1.4330 -1.0181
  178SOL     MW 3633   0.502   0.978   0.297  0.0004 -0.0018 -0.0051
  179SOL     OW 3634   1.508   4.501   0.413 -0.1881 -0.3406  0.3675
  179SOL    HW1 3635   1.500   4.586   0.454  0.7351 -0.5414  1.0069
  179SOL    HW2 3636   1.418   4.487   0.385 -0.1656  0.0949  0.0666
  179SOL     MW 3637   1.495   4.510   0.415  0.0004 -0.0018 -0.0051
  180SOL     OW 3638   4.741   4.431   0.236 -0.4546 -0.0563 -0.1543
  180SOL    HW1 3639   4.805   4.501   0.243 -0.5343 -0.1882  2.6155
  180SOL    HW2 3640   4.797   4.357   0.258 -0.4720  0.0586  0.2859
  180SOL     MW 3641   4.757   4.430   0.239  0.0004 -0.0018 -0.0051
  181SOL     OW 3642   1.154   1.969   0.092 -0.5948 -0.1671 -0.0116
  181SOL    HW1 3643   1.213   1.941   0.022 -1.1537 -0.4519 -0.3826
  181SOL    HW2 3644   1.145   1.888   0.144  0.3534 -0.1852  0.1438
  181SOL     MW 3645   1.161   1.954   0.090  0.0004 -0.0018 -0.0051
  182SOL     OW 3646   2.097   1.680   2.860  0.3771 -0.1773 -0.6772
  182SOL    HW1 3647   2.178   1.694   2.908 -1.3255  0.8003  2.1311
  182SOL    HW2 3648   2.050   1.760   2.884 -0.5108 -0.9633  0.2862
  182SOL     MW 3649   2.101   1.692   2.869  0.0004 -0.0018 -0.0051
  183SOL     OW 3650   1.053   2.697   2.876  0.0150  0.3719 -0.4705
  183SOL    HW1 3651   0.975   2.645   2.858  0.4083 -0.5955  0.5171
  183SOL    HW2 3652   1.078   2.675   2.966 -1.7171 -0.5915 -0.1797
  183SOL     MW 3653   1.046   2.687   2.885  0.0004 -0.0018 -0.0051
  184SOL     OW 3654   0.055   5.060   2.985 -0.9272 -0.4947 -0.1664
  184SOL    HW1 3655  -0.024   5.006   2.977 -0.5675 -1.1786  0.7126
  184SOL    HW2 3656   0.114   5.004   2.933 -1.4963 -0.8459 -0.4417
  184SOL     MW 3657   0.053   5.045   2.977  0.0004 -0.0018 -0.0051
  185SOL     OW 3658   4.926   4.921   0.219 -0.0447  0.2496 -0.6206
  185SOL    HW1 3659   4.862   4.933   0.289  1.1498  0.7007  0.4275
  185SOL    HW2 3660   4.885   4.965   0.145  0.0623  2.9573  0.8264
  185SOL     MW 3661   4.912   4.928   0.218  0.0004 -0.0018 -0.0051
  186SOL     OW 3662   2.341   1.479   2.935 -0.1280  0.4747  0.0505
  186SOL    HW1 3663   2.318   1.392   2.903 -0.6214  0.3965  0.5982
  186SOL    HW2 3664   2.351   1.524   2.850  2.4869 -2.6375 -1.4984
  186SOL     MW 3665   2.339   1.473   2.919  0.0004 -0.0018 -0.0051
  187SOL     OW 3666   4.561   0.550   2.848 -0.1576  0.4337  0.4107
  187SOL    HW1 3667   4.614   0.473   2.870  0.0738  0.3020 -0.5495
  187SOL    HW2 3668   4.629   0.612   2.820 -1.1688  1.9017  1.0986
  187SOL     MW 3669   4.577   0.548   2.847  0.0004 -0.0018 -0.0051
  188SOL     OW 3670   0.992   4.291   0.436  0.0490  0.4759 -0.1163
  188SOL    HW1 3671   1.052   4.338   0.495  1.8581 -0.7014 -0.9085
  188SOL    HW2 3672   0.907   4.334   0.439 -1.3173 -2.0485  0.4003
  188SOL     MW 3673   0.989   4.303   0.444  0.0004 -0.0018 -0.0051
  189SOL     OW 3674   0.063   2.630   0.018  0.3532  0.4198  0.1225
  189SOL    HW1 3675   0.134   2.694   0.022  0.5552  0.1440  1.0583
  189SOL    HW2 3676  -0.009   2.690  -0.001 -1.0179 -0.8985  0.9851
  189SOL     MW 3677   0.063   2.646   0.016  0.0004 -0.0018 -0.0051
  190SOL     OW 3678   4.142   0.244   0.195 -0.6911 -0.1830 -0.8824
  190SOL    HW1 3679   4.123   0.176   0.259 -0.5293 -0.5754 -1.2476
  190SOL    HW2 3680   4.059   0.288   0.177 -0.3200  1.8423  1.7192
  190SOL     MW 3681   4.129   0.241   0.201  0.0004 -0.0018 -0.0051
  191SOL     OW 3682   5.122   3.485   2.646  0.2997  0.5972  0.0410
  191SOL    HW1 3683   5.095   3.394   2.652 -1.1780  1.0856  1.9466
  191SOL    HW2 3684   5.053   3.529   2.696 -1.1782 -0.9725 -0.5192
  191SOL     MW 3685   5.109   3.479   2.653  0.0004 -0.0018 -0.0051
  192SOL     OW 3686   5.027   3.246   2.742 -0.1988 -0.3170  0.5969
  192SOL    HW1 3687   5.070   3.161   2.756  2.2512  0.9138  1.0537
  192SOL    HW2 3688   4.962   3.260   2.811  0.6418  0.0301  1.3446
  192SOL     MW 3689   5.024   3.237   2.753  0.0004 -0.0018 -0.0051
  193SOL     OW 3690   4.305   5.019   2.678  0.3827 -0.3668  0.3707
  193SOL    HW1 3691   4.327   5.081   2.608  1.9795  0.5782  1.6337
  193SOL    HW2 3692   4.239   5.064   2.732 -0.5147  0.1146 -1.0811
  193SOL     MW 3693   4.299   5.033   2.676  0.0004 -0.0018 -0.0051
  194SOL     OW 3694   2.436   3.681   3.032 -0.1807  0.3956 -0.3826
  194SOL    HW1 3695   2.434   3.651   3.123 -0.8708  2.3373  0.3010
  194SOL    HW2 3696   2.482   3.613   2.983  0.3039  0.0601  0.5140
  194SOL     MW 3697   2.442   3.668   3.038  0.0004 -0.0018 -0.0051
  195SOL     OW 3698   0.827   3.266   3.091  0.1997  0.4487  0.0593
  195SOL    HW1 3699   0.736   3.276   3.064  0.4295  0.6268 -0.6715
  195SOL    HW2 3700   0.833   3.172   3.109  2.0754 -0.0454 -2.5163
  195SOL     MW 3701   0.816   3.255   3.090  0.0004 -0.0018 -0.0051
  196SOL     OW 3702   0.714   3.820   3.007  0.4930 -0.4442 -0.3250
  196SOL    HW1 3703   0.779   3.751   3.019  0.4280 -0.0724  3.2338
  196SOL    HW2 3704   0.726   3.843   2.915  0.2563 -0.3075 -0.3216
  196SOL     MW 3705   0.724   3.814   2.997  0.0004 -0.0018 -0.0051
  197SOL     OW 3706   1.302   0.983   3.117 -0.1412 -0.0264  1.1838
  197SOL    HW1 3707   1.331   0.892   3.117 -0.3049 -0.1120 -0.4818
  197SOL    HW2 3708   1.207   0.976   3.101 -0.0055  2.0291 -1.1516
  197SOL     MW 3709   1.293   0.970   3.115  0.0004 -0.0018 -0.0051
  198SOL     OW 3710   4.967   0.658   0.210  0.6866 -0.5117  0.7629
  198SOL    HW1 3711   4.894   0.596   0.210  1.4958 -1.4874  0.8764
  198SOL    HW2 3712   5.041   0.602   0.186  0.9010 -0.1731  0.6309
  198SOL     MW 3713   4.967   0.643   0.207  0.0004 -0.0018 -0.0051
  199SOL     OW 3714   4.308   4.266   0.313 -0.3561 -0.1350 -0.1844
  199SOL    HW1 3715   4.356   4.344   0.282 -0.9509  0.4729  0.3898
  199SOL    HW2 3716   4.223   4.276   0.271 -0.2657  1.1612 -0.1024
  199SOL     MW 3717   4.303   4.278   0.303  0.0004 -0.0018 -0.0051
  200SOL     OW 3718   2.490   0.470   3.069  0.3089 -0.1408 -0.2177
  200SOL    HW1 3719   2.470   0.524   3.146 -1.2237 -0.0848 -0.6280
  200SOL    HW2 3720   2.445   0.521   3.002 -1.9750  1.0185  2.0341
  200SOL     MW 3721   2.482   0.484   3.071  0.0004 -0.0018 -0.0051
  201SOL     OW 3722   1.838   3.706   0.055 -0.4739 -0.0040  0.8451
  201SOL    HW1 3723   1.832   3.635  -0.009  1.7158  0.3117  0.1826
  201SOL    HW2 3724   1.926   3.740   0.036 -0.3478 -0.8637 -0.2512
  201SOL     MW 3725   1.849   3.701   0.044  0.0004 -0.0018 -0.0051
  202SOL     OW 3726   3.887   4.982   2.874  0.1205 -0.1245  0.3305
  202SOL    HW1 3727   3.898   5.071   2.906  0.7915  0.6699 -1.9445
  202SOL    HW2 3728   3.874   5.007   2.783  0.4859 -2.1042 -0.3267
  202SOL     MW 3729   3.887   4.997   2.866  0.0004 -0.0018 -0.0051
  203SOL     OW 3730   0.563   3.520   0.181  0.0415 -0.1502 -0.3818
  203SOL    HW1 3731   0.655   3.516   0.156  0.1099  0.6516 -0.3067
  203SOL    HW2 3732   0.558   3.564   0.266  0.1918  0.6278 -0.7633
  203SOL     MW 3733   0.574   3.525   0.189  0.0004 -0.0018 -0.0051
  204SOL     OW 3734   0.421   3.475   3.077  0.1001  0.1765 -0.2843
  204SOL    HW1 3735   0.459   3.477   3.165  1.1456 -1.4541 -0.6564
  204SOL    HW2 3736   0.434   3.565   3.049  1.8996  0.7527  2.0380
  204SOL     MW 3737   0.427   3.487   3.085  0.0004 -0.0018 -0.0051
  205SOL     OW 3738   3.676   4.056   2.818  0.1499 -0.1156 -0.0518
  205SOL    HW1 3739   3.721   3.972   2.825 -1.1862 -0.7994  1.0397
  205SOL    HW2 3740   3.586   4.037   2.790 -0.2372 -0.3520  1.2641
  205SOL     MW 3741   3.670   4.043   2.815  0.0004 -0.0018 -0.0051
  206SOL     OW 3742   0.717   2.720   0.203  0.1116  0.0236  0.0927
  206SOL    HW1 3743   0.692   2.741   0.293 -0.9770 -0.8091 -0.0053
  206SOL    HW2 3744   0.654   2.765   0.146 -0.3831 -0.5217  0.1987
  206SOL     MW 3745   0.705   2.729   0.207  0.0004 -0.0018 -0.0051
  207SOL     OW 3746   3.877   4.195   0.006  0.1072 -0.3477  0.0017
  207SOL    HW1 3747   3.795   4.147   0.013 -0.2003  0.1039 -0.3860
  207SOL    HW2 3748   3.867   4.236  -0.080 -2.9530 -1.5827 -0.3382
  207SOL     MW 3749   3.865   4.194  -0.005  0.0004 -0.0018 -0.0051
  208SOL     OW 3750   3.502   2.407   0.048  0.3873 -0.0926 -0.1535
  208SOL    HW1 3751   3.585   2.360   0.061  0.7994  0.5429 -0.3907
  208SOL    HW2 3752   3.464   2.371  -0.032 -1.0420  0.9246  0.0328
  208SOL     MW 3753   3.508   2.396   0.039  0.0004 -0.0018 -0.0051
  209SOL     OW 3754   1.658   1.264   0.208  0.0423  0.0728  0.4244
  209SOL    HW1 3755   1.645   1.258   0.302 -1.2284  0.7923  0.3205
  209SOL    HW2 3756   1.578   1.224   0.174 -0.2585  0.1012  1.0919
  209SOL     MW 3757   1.646   1.258   0.216  0.0004 -0.0018 -0.0051
  210SOL     OW 3758   1.600   1.705   0.417 -0.2122 -0.0930 -0.4326
  210SOL    HW1 3759   1.527   1.726   0.359 -0.7521  2.2832  0.9578
  210SOL    HW2 3760   1.653   1.646   0.364 -1.5396 -0.1656 -1.7458
  210SOL     MW 3761   1.597   1.700   0.403  0.0004 -0.0018 -0.0051
  211SOL     OW 3762   4.965   2.801   3.101  0.1388 -0.0319 -0.4387
  211SOL    HW1 3763   4.878   2.761   3.110 -0.0825  0.3920 -0.6910
  211SOL    HW2 3764   4.973   2.788   3.007  1.2127  0.9344 -0.5026
  211SOL     MW 3765   4.954   2.794   3.090  0.0004 -0.0018 -0.0051
  212SOL     OW 3766   1.247   2.478   0.199 -0.2096 -0.0278  0.1671
  212SOL    HW1 3767   1.277   2.390   0.176 -0.9766 -0.0281 -0.8878
  212SOL    HW2 3768   1.309   2.513   0.263  0.5084  0.4946 -0.7999
  212SOL     MW 3769   1.259   2.471   0.205  0.0004 -0.0018 -0.0051
  213SOL     OW 3770   1.937   4.561   0.372 -0.2984  0.2904  0.0488
  213SOL    HW1 3771   1.995   4.496   0.411 -0.5986  0.1113  0.2070
  213SOL    HW2 3772   1.932   4.625   0.443  0.6588  0.0986  0.2993
  213SOL     MW 3773   1.944   4.560   0.386  0.0004 -0.0018 -0.0051
  214SOL     OW 3774   2.000   4.749   0.584 -0.2316  0.5507 -0.1875
  214SOL    HW1 3775   1.958   4.731   0.668  1.1522 -0.7796  0.2573
  214SOL    HW2 3776   2.017   4.843   0.590  0.1945  0.6462 -2.3223
  214SOL     MW 3777   1.997   4.759   0.596  0.0004 -0.0018 -0.0051
  215SOL     OW 3778   1.304   3.899   2.977  0.0193  0.6142 -0.3167
  215SOL    HW1 3779   1.386   3.907   2.929  0.0843 -2.2027 -0.8429
  215SOL    HW2 3780   1.240   3.945   2.923  0.4636  0.7273 -0.7502
  215SOL     MW 3781   1.306   3.906   2.963  0.0004 -0.0018 -0.0051
  216SOL     OW 3782   3.367   3.305   0.725  0.3432 -0.7404 -0.1603
  216SOL    HW1 3783   3.420   3.329   0.801 -0.9400  0.0075  0.5213
  216SOL    HW2 3784   3.424   3.330   0.652 -0.8345  3.0571  0.0285
  216SOL     MW 3785   3.382   3.311   0.725  0.0004 -0.0018 -0.0051
  217SOL     OW 3786   2.088   4.162   0.382 -0.4852 -0.3055  0.4881
  217SOL    HW1 3787   2.147   4.105   0.430 -3.2148 -2.7493  1.1810
  217SOL    HW2 3788   2.095   4.247   0.426 -0.0287  1.1566 -2.1790
  217SOL     MW 3789   2.096   4.166   0.394  0.0004 -0.0018 -0.0051
  218SOL     OW 3790   2.838   3.641   2.839 -0.6091  0.3858 -0.1077
  218SOL    HW1 3791   2.761   3.585   2.848 -1.0717  0.8427 -0.9693
  218SOL    HW2 3792   2.864   3.657   2.929 -0.0153 -0.8642 -0.0400
  218SOL     MW 3793   2.831   3.636   2.852  0.0004 -0.0018 -0.0051
  219SOL     OW 3794   1.461   1.955   2.837  0.1690  0.3133  0.0333
  219SOL    HW1 3795   1.499   2.040   2.856  2.0059 -0.6451  0.9520
  219SOL    HW2 3796   1.376   1.959   2.881  0.0790  1.5290 -0.2286
  219SOL     MW 3797   1.455   1.966   2.846  0.0004 -0.0018 -0.0051
  220SOL     OW 3798   1.071   1.503   2.927 -0.0529 -0.1707  0.0303
  220SOL    HW1 3799   1.017   1.457   2.992  0.3512  0.3700  0.7655
  220SOL    HW2 3800   1.157   1.469   2.952 -0.6444 -0.6225  1.5914
  220SOL     MW 3801   1.075   1.493   2.939  0.0004 -0.0018 -0.0051
  221SOL     OW 3802   1.657   1.947   0.540 -0.0512 -0.1678 -0.8017
  221SOL    HW1 3803   1.714   1.922   0.613  1.0865 -1.5019 -2.0793
  221SOL    HW2 3804   1.633   1.865   0.497 -1.8443 -0.1213  0.0285
  221SOL     MW 3805   1.662   1.933   0.544  0.0004 -0.0018 -0.0051
  222SOL     OW 3806   4.265   4.301   3.063 -0.1861 -0.0955 -0.6399
  222SOL    HW1 3807   4.211   4.288   2.985 -1.0011 -1.5905  0.1115
  222SOL    HW2 3808   4.198   4.287   3.130  1.2213  0.1451  0.8913
  222SOL     MW 3809   4.249   4.297   3.062  0.0004 -0.0018 -0.0051
  223SOL     OW 3810   4.340   4.038   3.048 -0.3834  0.3485  0.4194
  223SOL    HW1 3811   4.428   4.041   3.084  0.6976 -0.3994 -1.9350
  223SOL    HW2 3812   4.316   4.130   3.058  1.0147  0.7668  0.1025
  223SOL     MW 3813   4.348   4.050   3.054  0.0004 -0.0018 -0.0051
  224SOL     OW 3814   2.713   3.456   0.012  0.3890  0.3881  0.2700
  224SOL    HW1 3815   2.795   3.480   0.055  0.6966  0.1463 -0.1802
  224SOL    HW2 3816   2.662   3.403   0.074 -0.2665  0.5105 -0.1489
  224SOL     MW 3817   2.717   3.452   0.026  0.0004 -0.0018 -0.0051
  225SOL     OW 3818   0.984   2.368   2.703  0.0888 -0.8173 -0.5956
  225SOL    HW1 3819   0.994   2.277   2.675  0.2511 -0.6667 -1.0292
  225SOL    HW2 3820   1.064   2.379   2.754 -0.3155 -0.0695 -0.1054
  225SOL     MW 3821   0.996   2.357   2.706  0.0004 -0.0018 -0.0051
  226SOL     OW 3822   3.572   2.894   0.210 -0.5861 -0.2266  0.3961
  226SOL    HW1 3823   3.602   2.939   0.289 -0.7569 -1.0188  0.9221
  226SOL    HW2 3824   3.633   2.821   0.199  1.3798  1.4971 -0.8341
  226SOL     MW 3825   3.584   2.890   0.219  0.0004 -0.0018 -0.0051
  227SOL     OW 3826   1.257   4.421   0.336  0.1858  0.4948  0.1155
  227SOL    HW1 3827   1.287   4.347   0.283 -1.6684 -0.8275  0.7939
  227SOL    HW2 3828   1.179   4.456   0.294  0.5024  0.4756 -0.4953
  227SOL     MW 3829   1.251   4.416   0.323  0.0004 -0.0018 -0.0051
  228SOL     OW 3830   0.865   1.848   0.046  0.3833  0.0631 -0.3873
  228SOL    HW1 3831   0.908   1.806  -0.029  3.8088 -2.0382  2.3963
  228SOL    HW2 3832   0.906   1.806   0.122  1.1491  1.7880  0.2009
  228SOL     MW 3833   0.876   1.837   0.046  0.0004 -0.0018 -0.0051
  229SOL     OW 3834   3.390   4.012   2.820 -0.4506  0.2603 -0.2126
  229SOL    HW1 3835   3.415   3.929   2.859  1.5469 -0.3109 -2.4924
  229SOL    HW2 3836   3.323   4.051   2.876 -2.4403 -0.7020 -1.8093
  229SOL     MW 3837   3.384   4.006   2.832  0.0004 -0.0018 -0.0051
  230SOL     OW 3838   4.280   3.959   0.285 -0.1414 -0.4472 -0.1814
  230SOL    HW1 3839   4.214   3.961   0.355 -0.6382 -1.2911 -0.6089
  230SOL    HW2 3840   4.301   4.052   0.287 -3.2546  0.3904 -0.3560
  230SOL     MW 3841   4.274   3.971   0.295  0.0004 -0.0018 -0.0051
  231SOL     OW 3842   3.466   4.495   3.053 -0.3408 -0.4487  0.0579
  231SOL    HW1 3843   3.383   4.522   3.013 -2.4155 -1.4367  3.3161
  231SOL    HW2 3844   3.455   4.530   3.141  0.4200 -1.7114  0.6823
  231SOL     MW 3845   3.454   4.504   3.059  0.0004 -0.0018 -0.0051
  232SOL     OW 3846   1.100   1.729   0.240 -0.0812  0.4699  0.1630
  232SOL    HW1 3847   1.062   1.700   0.323  1.2770 -1.2173  0.2522
  232SOL    HW2 3848   1.119   1.649   0.191  0.4396  1.8117 -1.9593
  232SOL     MW 3849   1.097   1.714   0.244  0.0004 -0.0018 -0.0051
  233SOL     OW 3850   2.844   3.395   0.342  0.3497 -0.1514 -0.2655
  233SOL    HW1 3851   2.875   3.435   0.261 -0.0407 -0.2395 -0.4607
  233SOL    HW2 3852   2.913   3.429   0.399  0.4982  0.0557 -0.5641
  233SOL     MW 3853   2.857   3.405   0.339  0.0004 -0.0018 -0.0051
  234SOL     OW 3854   1.573   5.046   0.104  0.6236 -0.0021 -0.0444
  234SOL    HW1 3855   1.612   4.965   0.070 -0.8295 -0.8399  0.1777
  234SOL    HW2 3856   1.648   5.098   0.132  1.5594 -1.9247  1.2316
  234SOL     MW 3857   1.588   5.042   0.103  0.0004 -0.0018 -0.0051
  235SOL     OW 3858   4.474   4.471   0.202  0.2815  0.9564 -0.1728
  235SOL    HW1 3859   4.471   4.479   0.107 -1.4549  1.4808 -0.1010
  235SOL    HW2 3860   4.561   4.433   0.220  0.3350  0.3363 -1.5788
  235SOL     MW 3861   4.485   4.467   0.192  0.0004 -0.0018 -0.0051
  236SOL     OW 3862   2.811   2.910   0.457  0.7275  0.6197  0.3470
  236SOL    HW1 3863   2.798   3.000   0.428  0.5724  0.2524 -0.7518
  236SOL    HW2 3864   2.882   2.915   0.521 -0.3756 -1.5712  1.8695
  236SOL     MW 3865   2.819   2.923   0.462  0.0004 -0.0018 -0.0051
  237SOL     OW 3866   3.193   4.000   0.180  0.0291  0.1294  0.0923
  237SOL    HW1 3867   3.137   4.077   0.192  1.1282  0.9428  0.1755
  237SOL    HW2 3868   3.241   3.995   0.263 -0.2253  0.2289  0.2474
  237SOL     MW 3869   3.192   4.009   0.193  0.0004 -0.0018 -0.0051
  238SOL     OW 3870   0.966   2.126   3.057 -0.0768 -0.1319  0.1377
  238SOL    HW1 3871   0.933   2.050   3.104  0.7531 -1.4857 -1.3796
  238SOL    HW2 3872   0.905   2.124   2.983 -1.0864 -1.5233  0.9658
  238SOL     MW 3873   0.953   2.116   3.054  0.0004 -0.0018 -0.0051
  239SOL     OW 3874   2.339   3.991   2.645  0.2722  0.1146 -0.8477
  239SOL    HW1 3875   2.315   4.083   2.662 -1.6819 -0.1301 -1.9417
  239SOL    HW2 3876   2.397   3.971   2.718 -1.5183 -1.7281  0.1906
  239SOL     MW 3877   2.343   4.001   2.657  0.0004 -0.0018 -0.0051
  240SOL     OW 3878   3.854   4.764   0.141 -1.3477  0.0642 -0.2034
  240SOL    HW1 3879   3.796   4.788   0.213 -1.1173  0.8141 -0.2605
  240SOL    HW2 3880   3.803   4.768   0.061 -0.1078  0.7166 -0.9946
  240SOL     MW 3881   3.840   4.767   0.140  0.0004 -0.0018 -0.0051
  241SOL     OW 3882   3.707   4.558   2.927 -0.0322  0.6029  0.0766
  241SOL    HW1 3883   3.627   4.557   2.978 -1.5139  0.3871 -2.1185
  241SOL    HW2 3884   3.727   4.464   2.929  0.7615  0.7472 -0.3469
  241SOL     MW 3885   3.699   4.546   2.934  0.0004 -0.0018 -0.0051
  242SOL     OW 3886   4.909   0.804   3.121  0.1474  0.4031 -0.5457
  242SOL    HW1 3887   4.854   0.872   3.158  0.4991 -0.4648  1.7208
  242SOL    HW2 3888   4.940   0.750   3.193 -0.1563 -0.2399 -0.8882
  242SOL     MW 3889   4.906   0.806   3.135  0.0004 -0.0018 -0.0051
  243SOL     OW 3890   2.253   4.794   0.413  0.1762 -0.0733  0.0735
  243SOL    HW1 3891   2.197   4.761   0.483 -1.0235  1.2071 -0.2436
  243SOL    HW2 3892   2.197   4.768   0.340  0.9942  1.8114 -1.3163
  243SOL     MW 3893   2.238   4.787   0.413  0.0004 -0.0018 -0.0051
  244SOL     OW 3894   2.078   4.722   0.220 -0.2213 -0.5218  0.4560
  244SOL    HW1 3895   2.018   4.655   0.252 -2.0757  0.2982 -1.1060
  244SOL    HW2 3896   2.033   4.799   0.254 -2.9800 -2.5212  1.6269
  244SOL     MW 3897   2.064   4.723   0.229  0.0004 -0.0018 -0.0051
  245SOL     OW 3898   4.056   4.289   0.184  0.6078 -0.0992 -0.0861
  245SOL    HW1 3899   4.046   4.384   0.175 -0.4784  0.0715  2.1852
  245SOL    HW2 3900   3.996   4.259   0.115 -0.3532  0.2597  0.5708
  245SOL     MW 3901   4.047   4.298   0.174  0.0004 -0.0018 -0.0051
  246SOL     OW 3902   4.494   4.978   0.089  0.1036  0.5744 -0.3450
  246SOL    HW1 3903   4.429   4.981   0.019  0.6914  0.3121 -0.9008
  246SOL    HW2 3904   4.486   4.887   0.118 -1.6235  0.9263  0.4231
  246SOL     MW 3905   4.484   4.966   0.084  0.0004 -0.0018 -0.0051
  247SOL     OW 3906   1.645   1.561   3.048  0.0906 -0.5578 -0.0316
  247SOL    HW1 3907   1.682   1.605   2.972 -1.0128  0.8177  0.1835
  247SOL    HW2 3908   1.614   1.478   3.012  0.5429 -0.7572  0.0246
  247SOL     MW 3909   1.646   1.556   3.033  0.0004 -0.0018 -0.0051
  248SOL     OW 3910   4.976   0.359   3.010 -0.4460  0.1277  0.0370
  248SOL    HW1 3911   4.975   0.445   2.968  0.8546  0.8825  1.4575
  248SOL    HW2 3912   4.888   0.328   2.991 -0.0889 -0.1802 -1.1891
  248SOL     MW 3913   4.964   0.366   3.002  0.0004 -0.0018 -0.0051
  249SOL     OW 3914   0.224   3.065   3.026 -0.0751  0.2735  0.5390
  249SOL    HW1 3915   0.222   3.160   3.014  2.3482  0.5015  1.4274
  249SOL    HW2 3916   0.314   3.041   3.004 -0.3713 -0.1916 -0.2130
  249SOL     MW 3917   0.236   3.075   3.022  0.0004 -0.0018 -0.0051
  250SOL     OW 3918   2.026   5.024   0.581 -0.3047 -0.5162 -0.1543
  250SOL    HW1 3919   1.975   5.105   0.578 -0.3253 -0.5545 -0.8387
  250SOL    HW2 3920   2.117   5.055   0.581 -1.2815  2.8176 -0.7843
  250SOL     MW 3921   2.031   5.039   0.581  0.0004 -0.0018 -0.0051
  251SOL     OW 3922   4.268   4.719   0.088 -0.0863  0.5785  0.3740
  251SOL    HW1 3923   4.320   4.714   0.007  0.8053  0.3145  0.9464
  251SOL    HW2 3924   4.337   4.716   0.154  1.3389  0.5863 -1.0351
  251SOL     MW 3925   4.284   4.718   0.086  0.0004 -0.0018 -0.0051
  252SOL     OW 3926   0.712   1.588   0.033  0.1863 -0.3266  0.3628
  252SOL    HW1 3927   0.733   1.668  -0.016  0.4938  0.2656  1.4164
  252SOL    HW2 3928   0.636   1.545  -0.005  0.5273 -1.1068  0.5489
  252SOL     MW 3929   0.705   1.593   0.021  0.0004 -0.0018 -0.0051
  253SOL     OW 3930   4.486   4.742   0.245  0.0254 -0.7870  0.2903
  253SOL    HW1 3931   4.505   4.649   0.232  0.0275 -0.6411 -0.8644
  253SOL    HW2 3932   4.493   4.752   0.340  1.4242 -1.0093  0.2233
  253SOL     MW 3933   4.489   4.731   0.256  0.0004 -0.0018 -0.0051
  254SOL     OW 3934   2.436   4.023   2.903  0.6702  0.1957 -0.7686
  254SOL    HW1 3935   2.455   4.117   2.907  0.3147  0.2519 -0.3006
  254SOL    HW2 3936   2.512   3.983   2.945  0.1462  0.4457  0.4859
  254SOL     MW 3937   2.448   4.030   2.909  0.0004 -0.0018 -0.0051
  255SOL     OW 3938   1.489   1.486   0.561 -0.1174  0.5221  0.3927
  255SOL    HW1 3939   1.407   1.469   0.515 -0.1054 -1.1203  0.9075
  255SOL    HW2 3940   1.529   1.563   0.520  2.2636 -1.1168 -0.6416
  255SOL     MW 3941   1.484   1.494   0.549  0.0004 -0.0018 -0.0051
  256SOL     OW 3942   1.783   2.048   0.308  0.5713  0.3878  0.7267
  256SOL    HW1 3943   1.768   2.002   0.390  0.2783 -1.7367 -0.4367
  256SOL    HW2 3944   1.866   2.013   0.274  0.2894  1.3565 -1.1283
  256SOL     MW 3945   1.792   2.037   0.314  0.0004 -0.0018 -0.0051
  257SOL     OW 3946   0.010   0.492   0.095 -0.8049 -0.0060 -0.0205
  257SOL    HW1 3947   0.055   0.420   0.139 -0.9275 -0.3731 -0.4971
  257SOL    HW2 3948  -0.045   0.448   0.032 -1.7029 -1.5777  1.7551
  257SOL     MW 3949   0.009   0.477   0.093  0.0004 -0.0018 -0.0051
  258SOL     OW 3950   3.070   3.776   0.107  0.7679 -0.1415 -0.1989
  258SOL    HW1 3951   3.104   3.862   0.130 -1.2547  1.2955 -2.0913
  258SOL    HW2 3952   2.999   3.800   0.047 -0.0945  1.3581  1.3456
  258SOL     MW 3953   3.065   3.790   0.102  0.0004 -0.0018 -0.0051
  259SOL     OW 3954   4.182   2.412   0.651 -0.7729 -0.6241  0.0491
  259SOL    HW1 3955   4.102   2.385   0.695 -1.4421  0.2548 -0.5992
  259SOL    HW2 3956   4.249   2.402   0.718 -0.9925 -0.7331  0.2527
  259SOL     MW 3957   4.180   2.407   0.666  0.0004 -0.0018 -0.0051
  260SOL     OW 3958   0.695   2.855   2.828 -0.1152 -0.1105  0.0017
  260SOL    HW1 3959   0.784   2.853   2.863 -0.3804 -2.0371  0.6489
  260SOL    HW2 3960   0.703   2.851   2.733 -3.5247  1.6104 -0.5320
  260SOL     MW 3961   0.708   2.855   2.820  0.0004 -0.0018 -0.0051
  261SOL     OW 3962   4.882   0.158   2.742 -0.1685  0.1250 -0.3942
  261SOL    HW1 3963   4.972   0.189   2.750 -0.7605  2.4002 -1.4898
  261SOL    HW2 3964   4.889   0.071   2.704 -1.0032  0.0389 -0.3851
  261SOL     MW 3965   4.895   0.151   2.738  0.0004 -0.0018 -0.0051
  262SOL     OW 3966   2.162   1.087   0.050  0.1236 -0.0492  0.1860
  262SOL    HW1 3967   2.192   1.086   0.141  0.1594  3.3255  0.3102
  262SOL    HW2 3968   2.091   1.150   0.059  1.9658  2.1874 -0.0214
  262SOL     MW 3969   2.157   1.095   0.063  0.0004 -0.0018 -0.0051
  263SOL     OW 3970   4.059   3.036   2.825 -0.6565 -0.2042  0.1846
  263SOL    HW1 3971   4.013   3.095   2.885  0.9781 -1.2875  2.6801
  263SOL    HW2 3972   3.990   2.988   2.781 -0.3580 -0.7456  0.3050
  263SOL     MW 3973   4.044   3.038   2.827  0.0004 -0.0018 -0.0051
  264SOL     OW 3974   4.920   5.112   2.534 -0.6303 -0.0063 -0.2220
  264SOL    HW1 3975   4.833   5.084   2.509 -0.3343  0.7289 -2.2485
  264SOL    HW2 3976   4.945   5.185   2.478  2.6704 -0.3167  0.6206
  264SOL     MW 3977   4.912   5.118   2.524  0.0004 -0.0018 -0.0051
  265SOL     OW 3978   3.567   3.935   0.238 -0.2699  0.0148  0.8647
  265SOL    HW1 3979   3.530   3.848   0.225  0.6797 -0.7055  2.6327
  265SOL    HW2 3980   3.623   3.914   0.313  0.7975 -0.8422 -0.1474
  265SOL     MW 3981   3.569   3.921   0.246  0.0004 -0.0018 -0.0051
  266SOL     OW 3982   2.603   3.881   3.055 -0.1661 -0.4403  0.1750
  266SOL    HW1 3983   2.536   3.815   3.039  0.4518 -0.7680 -1.2285
  266SOL    HW2 3984   2.565   3.929   3.128 -0.7048 -0.4654 -0.0871
  266SOL     MW 3985   2.589   3.879   3.062  0.0004 -0.0018 -0.0051
  267SOL     OW 3986   0.660   4.207   0.049 -0.5432  0.1193 -0.5137
  267SOL    HW1 3987   0.650   4.125   0.096 -0.6073 -1.1638 -2.6556
  267SOL    HW2 3988   0.696   4.264   0.117  0.0987 -0.8309 -0.0292
  267SOL     MW 3989   0.664   4.204   0.064  0.0004 -0.0018 -0.0051
  268SOL     OW 3990   1.302   1.392   3.071  0.7524 -0.0985 -0.3626
  268SOL    HW1 3991   1.363   1.451   3.115  1.4181 -0.6778 -0.4860
  268SOL    HW2 3992   1.305   1.320   3.134  1.0406 -0.4604 -0.7865
  268SOL     MW 3993   1.310   1.390   3.085  0.0004 -0.0018 -0.0051
  269SOL     OW 3994   0.995   2.985   2.831 -0.1582  0.2354 -0.0368
  269SOL    HW1 3995   1.010   2.891   2.831 -0.3392  0.1881 -1.4543
  269SOL    HW2 3996   1.050   3.010   2.757 -1.0968 -2.3948 -1.7775
  269SOL     MW 3997   1.005   2.976   2.822  0.0004 -0.0018 -0.0051
  270SOL     OW 3998   1.770   1.520   0.270 -0.2071  0.1304 -0.0132
  270SOL    HW1 3999   1.699   1.467   0.233  1.5740 -1.2944 -1.6333
  270SOL    HW2 4000   1.829   1.456   0.311  0.6343 -0.5673 -2.1364
  270SOL     MW 4001   1.769   1.504   0.270  0.0004 -0.0018 -0.0051
  271SOL     OW 4002   4.224   2.704   0.190  0.3141  0.0323  0.0617
  271SOL    HW1 4003   4.194   2.685   0.279  0.6241  0.4827  0.2679
  271SOL    HW2 4004   4.318   2.686   0.187  0.2495 -0.1350 -2.0844
  271SOL     MW 4005   4.233   2.699   0.201  0.0004 -0.0018 -0.0051
  272SOL     OW 4006   2.174   1.500   0.015  0.1088 -0.3711  0.3904
  272SOL    HW1 4007   2.246   1.513  -0.047 -0.1754 -1.7108 -0.2770
  272SOL    HW2 4008   2.219   1.440   0.075  2.5821  1.1997  0.2302
  272SOL     MW 4009   2.190   1.494   0.015  0.0004 -0.0018 -0.0051
  273SOL     OW 4010   4.000   3.939   3.024  0.3099  0.1246 -0.2858
  273SOL    HW1 4011   3.973   4.019   3.069 -0.7128 -0.8027  0.8286
  273SOL    HW2 4012   4.072   3.905   3.077 -0.6055 -0.0796  0.8775
  273SOL     MW 4013   4.006   3.945   3.037  0.0004 -0.0018 -0.0051
  274SOL     OW 4014   4.789   0.753   2.728  0.0375  0.1244  0.4671
  274SOL    HW1 4015   4.775   0.832   2.781 -1.3754 -0.8000  1.5443
  274SOL    HW2 4016   4.737   0.762   2.649  0.2273 -0.7497  0.2278
  274SOL     MW 4017   4.781   0.765   2.725  0.0004 -0.0018 -0.0051
  275SOL     OW 4018   5.018   3.929   0.162  0.1999  0.0598  0.0001
  275SOL    HW1 4019   4.990   3.902   0.074  0.2936 -0.4350  0.1198
  275SOL    HW2 4020   4.966   3.872   0.218 -0.0702 -0.1012 -0.4063
  275SOL     MW 4021   5.007   3.918   0.158  0.0004 -0.0018 -0.0051
  276SOL     OW 4022   1.718   4.423   0.249  0.3507  0.3233  0.1145
  276SOL    HW1 4023   1.644   4.433   0.309 -0.4367  0.2385 -0.8175
  276SOL    HW2 4024   1.792   4.456   0.300  1.5318 -1.4114 -0.3986
  276SOL     MW 4025   1.718   4.429   0.264  0.0004 -0.0018 -0.0051
  277SOL     OW 4026   3.390   4.596   0.165  0.6012 -0.0137 -0.6051
  277SOL    HW1 4027   3.304   4.628   0.138 -0.0810 -2.6326 -1.9470
  277SOL    HW2 4028   3.363   4.515   0.208  2.2347  0.3561  1.2261
  277SOL     MW 4029   3.375   4.589   0.167  0.0004 -0.0018 -0.0051
  278SOL     OW 4030   1.871   4.178   0.181 -0.2262 -0.4087  0.0735
  278SOL    HW1 4031   1.821   4.251   0.218  1.1021 -0.0771  1.2975
  278SOL    HW2 4032   1.944   4.163   0.240 -0.1027 -3.0728 -0.6405
  278SOL     MW 4033   1.874   4.186   0.194  0.0004 -0.0018 -0.0051
  279SOL     OW 4034   4.314   5.009   3.020 -0.1726 -0.5208  0.8861
  279SOL    HW1 4035   4.268   5.092   3.031 -0.3415 -0.2653 -1.3869
  279SOL    HW2 4036   4.258   4.957   2.963  0.1713 -1.7020  1.5797
  279SOL     MW 4037   4.300   5.013   3.014  0.0004 -0.0018 -0.0051
  280SOL     OW 4038   2.876   3.813   3.046  0.1195 -0.2341 -0.2699
  280SOL    HW1 4039   2.909   3.865   2.972  1.1275  0.8153  0.8772
  280SOL    HW2 4040   2.788   3.849   3.053  0.0390 -0.5199  0.2001
  280SOL     MW 4041   2.869   3.824   3.037  0.0004 -0.0018 -0.0051
  281SOL     OW 4042   0.526   2.485   3.106 -0.2273 -0.6895  0.1946
  281SOL    HW1 4043   0.620   2.476   3.119 -0.0621  1.1210  0.6078
  281SOL    HW2 4044   0.523   2.520   3.017  0.4710  0.4827  0.5978
  281SOL     MW 4045   0.538   2.489   3.096  0.0004 -0.0018 -0.0051
  282SOL     OW 4046   1.373   1.202   0.120 -0.1091  0.5947 -0.3095
  282SOL    HW1 4047   1.367   1.190   0.215  1.5432  1.4377 -0.0783
  282SOL    HW2 4048   1.343   1.120   0.082 -0.7705  1.1892 -1.1159
  282SOL     MW 4049   1.368   1.190   0.128  0.0004 -0.0018 -0.0051
  283SOL     OW 4050   3.339   2.738   0.201  0.0387 -0.4500 -0.7293
  283SOL    HW1 4051   3.415   2.793   0.221  1.6010 -2.0981 -1.8497
  283SOL    HW2 4052   3.344   2.727   0.106 -1.4657  0.0939 -0.8955
  283SOL     MW 4053   3.350   2.744   0.191  0.0004 -0.0018 -0.0051
  284SOL     OW 4054   3.820   4.303   2.889 -0.1357  0.7080 -0.1554
  284SOL    HW1 4055   3.766   4.234   2.849  0.1834 -0.7955  1.8454
  284SOL    HW2 4056   3.902   4.291   2.841  0.1468 -3.5318  0.9657
  284SOL     MW 4057   3.823   4.292   2.877  0.0004 -0.0018 -0.0051
  285SOL     OW 4058   3.146   4.726   0.054 -0.3943  0.1745  0.0812
  285SOL    HW1 4059   3.167   4.807   0.008  1.0327 -1.0944 -1.6279
  285SOL    HW2 4060   3.069   4.702   0.002  0.1950  1.7489 -1.6352
  285SOL     MW 4061   3.138   4.734   0.041  0.0004 -0.0018 -0.0051
  286SOL     OW 4062   3.986   4.576   2.949  0.2197 -0.9087  0.3262
  286SOL    HW1 4063   3.988   4.547   3.040 -2.1393 -1.5862  0.1998
  286SOL    HW2 4064   3.894   4.564   2.928  0.6423 -1.7692 -1.1857
  286SOL     MW 4065   3.974   4.571   2.959  0.0004 -0.0018 -0.0051
  287SOL     OW 4066   4.602   4.055   0.028  0.0212  0.1286  0.4297
  287SOL    HW1 4067   4.617   4.057   0.122  1.3523 -1.6856  0.3118
  287SOL    HW2 4068   4.642   4.133  -0.009  2.0031 -1.8774 -2.0373
  287SOL     MW 4069   4.609   4.065   0.035  0.0004 -0.0018 -0.0051
  288SOL     OW 4070   0.047   3.138   0.116 -0.0202  0.5336 -0.2493
  288SOL    HW1 4071   0.125   3.131   0.061  0.3906 -0.6744  0.4238
  288SOL    HW2 4072   0.062   3.068   0.180 -1.0387 -1.8116 -2.3881
  288SOL     MW 4073   0.060   3.128   0.117  0.0004 -0.0018 -0.0051
  289SOL     OW 4074   0.086   0.605   2.786 -0.2060  0.3853 -0.2895
  289SOL    HW1 4075   0.058   0.556   2.709 -0.7165 -0.2151  0.2686
  289SOL    HW2 4076   0.007   0.616   2.839  1.2574 -1.3125  2.5147
  289SOL     MW 4077   0.072   0.600   2.783  0.0004 -0.0018 -0.0051
  290SOL     OW 4078   0.916   1.401   3.121  0.1669  0.5712 -0.1902
  290SOL    HW1 4079   0.835   1.451   3.127  0.5316  1.2629 -0.8305
  290SOL    HW2 4080   0.888   1.313   3.101  1.6256  0.3562 -1.4858
  290SOL     MW 4081   0.902   1.396   3.119  0.0004 -0.0018 -0.0051
  291SOL     OW 4082   0.967   2.849   0.160  0.0319  0.4447 -0.4640
  291SOL    HW1 4083   0.883   2.817   0.190  0.3375  0.8396  0.8921
  291SOL    HW2 4084   0.993   2.907   0.232 -1.0072  2.4133 -1.5685
  291SOL     MW 4085   0.960   2.853   0.173  0.0004 -0.0018 -0.0051
  292SOL     OW 4086   2.708   4.404   2.823 -0.1832 -0.0461  0.2682
  292SOL    HW1 4087   2.709   4.412   2.727  1.0950  1.4216  0.3611
  292SOL    HW2 4088   2.775   4.337   2.837  0.1785  0.1263 -0.5764
  292SOL     MW 4089   2.717   4.396   2.812  0.0004 -0.0018 -0.0051
  293SOL     OW 4090   1.271   3.379   3.012 -0.1191  0.3675 -0.1480
  293SOL    HW1 4091   1.252   3.471   3.032 -0.3872  0.7779 -2.1245
  293SOL    HW2 4092   1.187   3.344   2.983 -0.7734  0.0334  1.9944
  293SOL     MW 4093   1.257   3.387   3.011  0.0004 -0.0018 -0.0051
  294SOL     OW 4094   2.964   4.676   2.989 -0.3961 -0.2790  0.2674
  294SOL    HW1 4095   2.917   4.755   2.963 -1.1898 -0.8819 -0.1765
  294SOL    HW2 4096   2.893   4.623   3.024 -0.9989 -0.1144 -0.6785
  294SOL     MW 4097   2.949   4.679   2.990  0.0004 -0.0018 -0.0051
  295SOL     OW 4098   2.145   4.396   0.502  0.1483 -0.1605  0.1687
  295SOL    HW1 4099   2.164   4.406   0.595  2.5297  0.9695 -0.3491
  295SOL    HW2 4100   2.207   4.455   0.458 -0.2772 -0.5824 -1.0564
  295SOL     MW 4101   2.156   4.405   0.508  0.0004 -0.0018 -0.0051
  296SOL     OW 4102   1.738   1.657   2.814 -0.3836 -0.2182  0.0075
  296SOL    HW1 4103   1.651   1.684   2.783  0.0876  0.7254 -0.5306
  296SOL    HW2 4104   1.759   1.592   2.747  0.2161 -0.3653  0.3307
  296SOL     MW 4105   1.729   1.652   2.801  0.0004 -0.0018 -0.0051
  297SOL     OW 4106   1.967   1.240   2.882  0.3810 -0.1339  0.1299
  297SOL    HW1 4107   2.062   1.233   2.890  0.1789 -1.3863  3.0727
  297SOL    HW2 4108   1.945   1.297   2.956 -0.7883  0.2063 -0.4509
  297SOL     MW 4109   1.977   1.247   2.893  0.0004 -0.0018 -0.0051
  298SOL     OW 4110   0.825   1.156   3.048  0.0148  0.4776  0.3467
  298SOL    HW1 4111   0.774   1.168   2.968 -2.0178  0.5852  1.5771
  298SOL    HW2 4112   0.754   1.136   3.110 -0.0153 -0.6767 -0.0296
  298SOL     MW 4113   0.809   1.155   3.046  0.0004 -0.0018 -0.0051
  299SOL     OW 4114   3.360   2.489   0.291 -0.0866 -0.1169  0.7056
  299SOL    HW1 4115   3.349   2.583   0.274  0.7791 -0.0641  0.3125
  299SOL    HW2 4116   3.367   2.456   0.201  0.0110 -0.3524  0.8005
  299SOL     MW 4117   3.360   2.497   0.277  0.0004 -0.0018 -0.0051
  300SOL     OW 4118   4.494   2.688   0.157 -0.3271  0.0700 -0.3724
  300SOL    HW1 4119   4.494   2.777   0.192  1.6599  0.1449 -0.4477
  300SOL    HW2 4120   4.515   2.637   0.235  0.2338  0.7197 -0.0857
  300SOL     MW 4121   4.497   2.693   0.172  0.0004 -0.0018 -0.0051
  301SOL     OW 4122   3.551   3.620   0.491 -0.5304  0.0796  0.5960
  301SOL    HW1 4123   3.472   3.647   0.538 -0.0883  0.2856  1.2337
  301SOL    HW2 4124   3.532   3.632   0.398  0.5915 -0.1133  0.3259
  301SOL     MW 4125   3.538   3.625   0.485  0.0004 -0.0018 -0.0051
  302SOL     OW 4126   3.488   3.799   2.987 -0.1098 -0.0549  0.2975
  302SOL    HW1 4127   3.564   3.741   2.978 -0.4971 -0.5660  0.3310
  302SOL    HW2 4128   3.430   3.751   3.046  1.2231  0.0129  1.7301
  302SOL     MW 4129   3.491   3.785   2.994  0.0004 -0.0018 -0.0051
  303SOL     OW 4130   2.859   2.034   2.984  0.1035 -0.4035 -0.1668
  303SOL    HW1 4131   2.899   1.948   2.977  1.8096  0.3800 -0.5785
  303SOL    HW2 4132   2.786   2.029   3.046 -0.7679  1.8221 -0.9282
  303SOL     MW 4133   2.855   2.022   2.992  0.0004 -0.0018 -0.0051
  304SOL     OW 4134   0.579   3.277   2.972 -0.5548 -0.0237 -1.2346
  304SOL    HW1 4135   0.508   3.329   3.009 -1.6460 -2.0033 -0.3916
  304SOL    HW2 4136   0.635   3.339   2.925 -0.6591  0.3087 -0.9184
  304SOL     MW 4137   0.577   3.292   2.971  0.0004 -0.0018 -0.0051
  305SOL     OW 4138   1.413   1.618   0.063 -0.3397 -0.0778 -0.1595
  305SOL    HW1 4139   1.395   1.712   0.055  0.3689  0.2718  1.7488
  305SOL    HW2 4140   1.497   1.608   0.019  1.1678 -0.1543  2.5072
  305SOL     MW 4141   1.422   1.629   0.056  0.0004 -0.0018 -0.0051
  306SOL     OW 4142   1.599   3.847   0.026  0.6407  0.0664  0.1250
  306SOL    HW1 4143   1.577   3.851  -0.067 -2.9611 -2.4480  0.6625
  306SOL    HW2 4144   1.681   3.797   0.020 -1.3776 -3.5128 -0.2849
  306SOL     MW 4145   1.607   3.841   0.013  0.0004 -0.0018 -0.0051
  307SOL     OW 4146   3.692   3.609   2.942  0.4219 -0.1325 -0.1221
  307SOL    HW1 4147   3.699   3.587   3.034  0.5827 -1.7461 -0.4906
  307SOL    HW2 4148   3.697   3.524   2.899  2.0451  0.1254 -0.5163
  307SOL     MW 4149   3.693   3.595   2.948  0.0004 -0.0018 -0.0051
  308SOL     OW 4150   1.045   2.386   3.113  0.5983  0.2591  0.0347
  308SOL    HW1 4151   1.021   2.298   3.087 -1.7491  0.6820  0.4949
  308SOL    HW2 4152   1.103   2.371   3.188  0.6428 -1.6849 -0.3395
  308SOL     MW 4153   1.049   2.373   3.120  0.0004 -0.0018 -0.0051
  309SOL     OW 4154   1.622   4.127   0.077 -0.0356  0.7008  1.0344
  309SOL    HW1 4155   1.709   4.121   0.116  0.9449  0.5913 -1.0813
  309SOL    HW2 4156   1.597   4.039   0.050 -0.1296  1.2673 -0.8235
  309SOL     MW 4157   1.630   4.115   0.079  0.0004 -0.0018 -0.0051
  310SOL     OW 4158   4.568   5.041   2.797 -0.3695  0.4755 -0.1872
  310SOL    HW1 4159   4.543   5.122   2.841  0.0961 -0.5356  2.0893
  310SOL    HW2 4160   4.484   5.019   2.756 -0.2757 -0.8775  0.2974
  310SOL     MW 4161   4.554   5.049   2.798  0.0004 -0.0018 -0.0051
  311SOL     OW 4162   4.030   4.553   0.093 -0.0255 -0.3090  0.6533
  311SOL    HW1 4163   3.960   4.617   0.106  0.1140 -0.0909  0.3342
  311SOL    HW2 4164   4.107   4.610   0.104 -0.6271  0.3664  1.5744
  311SOL     MW 4165   4.031   4.569   0.096  0.0004 -0.0018 -0.0051
  312SOL     OW 4166   1.408   1.877   3.109  0.3410 -0.3705  0.1818
  312SOL    HW1 4167   1.476   1.908   3.050  2.5062 -0.4940  2.4663
  312SOL    HW2 4168   1.428   1.938   3.180  0.1885 -1.2527  1.0107
  312SOL     MW 4169   1.419   1.889   3.111  0.0004 -0.0018 -0.0051
  313SOL     OW 4170   0.029   3.024   2.836 -0.3461 -0.6449 -0.2893
  313SOL    HW1 4171  -0.040   3.043   2.900 -0.3075 -1.1099 -0.1053
  313SOL    HW2 4172   0.109   3.020   2.889  0.1707 -2.8429 -1.1491
  313SOL     MW 4173   0.030   3.026   2.851  0.0004 -0.0018 -0.0051
  314SOL     OW 4174   3.306   3.646   0.013 -0.1633 -0.5501  0.6193
  314SOL    HW1 4175   3.286   3.553   0.005 -0.1943 -0.6021  1.2793
  314SOL    HW2 4176   3.222   3.690   0.028 -0.6328 -1.4016  0.5718
  314SOL     MW 4177   3.292   3.640   0.014  0.0004 -0.0018 -0.0051
  315SOL     OW 4178   0.831   2.972   3.078  0.2672  0.0946  0.3641
  315SOL    HW1 4179   0.898   2.975   3.010 -2.0650 -3.1529 -2.3936
  315SOL    HW2 4180   0.868   2.916   3.146  1.4131  0.6053  0.1905
  315SOL     MW 4181   0.844   2.965   3.078  0.0004 -0.0018 -0.0051
  316SOL     OW 4182   1.333   0.485   0.139 -0.7289  0.6282 -0.6299
  316SOL    HW1 4183   1.338   0.546   0.065 -0.3524 -1.1858 -2.1632
  316SOL    HW2 4184   1.270   0.420   0.108  0.1047  0.4187 -1.9261
  316SOL     MW 4185   1.325   0.484   0.125  0.0004 -0.0018 -0.0051
  317SOL     OW 4186   4.385   4.708   2.974 -0.2088  0.4114  0.0097
  317SOL    HW1 4187   4.352   4.724   2.886  2.4032  0.4331 -1.0342
  317SOL    HW2 4188   4.466   4.759   2.971 -0.0553  0.1728 -2.9735
  317SOL     MW 4189   4.391   4.717   2.962  0.0004 -0.0018 -0.0051
  318SOL     OW 4190   1.152   2.680   0.005 -0.1303 -0.0687 -0.1316
  318SOL    HW1 4191   1.086   2.728   0.055  0.4638  1.5707 -0.8609
  318SOL    HW2 4192   1.178   2.607   0.061 -0.6138  0.0628  0.2705
  318SOL     MW 4193   1.147   2.676   0.019  0.0004 -0.0018 -0.0051
  319SOL     OW 4194   3.775   3.001   0.014 -0.7274  0.8972  0.0762
  319SOL    HW1 4195   3.718   3.059  -0.036 -1.3342 -0.8828 -1.4333
  319SOL    HW2 4196   3.712   2.972   0.080 -1.8416  1.4823 -0.7031
  319SOL     MW 4197   3.759   3.005   0.016  0.0004 -0.0018 -0.0051
  320SOL     OW 4198   3.381   2.713   3.060 -0.3766  0.7723 -0.1915
  320SOL    HW1 4199   3.376   2.617   3.056  1.0919  0.6032  0.9047
  320SOL    HW2 4200   3.476   2.721   3.073 -0.2757  0.7589 -0.8515
  320SOL     MW 4201   3.393   2.701   3.061  0.0004 -0.0018 -0.0051
  321SOL     OW 4202   3.294   4.311   0.224  0.0968 -0.5029 -0.1666
  321SOL    HW1 4203   3.328   4.262   0.299  0.7641 -0.7709 -0.6335
  321SOL    HW2 4204   3.340   4.276   0.148  0.9239  0.1995 -0.0015
  321SOL     MW 4205   3.304   4.300   0.224  0.0004 -0.0018 -0.0051
  322SOL     OW 4206   2.231   1.219   2.885  0.1855  0.4650  0.1670
  322SOL    HW1 4207   2.220   1.195   2.793 -2.4505  0.1358  0.4894
  322SOL    HW2 4208   2.251   1.132   2.918  0.0495 -0.3781 -1.8795
  322SOL     MW 4209   2.232   1.205   2.877  0.0004 -0.0018 -0.0051
  323SOL     OW 4210   0.277   4.423   0.075 -0.1654  0.6130  0.0540
  323SOL    HW1 4211   0.330   4.349   0.045  0.7814  1.8563 -1.5827
  323SOL    HW2 4212   0.235   4.454  -0.005 -0.2556  1.2458  0.3366
  323SOL     MW 4213   0.279   4.418   0.060  0.0004 -0.0018 -0.0051
  324SOL     OW 4214   1.924   1.213   0.126  0.1650  0.6873  0.3296
  324SOL    HW1 4215   1.832   1.186   0.134 -0.1093  1.2193 -0.8057
  324SOL    HW2 4216   1.916   1.287   0.066 -2.9232 -0.1785 -0.5321
  324SOL     MW 4217   1.911   1.219   0.119  0.0004 -0.0018 -0.0051
  325SOL     OW 4218   1.976   4.186   3.033 -0.2077 -0.3095  0.0317
  325SOL    HW1 4219   1.943   4.180   3.123 -1.0921 -1.2485 -0.3354
  325SOL    HW2 4220   2.017   4.100   3.019  0.0244 -0.7279  2.6921
  325SOL     MW 4221   1.977   4.174   3.043  0.0004 -0.0018 -0.0051
  326SOL     OW 4222   2.313   1.842   2.973  0.6442 -0.0909  0.2393
  326SOL    HW1 4223   2.272   1.901   2.910  0.6677  0.2721  0.5583
  326SOL    HW2 4224   2.335   1.897   3.048 -2.1491 -1.8384  2.5815
  326SOL     MW 4225   2.310   1.857   2.975  0.0004 -0.0018 -0.0051
  327SOL     OW 4226   4.122   0.057   3.105 -0.1943  0.1111  0.0347
  327SOL    HW1 4227   4.143   0.118   3.176 -0.1211  0.5194 -0.3312
  327SOL    HW2 4228   4.104  -0.025   3.150  1.9980  0.0993  1.0088
  327SOL     MW 4229   4.123   0.055   3.120  0.0004 -0.0018 -0.0051
  328SOL     OW 4230   2.176   4.238   2.623  0.0767  0.7181 -0.3689
  328SOL    HW1 4231   2.108   4.172   2.607  0.2343  0.7078 -1.0412
  328SOL    HW2 4232   2.186   4.263   2.531 -0.8385  0.5690 -0.5202
  328SOL     MW 4233   2.168   4.233   2.609  0.0004 -0.0018 -0.0051
  329SOL     OW 4234   0.514   2.657   2.874  0.0012  0.2567 -0.0819
  329SOL    HW1 4235   0.600   2.693   2.853  0.3851 -0.3642  0.3884
  329SOL    HW2 4236   0.455   2.681   2.803 -2.0709  0.4930  1.6303
  329SOL     MW 4237   0.518   2.665   2.862  0.0004 -0.0018 -0.0051
  330SOL     OW 4238   4.703   0.320   2.877  0.6848  0.5877  0.2783
  330SOL    HW1 4239   4.755   0.265   2.819 -0.7463  1.8945 -2.3962
  330SOL    HW2 4240   4.632   0.262   2.904 -0.0478  1.5722  0.5052
  330SOL     MW 4241   4.701   0.305   2.873  0.0004 -0.0018 -0.0051
  331SOL     OW 4242   2.283   4.038   0.006  0.6580  0.2319  0.0575
  331SOL    HW1 4243   2.322   4.041  -0.081 -0.5052  2.5444 -0.4836
  331SOL    HW2 4244   2.265   4.129   0.032  0.5152 -0.3089  2.0154
  331SOL     MW 4245   2.286   4.050  -0.002  0.0004 -0.0018 -0.0051
  332SOL     OW 4246   3.647   2.665   0.010  0.2729 -0.0178  0.5540
  332SOL    HW1 4247   3.630   2.573   0.034  0.9425 -0.5442 -0.8763
  332SOL    HW2 4248   3.692   2.650  -0.073 -0.4767 -0.5264  0.2233
  332SOL     MW 4249   3.650   2.651   0.002  0.0004 -0.0018 -0.0051
  333SOL     OW 4250   3.199   4.055   3.029  0.0311  0.7514  0.0883
  333SOL    HW1 4251   3.185   4.017   3.115  2.2704 -3.4227 -1.1246
  333SOL    HW2 4252   3.253   4.131   3.050 -0.0717  0.6424  0.7614
  333SOL     MW 4253   3.204   4.060   3.043  0.0004 -0.0018 -0.0051
  334SOL     OW 4254   1.242   1.411   0.418  0.6112  0.2096  0.0857
  334SOL    HW1 4255   1.221   1.441   0.330  0.3206 -0.2620 -0.0063
  334SOL    HW2 4256   1.297   1.333   0.412  0.9899  0.2940  1.8500
  334SOL     MW 4257   1.247   1.405   0.406  0.0004 -0.0018 -0.0051
  335SOL     OW 4258   1.378   0.722   3.106 -0.0894  0.1121 -0.0302
  335SOL    HW1 4259   1.444   0.706   3.038 -0.1867 -0.2979 -0.0257
  335SOL    HW2 4260   1.296   0.707   3.059  0.4834  0.5775 -1.2438
  335SOL     MW 4261   1.376   0.718   3.091  0.0004 -0.0018 -0.0051
  336SOL     OW 4262   0.004   0.163   2.864  0.4185  0.3647 -0.2982
  336SOL    HW1 4263  -0.038   0.224   2.925 -0.0666  0.8714 -1.1253
  336SOL    HW2 4264   0.031   0.088   2.917  0.0707 -0.6223 -1.4656
  336SOL     MW 4265   0.002   0.161   2.879  0.0004 -0.0018 -0.0051
  337SOL     OW 4266   0.735   4.392   0.485  0.0219 -0.2321  0.2777
  337SOL    HW1 4267   0.704   4.322   0.544  1.9113 -0.9322  0.4845
  337SOL    HW2 4268   0.686   4.467   0.518 -0.9386 -0.5727 -0.3334
  337SOL     MW 4269   0.724   4.393   0.497  0.0004 -0.0018 -0.0051
  338SOL     OW 4270   4.067   4.920   0.115 -0.0942  0.1489 -0.6538
  338SOL    HW1 4271   4.135   4.866   0.076  0.9896 -0.0578  1.4002
  338SOL    HW2 4272   3.989   4.865   0.120 -0.2305  0.4305  0.7126
  338SOL     MW 4273   4.066   4.906   0.111  0.0004 -0.0018 -0.0051
  339SOL     OW 4274   1.486   2.037   0.198 -0.7779  0.2061 -0.2215
  339SOL    HW1 4275   1.572   2.040   0.240 -0.8810 -0.1483  0.0215
  339SOL    HW2 4276   1.427   1.994   0.260 -0.2727  1.1492  0.9573
  339SOL     MW 4277   1.489   2.032   0.212  0.0004 -0.0018 -0.0051
  340SOL     OW 4278   3.734   4.801   3.027  0.0678  0.9041  0.1578
  340SOL    HW1 4279   3.726   4.720   2.977  0.7678 -0.0512  1.5041
  340SOL    HW2 4280   3.788   4.864   2.980  1.8140 -0.9622 -0.4638
  340SOL     MW 4281   3.740   4.799   3.014  0.0004 -0.0018 -0.0051
  341SOL     OW 4282   3.915   3.418   0.178 -0.0054 -0.1230 -0.4226
  341SOL    HW1 4283   3.992   3.473   0.165  0.6225 -0.7961  0.3309
  341SOL    HW2 4284   3.960   3.335   0.163 -0.3190 -0.4492  0.3701
  341SOL     MW 4285   3.931   3.415   0.175  0.0004 -0.0018 -0.0051
  342SOL     OW 4286   1.799   0.058   0.268 -0.0290  0.2864  0.6083
  342SOL    HW1 4287   1.861   0.122   0.233 -0.2746  0.4442  0.4586
  342SOL    HW2 4288   1.793   0.085   0.360 -0.6185 -0.3920  0.7751
  342SOL     MW 4289   1.806   0.070   0.276  0.0004 -0.0018 -0.0051
  343SOL     OW 4290   1.542   4.507   0.044  0.3317  0.2790  0.5569
  343SOL    HW1 4291   1.474   4.445   0.072 -1.5032  2.2890  0.8559
  343SOL    HW2 4292   1.611   4.493   0.109  1.1725 -1.8082 -0.6595
  343SOL     MW 4293   1.542   4.497   0.056  0.0004 -0.0018 -0.0051
  344SOL     OW 4294   1.834   0.095   0.572 -0.0457 -0.1353 -0.0935
  344SOL    HW1 4295   1.794   0.182   0.573  0.8534  0.3095  1.4863
  344SOL    HW2 4296   1.770   0.045   0.623  0.3209 -0.1652  0.3454
  344SOL     MW 4297   1.820   0.100   0.579  0.0004 -0.0018 -0.0051
  345SOL     OW 4298   1.125   1.483   0.161 -0.2793  1.1752 -0.5867
  345SOL    HW1 4299   1.053   1.437   0.118 -0.6528  0.4595  0.7607
  345SOL    HW2 4300   1.200   1.462   0.105 -0.3326 -0.7622  0.0193
  345SOL     MW 4301   1.125   1.474   0.148  0.0004 -0.0018 -0.0051
  346SOL     OW 4302   3.658   3.512   0.111 -0.1011  0.0192  0.0148
  346SOL    HW1 4303   3.747   3.489   0.139 -0.1686 -1.4526 -0.8675
  346SOL    HW2 4304   3.613   3.430   0.132  0.8212 -0.6218 -0.4170
  346SOL     MW 4305   3.664   3.498   0.118  0.0004 -0.0018 -0.0051
  347SOL     OW 4306   3.398   4.236   3.092 -0.1290 -0.0033 -0.1552
  347SOL    HW1 4307   3.482   4.190   3.096  0.3279  0.5531 -2.0955
  347SOL    HW2 4308   3.429   4.325   3.076  0.9206 -0.0222  1.5732
  347SOL     MW 4309   3.413   4.242   3.090  0.0004 -0.0018 -0.0051
  348SOL     OW 4310   1.330   1.841   0.368  0.5311 -0.7810  0.2870
  348SOL    HW1 4311   1.246   1.807   0.338 -0.7050 -0.0239  2.6716
  348SOL    HW2 4312   1.329   1.827   0.463  1.1112 -0.7912  0.2959
  348SOL     MW 4313   1.319   1.835   0.377  0.0004 -0.0018 -0.0051
  349SOL     OW 4314   1.384   3.718   0.165  0.3610 -0.6153  0.2601
  349SOL    HW1 4315   1.442   3.780   0.120 -1.1550  0.2152 -0.6593
  349SOL    HW2 4316   1.439   3.681   0.234  1.5737  0.4525 -0.0814
  349SOL     MW 4317   1.399   3.722   0.168  0.0004 -0.0018 -0.0051
  350SOL     OW 4318   3.160   3.098   0.081  0.0122  0.3301  0.3731
  350SOL    HW1 4319   3.152   3.020   0.136 -0.0529  0.0661 -0.0047
  350SOL    HW2 4320   3.163   3.052  -0.003 -0.4590 -0.3244  0.6984
  350SOL     MW 4321   3.159   3.081   0.077  0.0004 -0.0018 -0.0051
  351SOL     OW 4322   1.970   4.964   0.300 -0.5796 -0.3273 -0.8376
  351SOL    HW1 4323   1.895   5.019   0.281 -1.0465 -1.1861 -1.5189
  351SOL    HW2 4324   2.009   5.002   0.379  0.9992 -2.8553 -0.2639
  351SOL     MW 4325   1.966   4.976   0.308  0.0004 -0.0018 -0.0051
  352SOL     OW 4326   0.437   0.682   3.109 -0.1879  0.9416  0.1748
  352SOL    HW1 4327   0.392   0.759   3.074 -0.5217  0.1819 -1.0990
  352SOL    HW2 4328   0.385   0.614   3.067 -0.7288  0.3952  1.6509
  352SOL     MW 4329   0.424   0.684   3.099  0.0004 -0.0018 -0.0051
  353SOL     OW 4330   4.645   4.055   0.319  0.4833 -0.2595  0.5050
  353SOL    HW1 4331   4.614   4.104   0.395 -0.3814  0.2688 -0.1633
  353SOL    HW2 4332   4.613   3.965   0.327 -2.9627  0.4746 -2.4146
  353SOL     MW 4333   4.637   4.050   0.330  0.0004 -0.0018 -0.0051
  354SOL     OW 4334   0.532   4.544   0.083 -0.0245 -0.3730  0.1416
  354SOL    HW1 4335   0.438   4.530   0.092 -0.0055 -1.1190 -0.7117
  354SOL    HW2 4336   0.547   4.506  -0.004 -2.3492 -0.9723 -0.0689
  354SOL     MW 4337   0.522   4.537   0.073  0.0004 -0.0018 -0.0051
  355SOL     OW 4338   1.220   3.650   3.078  0.3402 -0.0755  0.6774
  355SOL    HW1 4339   1.258   3.665   3.165  1.0079  0.2667  0.3325
  355SOL    HW2 4340   1.231   3.735   3.035 -0.2156 -0.5830 -0.5145
  355SOL     MW 4341   1.227   3.663   3.084  0.0004 -0.0018 -0.0051
  356SOL     OW 4342   4.098   4.283   2.842  0.2404  0.2306 -0.5119
  356SOL    HW1 4343   4.084   4.376   2.826  0.7702  0.1755 -1.3637
  356SOL    HW2 4344   4.130   4.255   2.756  0.2639  0.8473 -0.7074
  356SOL     MW 4345   4.100   4.292   2.828  0.0004 -0.0018 -0.0051
  357SOL     OW 4346   0.743   3.480   2.892  0.2149  0.6176 -0.0214
  357SOL    HW1 4347   0.718   3.553   2.835 -0.3804  0.8915  0.5704
  357SOL    HW2 4348   0.817   3.523   2.936  2.5104 -1.0980 -1.9252
  357SOL     MW 4349   0.750   3.495   2.890  0.0004 -0.0018 -0.0051
  358SOL     OW 4350   4.885   4.163   0.229  0.2074  0.0181 -0.1060
  358SOL    HW1 4351   4.933   4.090   0.188 -0.0951  0.3229 -1.0227
  358SOL    HW2 4352   4.803   4.118   0.246  0.1928 -0.4135 -1.1782
  358SOL     MW 4353   4.881   4.147   0.226  0.0004 -0.0018 -0.0051
  359SOL     OW 4354   2.031   3.794   2.880  0.2791  0.3731 -0.2222
  359SOL    HW1 4355   2.078   3.789   2.964 -3.1621  1.6088  1.9891
  359SOL    HW2 4356   2.100   3.781   2.815 -0.5218 -0.6967 -0.8794
  359SOL     MW 4357   2.046   3.792   2.883  0.0004 -0.0018 -0.0051
  360SOL     OW 4358   0.239   0.533   3.015 -0.0640 -0.2117  0.3554
  360SOL    HW1 4359   0.175   0.555   3.084 -1.7380 -0.0315 -1.1916
  360SOL    HW2 4360   0.194   0.542   2.932  0.5235 -2.6062 -0.2911
  360SOL     MW 4361   0.224   0.537   3.013  0.0004 -0.0018 -0.0051
  361SOL     OW 4362   1.814   3.921   2.756 -0.1830  0.3791  0.1939
  361SOL    HW1 4363   1.829   4.011   2.786  1.5075  0.0128  0.5509
  361SOL    HW2 4364   1.892   3.882   2.796  1.1209  1.2578 -1.3778
  361SOL     MW 4365   1.826   3.928   2.765  0.0004 -0.0018 -0.0051
  362SOL     OW 4366   2.531   4.057   0.143 -0.3201 -0.0983  0.1685
  362SOL    HW1 4367   2.579   4.137   0.120  0.7920 -1.1238 -1.2016
  362SOL    HW2 4368   2.441   4.063   0.112 -1.7281 -1.1894  3.5519
  362SOL     MW 4369   2.526   4.069   0.136  0.0004 -0.0018 -0.0051
  363SOL     OW 4370   3.951   2.818   3.033 -0.0980  0.0733  0.1069
  363SOL    HW1 4371   3.971   2.849   2.944 -1.3160  1.0656  0.1718
  363SOL    HW2 4372   3.885   2.882   3.056  0.7385  2.1904 -2.7483
  363SOL     MW 4373   3.945   2.830   3.024  0.0004 -0.0018 -0.0051
  364SOL     OW 4374   1.384   1.184   0.385 -0.4546  0.2094 -0.4606
  364SOL    HW1 4375   1.352   1.096   0.406  0.1167  0.1855  0.3775
  364SOL    HW2 4376   1.468   1.190   0.430 -0.0933  0.5128 -1.1638
  364SOL     MW 4377   1.391   1.173   0.394  0.0004 -0.0018 -0.0051
  365SOL     OW 4378   3.377   4.081   0.397  0.1518  0.0005 -0.1135
  365SOL    HW1 4379   3.424   4.156   0.434 -1.5774  1.7420 -1.2095
  365SOL    HW2 4380   3.444   4.036   0.347 -0.4246 -3.6192  2.0133
  365SOL     MW 4381   3.392   4.085   0.395  0.0004 -0.0018 -0.0051
  366SOL     OW 4382   0.063   5.002   0.148  0.4033  0.0375 -0.0467
  366SOL    HW1 4383   0.049   5.036   0.060 -2.4141  1.1882  0.7319
  366SOL    HW2 4384  -0.027   4.978   0.171  0.3728 -0.2620 -0.4664
  366SOL     MW 4385   0.050   5.003   0.139  0.0004 -0.0018 -0.0051
  367SOL     OW 4386   0.804   2.538   3.105  0.2224  0.1704  0.2525
  367SOL    HW1 4387   0.803   2.594   3.182  0.8205  0.6779 -0.0944
  367SOL    HW2 4388   0.873   2.474   3.124  0.7236  0.7040  0.2592
  367SOL     MW 4389   0.813   2.537   3.117  0.0004 -0.0018 -0.0051
  368SOL     OW 4390   3.178   2.952   2.991  0.0461  0.6631  0.5091
  368SOL    HW1 4391   3.251   2.896   3.019 -0.0263 -0.1839 -0.8796
  368SOL    HW2 4392   3.106   2.893   3.016  1.9636 -1.2792  1.8651
  368SOL     MW 4393   3.178   2.937   2.998  0.0004 -0.0018 -0.0051
  369SOL     OW 4394   0.805   2.549   2.796 -0.0421 -0.8646 -0.4311
  369SOL    HW1 4395   0.750   2.531   2.873  0.4248  1.2219  0.4519
  369SOL    HW2 4396   0.838   2.462   2.770 -0.6364 -1.5353  0.9499
  369SOL     MW 4397   0.802   2.535   2.803  0.0004 -0.0018 -0.0051
  370SOL     OW 4398   4.697   2.729   3.090  0.2954  0.3476 -0.3799
  370SOL    HW1 4399   4.656   2.759   3.009  1.5906 -1.2853 -1.7189
  370SOL    HW2 4400   4.626   2.712   3.152  1.3008 -0.9385  0.4576
  370SOL     MW 4401   4.682   2.731   3.088  0.0004 -0.0018 -0.0051
  371SOL     OW 4402   1.280   2.218   0.163  0.3791  0.1024  0.0626
  371SOL    HW1 4403   1.362   2.176   0.190 -0.5431 -1.4584  0.5223
  371SOL    HW2 4404   1.223   2.148   0.133  1.4908  0.3378 -2.9571
  371SOL     MW 4405   1.284   2.203   0.163  0.0004 -0.0018 -0.0051
  372SOL     OW 4406   3.820   3.828   2.842 -0.1047 -0.0706 -0.2761
  372SOL    HW1 4407   3.882   3.872   2.901  0.4689  0.2659 -1.1239
  372SOL    HW2 4408   3.797   3.747   2.887  0.4839  0.2842  0.6909
  372SOL     MW 4409   3.825   3.823   2.856  0.0004 -0.0018 -0.0051
  373SOL     OW 4410   0.850   0.794   0.065  0.1109  0.5285  0.5643
  373SOL    HW1 4411   0.864   0.730  -0.005  2.9943  1.4957  0.1255
  373SOL    HW2 4412   0.907   0.865   0.035  0.7936 -0.9753 -2.0563
  373SOL     MW 4413   0.859   0.795   0.052  0.0004 -0.0018 -0.0051
  374SOL     OW 4414   5.042   3.390   3.065 -0.1979  0.1601  0.4054
  374SOL    HW1 4415   5.137   3.380   3.060 -0.2671 -0.2878 -0.1230
  374SOL    HW2 4416   5.010   3.307   3.028 -0.0634 -0.4135  1.5257
  374SOL     MW 4417   5.050   3.378   3.060  0.0004 -0.0018 -0.0051
  375SOL     OW 4418   0.836   3.483   0.131 -0.4767  0.6405 -0.4644
  375SOL    HW1 4419   0.900   3.458   0.198 -0.8617 -1.6011 -0.8542
  375SOL    HW2 4420   0.850   3.408   0.074  1.7972 -0.1922  1.0735
  375SOL     MW 4421   0.846   3.470   0.132  0.0004 -0.0018 -0.0051
  376SOL     OW 4422   4.736   4.309   3.086  0.4213  0.0972  0.0976
  376SOL    HW1 4423   4.743   4.348   3.173  1.4539 -0.2245  0.1710
  376SOL    HW2 4424   4.664   4.358   3.048  0.5105  0.3350  0.2388
  376SOL     MW 4425   4.727   4.320   3.092  0.0004 -0.0018 -0.0051
  377SOL     OW 4426   1.620   2.646   3.053  0.2510 -0.3328 -0.1868
  377SOL    HW1 4427   1.656   2.700   2.982  1.6501 -0.5857  0.3011
  377SOL    HW2 4428   1.555   2.702   3.096  1.7109 -0.2943  2.1476
  377SOL     MW 4429   1.616   2.661   3.049  0.0004 -0.0018 -0.0051
  378SOL     OW 4430   4.159   5.116   0.311 -0.0331  0.1748  0.1180
  378SOL    HW1 4431   4.250   5.102   0.338  0.0944 -1.2754 -0.9278
  378SOL    HW2 4432   4.142   5.040   0.255 -0.2159  0.2667  0.0466
  378SOL     MW 4433   4.169   5.104   0.307  0.0004 -0.0018 -0.0051
  379SOL     OW 4434   0.119   2.220   3.043  0.1471 -0.1594  0.2798
  379SOL    HW1 4435   0.036   2.198   3.086 -1.4289  1.4034 -1.7419
  379SOL    HW2 4436   0.159   2.285   3.101  0.1739 -0.3371  0.4607
  379SOL     MW 4437   0.113   2.226   3.057  0.0004 -0.0018 -0.0051
  380SOL     OW 4438   0.604   0.773   0.173  0.2607  0.1137 -0.0973
  380SOL    HW1 4439   0.543   0.754   0.101 -1.8271 -1.4792  1.9674
  380SOL    HW2 4440   0.686   0.785   0.123 -0.5658 -1.6468 -2.0375
  380SOL     MW 4441   0.607   0.772   0.157  0.0004 -0.0018 -0.0051
  381SOL     OW 4442   4.102   4.816   2.885 -0.1268 -0.6602  0.7200
  381SOL    HW1 4443   4.069   4.734   2.922 -1.6815 -0.3988 -0.0245
  381SOL    HW2 4444   4.029   4.877   2.892 -1.5781 -1.9905 -1.7128
  381SOL     MW 4445   4.088   4.813   2.891  0.0004 -0.0018 -0.0051
  382SOL     OW 4446   0.402   4.185   0.022  0.3563 -0.1467 -0.1463
  382SOL    HW1 4447   0.376   4.101   0.060  1.3617 -0.7708 -0.7846
  382SOL    HW2 4448   0.497   4.194   0.031  0.3605  0.2225 -0.5108
  382SOL     MW 4449   0.411   4.175   0.028  0.0004 -0.0018 -0.0051
  383SOL     OW 4450   0.510   3.008   2.976  0.7974 -0.4031  0.3733
  383SOL    HW1 4451   0.541   3.098   2.985 -0.9281  0.1793  0.9230
  383SOL    HW2 4452   0.568   2.973   2.909  0.2740  2.1019 -1.5491
  383SOL     MW 4453   0.522   3.016   2.968  0.0004 -0.0018 -0.0051
  384SOL     OW 4454   0.246   2.199   0.230 -0.1808 -0.1924  0.0024
  384SOL    HW1 4455   0.255   2.277   0.176 -0.8847 -0.8837 -1.1754
  384SOL    HW2 4456   0.321   2.146   0.204 -1.6751 -2.2118 -0.3970
  384SOL     MW 4457   0.257   2.202   0.219  0.0004 -0.0018 -0.0051
  385SOL     OW 4458   4.499   4.466   3.053  0.2093  0.2431  0.0434
  385SOL    HW1 4459   4.424   4.409   3.039 -0.1390  0.7221 -0.0668
  385SOL    HW2 4460   4.471   4.553   3.023 -0.5860 -0.3133 -0.8533
  385SOL     MW 4461   4.486   4.470   3.047  0.0004 -0.0018 -0.0051
  386SOL     OW 4462   1.561   1.334   2.913 -0.1886  0.3829 -0.4017
  386SOL    HW1 4463   1.484   1.307   2.963 -1.1626  1.4618 -1.2459
  386SOL    HW2 4464   1.614   1.255   2.918 -1.8992 -0.8117 -0.0049
  386SOL     MW 4465   1.557   1.320   2.920  0.0004 -0.0018 -0.0051
  387SOL     OW 4466   3.623   4.075   0.006  0.1585  0.1863 -0.2477
  387SOL    HW1 4467   3.616   4.027  -0.076 -2.6056 -0.8946  0.5020
  387SOL    HW2 4468   3.594   4.011   0.071  0.1823 -0.3590 -0.7694
  387SOL     MW 4469   3.619   4.060   0.004  0.0004 -0.0018 -0.0051
  388SOL     OW 4470   4.169   2.931   0.041 -0.4564 -0.1086  0.1891
  388SOL    HW1 4471   4.209   2.856   0.084  0.6840 -0.1190 -0.8220
  388SOL    HW2 4472   4.095   2.891  -0.006  0.5837 -0.2550 -1.4007
  388SOL     MW 4473   4.164   2.916   0.041  0.0004 -0.0018 -0.0051
  389SOL     OW 4474   0.805   2.115   2.836 -0.3126 -0.2650  0.4540
  389SOL    HW1 4475   0.718   2.075   2.832 -0.6395  0.4727  0.0016
  389SOL    HW2 4476   0.815   2.148   2.746  0.2154 -2.9169 -0.5790
  389SOL     MW 4477   0.795   2.114   2.823  0.0004 -0.0018 -0.0051
  390SOL     OW 4478   0.264   3.927   3.109  0.2612 -0.8605 -0.2447
  390SOL    HW1 4479   0.215   3.883   3.178 -0.0409  1.7586  1.3533
  390SOL    HW2 4480   0.329   3.870   3.068  1.6401  0.2293  0.3657
  390SOL     MW 4481   0.266   3.914   3.113  0.0004 -0.0018 -0.0051
  391SOL     OW 4482   1.054   3.257   2.925 -0.2456  0.3638 -0.1569
  391SOL    HW1 4483   0.962   3.270   2.950 -0.2376  0.5287 -0.2123
  391SOL    HW2 4484   1.046   3.169   2.888  1.2735  0.3329 -0.4431
  391SOL     MW 4485   1.041   3.247   2.924  0.0004 -0.0018 -0.0051
  392SOL     OW 4486   0.756   4.435   0.203 -0.1922  0.1436 -0.0150
  392SOL    HW1 4487   0.745   4.457   0.296 -2.5722  2.2743 -0.6811
  392SOL    HW2 4488   0.684   4.481   0.160 -0.2839  0.2792  0.2793
  392SOL     MW 4489   0.745   4.444   0.210  0.0004 -0.0018 -0.0051
   5.12686   5.12686   3.12803
