# Supplementary material for: Resolving liquid-to-glass transitions of water under soft nanoconfinement
Source: Nat Commun. 2026 May 8;17:6224. doi: 10.1038/s41467-026-72955-y (PMC13369869; doi:10.1038/s41467-026-72955-y)
Supplement: Supplementary file 3 — Supplementary Data 1 [file 41467_2026_72955_MOESM3_ESM.zip › 260K/sim5/initial.gro]

Lamellar phy in tip4pice water
 4489
    1phy    C35    1   3.520   0.889   1.593 -0.3290 -0.5392 -0.4332
    1phy    C33    2   3.529   1.032   1.653 -0.0882 -0.5493 -0.1584
    1phy    C34    3   3.444   1.121   1.557  0.0410  0.3669  0.2743
    1phy    C32    4   3.476   1.047   1.795 -0.6552  0.5356 -0.2002
    1phy    C31    5   3.560   1.136   1.883 -0.1773 -0.2555 -0.0948
    1phy    C30    6   3.475   1.162   2.008 -0.7110  0.2480 -0.0141
    1phy    C28    7   3.522   1.279   2.100 -0.4484 -0.9348 -0.0785
    1phy    C29    8   3.467   1.417   2.057  0.1889  0.0182  0.4872
    1phy    C27    9   3.458   1.261   2.234 -0.3307 -0.3160  0.0751
    1phy    C26   10   3.539   1.187   2.338  0.3533  0.9186  0.6252
    1phy    C25   11   3.479   1.195   2.480 -0.3834 -0.3383 -0.2165
    1phy    C23   12   3.543   1.112   2.597 -0.0854 -0.0562 -0.0030
    1phy    C24   13   3.533   1.183   2.726 -0.3473  0.1095 -0.3167
    1phy    C22   14   3.482   0.973   2.620  0.5063 -0.3235 -0.2017
    1phy    C21   15   3.568   0.850   2.593 -0.4360  0.5202 -0.5058
    1phy    C20   16   3.488   0.721   2.616 -0.2174  0.1092  0.9069
    1phy    C18   17   3.564   0.593   2.678  0.2126  0.7337  0.4862
    1phy    O01   18   3.612   0.613   2.810 -0.2697  0.4495 -0.7793
    1phy    H01   19   3.613   0.535   2.862 -0.4694  0.6547 -0.4647
    1phy    C19   20   3.434   0.508   2.694  0.0638  0.0935  0.1478
    1phy    C13   21   3.681   0.531   2.587  0.3707  0.0181  0.0578
    1phy     H3   22   3.647   0.529   2.480 -0.0701  1.1721  0.1580
    1phy    O33   23   3.701   0.388   2.609  0.4560 -0.5193  0.0015
    1phy    H1B   24   3.740   0.373   2.694  0.7085 -1.3505 -0.2473
    1phy    C12   25   3.819   0.598   2.585  0.6631 -0.0517 -0.1146
    1phy    O11   26   3.893   0.592   2.704  0.2402  0.2825 -0.1426
    1phy    H1A   27   3.846   0.642   2.768  2.5678  0.4306  1.5878
    2phy    C35   28   0.173   5.041   1.705 -0.6077  0.6152  0.3802
    2phy    C33   29   0.047   5.080   1.629  0.6263  0.2236  0.2344
    2phy    C34   30  -0.043   4.958   1.636  0.4349  0.4022  0.0938
    2phy    C32   31  -0.021   5.203   1.699  0.1822 -0.1044 -0.1568
    2phy    C31   32  -0.036   5.318   1.595  0.0744 -0.6373 -0.8493
    2phy    C30   33  -0.089   5.442   1.662 -0.0141 -0.3040  0.1907
    2phy    C28   34  -0.112   5.570   1.575 -0.5544  0.6045  0.1379
    2phy    C29   35  -0.250   5.625   1.615 -0.6508  0.2392 -0.1274
    2phy    C27   36  -0.011   5.685   1.594  0.7143 -0.1605 -0.4190
    2phy    C26   37   0.036   5.751   1.460  0.0193 -0.2956 -0.1742
    2phy    C25   38   0.130   5.873   1.483 -0.3696  0.1013  0.0045
    2phy    C23   39   0.169   5.966   1.366  0.0788  0.5531  0.4101
    2phy    C24   40   0.176   6.108   1.406 -0.2743 -0.7393 -0.3598
    2phy    C22   41   0.288   5.919   1.286  0.2954  0.3583  0.4796
    2phy    C21   42   0.300   5.962   1.139  0.1317 -0.1641  0.1213
    2phy    C20   43   0.425   5.923   1.070  0.3926  0.0623  0.1607
    2phy    C18   44   0.435   5.960   0.916  0.2598  0.1384  0.0050
    2phy    O01   45   0.337   5.877   0.851  0.0076 -0.0718  0.0762
    2phy    H01   46   0.256   5.909   0.885 -0.2458  0.1555 -0.7043
    2phy    C19   47   0.581   5.907   0.888 -0.0786  0.6842 -0.0379
    2phy    C13   48   0.424   6.116   0.880 -0.2770  0.1187  0.3026
    2phy     H3   49   0.315   6.137   0.897  0.0191  1.6174  0.4790
    2phy    O33   50   0.475   6.210   0.976 -0.2910 -0.2242  0.1599
    2phy    H1B   51   0.545   6.165   1.019  1.5835  0.5650 -1.8274
    2phy    C12   52   0.388   6.170   0.737  0.1191  0.9831  0.0017
    2phy    O11   53   0.485   6.242   0.663  0.0729  0.4436  0.2219
    2phy    H1A   54   0.478   6.329   0.696  0.2852  0.3229  0.5995
    3phy    C35   55   4.891   0.741   1.196 -0.0284 -0.8571  0.0657
    3phy    C33   56   4.792   0.837   1.275  0.1735 -0.1442  0.1880
    3phy    C34   57   4.857   0.976   1.301  0.0877 -0.2325 -0.5072
    3phy    C32   58   4.657   0.865   1.203 -0.1725 -0.4510  0.4003
    3phy    C31   59   4.565   0.745   1.198 -0.4379 -0.5067  0.1988
    3phy    C30   60   4.440   0.779   1.105 -0.7629 -0.0834  0.2922
    3phy    C28   61   4.330   0.673   1.096 -0.2693 -1.1739 -0.4114
    3phy    C29   62   4.204   0.720   1.163  0.4563 -0.3463  0.0229
    3phy    C27   63   4.295   0.628   0.952  0.5275  0.2666  0.6075
    3phy    C26   64   4.360   0.503   0.895  0.4912  0.1009  0.0045
    3phy    C25   65   4.330   0.491   0.745 -0.7272 -0.2306  0.7327
    3phy    C23   66   4.394   0.370   0.674 -0.2907 -0.3785  0.4948
    3phy    C24   67   4.306   0.247   0.685 -0.1715  0.0881 -0.0451
    3phy    C22   68   4.404   0.407   0.524  0.1851  0.2233 -0.4675
    3phy    C21   69   4.535   0.356   0.454 -0.0561 -0.1922 -0.0212
    3phy    C20   70   4.537   0.395   0.305 -0.2024 -0.1371  0.2395
    3phy    C18   71   4.677   0.415   0.235 -0.0734  0.0832 -0.7240
    3phy    O01   72   4.751   0.508   0.316 -0.5641  0.1297 -0.4245
    3phy    H01   73   4.692   0.550   0.375 -1.8442 -1.4237 -0.5318
    3phy    C19   74   4.641   0.487   0.102  0.2903  0.2957 -0.0838
    3phy    C13   75   4.758   0.282   0.212  0.3241  0.1346 -0.4310
    3phy     H3   76   4.743   0.223   0.305 -1.3881 -2.6722 -2.3369
    3phy    O33   77   4.693   0.183   0.132 -0.0645 -0.6483  0.4452
    3phy    H1B   78   4.611   0.218   0.102  0.7333 -0.0456 -1.1500
    3phy    C12   79   4.915   0.256   0.236  0.6698  0.1666  0.2321
    3phy    O11   80   4.975   0.337   0.332 -0.4514  0.5476  0.3572
    3phy    H1A   81   4.921   0.413   0.346 -0.3973  0.8756 -1.0963
    4phy    C35   82   0.862   3.994   1.614  0.1912  0.0611 -0.5401
    4phy    C33   83   0.852   4.133   1.674 -0.5182 -0.1314  0.6205
    4phy    C34   84   0.910   4.234   1.572  0.2553  0.0977  0.4811
    4phy    C32   85   0.697   4.164   1.693  0.0052 -0.0108  0.4033
    4phy    C31   86   0.648   4.276   1.784  0.0576 -0.4063  0.2030
    4phy    C30   87   0.492   4.285   1.799  0.0708 -0.5667  0.0944
    4phy    C28   88   0.441   4.399   1.887 -0.0379  0.5563  0.1881
    4phy    C29   89   0.390   4.514   1.799 -0.1229  0.2108  0.3288
    4phy    C27   90   0.344   4.346   1.993 -0.0891 -0.2755  0.3426
    4phy    C26   91   0.351   4.419   2.131 -0.4356 -0.1564 -0.2943
    4phy    C25   92   0.231   4.385   2.222 -0.1243  0.3975 -0.1328
    4phy    C23   93   0.232   4.441   2.364 -0.2422 -0.5214  0.9332
    4phy    C24   94   0.083   4.482   2.388 -0.1754 -0.1302  0.1686
    4phy    C22   95   0.266   4.331   2.469  0.3914  1.0005  0.0728
    4phy    C21   96   0.358   4.347   2.584  0.1321  0.5401  0.2930
    4phy    C20   97   0.403   4.207   2.616 -0.1110  0.4570  0.1653
    4phy    C18   98   0.446   4.178   2.766 -0.5094  0.2928 -0.1609
    4phy    O01   99   0.351   4.224   2.864 -0.3367  0.2324  0.2557
    4phy    H01  100   0.380   4.193   2.948 -1.1894  0.7700  0.7688
    4phy    C19  101   0.453   4.018   2.783  0.1140 -0.4951  0.5788
    4phy    C13  102   0.594   4.246   2.795 -0.7247  0.3375  0.1126
    4phy     H3  103   0.656   4.251   2.701 -0.4375 -1.0967  0.1899
    4phy    O33  104   0.674   4.162   2.880  0.0459  0.1523  0.2102
    4phy    H1B  105   0.651   4.179   2.969  1.2906 -2.0335  1.0291
    4phy    C12  106   0.615   4.388   2.846  0.3265 -0.2650  0.6104
    4phy    O11  107   0.531   4.426   2.949  0.1857 -0.1175  0.6606
    4phy    H1A  108   0.442   4.403   2.930 -0.5216  2.8039 -0.0729
    5phy    C35  109   4.995   4.519   2.061  0.2226 -0.6520 -0.2296
    5phy    C33  110   4.989   4.495   1.912  0.0590 -0.5613 -0.6117
    5phy    C34  111   5.076   4.379   1.888  0.6492 -0.4251  0.8489
    5phy    C32  112   4.846   4.464   1.857  0.3169  0.1500 -0.1774
    5phy    C31  113   4.750   4.574   1.815  0.4494 -0.0055  0.5284
    5phy    C30  114   4.620   4.514   1.772 -0.1320 -0.3141 -0.0259
    5phy    C28  115   4.517   4.620   1.721  0.5199  0.2037 -0.0225
    5phy    C29  116   4.453   4.565   1.592 -0.3228 -0.0287 -0.2278
    5phy    C27  117   4.386   4.619   1.800 -0.2429 -0.0737  0.2388
    5phy    C26  118   4.372   4.721   1.909 -0.0262 -0.5465 -0.3885
    5phy    C25  119   4.219   4.727   1.954 -0.0938 -0.5941  0.3130
    5phy    C23  120   4.179   4.804   2.082 -0.4408 -0.3788 -0.0550
    5phy    C24  121   4.129   4.946   2.050 -0.0513  0.7429  0.3882
    5phy    C22  122   4.090   4.725   2.178  0.3095 -0.0196  0.0109
    5phy    C21  123   4.143   4.723   2.323 -0.2811 -0.5479 -0.7271
    5phy    C20  124   4.042   4.650   2.419 -0.2063  0.1890 -0.0259
    5phy    C18  125   4.062   4.656   2.572 -0.4872  0.3373  0.3654
    5phy    O01  126   4.075   4.795   2.615  0.0085 -0.7586  0.2400
    5phy    H01  127   4.019   4.861   2.581  0.6513 -0.3649 -0.0811
    5phy    C19  128   3.920   4.617   2.618  0.2260  0.1547  0.1581
    5phy    C13  129   4.175   4.555   2.635 -0.0672  0.2244  0.0992
    5phy     H3  130   4.153   4.453   2.596 -2.3412  1.9810 -3.8881
    5phy    O33  131   4.160   4.542   2.781 -0.1880 -0.6984 -0.2219
    5phy    H1B  132   4.130   4.622   2.820 -1.4864 -1.9438  1.4541
    5phy    C12  133   4.324   4.595   2.599  0.1918 -0.6223 -0.1546
    5phy    O11  134   4.392   4.677   2.688  0.7234  0.0752 -0.1026
    5phy    H1A  135   4.375   4.767   2.668  1.6601  0.3072  0.0937
    6phy    C35  136   0.356   1.631   1.783 -0.2930  0.1640  0.4245
    6phy    C33  137   0.245   1.728   1.745 -0.1249  0.9153  0.3905
    6phy    C34  138   0.181   1.788   1.869 -0.8090 -0.5277  0.1840
    6phy    C32  139   0.287   1.827   1.640  0.9355 -0.4372  0.2028
    6phy    C31  140   0.187   1.853   1.533  0.1208  0.2226  0.3601
    6phy    C30  141   0.227   1.971   1.443 -0.1724  0.3501 -0.4213
    6phy    C28  142   0.114   2.022   1.350 -0.1305 -0.0949  0.3907
    6phy    C29  143   0.031   2.138   1.411 -0.0886  0.3612  0.5705
    6phy    C27  144   0.183   2.070   1.220  0.1322  0.1899  0.1401
    6phy    C26  145   0.101   2.073   1.092 -0.3478  0.2077 -0.0784
    6phy    C25  146   0.189   2.129   0.979 -0.5800  0.3005  0.1864
    6phy    C23  147   0.131   2.145   0.842 -0.2291 -0.3875  0.4381
    6phy    C24  148   0.097   2.290   0.824 -0.0375 -0.2253 -0.1686
    6phy    C22  149   0.221   2.111   0.726  0.5036  0.3926  0.1810
    6phy    C21  150   0.184   1.984   0.646  0.5849 -0.4129 -0.0262
    6phy    C20  151   0.242   1.979   0.506 -0.3619 -0.4553  0.1653
    6phy    C18  152   0.209   1.862   0.411 -0.3091 -0.3017 -0.4656
    6phy    O01  153   0.202   1.735   0.485 -0.1329 -0.2693 -0.2274
    6phy    H01  154   0.288   1.707   0.509 -0.7095 -2.0428 -0.0837
    6phy    C19  155   0.318   1.854   0.302 -0.1912 -0.6151 -0.0223
    6phy    C13  156   0.056   1.872   0.362  0.6986  0.0533  0.7485
    6phy     H3  157  -0.008   1.889   0.453 -0.2872  0.0719  0.0760
    6phy    O33  158   0.019   1.992   0.291  0.0359 -0.2429  0.0167
    6phy    H1B  159   0.076   2.065   0.304 -2.0422  1.9216 -2.0905
    6phy    C12  160  -0.029   1.753   0.305 -0.7945  0.8570 -0.2491
    6phy    O11  161  -0.029   1.650   0.402  0.2097  0.0549 -0.2359
    6phy    H1A  162   0.053   1.654   0.446  0.3457  1.1120 -0.5565
    7phy    C35  163   0.179   4.931   2.064 -0.0998  0.4184  0.2996
    7phy    C33  164   0.323   4.953   2.126 -0.0756  0.0994 -0.3380
    7phy    C34  165   0.394   4.817   2.121  0.0868  0.1637 -0.0893
    7phy    C32  166   0.403   5.069   2.052  0.1631  0.5124 -0.3298
    7phy    C31  167   0.510   5.128   2.143  0.5822  0.4913 -0.2064
    7phy    C30  168   0.586   5.253   2.088 -0.6406 -0.3345  0.2534
    7phy    C28  169   0.669   5.334   2.196  0.4684  0.3659  0.1125
    7phy    C29  170   0.821   5.323   2.175  0.2416 -0.3650 -0.2682
    7phy    C27  171   0.621   5.480   2.186 -0.3749 -0.1748  0.0745
    7phy    C26  172   0.553   5.525   2.314  0.3575 -0.1403  0.3927
    7phy    C25  173   0.515   5.672   2.297  0.4076 -0.4434 -0.5929
    7phy    C23  174   0.445   5.760   2.405 -0.1200 -0.3460  0.1000
    7phy    C24  175   0.506   5.904   2.414  0.5851 -0.0277 -0.1536
    7phy    C22  176   0.292   5.759   2.388  0.5295  0.1321  0.5497
    7phy    C21  177   0.219   5.641   2.456  0.0679 -0.0741 -0.3809
    7phy    C20  178   0.069   5.654   2.440 -0.6409 -0.5864  0.1231
    7phy    C18  179  -0.038   5.547   2.495  0.3191 -0.0418 -1.0150
    7phy    O01  180  -0.008   5.523   2.633 -0.2526 -0.4130  0.2910
    7phy    H01  181  -0.045   5.438   2.648 -0.6419 -0.3893 -0.4678
    7phy    C19  182  -0.164   5.632   2.497  0.7256  0.4823 -0.1509
    7phy    C13  183  -0.051   5.405   2.417 -0.1907  0.3982 -0.9387
    7phy     H3  184  -0.061   5.425   2.307 -0.5990 -0.5385 -1.0863
    7phy    O33  185  -0.175   5.340   2.445 -0.7866  0.1492 -0.0797
    7phy    H1B  186  -0.227   5.399   2.497  0.2383  0.4030  0.6947
    7phy    C12  187   0.064   5.295   2.436  0.4873  0.0643 -0.2135
    7phy    O11  188   0.074   5.228   2.560 -0.2302  0.1077 -0.2286
    7phy    H1A  189   0.003   5.167   2.569  1.2777 -1.6029  0.7672
    8phy    C35  190   0.332   0.343   1.417  0.6941 -0.0245 -0.1975
    8phy    C33  191   0.470   0.267   1.432 -0.1847 -0.5400  0.0101
    8phy    C34  192   0.439   0.148   1.526  0.1409 -0.0477 -0.3531
    8phy    C32  193   0.531   0.218   1.299 -0.2238 -0.2852  0.1726
    8phy    C31  194   0.631   0.319   1.236 -0.3167 -0.4373 -0.6799
    8phy    C30  195   0.724   0.270   1.120  0.7368 -0.4661  0.4701
    8phy    C28  196   0.836   0.365   1.072  0.3883 -0.4709 -0.0161
    8phy    C29  197   0.972   0.347   1.140  0.3091 -0.2848 -0.1550
    8phy    C27  198   0.852   0.331   0.923  0.8375 -0.1137  0.0102
    8phy    C26  199   0.798   0.441   0.828  0.4431  0.1715 -0.4090
    8phy    C25  200   0.832   0.424   0.676  0.1998 -0.1887  0.6305
    8phy    C23  201   0.770   0.519   0.574 -0.6035 -0.7564 -0.0429
    8phy    C24  202   0.858   0.528   0.445  0.3745 -0.0150 -0.1796
    8phy    C22  203   0.629   0.465   0.544 -0.0289 -0.3729  0.6964
    8phy    C21  204   0.526   0.577   0.534 -0.3878  0.4863 -0.4031
    8phy    C20  205   0.381   0.523   0.529  0.1569 -0.5155  0.6485
    8phy    C18  206   0.273   0.629   0.494  0.1863 -0.2650 -0.1387
    8phy    O01  207   0.275   0.749   0.585 -0.6551  0.1385  0.1290
    8phy    H01  208   0.297   0.730   0.674  0.1758 -0.8078 -0.2622
    8phy    C19  209   0.147   0.553   0.531  0.0990 -0.1294  0.3433
    8phy    C13  210   0.268   0.681   0.344 -0.4044  0.0213  0.1715
    8phy     H3  211   0.359   0.747   0.339  1.0756 -1.8857  0.5679
    8phy    O33  212   0.316   0.583   0.246  0.2679  0.3244  0.3289
    8phy    H1B  213   0.342   0.631   0.169  2.2735  0.4813  1.0278
    8phy    C12  214   0.189   0.807   0.292  0.3414  0.1684  0.3601
    8phy    O11  215   0.163   0.907   0.381 -0.1706 -0.6063  0.6290
    8phy    H1A  216   0.151   0.876   0.469 -0.3976  0.2792  0.9144
    9phy    C35  217   4.120   1.595   2.002  0.2233 -0.1449  0.0298
    9phy    C33  218   4.034   1.471   2.028 -0.0226  0.6379  0.2497
    9phy    C34  219   3.887   1.507   2.020 -0.6392 -0.2481 -0.2232
    9phy    C32  220   4.082   1.357   1.944  0.6355 -0.2046  0.6021
    9phy    C31  221   4.124   1.241   2.029  0.0887  0.8722 -0.4444
    9phy    C30  222   4.234   1.144   1.981  0.3580  0.3628  0.1153
    9phy    C28  223   4.232   1.002   2.039 -0.1185 -0.5212 -1.1230
    9phy    C29  224   4.255   0.919   1.911  0.2021 -0.0442 -0.0958
    9phy    C27  225   4.338   0.983   2.149 -0.1895 -0.1011 -0.1109
    9phy    C26  226   4.329   0.849   2.227 -0.3088 -0.1958 -0.5894
    9phy    C25  227   4.427   0.859   2.343  0.2841 -0.7308  0.1231
    9phy    C23  228   4.466   0.723   2.408  0.3440  0.2177 -0.1149
    9phy    C24  229   4.618   0.697   2.409  0.0816 -0.0108  0.0013
    9phy    C22  230   4.411   0.723   2.552  0.5377  0.9826  0.2306
    9phy    C21  231   4.370   0.583   2.607  0.1914  0.2229 -0.2189
    9phy    C20  232   4.295   0.584   2.743  0.5385  0.0934  0.5250
    9phy    C18  233   4.283   0.447   2.825  0.4132  0.1261 -0.0606
    9phy    O01  234   4.412   0.387   2.831 -0.0554  0.2439 -0.7107
    9phy    H01  235   4.485   0.442   2.809 -0.6293  2.4251  2.1423
    9phy    C19  236   4.263   0.496   2.973  0.4731 -0.0429  0.5319
    9phy    C13  237   4.172   0.350   2.757 -0.1510 -0.1457 -0.0986
    9phy     H3  238   4.182   0.364   2.646  0.4417  0.5438  0.0322
    9phy    O33  239   4.040   0.399   2.776 -0.0111  0.0438 -0.2490
    9phy    H1B  240   4.023   0.475   2.724  1.8189 -0.8421 -2.2955
    9phy    C12  241   4.167   0.197   2.793  0.7827  0.1290 -1.1401
    9phy    O11  242   4.062   0.126   2.729 -0.0951  0.2171  0.1421
    9phy    H1A  243   3.989   0.184   2.717  1.4913  2.1434 -0.9137
   10phy    C35  244   4.811   0.815   1.777  0.0522  0.4811 -0.0762
   10phy    C33  245   4.681   0.879   1.830 -0.0521  0.0912 -0.3183
   10phy    C34  246   4.706   0.890   1.978 -0.1188 -0.1029  0.1516
   10phy    C32  247   4.655   1.021   1.772 -0.2622  0.0489 -0.5105
   10phy    C31  248   4.574   1.018   1.643  0.0931 -0.3409  0.2661
   10phy    C30  249   4.524   1.153   1.592  0.0953  0.0084  0.0740
   10phy    C28  250   4.463   1.156   1.456 -0.4004 -0.2975 -0.5593
   10phy    C29  251   4.311   1.187   1.463  0.0955  0.1455  0.1281
   10phy    C27  252   4.540   1.271   1.381  0.2160  0.5381 -0.3681
   10phy    C26  253   4.550   1.245   1.229 -0.6488  0.2491  0.1615
   10phy    C25  254   4.577   1.361   1.151 -0.4648 -0.0347  0.3365
   10phy    C23  255   4.619   1.327   1.007  0.0284  0.0571 -0.0278
   10phy    C24  256   4.562   1.428   0.906  0.0758 -0.0855 -0.6606
   10phy    C22  257   4.772   1.336   0.999  0.2750  0.1769 -0.2914
   10phy    C21  258   4.862   1.209   1.005  0.3664  0.0618 -0.0612
   10phy    C20  259   5.011   1.247   1.001 -0.6972 -0.4622 -0.1886
   10phy    C18  260   5.126   1.142   0.969  0.4383  0.2240  0.6278
   10phy    O01  261   5.134   1.056   1.087  0.3024 -0.0927  0.4310
   10phy    H01  262   5.140   1.103   1.168  1.1842 -0.8228  0.8120
   10phy    C19  263   5.259   1.221   0.982  0.2653 -0.1599  0.0943
   10phy    C13  264   5.107   1.059   0.833 -0.3832  0.5785  1.2765
   10phy     H3  265   5.015   0.999   0.856 -0.3553 -0.1422 -0.3452
   10phy    O33  266   5.055   1.125   0.719  0.1420  0.4648 -0.2215
   10phy    H1B  267   5.124   1.144   0.658  2.2143  0.2128  1.8998
   10phy    C12  268   5.165   0.917   0.788  0.0503 -0.3240 -0.3543
   10phy    O11  269   5.224   0.843   0.893  0.6844  0.5241  0.0243
   10phy    H1A  270   5.204   0.895   0.969  0.2400 -0.6496  0.7373
   11phy    C35  271   4.445   1.850   2.485 -0.4453  0.3575 -0.0543
   11phy    C33  272   4.396   1.710   2.517 -0.0066  0.7469  1.0370
   11phy    C34  273   4.377   1.626   2.388 -0.1824  1.0626  0.3079
   11phy    C32  274   4.494   1.641   2.613 -0.2908  0.1382  0.4249
   11phy    C31  275   4.427   1.597   2.743  0.2225  0.0426  0.5799
   11phy    C30  276   4.489   1.496   2.838  0.0984 -0.3377  0.0015
   11phy    C28  277   4.418   1.521   2.974  0.7934 -0.3006  0.1023
   11phy    C29  278   4.328   1.407   3.016  0.2352 -0.4802 -0.4357
   11phy    C27  279   4.521   1.552   3.082  0.3669 -0.5600 -0.0954
   11phy    C26  280   4.482   1.639   3.204 -0.0365  0.1821 -0.0652
   11phy    C25  281   4.609   1.680   3.282 -0.5147 -0.1021 -0.0656
   11phy    C23  282   4.574   1.761   3.409  0.2258 -0.3710  0.0227
   11phy    C24  283   4.552   1.669   3.537 -0.3487  0.2235 -0.0250
   11phy    C22  284   4.692   1.853   3.441  0.4631  0.2500  0.1009
   11phy    C21  285   4.687   1.993   3.385 -0.3675  0.0465  0.3012
   11phy    C20  286   4.796   2.070   3.453 -0.3789 -0.4557  0.1235
   11phy    C18  287   4.838   2.216   3.404 -0.4362 -0.2098 -0.8619
   11phy    O01  288   4.731   2.300   3.419  0.4237 -0.2769  0.2217
   11phy    H01  289   4.744   2.374   3.363 -2.2285  0.6980  0.7275
   11phy    C19  290   4.932   2.265   3.514 -0.1357 -0.3858 -0.2906
   11phy    C13  291   4.883   2.219   3.244  0.0214 -0.6402  0.6322
   11phy     H3  292   4.823   2.147   3.183  3.4292 -2.0568 -1.3119
   11phy    O33  293   5.014   2.167   3.220 -0.2322 -0.2451 -0.5483
   11phy    H1B  294   5.031   2.106   3.289  1.1665 -0.9605 -1.4962
   11phy    C12  295   4.874   2.356   3.167  0.5057  0.3551 -0.1911
   11phy    O11  296   4.767   2.447   3.202  0.1526  0.3807 -0.3047
   11phy    H1A  297   4.722   2.472   3.123 -1.2726  0.0717  0.3839
   12phy    C35  298   4.582   1.433   2.154  0.9062 -0.0344 -0.1222
   12phy    C33  299   4.693   1.334   2.200  0.2293  0.2323  0.3971
   12phy    C34  300   4.615   1.204   2.227 -0.5583 -0.1710  0.4323
   12phy    C32  301   4.810   1.317   2.100  0.1826  0.0115 -0.5765
   12phy    C31  302   4.948   1.332   2.173  0.0756 -0.1572  0.2618
   12phy    C30  303   5.057   1.394   2.082  0.1006 -0.0274  0.4207
   12phy    C28  304   5.201   1.380   2.147 -0.0068  0.1351  0.1585
   12phy    C29  305   5.308   1.368   2.034 -0.4897  0.1566 -0.5831
   12phy    C27  306   5.235   1.494   2.243  0.1893  0.0539 -0.1653
   12phy    C26  307   5.321   1.454   2.369 -0.4646  0.1548 -0.0278
   12phy    C25  308   5.317   1.561   2.480 -0.5310  0.1437 -0.4569
   12phy    C23  309   5.406   1.534   2.609  0.0753 -0.3944  0.3363
   12phy    C24  310   5.524   1.640   2.611  0.8715  0.2064 -0.2900
   12phy    C22  311   5.329   1.525   2.745 -0.2073 -0.3716  0.2289
   12phy    C21  312   5.405   1.454   2.859  0.1754 -0.3366 -0.0401
   12phy    C20  313   5.349   1.482   3.002 -0.0546  0.6473 -0.8646
   12phy    C18  314   5.439   1.449   3.132 -0.0686 -0.2937 -0.1679
   12phy    O01  315   5.551   1.541   3.124  0.0760  0.1441  0.6661
   12phy    H01  316   5.525   1.629   3.105  1.1698  0.2279 -0.5050
   12phy    C19  317   5.352   1.498   3.250  0.0499 -0.0186  0.5467
   12phy    C13  318   5.482   1.291   3.138  0.4934  0.3056 -0.5367
   12phy     H3  319   5.511   1.261   3.034 -0.4129  2.4450 -1.4482
   12phy    O33  320   5.376   1.198   3.173 -0.2972  0.1759 -0.0022
   12phy    H1B  321   5.360   1.202   3.265  0.8692 -2.4043  0.3868
   12phy    C12  322   5.611   1.246   3.226  0.3075 -0.5243 -0.3374
   12phy    O11  323   5.668   1.125   3.213 -0.2633  0.7276 -0.1272
   12phy    H1A  324   5.684   1.098   3.301  0.1540  1.7480  0.1221
   13phy    C35  325   0.453   3.592   1.696 -0.0696 -0.5869 -0.2106
   13phy    C33  326   0.309   3.567   1.654 -0.6951  0.4926 -0.2519
   13phy    C34  327   0.301   3.589   1.507  0.3041 -0.4165  0.4534
   13phy    C32  328   0.268   3.420   1.707  0.0158 -0.9921 -0.4667
   13phy    C31  329   0.119   3.383   1.713 -0.0331  0.2467  0.5651
   13phy    C30  330   0.088   3.248   1.765 -0.0084  0.1241  0.1766
   13phy    C28  331  -0.062   3.241   1.799  0.6698 -0.1737 -0.4818
   13phy    C29  332  -0.150   3.213   1.676 -0.0646  0.7601 -0.2990
   13phy    C27  333  -0.096   3.135   1.904 -0.2761  0.0578  0.5931
   13phy    C26  334  -0.065   3.152   2.054  0.8417 -0.3412 -0.0809
   13phy    C25  335  -0.158   3.055   2.142  0.0612 -0.1528 -0.3686
   13phy    C23  336  -0.134   3.061   2.295  0.5338  0.3791  0.0539
   13phy    C24  337  -0.176   3.204   2.353 -0.2588  0.4819 -0.2626
   13phy    C22  338  -0.201   2.939   2.360 -0.0748  0.3707  0.7586
   13phy    C21  339  -0.145   2.887   2.492 -0.2733  0.1131  0.1038
   13phy    C20  340  -0.236   2.779   2.542  0.3699 -0.1723  0.3201
   13phy    C18  341  -0.203   2.709   2.678 -0.1853  0.5002 -0.4562
   13phy    O01  342  -0.208   2.807   2.787  0.2341 -0.4133  0.1057
   13phy    H01  343  -0.274   2.870   2.765  0.2208 -0.6306 -0.4860
   13phy    C19  344  -0.324   2.619   2.706 -0.2799  0.3313 -0.2152
   13phy    C13  345  -0.061   2.627   2.684  0.1495  0.1306  0.5207
   13phy     H3  346  -0.040   2.575   2.587  1.8742  0.5818  0.6248
   13phy    O33  347  -0.064   2.513   2.770  0.2044  0.1060 -0.3478
   13phy    H1B  348  -0.092   2.546   2.853 -2.5216 -0.1965 -1.0245
   13phy    C12  349   0.076   2.699   2.701 -0.2497 -0.0308  0.1340
   13phy    O11  350   0.110   2.757   2.822  0.0629 -0.0121 -0.2504
   13phy    H1A  351   0.197   2.732   2.844  1.1101 -0.1845 -3.9444
   14phy    C35  352   0.783   3.871   1.194 -0.4380 -0.1665  0.3322
   14phy    C33  353   0.643   3.889   1.244  0.7057  0.9273  0.1489
   14phy    C34  354   0.628   3.809   1.370  0.1544  0.5104 -0.1658
   14phy    C32  355   0.606   4.039   1.261  0.1489  0.2456  0.2598
   14phy    C31  356   0.468   4.094   1.279 -0.0854  0.0664  0.3904
   14phy    C30  357   0.463   4.246   1.263 -0.3498 -0.1585 -0.3354
   14phy    C28  358   0.333   4.312   1.298  0.8369  0.1428 -0.0053
   14phy    C29  359   0.348   4.353   1.447 -0.3031  0.5479  0.4442
   14phy    C27  360   0.299   4.441   1.219 -0.5429 -0.4729  0.0166
   14phy    C26  361   0.235   4.425   1.081 -0.8811 -0.1215  0.3636
   14phy    C25  362   0.222   4.564   1.015 -0.1251 -0.2601  0.2357
   14phy    C23  363   0.159   4.552   0.876  0.6150 -0.2142  0.2438
   14phy    C24  364   0.082   4.676   0.843  0.2884  0.2311  0.1931
   14phy    C22  365   0.268   4.542   0.765  0.4098  0.0218 -0.3700
   14phy    C21  366   0.274   4.402   0.699 -0.3425  0.2809  0.4788
   14phy    C20  367   0.379   4.404   0.587  0.2804 -0.2859  0.3799
   14phy    C18  368   0.396   4.280   0.491  0.4613  0.1501  0.1571
   14phy    O01  369   0.445   4.172   0.567 -0.1966  0.0454  0.5550
   14phy    H01  370   0.533   4.187   0.596 -0.0970 -0.3427  0.4646
   14phy    C19  371   0.506   4.331   0.395 -0.4285  0.3659 -0.0377
   14phy    C13  372   0.268   4.237   0.403  0.0139 -1.0744  0.3848
   14phy     H3  373   0.190   4.219   0.481  0.9425  1.2040  1.9546
   14phy    O33  374   0.194   4.336   0.324 -0.2452  0.0545  0.1137
   14phy    H1B  375   0.225   4.338   0.235 -3.3731  1.5971 -1.0896
   14phy    C12  376   0.236   4.094   0.350 -1.1425  0.5354 -0.0057
   14phy    O11  377   0.286   3.997   0.446 -0.1459 -0.1856  0.2714
   14phy    H1A  378   0.344   4.040   0.506 -0.0962 -1.0658  0.8750
   15phy    C35  379   0.422   3.981   2.114 -0.2464 -0.6876 -0.5167
   15phy    C33  380   0.557   3.960   2.182 -0.1662 -0.0535  0.5351
   15phy    C34  381   0.618   3.822   2.143  0.0901 -0.3279 -0.1239
   15phy    C32  382   0.649   4.080   2.163 -0.0849  0.0519  0.1752
   15phy    C31  383   0.712   4.142   2.286 -0.7031  0.6684  0.4441
   15phy    C30  384   0.807   4.258   2.253 -0.3230  0.3196 -0.1445
   15phy    C28  385   0.839   4.334   2.381 -0.4578  0.0195  0.1878
   15phy    C29  386   0.985   4.313   2.415  0.4663 -0.0074  0.0801
   15phy    C27  387   0.817   4.487   2.356  0.0682 -0.1976  0.2579
   15phy    C26  388   0.749   4.573   2.462  0.3920  0.0663 -0.4605
   15phy    C25  389   0.742   4.723   2.435 -0.4972 -0.7864  0.4159
   15phy    C23  390   0.676   4.814   2.539 -0.1309 -0.3142 -0.8942
   15phy    C24  391   0.711   4.967   2.522 -0.1306 -0.1836  0.3514
   15phy    C22  392   0.517   4.807   2.527 -0.0374  0.0112  0.0213
   15phy    C21  393   0.434   4.815   2.654 -0.2910  0.5332  0.8133
   15phy    C20  394   0.285   4.812   2.636  0.2794 -0.4162 -0.2291
   15phy    C18  395   0.184   4.826   2.758  0.1865  0.2783 -0.0733
   15phy    O01  396   0.233   4.922   2.849  0.2947 -0.1371  0.1505
   15phy    H01  397   0.247   5.001   2.799  1.6371 -1.6698 -2.1057
   15phy    C19  398   0.055   4.886   2.695 -0.9126 -0.3694  0.1092
   15phy    C13  399   0.153   4.684   2.838  0.7034 -0.6233 -0.0866
   15phy     H3  400   0.133   4.606   2.760  2.0945 -0.0238 -1.0796
   15phy    O33  401   0.026   4.692   2.915  0.0697 -0.2681  0.2849
   15phy    H1B  402   0.029   4.649   2.998 -1.9270 -0.1337  0.4828
   15phy    C12  403   0.258   4.622   2.939  0.4892 -0.1001  0.0348
   15phy    O11  404   0.237   4.493   2.986  0.5946  0.2938  0.0862
   15phy    H1A  405   0.202   4.435   2.920  1.0095  0.9524 -0.7252
   16phy    C35  406   4.849   0.529   2.082  0.2756 -0.2687 -0.1899
   16phy    C33  407   4.776   0.400   2.059  0.3055 -0.3558 -0.0338
   16phy    C34  408   4.707   0.398   1.924  0.6755  0.0397 -0.0250
   16phy    C32  409   4.872   0.279   2.074 -0.8494 -0.5122  0.3049
   16phy    C31  410   4.811   0.146   2.119 -0.4314  0.1540  0.0767
   16phy    C30  411   4.908   0.028   2.088 -0.0528 -0.0559  0.2745
   16phy    C28  412   4.840  -0.105   2.122  0.5037  0.0785 -0.7688
   16phy    C29  413   4.835  -0.191   2.001  0.3827 -0.1732  0.2349
   16phy    C27  414   4.904  -0.169   2.249 -0.1369 -0.2804  0.0574
   16phy    C26  415   4.812  -0.260   2.339 -0.1428 -0.0238 -0.3320
   16phy    C25  416   4.874  -0.372   2.415  0.1127 -0.0947  0.0387
   16phy    C23  417   4.766  -0.461   2.487 -0.2528 -0.3508  0.4880
   16phy    C24  418   4.759  -0.599   2.426  0.2621  0.1820 -0.0040
   16phy    C22  419   4.810  -0.487   2.632  0.3239 -0.5507  0.2059
   16phy    C21  420   4.727  -0.413   2.741  0.1220  1.1191  0.0729
   16phy    C20  421   4.764  -0.433   2.892 -0.0662  0.0832 -0.1300
   16phy    C18  422   4.752  -0.317   2.993 -0.5734  0.6458  0.2126
   16phy    O01  423   4.621  -0.267   2.986  0.7547 -0.0549 -0.1295
   16phy    H01  424   4.598  -0.196   2.929  0.2951  0.0925  0.2330
   16phy    C19  425   4.752  -0.401   3.123  0.7448  0.2335  0.0054
   16phy    C13  426   4.861  -0.199   2.970  0.3804 -0.0209 -0.8022
   16phy     H3  427   4.862  -0.166   2.863 -2.8864 -0.7946 -1.1890
   16phy    O33  428   4.995  -0.256   2.992  0.0432  0.1130  0.0723
   16phy    H1B  429   5.017  -0.326   2.935  0.2668 -1.4398  1.9595
   16phy    C12  430   4.840  -0.061   3.049  0.0708  0.3930 -0.7362
   16phy    O11  431   4.798  -0.069   3.182 -0.1227 -0.0611 -0.4734
   16phy    H1A  432   4.772   0.018   3.205  0.3067  0.2976 -1.3035
   17phy    C35  433   4.371   3.502   1.769 -0.1827 -0.1424 -0.1013
   17phy    C33  434   4.504   3.572   1.748  0.2219  0.8320 -0.8019
   17phy    C34  435   4.594   3.475   1.690 -0.2533 -0.0528  0.6553
   17phy    C32  436   4.484   3.702   1.672 -0.1221  0.4848  0.6108
   17phy    C31  437   4.557   3.818   1.737 -0.0565  0.2820 -0.3784
   17phy    C30  438   4.548   3.945   1.654  0.6115 -0.4183 -0.8804
   17phy    C28  439   4.607   4.072   1.722 -0.0512  0.4909 -0.0249
   17phy    C29  440   4.669   4.163   1.613  0.4438  0.5063 -0.2028
   17phy    C27  441   4.496   4.159   1.795 -0.4371  0.1278 -0.1719
   17phy    C26  442   4.499   4.158   1.947  0.3496  0.0340  0.1226
   17phy    C25  443   4.376   4.233   1.999 -0.8048  0.3617 -0.5159
   17phy    C23  444   4.381   4.260   2.146  0.7679 -0.0934  0.3122
   17phy    C24  445   4.424   4.403   2.172  0.5842 -0.0220  0.4000
   17phy    C22  446   4.247   4.212   2.209 -0.9981  0.2898  0.2788
   17phy    C21  447   4.248   4.172   2.360 -0.1920  0.3096  0.1271
   17phy    C20  448   4.114   4.115   2.410 -0.4558 -0.3435 -0.1051
   17phy    C18  449   4.100   4.063   2.561  0.3111  0.2482 -0.5709
   17phy    O01  450   4.173   4.153   2.647  0.2118 -0.0432  0.0963
   17phy    H01  451   4.221   4.098   2.707 -2.2127 -2.2305  0.2203
   17phy    C19  452   3.950   4.088   2.587 -0.5654 -0.1687  0.1205
   17phy    C13  453   4.156   3.909   2.585  0.4353  0.2515  0.5977
   17phy     H3  454   4.249   3.892   2.526 -0.0001 -1.1723  0.3022
   17phy    O33  455   4.073   3.810   2.524 -0.2901  0.3579 -0.5099
   17phy    H1B  456   3.982   3.831   2.535 -0.4185  0.2439 -1.2760
   17phy    C12  457   4.206   3.869   2.736 -0.4014  0.0365  0.1130
   17phy    O11  458   4.273   3.978   2.798  0.7005 -0.0518  0.6419
   17phy    H1A  459   4.318   3.962   2.878 -1.5793  0.7902  2.1876
   18phy    C35  460   0.967   4.104   0.903  0.4997 -0.3646 -1.0935
   18phy    C33  461   1.074   4.035   0.822  1.5276 -0.0165 -0.2696
   18phy    C34  462   1.203   4.109   0.817 -0.1300 -0.0798 -0.3380
   18phy    C32  463   1.102   3.902   0.898 -0.1523  0.2703  0.4900
   18phy    C31  464   1.073   3.773   0.822 -0.5270 -0.4473 -0.0400
   18phy    C30  465   1.075   3.648   0.915  0.6370 -0.7028  0.4900
   18phy    C28  466   1.031   3.517   0.845  0.0632 -0.4233 -0.5584
   18phy    C29  467   1.111   3.400   0.907 -0.0193 -0.3974 -0.0749
   18phy    C27  468   0.876   3.504   0.864 -0.2911  0.2598  0.3214
   18phy    C26  469   0.798   3.397   0.779  0.0898  0.1197 -0.5032
   18phy    C25  470   0.645   3.406   0.810 -1.0452  0.3849  0.2734
   18phy    C23  471   0.553   3.318   0.718  0.1393 -0.0799  0.0682
   18phy    C24  472   0.530   3.184   0.785 -0.1199 -0.9816  0.1822
   18phy    C22  473   0.411   3.387   0.722  0.2034 -0.2600 -0.1924
   18phy    C21  474   0.374   3.476   0.601  0.0533  0.0698  0.0812
   18phy    C20  475   0.246   3.553   0.619  0.2707 -0.4685  0.0919
   18phy    C18  476   0.197   3.664   0.519  0.2860  0.4586  0.0353
   18phy    O01  477   0.304   3.759   0.502  0.2400  0.4068 -0.9246
   18phy    H01  478   0.283   3.848   0.480  0.3226  0.2047 -1.8599
   18phy    C19  479   0.088   3.740   0.597  0.4116 -0.3778 -0.2183
   18phy    C13  480   0.142   3.601   0.379  0.6443  0.7065  0.2691
   18phy     H3  481   0.229   3.542   0.340 -0.7297 -0.8964 -0.4676
   18phy    O33  482   0.053   3.487   0.395  0.0147 -0.1699 -0.4137
   18phy    H1B  483   0.071   3.439   0.474 -0.7471 -1.2937 -0.8883
   18phy    C12  484   0.142   3.674   0.239  0.6056  0.3245 -0.3828
   18phy    O11  485   0.238   3.779   0.239 -0.1919 -0.0954  0.4290
   18phy    H1A  486   0.217   3.839   0.308 -1.6402  0.6029 -0.5530
   19phy    C35  487   2.947   4.746   1.267 -0.0684  0.2071 -0.0632
   19phy    C33  488   2.966   4.620   1.348 -0.3207 -0.0164  0.4176
   19phy    C34  489   2.837   4.535   1.325 -0.1068  0.0321  0.0476
   19phy    C32  490   3.087   4.540   1.303 -0.3939  0.5075 -0.3321
   19phy    C31  491   3.236   4.582   1.308  0.4130 -0.3522 -0.0699
   19phy    C30  492   3.334   4.480   1.249 -0.0165 -0.0511  0.3659
   19phy    C28  493   3.488   4.507   1.278 -0.4039  0.0809  0.4669
   19phy    C29  494   3.523   4.464   1.416 -0.0828  0.2558  0.1018
   19phy    C27  495   3.582   4.427   1.179 -0.0436  0.0138 -0.4438
   19phy    C26  496   3.688   4.516   1.109  0.6599 -0.1561  0.1073
   19phy    C25  497   3.770   4.430   1.013  0.6640  0.3984  0.5601
   19phy    C23  498   3.921   4.464   1.012  0.6008  0.0762  0.1522
   19phy    C24  499   3.995   4.369   1.105  0.2084  0.3170 -0.1505
   19phy    C22  500   3.988   4.429   0.875 -0.0297 -0.0539  0.7113
   19phy    C21  501   3.979   4.536   0.766  0.4041  0.2624 -0.4082
   19phy    C20  502   4.076   4.524   0.645  0.2047  0.0777 -0.0152
   19phy    C18  503   4.079   4.646   0.540 -0.1908 -0.0786  0.4544
   19phy    O01  504   3.950   4.687   0.493 -0.4387  0.1348 -0.5712
   19phy    H01  505   3.956   4.780   0.489  2.7340 -0.0168 -1.9211
   19phy    C19  506   4.144   4.575   0.420 -0.4167 -0.3935 -0.0752
   19phy    C13  507   4.159   4.772   0.600  0.2283  0.0352 -0.0128
   19phy     H3  508   4.100   4.793   0.692 -1.0205 -2.9700 -0.0178
   19phy    O33  509   4.282   4.757   0.664  0.0623  0.3770 -0.1251
   19phy    H1B  510   4.308   4.668   0.680  0.4839  0.8812  2.5270
   19phy    C12  511   4.135   4.920   0.563  0.2145 -0.1780 -0.5542
   19phy    O11  512   4.025   4.947   0.475 -0.3827  0.0405  0.1439
   19phy    H1A  513   4.048   5.028   0.434 -1.3907 -1.2961 -3.3719
   20phy    C35  514   4.674   0.120   1.326 -0.5400 -0.1658  0.5591
   20phy    C33  515   4.653   0.266   1.335 -0.1218 -0.2251 -0.8793
   20phy    C34  516   4.677   0.328   1.197  0.5579  0.5561 -0.5552
   20phy    C32  517   4.511   0.303   1.379  0.5230 -0.3384 -0.0262
   20phy    C31  518   4.503   0.399   1.500 -0.2385  0.9035  0.1451
   20phy    C30  519   4.354   0.438   1.539 -0.2178  0.4657 -0.2930
   20phy    C28  520   4.345   0.537   1.656  0.1329 -0.1918 -0.1029
   20phy    C29  521   4.319   0.681   1.608 -0.2782 -0.0039 -0.2760
   20phy    C27  522   4.237   0.498   1.761 -0.1571  0.3031  0.4912
   20phy    C26  523   4.292   0.474   1.907 -0.5807 -0.5080  0.7742
   20phy    C25  524   4.185   0.438   2.002 -0.4027 -0.1857  0.2045
   20phy    C23  525   4.228   0.404   2.152  0.0881 -0.1534 -0.6431
   20phy    C24  526   4.106   0.444   2.243  0.1905 -0.3781 -0.3946
   20phy    C22  527   4.270   0.255   2.178  0.1491  0.6222  0.5079
   20phy    C21  528   4.348   0.225   2.304  0.1564 -0.2290 -0.5714
   20phy    C20  529   4.423   0.098   2.283 -0.3976  0.2473  0.2793
   20phy    C18  530   4.481   0.012   2.397 -0.1224  0.2603 -0.4815
   20phy    O01  531   4.371  -0.015   2.487 -0.6376 -0.1216 -0.0559
   20phy    H01  532   4.291   0.024   2.456 -0.0676  0.5660 -0.7149
   20phy    C19  533   4.502  -0.125   2.327  0.2133  0.0464  0.2698
   20phy    C13  534   4.614   0.069   2.469 -0.2372  0.9863  0.4960
   20phy     H3  535   4.693   0.082   2.391  0.7481 -0.8351  1.1095
   20phy    O33  536   4.679  -0.030   2.554 -0.1145 -0.0512  0.4213
   20phy    H1B  537   4.624  -0.038   2.630  1.4908 -0.3333  1.5905
   20phy    C12  538   4.615   0.203   2.551 -0.0562 -0.2071  0.2373
   20phy    O11  539   4.732   0.264   2.600 -0.0486  0.5611  0.2042
   20phy    H1A  540   4.702   0.336   2.653 -1.1490  0.1975  0.1151
   21phy    C35  541   0.058   4.062   1.684 -0.3388 -0.8220 -0.3559
   21phy    C33  542   0.013   3.926   1.748  0.3195 -0.3585 -0.7741
   21phy    C34  543   0.035   3.940   1.904  0.2133 -0.2073  0.0752
   21phy    C32  544  -0.126   3.878   1.699  0.6582 -0.2948 -0.0076
   21phy    C31  545  -0.117   3.793   1.575  0.6307  0.3113 -0.2724
   21phy    C30  546  -0.252   3.760   1.506  0.2999 -0.0651 -0.1815
   21phy    C28  547  -0.246   3.676   1.372  0.8318 -0.2743  0.0367
   21phy    C29  548  -0.239   3.527   1.413  0.4448 -0.2192 -0.1223
   21phy    C27  549  -0.360   3.709   1.284  0.0333 -0.4072  0.5343
   21phy    C26  550  -0.322   3.789   1.159  0.5838 -0.2465  0.2192
   21phy    C25  551  -0.422   3.764   1.040 -0.5425  0.0848  0.9979
   21phy    C23  552  -0.390   3.845   0.913  0.1270  0.4600 -0.0319
   21phy    C24  553  -0.291   3.766   0.833 -0.3701 -0.1026 -1.0814
   21phy    C22  554  -0.513   3.869   0.826 -0.4748 -0.5320  0.3932
   21phy    C21  555  -0.535   4.019   0.816 -0.0100  0.0637  0.3274
   21phy    C20  556  -0.678   4.047   0.758  0.2961  0.5144  0.1713
   21phy    C18  557  -0.726   4.198   0.736 -1.1331  0.4838 -0.7232
   21phy    O01  558  -0.758   4.269   0.853 -0.7203 -0.4112 -0.9021
   21phy    H01  559  -0.756   4.205   0.922 -0.1790 -0.4498 -0.9521
   21phy    C19  560  -0.863   4.174   0.668  0.1679  0.0529 -0.1017
   21phy    C13  561  -0.635   4.290   0.640  0.1392  0.1852  0.1854
   21phy     H3  562  -0.533   4.290   0.685 -0.7446 -0.2679  2.3026
   21phy    O33  563  -0.605   4.223   0.512  0.4988  0.0047  0.4301
   21phy    H1B  564  -0.677   4.229   0.452  0.3539 -1.0929  0.4825
   21phy    C12  565  -0.625   4.443   0.628 -0.0732 -0.4488 -0.1837
   21phy    O11  566  -0.702   4.515   0.728  0.1207 -0.0055  1.0107
   21phy    H1A  567  -0.745   4.456   0.786 -1.5158 -0.7386 -0.8409
   22phy    C35  568   1.285   3.385   1.225  0.2376  0.0197 -0.4342
   22phy    C33  569   1.287   3.466   1.353  0.4905  0.3072 -0.0035
   22phy    C34  570   1.178   3.410   1.446 -0.5386  0.1876 -0.2060
   22phy    C32  571   1.428   3.463   1.419  0.1450  0.1162  0.5049
   22phy    C31  572   1.518   3.583   1.389 -0.8789 -0.0078  0.2075
   22phy    C30  573   1.635   3.580   1.486  0.3871 -0.4652 -0.2140
   22phy    C28  574   1.734   3.699   1.465  0.2203 -0.8262 -0.0814
   22phy    C29  575   1.752   3.776   1.601 -0.8502 -0.0599  0.3749
   22phy    C27  576   1.863   3.644   1.395 -0.3491  0.2541 -0.5783
   22phy    C26  577   1.952   3.745   1.327  0.1707  0.6337 -0.1389
   22phy    C25  578   2.060   3.669   1.245 -0.1424 -0.2828 -0.1459
   22phy    C23  579   2.157   3.742   1.150  0.5793 -0.0454 -1.0734
   22phy    C24  580   2.285   3.653   1.138 -0.4172 -0.1309 -0.4798
   22phy    C22  581   2.105   3.768   1.010 -0.2874  0.6534 -0.0894
   22phy    C21  582   2.160   3.892   0.943 -0.3228 -0.7314 -0.0639
   22phy    C20  583   2.080   3.927   0.814  0.0318  0.3031 -0.4201
   22phy    C18  584   2.133   4.034   0.712 -0.3267  0.4115 -0.3691
   22phy    O01  585   2.180   4.148   0.784 -0.0022  0.5397 -0.6200
   22phy    H01  586   2.122   4.171   0.854 -0.2124 -0.5187 -0.4213
   22phy    C19  587   2.007   4.067   0.632 -0.0590 -0.0177  0.1089
   22phy    C13  588   2.251   3.974   0.615  0.2808 -0.5451 -0.0982
   22phy     H3  589   2.321   3.923   0.686 -0.1529 -0.8001  0.1528
   22phy    O33  590   2.227   3.856   0.528  0.2868  0.3116  0.1578
   22phy    H1B  591   2.294   3.859   0.463  0.0628  3.9052 -0.1218
   22phy    C12  592   2.377   4.061   0.580  0.7789 -0.2779 -0.4269
   22phy    O11  593   2.378   4.114   0.451 -0.2717  0.0081  0.2833
   22phy    H1A  594   2.450   4.083   0.400 -1.6133  1.2524 -2.6024
   23phy    C35  595   0.935   3.698   2.347 -0.1348 -0.4834 -0.2603
   23phy    C33  596   1.068   3.732   2.285 -0.7180 -0.3882  0.0988
   23phy    C34  597   1.135   3.612   2.219 -0.1317 -0.4577 -0.0399
   23phy    C32  598   1.047   3.851   2.193  0.0118 -0.0447  0.4162
   23phy    C31  599   1.172   3.944   2.166 -0.4957 -0.0327  0.1721
   23phy    C30  600   1.143   4.045   2.056  0.1689  0.5856  0.1591
   23phy    C28  601   1.262   4.124   1.994  0.2846  0.2700 -0.0171
   23phy    C29  602   1.240   4.132   1.841  0.1394  0.2330 -0.1714
   23phy    C27  603   1.267   4.274   2.040  0.5074  0.0696 -0.7596
   23phy    C26  604   1.370   4.299   2.151 -0.0538 -0.2017 -0.3468
   23phy    C25  605   1.347   4.439   2.205  0.3760 -0.1634 -0.1459
   23phy    C23  606   1.446   4.488   2.312  0.3998 -0.0463  0.2238
   23phy    C24  607   1.492   4.638   2.291 -0.2699 -0.5120 -0.2426
   23phy    C22  608   1.387   4.467   2.456  0.3533  0.7176  0.0591
   23phy    C21  609   1.488   4.434   2.567 -0.1108 -0.6764  0.0893
   23phy    C20  610   1.420   4.388   2.697  0.5994  0.2507 -0.0360
   23phy    C18  611   1.512   4.356   2.825 -0.1128 -0.8022  0.4646
   23phy    O01  612   1.594   4.467   2.865 -0.2353 -0.1121  0.3808
   23phy    H01  613   1.612   4.462   2.957  2.1582  0.1202 -0.0066
   23phy    C19  614   1.402   4.364   2.936  0.5832  0.0282  0.1694
   23phy    C13  615   1.596   4.219   2.832 -0.0585 -0.0740 -0.4001
   23phy     H3  616   1.537   4.142   2.775 -0.3758 -0.1328  0.0065
   23phy    O33  617   1.608   4.154   2.961  0.3936 -0.0234  0.5572
   23phy    H1B  618   1.636   4.216   3.026 -0.3633  0.6616  0.2403
   23phy    C12  619   1.732   4.218   2.767 -0.3102 -0.1139  0.0059
   23phy    O11  620   1.844   4.277   2.825  0.0839  0.1700 -0.1669
   23phy    H1A  621   1.864   4.235   2.907 -0.4420 -0.5847 -0.4183
   24phy    C35  622   0.689   4.803   1.853  0.1687 -0.2222 -0.4523
   24phy    C33  623   0.777   4.745   1.972  0.2762 -0.2432 -0.3598
   24phy    C34  624   0.825   4.599   1.952  0.0643 -0.0789 -0.1257
   24phy    C32  625   0.899   4.833   1.995  0.2824 -0.3598 -0.1378
   24phy    C31  626   0.954   4.849   2.138 -0.3309  0.5529  0.2646
   24phy    C30  627   1.040   4.978   2.147  0.6103  0.5068  0.3514
   24phy    C28  628   1.121   4.988   2.281  0.0206  0.8980  0.5921
   24phy    C29  629   1.273   4.965   2.261  0.4618 -0.0402  0.1884
   24phy    C27  630   1.107   5.130   2.345 -0.1609  0.6529 -0.4583
   24phy    C26  631   1.059   5.110   2.486 -0.1132 -0.4255 -0.1977
   24phy    C25  632   1.048   5.249   2.553 -0.0996 -0.1845 -0.2814
   24phy    C23  633   0.963   5.252   2.682 -0.2664  0.0220  0.7935
   24phy    C24  634   1.057   5.267   2.803  0.0689  0.5993  0.1188
   24phy    C22  635   0.856   5.365   2.674  0.3934 -0.2795  0.2333
   24phy    C21  636   0.717   5.335   2.734  0.0270  0.0976 -0.3905
   24phy    C20  637   0.628   5.468   2.739 -0.5374  0.4642  0.4825
   24phy    C18  638   0.497   5.474   2.825  0.0964 -0.1894 -0.2388
   24phy    O01  639   0.532   5.447   2.959 -0.1376 -0.4208  0.2979
   24phy    H01  640   0.453   5.432   3.006 -0.0486 -1.1181  0.2391
   24phy    C19  641   0.465   5.624   2.819  0.1313  0.1842  0.7228
   24phy    C13  642   0.367   5.388   2.782 -0.4550 -0.0352 -0.1980
   24phy     H3  643   0.326   5.424   2.685 -4.0513 -0.2545  1.0811
   24phy    O33  644   0.251   5.416   2.865  0.0393  0.4061 -0.2158
   24phy    H1B  645   0.266   5.503   2.898  3.5677 -0.2873  0.3628
   24phy    C12  646   0.379   5.233   2.767 -0.1689 -0.0520  0.2057
   24phy    O11  647   0.269   5.159   2.724  0.1788  0.6269 -0.1281
   24phy    H1A  648   0.215   5.202   2.661 -0.4214  0.1091  0.0154
   25phy    C35  649   1.354   4.427   1.122 -0.0393  0.5119  0.2801
   25phy    C33  650   1.220   4.499   1.117 -0.7765 -0.9147  0.2225
   25phy    C34  651   1.113   4.423   1.199  0.4358 -0.3236 -0.0341
   25phy    C32  652   1.232   4.652   1.146 -0.2091 -0.9353 -0.4975
   25phy    C31  653   1.118   4.742   1.090 -0.5722  0.0464  0.2908
   25phy    C30  654   1.155   4.888   1.114 -0.7536  0.4892  0.2390
   25phy    C28  655   1.047   4.982   1.068  0.2910  0.0503 -0.2378
   25phy    C29  656   1.014   5.088   1.178 -0.0963  0.6202  0.0127
   25phy    C27  657   1.087   5.057   0.936 -0.0136 -0.0752  0.0199
   25phy    C26  658   0.982   5.054   0.835  0.2044 -0.1571 -0.7868
   25phy    C25  659   1.000   5.131   0.704 -0.5391  0.1486  0.0865
   25phy    C23  660   0.899   5.112   0.586 -0.3909  0.1376 -0.1582
   25phy    C24  661   0.778   5.205   0.588 -0.5115  0.4753 -0.2601
   25phy    C22  662   0.967   5.142   0.445  0.0803 -0.7961 -0.0632
   25phy    C21  663   1.086   5.055   0.390  0.3068  0.0782  0.0855
   25phy    C20  664   1.119   5.076   0.239 -0.3397  0.2360 -0.7913
   25phy    C18  665   1.231   4.998   0.161 -0.1572  0.0344 -0.2724
   25phy    O01  666   1.359   5.038   0.210 -0.2264 -0.0709 -0.8920
   25phy    H01  667   1.422   5.045   0.140  0.1834  0.0525 -0.5170
   25phy    C19  668   1.205   5.057   0.020  0.5358 -0.5534  0.1259
   25phy    C13  669   1.227   4.836   0.161 -0.0044  0.0696  0.1699
   25phy     H3  670   1.261   4.811   0.264 -1.7829 -1.9185  0.3271
   25phy    O33  671   1.094   4.778   0.181 -0.2496 -0.4468 -0.0872
   25phy    H1B  672   1.028   4.844   0.170  0.2832 -0.0272 -0.9446
   25phy    C12  673   1.338   4.737   0.108  0.5937 -0.3239 -0.1071
   25phy    O11  674   1.467   4.786   0.128  0.0438  0.0948  0.3376
   25phy    H1A  675   1.514   4.745   0.059 -1.5594  0.3964 -1.0093
   26phy    C35  676   1.609   4.925   2.776 -0.6723 -0.0134 -0.2630
   26phy    C33  677   1.464   4.926   2.722  0.2090 -0.0045 -0.2963
   26phy    C34  678   1.467   4.906   2.571 -0.2019  0.1047 -0.2008
   26phy    C32  679   1.375   4.829   2.801 -0.1590  0.2959  0.6844
   26phy    C31  680   1.226   4.823   2.768  0.1627  0.6737  0.9330
   26phy    C30  681   1.134   4.744   2.861  0.0543 -0.2521 -0.4857
   26phy    C28  682   0.996   4.704   2.812 -0.2380 -0.0974  0.2483
   26phy    C29  683   0.989   4.552   2.789 -0.8927  0.1594  0.4261
   26phy    C27  684   0.901   4.726   2.933 -0.5738 -0.0550  0.0790
   26phy    C26  685   0.831   4.862   2.938  0.1768 -0.5754  0.2105
   26phy    C25  686   0.719   4.869   3.046  0.3192  0.7930  0.1600
   26phy    C23  687   0.630   4.994   3.057  0.1753  0.3703  0.0632
   26phy    C24  688   0.480   4.960   3.042 -0.4114  0.0107 -0.2583
   26phy    C22  689   0.666   5.093   3.174 -0.5351  0.4294 -0.0986
   26phy    C21  690   0.720   5.229   3.125 -0.8152  0.4049  0.4165
   26phy    C20  691   0.704   5.341   3.225  0.2976  0.3690  0.5976
   26phy    C18  692   0.774   5.478   3.202  0.2787 -0.1413 -0.3558
   26phy    O01  693   0.758   5.519   3.064 -0.9446  0.1596 -0.1359
   26phy    H01  694   0.691   5.471   3.019 -0.5779 -1.9202  1.3633
   26phy    C19  695   0.682   5.579   3.272 -0.1923  0.0799  0.3622
   26phy    C13  696   0.930   5.494   3.244 -0.7832 -0.0567  0.0416
   26phy     H3  697   0.942   5.454   3.348  0.6448  1.4214  0.4816
   26phy    O33  698   0.987   5.625   3.262  0.2384  0.0103  0.4044
   26phy    H1B  699   0.922   5.692   3.268  0.2833  0.2132 -1.0407
   26phy    C12  700   1.034   5.407   3.167 -0.9942 -0.4964  0.1533
   26phy    O11  701   1.160   5.398   3.233  0.1873  0.0186  0.0159
   26phy    H1A  702   1.180   5.489   3.245 -0.9947  0.2166  0.6106
   27phy    C35  703   1.238   1.250   1.334  0.2172  0.2173 -0.2038
   27phy    C33  704   1.114   1.288   1.417  0.4459  0.2412  0.7302
   27phy    C34  705   1.103   1.441   1.399 -0.2103 -0.5169  0.1223
   27phy    C32  706   0.986   1.208   1.383  0.3632 -0.1740  0.2082
   27phy    C31  707   0.979   1.057   1.396  0.2326  0.2179 -0.0847
   27phy    C30  708   0.845   1.012   1.336  0.0991  0.2903 -0.1935
   27phy    C28  709   0.840   0.860   1.313 -0.0930  0.5311 -0.5517
   27phy    C29  710   0.695   0.831   1.339 -0.9468 -0.4187 -0.0387
   27phy    C27  711   0.865   0.818   1.168 -0.0771  0.3295 -0.3360
   27phy    C26  712   1.012   0.806   1.128 -0.3324  0.5133 -0.1754
   27phy    C25  713   1.020   0.751   0.990 -0.3517  0.0751  0.0480
   27phy    C23  714   1.157   0.735   0.915  0.1423 -0.0872 -0.3243
   27phy    C24  715   1.216   0.595   0.949  0.2075 -0.1098  0.0572
   27phy    C22  716   1.113   0.739   0.763 -0.2269  0.1764  0.0281
   27phy    C21  717   1.214   0.802   0.660 -0.5976  0.2353  0.7027
   27phy    C20  718   1.148   0.801   0.520  0.2166  0.0500  0.0927
   27phy    C18  719   1.216   0.863   0.398  0.5486  0.1601 -0.5784
   27phy    O01  720   1.232   1.004   0.416 -0.8072  0.2803 -0.4970
   27phy    H01  721   1.166   1.042   0.471  0.6990  0.1669  1.5008
   27phy    C19  722   1.106   0.855   0.291 -0.2945 -0.1600 -0.2190
   27phy    C13  723   1.352   0.790   0.353 -0.0710 -0.1417 -0.2892
   27phy     H3  724   1.423   0.826   0.432 -3.2083  1.0608  2.2121
   27phy    O33  725   1.372   0.651   0.375  0.3427  0.2507  0.3647
   27phy    H1B  726   1.347   0.609   0.295 -1.2049  1.2066  0.2980
   27phy    C12  727   1.445   0.852   0.244  0.8668 -0.0213  0.3568
   27phy    O11  728   1.583   0.838   0.242 -0.4521 -0.1496 -0.0919
   27phy    H1A  729   1.605   0.749   0.222 -0.5800  0.3459 -2.7871
   28phy    C35  730   2.863   1.873   0.778  0.1307 -0.0475 -0.6408
   28phy    C33  731   2.808   1.761   0.867  0.0036 -0.7519 -0.2483
   28phy    C34  732   2.914   1.687   0.943  0.1160  0.2821  0.0520
   28phy    C32  733   2.710   1.827   0.967  0.5773  0.3819 -0.4578
   28phy    C31  734   2.560   1.832   0.933 -0.9646 -0.6284 -0.0787
   28phy    C30  735   2.482   1.915   1.044  0.4323  0.2427 -0.7188
   28phy    C28  736   2.327   1.933   1.018 -0.0934 -0.3849  0.0323
   28phy    C29  737   2.243   1.944   1.142  0.5931 -0.1460  0.3507
   28phy    C27  738   2.310   2.053   0.925  0.2685 -0.6823 -0.3265
   28phy    C26  739   2.248   2.017   0.789 -0.0485  0.1030 -0.1849
   28phy    C25  740   2.235   2.146   0.701  0.3714  0.4415 -0.0825
   28phy    C23  741   2.166   2.108   0.566  0.0423 -0.7221 -0.6665
   28phy    C24  742   2.025   2.158   0.561  0.4176  0.7521 -0.2874
   28phy    C22  743   2.234   2.176   0.448 -0.1986 -0.5072  0.5261
   28phy    C21  744   2.359   2.124   0.371 -0.0150  0.0148 -0.7762
   28phy    C20  745   2.378   2.217   0.250  0.6697  0.4192  0.2637
   28phy    C18  746   2.473   2.172   0.130 -0.3596  0.7489 -0.4018
   28phy    O01  747   2.608   2.155   0.178 -0.2626  0.5132  0.3736
   28phy    H01  748   2.646   2.236   0.207 -0.9665  1.1624 -0.4527
   28phy    C19  749   2.461   2.283   0.029  0.1405 -0.0272 -0.1590
   28phy    C13  750   2.430   2.038   0.056 -0.3559 -0.5863  0.4238
   28phy     H3  751   2.447   1.964   0.138  0.6039  0.7681  1.5071
   28phy    O33  752   2.292   2.012   0.034  0.3323  0.6545  0.1639
   28phy    H1B  753   2.232   2.077   0.068 -0.0132 -0.8362  2.6076
   28phy    C12  754   2.524   1.944  -0.027  0.5861 -0.2581  0.3568
   28phy    O11  755   2.662   1.966  -0.001  0.5916 -0.2177 -0.1175
   28phy    H1A  756   2.675   2.027   0.069 -1.7573  0.9294 -0.5739
   29phy    C35  757   1.144   3.899   1.340  0.4186  0.1680  0.4563
   29phy    C33  758   1.247   4.005   1.328 -0.5503  0.1227  0.0286
   29phy    C34  759   1.235   4.097   1.447 -0.0968 -0.1143  0.0833
   29phy    C32  760   1.388   3.955   1.301 -0.1507 -0.3227  0.3811
   29phy    C31  761   1.472   4.043   1.211 -0.6099 -0.0261  0.8554
   29phy    C30  762   1.616   3.999   1.168 -0.0508 -0.5657  0.2490
   29phy    C28  763   1.652   4.094   1.055 -0.2690 -0.3709 -0.0084
   29phy    C29  764   1.782   4.173   1.091  0.3487  0.3916 -0.2944
   29phy    C27  765   1.677   4.001   0.931  0.0992 -0.1813 -0.8425
   29phy    C26  766   1.639   4.073   0.805 -0.1814 -0.2174  0.1101
   29phy    C25  767   1.649   3.990   0.678 -0.4251  0.1554 -0.2773
   29phy    C23  768   1.572   4.048   0.562 -0.7898 -0.1928  0.5439
   29phy    C24  769   1.667   4.121   0.460 -0.1775  0.0725 -0.2885
   29phy    C22  770   1.475   3.942   0.504  0.2533 -0.2721 -0.6552
   29phy    C21  771   1.334   3.989   0.457 -0.1826 -0.4283 -0.7970
   29phy    C20  772   1.256   3.884   0.385  0.0126  0.1273  0.4513
   29phy    C18  773   1.130   3.920   0.294  0.2478  0.1319 -0.1566
   29phy    O01  774   1.029   3.979   0.382 -0.4334  0.3418  0.5460
   29phy    H01  775   1.055   4.061   0.419 -0.9737 -0.1696  2.1506
   29phy    C19  776   1.080   3.785   0.239 -0.4116 -0.4070  0.1627
   29phy    C13  777   1.165   4.026   0.180  0.0880 -0.3345  0.6667
   29phy     H3  778   1.186   4.118   0.241 -0.0699  0.4159 -0.3764
   29phy    O33  779   1.284   4.026   0.102  0.3890 -0.0663 -0.0240
   29phy    H1B  780   1.282   3.965   0.030 -0.4291 -0.0225 -0.0432
   29phy    C12  781   1.054   4.121   0.101  0.4151  0.4363  0.3498
   29phy    O11  782   1.013   4.093  -0.038  0.4784 -0.4179 -0.1699
   29phy    H1A  783   0.920   4.085  -0.028  0.4268  0.5260  0.2466
   30phy    C35  784   4.904   4.654   1.480  0.5080  0.5691 -0.1889
   30phy    C33  785   5.018   4.568   1.431 -0.7617 -0.0165 -0.0578
   30phy    C34  786   5.141   4.597   1.527 -0.3296  0.5707 -0.5335
   30phy    C32  787   4.985   4.419   1.435 -0.2490 -0.3198  0.1428
   30phy    C31  788   5.041   4.337   1.324  0.2941  0.3762  0.4390
   30phy    C30  789   5.005   4.189   1.320  0.5782 -0.2119 -0.0913
   30phy    C28  790   5.075   4.116   1.204 -0.1284 -0.1556  0.1429
   30phy    C29  791   5.121   3.974   1.247  0.4309 -0.5976  0.2045
   30phy    C27  792   4.993   4.109   1.074  0.0401 -0.3017 -0.4789
   30phy    C26  793   5.067   4.130   0.937  0.9002 -0.0721  0.0690
   30phy    C25  794   4.962   4.157   0.834  0.8423  0.0014 -0.0971
   30phy    C23  795   5.006   4.197   0.694  0.1048  0.4245  0.2026
   30phy    C24  796   4.942   4.098   0.600 -0.6105  0.7280 -0.5177
   30phy    C22  797   4.971   4.341   0.658 -0.6962 -0.2662 -0.0474
   30phy    C21  798   5.056   4.396   0.545 -0.7469  0.4780 -0.3075
   30phy    C20  799   5.048   4.549   0.537 -0.2953  0.3745  0.3492
   30phy    C18  800   5.136   4.617   0.423 -1.0432 -0.0341 -0.2673
   30phy    O01  801   5.272   4.570   0.436  0.0379 -0.1837 -0.3872
   30phy    H01  802   5.288   4.484   0.402  1.7997 -0.2620  0.5459
   30phy    C19  803   5.133   4.761   0.477  0.0090 -0.2226 -0.1048
   30phy    C13  804   5.082   4.599   0.274  0.4409 -0.3172  0.1420
   30phy     H3  805   5.096   4.488   0.260  1.2357 -0.1579 -0.4580
   30phy    O33  806   4.941   4.603   0.249 -0.0535 -0.2589 -0.6797
   30phy    H1B  807   4.920   4.689   0.219  1.9528  0.1398 -1.1036
   30phy    C12  808   5.167   4.633   0.145 -0.0639  0.6767 -0.5673
   30phy    O11  809   5.134   4.563   0.027  0.2817  0.0024  0.3765
   30phy    H1A  810   5.137   4.473   0.053 -0.4839  0.1815  1.1402
   31phy    C35  811   0.632   0.673   1.928 -0.2471  0.3343  0.2691
   31phy    C33  812   0.676   0.698   1.784 -0.1908  0.3387  0.0791
   31phy    C34  813   0.546   0.691   1.705 -0.0695 -0.3332 -0.2572
   31phy    C32  814   0.748   0.835   1.768  0.1471 -0.3832  0.2790
   31phy    C31  815   0.893   0.849   1.810 -0.1379  0.4686  0.2838
   31phy    C30  816   0.949   0.993   1.807  0.8133  0.4394  0.3095
   31phy    C28  817   1.096   1.015   1.842  0.1191 -0.4974  0.2081
   31phy    C29  818   1.193   0.996   1.721  0.8121 -0.3269 -0.3518
   31phy    C27  819   1.109   1.155   1.906 -0.0419 -0.5789 -0.2240
   31phy    C26  820   1.218   1.161   2.011  0.5286  0.5538 -0.2178
   31phy    C25  821   1.248   1.302   2.065 -0.0979  0.1092  0.6055
   31phy    C23  822   1.341   1.305   2.186 -0.0240  0.1117  0.6051
   31phy    C24  823   1.430   1.431   2.178  0.6352 -0.0235  0.4826
   31phy    C22  824   1.271   1.292   2.324 -0.0288  0.4828 -0.0491
   31phy    C21  825   1.324   1.184   2.417 -0.2904  0.2087  0.1056
   31phy    C20  826   1.239   1.190   2.544 -0.6764  0.1807 -0.1774
   31phy    C18  827   1.291   1.131   2.676 -0.2176  0.1457 -0.0687
   31phy    O01  828   1.432   1.165   2.695  0.0972 -0.5822 -0.0337
   31phy    H01  829   1.434   1.259   2.701 -1.3893 -0.5411  0.0094
   31phy    C19  830   1.215   1.217   2.777 -0.1726  0.3262  0.3468
   31phy    C13  831   1.256   0.974   2.693 -0.9311  0.5902 -0.4036
   31phy     H3  832   1.170   0.949   2.627 -0.8797  0.2610 -0.3496
   31phy    O33  833   1.211   0.925   2.815 -0.6448  0.0267 -0.1628
   31phy    H1B  834   1.271   0.956   2.881 -0.8862 -0.7744  0.4525
   31phy    C12  835   1.371   0.874   2.654  0.5216 -0.2633  0.3664
   31phy    O11  836   1.499   0.905   2.685 -0.4538 -0.1566 -0.0286
   31phy    H1A  837   1.503   0.997   2.670  0.0203 -0.2365 -0.4231
   32phy    C35  838   2.773   1.517   1.683 -0.7710 -0.1573 -0.2507
   32phy    C33  839   2.736   1.612   1.800  0.4171 -0.2110  0.0815
   32phy    C34  840   2.841   1.718   1.820 -0.1081  0.4795 -0.1686
   32phy    C32  841   2.602   1.681   1.758  0.0615 -0.5150 -0.5379
   32phy    C31  842   2.500   1.707   1.872  0.1652  0.0953  0.0855
   32phy    C30  843   2.378   1.789   1.819  0.1566  0.0514 -0.5756
   32phy    C28  844   2.273   1.802   1.931 -0.0358 -0.0845 -0.1841
   32phy    C29  845   2.229   1.951   1.939 -0.8395 -0.0262 -0.0982
   32phy    C27  846   2.146   1.719   1.893  0.5883 -0.2454 -0.1670
   32phy    C26  847   2.082   1.649   2.017 -0.7393  0.1247  0.0940
   32phy    C25  848   1.952   1.576   1.992  0.0687 -0.6522  0.4370
   32phy    C23  849   1.873   1.542   2.124  0.1619  0.0267  0.1454
   32phy    C24  850   1.743   1.624   2.127 -0.1399  0.0759 -0.3242
   32phy    C22  851   1.849   1.388   2.151  0.0834  0.5198 -0.1376
   32phy    C21  852   1.894   1.349   2.294  0.0356 -0.3385 -1.3576
   32phy    C20  853   1.820   1.217   2.344  0.0637 -0.3727  0.1141
   32phy    C18  854   1.848   1.164   2.494  0.4463  0.5246  0.0518
   32phy    O01  855   1.854   1.267   2.592 -0.1560  0.2385  0.2165
   32phy    H01  856   1.869   1.231   2.677 -0.1501  1.2238  0.6393
   32phy    C19  857   1.725   1.071   2.530  0.2838 -0.1386 -0.0781
   32phy    C13  858   1.984   1.088   2.515 -0.5939  0.3770 -0.5692
   32phy     H3  859   1.988   1.004   2.441 -0.6022  0.4922 -0.7008
   32phy    O33  860   1.993   1.014   2.642  0.4013  0.0865 -0.1239
   32phy    H1B  861   1.992   1.072   2.716 -1.0316 -1.5342  1.2126
   32phy    C12  862   2.122   1.151   2.497  0.1766 -0.4898  0.4699
   32phy    O11  863   2.157   1.249   2.591 -0.3837 -0.1228 -0.0280
   32phy    H1A  864   2.112   1.326   2.562 -1.4649 -1.2986 -1.6243
   33phy    C35  865   0.835   0.003   1.524 -0.0131 -0.3072 -0.5354
   33phy    C33  866   0.919   0.019   1.653  0.1155 -0.3473  0.7203
   33phy    C34  867   1.026  -0.082   1.651  0.1960  0.1735 -0.0684
   33phy    C32  868   0.974   0.166   1.666 -0.4171  0.3039  0.2468
   33phy    C31  869   0.987   0.207   1.815 -0.1387 -0.1613  0.2180
   33phy    C30  870   1.085   0.326   1.824 -0.3833 -0.7388 -0.3359
   33phy    C28  871   1.109   0.361   1.968  0.3726 -0.4615  0.6814
   33phy    C29  872   1.255   0.349   2.005  0.2995 -0.4529 -0.3222
   33phy    C27  873   1.073   0.508   1.989 -0.0481  0.2019 -0.5026
   33phy    C26  874   1.016   0.551   2.132 -0.0766 -0.0019 -0.4165
   33phy    C25  875   0.978   0.700   2.139  0.0428  0.0654 -0.3462
   33phy    C23  876   0.989   0.779   2.267  0.2466  0.2707 -0.6066
   33phy    C24  877   0.994   0.923   2.232  0.8461 -0.4473 -0.0782
   33phy    C22  878   0.873   0.756   2.371  0.0505  0.6154  0.0346
   33phy    C21  879   0.934   0.720   2.516  0.1480 -0.2894  0.5073
   33phy    C20  880   0.825   0.728   2.620 -0.0982  0.6331 -0.2404
   33phy    C18  881   0.858   0.748   2.773  0.3186  0.4193  0.0748
   33phy    O01  882   0.941   0.866   2.798  0.1266  0.7305 -0.8490
   33phy    H01  883   0.941   0.928   2.728  1.2355  0.5562 -1.0239
   33phy    C19  884   0.717   0.799   2.822 -0.0945  0.4535  0.2980
   33phy    C13  885   0.911   0.614   2.844 -0.0659  0.6040 -0.7250
   33phy     H3  886   0.865   0.521   2.802  0.6730 -0.2826  0.3715
   33phy    O33  887   0.864   0.604   2.975 -0.3507  0.0452 -0.2583
   33phy    H1B  888   0.862   0.517   3.008  0.6647  0.5173  1.1672
   33phy    C12  889   1.073   0.587   2.850  0.2212  0.0213  0.6632
   33phy    O11  890   1.159   0.686   2.887  0.4585 -0.1764  0.1812
   33phy    H1A  891   1.126   0.772   2.867  2.1495  0.0781 -1.8610
   34phy    C35  892   5.059   2.616   1.017 -0.1207  0.0443 -0.0988
   34phy    C33  893   4.988   2.582   1.143  0.4384  0.3762 -0.1417
   34phy    C34  894   5.048   2.459   1.215  0.3239 -0.2972  0.0927
   34phy    C32  895   4.986   2.716   1.217  0.5546 -0.3695  0.1874
   34phy    C31  896   4.868   2.809   1.186  0.0166  0.0422 -0.1068
   34phy    C30  897   4.897   2.947   1.253  0.0957  0.7315 -0.3003
   34phy    C28  898   4.772   3.038   1.283 -0.8934  0.0840  0.4353
   34phy    C29  899   4.759   3.056   1.437  0.0511 -0.0368  0.3691
   34phy    C27  900   4.777   3.171   1.215 -0.2638 -0.0569  0.2307
   34phy    C26  901   4.757   3.175   1.063 -0.4160 -0.4216  0.0777
   34phy    C25  902   4.723   3.317   1.023  0.0421 -0.4086 -0.4044
   34phy    C23  903   4.639   3.330   0.896  0.0740  0.0479  1.0198
   34phy    C24  904   4.544   3.448   0.900  0.2662  0.0316 -0.7526
   34phy    C22  905   4.730   3.329   0.764 -0.0984 -0.0346  0.2029
   34phy    C21  906   4.669   3.252   0.647 -0.7900  0.0233 -0.5045
   34phy    C20  907   4.754   3.235   0.514  0.4207 -0.6113  0.2709
   34phy    C18  908   4.707   3.129   0.406  0.4516 -0.6577  0.0096
   34phy    O01  909   4.705   3.006   0.474 -0.0993  0.4786 -0.1361
   34phy    H01  910   4.787   2.962   0.485 -0.9618 -1.6474 -1.5768
   34phy    C19  911   4.819   3.143   0.302 -0.0542 -0.8182  0.3934
   34phy    C13  912   4.565   3.155   0.332  0.1369  0.2644 -0.2417
   34phy     H3  913   4.489   3.147   0.415 -0.8284 -1.6036 -1.2544
   34phy    O33  914   4.526   3.280   0.266 -0.0692  0.0885  0.3071
   34phy    H1B  915   4.570   3.357   0.297 -0.8293  0.4665  0.4757
   34phy    C12  916   4.480   3.028   0.264  0.4335 -0.3559 -0.1651
   34phy    O11  917   4.508   2.902   0.319  0.4536  0.2159 -0.4089
   34phy    H1A  918   4.547   2.921   0.402  0.2932 -0.6387 -0.1268
   35phy    C35  919   2.261   2.225   1.493  0.6363  0.2589  0.0338
   35phy    C33  920   2.140   2.276   1.572  0.1652  0.7145 -0.2169
   35phy    C34  921   2.193   2.312   1.706 -0.7540  0.2983 -0.0302
   35phy    C32  922   2.072   2.387   1.494 -0.0547 -0.1000 -0.1591
   35phy    C31  923   1.936   2.429   1.533  0.1921 -0.1800 -0.5557
   35phy    C30  924   1.872   2.533   1.442  0.0394  0.2953 -0.2981
   35phy    C28  925   1.722   2.560   1.472 -0.2888 -0.2550  0.0487
   35phy    C29  926   1.699   2.693   1.554 -0.4519  0.5269 -0.3973
   35phy    C27  927   1.660   2.573   1.333  0.0948  0.1501  0.5258
   35phy    C26  928   1.523   2.522   1.310  0.3740  0.2092 -0.0105
   35phy    C25  929   1.453   2.558   1.179  0.1536 -0.7983  0.1533
   35phy    C23  930   1.318   2.486   1.153  0.4006 -0.7741  0.2122
   35phy    C24  931   1.208   2.568   1.219 -0.1277  0.4244 -0.1164
   35phy    C22  932   1.268   2.469   1.008  0.0939 -0.4396 -0.2081
   35phy    C21  933   1.309   2.340   0.945 -0.1508  0.3572  0.2857
   35phy    C20  934   1.300   2.346   0.794  0.1447  0.3738 -0.2868
   35phy    C18  935   1.358   2.234   0.708 -0.1791  0.9997  0.2898
   35phy    O01  936   1.493   2.211   0.747 -0.9890  0.1608 -0.7041
   35phy    H01  937   1.492   2.256   0.830 -1.4120  0.6698 -0.9764
   35phy    C19  938   1.353   2.301   0.570 -0.1694 -0.1882 -0.4909
   35phy    C13  939   1.281   2.093   0.712 -0.4813  0.5788 -0.1696
   35phy     H3  940   1.272   2.065   0.820 -2.0645  0.7565 -0.2396
   35phy    O33  941   1.143   2.095   0.684  0.0005 -0.4164 -0.8107
   35phy    H1B  942   1.130   2.061   0.597  0.4728 -1.1548 -0.6007
   35phy    C12  943   1.331   1.944   0.694 -0.5240 -0.4229 -0.0789
   35phy    O11  944   1.308   1.880   0.571 -0.5838 -0.3605  0.5668
   35phy    H1A  945   1.361   1.803   0.562  0.1794 -0.0372  2.0161
   36phy    C35  946   1.877   1.565   1.601  0.2937  0.3560 -0.2804
   36phy    C33  947   1.887   1.701   1.523  0.6047  0.1781 -0.5568
   36phy    C34  948   1.904   1.675   1.373  0.4904 -0.2988  0.8650
   36phy    C32  949   1.764   1.789   1.551 -0.2244  0.1060 -0.1456
   36phy    C31  950   1.789   1.907   1.652  0.0323 -0.2459 -0.1530
   36phy    C30  951   1.683   2.011   1.670  0.0911 -0.6304  0.4768
   36phy    C28  952   1.702   2.084   1.808 -0.1073 -0.0985 -0.1173
   36phy    C29  953   1.714   2.233   1.773 -0.2667  0.1537  0.1082
   36phy    C27  954   1.583   2.055   1.902  0.3316 -0.2478 -0.2361
   36phy    C26  955   1.620   2.018   2.048  0.1449 -0.9513  0.4779
   36phy    C25  956   1.505   2.037   2.150 -0.5672 -0.3122  0.2597
   36phy    C23  957   1.550   2.041   2.299  0.0515 -0.9071 -0.2532
   36phy    C24  958   1.565   2.192   2.340  0.0823  0.1566  0.3716
   36phy    C22  959   1.454   1.967   2.394  0.3674  0.0237 -0.6287
   36phy    C21  960   1.508   1.869   2.496  0.0306  0.4268  0.6650
   36phy    C20  961   1.401   1.795   2.578  0.0467 -0.0675 -0.1150
   36phy    C18  962   1.448   1.686   2.681 -0.5124 -0.0893  0.2231
   36phy    O01  963   1.548   1.744   2.772 -0.4164  0.6233 -0.5262
   36phy    H01  964   1.624   1.688   2.767 -0.2191  0.8424 -0.0437
   36phy    C19  965   1.325   1.672   2.768 -0.4099  0.6568 -0.1741
   36phy    C13  966   1.501   1.540   2.627  0.6957 -0.2978  0.8891
   36phy     H3  967   1.429   1.500   2.551  0.4554 -0.3296  1.1306
   36phy    O33  968   1.496   1.433   2.721  0.6409 -0.0666 -0.3493
   36phy    H1B  969   1.561   1.449   2.788 -0.3949 -0.8963  0.8950
   36phy    C12  970   1.637   1.539   2.549 -0.1947  0.2552 -0.3022
   36phy    O11  971   1.760   1.530   2.619  0.5333  0.1690  0.6331
   36phy    H1A  972   1.789   1.443   2.602 -1.8314 -0.9851  1.9478
   37phy    C35  973   1.217   2.453   1.637 -0.0398 -0.3092  0.0469
   37phy    C33  974   1.191   2.302   1.605 -0.0093  0.4220 -0.0415
   37phy    C34  975   1.303   2.228   1.676 -0.2677  0.2517  0.4009
   37phy    C32  976   1.044   2.262   1.629  0.5273 -0.4762 -0.0308
   37phy    C31  977   0.985   2.147   1.549  0.0529  0.0942 -0.2834
   37phy    C30  978   0.841   2.129   1.589  0.0725  0.3613 -0.3201
   37phy    C28  979   0.772   2.006   1.532  0.2633  0.2920  0.4926
   37phy    C29  980   0.718   1.927   1.648 -0.2905 -0.4293  0.4669
   37phy    C27  981   0.670   2.029   1.413  0.1121  0.4399  0.1425
   37phy    C26  982   0.652   1.918   1.303 -0.0035  0.4156  0.0972
   37phy    C25  983   0.561   1.969   1.190  0.0597 -0.5504  0.1127
   37phy    C23  984   0.525   1.859   1.079  0.0872  0.0439 -0.3630
   37phy    C24  985   0.382   1.807   1.089  0.2609 -0.3392  0.2987
   37phy    C22  986   0.546   1.901   0.931  0.2836  0.0200 -0.1932
   37phy    C21  987   0.675   1.853   0.875 -0.3164  0.0830  0.0255
   37phy    C20  988   0.688   1.922   0.738 -0.0639 -0.1108 -0.7013
   37phy    C18  989   0.809   1.888   0.641  0.4337 -0.2499 -0.1296
   37phy    O01  990   0.921   1.931   0.722 -0.1681  0.0599  1.0237
   37phy    H01  991   0.909   2.019   0.755 -0.4479 -1.0498  4.2026
   37phy    C19  992   0.797   1.991   0.529 -0.2271 -0.0453  0.2170
   37phy    C13  993   0.819   1.733   0.598 -0.5476  0.2773 -0.3387
   37phy     H3  994   0.812   1.680   0.697  0.7721 -1.1922 -0.9935
   37phy    O33  995   0.707   1.673   0.539 -0.3513 -0.1665 -0.1691
   37phy    H1B  996   0.717   1.687   0.447 -1.7467 -0.4878 -0.3980
   37phy    C12  997   0.964   1.663   0.580 -0.3626 -0.4585 -0.1078
   37phy    O11  998   1.070   1.707   0.668  0.3005 -0.3606  0.2433
   37phy    H1A  999   1.060   1.800   0.682  0.0317 -0.2925 -0.3870
   38phy    C35 1000   0.332   1.125   1.746 -0.3627  0.1157 -0.5413
   38phy    C33 1001   0.480   1.155   1.717 -0.4778  0.7461 -0.7649
   38phy    C34 1002   0.512   1.094   1.588 -0.1483  1.1062 -0.0440
   38phy    C32 1003   0.515   1.306   1.721 -0.0797  0.1658 -0.0502
   38phy    C31 1004   0.665   1.336   1.743 -0.1498 -0.5619  0.0823
   38phy    C30 1005   0.685   1.478   1.791 -0.3402 -0.4086  0.1050
   38phy    C28 1006   0.838   1.505   1.813 -0.1935 -0.3251  0.2902
   38phy    C29 1007   0.909   1.568   1.691  0.1549 -0.1913 -0.3990
   38phy    C27 1008   0.858   1.599   1.935  0.2709 -0.0390 -0.1336
   38phy    C26 1009   0.922   1.545   2.056  0.2086  0.2545 -0.0555
   38phy    C25 1010   0.957   1.650   2.167  0.2930 -0.2948  0.4517
   38phy    C23 1011   1.014   1.595   2.294  0.2225 -0.1073 -0.2834
   38phy    C24 1012   1.116   1.689   2.351  0.1131  0.2665  0.0916
   38phy    C22 1013   0.904   1.580   2.398  0.1735 -0.2834  0.3109
   38phy    C21 1014   0.906   1.460   2.499 -0.2780  0.2375  0.2741
   38phy    C20 1015   0.798   1.479   2.607 -0.2343 -0.3497 -0.5738
   38phy    C18 1016   0.773   1.365   2.725  0.3150 -0.8633 -0.0323
   38phy    O01 1017   0.899   1.330   2.790  0.7145  0.1638  0.1968
   38phy    H01 1018   0.929   1.404   2.839  0.5274 -1.4645  3.0268
   38phy    C19 1019   0.704   1.448   2.829  0.1738  0.2691  0.2807
   38phy    C13 1020   0.700   1.222   2.684 -0.2738 -0.5596  0.4487
   38phy     H3 1021   0.622   1.238   2.605  2.0100 -0.7101 -1.9621
   38phy    O33 1022   0.633   1.159   2.785  0.1517 -0.2643 -0.7180
   38phy    H1B 1023   0.698   1.140   2.850 -0.1117  0.3853 -0.2521
   38phy    C12 1024   0.786   1.113   2.602  0.5037  0.0834 -0.5229
   38phy    O11 1025   0.906   1.074   2.660 -0.2303  0.6337 -0.1637
   38phy    H1A 1026   0.945   1.145   2.707  0.1819 -0.3538  1.0516
   39phy    C35 1027   4.901   1.871   2.482  0.2323 -0.2384 -0.4686
   39phy    C33 1028   4.945   1.806   2.343  0.8761  0.4095 -0.3883
   39phy    C34 1029   4.900   1.661   2.327 -0.1520 -0.8848 -0.3965
   39phy    C32 1030   4.885   1.901   2.240 -0.2075  0.0521 -0.7057
   39phy    C31 1031   4.974   1.921   2.115  0.0690 -0.6520 -0.1627
   39phy    C30 1032   4.923   2.029   2.016 -0.3693  0.4798  0.0808
   39phy    C28 1033   5.013   2.048   1.894 -0.3398 -0.1176  0.0184
   39phy    C29 1034   4.932   2.068   1.768  0.0295  0.0288  0.0842
   39phy    C27 1035   5.098   2.175   1.902 -0.3832 -0.0509 -0.3316
   39phy    C26 1036   5.242   2.137   1.955 -0.1259 -0.0353 -0.1707
   39phy    C25 1037   5.333   2.252   2.001 -0.0356 -0.1792 -0.8237
   39phy    C23 1038   5.483   2.220   2.050  0.0424 -0.1475 -0.7967
   39phy    C24 1039   5.575   2.192   1.934  0.4225 -0.4320  0.4121
   39phy    C22 1040   5.529   2.335   2.141 -0.0657 -0.2671  0.4333
   39phy    C21 1041   5.595   2.313   2.278  0.1251  0.2173 -0.1296
   39phy    C20 1042   5.628   2.449   2.344 -0.4163  0.0311 -0.1360
   39phy    C18 1043   5.690   2.456   2.485 -1.2063 -0.5223 -0.3331
   39phy    O01 1044   5.814   2.379   2.495  0.5806  0.1833 -0.2204
   39phy    H01 1045   5.884   2.429   2.457 -1.4412  2.5492 -1.1369
   39phy    C19 1046   5.750   2.597   2.470 -0.2476 -0.5808  0.5390
   39phy    C13 1047   5.590   2.428   2.609  0.3279  0.4886 -0.3986
   39phy     H3 1048   5.530   2.336   2.586  2.1346 -0.5643 -1.1494
   39phy    O33 1049   5.492   2.526   2.637  0.0427  0.2202 -0.4469
   39phy    H1B 1050   5.440   2.492   2.707 -0.8017  0.5891 -0.8854
   39phy    C12 1051   5.660   2.399   2.749  0.6594  0.4230  0.0933
   39phy    O11 1052   5.581   2.350   2.852 -0.3201 -0.6480  0.3541
   39phy    H1A 1053   5.488   2.353   2.840 -0.0726 -0.2271 -1.7412
   40phy    C35 1054   2.793   5.118   1.865 -0.7186  0.0911  0.0897
   40phy    C33 1055   2.645   5.156   1.867 -1.0813 -0.1671  0.1356
   40phy    C34 1056   2.620   5.266   1.760 -0.0046  0.4920 -0.1202
   40phy    C32 1057   2.558   5.029   1.864  0.2005  0.0572  0.3601
   40phy    C31 1058   2.437   5.055   1.951 -0.5304  0.0428  0.1288
   40phy    C30 1059   2.336   4.941   1.948 -0.1843  0.1928 -0.0195
   40phy    C28 1060   2.202   4.954   2.025 -0.7096 -0.4453  0.7636
   40phy    C29 1061   2.087   4.933   1.928  0.1498  0.4027  0.1853
   40phy    C27 1062   2.199   4.861   2.145 -0.4613 -0.1521 -0.2349
   40phy    C26 1063   2.089   4.885   2.255  0.2487 -0.3746  0.5620
   40phy    C25 1064   2.084   4.771   2.356 -0.4046 -0.7220  0.3163
   40phy    C23 1065   1.947   4.751   2.428  0.0221  0.2957 -0.3799
   40phy    C24 1066   1.840   4.692   2.335  0.5151  0.4534 -0.3104
   40phy    C22 1067   1.967   4.655   2.544 -0.3918 -0.1682  0.3228
   40phy    C21 1068   1.891   4.690   2.666  0.4298  0.1399 -0.4586
   40phy    C20 1069   1.939   4.607   2.783  0.0490 -0.3714 -0.6640
   40phy    C18 1070   1.884   4.640   2.926  0.5105 -0.4386 -0.1155
   40phy    O01 1071   1.739   4.651   2.921  0.3165 -0.1146  0.2433
   40phy    H01 1072   1.702   4.579   2.874 -0.4496  0.0074  0.6408
   40phy    C19 1073   1.927   4.514   3.004  0.1566  0.0089  0.3403
   40phy    C13 1074   1.951   4.778   2.986 -0.3843 -0.3808 -0.2539
   40phy     H3 1075   1.956   4.860   2.910  0.9365 -0.2687 -0.0697
   40phy    O33 1076   2.089   4.771   3.020 -0.1906  0.1746 -0.0020
   40phy    H1B 1077   2.098   4.752   3.111 -1.9100  0.7274  0.3175
   40phy    C12 1078   1.880   4.854   3.104 -0.2884 -0.3587  0.1686
   40phy    O11 1079   1.747   4.889   3.075 -0.1105  0.2210  0.1892
   40phy    H1A 1080   1.714   4.825   3.016 -0.5895  0.1887  0.4960
   41phy    C35 1081   1.684   1.319   1.811 -0.1141  0.5846 -0.4829
   41phy    C33 1082   1.581   1.311   1.703 -0.1182  0.2849  0.1330
   41phy    C34 1083   1.542   1.166   1.695 -0.1799  0.1720  0.1473
   41phy    C32 1084   1.456   1.393   1.730  0.2275  0.8965  0.3414
   41phy    C31 1085   1.456   1.549   1.744 -0.0714  0.2526  0.0921
   41phy    C30 1086   1.314   1.603   1.748  0.5117 -0.5034 -0.0381
   41phy    C28 1087   1.298   1.764   1.747  0.4986  0.0438  0.6015
   41phy    C29 1088   1.276   1.823   1.613 -0.1348 -0.1700  0.7195
   41phy    C27 1089   1.177   1.799   1.832 -0.0672  0.5100  0.4602
   41phy    C26 1090   1.202   1.916   1.933 -0.3335 -0.5561 -0.1500
   41phy    C25 1091   1.078   1.977   1.991 -0.1548  0.4831 -0.7098
   41phy    C23 1092   1.082   2.087   2.101 -0.8274  0.0557  0.0661
   41phy    C24 1093   1.111   2.226   2.054 -0.1655  0.6855 -0.2716
   41phy    C22 1094   0.943   2.079   2.175 -0.9406  0.4303 -0.2494
   41phy    C21 1095   0.938   2.109   2.325 -0.2779  0.1877 -0.3905
   41phy    C20 1096   0.812   2.049   2.385 -0.3649 -0.0049  0.8279
   41phy    C18 1097   0.801   2.046   2.540  0.1064  0.7607  0.5475
   41phy    O01 1098   0.822   2.175   2.594  0.1965 -0.2729  0.3512
   41phy    H01 1099   0.775   2.247   2.556 -0.8982 -1.4015 -0.4942
   41phy    C19 1100   0.651   2.027   2.570 -0.0777 -0.0898  0.0564
   41phy    C13 1101   0.900   1.952   2.624 -0.4267  0.1505 -0.5345
   41phy     H3 1102   0.903   1.851   2.576  0.5511 -0.2519  0.3148
   41phy    O33 1103   0.852   1.913   2.753 -0.5888 -0.3905  0.0259
   41phy    H1B 1104   0.815   1.991   2.790 -0.1685  0.5461 -1.4611
   41phy    C12 1105   1.050   1.995   2.641  0.2196  0.4186 -0.5099
   41phy    O11 1106   1.081   2.093   2.736 -0.0046  0.3316  0.0423
   41phy    H1A 1107   1.032   2.171   2.722 -0.3089  0.3857  1.3289
   42phy    C35 1108   4.965   1.366   1.368 -0.1798 -0.3578  0.1410
   42phy    C33 1109   5.071   1.464   1.339 -0.8970 -1.0458  0.1580
   42phy    C34 1110   5.020   1.610   1.373 -0.4873 -0.5381  0.0965
   42phy    C32 1111   5.208   1.412   1.384  0.0808  0.0798  0.5242
   42phy    C31 1112   5.333   1.465   1.320 -0.2826 -0.2475 -0.0282
   42phy    C30 1113   5.470   1.426   1.373 -0.1121  0.9446 -0.1960
   42phy    C28 1114   5.598   1.501   1.327  0.0238 -0.0360  0.6461
   42phy    C29 1115   5.618   1.608   1.431  0.3768  0.1775  0.3208
   42phy    C27 1116   5.722   1.415   1.307  0.3968 -0.7170  0.1648
   42phy    C26 1117   5.776   1.423   1.160 -0.1885 -0.1217 -0.0496
   42phy    C25 1118   5.907   1.347   1.128  0.1653 -0.4822  0.0118
   42phy    C23 1119   5.958   1.358   0.976  0.4271  0.2988 -0.1191
   42phy    C24 1120   6.097   1.425   0.972 -0.2794  0.2072  0.0312
   42phy    C22 1121   5.959   1.220   0.910  0.0269 -0.1282  0.1848
   42phy    C21 1122   5.905   1.210   0.767  0.1611  0.3138  0.3084
   42phy    C20 1123   5.956   1.085   0.690 -0.7869  0.4780 -0.3315
   42phy    C18 1124   5.922   1.082   0.542  0.0707  0.2170  0.2453
   42phy    O01 1125   5.789   1.126   0.505  0.4263 -0.0949 -0.1467
   42phy    H01 1126   5.727   1.111   0.574 -1.0373 -0.3720 -1.4663
   42phy    C19 1127   5.911   0.934   0.512  0.1396  0.5839  0.0561
   42phy    C13 1128   6.035   1.170   0.461 -0.3142 -0.0124 -0.5695
   42phy     H3 1129   6.025   1.276   0.498  0.9622  0.3026 -1.0878
   42phy    O33 1130   6.170   1.152   0.501 -0.5006  0.7184 -0.0718
   42phy    H1B 1131   6.212   1.236   0.499 -0.2743  0.5897 -0.9479
   42phy    C12 1132   6.022   1.216   0.314  0.4056 -0.2000 -0.3562
   42phy    O11 1133   5.899   1.238   0.251 -0.5063  0.0286  0.2507
   42phy    H1A 1134   5.836   1.263   0.316 -0.8529  1.8726 -0.7360
   43phy    C35 1135   0.145   0.216   2.027 -0.2005 -0.8014 -0.6130
   43phy    C33 1136   0.213   0.350   2.003  0.0586 -0.1446 -0.0250
   43phy    C34 1137   0.331   0.330   1.911 -0.2524 -0.0862  0.1966
   43phy    C32 1138   0.118   0.455   1.955  0.1566 -0.1038  0.1110
   43phy    C31 1139   0.137   0.589   2.025  0.0682  0.3241  0.4816
   43phy    C30 1140   0.058   0.705   1.963  0.3663 -0.6500  0.3198
   43phy    C28 1141   0.060   0.845   2.033 -0.4238 -0.5870  0.0714
   43phy    C29 1142   0.037   0.956   1.923  0.4943 -0.3623  0.3085
   43phy    C27 1143  -0.036   0.849   2.153  0.0249  0.9517 -0.0044
   43phy    C26 1144  -0.031   0.948   2.269 -0.1052 -0.4713 -0.1393
   43phy    C25 1145  -0.133   0.919   2.380 -0.3220 -0.2135 -0.2860
   43phy    C23 1146  -0.141   1.024   2.488  0.2018  0.8767 -0.7015
   43phy    C24 1147  -0.276   1.097   2.485  0.3175 -0.4994 -0.3007
   43phy    C22 1148  -0.102   0.958   2.623 -0.5295  0.2363 -0.3389
   43phy    C21 1149  -0.039   1.047   2.729 -0.2770 -0.2650  0.2808
   43phy    C20 1150  -0.030   0.975   2.862  0.0400  0.4610 -0.0823
   43phy    C18 1151   0.081   1.021   2.972  0.0751 -0.1388 -0.5648
   43phy    O01 1152   0.077   1.167   2.988  0.0235 -0.0685  0.4410
   43phy    H01 1153   0.136   1.198   3.054  0.3618 -0.2341  0.2175
   43phy    C19 1154   0.002   0.967   3.092 -0.4268  0.1210 -0.0990
   43phy    C13 1155   0.237   0.967   2.951 -0.2771  0.2587  0.5559
   43phy     H3 1156   0.235   0.858   2.924 -1.8026  1.0624 -3.2159
   43phy    O33 1157   0.311   0.962   3.070  0.8296 -0.0573  0.0824
   43phy    H1B 1158   0.302   1.042   3.117  0.9979  0.1423 -0.2194
   43phy    C12 1159   0.313   1.039   2.834  0.0712  0.8041  0.4470
   43phy    O11 1160   0.432   0.984   2.786 -0.3257  0.1102  0.0845
   43phy    H1A 1161   0.479   1.058   2.754 -1.3505  0.0886 -1.5726
   44phy    C35 1162   1.419   1.600   1.093 -0.1173  0.7756  0.0966
   44phy    C33 1163   1.466   1.716   1.176  0.2247 -0.1422 -0.3465
   44phy    C34 1164   1.444   1.693   1.322 -0.2444 -0.2400  0.3117
   44phy    C32 1165   1.613   1.756   1.154  0.8695  0.3216 -0.3010
   44phy    C31 1166   1.626   1.913   1.146 -0.2314  0.3337  0.2830
   44phy    C30 1167   1.769   1.956   1.150 -0.6471  0.3497  0.4332
   44phy    C28 1168   1.801   2.108   1.166  0.0207  0.4751 -0.2721
   44phy    C29 1169   1.893   2.128   1.287  0.1279  0.3478  0.1992
   44phy    C27 1170   1.870   2.171   1.041  0.3129  0.0145  0.3040
   44phy    C26 1171   1.773   2.223   0.929  0.4044  0.3289 -0.3638
   44phy    C25 1172   1.836   2.327   0.839  0.3402 -0.0946  0.3105
   44phy    C23 1173   1.738   2.412   0.755  0.8454 -0.0392 -0.6944
   44phy    C24 1174   1.682   2.526   0.845 -0.1965  0.0451  0.7976
   44phy    C22 1175   1.798   2.473   0.634 -0.3855 -0.8322 -0.0570
   44phy    C21 1176   1.764   2.401   0.500  0.2667  0.0824 -0.1555
   44phy    C20 1177   1.845   2.470   0.393  0.1180  0.0784  0.2223
   44phy    C18 1178   1.849   2.423   0.246  0.5591  0.1348  0.2836
   44phy    O01 1179   1.898   2.289   0.242  0.0811  0.3055  0.0995
   44phy    H01 1180   1.832   2.235   0.282  0.6989  0.6299  1.6001
   44phy    C19 1181   1.956   2.512   0.174 -0.6308  0.1680 -0.2675
   44phy    C13 1182   1.703   2.444   0.180  0.4684  0.2223 -0.2785
   44phy     H3 1183   1.631   2.388   0.246 -1.5764  1.1251 -1.6520
   44phy    O33 1184   1.632   2.571   0.184  0.0115  0.1655 -0.2516
   44phy    H1B 1185   1.648   2.618   0.105  0.2490 -0.3850 -0.5322
   44phy    C12 1186   1.645   2.354   0.063 -0.5086 -0.2004 -0.0694
   44phy    O11 1187   1.672   2.390  -0.071 -0.2370 -0.5691  0.0269
   44phy    H1A 1188   1.702   2.479  -0.060  1.4041 -0.9216 -1.2026
   45phy    C35 1189   1.521   3.705   1.887 -0.3382  0.3742 -0.2135
   45phy    C33 1190   1.390   3.630   1.883  0.2070  0.1041 -0.1765
   45phy    C34 1191   1.308   3.672   1.759 -0.1764 -0.1354 -0.4354
   45phy    C32 1192   1.413   3.478   1.902 -0.4220 -0.0414 -0.1032
   45phy    C31 1193   1.288   3.398   1.937 -0.1399 -0.6122  0.2787
   45phy    C30 1194   1.333   3.254   1.968  0.0414 -0.2994  0.2631
   45phy    C28 1195   1.242   3.131   1.995 -0.3054 -0.0752  0.5460
   45phy    C29 1196   1.139   3.097   1.890 -0.0745 -0.1146  0.4540
   45phy    C27 1197   1.347   3.014   2.003 -0.2528  0.0992 -0.5862
   45phy    C26 1198   1.358   2.941   2.139 -0.4173  0.1500  0.4083
   45phy    C25 1199   1.468   2.838   2.139 -0.1638  0.0550  0.1935
   45phy    C23 1200   1.467   2.736   2.252  0.4439 -0.3322  0.5478
   45phy    C24 1201   1.483   2.588   2.196  0.2600 -0.4177  0.1234
   45phy    C22 1202   1.575   2.774   2.357  0.4340 -0.0628  0.1730
   45phy    C21 1203   1.512   2.777   2.497  0.2181 -0.1919 -0.1241
   45phy    C20 1204   1.598   2.862   2.584 -0.5538  0.3241  0.4947
   45phy    C18 1205   1.567   2.872   2.735 -0.1242 -0.4531  0.1465
   45phy    O01 1206   1.573   2.735   2.789  0.3570  0.2032 -0.0314
   45phy    H01 1207   1.505   2.681   2.754  1.4829 -0.6038 -1.0826
   45phy    C19 1208   1.700   2.946   2.775 -0.3698  0.3718 -0.4719
   45phy    C13 1209   1.426   2.943   2.766 -0.2681  0.3413 -0.6960
   45phy     H3 1210   1.347   2.884   2.715  1.0531 -1.6901 -0.5080
   45phy    O33 1211   1.410   3.072   2.705 -0.2918 -0.0114 -0.2462
   45phy    H1B 1212   1.484   3.124   2.728  0.2275 -1.3020  1.2461
   45phy    C12 1213   1.373   2.952   2.910 -0.1641  0.1626 -0.6505
   45phy    O11 1214   1.237   2.983   2.934 -0.2915  0.4239  0.0931
   45phy    H1A 1215   1.224   3.076   2.931 -0.9498  0.3058 -2.1500
   46phy    C35 1216   1.627   4.295   1.503  0.1675 -0.1805 -0.0951
   46phy    C33 1217   1.738   4.200   1.536  0.0051  0.4731 -0.7077
   46phy    C34 1218   1.857   4.226   1.445  0.1354  0.3066 -0.8550
   46phy    C32 1219   1.788   4.222   1.677  0.1283 -0.2695  0.1253
   46phy    C31 1220   1.723   4.114   1.762 -0.4402  0.1860 -0.6646
   46phy    C30 1221   1.767   4.122   1.910  0.1945  0.2247 -0.3639
   46phy    C28 1222   1.721   3.997   1.994 -0.4902 -0.1089  0.5442
   46phy    C29 1223   1.824   3.885   1.986 -0.0171 -0.1703  0.3434
   46phy    C27 1224   1.712   4.045   2.139 -0.0576  0.0656  0.3174
   46phy    C26 1225   1.612   3.955   2.226 -0.0350 -0.1745 -0.1611
   46phy    C25 1226   1.583   4.013   2.360  0.0409 -0.2533  0.1808
   46phy    C23 1227   1.502   3.922   2.460  0.5123  0.2183 -0.0299
   46phy    C24 1228   1.599   3.864   2.562 -0.2053 -0.2877 -0.1490
   46phy    C22 1229   1.382   3.996   2.522 -0.4992  0.2718 -0.2700
   46phy    C21 1230   1.264   3.931   2.606  0.1464  0.0723 -0.1433
   46phy    C20 1231   1.155   4.031   2.645 -0.5759 -0.5437 -0.3370
   46phy    C18 1232   1.054   4.019   2.762 -0.4628 -0.1109  0.2095
   46phy    O01 1233   1.128   3.994   2.885 -0.1591 -0.3245 -0.3697
   46phy    H01 1234   1.089   4.044   2.954  0.9292  0.2446 -0.1331
   46phy    C19 1235   1.006   4.161   2.763 -0.5081 -0.4790  0.2948
   46phy    C13 1236   0.935   3.908   2.754  0.4269 -0.4858  0.0018
   46phy     H3 1237   0.883   3.919   2.655  1.8773 -0.2492 -0.7639
   46phy    O33 1238   0.825   3.934   2.849 -0.0308 -0.3067  0.2040
   46phy    H1B 1239   0.806   4.026   2.841 -0.9069 -0.5773 -1.0493
   46phy    C12 1240   0.977   3.761   2.773 -0.3346  0.4585  0.4016
   46phy    O11 1241   0.910   3.664   2.699 -0.2313  0.5784 -0.1604
   46phy    H1A 1242   0.963   3.586   2.700 -0.6168  0.2758  2.0815
   47phy    C35 1243   5.059   2.481   1.651 -0.1326 -0.2930 -0.0640
   47phy    C33 1244   5.177   2.566   1.609  0.5876  0.1981  0.0188
   47phy    C34 1245   5.208   2.671   1.714 -0.4106  0.0729  0.6823
   47phy    C32 1246   5.293   2.473   1.562  0.1934 -0.0016  0.2947
   47phy    C31 1247   5.420   2.523   1.501 -1.0432 -0.6815 -0.1478
   47phy    C30 1248   5.503   2.410   1.440 -0.0450  0.3564 -0.7778
   47phy    C28 1249   5.634   2.457   1.378  0.1745  0.8386  0.7529
   47phy    C29 1250   5.761   2.390   1.431 -0.2123 -0.1715 -0.4609
   47phy    C27 1251   5.636   2.456   1.225  0.1209 -0.2168  0.1178
   47phy    C26 1252   5.631   2.593   1.156  0.5892 -0.1869  0.5514
   47phy    C25 1253   5.598   2.577   1.005 -0.2783  0.4792  0.0902
   47phy    C23 1254   5.582   2.709   0.924  0.3465 -0.2941  0.0617
   47phy    C24 1255   5.659   2.698   0.797 -0.0758  0.5244  0.4723
   47phy    C22 1256   5.434   2.741   0.894 -0.1177  0.1872 -0.1484
   47phy    C21 1257   5.394   2.878   0.839 -0.9969 -0.6508  0.3182
   47phy    C20 1258   5.240   2.911   0.840  0.0942 -0.2232 -0.9025
   47phy    C18 1259   5.198   3.044   0.775  0.7651 -1.1077  0.4952
   47phy    O01 1260   5.271   3.155   0.832 -0.2541 -0.1100  0.7276
   47phy    H01 1261   5.284   3.131   0.921 -3.1037 -1.6565  0.8247
   47phy    C19 1262   5.051   3.047   0.830  0.5603 -0.1172  0.1174
   47phy    C13 1263   5.203   3.047   0.614 -0.1312  0.2848 -0.4576
   47phy     H3 1264   5.312   3.054   0.587 -0.0910  1.6804 -0.0077
   47phy    O33 1265   5.182   2.924   0.547  0.4739  1.3513  0.3809
   47phy    H1B 1266   5.226   2.922   0.465 -2.5775 -0.0487 -1.3727
   47phy    C12 1267   5.188   3.167   0.521 -0.0605 -0.0973 -0.2973
   47phy    O11 1268   5.201   3.286   0.590  0.1869  0.2299 -0.6117
   47phy    H1A 1269   5.247   3.266   0.669 -0.1516  0.8109 -0.2574
   48phy    C35 1270   2.855   2.937   2.306  0.8317 -0.4641  0.2108
   48phy    C33 1271   2.721   2.935   2.229 -0.1680  0.3761 -0.2213
   48phy    C34 1272   2.736   2.840   2.113  0.0398  0.0106 -0.4271
   48phy    C32 1273   2.610   2.865   2.317 -0.7765 -0.2304  0.0484
   48phy    C31 1274   2.494   2.964   2.348 -0.4324 -0.0308 -0.1117
   48phy    C30 1275   2.382   2.897   2.441  0.5594 -0.3885  0.2280
   48phy    C28 1276   2.269   3.001   2.464 -0.5443 -0.0194  0.1654
   48phy    C29 1277   2.138   2.969   2.393 -0.5666  0.4713 -0.2417
   48phy    C27 1278   2.230   3.016   2.614  0.9003  0.4607  0.6198
   48phy    C26 1279   2.268   3.141   2.683 -0.0358 -0.0535 -0.2182
   48phy    C25 1280   2.207   3.139   2.822 -0.3653  0.5670 -0.1310
   48phy    C23 1281   2.240   3.261   2.915  0.0703 -0.0169 -0.0504
   48phy    C24 1282   2.134   3.373   2.912  0.4819 -0.0233 -0.6834
   48phy    C22 1283   2.254   3.198   3.057 -0.0873  0.1672  0.1260
   48phy    C21 1284   2.383   3.234   3.132 -0.3477  0.3180 -0.3538
   48phy    C20 1285   2.394   3.150   3.261  0.0239 -0.2645 -0.1275
   48phy    C18 1286   2.517   3.195   3.354 -0.5925 -0.5492  0.0117
   48phy    O01 1287   2.538   3.337   3.337  0.1363  0.4735  0.2548
   48phy    H01 1288   2.563   3.374   3.419 -0.3193  1.0290  0.1518
   48phy    C19 1289   2.447   3.189   3.492 -0.5610 -0.2206 -0.2768
   48phy    C13 1290   2.646   3.100   3.334  0.6433  0.3302  0.1390
   48phy     H3 1291   2.606   2.995   3.339  0.4936  0.3403 -0.7173
   48phy    O33 1292   2.732   3.106   3.448 -0.2079 -0.3950  0.1670
   48phy    H1B 1293   2.759   3.195   3.460  0.4429 -0.7234  1.4045
   48phy    C12 1294   2.732   3.092   3.203 -0.9672  0.6080 -0.0947
   48phy    O11 1295   2.828   2.983   3.199 -0.3409 -0.4238  0.1147
   48phy    H1A 1296   2.894   2.993   3.266  1.2811 -3.2488 -0.8806
   49phy    C35 1297   2.383   3.020   1.972 -0.1402  0.5338 -0.5415
   49phy    C33 1298   2.238   3.017   2.020  0.2423 -0.2368 -0.0013
   49phy    C34 1299   2.183   3.154   2.045  1.0569 -0.8023  0.1235
   49phy    C32 1300   2.165   2.916   1.926 -0.2695 -0.1629 -0.8268
   49phy    C31 1301   2.060   2.834   2.004 -0.5249  0.5964 -0.2956
   49phy    C30 1302   1.996   2.729   1.913  0.1214  0.8285 -0.1355
   49phy    C28 1303   1.894   2.635   1.992  0.0578 -0.7309 -0.6988
   49phy    C29 1304   1.769   2.610   1.900  0.3941 -0.2626 -0.1205
   49phy    C27 1305   1.963   2.495   2.022  0.3209 -0.2990  0.2320
   49phy    C26 1306   1.924   2.418   2.149 -0.0832 -0.8338 -0.5012
   49phy    C25 1307   1.986   2.280   2.141 -0.4942  0.2870  0.3272
   49phy    C23 1308   1.966   2.166   2.244 -0.2049  0.5965 -0.2443
   49phy    C24 1309   1.959   2.025   2.191  0.1999  0.2822  0.5390
   49phy    C22 1310   2.077   2.171   2.355  0.6602  1.6518 -0.0937
   49phy    C21 1311   2.004   2.149   2.491  0.6417 -0.0750 -0.4012
   49phy    C20 1312   2.108   2.157   2.609 -0.3252 -0.2592 -0.2947
   49phy    C18 1313   2.099   2.083   2.751  0.0610 -0.4229  0.4347
   49phy    O01 1314   2.111   1.943   2.745 -0.4064  0.7479  0.4792
   49phy    H01 1315   2.112   1.908   2.832 -0.7369  0.4489  0.3681
   49phy    C19 1316   2.234   2.129   2.816 -0.2679  0.3939 -0.3534
   49phy    C13 1317   1.967   2.120   2.839 -0.0405 -0.1810  0.9100
   49phy     H3 1318   1.947   2.230   2.831 -0.3817 -0.2594  0.6697
   49phy    O33 1319   1.990   2.103   2.980 -0.6178  0.4751 -0.2730
   49phy    H1B 1320   2.011   2.012   2.988 -1.3481  0.1300 -1.8692
   49phy    C12 1321   1.834   2.049   2.794 -0.2490 -0.4618 -0.2505
   49phy    O11 1322   1.819   1.915   2.784  0.1951 -0.1713  0.3264
   49phy    H1A 1323   1.733   1.886   2.763  0.7936 -2.8384  1.0761
   50phy    C35 1324   0.931   2.372   0.334  0.5330  0.1294  0.1896
   50phy    C33 1325   0.790   2.335   0.301  0.1624  0.1030  0.0802
   50phy    C34 1326   0.797   2.189   0.248  0.3548 -0.1375  0.3952
   50phy    C32 1327   0.675   2.361   0.404  0.0341  0.2743  0.0495
   50phy    C31 1328   0.570   2.452   0.340  0.2710 -0.0539  0.5819
   50phy    C30 1329   0.459   2.495   0.436 -0.4848 -0.3262  0.0490
   50phy    C28 1330   0.343   2.586   0.389 -0.8514 -0.5040  0.9018
   50phy    C29 1331   0.218   2.526   0.443  0.5189 -0.7327 -0.2856
   50phy    C27 1332   0.362   2.723   0.444 -0.3750 -0.2550  0.0021
   50phy    C26 1333   0.418   2.817   0.336 -0.1333  0.3959 -0.2015
   50phy    C25 1334   0.455   2.956   0.387  0.1977  0.0608 -0.4552
   50phy    C23 1335   0.514   3.060   0.287 -0.2562  0.4762 -0.0294
   50phy    C24 1336   0.404   3.155   0.257 -0.1086  0.0580  0.5960
   50phy    C22 1337   0.622   3.146   0.366 -0.0384  0.0754  0.2071
   50phy    C21 1338   0.761   3.082   0.347  0.0571 -0.7883  0.5417
   50phy    C20 1339   0.862   3.156   0.439  0.1241 -0.0060 -0.4047
   50phy    C18 1340   1.014   3.158   0.410 -0.1596  0.4647  1.0683
   50phy    O01 1341   1.046   3.021   0.378  0.2732 -0.4612  0.4470
   50phy    H01 1342   1.137   3.007   0.391  0.3285 -0.7571 -0.2298
   50phy    C19 1343   1.078   3.196   0.545 -0.2827 -0.1530 -0.2190
   50phy    C13 1344   1.054   3.261   0.288 -0.2914 -0.5000 -0.1375
   50phy     H3 1345   0.981   3.242   0.205 -1.5217  0.9279  0.5631
   50phy    O33 1346   1.025   3.400   0.301 -0.0996  0.6206  0.2986
   50phy    H1B 1347   1.100   3.432   0.347  0.2385  0.3842 -0.0818
   50phy    C12 1348   1.166   3.237   0.172  0.0059 -0.0600 -0.9249
   50phy    O11 1349   1.294   3.274   0.211  0.4464 -0.1445  0.4975
   50phy    H1A 1350   1.314   3.357   0.173  0.5167 -0.8302 -1.0490
   51phy    C35 1351   2.224   2.569   0.474 -1.2974  0.0611 -0.2971
   51phy    C33 1352   2.272   2.675   0.385 -0.0703 -0.5745 -0.6670
   51phy    C34 1353   2.360   2.776   0.458  0.1948  0.3784  0.1281
   51phy    C32 1354   2.325   2.611   0.257  0.2469  0.2682 -0.2236
   51phy    C31 1355   2.296   2.701   0.135  0.3170 -0.0360 -0.3761
   51phy    C30 1356   2.325   2.634   0.003  0.1123  0.0930 -0.2949
   51phy    C28 1357   2.286   2.722  -0.118 -0.1267 -0.4231 -0.3529
   51phy    C29 1358   2.402   2.809  -0.170  0.0299  0.2986  0.4397
   51phy    C27 1359   2.230   2.636  -0.232 -0.1380 -0.2065  0.2585
   51phy    C26 1360   2.098   2.674  -0.301  0.8573 -0.1127  0.2382
   51phy    C25 1361   2.063   2.578  -0.416 -0.4034 -0.5317 -0.2604
   51phy    C23 1362   1.922   2.601  -0.473 -0.2833  0.0457 -0.0011
   51phy    C24 1363   1.929   2.669  -0.610  0.2521  0.2312  0.2892
   51phy    C22 1364   1.845   2.471  -0.491  0.5721 -0.5580 -0.0952
   51phy    C21 1365   1.733   2.450  -0.390  0.0942  0.6385 -0.0661
   51phy    C20 1366   1.622   2.358  -0.443 -0.2254 -0.1653 -0.4780
   51phy    C18 1367   1.496   2.336  -0.350 -0.2652  0.1151 -0.1050
   51phy    O01 1368   1.529   2.263  -0.233 -0.3401 -0.6546  0.0314
   51phy    H01 1369   1.585   2.318  -0.181 -1.1583 -0.7579  1.0652
   51phy    C19 1370   1.403   2.239  -0.426 -0.2057  0.4339  0.5179
   51phy    C13 1371   1.409   2.464  -0.306  0.2137 -0.2683 -0.3937
   51phy     H3 1372   1.480   2.516  -0.237 -0.5184 -0.7826  0.7734
   51phy    O33 1373   1.401   2.568  -0.405  0.2921  0.4224 -0.0518
   51phy    H1B 1374   1.312   2.586  -0.429 -0.1729 -1.9138 -0.4117
   51phy    C12 1375   1.300   2.479  -0.193 -0.1336  0.1475  0.5081
   51phy    O11 1376   1.174   2.491  -0.248  0.4640  0.3195  0.4331
   51phy    H1A 1377   1.124   2.560  -0.210 -0.1083 -0.6496  1.5226
   52phy    C35 1378   2.295   0.860   1.323  0.2693 -0.2164  0.3978
   52phy    C33 1379   2.233   0.936   1.206  0.8633  0.1035 -0.1687
   52phy    C34 1380   2.205   0.841   1.083  0.2616  0.0092 -0.1035
   52phy    C32 1381   2.115   1.022   1.255 -0.1959  0.3568  0.0275
   52phy    C31 1382   2.053   1.132   1.171 -0.0976  0.4594  0.2198
   52phy    C30 1383   1.936   1.214   1.224 -0.0499 -0.4883  0.8752
   52phy    C28 1384   1.837   1.293   1.133  0.0830  0.0617 -0.1512
   52phy    C29 1385   1.713   1.330   1.211  0.1151  0.1770  0.4053
   52phy    C27 1386   1.904   1.420   1.086  0.2652  0.4108  0.3292
   52phy    C26 1387   1.858   1.468   0.952  0.3601  0.3215  0.1537
   52phy    C25 1388   1.920   1.596   0.913  0.4145  0.0289 -0.6079
   52phy    C23 1389   1.880   1.639   0.772 -0.3594 -0.1011  0.2129
   52phy    C24 1390   1.776   1.749   0.781 -0.1102  0.2129 -0.1239
   52phy    C22 1391   2.002   1.672   0.688 -0.4991 -0.3491 -0.1331
   52phy    C21 1392   1.991   1.637   0.541 -0.2505 -0.5292 -0.3374
   52phy    C20 1393   2.088   1.723   0.454 -0.5699  0.0326 -0.1382
   52phy    C18 1394   2.087   1.700   0.299  0.3268 -0.1883  0.1860
   52phy    O01 1395   2.098   1.559   0.270  0.5332 -0.7784 -0.0885
   52phy    H01 1396   2.168   1.540   0.210  1.0051  1.1263 -0.2049
   52phy    C19 1397   2.212   1.770   0.250 -0.8595 -0.5166  0.5861
   52phy    C13 1398   1.961   1.760   0.219  0.3447 -0.5920 -0.1989
   52phy     H3 1399   1.874   1.713   0.272  0.8417 -0.5889  0.6423
   52phy    O33 1400   1.929   1.895   0.260 -0.6816 -0.2811 -0.1315
   52phy    H1B 1401   1.993   1.948   0.217  0.1710 -1.3510 -0.2142
   52phy    C12 1402   1.889   1.700   0.090 -0.3459 -0.0575 -0.7285
   52phy    O11 1403   1.873   1.775  -0.032 -0.1355  0.3145 -0.4554
   52phy    H1A 1404   1.954   1.803  -0.070 -0.1104  2.1403  0.8436
   53phy    C35 1405   0.659   3.479   1.191 -0.5527 -0.7564 -0.1547
   53phy    C33 1406   0.709   3.365   1.269  0.6273 -0.2934 -0.3861
   53phy    C34 1407   0.613   3.349   1.393 -0.6475  0.3426  0.1936
   53phy    C32 1408   0.728   3.241   1.183 -0.1336  0.3880 -0.3520
   53phy    C31 1409   0.850   3.157   1.213 -0.6335  0.1271  0.2883
   53phy    C30 1410   0.859   3.037   1.118 -0.3287  0.0148  0.0188
   53phy    C28 1411   0.985   2.955   1.143 -0.2261  0.7360  0.0173
   53phy    C29 1412   0.940   2.815   1.192 -0.3306 -0.3131  0.0756
   53phy    C27 1413   1.078   2.946   1.017  0.2516  0.2275  0.4360
   53phy    C26 1414   1.228   2.976   1.038 -0.4617  0.1962 -0.0951
   53phy    C25 1415   1.301   2.978   0.907  0.2433 -0.5267  0.4588
   53phy    C23 1416   1.451   2.995   0.921  0.3529  0.6467  0.1096
   53phy    C24 1417   1.518   2.863   0.947 -0.0599  0.1042 -0.4213
   53phy    C22 1418   1.504   3.042   0.785  0.0060 -0.0006 -0.4411
   53phy    C21 1419   1.461   3.178   0.719 -0.0946  0.1191  0.1093
   53phy    C20 1420   1.558   3.205   0.602  0.4061  0.0745 -0.0548
   53phy    C18 1421   1.521   3.271   0.467  0.7244 -0.7537 -0.0736
   53phy    O01 1422   1.414   3.202   0.412 -0.1824  0.0649 -0.1637
   53phy    H01 1423   1.371   3.247   0.341 -1.8970 -0.1456  0.6894
   53phy    C19 1424   1.637   3.230   0.370  0.8057 -0.1860  0.2707
   53phy    C13 1425   1.492   3.432   0.463 -0.2175 -0.1653  0.2279
   53phy     H3 1426   1.545   3.472   0.553  1.3553  1.1712 -1.2301
   53phy    O33 1427   1.553   3.523   0.365  0.0911  0.3698  0.0592
   53phy    H1B 1428   1.646   3.516   0.368  0.2329  1.3373 -1.1967
   53phy    C12 1429   1.357   3.493   0.511  0.4008 -0.4999 -0.5171
   53phy    O11 1430   1.267   3.515   0.406  0.0497 -0.1234 -0.3925
   53phy    H1A 1431   1.305   3.580   0.350 -1.2744  0.8387 -0.2502
   54phy    C35 1432   2.362   2.948   1.395  0.2370 -0.4932 -0.4335
   54phy    C33 1433   2.452   2.864   1.487 -0.3258  0.0441  0.2579
   54phy    C34 1434   2.403   2.878   1.630  0.0904  0.3238 -0.3355
   54phy    C32 1435   2.446   2.710   1.464  1.2000  0.1600 -0.2352
   54phy    C31 1436   2.543   2.649   1.358 -0.2975  0.1706 -0.9366
   54phy    C30 1437   2.511   2.497   1.336  0.5042  0.5594  0.3851
   54phy    C28 1438   2.585   2.417   1.230 -0.2323  0.2360  0.2108
   54phy    C29 1439   2.627   2.274   1.281 -0.2825  0.1691 -0.2027
   54phy    C27 1440   2.524   2.425   1.088  0.7616 -0.3023  0.1823
   54phy    C26 1441   2.616   2.395   0.964 -0.4591  0.1590  0.0664
   54phy    C25 1442   2.546   2.424   0.826  0.2774  0.4557 -0.0345
   54phy    C23 1443   2.630   2.372   0.709 -0.6459  0.2124 -0.0751
   54phy    C24 1444   2.605   2.231   0.678 -0.3357 -0.0535  0.1512
   54phy    C22 1445   2.611   2.458   0.585 -0.1144  0.1821  0.2358
   54phy    C21 1446   2.731   2.512   0.508 -0.4150 -0.3246  0.2317
   54phy    C20 1447   2.685   2.581   0.377 -0.1110 -0.4147  0.0093
   54phy    C18 1448   2.785   2.620   0.256 -0.6765 -0.2427 -0.6845
   54phy    O01 1449   2.880   2.720   0.305 -0.4461  0.2440  0.4906
   54phy    H01 1450   2.830   2.780   0.357 -1.8885 -1.1684  0.8094
   54phy    C19 1451   2.686   2.692   0.163 -0.3682 -0.0239 -0.9319
   54phy    C13 1452   2.861   2.490   0.190 -0.2034  0.2940  0.0620
   54phy     H3 1453   2.903   2.437   0.279  0.8630 -2.6327 -2.0119
   54phy    O33 1454   2.773   2.375   0.149 -0.3406  0.3931  0.6172
   54phy    H1B 1455   2.760   2.374   0.056 -1.4855 -2.4633  0.7264
   54phy    C12 1456   3.009   2.491   0.138 -0.2614  0.1133  0.0647
   54phy    O11 1457   3.019   2.551   0.010  0.5445  0.5654  0.2264
   54phy    H1A 1458   2.949   2.612   0.001  1.4889  1.6527 -0.0017
   55phy    C35 1459   0.499   4.926   1.379  0.3718  0.4261 -0.0260
   55phy    C33 1460   0.365   4.853   1.393 -0.1779  0.1242  0.2112
   55phy    C34 1461   0.347   4.781   1.526 -0.5140 -0.1313  0.3864
   55phy    C32 1462   0.261   4.951   1.351  0.3853 -0.6851  0.0817
   55phy    C31 1463   0.141   4.885   1.275 -0.6419 -0.2257 -0.4420
   55phy    C30 1464   0.038   4.996   1.246 -0.2185  0.6542  0.3797
   55phy    C28 1465  -0.074   4.952   1.146  0.6113 -0.2139  0.0789
   55phy    C29 1466  -0.209   4.915   1.212 -0.5416 -0.2780  0.0618
   55phy    C27 1467  -0.110   5.057   1.041 -0.3663 -0.5317  0.2162
   55phy    C26 1468  -0.089   5.016   0.893  0.1102 -0.3398 -0.0237
   55phy    C25 1469  -0.117   5.133   0.799  0.3328 -0.1903 -0.2158
   55phy    C23 1470  -0.077   5.114   0.652 -0.4717  0.3024 -0.7272
   55phy    C24 1471  -0.193   5.176   0.568 -0.8194  0.2693 -0.7126
   55phy    C22 1472   0.061   5.179   0.623  0.6057 -0.6126  0.2558
   55phy    C21 1473   0.125   5.162   0.483 -0.3168 -0.0895  0.1665
   55phy    C20 1474   0.246   5.255   0.463 -0.3013  0.5998 -0.1801
   55phy    C18 1475   0.323   5.254   0.329  0.2651  0.3818  0.0049
   55phy    O01 1476   0.343   5.119   0.279 -0.0588 -0.1064 -0.0853
   55phy    H01 1477   0.259   5.088   0.252 -0.2827  1.1173 -0.8719
   55phy    C19 1478   0.463   5.310   0.356  0.3227  0.4015 -0.3848
   55phy    C13 1479   0.245   5.339   0.220 -0.0225 -0.0287  0.5172
   55phy     H3 1480   0.154   5.277   0.200  0.8723 -1.1092 -0.2920
   55phy    O33 1481   0.179   5.463   0.253 -0.2912 -0.1022  0.7361
   55phy    H1B 1482   0.248   5.521   0.278  1.0511  0.9560 -4.2683
   55phy    C12 1483   0.267   5.329   0.067 -0.3103  0.0900 -0.2255
   55phy    O11 1484   0.354   5.425   0.016  0.6333  0.1882 -0.3508
   55phy    H1A 1485   0.317   5.511   0.028 -0.4097  0.1175 -2.5911
   56phy    C35 1486   2.032   3.547   2.359  0.4034 -0.7541 -0.0315
   56phy    C33 1487   2.059   3.512   2.214  0.1483 -0.0452  0.1988
   56phy    C34 1488   1.939   3.572   2.143  0.6899 -0.0646 -0.5633
   56phy    C32 1489   2.189   3.576   2.152 -0.1792 -0.4713 -0.5312
   56phy    C31 1490   2.299   3.476   2.151  0.0342 -0.6281 -0.2225
   56phy    C30 1491   2.426   3.547   2.101 -0.2091 -0.1836 -0.2851
   56phy    C28 1492   2.540   3.453   2.079 -0.9021  0.7381  0.2640
   56phy    C29 1493   2.538   3.398   1.934 -0.3777 -0.2268 -0.1833
   56phy    C27 1494   2.680   3.517   2.094 -0.0641  0.2827  0.5901
   56phy    C26 1495   2.792   3.436   2.161  0.5084 -0.1475  0.1224
   56phy    C25 1496   2.922   3.510   2.176  0.1728  0.1150 -0.1956
   56phy    C23 1497   3.028   3.436   2.264 -0.5297 -0.2120 -0.3310
   56phy    C24 1498   3.164   3.475   2.224 -0.3547 -0.2469  0.2472
   56phy    C22 1499   3.018   3.457   2.420 -0.1220  0.2417 -0.4294
   56phy    C21 1500   2.983   3.333   2.503 -0.4268 -0.2163  0.0213
   56phy    C20 1501   2.944   3.367   2.648 -0.4361  0.4563  0.4172
   56phy    C18 1502   2.900   3.253   2.749 -0.1998  0.6350  0.7378
   56phy    O01 1503   2.990   3.141   2.736  0.6026  0.8388  0.3510
   56phy    H01 1504   3.079   3.170   2.738  0.6905  0.5450  1.0410
   56phy    C19 1505   2.921   3.326   2.884 -0.1312  1.1455 -0.1544
   56phy    C13 1506   2.751   3.201   2.704 -0.4417  0.4870  0.4109
   56phy     H3 1507   2.751   3.171   2.596  0.0741 -2.6249  1.1812
   56phy    O33 1508   2.649   3.300   2.710 -0.0804  0.0106 -0.0062
   56phy    H1B 1509   2.609   3.312   2.625 -1.3328  0.7523  0.6598
   56phy    C12 1510   2.691   3.072   2.773  0.1896 -0.2853 -0.3045
   56phy    O11 1511   2.777   2.963   2.781 -0.0066  0.1342  0.2343
   56phy    H1A 1512   2.865   2.991   2.795  0.4184 -1.3075  0.6015
   57phy    C35 1513   0.350   3.000   1.246 -0.3591 -0.0720 -0.1313
   57phy    C33 1514   0.220   3.044   1.305 -0.3710  0.0361 -0.0724
   57phy    C34 1515   0.201   2.971   1.442 -0.5616  0.6032  0.4406
   57phy    C32 1516   0.208   3.189   1.328 -0.1986  0.1235  0.0992
   57phy    C31 1517   0.164   3.262   1.204  0.1410 -0.3268  0.2955
   57phy    C30 1518   0.146   3.414   1.219  0.0066 -0.1815  0.0008
   57phy    C28 1519   0.145   3.490   1.078 -0.4632  0.5162 -0.4270
   57phy    C29 1520   0.003   3.498   1.022  0.0588  0.4370  0.4747
   57phy    C27 1521   0.211   3.626   1.103 -0.0570 -0.3021 -0.0544
   57phy    C26 1522   0.273   3.693   0.985 -0.6387 -0.1888  0.3389
   57phy    C25 1523   0.336   3.834   1.009  0.0679  0.1777 -0.4613
   57phy    C23 1524   0.359   3.907   0.879 -0.0337  0.1060 -0.2091
   57phy    C24 1525   0.352   4.060   0.899 -0.0979  0.1401 -0.3132
   57phy    C22 1526   0.505   3.876   0.837  0.3332  0.0583 -0.1340
   57phy    C21 1527   0.515   3.868   0.683 -0.0119  0.5459 -0.4555
   57phy    C20 1528   0.648   3.810   0.638  0.0262  0.8371  0.1780
   57phy    C18 1529   0.650   3.769   0.484 -0.0494  0.2807  0.6519
   57phy    O01 1530   0.536   3.691   0.436 -0.0272 -0.1320  0.0988
   57phy    H01 1531   0.459   3.727   0.477  1.1102 -0.3337  2.6078
   57phy    C19 1532   0.768   3.673   0.481 -0.1296  0.2676 -0.2997
   57phy    C13 1533   0.673   3.902   0.397  0.4080 -0.7399  0.2330
   57phy     H3 1534   0.588   3.969   0.427  0.7720 -0.3266  0.3526
   57phy    O33 1535   0.770   3.994   0.440  0.3562 -0.3067  0.3364
   57phy    H1B 1536   0.847   3.970   0.392  0.6084  0.1624  0.4981
   57phy    C12 1537   0.620   3.918   0.249  0.4744  0.0505  0.7565
   57phy    O11 1538   0.717   3.937   0.154 -0.0790 -0.5016 -0.3303
   57phy    H1A 1539   0.702   3.866   0.094 -1.0527 -1.0704  0.5445
   58phy    C35 1540   0.867   3.472   1.906 -0.0400  0.3358  0.0117
   58phy    C33 1541   0.837   3.451   1.759 -0.4455 -0.0033  0.5206
   58phy    C34 1542   0.903   3.563   1.683  0.4749 -0.2755 -0.4223
   58phy    C32 1543   0.887   3.320   1.692  0.2873 -0.1302  0.0702
   58phy    C31 1544   0.794   3.199   1.705 -0.5114 -0.2339 -0.3944
   58phy    C30 1545   0.830   3.092   1.602  0.3719  0.3497  0.0632
   58phy    C28 1546   0.749   2.965   1.622 -0.7310 -0.3205  0.6757
   58phy    C29 1547   0.661   2.936   1.501 -0.5861  0.1896  0.1602
   58phy    C27 1548   0.828   2.841   1.666 -0.7728 -0.4181  0.1807
   58phy    C26 1549   0.759   2.746   1.768 -0.3465 -0.8265  0.1062
   58phy    C25 1550   0.855   2.633   1.816  0.4542  0.2926  0.1648
   58phy    C23 1551   0.804   2.560   1.946 -0.1007  0.3489 -0.2592
   58phy    C24 1552   0.754   2.414   1.921  0.1370  0.0015 -0.3975
   58phy    C22 1553   0.925   2.536   2.035  0.1269  0.0381 -0.6487
   58phy    C21 1554   0.906   2.566   2.187 -0.2545 -0.1329  0.1436
   58phy    C20 1555   1.030   2.520   2.272 -0.4324  0.5607  0.3071
   58phy    C18 1556   1.050   2.527   2.429 -0.3609  0.4829  0.6523
   58phy    O01 1557   0.923   2.486   2.490 -0.1193  0.4039  0.5152
   58phy    H01 1558   0.942   2.461   2.578  0.9333  1.1035  0.5079
   58phy    C19 1559   1.150   2.412   2.441  0.4788 -0.0640  0.1090
   58phy    C13 1560   1.104   2.667   2.490  0.2738 -0.5006 -0.4336
   58phy     H3 1561   1.192   2.700   2.429  0.7503  0.2149  0.6047
   58phy    O33 1562   1.163   2.642   2.624 -0.2107 -0.2497 -0.3590
   58phy    H1B 1563   1.096   2.655   2.688  0.4705  0.3994  0.2516
   58phy    C12 1564   1.005   2.792   2.493 -0.1598  0.2113 -0.3608
   58phy    O11 1565   0.898   2.791   2.588 -0.5600  0.7187  0.0361
   58phy    H1A 1566   0.846   2.869   2.579 -2.8747 -0.7968 -0.9471
   59phy    C35 1567   1.215   2.056   1.272 -0.0577 -0.3045 -0.3079
   59phy    C33 1568   1.111   1.981   1.193 -0.2005 -0.0124  0.1000
   59phy    C34 1569   1.070   1.869   1.287 -0.2630  0.1115  0.2050
   59phy    C32 1570   0.982   2.056   1.160 -0.2573 -0.0011  0.6487
   59phy    C31 1571   0.974   2.128   1.022 -0.6584  0.4347 -0.2633
   59phy    C30 1572   0.845   2.209   1.017  0.8106  0.3933 -0.0517
   59phy    C28 1573   0.810   2.286   0.885 -0.3580 -0.3977 -0.8946
   59phy    C29 1574   0.657   2.296   0.873  0.1229  0.2049 -0.1399
   59phy    C27 1575   0.883   2.424   0.881  0.1533  0.1334  0.2907
   59phy    C26 1576   0.890   2.501   0.754 -0.4251  0.2893  0.1911
   59phy    C25 1577   0.898   2.650   0.784 -0.4662  0.1719 -0.1376
   59phy    C23 1578   0.920   2.743   0.661 -0.4090 -0.3707 -0.1002
   59phy    C24 1579   0.849   2.870   0.702  0.2352 -0.5836  0.2686
   59phy    C22 1580   1.074   2.766   0.640  0.4164 -0.3094  0.0290
   59phy    C21 1581   1.146   2.679   0.534 -0.2817  0.1093 -1.0837
   59phy    C20 1582   1.293   2.719   0.551  0.1217 -0.1863 -0.1002
   59phy    C18 1583   1.378   2.734   0.421 -0.5603 -0.1757 -0.3027
   59phy    O01 1584   1.389   2.609   0.350  0.3891  0.6086  0.1707
   59phy    H01 1585   1.476   2.594   0.317  1.0112  0.8576  1.6386
   59phy    C19 1586   1.515   2.770   0.474 -0.2050 -0.2460  0.4169
   59phy    C13 1587   1.328   2.850   0.321 -0.2909  0.8191 -0.6588
   59phy     H3 1588   1.228   2.807   0.294  0.9587 -2.7137 -0.1953
   59phy    O33 1589   1.285   2.977   0.375  0.0859  0.3793 -0.3555
   59phy    H1B 1590   1.359   3.034   0.382  1.9520 -2.0026  1.2235
   59phy    C12 1591   1.359   2.862   0.167 -0.1708  0.4381  0.8959
   59phy    O11 1592   1.411   2.743   0.102  0.2079 -0.7311  0.0864
   59phy    H1A 1593   1.356   2.671   0.125  1.2658 -1.0822  1.7483
   60phy    C35 1594   4.759   0.514   0.860  0.5047 -0.1170  0.1577
   60phy    C33 1595   4.885   0.468   0.791 -0.2271 -0.1519  0.0733
   60phy    C34 1596   4.932   0.575   0.696 -0.0126 -0.0517  0.4282
   60phy    C32 1597   5.000   0.445   0.894  0.5494 -0.6446 -0.3544
   60phy    C31 1598   5.136   0.390   0.846  0.4074 -0.5753  0.0658
   60phy    C30 1599   5.251   0.419   0.953  0.2651  0.1685 -0.3121
   60phy    C28 1600   5.392   0.366   0.909 -0.7062 -0.0878 -0.2987
   60phy    C29 1601   5.513   0.454   0.958  0.8553  0.4115  0.7845
   60phy    C27 1602   5.407   0.218   0.965 -0.1712  0.2887  0.2639
   60phy    C26 1603   5.488   0.119   0.873 -0.2719  0.3299  0.0590
   60phy    C25 1604   5.503  -0.023   0.939 -0.8827  0.1729 -0.3726
   60phy    C23 1605   5.603  -0.121   0.870 -0.1587 -0.8651 -0.3775
   60phy    C24 1606   5.680  -0.214   0.966 -0.1135 -0.4640  0.3679
   60phy    C22 1607   5.550  -0.207   0.755 -0.6442  0.3250  0.2472
   60phy    C21 1608   5.638  -0.207   0.634 -0.4925  0.3108 -0.3273
   60phy    C20 1609   5.575  -0.295   0.526  0.0865  0.0338 -0.0512
   60phy    C18 1610   5.661  -0.294   0.395  0.0192 -0.0665  0.1751
   60phy    O01 1611   5.696  -0.164   0.340  0.2314 -0.5983 -0.0634
   60phy    H01 1612   5.622  -0.108   0.327  2.2102  2.3447  0.5424
   60phy    C19 1613   5.564  -0.361   0.297 -0.0748  0.3162 -0.4017
   60phy    C13 1614   5.795  -0.382   0.409  0.1361 -0.1665  0.2120
   60phy     H3 1615   5.856  -0.321   0.481  2.0751 -1.5956 -0.1509
   60phy    O33 1616   5.790  -0.501   0.491 -0.1439  0.6649  0.0488
   60phy    H1B 1617   5.728  -0.484   0.559 -0.9803 -1.8829  0.0250
   60phy    C12 1618   5.927  -0.370   0.313 -0.3060  0.8848 -0.0150
   60phy    O11 1619   5.948  -0.260   0.226  0.3841 -0.3164  0.1519
   60phy    H1A 1620   5.880  -0.198   0.247  0.5944 -0.3660  1.0401
   61phy    C35 1621   2.678   3.583   1.545 -0.1857  0.6935  0.3324
   61phy    C33 1622   2.709   3.708   1.469 -0.5717  0.1989  0.1621
   61phy    C34 1623   2.772   3.680   1.332  0.4327 -0.7125 -0.1568
   61phy    C32 1624   2.594   3.802   1.450  0.5002 -0.2631  0.0057
   61phy    C31 1625   2.615   3.940   1.521  1.0296  0.3801 -0.2678
   61phy    C30 1626   2.506   4.039   1.476 -0.5840 -0.0527 -0.2910
   61phy    C28 1627   2.505   4.168   1.563 -0.1053 -0.1026 -0.6650
   61phy    C29 1628   2.590   4.277   1.488  0.0265  0.0273  0.0369
   61phy    C27 1629   2.366   4.225   1.589 -0.6801  0.1945  0.6911
   61phy    C26 1630   2.356   4.291   1.733 -0.1758  0.3090  0.6028
   61phy    C25 1631   2.215   4.356   1.742  0.0812 -0.3075  0.4126
   61phy    C23 1632   2.209   4.422   1.883 -0.1105  0.2241 -0.5343
   61phy    C24 1633   2.231   4.571   1.871 -0.0025  0.1903 -0.0065
   61phy    C22 1634   2.088   4.384   1.968  0.1368  0.3333  0.3954
   61phy    C21 1635   2.127   4.349   2.111  0.1757  0.1581  0.3903
   61phy    C20 1636   2.005   4.313   2.205 -0.6523  0.0819  0.4753
   61phy    C18 1637   2.025   4.248   2.348 -0.0151 -0.0928  1.0298
   61phy    O01 1638   2.117   4.324   2.417 -0.2850 -0.5608 -0.0889
   61phy    H01 1639   2.203   4.315   2.380  0.5991  0.3555  1.6130
   61phy    C19 1640   1.886   4.283   2.401 -1.0279  0.2094 -0.2546
   61phy    C13 1641   2.051   4.085   2.357  0.5254 -0.2392 -0.1877
   61phy     H3 1642   1.970   4.027   2.307  0.1933 -1.4264  1.6425
   61phy    O33 1643   2.034   4.039   2.495  0.2667  0.2824  0.2622
   61phy    H1B 1644   1.992   3.957   2.511 -0.3996  0.1880 -1.7265
   61phy    C12 1645   2.178   4.015   2.304 -0.2790  0.0455  0.3664
   61phy    O11 1646   2.295   4.016   2.391 -0.2390  0.3241  0.1654
   61phy    H1A 1647   2.260   4.033   2.477  0.9795  2.7625  0.2371
   62phy    C35 1648   1.337   4.509   1.643  0.3745 -0.8860 -0.4420
   62phy    C33 1649   1.219   4.575   1.719  0.0374  0.4172 -0.5514
   62phy    C34 1650   1.269   4.659   1.836 -0.2804 -0.2139  0.3762
   62phy    C32 1651   1.134   4.658   1.624 -0.2978  0.6187  0.4211
   62phy    C31 1652   1.004   4.594   1.577  0.3807 -0.7253 -0.0963
   62phy    C30 1653   0.903   4.684   1.496 -0.4155  0.1237  0.2148
   62phy    C28 1654   0.788   4.597   1.437  0.4939  0.1644 -0.1472
   62phy    C29 1655   0.664   4.624   1.516 -0.2142 -0.0141 -0.0891
   62phy    C27 1656   0.753   4.645   1.294 -0.3936 -0.1764 -0.7565
   62phy    C26 1657   0.736   4.535   1.189  0.0846  0.4552 -1.0069
   62phy    C25 1658   0.729   4.582   1.049 -0.0461 -0.6196 -0.0653
   62phy    C23 1659   0.730   4.474   0.940  0.2015  0.0504  0.1880
   62phy    C24 1660   0.594   4.414   0.913 -0.2855  0.8750  0.1155
   62phy    C22 1661   0.803   4.527   0.813  0.5725  0.0615  0.1460
   62phy    C21 1662   0.957   4.513   0.806  0.2497  0.1857  0.2641
   62phy    C20 1663   1.025   4.577   0.686 -0.3287 -0.1718  0.4875
   62phy    C18 1664   1.180   4.608   0.678 -0.2969 -0.6406  0.3660
   62phy    O01 1665   1.218   4.697   0.784 -0.3918 -0.0920  0.3214
   62phy    H01 1666   1.149   4.675   0.844  0.1278 -1.0925  0.5792
   62phy    C19 1667   1.164   4.687   0.544  0.5627 -0.0399 -0.2809
   62phy    C13 1668   1.279   4.483   0.668  0.0735  0.1632 -0.3939
   62phy     H3 1669   1.269   4.428   0.765  0.9810  0.1223 -0.3124
   62phy    O33 1670   1.250   4.379   0.579  0.1116 -0.6318 -0.6383
   62phy    H1B 1671   1.261   4.412   0.492  0.7258 -1.8647 -1.0478
   62phy    C12 1672   1.432   4.492   0.710  0.5297 -0.2410  0.1131
   62phy    O11 1673   1.529   4.546   0.619  0.1067 -0.2046 -0.3102
   62phy    H1A 1674   1.506   4.527   0.530 -0.2206 -0.4661 -0.1716
   63phy    C35 1675   1.205   2.953   1.566  0.0346 -0.0955 -0.0019
   63phy    C33 1676   1.339   2.976   1.515 -0.3965  0.2459 -0.3960
   63phy    C34 1677   1.362   2.938   1.369  0.4598 -0.3371  1.0476
   63phy    C32 1678   1.396   3.098   1.587 -0.0906 -0.1217  0.4877
   63phy    C31 1679   1.539   3.071   1.630  0.1563 -0.1823 -0.5809
   63phy    C30 1680   1.591   3.191   1.708 -0.8782  0.0735  0.7666
   63phy    C28 1681   1.732   3.180   1.766  0.4400  0.6757 -0.3570
   63phy    C29 1682   1.832   3.241   1.666 -0.0288  0.3927 -0.7736
   63phy    C27 1683   1.750   3.265   1.896  0.2345  0.0919  0.2005
   63phy    C26 1684   1.720   3.195   2.026 -0.0680  0.1540 -0.8971
   63phy    C25 1685   1.723   3.281   2.147  0.0134 -0.0754 -0.2399
   63phy    C23 1686   1.649   3.221   2.268 -0.5264 -0.4993  0.5228
   63phy    C24 1687   1.755   3.183   2.370  0.3476  0.3368 -0.8518
   63phy    C22 1688   1.554   3.321   2.334  0.2258 -0.3450  0.3159
   63phy    C21 1689   1.451   3.281   2.442 -0.0681  0.2230  0.3270
   63phy    C20 1690   1.383   3.415   2.488 -0.2635  0.3273 -0.0818
   63phy    C18 1691   1.287   3.404   2.616 -0.3684 -0.4628 -0.2045
   63phy    O01 1692   1.340   3.325   2.725  0.1136  0.2944  0.2944
   63phy    H01 1693   1.272   3.318   2.789 -1.5596  1.6304 -1.2372
   63phy    C19 1694   1.299   3.546   2.672 -0.2156 -0.2027  0.2855
   63phy    C13 1695   1.133   3.366   2.586  0.1589  0.1162  0.2119
   63phy     H3 1696   1.097   3.417   2.493  2.0785 -0.7200 -1.0510
   63phy    O33 1697   1.038   3.409   2.687 -0.0705 -0.0861  0.3882
   63phy    H1B 1698   0.954   3.368   2.681 -0.6317  0.8616  1.4114
   63phy    C12 1699   1.110   3.211   2.559 -0.0107 -0.3499  0.5150
   63phy    O11 1700   1.141   3.127   2.670  0.3932 -0.2374  0.6202
   63phy    H1A 1701   1.233   3.131   2.685  0.4792  0.0503  0.0360
   64phy    C35 1702   1.323   0.593   1.376 -0.3625 -0.5397  0.3394
   64phy    C33 1703   1.248   0.486   1.457  0.2972 -0.4969  0.0611
   64phy    C34 1704   1.112   0.542   1.501  0.2600  0.0516  0.4880
   64phy    C32 1705   1.240   0.343   1.394 -0.0476  0.1826 -0.3341
   64phy    C31 1706   1.335   0.250   1.463 -0.6447  0.4358  0.1434
   64phy    C30 1707   1.329   0.108   1.401 -0.4897  0.3633 -1.0291
   64phy    C28 1708   1.443   0.013   1.440  0.3934  0.0827  0.1833
   64phy    C29 1709   1.433  -0.040   1.581  0.3325 -0.3436 -0.2886
   64phy    C27 1710   1.458  -0.100   1.331  0.4562 -0.2636  0.3568
   64phy    C26 1711   1.590  -0.165   1.320  0.1711  0.1683  0.1690
   64phy    C25 1712   1.577  -0.297   1.238 -0.2329  0.3015  0.5791
   64phy    C23 1713   1.669  -0.415   1.264 -0.3508 -0.2378  0.4285
   64phy    C24 1714   1.628  -0.496   1.386  0.0344 -0.0018  0.3629
   64phy    C22 1715   1.675  -0.506   1.142 -0.5438 -0.0314  0.3740
   64phy    C21 1716   1.803  -0.512   1.058 -0.0891 -0.8585 -0.5544
   64phy    C20 1717   1.787  -0.602   0.934 -0.0721  0.0016  0.3971
   64phy    C18 1718   1.904  -0.601   0.819  0.4101 -0.3250 -0.2761
   64phy    O01 1719   1.929  -0.468   0.762  0.0596  0.5279 -0.0657
   64phy    H01 1720   1.847  -0.434   0.733 -1.0949 -0.8569  1.3895
   64phy    C19 1721   1.848  -0.676   0.705 -0.2135  0.1409 -0.1681
   64phy    C13 1722   2.049  -0.659   0.862 -0.1094  0.7747  0.0892
   64phy     H3 1723   2.070  -0.594   0.951 -2.0567  2.1796 -0.4012
   64phy    O33 1724   2.048  -0.785   0.936  0.0588  0.4772 -0.4805
   64phy    H1B 1725   1.977  -0.799   0.995  0.3986 -0.8032 -0.3404
   64phy    C12 1726   2.193  -0.635   0.805  0.2136 -0.4233  0.3403
   64phy    O11 1727   2.228  -0.727   0.701  0.6153  0.1156 -0.1861
   64phy    H1A 1728   2.238  -0.811   0.741 -0.6290  0.6248  1.2937
   65phy    C35 1729   3.260   4.832   0.991 -0.0319 -0.3627 -0.3156
   65phy    C33 1730   3.187   4.967   1.015  0.9364  0.1104 -0.7614
   65phy    C34 1731   3.233   5.003   1.164 -0.1450  0.2431  0.4078
   65phy    C32 1732   3.218   5.078   0.912  0.1646 -0.1024 -0.1621
   65phy    C31 1733   3.086   5.126   0.842 -0.1964  0.2914  0.0377
   65phy    C30 1734   3.103   5.218   0.724  0.1946  0.4625 -0.5573
   65phy    C28 1735   2.995   5.238   0.620  0.4200 -0.8167 -0.0480
   65phy    C29 1736   2.971   5.388   0.596  0.2293 -0.2873 -0.2532
   65phy    C27 1737   3.022   5.157   0.491  0.8110  0.3909  0.2648
   65phy    C26 1738   2.891   5.112   0.428  0.1624 -0.1127  0.4242
   65phy    C25 1739   2.919   5.025   0.300 -0.2385 -0.3387  0.5355
   65phy    C23 1740   2.791   4.957   0.241 -0.0861  0.3129  0.6565
   65phy    C24 1741   2.800   4.954   0.089 -0.2238 -0.2978  0.2267
   65phy    C22 1742   2.752   4.820   0.305 -0.3610 -0.6373  0.4133
   65phy    C21 1743   2.610   4.778   0.313  0.1725  0.5103  0.2935
   65phy    C20 1744   2.618   4.626   0.332 -0.5906 -0.6187 -0.2067
   65phy    C18 1745   2.487   4.547   0.306  0.3789 -0.7448  0.1266
   65phy    O01 1746   2.369   4.601   0.379 -0.5057  0.5673  0.2069
   65phy    H01 1747   2.380   4.693   0.392 -0.3353  0.6414 -0.4556
   65phy    C19 1748   2.512   4.408   0.378 -0.7139 -0.7373 -0.7936
   65phy    C13 1749   2.447   4.529   0.148 -0.3252  0.5884  0.4657
   65phy     H3 1750   2.441   4.636   0.115 -1.6606  0.8918  1.5939
   65phy    O33 1751   2.552   4.489   0.057  0.0268  0.2979 -0.0516
   65phy    H1B 1752   2.511   4.428  -0.002 -0.4834 -1.4105  1.9815
   65phy    C12 1753   2.303   4.518   0.092 -0.2501 -0.0622 -0.6249
   65phy    O11 1754   2.268   4.395   0.041 -0.1940 -0.0047 -0.1441
   65phy    H1A 1755   2.236   4.405  -0.047  2.8828 -1.8328 -1.6387
   66phy    C35 1756   2.419   1.401   2.210  0.2211 -0.6801 -0.1838
   66phy    C33 1757   2.464   1.291   2.114 -0.4228  0.1434 -0.6076
   66phy    C34 1758   2.578   1.341   2.028 -0.2037 -0.3479 -0.0334
   66phy    C32 1759   2.507   1.158   2.184 -0.4723  0.1057  0.0450
   66phy    C31 1760   2.413   1.043   2.159  0.0493  0.3634  0.1361
   66phy    C30 1761   2.446   0.921   2.243 -0.2920  0.4505 -0.5909
   66phy    C28 1762   2.359   0.800   2.227  0.2013 -0.8426 -0.3561
   66phy    C29 1763   2.424   0.684   2.156  0.1174 -0.1465 -0.2001
   66phy    C27 1764   2.290   0.754   2.353 -0.2065 -0.0119 -0.2168
   66phy    C26 1765   2.139   0.768   2.346 -0.3836  0.1289 -0.2027
   66phy    C25 1766   2.052   0.690   2.447  0.2257 -0.1980  0.6269
   66phy    C23 1767   1.904   0.665   2.433  0.1661  0.7304 -0.0274
   66phy    C24 1768   1.873   0.571   2.317  0.2203 -0.2586  0.5720
   66phy    C22 1769   1.865   0.598   2.574  0.1887 -0.3211  0.2935
   66phy    C21 1770   1.754   0.678   2.645  0.0147 -0.1239  0.4649
   66phy    C20 1771   1.787   0.670   2.794 -0.0637 -0.8764  0.0813
   66phy    C18 1772   1.714   0.744   2.915 -0.3521 -0.5559 -0.5071
   66phy    O01 1773   1.572   0.756   2.884  0.5849 -0.1536  0.4284
   66phy    H01 1774   1.557   0.805   2.806  0.3781 -2.2570 -0.8955
   66phy    C19 1775   1.720   0.646   3.031  0.1504  0.3418  0.0889
   66phy    C13 1776   1.777   0.894   2.933  0.8027  0.4756 -0.1711
   66phy     H3 1777   1.776   0.944   2.833 -2.6140 -0.5382 -0.7833
   66phy    O33 1778   1.913   0.898   2.964  0.1561 -0.3785  0.2535
   66phy    H1B 1779   1.954   0.849   2.895 -0.9703  0.5209 -1.1115
   66phy    C12 1780   1.713   1.004   3.036 -0.1959 -0.0904  0.3917
   66phy    O11 1781   1.738   1.141   3.002  0.3836  0.3955  0.1182
   66phy    H1A 1782   1.699   1.191   3.071 -1.3271  1.1523 -1.3238
   67phy    C35 1783   4.057   0.398   1.104  0.1369 -0.2712 -0.0661
   67phy    C33 1784   3.962   0.294   1.045  0.4891  0.6811  0.0091
   67phy    C34 1785   4.010   0.147   1.059 -0.5227 -0.2467  0.4017
   67phy    C32 1786   3.816   0.309   1.091  0.4138 -0.7353  0.7805
   67phy    C31 1787   3.715   0.298   0.980  0.1821  0.3101 -0.5582
   67phy    C30 1788   3.575   0.337   1.029 -0.8776  0.1014 -0.8892
   67phy    C28 1789   3.453   0.311   0.938 -0.3424  0.1257 -0.3934
   67phy    C29 1790   3.325   0.334   1.022 -0.1950 -0.1657  0.2755
   67phy    C27 1791   3.448   0.404   0.817  0.2872 -0.4125  0.5511
   67phy    C26 1792   3.432   0.339   0.679  0.6239 -0.5360  0.2212
   67phy    C25 1793   3.397   0.439   0.563 -0.3515  0.3403 -0.0538
   67phy    C23 1794   3.408   0.379   0.426  0.5419 -0.6753 -0.2742
   67phy    C24 1795   3.267   0.362   0.356 -0.5547  0.1065 -0.0099
   67phy    C22 1796   3.505   0.465   0.345  0.0824  0.0588 -0.3612
   67phy    C21 1797   3.591   0.385   0.247 -0.4250 -0.2476  0.0905
   67phy    C20 1798   3.714   0.464   0.192  0.1320  0.6920  0.3023
   67phy    C18 1799   3.800   0.401   0.081 -0.3193  0.6368 -0.3291
   67phy    O01 1800   3.868   0.288   0.137  0.8909 -0.5191 -0.0416
   67phy    H01 1801   3.805   0.241   0.188  0.0322 -0.0557 -0.6668
   67phy    C19 1802   3.900   0.517   0.050  0.0395 -0.2828  0.1236
   67phy    C13 1803   3.716   0.361  -0.056 -0.3033  0.2151 -0.6151
   67phy     H3 1804   3.642   0.287  -0.017  0.1908  1.2416  2.5042
   67phy    O33 1805   3.617   0.455  -0.104 -0.4828 -0.1125  0.0610
   67phy    H1B 1806   3.553   0.486  -0.043 -0.1533 -0.8619  0.8014
   67phy    C12 1807   3.760   0.257  -0.165  0.7177  0.1832  0.5231
   67phy    O11 1808   3.824   0.296  -0.281 -0.3886  0.2539 -0.0048
   67phy    H1A 1809   3.911   0.324  -0.260 -0.2509  0.4585 -0.7948
   68phy    C35 1810   1.663   0.353   1.570 -0.3063 -0.0622  0.2852
   68phy    C33 1811   1.778   0.355   1.678 -0.2318 -0.0671  0.0908
   68phy    C34 1812   1.727   0.375   1.822  0.4680  0.5488 -0.9506
   68phy    C32 1813   1.864   0.231   1.693 -0.2288  0.3903  0.5543
   68phy    C31 1814   1.959   0.195   1.576 -0.8844 -0.0172  0.2559
   68phy    C30 1815   2.040   0.073   1.609 -0.1362 -0.4964 -0.0802
   68phy    C28 1816   2.154   0.035   1.509  0.1802 -0.0495  0.0586
   68phy    C29 1817   2.278  -0.006   1.588  0.0750 -0.1916  0.2017
   68phy    C27 1818   2.117  -0.074   1.407 -0.0461  0.3466 -0.0703
   68phy    C26 1819   2.084  -0.025   1.263  0.3776  0.2519 -0.3906
   68phy    C25 1820   2.038  -0.138   1.163 -0.5879  0.3377 -0.3456
   68phy    C23 1821   2.034  -0.099   1.014 -0.1462  0.6892  0.1249
   68phy    C24 1822   2.150  -0.171   0.946  0.4863  0.0750  0.5392
   68phy    C22 1823   1.899  -0.142   0.958  0.1727  0.2048  0.1480
   68phy    C21 1824   1.837  -0.081   0.839  0.5239 -0.3286  0.3572
   68phy    C20 1825   1.686  -0.120   0.835  0.0802  0.2044 -0.4424
   68phy    C18 1826   1.606  -0.129   0.695 -0.4492  0.3171 -0.3258
   68phy    O01 1827   1.621   0.002   0.640  0.4736 -0.7761  0.3537
   68phy    H01 1828   1.536   0.042   0.629  1.4252  0.8335 -1.7809
   68phy    C19 1829   1.459  -0.156   0.729  0.0026 -0.8708 -0.4679
   68phy    C13 1830   1.665  -0.246   0.597 -0.2527 -0.6897  0.5196
   68phy     H3 1831   1.765  -0.206   0.565 -1.2264  1.0942 -0.4555
   68phy    O33 1832   1.713  -0.370   0.651 -0.3260 -0.1539 -0.8287
   68phy    H1B 1833   1.640  -0.429   0.638 -0.2672 -1.0050  1.9914
   68phy    C12 1834   1.627  -0.252   0.444  0.0698 -0.3305 -0.3288
   68phy    O11 1835   1.537  -0.347   0.392  0.1885 -0.3534 -0.1824
   68phy    H1A 1836   1.510  -0.299   0.316  2.0715  1.2232  0.0827
   69phy    C35 1837   2.317   3.272   1.649 -0.3810  0.4398 -0.1523
   69phy    C33 1838   2.248   3.390   1.587 -0.1975 -0.3158 -0.1146
   69phy    C34 1839   2.132   3.341   1.500  0.1085  0.1729 -0.1608
   69phy    C32 1840   2.194   3.480   1.698  0.2017  0.1634 -0.5749
   69phy    C31 1841   2.249   3.623   1.684 -0.3808  0.1054 -0.2524
   69phy    C30 1842   2.178   3.720   1.779  0.2406 -0.5247  0.0720
   69phy    C28 1843   2.221   3.869   1.766  0.9225  0.3392 -0.2765
   69phy    C29 1844   2.093   3.952   1.748 -0.4086  0.3126  0.1095
   69phy    C27 1845   2.280   3.930   1.893 -0.0197  0.0372 -0.2230
   69phy    C26 1846   2.436   3.928   1.903  0.6510  0.1081 -0.8426
   69phy    C25 1847   2.487   4.002   2.026 -0.1351  0.1934 -0.1216
   69phy    C23 1848   2.634   3.984   2.059  0.3079 -0.2409 -0.0575
   69phy    C24 1849   2.738   4.058   1.976  0.0826 -0.0755  0.5437
   69phy    C22 1850   2.659   4.017   2.208 -0.0942  0.8248  0.5909
   69phy    C21 1851   2.689   3.888   2.283 -0.2003  0.7370 -0.0725
   69phy    C20 1852   2.647   3.910   2.427  0.8146  0.0865  0.8857
   69phy    C18 1853   2.616   3.780   2.510  0.7194 -0.0117 -0.1549
   69phy    O01 1854   2.735   3.704   2.508 -0.2299 -0.3869  0.3843
   69phy    H01 1855   2.810   3.740   2.552  0.3332 -0.4920 -0.4584
   69phy    C19 1856   2.592   3.839   2.655 -0.2759  0.0005 -0.2219
   69phy    C13 1857   2.498   3.681   2.460 -0.0892  0.1519  0.0550
   69phy     H3 1858   2.507   3.671   2.348  1.7101 -0.4705  0.2236
   69phy    O33 1859   2.366   3.744   2.482 -0.4012  0.6289 -0.4711
   69phy    H1B 1860   2.359   3.822   2.430  2.2041  1.0897 -0.2483
   69phy    C12 1861   2.497   3.534   2.512 -0.3480  0.0616  0.1568
   69phy    O11 1862   2.619   3.466   2.503  0.1404 -0.1860 -0.1330
   69phy    H1A 1863   2.689   3.527   2.517 -0.7885  0.2110  4.1711
   70phy    C35 1864   1.232   1.164   0.877  0.3837  0.3786 -0.0415
   70phy    C33 1865   1.380   1.126   0.867  0.2068 -0.1526 -0.1859
   70phy    C34 1866   1.470   1.254   0.857  0.1296  0.3963  0.7445
   70phy    C32 1867   1.409   1.033   0.980  0.1544 -0.0506 -0.5715
   70phy    C31 1868   1.519   0.926   0.960 -0.0103  0.3763  0.6311
   70phy    C30 1869   1.561   0.867   1.099  0.1655  0.6124 -0.2844
   70phy    C28 1870   1.679   0.767   1.094 -0.4278 -0.2279  0.0357
   70phy    C29 1871   1.781   0.821   1.191  0.4548  0.1671 -0.3683
   70phy    C27 1872   1.653   0.623   1.149  0.2437  0.0649  0.0618
   70phy    C26 1873   1.635   0.520   1.034  0.4883 -0.2590 -0.1412
   70phy    C25 1874   1.592   0.379   1.084 -0.3218  0.0503  0.4226
   70phy    C23 1875   1.609   0.257   0.992 -0.4915  1.1886 -0.2667
   70phy    C24 1876   1.651   0.143   1.084  0.5540 -0.3766  0.4424
   70phy    C22 1877   1.494   0.205   0.911 -0.2225  0.0946  0.4340
   70phy    C21 1878   1.491   0.279   0.773  0.1337  0.2103  0.3127
   70phy    C20 1879   1.352   0.272   0.698 -0.0107 -0.1857 -0.3151
   70phy    C18 1880   1.338   0.325   0.552  0.5734  0.2123  0.3846
   70phy    O01 1881   1.399   0.453   0.536  0.2841 -0.1765 -0.1732
   70phy    H01 1882   1.377   0.500   0.459  0.0006 -1.2950 -0.8001
   70phy    C19 1883   1.189   0.350   0.521 -0.0993  0.3920 -0.6717
   70phy    C13 1884   1.398   0.211   0.453 -0.0036 -0.0397  0.3777
   70phy     H3 1885   1.508   0.215   0.473  0.0679 -1.4371  0.3777
   70phy    O33 1886   1.380   0.070   0.486 -0.3469  0.2784 -0.1990
   70phy    H1B 1887   1.384   0.017   0.409  0.3401  0.2558 -0.1596
   70phy    C12 1888   1.431   0.236   0.296 -0.0010  0.1435  0.5641
   70phy    O11 1889   1.440   0.370   0.257  0.0724 -0.2358  0.0057
   70phy    H1A 1890   1.381   0.387   0.186 -0.0278  0.2084  0.1923
   71phy    C35 1891   2.339   0.821   1.720  0.2026  0.3328 -0.5287
   71phy    C33 1892   2.467   0.751   1.700 -0.3484 -0.3987  0.8579
   71phy    C34 1893   2.552   0.767   1.816  0.2183 -0.2729 -0.0023
   71phy    C32 1894   2.444   0.599   1.673  0.4722 -0.2703 -0.0219
   71phy    C31 1895   2.450   0.555   1.533  0.3798 -0.0121 -0.2269
   71phy    C30 1896   2.416   0.411   1.495  0.0958  0.6029  0.3124
   71phy    C28 1897   2.414   0.363   1.346  0.0768 -0.1366 -0.0183
   71phy    C29 1898   2.503   0.241   1.335  0.1144 -0.5471  0.5429
   71phy    C27 1899   2.279   0.368   1.270  0.3112 -0.4932  0.4246
   71phy    C26 1900   2.297   0.365   1.114  0.1192  0.3125  0.5688
   71phy    C25 1901   2.154   0.366   1.046 -0.2842 -0.7113 -0.5886
   71phy    C23 1902   2.146   0.382   0.891  0.0255 -0.1689  0.2733
   71phy    C24 1903   2.174   0.241   0.827 -0.2180  0.1099 -0.1086
   71phy    C22 1904   2.010   0.438   0.851 -0.1078  0.2762 -0.3121
   71phy    C21 1905   1.989   0.492   0.713 -0.1738 -0.0688  0.3408
   71phy    C20 1906   1.845   0.537   0.682 -0.2718 -0.5060  0.1546
   71phy    C18 1907   1.799   0.607   0.554 -0.1570  0.0947  0.4755
   71phy    O01 1908   1.901   0.693   0.509  0.2215 -0.5389 -0.4877
   71phy    H01 1909   1.871   0.754   0.445 -0.2968 -0.1020  0.1525
   71phy    C19 1910   1.682   0.693   0.604 -0.6131 -0.0992  0.8656
   71phy    C13 1911   1.766   0.500   0.438 -0.5136 -0.7309 -0.3037
   71phy     H3 1912   1.868   0.453   0.434  0.7775  1.6948  1.1318
   71phy    O33 1913   1.695   0.387   0.491 -0.4233  0.5702  0.2304
   71phy    H1B 1914   1.606   0.399   0.517  0.3591 -0.4466  3.9874
   71phy    C12 1915   1.765   0.529   0.281 -0.1090  0.3617 -1.4758
   71phy    O11 1916   1.641   0.547   0.232  0.2292 -0.2267 -0.7533
   71phy    H1A 1917   1.581   0.478   0.253 -0.9813  1.1212  0.4172
   72phy    C35 1918   2.053   1.108   1.634 -0.7044  0.5574  0.2937
   72phy    C33 1919   2.147   1.214   1.692 -0.2055  0.1232 -0.6489
   72phy    C34 1920   2.201   1.151   1.821  0.3543 -0.4304  0.0088
   72phy    C32 1921   2.256   1.254   1.598 -0.3850  0.1934 -0.3410
   72phy    C31 1922   2.228   1.360   1.486 -0.8391 -0.3766  0.2160
   72phy    C30 1923   2.347   1.431   1.424  0.2037  1.2276 -0.4349
   72phy    C28 1924   2.310   1.551   1.332 -0.7255  0.2262 -0.1919
   72phy    C29 1925   2.356   1.679   1.392 -0.2091  0.4274 -0.6552
   72phy    C27 1926   2.394   1.552   1.197 -0.1797  0.7016 -0.9694
   72phy    C26 1927   2.309   1.518   1.074 -0.8462  0.4571  0.3103
   72phy    C25 1928   2.385   1.459   0.962  0.2194  0.0086  0.9440
   72phy    C23 1929   2.318   1.441   0.822  0.0188  0.2313 -0.0300
   72phy    C24 1930   2.413   1.475   0.715  0.0516 -0.4383 -0.1770
   72phy    C22 1931   2.256   1.300   0.804  0.4704 -0.4988  0.9864
   72phy    C21 1932   2.148   1.274   0.693 -0.1327 -0.7385  0.7874
   72phy    C20 1933   2.065   1.151   0.715 -0.0352  0.4562  0.1126
   72phy    C18 1934   1.935   1.128   0.632  0.7929  1.0261  0.6366
   72phy    O01 1935   1.880   1.248   0.579 -0.0937  0.1263  0.6369
   72phy    H01 1936   1.935   1.291   0.515 -0.2632  1.7645  1.5368
   72phy    C19 1937   1.833   1.077   0.736 -0.1408  0.7026  0.0731
   72phy    C13 1938   1.958   1.025   0.508  0.6966  0.9901  0.3571
   72phy     H3 1939   2.016   1.085   0.433  0.4670  0.7363 -0.0266
   72phy    O33 1940   2.047   0.914   0.524  0.0476  0.2162  0.0305
   72phy    H1B 1941   2.000   0.836   0.549 -1.0892  0.6894 -0.5998
   72phy    C12 1942   1.854   1.004   0.386  0.4368 -0.2243 -0.3667
   72phy    O11 1943   1.799   0.877   0.380  0.4501  0.3125 -0.5865
   72phy    H1A 1944   1.707   0.888   0.364  0.3814  0.6909  0.0028
   73phy    C35 1945   2.560   0.994   0.596  0.5023  0.0328  0.2016
   73phy    C33 1946   2.542   1.076   0.721 -0.1464  0.7097  0.4333
   73phy    C34 1947   2.458   0.988   0.815 -0.4005  0.1860  0.0030
   73phy    C32 1948   2.674   1.104   0.795 -0.5069 -0.6509  0.2212
   73phy    C31 1949   2.758   1.226   0.745  0.5077  0.0880  0.5299
   73phy    C30 1950   2.891   1.224   0.818 -0.8069  0.1662  0.1112
   73phy    C28 1951   2.991   1.337   0.803 -0.4787  0.1072  0.1997
   73phy    C29 1952   3.085   1.339   0.920  0.7361 -0.0330 -0.1093
   73phy    C27 1953   3.063   1.334   0.663  0.3265  0.4888  0.0442
   73phy    C26 1954   3.058   1.471   0.589 -0.5986  0.1814  0.0689
   73phy    C25 1955   3.134   1.466   0.458  0.8633 -0.5049 -0.0997
   73phy    C23 1956   3.156   1.600   0.382  0.1450  0.5318 -0.4035
   73phy    C24 1957   3.273   1.673   0.431  0.1288  0.0749 -0.6330
   73phy    C22 1958   3.176   1.585   0.237 -0.3027 -0.0295  0.2677
   73phy    C21 1959   3.058   1.548   0.148  0.1417  0.0641  0.2170
   73phy    C20 1960   3.093   1.538  -0.001  0.7669  0.0178  0.2096
   73phy    C18 1961   2.987   1.508  -0.112  0.5514  0.1506  0.2246
   73phy    O01 1962   2.909   1.397  -0.059 -0.2591  0.0821 -0.2388
   73phy    H01 1963   2.825   1.404  -0.101 -0.3350  1.0377  0.0586
   73phy    C19 1964   3.068   1.454  -0.236  0.0315 -0.2343  0.1808
   73phy    C13 1965   2.895   1.631  -0.160 -0.4295  0.3194  0.1262
   73phy     H3 1966   2.853   1.668  -0.062  0.1497 -0.9955  0.8983
   73phy    O33 1967   2.954   1.757  -0.210  0.3321  0.1986 -0.3721
   73phy    H1B 1968   2.962   1.752  -0.304 -0.9801  0.2589 -0.5051
   73phy    C12 1969   2.751   1.610  -0.216 -0.1863 -0.2278  0.3902
   73phy    O11 1970   2.686   1.492  -0.184 -0.2196 -0.5719  0.1726
   73phy    H1A 1971   2.596   1.495  -0.207 -0.5831 -0.4739  1.5362
   74phy    C35 1972   3.579   1.776   1.824  0.3916 -0.2480  0.3706
   74phy    C33 1973   3.533   1.710   1.695 -0.2790 -0.1544 -0.0182
   74phy    C34 1974   3.538   1.561   1.721 -0.6269  0.0663 -0.4349
   74phy    C32 1975   3.393   1.764   1.658 -0.0392  0.4732 -0.0102
   74phy    C31 1976   3.339   1.730   1.519 -0.0641  0.1691  0.6658
   74phy    C30 1977   3.187   1.770   1.506 -0.5370 -0.2739 -0.1964
   74phy    C28 1978   3.130   1.705   1.373 -0.3761 -0.6123  0.0307
   74phy    C29 1979   2.998   1.637   1.413  0.3738 -0.2245  0.1499
   74phy    C27 1980   3.101   1.801   1.259 -0.1571  0.0877  0.4520
   74phy    C26 1981   3.223   1.810   1.161  0.4164 -0.0240  0.2231
   74phy    C25 1982   3.191   1.902   1.049  0.1640  0.1436  0.5282
   74phy    C23 1983   3.291   1.905   0.932 -0.0806  0.4942 -0.1294
   74phy    C24 1984   3.229   1.849   0.807 -0.5516  0.3813  0.3180
   74phy    C22 1985   3.329   2.053   0.902  0.4586 -0.1532  0.1264
   74phy    C21 1986   3.475   2.064   0.851 -0.3378 -0.3088 -0.3734
   74phy    C20 1987   3.515   2.212   0.858 -0.3059  0.0724  0.3414
   74phy    C18 1988   3.649   2.284   0.821  0.7135  0.0454 -0.1642
   74phy    O01 1989   3.745   2.210   0.899 -0.0640  0.2933  0.3580
   74phy    H01 1990   3.713   2.193   0.985 -1.3766 -0.8514 -0.3147
   74phy    C19 1991   3.626   2.423   0.894  0.2964 -0.5615  0.1189
   74phy    C13 1992   3.681   2.294   0.668 -0.2812  0.0533 -0.8172
   74phy     H3 1993   3.663   2.189   0.633  0.6971 -1.3388  2.4764
   74phy    O33 1994   3.597   2.360   0.580 -0.1744  0.1657 -0.4197
   74phy    H1B 1995   3.512   2.371   0.618 -0.3415 -1.5763 -0.2055
   74phy    C12 1996   3.831   2.291   0.611 -0.2692 -0.4892 -0.2721
   74phy    O11 1997   3.934   2.261   0.698 -0.8883  0.1917  0.4662
   74phy    H1A 1998   3.895   2.196   0.753 -0.2968 -0.5313  0.0521
   75phy    C35 1999   3.554   1.654   1.255 -0.0319  0.8362  0.3911
   75phy    C33 2000   3.658   1.552   1.304 -0.3541  0.3824  0.8612
   75phy    C34 2001   3.588   1.441   1.380 -0.1285 -0.1627 -0.0614
   75phy    C32 2002   3.742   1.499   1.190  0.2190 -0.0670 -0.1012
   75phy    C31 2003   3.879   1.570   1.170 -0.4547  0.7584  0.0296
   75phy    C30 2004   3.981   1.513   1.075  0.0444  0.6716  0.2555
   75phy    C28 2005   4.117   1.574   1.094  0.3359  0.4794 -0.6633
   75phy    C29 2006   4.213   1.476   1.170  0.5950  0.0491  0.5757
   75phy    C27 2007   4.170   1.589   0.950 -0.2480  0.0310 -0.4759
   75phy    C26 2008   4.248   1.719   0.930 -0.3440  0.1488  0.0702
   75phy    C25 2009   4.302   1.739   0.784  0.2917  0.3470  0.2423
   75phy    C23 2010   4.392   1.858   0.762  0.3141  0.4710  0.1685
   75phy    C24 2011   4.540   1.818   0.763  0.4573  0.1938 -0.2212
   75phy    C22 2012   4.368   1.904   0.617 -0.6946  0.0944  0.5085
   75phy    C21 2013   4.342   2.052   0.598 -0.3762 -0.2106  0.2970
   75phy    C20 2014   4.349   2.084   0.449  0.2561  0.4193 -0.2575
   75phy    C18 2015   4.350   2.235   0.404 -0.3135 -0.2111 -0.1254
   75phy    O01 2016   4.214   2.275   0.410 -0.4268 -0.7519  0.5991
   75phy    H01 2017   4.191   2.282   0.501  0.5082  1.3139  0.7485
   75phy    C19 2018   4.380   2.235   0.248  0.2203  0.3535 -0.7161
   75phy    C13 2019   4.449   2.338   0.483  0.5912  0.6764 -0.0718
   75phy     H3 2020   4.407   2.339   0.587 -1.3781 -0.6713 -0.8030
   75phy    O33 2021   4.576   2.284   0.514 -0.2321  0.0932 -0.2153
   75phy    H1B 2022   4.636   2.252   0.450  1.5021 -0.1137  1.4024
   75phy    C12 2023   4.473   2.500   0.474  0.5701 -0.0864  0.7420
   75phy    O11 2024   4.573   2.558   0.394  0.3999  0.1365  0.2030
   75phy    H1A 2025   4.656   2.530   0.426 -0.3178  0.1773  2.2536
   76phy    C35 2026   3.936   2.139   2.110  0.4510 -0.4766  0.5279
   76phy    C33 2027   3.855   2.010   2.094  0.2329 -0.4014 -0.2274
   76phy    C34 2028   3.917   1.946   1.970  0.2736 -0.3371  0.0656
   76phy    C32 2029   3.854   1.935   2.232 -0.0507  0.1152 -0.2500
   76phy    C31 2030   3.765   1.817   2.266  0.6196  0.2749 -0.2830
   76phy    C30 2031   3.800   1.752   2.394 -0.4447  0.0144 -0.4388
   76phy    C28 2032   3.713   1.628   2.426 -0.3402  0.4295  0.4029
   76phy    C29 2033   3.811   1.511   2.454  0.2498  0.1544  0.0568
   76phy    C27 2034   3.631   1.642   2.555 -0.0961 -0.3358 -0.3170
   76phy    C26 2035   3.491   1.691   2.517  0.2633  0.2671  0.0033
   76phy    C25 2036   3.403   1.699   2.641  0.7044 -0.6050 -0.5771
   76phy    C23 2037   3.267   1.776   2.642 -0.5950 -0.1682 -0.5091
   76phy    C24 2038   3.143   1.702   2.593  0.0747 -0.0754 -0.0901
   76phy    C22 2039   3.250   1.824   2.788  0.3343 -0.6985  0.1863
   76phy    C21 2040   3.249   1.980   2.790 -0.1264 -0.1998 -0.5284
   76phy    C20 2041   3.249   2.035   2.926 -0.5516  0.2525 -0.8748
   76phy    C18 2042   3.210   2.183   2.953 -0.3545 -0.4938 -0.0600
   76phy    O01 2043   3.082   2.203   2.892 -0.1621  0.4191 -0.3560
   76phy    H01 2044   3.026   2.136   2.927  3.1323 -1.2441  2.2249
   76phy    C19 2045   3.174   2.180   3.101 -0.3052  0.2236  0.1493
   76phy    C13 2046   3.314   2.291   2.897 -0.3287  0.2273  0.3772
   76phy     H3 2047   3.340   2.259   2.793  0.1075 -0.0489  0.5643
   76phy    O33 2048   3.441   2.264   2.964 -0.5207 -0.0559 -0.1775
   76phy    H1B 2049   3.489   2.197   2.920  0.0027 -0.7507  1.3705
   76phy    C12 2050   3.266   2.442   2.873 -0.2154 -0.7268 -0.0095
   76phy    O11 2051   3.238   2.522   2.984  0.2303 -0.2434 -0.5677
   76phy    H1A 2052   3.154   2.504   3.022  0.5518 -1.0010 -0.1923
   77phy    C35 2053   2.708   1.395   1.173  0.4539 -0.0922  0.2142
   77phy    C33 2054   2.760   1.268   1.242 -0.2091  0.2473 -0.1301
   77phy    C34 2055   2.783   1.296   1.390  0.6141 -0.4203  0.4616
   77phy    C32 2056   2.669   1.148   1.209 -0.2892  0.0194  0.1509
   77phy    C31 2057   2.747   1.023   1.180  0.9121 -0.1398 -0.0602
   77phy    C30 2058   2.646   0.902   1.190 -1.1847  0.3148  0.8006
   77phy    C28 2059   2.694   0.756   1.164  0.0103 -1.2049 -0.1450
   77phy    C29 2060   2.720   0.698   1.305  0.5877 -0.3076 -0.4648
   77phy    C27 2061   2.602   0.665   1.088  0.2925  0.6692 -0.4764
   77phy    C26 2062   2.629   0.663   0.934  0.2299 -0.1231 -0.1713
   77phy    C25 2063   2.523   0.573   0.862  0.2024  0.7815 -0.3037
   77phy    C23 2064   2.558   0.540   0.714 -0.2031 -0.3696  0.0220
   77phy    C24 2065   2.617   0.402   0.704 -0.6164  0.2251 -0.7274
   77phy    C22 2066   2.427   0.536   0.632 -0.1764  0.6066 -0.1602
   77phy    C21 2067   2.369   0.670   0.583 -0.0600 -0.0952 -0.7681
   77phy    C20 2068   2.272   0.648   0.468 -0.1345 -0.2497 -0.0231
   77phy    C18 2069   2.269   0.750   0.343 -0.0526  0.0332 -0.0924
   77phy    O01 2070   2.245   0.887   0.389 -0.0760  0.3668 -0.0307
   77phy    H01 2071   2.185   0.880   0.461 -0.9344  2.0156 -0.5462
   77phy    C19 2072   2.141   0.706   0.274 -0.2100 -0.3911 -0.3029
   77phy    C13 2073   2.407   0.752   0.254 -0.0795 -0.6191  0.1164
   77phy     H3 2074   2.483   0.801   0.319 -0.1223 -0.8547  0.3473
   77phy    O33 2075   2.473   0.631   0.241  0.0665  0.2015 -0.3747
   77phy    H1B 2076   2.495   0.594   0.324 -2.7056  1.2479  0.9735
   77phy    C12 2077   2.439   0.867   0.151  0.6208 -0.4067 -0.1509
   77phy    O11 2078   2.385   0.855   0.027  0.0247  0.2744  0.1879
   77phy    H1A 2079   2.297   0.886   0.029  0.5238  1.8843 -0.9665
   78phy    C35 2080   3.941   0.480   1.465  0.2698 -0.1480  0.0017
   78phy    C33 2081   3.847   0.573   1.542 -0.6144  0.4872 -0.7361
   78phy    C34 2082   3.835   0.518   1.685 -0.0789 -0.0061  0.1487
   78phy    C32 2083   3.900   0.718   1.533  0.3323  0.9024 -0.2944
   78phy    C31 2084   3.858   0.799   1.410 -0.3688  0.8052  0.2567
   78phy    C30 2085   3.904   0.945   1.416  0.2783  0.0136  0.7576
   78phy    C28 2086   3.843   1.039   1.310 -0.4006  0.3919 -0.5232
   78phy    C29 2087   3.806   1.164   1.391 -0.1930  0.8156  0.0824
   78phy    C27 2088   3.960   1.107   1.228 -0.3433  0.1510 -0.3943
   78phy    C26 2089   3.999   1.037   1.095  0.0821 -0.1912  0.4786
   78phy    C25 2090   4.084   1.120   0.993 -0.1556 -0.3619  0.2548
   78phy    C23 2091   4.121   1.061   0.852  0.3349 -0.0316 -0.1150
   78phy    C24 2092   4.054   1.143   0.746 -0.4111  0.4671  0.0082
   78phy    C22 2093   4.274   1.063   0.843 -0.4983 -0.4079 -0.5842
   78phy    C21 2094   4.358   0.982   0.738  0.0594 -0.1842  0.7099
   78phy    C20 2095   4.515   0.994   0.756  0.2982  0.1352  0.1940
   78phy    C18 2096   4.603   0.896   0.670 -0.0592 -0.1641 -0.0735
   78phy    O01 2097   4.560   0.764   0.702  0.4945  0.6578 -0.7238
   78phy    H01 2098   4.572   0.754   0.794 -0.8597  0.9332 -0.4968
   78phy    C19 2099   4.739   0.918   0.742  0.0088 -0.1900  0.1253
   78phy    C13 2100   4.614   0.928   0.516 -0.1337  0.0833  0.1610
   78phy     H3 2101   4.507   0.925   0.485  0.7321 -0.2188 -3.1202
   78phy    O33 2102   4.644   1.063   0.471 -0.3319  0.3823 -0.0829
   78phy    H1B 2103   4.617   1.121   0.540  0.3459 -0.7360  1.1523
   78phy    C12 2104   4.644   0.810   0.409 -0.3140 -0.2595  0.7965
   78phy    O11 2105   4.622   0.678   0.452 -0.5157  0.4702  0.2625
   78phy    H1A 2106   4.579   0.677   0.535  0.0930  2.2938  0.6402
   79phy    C35 2107   3.515   1.512   0.794 -0.2177 -0.5899 -0.2522
   79phy    C33 2108   3.560   1.366   0.812 -0.3204 -0.7694 -0.3070
   79phy    C34 2109   3.708   1.365   0.830  0.0204 -0.4469  0.1025
   79phy    C32 2110   3.490   1.303   0.930 -0.2957  0.4473 -0.3421
   79phy    C31 2111   3.448   1.160   0.929 -0.3599  0.6117  0.2497
   79phy    C30 2112   3.365   1.118   1.049 -0.0594  0.1783 -0.8999
   79phy    C28 2113   3.307   0.973   1.042  0.4755 -0.3584  0.3280
   79phy    C29 2114   3.261   0.923   1.181  0.3008  0.6189 -0.1624
   79phy    C27 2115   3.183   0.960   0.951 -0.7641 -0.5808 -0.2740
   79phy    C26 2116   3.188   0.832   0.868  0.0312 -0.0233  0.7993
   79phy    C25 2117   3.056   0.821   0.784 -0.4247  0.0106  0.4740
   79phy    C23 2118   3.039   0.685   0.705  0.2694 -0.0516  0.0893
   79phy    C24 2119   3.011   0.564   0.795  0.3215  0.8485 -0.1362
   79phy    C22 2120   2.935   0.700   0.595  0.2514  0.5180  0.2072
   79phy    C21 2121   2.944   0.601   0.477 -0.3888  0.8034  0.0124
   79phy    C20 2122   2.863   0.641   0.353  0.0637 -0.2508  0.7965
   79phy    C18 2123   2.846   0.540   0.232 -0.6276 -0.5309 -0.2385
   79phy    O01 2124   2.975   0.482   0.201  0.2818 -0.0669  0.4988
   79phy    H01 2125   3.030   0.543   0.155 -1.3329  0.8404 -0.3176
   79phy    C19 2126   2.794   0.641   0.121 -0.4268 -0.7409 -0.2739
   79phy    C13 2127   2.744   0.421   0.255 -0.0768  0.0514 -0.0747
   79phy     H3 2128   2.797   0.359   0.331 -0.3910 -0.1254  0.0013
   79phy    O33 2129   2.619   0.438   0.325 -0.2199 -0.2715  0.3666
   79phy    H1B 2130   2.570   0.363   0.352 -1.2702  0.8330  1.7127
   79phy    C12 2131   2.737   0.293   0.165  0.7913  0.0682 -0.1781
   79phy    O11 2132   2.856   0.261   0.092 -0.1382  0.3112  0.2764
   79phy    H1A 2133   2.928   0.306   0.133  0.8048 -0.8587 -0.0397
   80phy    C35 2134   4.006   0.233   0.466  0.3501 -0.3708  0.3662
   80phy    C33 2135   3.896   0.267   0.566 -0.2928 -0.2219 -0.0888
   80phy    C34 2136   3.832   0.155   0.646 -0.6909  0.1047 -0.1968
   80phy    C32 2137   3.949   0.393   0.643 -0.1985  0.3208  0.8119
   80phy    C31 2138   3.833   0.492   0.662  0.4522  0.1139 -0.1528
   80phy    C30 2139   3.859   0.617   0.742 -0.0298  0.2840 -0.5676
   80phy    C28 2140   3.732   0.693   0.776 -0.1634 -0.2094 -0.0541
   80phy    C29 2141   3.739   0.728   0.923 -0.2066  0.4401  0.8022
   80phy    C27 2142   3.702   0.819   0.693 -0.1009 -0.0940  0.2959
   80phy    C26 2143   3.558   0.832   0.634  0.4984 -0.2679  0.0111
   80phy    C25 2144   3.509   0.965   0.568  0.4981 -0.3835 -0.1234
   80phy    C23 2145   3.373   0.949   0.493  0.4163 -0.2074  0.0011
   80phy    C24 2146   3.271   1.048   0.536 -0.0890  0.0095 -0.3171
   80phy    C22 2147   3.396   0.952   0.343 -0.4835 -0.1200  0.4354
   80phy    C21 2148   3.391   0.815   0.267 -0.2130 -0.1356  0.0246
   80phy    C20 2149   3.364   0.839   0.116  0.0751  0.3076 -0.3146
   80phy    C18 2150   3.363   0.723  -0.004 -0.0866  0.1886 -0.5457
   80phy    O01 2151   3.496   0.663  -0.008  0.4027  0.1195 -0.1710
   80phy    H01 2152   3.556   0.725  -0.044 -0.2627  0.3300 -0.9320
   80phy    C19 2153   3.333   0.811  -0.129 -1.3030  0.4819 -0.9133
   80phy    C13 2154   3.255   0.607   0.026 -0.2398 -0.2812  0.5496
   80phy     H3 2155   3.292   0.567   0.123 -1.5272  2.0961  2.1198
   80phy    O33 2156   3.131   0.646   0.080  0.1780 -0.0383 -0.2935
   80phy    H1B 2157   3.123   0.737   0.102 -0.6323 -0.3871  1.0085
   80phy    C12 2158   3.245   0.458  -0.036  0.1917  0.0301 -0.4083
   80phy    O11 2159   3.356   0.418  -0.105 -0.4061  0.3320 -0.1536
   80phy    H1A 2160   3.373   0.325  -0.106 -1.2442  0.1605  0.2235
   81phy    C35 2161   4.138   0.716   0.237  0.1815 -0.0805 -0.2262
   81phy    C33 2162   4.084   0.761   0.368  0.1625 -0.0008 -0.4476
   81phy    C34 2163   4.174   0.703   0.476 -0.2972 -0.1325 -0.1551
   81phy    C32 2164   4.081   0.911   0.375  0.4920 -0.2044  0.0856
   81phy    C31 2165   3.940   0.980   0.371  0.1557  0.0431  0.1230
   81phy    C30 2166   3.948   1.128   0.355  0.3357 -0.2832  0.1180
   81phy    C28 2167   3.807   1.195   0.351  0.0281 -0.0231 -0.0696
   81phy    C29 2168   3.806   1.312   0.455 -0.1387 -0.5957  0.1613
   81phy    C27 2169   3.767   1.240   0.211  0.3038 -0.2652  0.3081
   81phy    C26 2170   3.621   1.268   0.185 -0.2140 -0.1861  0.2952
   81phy    C25 2171   3.574   1.247   0.040 -0.3751  0.2110 -0.1865
   81phy    C23 2172   3.437   1.316   0.015  0.5687 -0.3194 -0.3102
   81phy    C24 2173   3.461   1.438  -0.081 -0.7010  0.1792  0.6110
   81phy    C22 2174   3.321   1.228  -0.030  0.7321  0.2927  0.2695
   81phy    C21 2175   3.224   1.177   0.077 -0.1600 -0.7421 -0.2599
   81phy    C20 2176   3.102   1.099   0.026  0.4655 -0.5002 -0.3048
   81phy    C18 2177   2.985   1.047   0.118  0.1092 -0.3179  0.6631
   81phy    O01 2178   3.023   0.915   0.168  0.1868  0.6958  0.2356
   81phy    H01 2179   3.021   0.928   0.260 -0.6390 -2.2335  0.7228
   81phy    C19 2180   2.885   1.011   0.008 -0.0050  0.9504  0.2444
   81phy    C13 2181   2.927   1.144   0.227  0.0599  0.1505  0.6659
   81phy     H3 2182   3.014   1.194   0.277  0.0825  1.8487 -0.9581
   81phy    O33 2183   2.856   1.266   0.188  0.0888  0.0650  0.0045
   81phy    H1B 2184   2.890   1.293   0.105 -0.5792 -2.1604 -1.0958
   81phy    C12 2185   2.876   1.101   0.368 -0.0486  0.2036  0.6452
   81phy    O11 2186   2.940   0.985   0.420 -0.3315 -0.0368  0.2598
   81phy    H1A 2187   2.897   0.957   0.499 -0.2751  0.6004  0.5237
   82phy    C35 2188   3.537   1.952   0.037  0.1559  0.1768  0.1586
   82phy    C33 2189   3.512   1.933   0.187  0.3570  0.3055  0.1479
   82phy    C34 2190   3.634   1.859   0.248  0.4754  0.3242  0.7262
   82phy    C32 2191   3.468   2.055   0.267  0.3635  0.0660  0.2991
   82phy    C31 2192   3.355   2.024   0.371 -0.2896  0.4694  0.0637
   82phy    C30 2193   3.275   2.149   0.412  0.1635  0.6793  0.1813
   82phy    C28 2194   3.129   2.119   0.467 -0.1582 -0.5738 -0.4356
   82phy    C29 2195   3.078   2.237   0.556 -0.4746  0.4279 -0.1784
   82phy    C27 2196   3.023   2.087   0.355  0.4293 -0.1455 -0.0399
   82phy    C26 2197   2.927   1.981   0.412  0.0549 -0.0999  0.4580
   82phy    C25 2198   2.825   1.932   0.316  0.1873 -0.3952 -0.7112
   82phy    C23 2199   2.740   1.816   0.374 -0.5030  0.3969 -0.6407
   82phy    C24 2200   2.611   1.879   0.408  0.0799 -0.3061 -0.3270
   82phy    C22 2201   2.716   1.709   0.263 -0.2365  0.2038 -0.3222
   82phy    C21 2202   2.665   1.574   0.304 -0.2887 -0.3031  0.6014
   82phy    C20 2203   2.622   1.498   0.174 -0.2999 -0.0126  0.1400
   82phy    C18 2204   2.541   1.361   0.188 -0.0433  0.0657 -0.2841
   82phy    O01 2205   2.620   1.289   0.283  0.0592  0.0963 -0.0962
   82phy    H01 2206   2.710   1.297   0.260  0.0917  0.0032 -0.0038
   82phy    C19 2207   2.553   1.277   0.058 -0.4129 -0.0680  0.1308
   82phy    C13 2208   2.392   1.376   0.245 -0.1616  0.1336  0.0658
   82phy     H3 2209   2.401   1.442   0.335  1.1365  0.8991 -0.5862
   82phy    O33 2210   2.309   1.463   0.166  0.0622 -0.2173 -0.8212
   82phy    H1B 2211   2.285   1.426   0.083 -2.5428  2.7524 -1.5887
   82phy    C12 2212   2.326   1.279   0.349  0.6591 -0.0787 -0.5213
   82phy    O11 2213   2.246   1.182   0.284 -0.0162  0.3537  0.1380
   82phy    H1A 2214   2.254   1.106   0.339  1.9728  0.2755 -0.1498
   83phy    C35 2215   3.305   0.428   2.193 -0.0258 -0.0059 -0.3181
   83phy    C33 2216   3.376   0.533   2.105 -0.0810 -0.4848 -0.0464
   83phy    C34 2217   3.285   0.603   2.010 -0.2336  0.3586 -0.1207
   83phy    C32 2218   3.456   0.625   2.199 -0.3773  0.0004 -0.1380
   83phy    C31 2219   3.608   0.632   2.161 -0.0240  0.0397 -0.3263
   83phy    C30 2220   3.655   0.774   2.170 -0.1001 -0.1641  0.4630
   83phy    C28 2221   3.813   0.803   2.181 -0.1929  0.1934 -0.0525
   83phy    C29 2222   3.895   0.763   2.057  0.1566 -0.3278 -0.7108
   83phy    C27 2223   3.828   0.953   2.224 -0.2163  0.1994  0.1172
   83phy    C26 2224   3.929   0.972   2.332 -0.3456  0.7671 -0.2341
   83phy    C25 2225   3.947   1.116   2.385 -0.3369 -0.0682 -0.0871
   83phy    C23 2226   4.060   1.127   2.491  0.3623 -0.4792  0.0667
   83phy    C24 2227   4.153   1.243   2.451 -0.6855  0.2657 -0.2226
   83phy    C22 2228   4.005   1.156   2.633 -0.0762 -1.2430 -0.0526
   83phy    C21 2229   4.037   1.052   2.737  0.3302 -0.0181  0.4524
   83phy    C20 2230   4.007   1.106   2.875  0.4013 -0.2640  0.0702
   83phy    C18 2231   4.018   1.002   2.991  0.2718 -0.9068  0.2404
   83phy    O01 2232   4.141   0.929   2.977  0.2542  0.1792  0.3296
   83phy    H01 2233   4.214   0.989   2.974  1.5821 -1.3787 -1.8401
   83phy    C19 2234   4.044   1.093   3.118  0.3056  0.2721 -0.1408
   83phy    C13 2235   3.900   0.887   3.008 -0.2638  0.3218  0.3586
   83phy     H3 2236   3.920   0.827   3.100  0.1122 -1.6512 -0.9466
   83phy    O33 2237   3.924   0.779   2.914 -0.6550 -0.0732  0.0012
   83phy    H1B 2238   4.015   0.789   2.893 -1.4138  2.0291 -3.1654
   83phy    C12 2239   3.747   0.919   3.004  0.2245 -0.0537  0.0310
   83phy    O11 2240   3.663   0.806   3.026  0.8083 -0.1488  0.2351
   83phy    H1A 2241   3.702   0.740   2.972 -0.0500  0.0982 -0.7196
   84phy    C35 2242   3.864   1.473   2.885 -0.6653 -0.3596  0.1496
   84phy    C33 2243   3.940   1.607   2.891 -0.1348  0.7026 -0.4627
   84phy    C34 2244   3.887   1.684   2.783  0.0510 -0.2620  0.6253
   84phy    C32 2245   3.908   1.686   3.022  0.0380 -0.1063 -0.0453
   84phy    C31 2246   4.005   1.668   3.135 -0.0054 -0.3680 -0.1156
   84phy    C30 2247   3.969   1.732   3.269 -0.3391  0.0076 -0.0517
   84phy    C28 2248   4.071   1.715   3.384  0.2690 -0.5100  0.1172
   84phy    C29 2249   4.051   1.838   3.476  0.4179 -0.1481 -0.4052
   84phy    C27 2250   4.066   1.580   3.461 -0.4531 -0.5596 -0.1686
   84phy    C26 2251   4.199   1.509   3.464 -0.1782 -0.0117  0.7176
   84phy    C25 2252   4.206   1.392   3.561  0.4742  0.0569 -0.0034
   84phy    C23 2253   4.349   1.319   3.561 -0.0699  0.0316  0.7232
   84phy    C24 2254   4.424   1.338   3.684  0.0728 -0.1879 -0.1994
   84phy    C22 2255   4.344   1.184   3.486  0.3063  0.0091 -0.2623
   84phy    C21 2256   4.413   1.195   3.348  0.3365  0.0563  0.3696
   84phy    C20 2257   4.388   1.057   3.287 -0.1600 -0.4139  0.1658
   84phy    C18 2258   4.452   1.011   3.143  0.2213 -0.1532 -0.3148
   84phy    O01 2259   4.371   1.063   3.036  0.0525  0.5030 -0.0811
   84phy    H01 2260   4.428   1.116   2.985  2.2794  0.5164  2.2103
   84phy    C19 2261   4.430   0.860   3.140  0.3485  0.2651 -0.3099
   84phy    C13 2262   4.605   1.054   3.118 -0.4294  0.4787  0.0920
   84phy     H3 2263   4.610   1.163   3.141  1.1934  0.2600  0.9792
   84phy    O33 2264   4.696   1.012   3.221 -0.1727 -0.2804 -0.0131
   84phy    H1B 2265   4.707   1.072   3.292 -0.2602 -1.1406  0.7553
   84phy    C12 2266   4.665   1.078   2.977  0.0252 -0.4602 -1.0234
   84phy    O11 2267   4.580   1.160   2.899  0.0962 -0.2287  0.1042
   84phy    H1A 2268   4.632   1.196   2.830  2.3718 -2.2421  0.6239
   85phy    C35 2269   1.869   0.937   1.948  0.2987 -0.4088  0.1520
   85phy    C33 2270   1.862   0.784   1.928 -0.3432 -0.9026  0.1957
   85phy    C34 2271   1.819   0.756   1.782  0.5075  0.5427  0.1094
   85phy    C32 2272   1.992   0.704   1.960  0.2151  0.1705  0.3897
   85phy    C31 2273   1.980   0.554   1.995  0.0812  0.6047  0.2470
   85phy    C30 2274   2.121   0.492   2.004  0.3379  0.4333  0.6474
   85phy    C28 2275   2.117   0.362   2.081  0.4924  0.5373  0.0374
   85phy    C29 2276   2.124   0.244   1.980  0.0218  0.3716  0.4477
   85phy    C27 2277   2.247   0.360   2.169 -0.2299 -0.5260  0.4132
   85phy    C26 2278   2.251   0.301   2.311 -0.2695 -0.4133 -0.6570
   85phy    C25 2279   2.369   0.354   2.380 -0.0403  0.2565 -1.1805
   85phy    C23 2280   2.359   0.348   2.533 -0.4147 -0.1137  0.7498
   85phy    C24 2281   2.420   0.216   2.587 -0.1833  0.6045  0.5797
   85phy    C22 2282   2.449   0.464   2.580  0.1147 -0.5493 -0.1592
   85phy    C21 2283   2.410   0.540   2.704  0.3306 -0.4222  0.2444
   85phy    C20 2284   2.501   0.656   2.738  0.8244 -0.1114 -0.0563
   85phy    C18 2285   2.448   0.756   2.854 -0.1172 -0.1278  0.1165
   85phy    O01 2286   2.418   0.689   2.979 -0.0037  0.1316 -0.3423
   85phy    H01 2287   2.409   0.754   3.046  2.1244 -0.4845  0.6399
   85phy    C19 2288   2.580   0.827   2.877  0.0368 -0.2697  0.4388
   85phy    C13 2289   2.336   0.862   2.813  0.2154 -0.3213 -0.4893
   85phy     H3 2290   2.357   0.905   2.711  1.8235 -1.9757 -0.9039
   85phy    O33 2291   2.322   0.981   2.889 -0.1213  0.5195  0.4358
   85phy    H1B 2292   2.308   0.961   2.979  2.1698  0.1234  0.7668
   85phy    C12 2293   2.187   0.811   2.800 -0.3590 -0.3901  0.0493
   85phy    O11 2294   2.123   0.753   2.911 -0.1275 -0.3434 -0.6440
   85phy    H1A 2295   2.166   0.675   2.941  1.1408  0.5528 -0.0512
   86phy    C35 2296   4.789   2.306   2.506 -0.0164 -0.1816  0.1127
   86phy    C33 2297   4.675   2.320   2.405 -0.0082 -0.2312  0.1782
   86phy    C34 2298   4.734   2.293   2.264  0.0840  0.1771 -0.3027
   86phy    C32 2299   4.558   2.220   2.420  0.0673 -0.1416 -1.0639
   86phy    C31 2300   4.440   2.292   2.486  0.3816  0.4465 -0.1405
   86phy    C30 2301   4.304   2.237   2.426 -0.0392 -0.5111 -0.7276
   86phy    C28 2302   4.176   2.290   2.496 -0.0425 -0.0472  0.0451
   86phy    C29 2303   4.109   2.411   2.438 -0.3395  0.2105  0.8078
   86phy    C27 2304   4.079   2.167   2.511  0.2837 -0.5465 -0.3630
   86phy    C26 2305   3.984   2.173   2.631  0.2184  0.0806  0.3291
   86phy    C25 2306   3.885   2.058   2.649 -0.2643 -0.3689 -0.0734
   86phy    C23 2307   3.772   2.090   2.752 -0.4223 -0.1114  0.3030
   86phy    C24 2308   3.649   2.004   2.728  0.0669 -0.6569  0.1025
   86phy    C22 2309   3.819   2.069   2.899  0.3622 -0.7704  0.2457
   86phy    C21 2310   3.809   2.186   2.994  0.1862  0.2225  0.2561
   86phy    C20 2311   3.872   2.151   3.131 -0.4549 -0.5331 -0.4722
   86phy    C18 2312   3.879   2.256   3.256  0.4972  0.7825  0.0333
   86phy    O01 2313   3.749   2.317   3.260  0.0017 -0.0453 -0.4185
   86phy    H01 2314   3.742   2.353   3.347  2.4558  0.0750 -0.2210
   86phy    C19 2315   3.886   2.153   3.372  0.1218  0.2157 -0.5407
   86phy    C13 2316   4.001   2.360   3.263  0.6128  0.0441 -0.4069
   86phy     H3 2317   4.098   2.308   3.242 -0.5194 -3.1642  1.4832
   86phy    O33 2318   4.025   2.406   3.400  0.1422  0.3715 -0.5855
   86phy    H1B 2319   4.103   2.367   3.436  0.9491  3.2547  1.1350
   86phy    C12 2320   3.989   2.487   3.173  0.6928 -0.2500  0.3541
   86phy    O11 2321   4.112   2.556   3.183 -0.4909  0.0128  0.1945
   86phy    H1A 2322   4.103   2.620   3.250 -0.8566  0.5673 -0.3804
   87phy    C35 2323   4.005   3.107   0.936  0.5503 -0.2044  0.2704
   87phy    C33 2324   4.025   3.145   1.080 -0.2661 -0.2829  0.3650
   87phy    C34 2325   4.172   3.159   1.098  0.4465 -0.4664  0.5560
   87phy    C32 2326   3.962   3.283   1.106  0.3068  0.2759  0.2761
   87phy    C31 2327   3.846   3.285   1.199 -0.1573  0.0555 -0.1222
   87phy    C30 2328   3.782   3.424   1.202  0.4383  0.0087 -0.3228
   87phy    C28 2329   3.671   3.444   1.311 -0.1145  0.1156  0.1370
   87phy    C29 2330   3.718   3.516   1.439 -0.2074  0.1417  0.0080
   87phy    C27 2331   3.569   3.544   1.265  0.3874 -0.1923  0.5880
   87phy    C26 2332   3.454   3.486   1.189 -0.2616  0.2195  0.0952
   87phy    C25 2333   3.358   3.598   1.134  0.7577  0.0312 -0.2820
   87phy    C23 2334   3.218   3.547   1.093  0.2325  0.3160  0.0234
   87phy    C24 2335   3.112   3.535   1.207 -0.2690 -0.3979 -0.1020
   87phy    C22 2336   3.154   3.656   0.997  0.1252  0.2324 -0.0249
   87phy    C21 2337   3.184   3.627   0.845 -0.3747 -0.2709  0.0994
   87phy    C20 2338   3.108   3.716   0.745 -0.5531 -0.5453  0.4882
   87phy    C18 2339   3.156   3.716   0.591  0.1012 -0.0146 -1.1029
   87phy    O01 2340   3.297   3.730   0.588 -0.2695 -0.1561  0.1876
   87phy    H01 2341   3.342   3.764   0.663  0.0390  0.2454 -0.1728
   87phy    C19 2342   3.092   3.854   0.547 -0.4781  0.1650 -0.1384
   87phy    C13 2343   3.113   3.587   0.505  0.0648  0.5140 -0.3371
   87phy     H3 2344   3.177   3.505   0.547 -1.5297 -0.0880  1.0284
   87phy    O33 2345   2.987   3.519   0.536 -0.4246 -0.2232  0.0678
   87phy    H1B 2346   2.978   3.525   0.629 -0.1661  0.3115  0.0605
   87phy    C12 2347   3.162   3.553   0.357 -0.1938  0.0350 -0.0129
   87phy    O11 2348   3.174   3.417   0.310 -0.4274  0.1454  0.7308
   87phy    H1A 2349   3.157   3.355   0.379 -0.0994 -0.5316  0.2182
   88phy    C35 2350   3.205   2.222   1.816  0.4294  0.5949  0.2073
   88phy    C33 2351   3.353   2.221   1.769  0.0672 -0.0202  0.1234
   88phy    C34 2352   3.360   2.137   1.636  0.7083  0.0811  0.3748
   88phy    C32 2353   3.418   2.357   1.775  0.1447 -0.1274 -0.0734
   88phy    C31 2354   3.573   2.362   1.779 -0.0397  0.4429 -0.6916
   88phy    C30 2355   3.603   2.510   1.806  0.3176  0.0834 -0.2727
   88phy    C28 2356   3.756   2.540   1.823  0.4319 -0.5532 -0.2058
   88phy    C29 2357   3.814   2.558   1.686 -0.9489 -0.4181 -0.1051
   88phy    C27 2358   3.779   2.671   1.897  0.4272  0.0268 -0.3359
   88phy    C26 2359   3.812   2.680   2.050 -0.1409  0.4948  0.0059
   88phy    C25 2360   3.815   2.822   2.106  0.0319  0.2002 -0.4468
   88phy    C23 2361   3.881   2.845   2.242  0.5483 -0.6248 -0.1319
   88phy    C24 2362   3.990   2.957   2.229 -0.5664  0.0830  0.5767
   88phy    C22 2363   3.782   2.865   2.358  0.2561  0.1766  0.6658
   88phy    C21 2364   3.826   2.817   2.497 -0.1888 -0.1723  0.3647
   88phy    C20 2365   3.733   2.848   2.619 -0.3198  0.1028  0.4155
   88phy    C18 2366   3.754   2.795   2.766  0.0682  0.3881 -0.4509
   88phy    O01 2367   3.876   2.853   2.815  0.2108 -0.5820 -0.2125
   88phy    H01 2368   3.890   2.830   2.905 -0.4168 -1.5783 -0.3486
   88phy    C19 2369   3.639   2.867   2.840  0.2665 -0.4519 -0.4799
   88phy    C13 2370   3.762   2.635   2.801 -0.0074  0.0420  0.4407
   88phy     H3 2371   3.667   2.585   2.771  1.8715 -2.5079 -1.7010
   88phy    O33 2372   3.757   2.622   2.940  0.5996  0.0411 -0.6377
   88phy    H1B 2373   3.842   2.631   2.978 -0.9164  2.7141  2.6784
   88phy    C12 2374   3.889   2.549   2.750  0.3619 -0.0886  0.1743
   88phy    O11 2375   4.014   2.611   2.768  0.1043  0.3908 -0.3701
   88phy    H1A 2376   4.080   2.545   2.773 -0.5771 -0.4074 -1.4005
   89phy    C35 2377   2.237   3.474   0.707  0.7181  0.2292 -0.3243
   89phy    C33 2378   2.221   3.328   0.737  0.3525  0.0543  0.5464
   89phy    C34 2379   2.283   3.299   0.875  0.2073  0.5776  0.5897
   89phy    C32 2380   2.084   3.269   0.721  0.3544  0.4322  0.5498
   89phy    C31 2381   2.087   3.133   0.657  0.3335  0.5236 -0.2415
   89phy    C30 2382   1.960   3.047   0.662  0.2511 -0.7607 -0.0279
   89phy    C28 2383   1.960   2.912   0.585 -0.0660 -0.5120  0.2509
   89phy    C29 2384   1.953   2.788   0.674  0.4182 -0.3328 -0.8728
   89phy    C27 2385   1.861   2.904   0.468  0.1215  0.2133  0.5639
   89phy    C26 2386   1.934   2.910   0.335 -0.0566 -1.0064  0.1437
   89phy    C25 2387   1.824   2.927   0.227  0.2731 -1.1285  0.1482
   89phy    C23 2388   1.860   2.979   0.087 -0.1618  0.4871  0.0660
   89phy    C24 2389   1.881   2.863  -0.013 -0.6083  0.1517  0.1818
   89phy    C22 2390   1.737   3.061   0.032 -0.3422 -0.2120  0.2492
   89phy    C21 2391   1.776   3.185  -0.055  0.1816  0.0183  0.5061
   89phy    C20 2392   1.660   3.280  -0.075 -0.2803  0.1352  0.0782
   89phy    C18 2393   1.661   3.401  -0.175  0.2419 -0.0987 -0.2698
   89phy    O01 2394   1.761   3.497  -0.132 -0.0505 -0.0262  0.8087
   89phy    H01 2395   1.824   3.500  -0.201 -1.4767 -2.4849 -0.7407
   89phy    C19 2396   1.521   3.462  -0.161 -0.0086  0.1735  0.0331
   89phy    C13 2397   1.689   3.362  -0.332 -0.0267  0.0510  0.2709
   89phy     H3 2398   1.776   3.292  -0.333 -1.0360 -1.2364  0.3039
   89phy    O33 2399   1.599   3.269  -0.393  0.8171  0.5425  0.1156
   89phy    H1B 2400   1.533   3.316  -0.440 -0.8405 -1.2061  0.5975
   89phy    C12 2401   1.765   3.453  -0.432 -0.7546  0.0627  0.2165
   89phy    O11 2402   1.865   3.538  -0.372 -0.0234 -0.2269 -0.2198
   89phy    H1A 2403   1.887   3.604  -0.435 -2.7269  0.3882 -0.6362
   90phy    C35 2404   3.165   1.842   2.146  0.0083 -0.4508  0.3450
   90phy    C33 2405   3.308   1.870   2.195 -0.6879 -0.8944  0.3997
   90phy    C34 2406   3.400   1.756   2.169  0.1966  0.0147 -1.2141
   90phy    C32 2407   3.357   2.015   2.177  0.1317 -0.2675 -0.3699
   90phy    C31 2408   3.412   2.078   2.306 -0.1985  0.0670 -0.0497
   90phy    C30 2409   3.445   2.226   2.282  0.0907  0.0525  0.5464
   90phy    C28 2410   3.496   2.315   2.403 -0.1018  0.1780 -0.2392
   90phy    C29 2411   3.648   2.311   2.423 -0.1269 -0.3894 -0.2562
   90phy    C27 2412   3.472   2.466   2.367  0.0969 -0.1687 -0.0029
   90phy    C26 2413   3.389   2.534   2.480  0.0754 -0.1989 -0.5280
   90phy    C25 2414   3.336   2.672   2.447  0.3511  0.3440 -0.2871
   90phy    C23 2415   3.267   2.744   2.564 -0.0733 -0.3558  0.1727
   90phy    C24 2416   3.320   2.892   2.576 -0.0070 -0.6190  0.5594
   90phy    C22 2417   3.115   2.745   2.545 -0.1204 -0.1020 -0.0230
   90phy    C21 2418   3.038   2.693   2.668 -0.1220 -0.4534  0.0175
   90phy    C20 2419   2.890   2.674   2.628  0.1508 -0.3871 -0.2607
   90phy    C18 2420   2.779   2.628   2.730  0.3582  0.3175 -0.3557
   90phy    O01 2421   2.781   2.728   2.832 -0.2502 -0.0584  0.3290
   90phy    H01 2422   2.772   2.808   2.783 -0.0692 -0.6067 -0.6187
   90phy    C19 2423   2.648   2.632   2.648  0.1704  0.4580  0.5391
   90phy    C13 2424   2.800   2.485   2.802  0.4001  0.1008  0.3105
   90phy     H3 2425   2.909   2.473   2.824  0.3967 -0.7858 -0.0838
   90phy    O33 2426   2.781   2.377   2.708 -0.7498  0.3667 -0.1808
   90phy    H1B 2427   2.853   2.373   2.648 -0.8575 -0.8270 -0.2488
   90phy    C12 2428   2.725   2.451   2.939  0.3605 -0.0932  0.1573
   90phy    O11 2429   2.773   2.336   2.999 -0.2584  0.1487  0.5272
   90phy    H1A 2430   2.758   2.259   2.949  0.2273  0.3857  0.0071
   91phy    C35 2431   4.834   2.828   1.737  0.4500 -0.2760 -0.5117
   91phy    C33 2432   4.738   2.708   1.756 -0.0806 -0.0615  0.5565
   91phy    C34 2433   4.749   2.655   1.901  0.5366  0.2045 -0.1569
   91phy    C32 2434   4.598   2.737   1.712  0.5316  0.5465 -0.4641
   91phy    C31 2435   4.580   2.684   1.566  0.6830 -0.1052 -0.5504
   91phy    C30 2436   4.441   2.705   1.502  0.1890  0.6296 -0.6778
   91phy    C28 2437   4.439   2.656   1.355 -0.8011 -0.1352  0.7859
   91phy    C29 2438   4.341   2.538   1.336  0.2674 -0.4302  0.5956
   91phy    C27 2439   4.433   2.774   1.246 -0.3063  0.4398 -0.2201
   91phy    C26 2440   4.477   2.744   1.103  0.1230  0.8162  0.3455
   91phy    C25 2441   4.470   2.864   1.005 -0.2788 -0.4457 -0.4467
   91phy    C23 2442   4.495   2.847   0.851 -0.1925 -0.4069 -0.4766
   91phy    C24 2443   4.429   2.953   0.773 -0.0089 -0.3287  0.3767
   91phy    C22 2444   4.644   2.827   0.813 -0.2464  0.1145 -0.2737
   91phy    C21 2445   4.667   2.725   0.709  0.0408  0.2770 -0.5488
   91phy    C20 2446   4.820   2.715   0.701 -0.0750 -0.1505 -0.0177
   91phy    C18 2447   4.890   2.640   0.585 -0.4821 -0.0869  1.1077
   91phy    O01 2448   4.815   2.518   0.556  0.2025  0.2889 -0.6157
   91phy    H01 2449   4.797   2.477   0.638  1.0709 -0.5441 -0.8226
   91phy    C19 2450   5.025   2.608   0.660 -0.1654  0.6491 -0.2583
   91phy    C13 2451   4.894   2.735   0.461  0.2075 -0.1154  0.2944
   91phy     H3 2452   4.788   2.740   0.427  0.2217  1.2092  0.3934
   91phy    O33 2453   4.915   2.880   0.484 -0.7292  0.3316  0.0363
   91phy    H1B 2454   5.006   2.897   0.496 -0.7096 -0.2360  0.7746
   91phy    C12 2455   4.919   2.694   0.321  0.2152 -0.0326 -0.3690
   91phy    O11 2456   5.053   2.706   0.288 -0.4984 -0.3329 -0.3700
   91phy    H1A 2457   5.071   2.672   0.203 -1.5750 -0.3353 -0.6226
   92phy    C35 2458   2.852   1.993   1.547 -0.3744  0.3506 -0.0159
   92phy    C33 2459   2.872   2.134   1.608  0.3573 -0.4444  0.0554
   92phy    C34 2460   2.946   2.209   1.495 -0.1168 -0.2492  0.0022
   92phy    C32 2461   2.734   2.191   1.644  0.0508 -0.6161 -0.1947
   92phy    C31 2462   2.722   2.282   1.772  0.1736  0.3361  0.3140
   92phy    C30 2463   2.603   2.383   1.766 -0.0219 -0.1222 -0.0018
   92phy    C28 2464   2.587   2.477   1.882  0.3558 -0.1646 -0.0420
   92phy    C29 2465   2.546   2.611   1.825 -0.6138 -0.4634  0.5317
   92phy    C27 2466   2.480   2.418   1.983  0.4364  0.2437  0.3430
   92phy    C26 2467   2.499   2.473   2.124 -0.3420 -0.3699 -0.1349
   92phy    C25 2468   2.389   2.408   2.215 -0.0870  0.1729  0.1572
   92phy    C23 2469   2.421   2.414   2.367  0.4852 -0.3960 -0.2880
   92phy    C24 2470   2.296   2.453   2.451 -0.4167 -0.1722 -0.2590
   92phy    C22 2471   2.471   2.276   2.403  0.3511 -0.4194 -0.0209
   92phy    C21 2472   2.559   2.251   2.527  0.3637  0.3372 -0.2220
   92phy    C20 2473   2.580   2.106   2.552 -0.6977 -0.1757 -0.5723
   92phy    C18 2474   2.680   2.055   2.667 -0.0819  0.3716  0.0381
   92phy    O01 2475   2.691   2.151   2.776 -0.1838 -0.1652  1.0833
   92phy    H01 2476   2.722   2.230   2.736 -0.8553 -1.5674 -2.6433
   92phy    C19 2477   2.601   1.941   2.735 -0.5244  0.8166 -0.1286
   92phy    C13 2478   2.821   1.997   2.613  0.2855 -0.1908 -0.1710
   92phy     H3 2479   2.806   1.910   2.543  1.3042 -1.2176  0.8530
   92phy    O33 2480   2.898   1.936   2.714  0.0474  0.3764  0.0929
   92phy    H1B 2481   2.882   1.980   2.796  1.7248  1.7216 -0.2327
   92phy    C12 2482   2.918   2.091   2.542 -0.6826  0.1218 -0.3200
   92phy    O11 2483   2.948   2.206   2.623  0.1276 -0.3542  0.2852
   92phy    H1A 2484   2.999   2.179   2.697  0.0860 -0.6903  0.1936
   93phy    C35 2485   2.612   1.177   2.742 -0.3912  0.4126 -0.0584
   93phy    C33 2486   2.755   1.212   2.701 -0.1813 -0.5270  0.2084
   93phy    C34 2487   2.859   1.118   2.748  0.4693 -0.3911  0.0960
   93phy    C32 2488   2.768   1.241   2.550  0.7690  0.5296 -0.0519
   93phy    C31 2489   2.873   1.342   2.508  0.4343  0.2904 -0.5773
   93phy    C30 2490   2.866   1.370   2.358 -0.0443  0.9243 -0.5122
   93phy    C28 2491   2.968   1.475   2.318  0.5378 -0.0517  0.0241
   93phy    C29 2492   3.102   1.415   2.268  0.6060 -0.2817 -0.2622
   93phy    C27 2493   2.901   1.569   2.213 -0.7818 -0.2802 -0.2882
   93phy    C26 2494   2.810   1.675   2.280 -0.0787  0.5714  0.5210
   93phy    C25 2495   2.764   1.775   2.175 -0.1146  0.4841  0.1469
   93phy    C23 2496   2.676   1.890   2.219 -0.4507 -0.1599 -0.1683
   93phy    C24 2497   2.705   2.016   2.141 -0.1623 -0.1180  1.2607
   93phy    C22 2498   2.526   1.863   2.218 -0.0591  0.3947  0.1642
   93phy    C21 2499   2.470   1.802   2.340 -0.1246 -0.3759 -0.1550
   93phy    C20 2500   2.323   1.779   2.336 -0.0689 -0.0855  0.4852
   93phy    C18 2501   2.252   1.729   2.465 -0.3811  0.5305 -0.1963
   93phy    O01 2502   2.278   1.818   2.578  0.0293 -0.0440 -0.3130
   93phy    H01 2503   2.203   1.865   2.608  0.0341 -0.7470  0.8367
   93phy    C19 2504   2.104   1.772   2.437 -0.4751  0.1982 -0.2598
   93phy    C13 2505   2.268   1.573   2.511 -0.0814 -0.6293  0.2971
   93phy     H3 2506   2.242   1.506   2.425 -2.9449  2.4846 -1.5192
   93phy    O33 2507   2.166   1.532   2.604 -0.2272 -0.1767  0.7787
   93phy    H1B 2508   2.144   1.613   2.645 -0.1050  0.5627 -0.5697
   93phy    C12 2509   2.405   1.529   2.576 -0.0573 -0.0303 -0.1139
   93phy    O11 2510   2.444   1.613   2.683 -0.1600 -0.3511 -0.7642
   93phy    H1A 2511   2.423   1.703   2.665 -0.8471 -0.8649 -2.8463
   94phy    C35 2512   3.710   1.863   0.601  0.7867 -0.1864 -0.0383
   94phy    C33 2513   3.787   1.809   0.723  0.2207  0.3039 -1.3530
   94phy    C34 2514   3.838   1.671   0.690  0.0501 -0.2788 -0.0826
   94phy    C32 2515   3.895   1.912   0.758  0.1672 -0.2362 -0.5062
   94phy    C31 2516   3.925   1.945   0.913 -0.1468 -0.0459  0.6642
   94phy    C30 2517   4.035   2.052   0.918 -0.5304  0.4736 -0.0382
   94phy    C28 2518   4.083   2.116   1.050  0.0481 -0.6291 -0.0908
   94phy    C29 2519   4.191   2.039   1.115  0.4407  0.1442 -0.0066
   94phy    C27 2520   4.142   2.260   1.027 -0.2696  0.2282  0.3618
   94phy    C26 2521   4.034   2.365   1.052  0.6577  0.4273  0.2273
   94phy    C25 2522   4.098   2.502   1.049  0.1837 -0.1434  0.1073
   94phy    C23 2523   3.996   2.616   1.038 -0.1925  0.3125 -0.6286
   94phy    C24 2524   3.993   2.675   1.178 -0.0071 -0.4748 -0.2789
   94phy    C22 2525   4.032   2.722   0.936 -0.2826 -0.2825  0.0042
   94phy    C21 2526   4.020   2.682   0.789 -0.1029 -0.7602 -0.0479
   94phy    C20 2527   4.058   2.812   0.708  0.2523  0.1203 -0.0692
   94phy    C18 2528   4.066   2.794   0.547  0.0039  0.0315  0.8638
   94phy    O01 2529   4.144   2.678   0.510 -0.4479 -0.0905 -0.1799
   94phy    H01 2530   4.139   2.627   0.589  1.2616 -0.4508 -0.2564
   94phy    C19 2531   4.141   2.921   0.502 -0.2110 -0.1987  0.2556
   94phy    C13 2532   3.923   2.774   0.477  0.0090  0.1205 -0.1983
   94phy     H3 2533   3.896   2.668   0.501 -0.6415  0.2286 -0.4387
   94phy    O33 2534   3.807   2.838   0.537  0.2236  0.0763 -0.1335
   94phy    H1B 2535   3.737   2.776   0.541  1.2383 -1.0759  0.3504
   94phy    C12 2536   3.888   2.747   0.325 -0.1441  0.1747  0.5301
   94phy    O11 2537   3.753   2.709   0.296 -0.1658  0.0573 -0.8178
   94phy    H1A 2538   3.738   2.617   0.308  1.5018  0.0395  2.2909
   95phy    C35 2539   4.354   3.398   1.320 -0.4543  0.0264  0.5516
   95phy    C33 2540   4.293   3.535   1.284  0.3816  0.2353 -0.0204
   95phy    C34 2541   4.292   3.561   1.136 -0.1455 -0.0644 -0.0711
   95phy    C32 2542   4.159   3.558   1.357 -0.0611  0.2185  0.0693
   95phy    C31 2543   4.171   3.675   1.449  0.0524 -0.0780 -0.4293
   95phy    C30 2544   4.033   3.703   1.499  0.0973  0.1562 -0.3942
   95phy    C28 2545   4.020   3.832   1.582 -1.1173 -0.4463 -0.4905
   95phy    C29 2546   3.985   3.952   1.487 -1.0015 -0.1907  0.0479
   95phy    C27 2547   3.899   3.837   1.676 -0.2590 -0.2405  0.4881
   95phy    C26 2548   3.927   3.898   1.810  0.1851 -0.2821  0.5852
   95phy    C25 2549   3.810   3.908   1.909 -0.1824  0.5124 -0.2006
   95phy    C23 2550   3.850   3.949   2.051  0.1578 -0.5379  0.4971
   95phy    C24 2551   3.899   4.095   2.060  0.0905  0.1525 -0.0974
   95phy    C22 2552   3.731   3.911   2.138 -0.0295  0.3638 -0.0579
   95phy    C21 2553   3.778   3.844   2.271  0.1125  0.5459 -0.1619
   95phy    C20 2554   3.668   3.792   2.371 -0.1639  1.0375  0.2772
   95phy    C18 2555   3.710   3.706   2.503 -0.1108  0.4405 -0.1661
   95phy    O01 2556   3.810   3.775   2.578  0.3440  0.1146 -0.6832
   95phy    H01 2557   3.791   3.763   2.669 -0.7585 -0.4100 -0.9672
   95phy    C19 2558   3.583   3.737   2.590 -0.6608  0.2106 -0.2338
   95phy    C13 2559   3.741   3.546   2.495  0.0970 -0.1328 -0.1290
   95phy     H3 2560   3.658   3.493   2.442  0.1779  0.7593 -1.1888
   95phy    O33 2561   3.741   3.478   2.621  0.3035 -0.1494  0.2151
   95phy    H1B 2562   3.825   3.493   2.659  1.3054 -1.6425 -1.2953
   95phy    C12 2563   3.882   3.510   2.431  0.2147  0.4631  0.3061
   95phy    O11 2564   3.995   3.542   2.502  0.1822 -0.0207  0.1885
   95phy    H1A 2565   4.007   3.633   2.521  1.3747 -0.4708  1.7887
   96phy    C35 2566   2.847   2.451   2.325  0.0829 -0.2719  0.0543
   96phy    C33 2567   2.948   2.422   2.211 -0.2144  0.0030 -0.2088
   96phy    C34 2568   2.947   2.282   2.159  0.4985 -0.1534 -0.2556
   96phy    C32 2569   2.966   2.548   2.131  0.3414  0.2978 -0.1379
   96phy    C31 2570   3.114   2.582   2.097 -0.6973  0.3469 -0.2029
   96phy    C30 2571   3.129   2.728   2.045 -0.1093  0.6508  0.1738
   96phy    C28 2572   3.273   2.761   1.998 -0.1046  0.1567 -0.0624
   96phy    C29 2573   3.299   2.729   1.854 -0.1198  0.9674 -0.3015
   96phy    C27 2574   3.319   2.907   2.027 -0.1403 -0.4751 -0.2802
   96phy    C26 2575   3.378   2.937   2.166  0.4095 -0.2169  0.4458
   96phy    C25 2576   3.432   3.087   2.161 -0.5302  0.0610  0.6489
   96phy    C23 2577   3.516   3.144   2.280  0.5144  0.3107 -0.2736
   96phy    C24 2578   3.633   3.229   2.225  0.3237  0.5622 -0.1039
   96phy    C22 2579   3.420   3.217   2.379  0.2165 -0.6268  0.1058
   96phy    C21 2580   3.463   3.218   2.526 -0.7290 -0.0162  0.1057
   96phy    C20 2581   3.394   3.328   2.609  0.4330  0.6958  0.3010
   96phy    C18 2582   3.418   3.344   2.763  0.1868 -1.0561 -1.2388
   96phy    O01 2583   3.564   3.362   2.786 -0.0582 -0.3533 -0.0333
   96phy    H01 2584   3.603   3.376   2.702 -0.5805 -0.3847 -0.2859
   96phy    C19 2585   3.334   3.477   2.782  0.0477 -0.0358  0.5147
   96phy    C13 2586   3.375   3.206   2.844 -0.2664  0.2766  0.4687
   96phy     H3 2587   3.415   3.115   2.792  0.5946  0.1197  1.3730
   96phy    O33 2588   3.229   3.187   2.831 -0.1996 -0.4242 -0.2835
   96phy    H1B 2589   3.217   3.098   2.858  1.4637 -1.5369 -2.8291
   96phy    C12 2590   3.425   3.195   2.991  0.5066 -0.5029 -0.2101
   96phy    O11 2591   3.565   3.177   3.006  0.5464  0.3779 -0.1680
   96phy    H1A 2592   3.597   3.209   2.924  1.2311 -0.4542 -0.2401
   97phy    C35 2593   2.892   3.253   1.703  0.7780 -0.1279 -0.1015
   97phy    C33 2594   2.921   3.139   1.798  0.9478  0.2980  0.2404
   97phy    C34 2595   2.844   3.166   1.924 -0.0515  0.3485 -0.6094
   97phy    C32 2596   2.875   3.003   1.740 -0.0385 -0.1178  0.3855
   97phy    C31 2597   2.984   2.904   1.684 -0.4042 -0.6927  0.2490
   97phy    C30 2598   2.933   2.774   1.625  0.2701 -0.0949 -0.2504
   97phy    C28 2599   3.029   2.657   1.596 -0.0520  0.1092 -0.1827
   97phy    C29 2600   3.011   2.541   1.701  0.3252  0.5354 -0.0131
   97phy    C27 2601   3.000   2.610   1.452 -0.1925 -0.0272 -0.1923
   97phy    C26 2602   3.109   2.525   1.382  0.6973 -0.2518  0.4050
   97phy    C25 2603   3.054   2.484   1.236  0.2898  0.0406 -0.2544
   97phy    C23 2604   3.146   2.407   1.137  0.4182  0.3917  0.1598
   97phy    C24 2605   3.115   2.263   1.147 -0.5603 -0.1791  0.1368
   97phy    C22 2606   3.104   2.433   0.994 -0.1038  0.0516  0.6220
   97phy    C21 2607   3.178   2.544   0.916  0.4685 -0.7194  0.4874
   97phy    C20 2608   3.133   2.554   0.767  0.0836  0.1543  0.0848
   97phy    C18 2609   3.200   2.645   0.654 -0.2575 -0.0142 -0.1344
   97phy    O01 2610   3.188   2.774   0.707  0.4508  0.0042  0.0492
   97phy    H01 2611   3.233   2.785   0.789  2.3085  1.0716 -1.0250
   97phy    C19 2612   3.105   2.623   0.536  0.3872 -0.4745 -0.4249
   97phy    C13 2613   3.346   2.604   0.615 -0.4489 -0.4627  1.1233
   97phy     H3 2614   3.405   2.601   0.710  1.6543  1.5256 -0.0254
   97phy    O33 2615   3.367   2.473   0.573  0.4147 -0.1645 -0.3902
   97phy    H1B 2616   3.340   2.455   0.485  0.1763  1.0598 -0.5871
   97phy    C12 2617   3.453   2.707   0.558 -0.1161 -0.1296  0.3911
   97phy    O11 2618   3.591   2.664   0.563  0.2126 -0.0922 -0.3771
   97phy    H1A 2619   3.604   2.579   0.526 -0.0845 -1.1463  1.8109
   98phy    C35 2620   3.782   4.831   1.896 -0.1605  0.4787 -0.0949
   98phy    C33 2621   3.721   4.734   1.798 -0.1041  0.6402 -0.3785
   98phy    C34 2622   3.798   4.750   1.670  0.1902  0.0328 -0.2000
   98phy    C32 2623   3.715   4.593   1.858  0.4093  0.3882 -0.0852
   98phy    C31 2624   3.596   4.510   1.820 -0.7647  0.1760 -0.1495
   98phy    C30 2625   3.586   4.375   1.889 -0.3969 -0.2389  0.5740
   98phy    C28 2626   3.465   4.286   1.848  0.1097 -0.2795 -0.1825
   98phy    C29 2627   3.471   4.219   1.707  0.3840 -0.2281 -0.1921
   98phy    C27 2628   3.461   4.170   1.948  0.1145  0.3233  0.2215
   98phy    C26 2629   3.328   4.156   2.020 -0.1826 -0.5903 -0.3176
   98phy    C25 2630   3.341   4.041   2.122 -0.4166 -0.2945  0.1662
   98phy    C23 2631   3.211   4.006   2.198  0.4651 -0.8106  0.2556
   98phy    C24 2632   3.141   3.891   2.115  0.2920  0.4472  0.4987
   98phy    C22 2633   3.233   3.946   2.337 -0.7035  0.4466 -0.3742
   98phy    C21 2634   3.116   3.930   2.434  0.5188 -0.2256 -0.4937
   98phy    C20 2635   3.160   3.882   2.573  0.4431 -0.7198  0.9431
   98phy    C18 2636   3.052   3.877   2.691 -0.1344  0.6832 -0.0070
   98phy    O01 2637   2.940   3.803   2.643 -0.0325 -0.1040  0.0063
   98phy    H01 2638   2.918   3.737   2.705 -0.0526  1.1399  1.3866
   98phy    C19 2639   3.125   3.786   2.793  0.4689  0.3349  0.0277
   98phy    C13 2640   3.002   4.016   2.753 -0.0596  1.0875  0.7092
   98phy     H3 2641   3.091   4.082   2.771 -0.3149  1.8411 -0.6427
   98phy    O33 2642   2.946   4.003   2.883  0.8454 -0.4373 -0.2933
   98phy    H1B 2643   2.928   4.086   2.923 -1.0856 -2.2803  3.1506
   98phy    C12 2644   2.903   4.099   2.663 -0.1529 -0.1476  0.1537
   98phy    O11 2645   2.861   4.215   2.731  0.2261  0.3331  0.3937
   98phy    H1A 2646   2.781   4.241   2.690 -0.0255 -2.4138 -1.1715
   99phy    C35 2647   2.683   2.814   0.768  0.0725 -0.4660 -0.1075
   99phy    C33 2648   2.564   2.881   0.826  0.4553  0.3340 -0.5304
   99phy    C34 2649   2.446   2.782   0.812 -0.0508  0.0219 -0.8053
   99phy    C32 2650   2.590   2.913   0.976  0.7131 -0.2513  0.1059
   99phy    C31 2651   2.547   3.056   1.011 -0.1568  0.1562 -0.2784
   99phy    C30 2652   2.604   3.116   1.141 -0.2535 -0.0143  0.3056
   99phy    C28 2653   2.569   3.264   1.175  0.1438 -0.0678 -0.1082
   99phy    C29 2654   2.562   3.269   1.329  0.3284  0.1739 -0.3545
   99phy    C27 2655   2.667   3.367   1.115 -0.0470  0.3133  0.6844
   99phy    C26 2656   2.591   3.480   1.050  0.1548 -0.3769  0.4478
   99phy    C25 2657   2.692   3.562   0.968 -0.4315  0.3246  0.5494
   99phy    C23 2658   2.607   3.671   0.897 -0.1072 -0.0772  0.4701
   99phy    C24 2659   2.620   3.795   0.980 -0.3246 -0.1049 -0.6588
   99phy    C22 2660   2.665   3.705   0.762  0.3296 -0.2406  0.1867
   99phy    C21 2661   2.574   3.671   0.638  0.0857 -0.3062 -0.4353
   99phy    C20 2662   2.661   3.707   0.517 -0.1991  0.1489  0.0286
   99phy    C18 2663   2.619   3.660   0.375 -1.0180  0.2453  0.6211
   99phy    O01 2664   2.626   3.520   0.382 -0.1563  0.3793  0.7156
   99phy    H01 2665   2.712   3.492   0.408 -0.3030 -0.0747  0.7278
   99phy    C19 2666   2.742   3.703   0.291  0.2786 -0.2274 -0.7068
   99phy    C13 2667   2.480   3.713   0.311  0.6752  0.2499  0.3221
   99phy     H3 2668   2.400   3.667   0.375 -0.2087  1.3101  0.0024
   99phy    O33 2669   2.447   3.855   0.333  0.1304  0.1407 -0.4675
   99phy    H1B 2670   2.488   3.902   0.264  1.1927 -0.0788 -0.0031
   99phy    C12 2671   2.407   3.651   0.183 -0.0533  0.3285  0.0621
   99phy    O11 2672   2.431   3.727   0.069  0.2929  0.2163 -0.4747
   99phy    H1A 2673   2.383   3.685   0.000 -0.9802  1.1622 -0.2074
  100phy    C35 2674   3.478   3.705   1.898 -0.6148 -0.0150  0.0647
  100phy    C33 2675   3.535   3.566   1.946 -0.2549 -0.0625  0.8037
  100phy    C34 2676   3.529   3.583   2.099 -0.1476  0.7566  0.3576
  100phy    C32 2677   3.458   3.438   1.903 -0.4110  0.5215 -0.2567
  100phy    C31 2678   3.499   3.384   1.763  0.4082 -0.5993 -0.5880
  100phy    C30 2679   3.399   3.270   1.727  0.7081  0.8673  0.2269
  100phy    C28 2680   3.422   3.208   1.585  0.2441 -0.7189  0.2110
  100phy    C29 2681   3.537   3.110   1.568 -0.2040 -0.0533 -0.7118
  100phy    C27 2682   3.287   3.154   1.539  0.6966 -0.1153 -0.5565
  100phy    C26 2683   3.257   3.165   1.387  0.1604 -0.2979  0.4047
  100phy    C25 2684   3.114   3.114   1.355  0.3866 -0.2308 -0.0974
  100phy    C23 2685   3.102   3.044   1.218 -0.0037 -0.6706 -0.1014
  100phy    C24 2686   3.055   2.905   1.238 -0.5377  0.2773  0.6498
  100phy    C22 2687   2.999   3.114   1.126  0.1502  0.2126 -0.1911
  100phy    C21 2688   3.044   3.138   0.984 -0.3683  0.0783 -0.4482
  100phy    C20 2689   2.923   3.148   0.888 -0.2721 -0.1658  0.2087
  100phy    C18 2690   2.951   3.191   0.739 -0.4886  0.0580  1.0233
  100phy    O01 2691   3.033   3.310   0.739  0.0373  0.1909 -0.1189
  100phy    H01 2692   3.118   3.281   0.714  0.2135  1.2330 -0.7684
  100phy    C19 2693   2.813   3.227   0.686 -0.5327 -0.3388  0.8135
  100phy    C13 2694   3.025   3.074   0.657 -0.9225  0.2903  0.3252
  100phy     H3 2695   3.122   3.060   0.712  0.3675  1.5203 -1.5164
  100phy    O33 2696   2.973   2.940   0.668 -0.3716  0.0671  0.3904
  100phy    H1B 2697   3.033   2.877   0.703  1.6417  0.2346 -2.3511
  100phy    C12 2698   3.098   3.090   0.516 -0.0519 -0.1465  0.2499
  100phy    O11 2699   3.165   3.211   0.495  0.1829 -0.9809 -0.0026
  100phy    H1A 2700   3.239   3.221   0.551 -0.9909  0.1949  1.4169
  101phy    C35 2701   3.626   3.900   1.347  0.3392 -0.0523  0.4282
  101phy    C33 2702   3.489   3.901   1.394  0.8685  0.8684  0.6708
  101phy    C34 2703   3.480   3.909   1.545  0.1451 -0.0396  0.1085
  101phy    C32 2704   3.406   4.010   1.332 -0.4191 -0.1616  0.4312
  101phy    C31 2705   3.274   3.959   1.274  0.8447 -0.5360  0.4524
  101phy    C30 2706   3.187   4.078   1.232 -0.1580  0.0639  0.3550
  101phy    C28 2707   3.066   4.046   1.134  0.0847  0.2317 -0.0461
  101phy    C29 2708   2.949   3.994   1.217  0.6736 -0.2049 -0.4018
  101phy    C27 2709   3.035   4.158   1.041 -0.2809  0.0279 -0.2063
  101phy    C26 2710   2.970   4.112   0.907 -0.4291 -0.0415  0.0886
  101phy    C25 2711   2.921   4.230   0.813 -0.0862  0.1539  0.4585
  101phy    C23 2712   2.871   4.182   0.675  0.1808  0.1251  0.1337
  101phy    C24 2713   2.724   4.129   0.686  0.1393 -0.3451 -0.0434
  101phy    C22 2714   2.880   4.290   0.565 -0.4813 -0.6368 -0.4212
  101phy    C21 2715   2.942   4.248   0.435  0.1152  0.1255  0.1814
  101phy    C20 2716   2.945   4.372   0.344 -0.2887 -0.3222 -0.0423
  101phy    C18 2717   2.960   4.349   0.196 -0.5054  0.3797 -0.4418
  101phy    O01 2718   3.076   4.271   0.168  0.0654  0.5445 -0.0052
  101phy    H01 2719   3.143   4.305   0.225 -0.6136 -0.5065  1.4860
  101phy    C19 2720   2.977   4.490   0.138 -0.1411 -0.1694 -0.4762
  101phy    C13 2721   2.834   4.277   0.130 -0.0660  0.4996 -0.1296
  101phy     H3 2722   2.834   4.173   0.171 -0.4367  0.1918 -0.8700
  101phy    O33 2723   2.707   4.308   0.171 -0.4276 -0.2770 -0.0255
  101phy    H1B 2724   2.677   4.391   0.142 -0.3510 -0.0484  0.5313
  101phy    C12 2725   2.833   4.200  -0.008  0.0605 -0.1080  0.1915
  101phy    O11 2726   2.962   4.195  -0.064  0.0323  0.0289  0.8796
  101phy    H1A 2727   3.029   4.199   0.002  1.8502  2.0180 -0.9388
  102phy    C35 2728   1.525   0.943   2.133 -0.6619 -0.5151  0.6200
  102phy    C33 2729   1.450   0.824   2.098  0.0736 -0.2443  0.2087
  102phy    C34 2730   1.436   0.805   1.943 -0.0233  0.2209 -0.4294
  102phy    C32 2731   1.503   0.707   2.180 -0.3208 -0.1146  0.3264
  102phy    C31 2732   1.411   0.653   2.292  0.1120 -0.2957 -0.1038
  102phy    C30 2733   1.457   0.517   2.344  0.7267 -0.1802 -0.2842
  102phy    C28 2734   1.377   0.454   2.466 -0.3586  0.4422  0.1867
  102phy    C29 2735   1.233   0.401   2.430 -0.3018  0.1748 -0.0431
  102phy    C27 2736   1.460   0.345   2.524 -0.1500  0.3412 -0.1438
  102phy    C26 2737   1.459   0.338   2.675  0.0801 -0.1035  0.0130
  102phy    C25 2738   1.554   0.227   2.730 -0.0073  0.1274 -0.0981
  102phy    C23 2739   1.579   0.224   2.885 -0.3074 -0.5424 -0.6650
  102phy    C24 2740   1.465   0.146   2.958 -0.3871 -0.1208  0.2152
  102phy    C22 2741   1.721   0.168   2.903 -0.2953 -0.4570 -0.3777
  102phy    C21 2742   1.796   0.219   3.030 -0.9551  0.0592 -0.2573
  102phy    C20 2743   1.933   0.149   3.028  0.4806 -0.0454  0.3118
  102phy    C18 2744   2.039   0.180   3.141 -0.1932 -0.1666  0.8710
  102phy    O01 2745   1.970   0.206   3.269  0.0249  0.3944 -0.3976
  102phy    H01 2746   2.029   0.256   3.322 -1.6748  0.8560  1.1646
  102phy    C19 2747   2.103   0.041   3.150  0.2809  0.0685 -0.4106
  102phy    C13 2748   2.147   0.297   3.107 -0.1262  1.0920  0.1809
  102phy     H3 2749   2.195   0.267   3.010 -2.6785  0.7444 -1.0821
  102phy    O33 2750   2.257   0.296   3.197  0.6331 -0.3925 -0.3878
  102phy    H1B 2751   2.323   0.347   3.153  1.5544 -1.5455 -0.3794
  102phy    C12 2752   2.099   0.441   3.090 -0.0875 -0.2581  0.2063
  102phy    O11 2753   2.187   0.523   3.018  0.0735  0.2679 -0.0682
  102phy    H1A 2754   2.275   0.501   3.041 -0.2515 -0.7235  0.2456
  103phy    C35 2755   3.071   3.600   1.824  0.1092 -0.0067 -0.3571
  103phy    C33 2756   3.154   3.662   1.712  0.7880 -0.2442  0.3472
  103phy    C34 2757   3.150   3.546   1.612  0.4644 -0.6509 -0.6162
  103phy    C32 2758   3.107   3.788   1.640  0.2936 -0.7565 -0.5894
  103phy    C31 2759   3.130   3.937   1.690  0.6265 -0.1250  0.1921
  103phy    C30 2760   3.024   4.030   1.633 -0.1598 -0.1465 -0.3201
  103phy    C28 2761   3.040   4.181   1.652  0.0491  0.1186 -0.1248
  103phy    C29 2762   3.118   4.232   1.532 -0.0458  0.0760 -0.0898
  103phy    C27 2763   2.907   4.247   1.681  0.1963 -0.5332 -0.1698
  103phy    C26 2764   2.907   4.380   1.762  0.3543  0.1624  0.3811
  103phy    C25 2765   2.761   4.424   1.797 -0.1585 -0.0442 -0.1220
  103phy    C23 2766   2.740   4.552   1.880 -0.1946 -0.8096 -0.1507
  103phy    C24 2767   2.716   4.670   1.793 -0.0798  0.3090 -0.5386
  103phy    C22 2768   2.616   4.538   1.969  0.2075 -0.1319 -0.4226
  103phy    C21 2769   2.643   4.510   2.114 -0.3363 -0.4574 -0.3891
  103phy    C20 2770   2.509   4.503   2.191  0.2824  0.0733 -0.3285
  103phy    C18 2771   2.499   4.483   2.349  0.1135  0.2636  0.2966
  103phy    O01 2772   2.615   4.546   2.407  0.0535  0.3216 -0.3235
  103phy    H01 2773   2.647   4.611   2.347 -2.3196 -0.9555 -3.2196
  103phy    C19 2774   2.383   4.569   2.396  0.2529 -0.1772 -0.2087
  103phy    C13 2775   2.490   4.327   2.382 -0.4568  0.7610 -0.0493
  103phy     H3 2776   2.545   4.270   2.302  0.9850  1.3704  0.4742
  103phy    O33 2777   2.358   4.275   2.366  0.2968  0.1233  0.6095
  103phy    H1B 2778   2.358   4.181   2.367  1.1030  0.1191  0.3849
  103phy    C12 2779   2.544   4.278   2.522  0.6526  0.2919 -0.7163
  103phy    O11 2780   2.672   4.314   2.567  0.1823  0.3628 -0.5121
  103phy    H1A 2781   2.699   4.385   2.511 -1.5842 -0.8153 -3.0545
  104phy    C35 2782   2.104   4.445   1.307 -0.0378  0.1215 -0.3584
  104phy    C33 2783   2.120   4.585   1.371 -0.4859 -0.3541 -0.1982
  104phy    C34 2784   2.023   4.589   1.486  0.0981  0.2297  0.3791
  104phy    C32 2785   2.270   4.608   1.405 -0.0593  0.0179  0.0856
  104phy    C31 2786   2.316   4.751   1.392 -0.0509 -0.2571 -0.3484
  104phy    C30 2787   2.469   4.751   1.399  0.0803  0.2313  0.3620
  104phy    C28 2788   2.541   4.886   1.380  0.0550 -0.4649  0.0879
  104phy    C29 2789   2.659   4.897   1.477 -0.0577 -0.0272 -0.4797
  104phy    C27 2790   2.565   4.915   1.231  0.0299  0.0564 -0.2928
  104phy    C26 2791   2.520   5.048   1.172  0.7276  0.2040  0.0627
  104phy    C25 2792   2.546   5.042   1.018 -0.6440  0.2222  0.6879
  104phy    C23 2793   2.565   5.169   0.929  1.1440  0.2592 -0.0683
  104phy    C24 2794   2.667   5.276   0.977 -0.0360 -0.1428  0.5174
  104phy    C22 2795   2.583   5.141   0.775  0.5983  0.3860 -0.9033
  104phy    C21 2796   2.462   5.158   0.692  0.9538 -1.0492 -0.2188
  104phy    C20 2797   2.472   5.139   0.538 -0.0952  0.4731  0.0067
  104phy    C18 2798   2.350   5.175   0.443 -1.2524  0.2967 -0.3391
  104phy    O01 2799   2.239   5.086   0.472 -0.1968  0.4396 -0.1308
  104phy    H01 2800   2.258   4.998   0.444  1.7772  1.1256 -1.1420
  104phy    C19 2801   2.406   5.133   0.304  0.4430 -0.1755 -1.0414
  104phy    C13 2802   2.314   5.333   0.444  0.2791  0.1939  0.2723
  104phy     H3 2803   2.315   5.361   0.552 -0.6166 -1.5781  0.7774
  104phy    O33 2804   2.401   5.438   0.395  0.4373  0.6197  0.1779
  104phy    H1B 2805   2.353   5.490   0.333 -0.3031 -0.0364  0.1878
  104phy    C12 2806   2.165   5.373   0.434 -0.0830 -0.0839 -0.6184
  104phy    O11 2807   2.131   5.425   0.312 -0.1833 -0.1434  0.5640
  104phy    H1A 2808   2.196   5.402   0.249 -0.3951 -0.0645  0.3117
  105phy    C35 2809   2.152   2.613   0.935  0.5780 -0.0529  0.3774
  105phy    C33 2810   2.075   2.666   1.056  0.6486 -0.0056 -0.1099
  105phy    C34 2811   2.114   2.589   1.184 -0.2260  0.8560 -0.5171
  105phy    C32 2812   2.073   2.822   1.069 -0.0601  0.0724  0.2928
  105phy    C31 2813   1.940   2.879   1.107  0.0993 -0.6411 -0.6296
  105phy    C30 2814   1.941   3.029   1.111  0.6195  0.4827  0.1619
  105phy    C28 2815   1.812   3.109   1.128  0.0616  0.3455 -0.5037
  105phy    C29 2816   1.756   3.095   1.272 -0.0624 -0.3376 -0.3818
  105phy    C27 2817   1.850   3.258   1.106 -0.3673  0.2484 -0.3408
  105phy    C26 2818   1.777   3.322   0.990  0.4550 -0.1043  0.1417
  105phy    C25 2819   1.782   3.474   0.982  0.2870  0.1503 -0.1536
  105phy    C23 2820   1.697   3.542   0.872 -0.3557  0.7637 -0.1368
  105phy    C24 2821   1.590   3.630   0.941  0.0771  0.1719 -0.0059
  105phy    C22 2822   1.779   3.635   0.779  0.3703  0.3324 -0.3516
  105phy    C21 2823   1.860   3.571   0.665 -0.5284 -0.4574 -0.3411
  105phy    C20 2824   1.879   3.666   0.543 -0.2255 -0.3110 -0.6375
  105phy    C18 2825   1.982   3.633   0.430 -0.8367  0.0386  0.1238
  105phy    O01 2826   2.114   3.637   0.491  0.6989 -0.2288 -0.7528
  105phy    H01 2827   2.135   3.725   0.514 -1.6137  0.1281  0.3297
  105phy    C19 2828   1.963   3.755   0.329 -0.5277  0.2679  0.3157
  105phy    C13 2829   1.953   3.493   0.356 -0.3158 -0.2683  0.4763
  105phy     H3 2830   1.943   3.422   0.443  0.7905 -0.6498  0.3122
  105phy    O33 2831   1.818   3.488   0.306 -0.0016 -0.0024  0.2869
  105phy    H1B 2832   1.818   3.516   0.217  0.8188 -0.7151  0.0544
  105phy    C12 2833   2.059   3.389   0.295  0.6674 -0.3571 -0.4176
  105phy    O11 2834   2.190   3.393   0.343 -0.4244  0.1012 -0.3113
  105phy    H1A 2835   2.199   3.469   0.397  1.3868  0.1734 -0.6359
  106phy    C35 2836   1.740   4.610   1.930 -0.1676 -0.0767 -0.4118
  106phy    C33 2837   1.716   4.752   1.887  0.1871 -0.2577 -0.2674
  106phy    C34 2838   1.619   4.754   1.768  0.3754  0.4044 -0.4474
  106phy    C32 2839   1.659   4.838   2.005  0.0436  0.0504 -0.7522
  106phy    C31 2840   1.711   4.976   2.025 -0.1752 -0.5307  0.1318
  106phy    C30 2841   1.660   5.031   2.159  0.0836 -0.0087  0.0662
  106phy    C28 2842   1.709   5.169   2.203  0.0448  0.3145  0.3248
  106phy    C29 2843   1.607   5.274   2.157  0.7592  0.2627 -0.4356
  106phy    C27 2844   1.725   5.176   2.356  0.0459  0.0431  0.5551
  106phy    C26 2845   1.873   5.194   2.396  0.8803 -0.3760  0.1118
  106phy    C25 2846   1.901   5.142   2.537  0.7216 -0.1184  0.0504
  106phy    C23 2847   2.038   5.188   2.603  0.5080  0.1401 -0.0373
  106phy    C24 2848   2.034   5.332   2.647 -0.4675  0.0347 -0.0673
  106phy    C22 2849   2.076   5.100   2.723 -0.2783  0.2106 -0.6598
  106phy    C21 2850   2.213   5.035   2.696 -0.0757  0.0486 -0.3524
  106phy    C20 2851   2.260   4.978   2.835  0.0766  0.5655 -0.2053
  106phy    C18 2852   2.389   4.885   2.852  0.1993 -1.1806 -0.6380
  106phy    O01 2853   2.497   4.959   2.791 -0.1313 -0.6968  0.5065
  106phy    H01 2854   2.566   4.895   2.791 -0.3324 -0.9361  1.7369
  106phy    C19 2855   2.409   4.887   3.008  0.1965 -0.1817  0.0806
  106phy    C13 2856   2.378   4.738   2.786  0.3340 -0.5512  0.2920
  106phy     H3 2857   2.318   4.751   2.692 -0.1508  1.2249  0.8033
  106phy    O33 2858   2.288   4.661   2.865  0.0516 -0.7430 -0.3450
  106phy    H1B 2859   2.215   4.712   2.895 -1.1480 -1.3073 -2.1952
  106phy    C12 2860   2.507   4.653   2.759  0.0988  0.3785  0.3721
  106phy    O11 2861   2.619   4.721   2.715 -0.0084 -0.3917  0.7973
  106phy    H1A 2862   2.674   4.650   2.690 -1.4494 -1.1697 -0.3046
  107phy    C35 2863   2.910   1.017   1.771  0.1688 -0.4554  0.1688
  107phy    C33 2864   3.024   1.024   1.866 -0.0797 -0.7978  0.3012
  107phy    C34 2865   3.100   1.157   1.858  0.0417  0.7870 -0.3075
  107phy    C32 2866   2.972   0.986   2.006  0.5323  0.3089 -0.5735
  107phy    C31 2867   3.071   0.929   2.105 -0.6812  0.2431 -0.1021
  107phy    C30 2868   3.002   0.946   2.239  0.0759 -0.4545  0.0843
  107phy    C28 2869   3.076   0.891   2.363  0.1831 -0.0133  0.6470
  107phy    C29 2870   3.154   1.014   2.423 -0.5115  0.1989  0.0278
  107phy    C27 2871   2.969   0.828   2.457 -0.0111  0.4156  0.2120
  107phy    C26 2872   3.023   0.738   2.574 -0.5636 -0.4648  0.3753
  107phy    C25 2873   2.910   0.681   2.654  0.3808 -0.6514 -0.1832
  107phy    C23 2874   2.951   0.598   2.775  0.4442  0.6419  0.0838
  107phy    C24 2875   2.961   0.676   2.907  0.5252  0.0059 -0.3176
  107phy    C22 2876   2.839   0.488   2.779 -0.0946  0.0762 -0.7751
  107phy    C21 2877   2.881   0.349   2.844 -0.4631  0.3334 -0.0488
  107phy    C20 2878   2.756   0.264   2.854  0.5702  0.5552 -0.0844
  107phy    C18 2879   2.765   0.111   2.899  1.0477  0.1369 -0.5675
  107phy    O01 2880   2.866   0.104   3.000  0.4831 -0.3995  0.1662
  107phy    H01 2881   2.839   0.155   3.073 -0.2517 -1.0644  0.3666
  107phy    C19 2882   2.628   0.098   2.972 -0.4754  0.3375  0.0913
  107phy    C13 2883   2.794   0.002   2.782  0.4915 -0.4124 -0.2154
  107phy     H3 2884   2.879   0.044   2.722  1.3594 -1.8108  0.0127
  107phy    O33 2885   2.691  -0.007   2.682  0.1166 -0.1188 -0.4017
  107phy    H1B 2886   2.612  -0.037   2.721  0.7005  0.2187  1.0967
  107phy    C12 2887   2.829  -0.148   2.831 -0.0249  0.0461  0.3974
  107phy    O11 2888   2.934  -0.153   2.923  0.6660  0.0234 -0.3591
  107phy    H1A 2889   2.940  -0.063   2.950 -0.4185  0.5714 -1.7987
  108phy    C35 2890   4.105   4.310   1.719  0.1715  0.1494 -0.3063
  108phy    C33 2891   4.057   4.360   1.582 -0.1015  0.3920 -0.0079
  108phy    C34 2892   3.911   4.315   1.564  0.0280  0.4074  0.1755
  108phy    C32 2893   4.083   4.517   1.570 -0.0058  0.1710  0.1305
  108phy    C31 2894   4.122   4.568   1.438  0.1735 -0.1749  0.1449
  108phy    C30 2895   4.125   4.723   1.427  0.2482  0.5361 -0.8878
  108phy    C28 2896   4.109   4.775   1.280  0.1120  0.3219  0.3358
  108phy    C29 2897   3.961   4.805   1.253 -0.5743 -0.3710  0.4257
  108phy    C27 2898   4.201   4.895   1.255  0.0535 -0.0143  0.3475
  108phy    C26 2899   4.239   4.941   1.112  0.6440  0.2411 -0.1722
  108phy    C25 2900   4.339   5.056   1.119 -0.1468  0.1202 -0.0116
  108phy    C23 2901   4.380   5.104   0.979  0.2206 -0.4283  0.5752
  108phy    C24 2902   4.424   5.247   1.003  0.6047 -0.4677  0.2117
  108phy    C22 2903   4.489   5.028   0.895  0.0079 -0.1925  0.2508
  108phy    C21 2904   4.478   5.030   0.741 -0.1620  1.0132 -0.1630
  108phy    C20 2905   4.611   4.971   0.689 -0.2150 -0.0936 -0.8590
  108phy    C18 2906   4.610   4.892   0.549 -0.5139 -0.4291 -0.1002
  108phy    O01 2907   4.505   4.792   0.548 -0.3449  0.3830  0.3878
  108phy    H01 2908   4.438   4.806   0.612 -1.2604  3.1348 -0.9983
  108phy    C19 2909   4.740   4.813   0.552 -0.3189 -0.1833 -0.1923
  108phy    C13 2910   4.602   4.988   0.415 -0.3939  0.4695 -0.0203
  108phy     H3 2911   4.669   5.074   0.441 -0.7917  0.8048 -0.0874
  108phy    O33 2912   4.666   4.950   0.291  0.0714 -1.1333 -0.3679
  108phy    H1B 2913   4.598   4.916   0.236 -0.4684 -1.2654  0.3599
  108phy    C12 2914   4.478   5.085   0.390  0.5216  0.2243  0.2326
  108phy    O11 2915   4.379   5.039   0.301 -0.2740 -0.1473  0.4568
  108phy    H1A 2916   4.417   5.004   0.223  0.5349 -0.0493  0.7926
  109phy    C35 2917   4.481   1.831   2.035 -0.2124 -0.2552 -0.8490
  109phy    C33 2918   4.485   1.950   1.947 -0.7237 -0.5058 -0.2548
  109phy    C34 2919   4.483   1.899   1.802 -0.4552  0.1045 -0.0243
  109phy    C32 2920   4.369   2.045   1.981  1.1342  0.0454 -0.1065
  109phy    C31 2921   4.404   2.193   1.958 -0.6024 -0.2087  0.4995
  109phy    C30 2922   4.283   2.281   1.963 -0.5455 -0.6574 -0.0598
  109phy    C28 2923   4.328   2.423   1.919 -0.4100 -0.4998 -0.1107
  109phy    C29 2924   4.249   2.442   1.795  0.0510  0.6828 -0.1742
  109phy    C27 2925   4.292   2.526   2.027  0.0292  0.0759 -0.8838
  109phy    C26 2926   4.409   2.557   2.124 -0.4856  0.4895  0.2372
  109phy    C25 2927   4.352   2.633   2.249 -0.0907 -0.3449 -0.0950
  109phy    C23 2928   4.453   2.694   2.351  0.0610 -0.2661  0.6614
  109phy    C24 2929   4.557   2.793   2.295 -0.2240 -0.1280  0.1940
  109phy    C22 2930   4.384   2.745   2.478  0.0456  0.0324  0.4874
  109phy    C21 2931   4.444   2.705   2.617 -0.1765  0.0577 -0.2440
  109phy    C20 2932   4.343   2.747   2.725  0.0702  0.2128 -0.0524
  109phy    C18 2933   4.368   2.703   2.873  0.3294 -0.3257 -0.1493
  109phy    O01 2934   4.496   2.757   2.906 -0.1801  0.5020  0.0395
  109phy    H01 2935   4.513   2.835   2.856  1.2034 -0.1723 -0.5742
  109phy    C19 2936   4.272   2.790   2.956  0.4086 -0.1462 -0.0103
  109phy    C13 2937   4.352   2.539   2.888  0.3868 -0.9453  0.0412
  109phy     H3 2938   4.379   2.492   2.790  2.1997  0.0773 -0.0040
  109phy    O33 2939   4.219   2.499   2.906  0.1602  0.5191  0.3112
  109phy    H1B 2940   4.190   2.525   2.991  0.0834  0.5764  0.2681
  109phy    C12 2941   4.445   2.470   2.996 -0.0787 -0.1561  0.1483
  109phy    O11 2942   4.577   2.505   3.015 -0.3136 -0.3286 -0.0527
  109phy    H1A 2943   4.572   2.597   3.031 -0.2191 -0.5000  1.0636
  110phy    C35 2944   4.833   1.453   1.681  0.1348  0.2328 -0.1221
  110phy    C33 2945   4.691   1.505   1.659  0.3169  0.2686  0.0835
  110phy    C34 2946   4.618   1.514   1.793  0.5229 -0.0343 -0.2337
  110phy    C32 2947   4.703   1.640   1.598  0.5135 -0.3560 -0.0397
  110phy    C31 2948   4.654   1.639   1.449 -0.5520  0.5853  0.6886
  110phy    C30 2949   4.662   1.774   1.379 -0.0917  0.2562  0.2261
  110phy    C28 2950   4.649   1.776   1.225 -1.0435 -0.1032  0.0170
  110phy    C29 2951   4.575   1.904   1.193 -0.1640 -0.4732 -0.3204
  110phy    C27 2952   4.789   1.777   1.160 -0.3440  0.3536 -0.2849
  110phy    C26 2953   4.801   1.694   1.027 -0.5914  0.2695  0.2756
  110phy    C25 2954   4.941   1.722   0.970 -0.1281  0.1258  0.4081
  110phy    C23 2955   4.978   1.681   0.825 -0.1812  0.2258  0.2404
  110phy    C24 2956   4.942   1.777   0.714 -0.8700  0.6954  0.4159
  110phy    C22 2957   5.131   1.675   0.827 -0.7756  0.3756  1.0833
  110phy    C21 2958   5.206   1.569   0.741  0.0768 -0.0634 -0.0107
  110phy    C20 2959   5.353   1.559   0.790  0.0929 -0.3878  0.2125
  110phy    C18 2960   5.465   1.473   0.730  0.4802 -0.0134 -1.1248
  110phy    O01 2961   5.426   1.334   0.743 -0.5508  0.3122 -0.0171
  110phy    H01 2962   5.357   1.314   0.682  0.7837 -1.2356 -1.1356
  110phy    C19 2963   5.575   1.472   0.841  0.1180 -0.0425 -0.1713
  110phy    C13 2964   5.532   1.520   0.591  0.2098 -0.8593 -0.3441
  110phy     H3 2965   5.443   1.524   0.524  0.5687  1.6693 -0.7684
  110phy    O33 2966   5.572   1.661   0.569 -0.4857  0.1576 -0.1877
  110phy    H1B 2967   5.658   1.677   0.601 -0.3150  3.6241 -1.9699
  110phy    C12 2968   5.604   1.426   0.488  0.4561 -0.1569 -0.2550
  110phy    O11 2969   5.743   1.412   0.500 -0.1898  0.0972 -0.4146
  110phy    H1A 2970   5.779   1.499   0.499 -0.5393  0.2460 -0.3820
  111phy    C35 2971   4.268   1.982   0.016  0.3169  0.3725  0.4037
  111phy    C33 2972   4.313   1.970  -0.125  0.2094 -0.1929  0.1533
  111phy    C34 2973   4.206   2.030  -0.218  0.4486 -0.2535  0.1693
  111phy    C32 2974   4.446   2.051  -0.134 -0.0380 -0.1615 -0.2286
  111phy    C31 2975   4.562   1.988  -0.218  0.5898 -0.0891  0.0597
  111phy    C30 2976   4.691   2.065  -0.195 -0.4080  0.5863  0.6136
  111phy    C28 2977   4.818   1.997  -0.257  0.2366 -0.3317  0.4683
  111phy    C29 2978   4.921   2.104  -0.286 -0.2551  0.1975 -0.4274
  111phy    C27 2979   4.892   1.891  -0.170  0.2550 -0.2810  0.1436
  111phy    C26 2980   4.848   1.746  -0.179 -0.4911 -0.4043  0.0902
  111phy    C25 2981   4.940   1.640  -0.113  0.1417  0.2455 -0.0656
  111phy    C23 2982   4.922   1.484  -0.133  0.4722  0.6874  0.5572
  111phy    C24 2983   4.955   1.438  -0.276  0.3516 -0.1555 -0.2518
  111phy    C22 2984   4.999   1.401  -0.032 -0.2396 -0.7860 -0.0155
  111phy    C21 2985   4.924   1.366   0.103 -0.1751 -0.0196  0.2440
  111phy    C20 2986   4.983   1.255   0.194 -0.1794 -0.0870 -0.1985
  111phy    C18 2987   4.903   1.219   0.325  0.3538 -0.2820  0.5202
  111phy    O01 2988   4.773   1.167   0.291  0.2648 -0.1154  0.8968
  111phy    H01 2989   4.735   1.130   0.368  0.1425 -0.9882  0.4265
  111phy    C19 2990   4.990   1.101   0.365 -0.5579 -0.1925 -0.2921
  111phy    C13 2991   4.901   1.343   0.428  1.2733 -0.4567  0.8399
  111phy     H3 2992   4.860   1.433   0.376 -0.2703 -1.9160 -0.5985
  111phy    O33 2993   5.031   1.389   0.455  0.0201 -0.1899 -0.0154
  111phy    H1B 2994   5.049   1.471   0.412 -1.2776  0.2296  0.2059
  111phy    C12 2995   4.807   1.342   0.561  0.4712  0.2304 -0.6886
  111phy    O11 2996   4.816   1.224   0.635 -0.0143 -0.1742 -0.0742
  111phy    H1A 2997   4.899   1.225   0.679 -0.8145 -1.5662  1.6050
  112phy    C35 2998   3.919   3.146   1.566 -0.1718 -0.4916 -0.1521
  112phy    C33 2999   4.022   3.038   1.557  0.2314  0.2854  0.2577
  112phy    C34 3000   4.012   2.980   1.414 -0.4053 -0.6681 -0.3474
  112phy    C32 3001   4.170   3.094   1.571  0.2036  0.0928 -0.5000
  112phy    C31 3002   4.231   3.041   1.701 -0.1398  1.1198  0.5961
  112phy    C30 3003   4.365   3.097   1.719  0.3045 -0.2300 -0.3674
  112phy    C28 3004   4.431   3.069   1.863 -0.2607 -0.2516  0.1099
  112phy    C29 3005   4.586   3.085   1.850  0.2620  0.1053  0.4924
  112phy    C27 3006   4.378   3.173   1.970  0.0468 -0.0295  0.5005
  112phy    C26 3007   4.367   3.121   2.112 -0.9053 -0.3045 -0.0327
  112phy    C25 3008   4.359   3.242   2.207 -0.1828  0.1560 -0.4883
  112phy    C23 3009   4.364   3.204   2.356 -0.0902 -0.3138 -0.2774
  112phy    C24 3010   4.510   3.183   2.403  0.1036 -0.3635  0.0527
  112phy    C22 3011   4.293   3.313   2.448 -0.2052 -0.2797 -0.2446
  112phy    C21 3012   4.245   3.264   2.581 -0.0044  0.5249 -0.2137
  112phy    C20 3013   4.220   3.368   2.691  0.3316  0.0634  0.1796
  112phy    C18 3014   4.144   3.319   2.826 -0.3569 -0.5702 -0.4077
  112phy    O01 3015   4.201   3.190   2.861  0.4158  0.5372 -0.2693
  112phy    H01 3016   4.168   3.130   2.797  1.0093 -0.1175  0.0380
  112phy    C19 3017   4.185   3.429   2.928 -0.7694 -0.7116  0.2574
  112phy    C13 3018   3.982   3.302   2.804  0.1057 -0.0815  0.1582
  112phy     H3 3019   3.963   3.275   2.698  0.6758 -1.5004  0.3930
  112phy    O33 3020   3.916   3.431   2.821  0.4855 -0.2640  0.3115
  112phy    H1B 3021   3.908   3.461   2.909  3.4315  0.2409  0.5218
  112phy    C12 3022   3.896   3.188   2.884 -0.4061 -0.2956  0.4942
  112phy    O11 3023   3.896   3.191   3.025 -0.0604 -0.1397  0.5133
  112phy    H1A 3024   3.844   3.118   3.052 -0.2297 -0.7938 -1.3863
  113phy    C35 3025   3.307   0.575   1.387  0.2033  0.3893  0.1135
  113phy    C33 3026   3.379   0.473   1.471  0.8123 -0.3172  0.2566
  113phy    C34 3027   3.318   0.482   1.610 -0.6129 -0.3590  0.1335
  113phy    C32 3028   3.370   0.332   1.413  0.5067 -0.3406 -0.3300
  113phy    C31 3029   3.500   0.251   1.429 -0.2053 -0.5942  0.4828
  113phy    C30 3030   3.495   0.101   1.394  0.5750 -0.1412 -0.5477
  113phy    C28 3031   3.623   0.018   1.375 -0.4175 -0.2165  0.6668
  113phy    C29 3032   3.665  -0.048   1.511  0.5648 -0.1241  0.2380
  113phy    C27 3033   3.599  -0.091   1.266  0.1294 -0.2275  0.0117
  113phy    C26 3034   3.681  -0.102   1.144 -0.3690  0.4244  0.5755
  113phy    C25 3035   3.619  -0.199   1.034 -0.0746  0.5072 -0.2149
  113phy    C23 3036   3.704  -0.206   0.903 -0.3039  0.5036 -0.6214
  113phy    C24 3037   3.831  -0.287   0.909 -0.2098 -0.3665 -0.1659
  113phy    C22 3038   3.615  -0.250   0.790 -0.1584 -0.2457  0.3982
  113phy    C21 3039   3.655  -0.177   0.661 -0.3806  0.3567 -0.5566
  113phy    C20 3040   3.558  -0.198   0.545  0.6621  0.3995 -0.0807
  113phy    C18 3041   3.579  -0.099   0.426  0.0433  0.2438 -0.4416
  113phy    O01 3042   3.597   0.037   0.465 -0.1290  0.3139  0.2518
  113phy    H01 3043   3.549   0.055   0.543  1.7340 -1.7144  1.9820
  113phy    C19 3044   3.444  -0.117   0.350 -0.0095 -0.2245 -0.2018
  113phy    C13 3045   3.702  -0.135   0.328 -0.1877 -0.5020  0.3218
  113phy     H3 3046   3.795  -0.107   0.384  0.0661  2.2539 -1.2855
  113phy    O33 3047   3.731  -0.274   0.308  0.1383 -0.6914  0.1217
  113phy    H1B 3048   3.684  -0.316   0.377 -0.7956  2.2087  1.4137
  113phy    C12 3049   3.752  -0.044   0.213 -1.0275  0.3859  0.2684
  113phy    O11 3050   3.724   0.091   0.221  0.5971 -0.1879  0.5019
  113phy    H1A 3051   3.685   0.106   0.305 -1.7471  0.5710 -0.6485
  114phy    C35 3052   0.282   3.051   2.611 -0.7983  0.0664  0.1803
  114phy    C33 3053   0.340   3.038   2.471  0.1746 -0.1560 -0.6439
  114phy    C34 3054   0.344   2.889   2.443 -0.3479  0.0729 -0.1709
  114phy    C32 3055   0.251   3.114   2.375 -0.0801 -0.4528  0.2875
  114phy    C31 3056   0.291   3.262   2.352  0.1117  0.2374 -0.2734
  114phy    C30 3057   0.201   3.336   2.250  0.6307 -0.3279  0.2183
  114phy    C28 3058   0.223   3.486   2.236  0.4450  0.0153  0.1472
  114phy    C29 3059   0.208   3.536   2.092 -0.7897  0.0559 -0.3100
  114phy    C27 3060   0.121   3.557   2.329  0.0587 -0.4109  0.4926
  114phy    C26 3061   0.168   3.697   2.373  0.1005 -0.4151  0.0689
  114phy    C25 3062   0.052   3.777   2.436  0.0868  0.3106 -0.1280
  114phy    C23 3063   0.075   3.925   2.456  0.2887 -0.3920  0.3288
  114phy    C24 3064   0.064   4.011   2.333  0.0483  0.3632 -0.1605
  114phy    C22 3065  -0.025   3.975   2.557 -0.5600 -0.4930  0.4620
  114phy    C21 3066   0.040   4.069   2.656 -0.6774  0.0227  0.4148
  114phy    C20 3067  -0.054   4.171   2.714 -0.3595  0.3244  0.1988
  114phy    C18 3068  -0.015   4.244   2.847 -0.3333 -0.7137 -0.7854
  114phy    O01 3069   0.116   4.300   2.827  0.2519  0.2253  0.1923
  114phy    H01 3070   0.183   4.235   2.814 -0.5148 -0.1171 -2.7304
  114phy    C19 3071  -0.109   4.366   2.850 -0.5908 -0.0203  0.1582
  114phy    C13 3072  -0.015   4.142   2.974  0.1085 -0.1950  0.3062
  114phy     H3 3073   0.031   4.046   2.939  0.1209 -0.7353  1.7400
  114phy    O33 3074  -0.139   4.100   3.010  0.0986 -0.4038  0.4195
  114phy    H1B 3075  -0.194   4.173   3.032  0.5577  0.9557 -2.4995
  114phy    C12 3076   0.067   4.182   3.104 -0.2305 -0.5543 -0.2875
  114phy    O11 3077   0.013   4.282   3.188 -0.3761  0.1408 -0.5383
  114phy    H1A 3078  -0.044   4.236   3.246  0.3113 -1.4461 -1.0660
  115phy    C35 3079   4.262   1.530   1.650 -0.3289  0.2050  0.1722
  115phy    C33 3080   4.144   1.581   1.562 -0.1083 -0.7484  0.2277
  115phy    C34 3081   4.027   1.485   1.558 -0.0294 -0.5363  0.2294
  115phy    C32 3082   4.101   1.723   1.619  0.0865  0.6440 -0.4316
  115phy    C31 3083   4.130   1.834   1.514 -0.2494  0.0341  0.1835
  115phy    C30 3084   4.124   1.969   1.586 -0.6615  0.2891 -0.3413
  115phy    C28 3085   4.182   2.091   1.505  0.3510  0.6456  0.4212
  115phy    C29 3086   4.081   2.207   1.503 -0.7638  0.0900  0.3449
  115phy    C27 3087   4.322   2.124   1.558  0.2166  0.3932  0.6979
  115phy    C26 3088   4.427   2.183   1.463  0.3429 -0.5908 -0.4307
  115phy    C25 3089   4.566   2.198   1.531 -0.3807  0.1944 -0.3139
  115phy    C23 3090   4.676   2.291   1.468  0.0070 -0.1727 -0.0410
  115phy    C24 3091   4.774   2.312   1.573  0.2678 -0.0818 -0.3638
  115phy    C22 3092   4.761   2.230   1.352  1.0411  0.0260 -0.1696
  115phy    C21 3093   4.705   2.273   1.215 -0.0887  0.6143  0.1116
  115phy    C20 3094   4.787   2.223   1.096 -0.3628  0.1489  0.1116
  115phy    C18 3095   4.737   2.197   0.944 -0.2704 -0.1639  0.2762
  115phy    O01 3096   4.635   2.094   0.942 -0.0754  0.2187 -0.3422
  115phy    H01 3097   4.658   2.029   1.005 -2.5075 -1.9945 -1.5307
  115phy    C19 3098   4.863   2.140   0.872  0.2233  0.3674 -0.4723
  115phy    C13 3099   4.672   2.329   0.869 -0.2823 -0.1125  0.2493
  115phy     H3 3100   4.718   2.418   0.919  1.2556 -1.5364  1.5295
  115phy    O33 3101   4.715   2.368   0.738 -0.0023  0.2751  0.2198
  115phy    H1B 3102   4.665   2.315   0.677  1.3762  1.6855 -2.3039
  115phy    C12 3103   4.526   2.379   0.894 -0.0230 -0.3344 -0.1144
  115phy    O11 3104   4.426   2.292   0.841  0.3603 -0.2554 -0.7335
  115phy    H1A 3105   4.453   2.203   0.849 -0.3529 -0.4581 -0.4504
  116phy    C35 3106   4.678   4.710   1.018  0.1472  0.0419 -0.3770
  116phy    C33 3107   4.665   4.563   1.012 -0.1613  0.0346 -0.1976
  116phy    C34 3108   4.797   4.506   0.972 -0.2308 -0.2486  0.6431
  116phy    C32 3109   4.601   4.500   1.131  0.6518  0.1569 -0.2825
  116phy    C31 3110   4.570   4.349   1.109  0.9120  0.2325  0.1202
  116phy    C30 3111   4.500   4.271   1.220  0.2059 -0.5624  0.1508
  116phy    C28 3112   4.452   4.123   1.200  0.6353  0.0166 -0.1014
  116phy    C29 3113   4.518   4.031   1.298 -0.2763 -0.7583 -0.5006
  116phy    C27 3114   4.299   4.129   1.194  0.6652  0.8843 -0.6646
  116phy    C26 3115   4.236   4.016   1.114 -0.1605  0.1858  0.1584
  116phy    C25 3116   4.088   4.001   1.114  0.1222 -0.0024 -0.0485
  116phy    C23 3117   4.046   3.896   1.014  0.4434 -0.5465 -0.1041
  116phy    C24 3118   3.957   3.780   1.072  0.1788  0.6391 -0.0435
  116phy    C22 3119   3.976   3.963   0.897  0.5154 -0.3966 -0.4784
  116phy    C21 3120   3.986   3.894   0.759  0.1010  0.3206 -0.7939
  116phy    C20 3121   3.939   3.989   0.640  0.1780  0.1925  0.1857
  116phy    C18 3122   3.952   3.938   0.492  0.2617 -0.4920 -0.0211
  116phy    O01 3123   4.085   3.895   0.461 -0.2562  0.1845 -0.3944
  116phy    H01 3124   4.074   3.820   0.406 -0.7788 -1.3693  1.6828
  116phy    C19 3125   3.930   4.069   0.406  0.3794  0.3270 -0.9275
  116phy    C13 3126   3.838   3.826   0.443 -0.0670 -0.0758 -0.5495
  116phy     H3 3127   3.842   3.757   0.531  0.1309  1.8096  0.9940
  116phy    O33 3128   3.690   3.841   0.451 -0.2950  0.1257  0.1216
  116phy    H1B 3129   3.651   3.757   0.460  0.2150 -0.0263  1.1191
  116phy    C12 3130   3.871   3.718   0.336  0.4932 -0.3274 -0.8914
  116phy    O11 3131   4.010   3.697   0.324 -0.1218  0.4400  0.1574
  116phy    H1A 3132   4.015   3.640   0.250  1.8492  0.6512  0.0745
  117phy    C35 3133   3.145   0.162   1.950 -0.1951 -0.3997 -0.1381
  117phy    C33 3134   3.205   0.084   1.828  0.2333 -0.3276 -0.2517
  117phy    C34 3135   3.321   0.165   1.784 -0.2203 -0.0464 -0.4397
  117phy    C32 3136   3.259  -0.056   1.857 -0.2545 -0.1096 -0.0112
  117phy    C31 3137   3.159  -0.170   1.857 -0.3290  0.1605 -0.2479
  117phy    C30 3138   3.240  -0.297   1.877 -0.6045  0.6102 -0.0344
  117phy    C28 3139   3.148  -0.424   1.874 -0.6338  0.5232 -0.3348
  117phy    C29 3140   3.157  -0.488   1.740 -0.2461 -0.4129  0.0014
  117phy    C27 3141   3.189  -0.522   1.989 -0.2504  0.0459 -0.2740
  117phy    C26 3142   3.072  -0.541   2.089  0.3720 -0.1385 -0.2162
  117phy    C25 3143   3.118  -0.658   2.186 -0.8691  0.1568 -0.3752
  117phy    C23 3144   3.033  -0.698   2.307  0.2299 -0.3713 -0.3951
  117phy    C24 3145   2.936  -0.815   2.264 -0.0366  0.3064 -0.3045
  117phy    C22 3146   3.106  -0.750   2.429 -0.0784 -0.3391  0.0515
  117phy    C21 3147   3.148  -0.644   2.528 -0.5910  0.2035  0.2423
  117phy    C20 3148   3.215  -0.709   2.652  0.3912  0.0218  0.2652
  117phy    C18 3149   3.212  -0.616   2.786  0.4764 -0.3818  0.1391
  117phy    O01 3150   3.079  -0.565   2.805 -0.1852  0.3533  0.2373
  117phy    H01 3151   3.079  -0.512   2.883 -0.4228 -0.4527  0.8050
  117phy    C19 3152   3.224  -0.709   2.907  0.2540  0.1290  0.5525
  117phy    C13 3153   3.320  -0.491   2.791  0.5229 -0.2319 -0.4845
  117phy     H3 3154   3.417  -0.532   2.752  0.1827 -1.5316 -0.0141
  117phy    O33 3155   3.358  -0.449   2.921  0.1467  0.4553 -0.5394
  117phy    H1B 3156   3.323  -0.364   2.938 -2.5304 -0.6517 -0.0981
  117phy    C12 3157   3.280  -0.368   2.705 -0.2689 -0.2080  0.1236
  117phy    O11 3158   3.170  -0.289   2.760  0.4362  0.3386  0.2336
  117phy    H1A 3159   3.090  -0.324   2.727  0.4802 -1.6122  2.0427
  118phy    C35 3160   4.750   3.476   2.043  0.7566  0.4273  0.5227
  118phy    C33 3161   4.843   3.594   2.064 -0.1397 -0.0476  0.1470
  118phy    C34 3162   4.980   3.582   1.991 -0.7605 -0.2875  0.0830
  118phy    C32 3163   4.772   3.726   2.048 -0.1594 -0.3368 -0.6267
  118phy    C31 3164   4.837   3.836   2.139  0.3625 -0.3265 -0.0112
  118phy    C30 3165   4.761   3.965   2.123 -0.0410 -0.3599  0.0272
  118phy    C28 3166   4.799   4.077   2.220 -0.1899 -0.3433  0.0223
  118phy    C29 3167   4.794   4.213   2.146 -0.4627 -0.1502 -0.2174
  118phy    C27 3168   4.685   4.081   2.326  0.8706 -0.0556 -0.1089
  118phy    C26 3169   4.722   4.132   2.461  0.7350 -0.0300 -0.3918
  118phy    C25 3170   4.603   4.132   2.560 -0.1603 -0.2271 -0.1959
  118phy    C23 3171   4.649   4.144   2.709 -0.4745  0.1865 -0.1814
  118phy    C24 3172   4.566   4.251   2.779 -0.0093  0.6250  0.1702
  118phy    C22 3173   4.638   4.007   2.783  0.3951  0.6599  0.1556
  118phy    C21 3174   4.776   3.953   2.818  0.2097  0.5091 -0.4119
  118phy    C20 3175   4.775   3.812   2.886  0.5803  0.4622 -0.0722
  118phy    C18 3176   4.908   3.757   2.947  0.0721  0.1494 -0.4554
  118phy    O01 3177   4.961   3.852   3.039  0.4166 -0.2040 -0.1787
  118phy    H01 3178   4.961   3.942   3.013 -0.0378 -0.0942  0.1888
  118phy    C19 3179   4.860   3.648   3.046 -0.3540 -0.1143 -0.0683
  118phy    C13 3180   5.025   3.716   2.848  0.2894  0.2303 -0.0924
  118phy     H3 3181   5.038   3.796   2.770 -1.2030  0.8775  0.2964
  118phy    O33 3182   4.989   3.603   2.770 -0.2097 -0.4652  0.3872
  118phy    H1B 3183   5.001   3.525   2.820 -1.4808 -1.1946 -0.3933
  118phy    C12 3184   5.176   3.697   2.899  0.9855 -0.3741  0.4616
  118phy    O11 3185   5.273   3.658   2.811 -0.3675  0.2423  0.8340
  118phy    H1A 3186   5.224   3.595   2.762 -1.2991  2.1274 -0.8208
  119phy    C35 3187   3.980   3.249   2.008 -0.2744 -0.0919  0.3561
  119phy    C33 3188   4.006   3.393   1.955 -0.0570  0.0634 -0.8926
  119phy    C34 3189   3.897   3.437   1.863 -0.4403 -0.3112  0.0420
  119phy    C32 3190   4.033   3.491   2.068 -0.0659 -0.0051  0.2026
  119phy    C31 3191   4.152   3.587   2.052 -0.2732 -0.4521 -0.4601
  119phy    C30 3192   4.193   3.664   2.179 -0.5933 -0.0163 -0.6226
  119phy    C28 3193   4.335   3.730   2.170  0.1712 -0.3954  0.3188
  119phy    C29 3194   4.323   3.864   2.089  0.0908 -0.2365 -0.4548
  119phy    C27 3195   4.390   3.775   2.305  0.3769 -0.3477  0.2902
  119phy    C26 3196   4.482   3.669   2.362  0.1965  0.8998 -0.2152
  119phy    C25 3197   4.575   3.708   2.477  0.0666 -0.2011  0.1722
  119phy    C23 3198   4.667   3.594   2.523  0.6526 -0.8118 -0.3964
  119phy    C24 3199   4.813   3.627   2.477 -0.7111  0.6070  0.3193
  119phy    C22 3200   4.656   3.574   2.674 -0.5922  0.1886  0.0872
  119phy    C21 3201   4.681   3.433   2.721 -0.8943  0.1901  0.2969
  119phy    C20 3202   4.641   3.407   2.868 -0.4629 -0.0410  0.5306
  119phy    C18 3203   4.655   3.267   2.933  0.1522 -0.1985  0.2986
  119phy    O01 3204   4.791   3.235   2.939 -0.0935  0.2129  0.1320
  119phy    H01 3205   4.793   3.147   2.972  2.1991 -0.5234 -1.6931
  119phy    C19 3206   4.615   3.298   3.078 -0.0661 -0.9171 -0.0651
  119phy    C13 3207   4.566   3.147   2.874 -0.2325  0.3338  0.5762
  119phy     H3 3208   4.460   3.181   2.861 -1.5584 -2.7144  2.5069
  119phy    O33 3209   4.542   3.036   2.971 -0.5375  0.4124  0.0363
  119phy    H1B 3210   4.464   3.057   3.019 -0.6668  0.5222 -0.2205
  119phy    C12 3211   4.616   3.071   2.749  0.1979 -0.2349  0.2437
  119phy    O11 3212   4.708   2.972   2.777 -0.6249  0.1028  0.0404
  119phy    H1A 3213   4.728   2.982   2.868  2.3604 -0.2071 -0.4587
  120phy    C35 3214   3.628   2.033   1.172  0.3335 -0.8027  0.0387
  120phy    C33 3215   3.656   2.107   1.305 -0.2332  0.0512 -0.0447
  120phy    C34 3216   3.777   2.037   1.368  0.0752  0.1006 -0.0893
  120phy    C32 3217   3.681   2.257   1.278 -0.2514  0.1953 -0.1630
  120phy    C31 3218   3.569   2.355   1.300  0.4498  0.0015  0.5802
  120phy    C30 3219   3.617   2.498   1.273 -0.1926  0.0835 -0.1464
  120phy    C28 3220   3.518   2.612   1.290 -0.0577  0.5257 -0.1773
  120phy    C29 3221   3.492   2.646   1.433 -0.5272  0.5823  0.0524
  120phy    C27 3222   3.589   2.731   1.228 -0.3842  0.0572 -0.3615
  120phy    C26 3223   3.507   2.798   1.119 -0.4297 -0.2425  0.4335
  120phy    C25 3224   3.593   2.900   1.042  0.2725 -0.0197 -0.3524
  120phy    C23 3225   3.515   2.988   0.938  0.0045  0.3104  0.0862
  120phy    C24 3226   3.446   3.116   0.998 -0.2749  0.1042 -0.0508
  120phy    C22 3227   3.623   3.042   0.841 -0.3620 -0.1882 -0.0961
  120phy    C21 3228   3.582   3.049   0.696 -0.0524 -0.2024  0.6266
  120phy    C20 3229   3.669   3.137   0.609  0.1516 -0.1841 -0.3395
  120phy    C18 3230   3.644   3.145   0.463  0.1195 -0.1810  0.2774
  120phy    O01 3231   3.643   3.013   0.414  0.4466 -0.2788  0.5755
  120phy    H01 3232   3.713   2.968   0.457  2.1824  1.3369 -0.3621
  120phy    C19 3233   3.777   3.213   0.419  0.3131  0.2175  0.1633
  120phy    C13 3234   3.510   3.231   0.419  0.2930 -0.1276 -0.4359
  120phy     H3 3235   3.428   3.163   0.452  0.6677  0.1906  1.2726
  120phy    O33 3236   3.468   3.346   0.499 -0.5071  0.1322  0.2347
  120phy    H1B 3237   3.511   3.418   0.457  3.9529 -1.9127  0.7355
  120phy    C12 3238   3.443   3.224   0.277  0.0992 -0.4184 -0.0036
  120phy    O11 3239   3.479   3.332   0.195  0.1609  0.5962 -0.1105
  120phy    H1A 3240   3.403   3.355   0.144  0.1373 -1.4234 -1.0620
  121phy    C35 3241   0.505   1.174   2.288  0.2066 -0.1957 -0.1405
  121phy    C33 3242   0.614   1.262   2.210  0.5069  0.5561 -0.3600
  121phy    C34 3243   0.686   1.179   2.105  0.3675 -0.1256 -0.6916
  121phy    C32 3244   0.546   1.388   2.156 -0.2334 -0.4488 -0.3479
  121phy    C31 3245   0.538   1.519   2.239 -0.7577 -0.0316 -0.5126
  121phy    C30 3246   0.514   1.633   2.147  0.3163 -0.2669  0.1775
  121phy    C28 3247   0.527   1.773   2.215  0.1214  0.3540  0.7643
  121phy    C29 3248   0.609   1.868   2.137  0.5414 -0.3286  0.2209
  121phy    C27 3249   0.379   1.823   2.226  0.5068 -0.1119  0.6648
  121phy    C26 3250   0.347   1.897   2.356 -0.0360 -0.1079 -0.6474
  121phy    C25 3251   0.208   1.948   2.369  0.4720 -0.0110  0.3401
  121phy    C23 3252   0.194   2.054   2.482 -0.5363  0.4767  0.3673
  121phy    C24 3253   0.115   2.176   2.431  0.0239 -0.3234 -0.1352
  121phy    C22 3254   0.121   1.990   2.601 -0.0068 -0.4786  0.2361
  121phy    C21 3255   0.204   2.012   2.727 -0.1071  0.1138  0.9191
  121phy    C20 3256   0.155   1.939   2.849  0.4719  0.2249 -0.5919
  121phy    C18 3257   0.243   1.935   2.980  0.9960 -0.6038 -0.0146
  121phy    O01 3258   0.268   2.064   3.038 -0.3081  0.1372 -0.3603
  121phy    H01 3259   0.190   2.116   3.031 -1.0093 -0.6811  0.9321
  121phy    C19 3260   0.143   1.879   3.080  0.2874  0.1104 -0.0139
  121phy    C13 3261   0.385   1.853   2.973 -0.3261 -0.0570 -0.1258
  121phy     H3 3262   0.376   1.763   2.907  0.6143 -1.0498  1.0428
  121phy    O33 3263   0.410   1.783   3.094  0.0993  0.6340 -0.4322
  121phy    H1B 3264   0.487   1.822   3.131  0.0305 -0.4534  0.9022
  121phy    C12 3265   0.514   1.930   2.921 -0.0074  0.5500  0.2627
  121phy    O11 3266   0.557   2.038   2.998 -0.4580  0.2033 -0.0499
  121phy    H1A 3267   0.470   2.068   3.017 -0.7587 -0.2132 -0.7473
  122phy    C35 3268   0.067   2.542   2.323  0.5031  0.0845  0.2055
  122phy    C33 3269   0.061   2.580   2.173 -0.2749 -0.5230 -0.2533
  122phy    C34 3270  -0.083   2.565   2.120 -0.3533 -0.1233 -0.1563
  122phy    C32 3271   0.097   2.724   2.152  0.2330  0.0207 -0.1179
  122phy    C31 3272   0.201   2.736   2.045  0.6330  0.0945 -0.0074
  122phy    C30 3273   0.252   2.881   2.040 -0.2866  0.0323 -0.2229
  122phy    C28 3274   0.359   2.920   1.934 -0.0647 -0.8698  0.2711
  122phy    C29 3275   0.295   2.934   1.801 -0.2492 -0.2999  0.0085
  122phy    C27 3276   0.417   3.061   1.962  0.2423  0.4026 -0.6609
  122phy    C26 3277   0.552   3.075   2.041  0.2977 -0.3702  0.4632
  122phy    C25 3278   0.590   3.221   2.081  0.1936 -0.0210  0.9080
  122phy    C23 3279   0.680   3.242   2.205 -0.3923  0.0078  1.0913
  122phy    C24 3280   0.825   3.189   2.192  0.3237 -0.1385  0.1275
  122phy    C22 3281   0.679   3.386   2.258 -0.1482  0.0651  0.0534
  122phy    C21 3282   0.631   3.404   2.406 -0.3552 -0.3323 -0.1237
  122phy    C20 3283   0.594   3.555   2.453 -0.2348  0.2524  0.7121
  122phy    C18 3284   0.581   3.590   2.597  0.0943 -0.0645 -0.0166
  122phy    O01 3285   0.689   3.539   2.678 -0.2042 -0.6706  0.0348
  122phy    H01 3286   0.761   3.598   2.674 -0.6742 -0.1054 -0.3280
  122phy    C19 3287   0.604   3.741   2.580 -0.0721  0.0595 -0.0450
  122phy    C13 3288   0.435   3.548   2.665 -0.2965 -0.8302 -0.1036
  122phy     H3 3289   0.349   3.576   2.599 -0.0394  1.1040  0.3034
  122phy    O33 3290   0.411   3.627   2.781  0.0539 -0.3875 -0.1464
  122phy    H1B 3291   0.320   3.630   2.802 -0.5957  0.4344 -2.7492
  122phy    C12 3292   0.420   3.397   2.717  0.2286  0.5937  0.1123
  122phy    O11 3293   0.300   3.370   2.777 -0.4170  0.1688 -0.1553
  122phy    H1A 3294   0.232   3.370   2.712  0.5798 -0.1569 -1.2438
  123phy    C35 3295   3.506   4.100   0.951  0.4172  0.5038 -0.0244
  123phy    C33 3296   3.432   3.992   0.877 -0.1241 -0.3790 -0.3264
  123phy    C34 3297   3.327   4.054   0.788 -0.0743  0.4549  0.0133
  123phy    C32 3298   3.535   3.915   0.797 -0.0324 -0.3548  0.4107
  123phy    C31 3299   3.584   3.784   0.861 -0.3371 -0.1198 -0.3888
  123phy    C30 3300   3.650   3.687   0.758 -0.1359 -0.3281 -0.0040
  123phy    C28 3301   3.717   3.555   0.813 -0.2242 -0.0263 -0.0782
  123phy    C29 3302   3.603   3.450   0.828  0.3591  0.2261  0.5568
  123phy    C27 3303   3.819   3.498   0.719  0.8497 -0.4487  0.6072
  123phy    C26 3304   3.966   3.512   0.758  0.7334  0.0986 -0.3139
  123phy    C25 3305   4.044   3.478   0.631 -0.4471  0.5672 -0.2531
  123phy    C23 3306   4.197   3.473   0.637 -0.3424  0.7441  0.0469
  123phy    C24 3307   4.253   3.335   0.687  0.8669  0.8007  0.3228
  123phy    C22 3308   4.254   3.500   0.498 -0.1285 -0.5194 -0.1748
  123phy    C21 3309   4.369   3.600   0.493  0.0056  0.3006 -0.1104
  123phy    C20 3310   4.424   3.617   0.354  0.4308 -0.1065  0.1314
  123phy    C18 3311   4.547   3.717   0.328  0.1003 -0.4464  0.3484
  123phy    O01 3312   4.529   3.839   0.393 -0.4829  0.4795 -0.0502
  123phy    H01 3313   4.441   3.871   0.384  0.0427  1.8897 -0.3891
  123phy    C19 3314   4.536   3.745   0.178 -0.5623  0.2648  1.0138
  123phy    C13 3315   4.685   3.651   0.373  0.7900  0.7261  0.6375
  123phy     H3 3316   4.671   3.624   0.481  1.9216  1.4829  0.9836
  123phy    O33 3317   4.705   3.509   0.322  1.1234 -0.2514 -0.0570
  123phy    H1B 3318   4.774   3.499   0.260  0.4878  0.3564 -0.8973
  123phy    C12 3319   4.813   3.735   0.429  0.6636 -0.7618  0.9413
  123phy    O11 3320   4.924   3.724   0.345  0.1218 -0.4388  0.3624
  123phy    H1A 3321   4.927   3.636   0.313  1.0916 -1.1283  2.2344
  124phy    C35 3322   4.654   0.079   1.744 -0.5125  0.3317  0.2633
  124phy    C33 3323   4.612  -0.025   1.644  0.6232  0.4121 -0.1483
  124phy    C34 3324   4.714  -0.141   1.647  0.2722 -0.2914  0.0842
  124phy    C32 3325   4.471  -0.077   1.681 -0.2990  0.0216 -0.4241
  124phy    C31 3326   4.367  -0.011   1.591 -0.3336 -0.6408  0.4615
  124phy    C30 3327   4.231  -0.058   1.642  0.0175 -0.2216 -0.8554
  124phy    C28 3328   4.120   0.046   1.624 -0.4239  0.6954 -0.6339
  124phy    C29 3329   4.066   0.052   1.480 -0.1059  0.4176  0.0833
  124phy    C27 3330   4.004   0.016   1.726  0.3279  0.5354 -0.5447
  124phy    C26 3331   3.965   0.138   1.808  0.2474  0.7993  0.0224
  124phy    C25 3332   3.861   0.092   1.914  0.0571  0.2480 -0.4801
  124phy    C23 3333   3.792   0.208   1.983  0.4729 -0.4966 -0.0937
  124phy    C24 3334   3.672   0.261   1.903 -0.5935 -0.1987 -0.1600
  124phy    C22 3335   3.726   0.169   2.112  0.1439  0.1014 -0.6658
  124phy    C21 3336   3.803   0.201   2.235 -0.5113  0.1705  0.0414
  124phy    C20 3337   3.718   0.154   2.361  0.3542  0.0541 -0.4872
  124phy    C18 3338   3.790   0.086   2.485  0.3587 -0.0555  0.1236
  124phy    O01 3339   3.860   0.188   2.554 -0.2967  0.1885 -0.9136
  124phy    H01 3340   3.801   0.262   2.558 -1.0806 -0.4405 -0.5656
  124phy    C19 3341   3.674   0.061   2.579 -0.4843  0.0099 -0.0367
  124phy    C13 3342   3.882  -0.047   2.460  0.2915 -0.2009  0.5356
  124phy     H3 3343   3.826  -0.116   2.392 -0.2586 -0.3366  1.1131
  124phy    O33 3344   3.899  -0.125   2.576  0.0770 -0.0884  0.1978
  124phy    H1B 3345   3.875  -0.079   2.655  1.4166  0.4359  0.3161
  124phy    C12 3346   4.029  -0.029   2.398  0.1151  0.0438 -0.2102
  124phy    O11 3347   4.129  -0.009   2.501  0.3242  0.1321  0.1872
  124phy    H1A 3348   4.078   0.011   2.577 -0.8029 -0.4778 -0.3823
  125phy    C35 3349   3.513   4.276   2.423 -0.0549 -0.2514  0.6896
  125phy    C33 3350   3.574   4.408   2.384  0.0499 -0.0747  0.2080
  125phy    C34 3351   3.680   4.389   2.282 -0.0132 -0.4334 -0.0368
  125phy    C32 3352   3.467   4.507   2.343 -0.5664 -0.3486  0.0687
  125phy    C31 3353   3.501   4.656   2.348 -0.0471 -0.3175  0.2612
  125phy    C30 3354   3.391   4.750   2.298  0.7669 -0.0984 -0.1004
  125phy    C28 3355   3.429   4.904   2.291  0.0979  0.3286 -0.0377
  125phy    C29 3356   3.513   4.955   2.176  0.4295  0.3764  0.4268
  125phy    C27 3357   3.302   4.989   2.316 -0.0051  0.1347  0.3226
  125phy    C26 3358   3.328   5.105   2.416  0.5041 -0.4336 -0.2292
  125phy    C25 3359   3.197   5.195   2.426  0.2716  0.1100  0.5936
  125phy    C23 3360   3.199   5.309   2.521  0.5415 -0.5434 -0.2961
  125phy    C24 3361   3.103   5.412   2.456 -0.1759  0.0822  0.2489
  125phy    C22 3362   3.152   5.280   2.664  0.1233  0.2756 -0.1607
  125phy    C21 3363   3.263   5.255   2.763 -0.6573 -0.2427 -0.2475
  125phy    C20 3364   3.203   5.227   2.901 -0.0804 -0.0942 -0.1772
  125phy    C18 3365   3.305   5.186   3.019  0.2470  0.4726 -0.4340
  125phy    O01 3366   3.414   5.278   3.031  0.3618  0.2174  0.2004
  125phy    H01 3367   3.484   5.234   3.076  0.0419 -3.0263 -2.1113
  125phy    C19 3368   3.213   5.208   3.140  0.1821  0.1047 -0.6327
  125phy    C13 3369   3.361   5.037   2.992 -0.8291  0.0313 -0.4164
  125phy     H3 3370   3.402   5.032   2.888  1.7303 -0.4264  0.5291
  125phy    O33 3371   3.256   4.936   2.991 -0.0943 -1.0861 -0.2881
  125phy    H1B 3372   3.198   4.946   2.918  0.6984  0.6179 -0.7314
  125phy    C12 3373   3.494   4.992   3.072  0.6173 -0.2653  0.3817
  125phy    O11 3374   3.594   5.092   3.062  0.7004  0.3307  0.3440
  125phy    H1A 3375   3.660   5.059   3.005  1.5576 -0.0203  1.5093
  126phy    C35 3376   2.866   0.086   1.309  0.3158 -0.2530  0.4930
  126phy    C33 3377   2.963   0.197   1.312 -0.2999 -0.5710 -0.2959
  126phy    C34 3378   2.997   0.228   1.169 -0.2053  0.1492  0.3240
  126phy    C32 3379   2.904   0.326   1.381  0.0310 -0.1816  0.2042
  126phy    C31 3380   2.957   0.355   1.523 -0.6530  0.2660  0.6478
  126phy    C30 3381   2.876   0.462   1.586 -0.0495  0.4132 -0.1108
  126phy    C28 3382   2.914   0.505   1.729  0.2495  0.3135 -0.6246
  126phy    C29 3383   2.942   0.654   1.743 -0.2356  0.3777 -0.3000
  126phy    C27 3384   2.816   0.451   1.832 -0.4267 -0.1085  0.3772
  126phy    C26 3385   2.866   0.441   1.972 -0.0304 -0.5518 -0.5641
  126phy    C25 3386   2.769   0.380   2.075  0.2608 -0.2007  0.4632
  126phy    C23 3387   2.802   0.365   2.224  0.4494 -0.3402  0.2118
  126phy    C24 3388   2.786   0.490   2.307 -0.3755  0.1099  0.2663
  126phy    C22 3389   2.708   0.252   2.268  0.4464  0.0941 -0.0971
  126phy    C21 3390   2.773   0.117   2.301 -0.1811  0.1850  0.2777
  126phy    C20 3391   2.661   0.010   2.312 -0.4502 -0.4729 -0.3136
  126phy    C18 3392   2.684  -0.132   2.367 -0.1408  0.0302  0.1802
  126phy    O01 3393   2.770  -0.140   2.479 -0.0797 -0.7453 -0.2091
  126phy    H01 3394   2.741  -0.077   2.542  0.5314 -0.1601 -0.5090
  126phy    C19 3395   2.545  -0.173   2.426 -0.4358  0.8132 -0.3251
  126phy    C13 3396   2.743  -0.238   2.259 -0.2013 -0.7522 -0.1843
  126phy     H3 3397   2.665  -0.251   2.180  0.5669 -1.7567 -0.7881
  126phy    O33 3398   2.746  -0.371   2.313  0.0998  0.0447  0.2431
  126phy    H1B 3399   2.821  -0.370   2.370  1.8669  2.7017 -1.8636
  126phy    C12 3400   2.880  -0.210   2.183 -0.0573  0.1549  0.2304
  126phy    O11 3401   2.988  -0.240   2.262 -0.1202 -0.3662  0.6441
  126phy    H1A 3402   3.070  -0.216   2.223 -0.1429  2.6653  2.1141
  127phy    C35 3403   2.612   4.164   1.119 -0.0976 -0.0366  0.1546
  127phy    C33 3404   2.486   4.229   1.065  0.6878  0.4354  0.5201
  127phy    C34 3405   2.366   4.192   1.154  0.1378  0.3611  0.2206
  127phy    C32 3406   2.508   4.381   1.053 -0.0389  0.4754 -0.3480
  127phy    C31 3407   2.562   4.411   0.916  0.4058 -0.0372 -0.3969
  127phy    C30 3408   2.572   4.561   0.892 -0.5496 -0.5708  0.1192
  127phy    C28 3409   2.625   4.609   0.754  0.3007 -0.2946 -0.0296
  127phy    C29 3410   2.527   4.708   0.690  0.0878 -0.5168 -0.7559
  127phy    C27 3411   2.756   4.687   0.770  0.4310 -0.1551 -0.3584
  127phy    C26 3412   2.866   4.641   0.674  0.4757 -0.4299 -0.3612
  127phy    C25 3413   2.991   4.727   0.683  0.1088  0.2171  0.0497
  127phy    C23 3414   3.098   4.689   0.581 -0.0970 -0.0715 -0.6521
  127phy    C24 3415   3.122   4.791   0.471  0.4746  0.0801  0.0189
  127phy    C22 3416   3.220   4.646   0.669  0.0908 -0.0725  0.7040
  127phy    C21 3417   3.320   4.552   0.591  0.4342  0.6858 -0.2414
  127phy    C20 3418   3.448   4.495   0.644 -0.1260 -0.3568  1.1216
  127phy    C18 3419   3.540   4.415   0.545  0.0015  0.2814 -0.3736
  127phy    O01 3420   3.461   4.314   0.473 -0.5818 -0.0360  0.1636
  127phy    H01 3421   3.504   4.231   0.465 -2.2322 -0.7351 -3.3487
  127phy    C19 3422   3.641   4.353   0.644 -0.5387 -0.0341  0.0748
  127phy    C13 3423   3.609   4.513   0.436 -0.2931  0.1055  0.3189
  127phy     H3 3424   3.522   4.558   0.381 -0.4959 -1.2543 -0.5145
  127phy    O33 3425   3.665   4.636   0.483 -0.0725  0.3660  0.1873
  127phy    H1B 3426   3.757   4.629   0.496 -0.1201 -1.1840 -0.1277
  127phy    C12 3427   3.650   4.470   0.288 -0.0551  0.1383 -0.7300
  127phy    O11 3428   3.786   4.456   0.253 -0.0807  0.0394  0.3217
  127phy    H1A 3429   3.819   4.544   0.251 -0.2232  0.1094  0.8763
  128SOL     OW 3430   0.244   1.163   0.344 -0.4141 -0.5963 -0.7749
  128SOL    HW1 3431   0.324   1.111   0.342 -0.1309 -0.1503 -1.7443
  128SOL    HW2 3432   0.182   1.089   0.345  0.5732 -1.4608  0.8500
  128SOL     MW 3433   0.246   1.146   0.344  0.0044  0.0137  0.0025
  129SOL     OW 3434   2.206   3.729   2.690  0.2868 -0.1984 -0.3130
  129SOL    HW1 3435   2.263   3.718   2.614 -1.0968  0.9268 -1.5624
  129SOL    HW2 3436   2.211   3.824   2.695  0.2082 -0.1887 -0.4219
  129SOL     MW 3437   2.214   3.740   2.681  0.0044  0.0137  0.0025
  130SOL     OW 3438   0.412   2.166   0.111  0.1270  0.1403 -0.4580
  130SOL    HW1 3439   0.459   2.241   0.072  0.0413  0.2916 -0.2719
  130SOL    HW2 3440   0.343   2.143   0.050 -1.0222 -0.3917  0.9909
  130SOL     MW 3441   0.409   2.173   0.098  0.0044  0.0137  0.0025
  131SOL     OW 3442   3.073   2.866   0.213 -0.4284 -0.1687 -0.0645
  131SOL    HW1 3443   3.010   2.804   0.248  0.4593 -0.1143  1.7756
  131SOL    HW2 3444   3.157   2.820   0.215  0.3699  1.2328  0.5916
  131SOL     MW 3445   3.076   2.852   0.218  0.0044  0.0137  0.0025
  132SOL     OW 3446   0.763   4.195   0.601 -0.2185 -0.3386 -0.2343
  132SOL    HW1 3447   0.830   4.178   0.668 -1.0526  0.7613  0.9246
  132SOL    HW2 3448   0.768   4.122   0.539 -0.3622 -1.6688  1.2561
  132SOL     MW 3449   0.773   4.183   0.601  0.0044  0.0137  0.0025
  133SOL     OW 3450   1.065   4.514   0.149 -0.5661  0.6691  0.1661
  133SOL    HW1 3451   1.071   4.607   0.174 -0.9183  0.5704  0.6401
  133SOL    HW2 3452   0.978   4.483   0.172 -1.2295  1.3658 -1.2965
  133SOL     MW 3453   1.055   4.522   0.156  0.0044  0.0137  0.0025
  134SOL     OW 3454   2.232   4.414   2.899  0.8030  0.4002  0.2768
  134SOL    HW1 3455   2.265   4.498   2.867  0.8193 -0.0404 -0.9203
  134SOL    HW2 3456   2.191   4.374   2.822 -0.8466  0.3378  1.1342
  134SOL     MW 3457   2.231   4.420   2.884  0.0044  0.0137  0.0025
  135SOL     OW 3458   2.924   2.807   3.039  0.2553  0.2390  0.5215
  135SOL    HW1 3459   2.885   2.868   3.101 -1.8697  0.7804 -1.2073
  135SOL    HW2 3460   2.856   2.785   2.975  0.0335 -1.5295  1.2925
  135SOL     MW 3461   2.910   2.812   3.039  0.0044  0.0137  0.0025
  136SOL     OW 3462   0.049   2.944   0.250 -0.1130  0.3212 -0.1028
  136SOL    HW1 3463  -0.008   2.867   0.260 -0.8058  0.2945 -3.1246
  136SOL    HW2 3464   0.128   2.912   0.207  1.0300  0.0265  2.0888
  136SOL     MW 3465   0.052   2.930   0.246  0.0044  0.0137  0.0025
  137SOL     OW 3466   3.460   3.691   0.184 -0.2422  0.0984 -0.1497
  137SOL    HW1 3467   3.547   3.679   0.148 -0.5582 -2.9868 -0.1434
  137SOL    HW2 3468   3.409   3.627   0.134 -0.6332  0.6158 -0.4241
  137SOL     MW 3469   3.464   3.681   0.173  0.0044  0.0137  0.0025
  138SOL     OW 3470   1.947   3.785   2.592 -0.1608 -0.3227  0.3063
  138SOL    HW1 3471   1.904   3.812   2.672 -1.5280 -0.5957 -0.3107
  138SOL    HW2 3472   2.032   3.753   2.621 -1.1258 -2.7861  0.6546
  138SOL     MW 3473   1.953   3.784   2.606  0.0044  0.0137  0.0025
  139SOL     OW 3474   0.605   1.950   0.132  0.2929  0.3242 -0.0061
  139SOL    HW1 3475   0.554   2.031   0.131 -2.8997 -1.5320 -1.0132
  139SOL    HW2 3476   0.675   1.973   0.071  1.9757 -0.6239  1.4915
  139SOL     MW 3477   0.608   1.964   0.124  0.0044  0.0137  0.0025
  140SOL     OW 3478   2.572   3.515   2.873 -0.2938  0.0591 -0.2387
  140SOL    HW1 3479   2.604   3.438   2.826  0.4812  0.1928  0.0561
  140SOL    HW2 3480   2.608   3.497   2.959  0.1447 -0.2971 -0.4918
  140SOL     MW 3481   2.581   3.503   2.878  0.0044  0.0137  0.0025
  141SOL     OW 3482   0.487   3.670   3.022  0.3290  0.1532 -0.2745
  141SOL    HW1 3483   0.574   3.708   3.030  0.2951  0.8268 -2.4334
  141SOL    HW2 3484   0.471   3.677   2.928 -0.9945  2.5936  0.0433
  141SOL     MW 3485   0.496   3.676   3.011  0.0044  0.0137  0.0025
  142SOL     OW 3486   4.106   3.556   0.100 -0.1775  0.2252 -0.4770
  142SOL    HW1 3487   4.141   3.645   0.095 -0.2431  0.1872 -2.7326
  142SOL    HW2 3488   4.187   3.504   0.100  0.0686  0.5929 -1.6612
  142SOL     MW 3489   4.122   3.561   0.100  0.0044  0.0137  0.0025
  143SOL     OW 3490   2.133   0.975   3.111  0.7042 -0.0298  0.0297
  143SOL    HW1 3491   2.084   1.053   3.140  0.3234 -0.0813 -0.4611
  143SOL    HW2 3492   2.063   0.940   3.055  2.1630 -3.1476 -0.0119
  143SOL     MW 3493   2.117   0.981   3.108  0.0044  0.0137  0.0025
  144SOL     OW 3494   0.974   1.776   2.945  0.5053 -0.4735  0.3972
  144SOL    HW1 3495   0.980   1.682   2.965  2.3043 -0.3610  0.4809
  144SOL    HW2 3496   0.918   1.772   2.867  0.2420  0.1215  0.5551
  144SOL     MW 3497   0.967   1.763   2.938  0.0044  0.0137  0.0025
  145SOL     OW 3498   0.240   2.879   0.057 -0.7632  0.5068 -0.2787
  145SOL    HW1 3499   0.311   2.816   0.059 -1.4889 -0.3125  1.0233
  145SOL    HW2 3500   0.274   2.950   0.003 -1.2883  0.4353 -0.7192
  145SOL     MW 3501   0.254   2.880   0.050  0.0044  0.0137  0.0025
  146SOL     OW 3502   2.177   3.980   3.109  0.6613 -0.1130  0.0669
  146SOL    HW1 3503   2.230   4.005   3.033 -0.7007 -0.1268 -0.9325
  146SOL    HW2 3504   2.232   3.997   3.185  3.2100  0.4687 -1.7761
  146SOL     MW 3505   2.191   3.985   3.109  0.0044  0.0137  0.0025
  147SOL     OW 3506   2.974   4.814   2.543 -0.3816 -0.2721 -0.1848
  147SOL    HW1 3507   3.028   4.824   2.465  0.5873  2.9219  0.7401
  147SOL    HW2 3508   2.917   4.889   2.531  0.4384  0.2706 -0.7549
  147SOL     MW 3509   2.974   4.825   2.532  0.0044  0.0137  0.0025
  148SOL     OW 3510   0.411   2.673   3.115 -0.1291  0.8105 -0.2484
  148SOL    HW1 3511   0.503   2.691   3.134 -0.2750  1.5400 -0.1828
  148SOL    HW2 3512   0.402   2.686   3.020  1.4336  0.3730 -0.4810
  148SOL     MW 3513   0.422   2.677   3.105  0.0044  0.0137  0.0025
  149SOL     OW 3514   4.295   3.136   3.098 -0.1313 -0.4614  0.4318
  149SOL    HW1 3515   4.228   3.082   3.140  0.7225 -2.0701 -0.1958
  149SOL    HW2 3516   4.256   3.157   3.013  1.9882  0.7079 -0.3285
  149SOL     MW 3517   4.281   3.132   3.093  0.0044  0.0137  0.0025
  150SOL     OW 3518   4.965   0.618   2.904 -0.0301  0.4258 -0.0791
  150SOL    HW1 3519   4.985   0.531   2.937 -1.7414  0.0656  0.0684
  150SOL    HW2 3520   4.950   0.672   2.982  0.9398  0.8125 -0.1377
  150SOL     MW 3521   4.966   0.614   2.919  0.0044  0.0137  0.0025
  151SOL     OW 3522   2.495   4.324   2.958  0.3248 -0.0779 -0.1648
  151SOL    HW1 3523   2.419   4.365   2.916  0.0149  0.3513  0.7911
  151SOL    HW2 3524   2.573   4.340   2.905  1.4171 -1.6661  0.8646
  151SOL     MW 3525   2.495   4.332   2.946  0.0044  0.0137  0.0025
  152SOL     OW 3526   1.940   1.462   2.921  0.4938  0.4833  0.4667
  152SOL    HW1 3527   1.849   1.479   2.945  0.4730  1.8452 -0.4590
  152SOL    HW2 3528   1.970   1.542   2.878 -0.3316  1.9480  2.4365
  152SOL     MW 3529   1.932   1.475   2.918  0.0044  0.0137  0.0025
  153SOL     OW 3530   3.631   2.452   0.345  0.1048  0.5837  0.0679
  153SOL    HW1 3531   3.625   2.409   0.430  0.6899  0.9388  0.2967
  153SOL    HW2 3532   3.542   2.436   0.314 -0.4005 -1.3841  2.2575
  153SOL     MW 3533   3.619   2.444   0.352  0.0044  0.0137  0.0025
  154SOL     OW 3534   4.385   0.158   0.062  0.1692 -0.5347 -0.1459
  154SOL    HW1 3535   4.381   0.067   0.095 -0.0252 -0.3051  0.4905
  154SOL    HW2 3536   4.292   0.178   0.051  0.4573  1.0832  0.1943
  154SOL     MW 3537   4.372   0.148   0.065  0.0044  0.0137  0.0025
  155SOL     OW 3538   0.993   0.962   3.042  0.2533 -0.3608 -0.1124
  155SOL    HW1 3539   0.982   0.936   2.950  0.4091 -0.9059  0.0173
  155SOL    HW2 3540   0.917   1.017   3.056  0.1184 -0.2891 -1.0667
  155SOL     MW 3541   0.982   0.966   3.031  0.0044  0.0137  0.0025
  156SOL     OW 3542   4.840   2.997   3.012 -0.1577 -0.6029 -0.3081
  156SOL    HW1 3543   4.790   2.925   3.052  1.8080 -1.8479  0.0333
  156SOL    HW2 3544   4.906   3.012   3.080 -1.5525 -2.0122  1.4599
  156SOL     MW 3545   4.842   2.990   3.026  0.0044  0.0137  0.0025
  157SOL     OW 3546   1.553   3.901   2.982 -0.2504 -0.2876  0.0424
  157SOL    HW1 3547   1.632   3.870   2.937 -1.0759  0.1832 -1.8255
  157SOL    HW2 3548   1.566   3.995   2.981 -2.2570  0.0338 -0.8225
  157SOL     MW 3549   1.565   3.909   2.976  0.0044  0.0137  0.0025
  158SOL     OW 3550   4.319   3.363   0.121  0.3792  0.0446 -0.5041
  158SOL    HW1 3551   4.295   3.282   0.077 -0.6684  0.1579 -0.1502
  158SOL    HW2 3552   4.402   3.341   0.163  0.2274 -2.6319 -1.4023
  158SOL     MW 3553   4.327   3.350   0.120  0.0044  0.0137  0.0025
  159SOL     OW 3554   4.513   0.163   2.923 -0.4653 -0.7331 -0.2641
  159SOL    HW1 3555   4.478   0.240   2.878  0.3964 -0.2292 -0.0929
  159SOL    HW2 3556   4.448   0.150   2.993 -0.1018 -1.6319 -0.0813
  159SOL     MW 3557   4.499   0.172   2.927  0.0044  0.0137  0.0025
  160SOL     OW 3558   2.858   4.580   2.655  0.0463  0.1775  0.1143
  160SOL    HW1 3559   2.939   4.564   2.703  0.7256  0.7200 -0.8246
  160SOL    HW2 3560   2.884   4.654   2.599 -0.9151 -0.3247 -1.0373
  160SOL     MW 3561   2.872   4.588   2.654  0.0044  0.0137  0.0025
  161SOL     OW 3562   0.927   3.623   3.112 -0.3248 -0.0914  0.4016
  161SOL    HW1 3563   0.898   3.583   3.194 -1.2504  1.1914  0.7426
  161SOL    HW2 3564   1.021   3.606   3.110 -0.1205  1.0257 -0.3215
  161SOL     MW 3565   0.935   3.616   3.123  0.0044  0.0137  0.0025
  162SOL     OW 3566   1.926   1.350   0.323  0.2975 -0.0337  0.2165
  162SOL    HW1 3567   1.976   1.427   0.297  0.9862 -0.4548  0.2801
  162SOL    HW2 3568   1.954   1.294   0.250  0.1307 -1.1917  1.0170
  162SOL     MW 3569   1.936   1.353   0.310  0.0044  0.0137  0.0025
  163SOL     OW 3570   0.205   2.445   0.073  0.0173 -0.2851 -0.3278
  163SOL    HW1 3571   0.160   2.528   0.058  0.5550 -0.0404 -0.5910
  163SOL    HW2 3572   0.297   2.467   0.058 -0.1497  1.8768  1.3022
  163SOL     MW 3573   0.211   2.458   0.069  0.0044  0.0137  0.0025
  164SOL     OW 3574   0.229   3.295   3.042 -0.1594 -0.1445 -0.4128
  164SOL    HW1 3575   0.311   3.341   3.061 -0.7906  0.5484  0.7505
  164SOL    HW2 3576   0.229   3.306   2.947 -1.3856  0.4151 -0.3625
  164SOL     MW 3577   0.240   3.302   3.032  0.0044  0.0137  0.0025
  165SOL     OW 3578   0.717   1.734   0.254  0.6248  0.1361 -0.3777
  165SOL    HW1 3579   0.811   1.753   0.264  0.5598 -0.0077  0.7058
  165SOL    HW2 3580   0.680   1.804   0.201  0.2471  0.1563 -0.0889
  165SOL     MW 3581   0.725   1.746   0.249  0.0044  0.0137  0.0025
  166SOL     OW 3582   4.202   3.850   0.078  0.0735  0.1525  0.1562
  166SOL    HW1 3583   4.217   3.887   0.165 -0.4812 -1.1017  0.8140
  166SOL    HW2 3584   4.270   3.895   0.027 -0.5508  0.8464 -0.0734
  166SOL     MW 3585   4.213   3.860   0.083  0.0044  0.0137  0.0025
  167SOL     OW 3586   2.927   3.469   0.110 -0.0403  0.3740  0.0731
  167SOL    HW1 3587   2.991   3.417   0.062 -0.7834 -1.3120  0.8435
  167SOL    HW2 3588   2.963   3.558   0.104  1.5733 -0.1944  0.7299
  167SOL     MW 3589   2.940   3.474   0.103  0.0044  0.0137  0.0025
  168SOL     OW 3590   3.173   3.345   0.070  0.2875 -0.2920  0.1340
  168SOL    HW1 3591   3.164   3.250   0.077  0.9985 -0.3029  1.0696
  168SOL    HW2 3592   3.168   3.367   0.162  1.5126 -3.4429  1.0873
  168SOL     MW 3593   3.171   3.336   0.083  0.0044  0.0137  0.0025
  169SOL     OW 3594   1.438   4.234   0.140 -0.1428  0.1462  0.5779
  169SOL    HW1 3595   1.514   4.180   0.160  0.2944  1.0751  1.5631
  169SOL    HW2 3596   1.377   4.164   0.116  0.9627 -0.5969 -0.1344
  169SOL     MW 3597   1.440   4.218   0.140  0.0044  0.0137  0.0025
  170SOL     OW 3598   0.122   1.269   0.564 -0.2774 -0.0564 -0.2920
  170SOL    HW1 3599   0.161   1.232   0.485  0.6065  0.0624  0.0829
  170SOL    HW2 3600   0.053   1.323   0.526 -0.3401 -1.3916 -2.2376
  170SOL     MW 3601   0.118   1.271   0.549  0.0044  0.0137  0.0025
  171SOL     OW 3602   0.952   2.344   3.058  0.0079  0.1438 -0.1098
  171SOL    HW1 3603   0.990   2.424   3.095 -1.7906  1.1382 -0.3054
  171SOL    HW2 3604   1.000   2.271   3.097  0.3463 -0.2254 -1.1961
  171SOL     MW 3605   0.964   2.345   3.068  0.0044  0.0137  0.0025
  172SOL     OW 3606   2.036   2.120   0.104  0.0817  0.2595  0.2417
  172SOL    HW1 3607   1.980   2.180   0.154  0.2689  0.5828  0.0647
  172SOL    HW2 3608   2.014   2.141   0.013  2.2319  0.8722 -0.1877
  172SOL     MW 3609   2.026   2.131   0.098  0.0044  0.0137  0.0025
  173SOL     OW 3610   4.130   3.197   0.254  0.3871  0.1660  0.5163
  173SOL    HW1 3611   4.045   3.228   0.223  0.3671 -1.4679 -1.2603
  173SOL    HW2 3612   4.187   3.274   0.251 -0.0952  0.5492 -2.6816
  173SOL     MW 3613   4.127   3.211   0.249  0.0044  0.0137  0.0025
  174SOL     OW 3614   0.175   2.380   2.791 -0.3239  0.0553  0.1923
  174SOL    HW1 3615   0.148   2.310   2.851 -2.2294 -1.2739 -2.0404
  174SOL    HW2 3616   0.087   2.413   2.771 -0.4898 -0.8846 -0.7079
  174SOL     MW 3617   0.160   2.375   2.797  0.0044  0.0137  0.0025
  175SOL     OW 3618   1.617   1.256   0.520 -0.2405  0.0471 -0.1314
  175SOL    HW1 3619   1.592   1.333   0.571 -1.2004 -0.2940 -0.0615
  175SOL    HW2 3620   1.708   1.244   0.545 -0.1010 -0.4334 -0.8489
  175SOL     MW 3621   1.625   1.265   0.530  0.0044  0.0137  0.0025
  176SOL     OW 3622   4.968   3.472   0.244  0.2488  0.6918 -0.7811
  176SOL    HW1 3623   5.046   3.460   0.298 -0.8327  0.9547  0.9272
  176SOL    HW2 3624   4.989   3.423   0.165 -2.2372  1.3340 -1.9573
  176SOL     MW 3625   4.981   3.464   0.241  0.0044  0.0137  0.0025
  177SOL     OW 3626   2.744   4.622   3.061 -0.0446 -0.5224 -0.3825
  177SOL    HW1 3627   2.759   4.558   2.991  0.5015  0.4837 -1.2026
  177SOL    HW2 3628   2.671   4.582   3.108 -0.2267  0.4829  0.2275
  177SOL     MW 3629   2.736   4.608   3.058  0.0044  0.0137  0.0025
  178SOL     OW 3630   0.488   1.001   0.338  0.4924  0.2096 -0.2876
  178SOL    HW1 3631   0.538   1.049   0.404  0.0196  1.3745 -0.7508
  178SOL    HW2 3632   0.538   0.925   0.307 -1.9923 -1.1910 -1.1666
  178SOL     MW 3633   0.501   0.997   0.343  0.0044  0.0137  0.0025
  179SOL     OW 3634   1.547   4.501   0.349  1.1913  0.2218 -0.4587
  179SOL    HW1 3635   1.523   4.592   0.331 -2.4863  0.0551  2.3816
  179SOL    HW2 3636   1.466   4.456   0.325  0.4759  1.0073  0.4058
  179SOL     MW 3637   1.533   4.507   0.343  0.0044  0.0137  0.0025
  180SOL     OW 3638   4.806   4.384   0.229  0.0651 -0.0554  0.3903
  180SOL    HW1 3639   4.854   4.466   0.234 -0.3203  0.2106 -0.2042
  180SOL    HW2 3640   4.870   4.315   0.248  0.7424  0.8110  1.3578
  180SOL     MW 3641   4.821   4.386   0.232  0.0044  0.0137  0.0025
  181SOL     OW 3642   1.076   2.136   0.048 -0.2836  0.0229  0.1748
  181SOL    HW1 3643   1.111   2.099  -0.033 -2.3285 -0.0971 -0.7105
  181SOL    HW2 3644   1.003   2.079   0.069 -1.4408  2.2503  2.8083
  181SOL     MW 3645   1.071   2.124   0.040  0.0044  0.0137  0.0025
  182SOL     OW 3646   1.987   1.673   2.763 -0.4802 -0.2167 -0.5669
  182SOL    HW1 3647   1.979   1.768   2.768  2.3329  0.1077 -0.3705
  182SOL    HW2 3648   1.916   1.647   2.705 -1.5538 -0.8099  0.9778
  182SOL     MW 3649   1.977   1.682   2.756  0.0044  0.0137  0.0025
  183SOL     OW 3650   1.022   2.719   2.893  0.1083  0.1800 -0.6365
  183SOL    HW1 3651   0.940   2.681   2.863  0.9002 -1.6690 -0.5594
  183SOL    HW2 3652   1.023   2.811   2.863 -2.2303  1.7737  3.3903
  183SOL     MW 3653   1.011   2.726   2.885  0.0044  0.0137  0.0025
  184SOL     OW 3654   0.081   5.022   3.027 -0.7507 -0.6184 -0.0969
  184SOL    HW1 3655   0.001   4.971   3.014 -1.1175 -0.6926  2.0192
  184SOL    HW2 3656   0.145   4.976   2.974 -1.1041 -0.2454 -0.8620
  184SOL     MW 3657   0.079   5.009   3.019  0.0044  0.0137  0.0025
  185SOL     OW 3658   4.965   4.924   0.244 -0.4042  0.1233 -0.4036
  185SOL    HW1 3659   4.915   4.969   0.176 -0.5791  2.6142  1.2857
  185SOL    HW2 3660   4.893   4.928   0.306 -1.1594  1.4548 -1.3177
  185SOL     MW 3661   4.949   4.930   0.243  0.0044  0.0137  0.0025
  186SOL     OW 3662   2.426   1.437   2.888 -0.6388  0.2834 -0.4940
  186SOL    HW1 3663   2.371   1.361   2.868  0.0874  0.0493 -1.6911
  186SOL    HW2 3664   2.423   1.488   2.807 -1.5511  2.5216  0.8283
  186SOL     MW 3665   2.418   1.434   2.875  0.0044  0.0137  0.0025
  187SOL     OW 3666   4.634   0.477   2.818 -0.7991 -0.4416 -0.0240
  187SOL    HW1 3667   4.688   0.424   2.877 -0.6470 -1.6980 -1.2487
  187SOL    HW2 3668   4.665   0.565   2.842  4.4584 -1.8176 -0.4118
  187SOL     MW 3669   4.646   0.482   2.829  0.0044  0.0137  0.0025
  188SOL     OW 3670   1.063   4.201   0.483  0.2868 -0.2571 -0.0715
  188SOL    HW1 3671   1.133   4.244   0.532 -0.7897 -0.1943  1.4546
  188SOL    HW2 3672   1.008   4.277   0.465  0.0074 -0.0894  1.3775
  188SOL     MW 3673   1.065   4.217   0.487  0.0044  0.0137  0.0025
  189SOL     OW 3674   0.059   2.677   0.034  0.1936 -0.1510 -0.2967
  189SOL    HW1 3675   0.114   2.755   0.027  1.6704 -1.2864 -2.1710
  189SOL    HW2 3676  -0.017   2.693  -0.022 -0.2017  1.0991  0.5565
  189SOL     MW 3677   0.056   2.690   0.026  0.0044  0.0137  0.0025
  190SOL     OW 3678   4.100   0.177   0.075  0.0889 -0.4155 -0.3999
  190SOL    HW1 3679   4.087   0.130   0.157 -0.7636  0.4746  0.0003
  190SOL    HW2 3680   4.029   0.240   0.087  0.9150  0.5667 -0.5362
  190SOL     MW 3681   4.089   0.179   0.088  0.0044  0.0137  0.0025
  191SOL     OW 3682   0.066   3.438   2.636  0.4873  0.5517  0.6190
  191SOL    HW1 3683  -0.024   3.472   2.634 -0.5493 -1.9152  1.0962
  191SOL    HW2 3684   0.051   3.344   2.644 -0.4234  0.5944 -0.3280
  191SOL     MW 3685   0.052   3.430   2.637  0.0044  0.0137  0.0025
  192SOL     OW 3686   5.019   3.361   2.912  0.3615  0.1231  0.1170
  192SOL    HW1 3687   5.067   3.316   2.842  2.0731  1.1022  0.6193
  192SOL    HW2 3688   4.931   3.324   2.919 -1.2061  3.7640  2.2538
  192SOL     MW 3689   5.014   3.350   2.903  0.0044  0.0137  0.0025
  193SOL     OW 3690   4.276   4.940   2.688  0.0231  0.1368  0.3822
  193SOL    HW1 3691   4.191   4.898   2.680  0.3271 -0.6432  1.1050
  193SOL    HW2 3692   4.282   4.994   2.609 -1.1380 -0.9754 -0.5027
  193SOL     MW 3693   4.266   4.942   2.677  0.0044  0.0137  0.0025
  194SOL     OW 3694   2.344   3.630   2.934  0.1788 -0.2098  0.6181
  194SOL    HW1 3695   2.319   3.650   2.844  1.5801  1.7718  0.6261
  194SOL    HW2 3696   2.421   3.575   2.920  1.1251  0.9420  1.1881
  194SOL     MW 3697   2.351   3.625   2.920  0.0044  0.0137  0.0025
  195SOL     OW 3698   0.717   3.273   3.110  0.0365  0.5754 -0.2261
  195SOL    HW1 3699   0.631   3.310   3.094  0.8248  1.3892 -3.3425
  195SOL    HW2 3700   0.714   3.177   3.108  2.5644  0.3957  0.4748
  195SOL     MW 3701   0.705   3.265   3.107  0.0044  0.0137  0.0025
  196SOL     OW 3702   0.727   3.798   3.056 -0.3080 -0.2952 -0.1256
  196SOL    HW1 3703   0.793   3.731   3.074  0.3497  0.0191 -1.2455
  196SOL    HW2 3704   0.766   3.845   2.982 -0.9305 -1.2253 -1.0696
  196SOL     MW 3705   0.741   3.795   3.048  0.0044  0.0137  0.0025
  197SOL     OW 3706   1.265   0.989   3.069 -0.4018 -0.0415  0.4516
  197SOL    HW1 3707   1.173   0.992   3.043 -0.2888  1.9951  0.1699
  197SOL    HW2 3708   1.293   0.898   3.079 -0.7655 -0.2528 -0.3754
  197SOL     MW 3709   1.257   0.977   3.067  0.0044  0.0137  0.0025
  198SOL     OW 3710   4.931   0.692   0.237 -0.4756 -0.1837 -0.3751
  198SOL    HW1 3711   4.888   0.633   0.298 -1.3460 -0.4460 -1.2167
  198SOL    HW2 3712   5.009   0.647   0.204  0.6566  0.7371  0.9543
  198SOL     MW 3713   4.936   0.678   0.240  0.0044  0.0137  0.0025
  199SOL     OW 3714   4.308   4.245   0.320  0.1462 -0.3319 -0.4106
  199SOL    HW1 3715   4.235   4.277   0.266  1.3506  2.5956 -0.4444
  199SOL    HW2 3716   4.381   4.295   0.285 -0.2590  0.1633 -0.5556
  199SOL     MW 3717   4.308   4.256   0.308  0.0044  0.0137  0.0025
  200SOL     OW 3718   2.434   0.495   0.019 -0.3342 -0.3794 -0.5855
  200SOL    HW1 3719   2.450   0.556  -0.053  0.7748 -0.2886 -0.2794
  200SOL    HW2 3720   2.441   0.553   0.096 -0.7579 -1.8392  0.6032
  200SOL     MW 3721   2.437   0.511   0.020  0.0044  0.0137  0.0025
  201SOL     OW 3722   1.844   3.651   0.045  0.3593  0.0883  0.2596
  201SOL    HW1 3723   1.817   3.586  -0.021 -1.6695  1.1565 -0.0473
  201SOL    HW2 3724   1.934   3.673   0.024  0.7048 -0.5729  0.9827
  201SOL     MW 3725   1.852   3.645   0.033  0.0044  0.0137  0.0025
  202SOL     OW 3726   3.832   4.999   2.864  0.3356 -0.8607  0.0898
  202SOL    HW1 3727   3.909   5.028   2.913  0.2241 -0.8394  0.2545
  202SOL    HW2 3728   3.806   4.917   2.905  0.9123 -1.4740 -0.7494
  202SOL     MW 3729   3.839   4.992   2.876  0.0044  0.0137  0.0025
  203SOL     OW 3730   0.502   3.491   0.281 -0.1170  0.5057 -0.3602
  203SOL    HW1 3731   0.482   3.560   0.345 -1.9589 -2.9512  3.1769
  203SOL    HW2 3732   0.594   3.467   0.289  0.3128  0.7155 -3.3735
  203SOL     MW 3733   0.511   3.497   0.290  0.0044  0.0137  0.0025
  204SOL     OW 3734   0.462   3.413   3.107 -0.4541  0.1852 -0.4239
  204SOL    HW1 3735   0.473   3.423   3.202 -0.5875 -2.6279 -0.0255
  204SOL    HW2 3736   0.461   3.507   3.086  0.8930  0.1841 -0.6165
  204SOL     MW 3737   0.463   3.427   3.117  0.0044  0.0137  0.0025
  205SOL     OW 3738   3.711   4.019   2.889  0.1097  0.2836 -0.2905
  205SOL    HW1 3739   3.670   4.000   2.974  2.1452  1.0544  0.9524
  205SOL    HW2 3740   3.737   3.931   2.865 -2.4912 -0.3531 -1.0917
  205SOL     MW 3741   3.709   4.005   2.897  0.0044  0.0137  0.0025
  206SOL     OW 3742   0.924   2.800   0.247 -0.1177 -0.4117 -0.0163
  206SOL    HW1 3743   0.930   2.859   0.172 -0.9036  1.1813  1.0990
  206SOL    HW2 3744   0.936   2.863   0.318  0.5451 -1.3366  0.7223
  206SOL     MW 3745   0.926   2.816   0.247  0.0044  0.0137  0.0025
  207SOL     OW 3746   3.678   4.103   0.176  0.0031  0.1832 -0.0180
  207SOL    HW1 3747   3.712   4.026   0.130  0.3969 -0.4204  1.2636
  207SOL    HW2 3748   3.641   4.072   0.259  0.6003  0.1028  0.2211
  207SOL     MW 3749   3.677   4.088   0.181  0.0044  0.0137  0.0025
  208SOL     OW 3750   3.503   2.377   0.060  0.6679 -0.3407 -0.4980
  208SOL    HW1 3751   3.579   2.323   0.081  1.4153  0.1862 -1.7287
  208SOL    HW2 3752   3.463   2.333  -0.015  0.5981  0.3818 -0.8919
  208SOL     MW 3753   3.508   2.364   0.053  0.0044  0.0137  0.0025
  209SOL     OW 3754   1.620   1.352   0.047  0.1095 -0.4085  0.3665
  209SOL    HW1 3755   1.545   1.293   0.055  0.2837 -0.5117  1.4369
  209SOL    HW2 3756   1.641   1.372   0.138  0.2357  0.4130  0.1645
  209SOL     MW 3757   1.613   1.347   0.060  0.0044  0.0137  0.0025
  210SOL     OW 3758   1.607   1.678   0.436  0.1034 -0.2441 -0.2185
  210SOL    HW1 3759   1.690   1.726   0.430 -0.3508  0.5752 -0.1108
  210SOL    HW2 3760   1.630   1.605   0.378  2.2562  0.6519 -0.6044
  210SOL     MW 3761   1.621   1.675   0.428  0.0044  0.0137  0.0025
  211SOL     OW 3762   4.959   2.722   3.028  0.1613  0.5965 -0.4012
  211SOL    HW1 3763   4.867   2.718   3.052  0.0978 -3.1006 -0.7788
  211SOL    HW2 3764   4.952   2.763   2.942  2.2814 -0.4821 -1.1629
  211SOL     MW 3765   4.946   2.727   3.020  0.0044  0.0137  0.0025
  212SOL     OW 3766   1.270   2.444   0.172  0.8102 -0.5046 -0.4320
  212SOL    HW1 3767   1.251   2.354   0.199 -1.7742 -0.0427 -0.4522
  212SOL    HW2 3768   1.310   2.481   0.250 -0.5631 -0.4409  0.2670
  212SOL     MW 3769   1.273   2.437   0.186  0.0044  0.0137  0.0025
  213SOL     OW 3770   1.981   4.624   0.338 -0.7799  0.4919 -0.1771
  213SOL    HW1 3771   2.012   4.544   0.380 -2.2436  0.0785  0.1628
  213SOL    HW2 3772   2.011   4.685   0.406  3.7501 -1.5200 -0.0602
  213SOL     MW 3773   1.989   4.622   0.353  0.0044  0.0137  0.0025
  214SOL     OW 3774   2.058   4.791   0.564 -0.4698  0.3883 -0.0379
  214SOL    HW1 3775   2.020   4.878   0.577 -1.8227 -0.4036  1.7822
  214SOL    HW2 3776   2.027   4.742   0.640  0.6101  0.3957  0.4310
  214SOL     MW 3777   2.049   4.796   0.576  0.0044  0.0137  0.0025
  215SOL     OW 3778   1.269   3.824   3.029 -0.4765  0.4617  0.1213
  215SOL    HW1 3779   1.360   3.848   3.017  0.1443 -1.0343  1.4657
  215SOL    HW2 3780   1.232   3.878   2.959  1.2332 -0.7477 -1.8301
  215SOL     MW 3781   1.276   3.834   3.018  0.0044  0.0137  0.0025
  216SOL     OW 3782   3.312   3.285   0.725 -0.2255  0.3532  0.6776
  216SOL    HW1 3783   3.399   3.296   0.687 -1.1072 -1.3075 -2.1293
  216SOL    HW2 3784   3.313   3.314   0.816  0.8889  3.0769 -0.1069
  216SOL     MW 3785   3.324   3.290   0.732  0.0044  0.0137  0.0025
  217SOL     OW 3786   2.148   4.191   0.327 -0.0387 -0.4670 -0.7103
  217SOL    HW1 3787   2.213   4.152   0.385  0.3486  2.0153  0.6649
  217SOL    HW2 3788   2.152   4.280   0.360 -0.2045 -0.4805 -0.6556
  217SOL     MW 3789   2.157   4.197   0.339  0.0044  0.0137  0.0025
  218SOL     OW 3790   2.811   3.651   2.853  0.2992 -0.0882 -0.6275
  218SOL    HW1 3791   2.726   3.616   2.880  0.0513  0.7100 -0.3212
  218SOL    HW2 3792   2.830   3.725   2.911  1.6718  1.4113 -2.8292
  218SOL     MW 3793   2.802   3.656   2.864  0.0044  0.0137  0.0025
  219SOL     OW 3794   1.473   2.042   3.052  0.3766 -0.1000 -0.6074
  219SOL    HW1 3795   1.489   2.114   2.990 -1.1742 -2.1536 -3.6131
  219SOL    HW2 3796   1.388   2.010   3.022  0.7467 -1.1969 -0.5281
  219SOL     MW 3797   1.464   2.047   3.040  0.0044  0.0137  0.0025
  220SOL     OW 3798   1.185   1.980   2.975  0.2388  0.2575 -1.2006
  220SOL    HW1 3799   1.156   2.011   2.889 -0.1547 -0.5096 -1.3524
  220SOL    HW2 3800   1.125   1.909   3.001  0.6149  1.2493  3.1454
  220SOL     MW 3801   1.173   1.975   2.967  0.0044  0.0137  0.0025
  221SOL     OW 3802   1.652   2.070   0.583 -0.3832  0.1515 -0.3770
  221SOL    HW1 3803   1.605   2.131   0.640 -0.4281 -0.2050 -0.0218
  221SOL    HW2 3804   1.703   2.019   0.646  0.4974  0.0858 -1.1296
  221SOL     MW 3805   1.653   2.071   0.599  0.0044  0.0137  0.0025
  222SOL     OW 3806   4.288   4.241   3.039  0.2104 -1.0484 -0.2054
  222SOL    HW1 3807   4.249   4.283   3.116  0.2081  2.3205 -1.8813
  222SOL    HW2 3808   4.218   4.243   2.974  1.0465  0.4778 -1.0910
  222SOL     MW 3809   4.274   4.246   3.041  0.0044  0.0137  0.0025
  223SOL     OW 3810   4.383   3.982   3.068 -0.2762 -0.1772  0.5740
  223SOL    HW1 3811   4.478   3.998   3.073 -0.2228  0.2690 -1.1368
  223SOL    HW2 3812   4.350   4.070   3.050  0.6003 -0.1198 -1.0084
  223SOL     MW 3813   4.391   3.996   3.066  0.0044  0.0137  0.0025
  224SOL     OW 3814   2.663   3.448   0.007 -0.0566 -0.4579 -0.2579
  224SOL    HW1 3815   2.745   3.471   0.050 -0.8795  1.1755  0.5143
  224SOL    HW2 3816   2.607   3.422   0.080  1.2532  2.1718  1.8541
  224SOL     MW 3817   2.667   3.447   0.022  0.0044  0.0137  0.0025
  225SOL     OW 3818   0.950   2.387   2.745  0.4770  0.1843  0.6287
  225SOL    HW1 3819   0.899   2.310   2.772  0.6490 -0.1111  0.1204
  225SOL    HW2 3820   1.019   2.394   2.811  0.7868  0.9480  0.2359
  225SOL     MW 3821   0.952   2.377   2.758  0.0044  0.0137  0.0025
  226SOL     OW 3822   3.538   2.864   0.234  0.3032  0.0249  0.0552
  226SOL    HW1 3823   3.603   2.794   0.225 -0.0229 -0.2122 -0.5072
  226SOL    HW2 3824   3.580   2.917   0.302  1.6218 -0.4843 -0.3204
  226SOL     MW 3825   3.552   2.862   0.242  0.0044  0.0137  0.0025
  227SOL     OW 3826   1.291   4.419   0.288 -0.1636 -0.2889 -0.3531
  227SOL    HW1 3827   1.325   4.346   0.236  1.5260 -0.8155  1.3645
  227SOL    HW2 3828   1.215   4.457   0.244  0.3648  2.2475  0.7266
  227SOL     MW 3829   1.286   4.415   0.275  0.0044  0.0137  0.0025
  228SOL     OW 3830   1.138   1.984   0.399 -0.2658 -0.4629  0.3064
  228SOL    HW1 3831   1.185   2.051   0.350 -1.5310 -0.4312 -0.9362
  228SOL    HW2 3832   1.206   1.947   0.456  1.3758  1.9143  0.0020
  228SOL     MW 3833   1.153   1.988   0.400  0.0044  0.0137  0.0025
  229SOL     OW 3834   3.490   3.747   2.981 -0.1647  0.3582 -0.1379
  229SOL    HW1 3835   3.406   3.715   3.014  0.4089  0.0563  1.0758
  229SOL    HW2 3836   3.542   3.670   2.958 -0.5986  0.4622 -1.5453
  229SOL     MW 3837   3.486   3.733   2.982  0.0044  0.0137  0.0025
  230SOL     OW 3838   4.308   3.976   0.322  0.2160  0.3890 -0.2267
  230SOL    HW1 3839   4.239   3.952   0.383  0.3817  0.0237 -0.1839
  230SOL    HW2 3840   4.299   4.071   0.311 -2.0963  0.1439 -0.8909
  230SOL     MW 3841   4.298   3.986   0.328  0.0044  0.0137  0.0025
  231SOL     OW 3842   3.559   4.582   3.042 -0.1291  0.1958 -0.3048
  231SOL    HW1 3843   3.486   4.612   2.989 -1.8562 -0.3566  1.6385
  231SOL    HW2 3844   3.516   4.583   3.128 -0.7825 -0.6235 -0.6131
  231SOL     MW 3845   3.544   4.586   3.047  0.0044  0.0137  0.0025
  232SOL     OW 3846   1.204   1.576   0.258  0.4303  0.3379 -0.4892
  232SOL    HW1 3847   1.271   1.641   0.276  2.5051 -1.2715 -1.9063
  232SOL    HW2 3848   1.223   1.555   0.166 -2.1062  0.4763 -1.1416
  232SOL     MW 3849   1.215   1.582   0.248  0.0044  0.0137  0.0025
  233SOL     OW 3850   2.855   3.370   0.364 -0.0365  0.8694  0.6297
  233SOL    HW1 3851   2.885   3.396   0.277 -0.2952  1.0429  0.5919
  233SOL    HW2 3852   2.914   3.423   0.417  1.2015  0.1670 -0.0077
  233SOL     MW 3853   2.867   3.381   0.359  0.0044  0.0137  0.0025
  234SOL     OW 3854   1.599   5.065   0.085 -0.2779  0.3832  0.4339
  234SOL    HW1 3855   1.651   5.001   0.037  0.4813 -0.3977  2.1913
  234SOL    HW2 3856   1.661   5.094   0.152 -0.3390 -0.0601  0.6875
  234SOL     MW 3857   1.614   5.060   0.088  0.0044  0.0137  0.0025
  235SOL     OW 3858   4.524   4.408   0.232  0.0684  0.1102  0.4189
  235SOL    HW1 3859   4.619   4.409   0.244  0.1211 -0.3926  0.0753
  235SOL    HW2 3860   4.520   4.393   0.137  0.8361 -0.9464  0.5393
  235SOL     MW 3861   4.536   4.406   0.221  0.0044  0.0137  0.0025
  236SOL     OW 3862   2.787   2.908   0.467 -0.2403  0.1821 -0.2323
  236SOL    HW1 3863   2.844   2.916   0.543 -1.0871  1.6874  0.2742
  236SOL    HW2 3864   2.773   3.000   0.444  1.1088  0.5805  0.4019
  236SOL     MW 3865   2.792   2.921   0.474  0.0044  0.0137  0.0025
  237SOL     OW 3866   3.103   3.999   0.216  0.1124  0.1511  0.3800
  237SOL    HW1 3867   3.094   4.094   0.222  0.6133  0.2716 -0.5764
  237SOL    HW2 3868   3.191   3.985   0.252  0.9290  1.8110 -0.8388
  237SOL     MW 3869   3.113   4.009   0.222  0.0044  0.0137  0.0025
  238SOL     OW 3870   0.896   1.932   0.031 -0.1732  0.6098 -0.8068
  238SOL    HW1 3871   0.923   1.895  -0.053  2.6703  2.8342 -1.0147
  238SOL    HW2 3872   0.939   1.870   0.090 -1.3694  0.2670 -0.2444
  238SOL     MW 3873   0.905   1.919   0.028  0.0044  0.0137  0.0025
  239SOL     OW 3874   2.246   4.027   2.680 -0.3586  0.1958  0.6466
  239SOL    HW1 3875   2.190   4.103   2.694  1.6594  2.0635 -0.8226
  239SOL    HW2 3876   2.311   4.042   2.748 -0.6246 -0.0372  0.9535
  239SOL     MW 3877   2.247   4.039   2.691  0.0044  0.0137  0.0025
  240SOL     OW 3878   3.851   4.715   0.137 -0.0726 -0.3566 -0.0282
  240SOL    HW1 3879   3.803   4.774   0.196  2.6287  0.4398  1.6069
  240SOL    HW2 3880   3.818   4.738   0.051  0.5939 -1.1616 -0.5161
  240SOL     MW 3881   3.841   4.726   0.134  0.0044  0.0137  0.0025
  241SOL     OW 3882   3.522   4.165   2.769  0.8520  0.1880  0.4905
  241SOL    HW1 3883   3.560   4.253   2.765  0.3309  0.4200  0.5658
  241SOL    HW2 3884   3.597   4.108   2.788  0.4484 -0.9246 -1.0363
  241SOL     MW 3885   3.537   4.169   2.771  0.0044  0.0137  0.0025
  242SOL     OW 3886   4.810   0.787   0.001  0.2640 -0.0930  0.3063
  242SOL    HW1 3887   4.761   0.867   0.022  0.1556 -0.1979  0.4476
  242SOL    HW2 3888   4.837   0.756   0.088 -0.1757  0.6429  0.7131
  242SOL     MW 3889   4.807   0.794   0.015  0.0044  0.0137  0.0025
  243SOL     OW 3890   2.284   4.852   0.396 -0.6890  0.5515 -0.1941
  243SOL    HW1 3891   2.247   4.847   0.309  0.5660 -2.9682 -0.6758
  243SOL    HW2 3892   2.220   4.815   0.457  0.5593 -0.4744  0.5511
  243SOL     MW 3893   2.271   4.847   0.393  0.0044  0.0137  0.0025
  244SOL     OW 3894   2.137   4.789   0.184  0.7516 -0.4054 -0.0637
  244SOL    HW1 3895   2.084   4.723   0.229 -1.2937 -0.0040 -1.7188
  244SOL    HW2 3896   2.071   4.857   0.179 -1.0278 -1.9512  1.0949
  244SOL     MW 3897   2.121   4.789   0.189  0.0044  0.0137  0.0025
  245SOL     OW 3898   3.885   4.284   0.086  0.2470 -0.1100  0.2439
  245SOL    HW1 3899   3.842   4.343   0.147  0.1119  0.2236 -0.1720
  245SOL    HW2 3900   3.837   4.203   0.104 -0.7799  0.5475  0.5710
  245SOL     MW 3901   3.873   4.281   0.096  0.0044  0.0137  0.0025
  246SOL     OW 3902   4.451   4.981   0.032 -0.1564 -0.6042 -0.3739
  246SOL    HW1 3903   4.391   4.990  -0.042  1.3385 -0.4182 -1.6187
  246SOL    HW2 3904   4.527   4.945  -0.015 -0.5071 -0.8693 -0.7428
  246SOL     MW 3905   4.453   4.977   0.016  0.0044  0.0137  0.0025
  247SOL     OW 3906   1.405   1.201   0.056 -0.4147  0.3393  0.5162
  247SOL    HW1 3907   1.348   1.134   0.020  0.5893 -0.0650 -0.3840
  247SOL    HW2 3908   1.411   1.178   0.149  0.3622 -1.2064  0.1234
  247SOL     MW 3909   1.398   1.189   0.064  0.0044  0.0137  0.0025
  248SOL     OW 3910   5.005   0.362   3.029 -0.5551  0.0387 -0.3321
  248SOL    HW1 3911   4.917   0.326   3.017 -0.2321 -2.0969  2.4635
  248SOL    HW2 3912   5.060   0.287   3.008 -0.6855 -0.2995  0.4961
  248SOL     MW 3913   5.001   0.347   3.025  0.0044  0.0137  0.0025
  249SOL     OW 3914   0.092   3.008   2.898 -0.1682  0.1400  0.3527
  249SOL    HW1 3915   0.038   3.012   2.977 -0.3193 -1.3044  0.3520
  249SOL    HW2 3916   0.085   2.915   2.877  1.4948  0.3369 -1.2611
  249SOL     MW 3917   0.084   2.996   2.906  0.0044  0.0137  0.0025
  250SOL     OW 3918   2.004   5.058   0.567 -0.2017  0.3635 -0.4089
  250SOL    HW1 3919   1.958   5.141   0.582  2.3694  1.8815 -0.1981
  250SOL    HW2 3920   2.095   5.079   0.545  0.3639 -2.2032 -0.8567
  250SOL     MW 3921   2.010   5.072   0.566  0.0044  0.0137  0.0025
  251SOL     OW 3922   4.245   4.624   0.094 -0.1634  0.2258 -0.1598
  251SOL    HW1 3923   4.293   4.636   0.012 -1.3839 -1.9541 -1.2764
  251SOL    HW2 3924   4.314   4.638   0.160 -0.1402  1.7076 -0.4797
  251SOL     MW 3925   4.261   4.627   0.092  0.0044  0.0137  0.0025
  252SOL     OW 3926   0.666   1.565   0.045  0.3585  0.1608  0.1809
  252SOL    HW1 3927   0.687   1.621   0.119  1.3153 -2.2361  1.8650
  252SOL    HW2 3928   0.572   1.547   0.047  0.3657  0.1768  1.0715
  252SOL     MW 3929   0.656   1.570   0.055  0.0044  0.0137  0.0025
  253SOL     OW 3930   4.450   4.686   0.307  0.0721  0.2290  0.1522
  253SOL    HW1 3931   4.484   4.597   0.301 -2.0956 -0.7367  0.9380
  253SOL    HW2 3932   4.478   4.720   0.392  1.0613  0.4740 -0.2550
  253SOL     MW 3933   4.458   4.679   0.318  0.0044  0.0137  0.0025
  254SOL     OW 3934   2.379   4.058   2.928 -0.6432 -0.0722 -0.1445
  254SOL    HW1 3935   2.405   4.147   2.953 -1.7582  0.3092 -0.2524
  254SOL    HW2 3936   2.436   4.004   2.982  2.7537  3.0058 -0.2125
  254SOL     MW 3937   2.390   4.063   2.938  0.0044  0.0137  0.0025
  255SOL     OW 3938   1.552   1.492   0.637  0.3055  0.1555  0.4579
  255SOL    HW1 3939   1.463   1.526   0.631  0.5958  0.6290 -2.6644
  255SOL    HW2 3940   1.597   1.545   0.571  1.0823  0.8972  1.5344
  255SOL     MW 3941   1.547   1.503   0.628  0.0044  0.0137  0.0025
  256SOL     OW 3942   1.753   2.086   0.315  0.0703  0.2588  0.5630
  256SOL    HW1 3943   1.732   2.086   0.408  1.7396  1.0053  0.9801
  256SOL    HW2 3944   1.800   2.003   0.305 -0.1528  0.1579  0.3326
  256SOL     MW 3945   1.757   2.075   0.326  0.0044  0.0137  0.0025
  257SOL     OW 3946   0.015   0.512   0.113  0.0382 -0.1579  0.0893
  257SOL    HW1 3947   0.056   0.452   0.175  1.9146  0.0194 -0.9014
  257SOL    HW2 3948  -0.041   0.450   0.066 -1.2448  0.0605  1.2535
  257SOL     MW 3949   0.013   0.496   0.115  0.0044  0.0137  0.0025
  258SOL     OW 3950   3.026   3.728   0.083  0.3561  0.5177  0.2661
  258SOL    HW1 3951   3.041   3.803   0.140  0.2187 -0.2431  1.3202
  258SOL    HW2 3952   2.952   3.758   0.031 -0.8757 -2.1283  0.3374
  258SOL     MW 3953   3.018   3.742   0.083  0.0044  0.0137  0.0025
  259SOL     OW 3954   4.165   2.351   0.662 -0.6601 -0.6811 -0.0062
  259SOL    HW1 3955   4.079   2.323   0.691 -0.1638 -0.6490  1.5935
  259SOL    HW2 3956   4.215   2.350   0.744 -0.8422  1.7803  0.2344
  259SOL     MW 3957   4.161   2.347   0.677  0.0044  0.0137  0.0025
  260SOL     OW 3958   0.741   3.014   2.649 -0.3214  0.0560 -0.4398
  260SOL    HW1 3959   0.664   2.990   2.701 -0.1501 -2.7309 -1.3198
  260SOL    HW2 3960   0.738   3.110   2.648  0.5727  0.1455  1.3423
  260SOL     MW 3961   0.730   3.024   2.656  0.0044  0.0137  0.0025
  261SOL     OW 3962   4.969   0.204   2.761  0.6359 -0.3580 -1.0155
  261SOL    HW1 3963   5.039   0.178   2.822  0.1569 -0.4116 -0.4744
  261SOL    HW2 3964   4.961   0.123   2.712  1.3105 -1.2788  0.3069
  261SOL     MW 3965   4.978   0.190   2.763  0.0044  0.0137  0.0025
  262SOL     OW 3966   2.044   1.201   0.108  0.0745 -0.0687  0.2339
  262SOL    HW1 3967   2.113   1.193   0.175 -1.1229 -1.7321  1.3327
  262SOL    HW2 3968   2.086   1.250   0.037 -2.4109 -0.1213 -1.3815
  262SOL     MW 3969   2.059   1.207   0.108  0.0044  0.0137  0.0025
  263SOL     OW 3970   4.085   2.987   2.680 -0.7113  0.5463  0.3271
  263SOL    HW1 3971   4.017   2.931   2.717 -0.6908 -0.7123 -1.4139
  263SOL    HW2 3972   4.068   2.978   2.586 -1.3313  0.5474  0.4382
  263SOL     MW 3973   4.074   2.979   2.673  0.0044  0.0137  0.0025
  264SOL     OW 3974   4.931   5.112   2.591  0.5701 -0.0042  0.7582
  264SOL    HW1 3975   4.921   5.167   2.514  1.0379 -0.5157  0.3267
  264SOL    HW2 3976   4.844   5.075   2.603  0.4468 -0.0423 -0.2024
  264SOL     MW 3977   4.919   5.114   2.582  0.0044  0.0137  0.0025
  265SOL     OW 3978   3.556   4.076   0.413 -0.3846  0.1010  0.4132
  265SOL    HW1 3979   3.621   4.013   0.443  1.7893  2.0380  0.0520
  265SOL    HW2 3980   3.488   4.025   0.369  0.2238 -0.7238  0.4082
  265SOL     MW 3981   3.556   4.061   0.411  0.0044  0.0137  0.0025
  266SOL     OW 3982   2.569   3.923   3.073 -0.7664 -0.8297 -0.2150
  266SOL    HW1 3983   2.538   3.841   3.112  0.8693 -1.7865 -0.8130
  266SOL    HW2 3984   2.564   3.983   3.147 -1.7883 -1.7214  0.4697
  266SOL     MW 3985   2.564   3.920   3.088  0.0044  0.0137  0.0025
  267SOL     OW 3986   0.709   4.170   0.040  0.2082 -0.8332 -0.2654
  267SOL    HW1 3987   0.734   4.096   0.096  2.7221  1.1374  1.4918
  267SOL    HW2 3988   0.760   4.240   0.079  1.3193 -0.7135 -1.8361
  267SOL     MW 3989   0.719   4.169   0.053  0.0044  0.0137  0.0025
  268SOL     OW 3990   1.002   1.782   0.261 -0.2133 -0.5549  0.5395
  268SOL    HW1 3991   1.053   1.856   0.294  1.5398 -0.3594 -2.2763
  268SOL    HW2 3992   1.064   1.709   0.266 -0.0207 -0.5015 -0.7226
  268SOL     MW 3993   1.017   1.783   0.266  0.0044  0.0137  0.0025
  269SOL     OW 3994   0.961   2.977   2.809 -0.2333  0.5649 -0.0167
  269SOL    HW1 3995   1.029   3.007   2.750 -0.8480 -0.2880 -1.2246
  269SOL    HW2 3996   0.879   2.991   2.760  0.5248 -1.2563 -1.9869
  269SOL     MW 3997   0.959   2.982   2.795  0.0044  0.0137  0.0025
  270SOL     OW 3998   1.661   1.421   0.292  0.1016 -0.3076  0.2271
  270SOL    HW1 3999   1.637   1.353   0.355  0.6209 -1.0501 -0.3607
  270SOL    HW2 4000   1.755   1.402   0.293 -0.0473 -1.2720  2.6585
  270SOL     MW 4001   1.670   1.410   0.301  0.0044  0.0137  0.0025
  271SOL     OW 4002   4.238   2.721   0.256  0.2874 -0.1649 -0.5938
  271SOL    HW1 4003   4.216   2.714   0.349  0.0057  1.8093 -0.4591
  271SOL    HW2 4004   4.330   2.696   0.245  0.7196  1.2345 -0.3607
  271SOL     MW 4005   4.247   2.717   0.267  0.0044  0.0137  0.0025
  272SOL     OW 4006   2.293   1.614   3.055  0.7046 -0.1214  0.1125
  272SOL    HW1 4007   2.330   1.582   3.137  0.2883  1.2986  0.8827
  272SOL    HW2 4008   2.308   1.545   2.990  0.9474  0.5138 -0.5219
  272SOL     MW 4009   2.300   1.601   3.057  0.0044  0.0137  0.0025
  273SOL     OW 4010   3.946   4.081   3.000  0.3029 -0.4493  0.0283
  273SOL    HW1 4011   3.958   4.176   2.992  3.2746 -0.7897 -0.5010
  273SOL    HW2 4012   3.861   4.068   2.957 -0.5049 -1.5320  1.8209
  273SOL     MW 4013   3.936   4.092   2.993  0.0044  0.0137  0.0025
  274SOL     OW 4014   4.688   0.737   2.860  0.3462 -0.0247  0.2082
  274SOL    HW1 4015   4.700   0.748   2.954  1.1368 -0.9189  0.2243
  274SOL    HW2 4016   4.778   0.727   2.829  0.1087 -0.1163 -0.4819
  274SOL     MW 4017   4.701   0.737   2.868  0.0044  0.0137  0.0025
  275SOL     OW 4018   5.024   3.906   0.173 -0.3651  0.0339 -0.1328
  275SOL    HW1 4019   5.011   3.861   0.090 -0.3540 -1.5199  0.6710
  275SOL    HW2 4020   4.992   3.844   0.238  0.3668 -0.9294 -0.6734
  275SOL     MW 4021   5.018   3.892   0.171  0.0044  0.0137  0.0025
  276SOL     OW 4022   1.799   4.415   0.252 -0.2652 -0.7327  0.7449
  276SOL    HW1 4023   1.729   4.411   0.317 -2.5870 -1.1686 -1.5935
  276SOL    HW2 4024   1.834   4.500   0.277 -1.1748 -0.9527  3.0073
  276SOL     MW 4025   1.795   4.426   0.264  0.0044  0.0137  0.0025
  277SOL     OW 4026   3.376   4.591   0.136 -0.2143 -0.2451 -0.1978
  277SOL    HW1 4027   3.297   4.644   0.132 -0.3690 -0.1110  2.6315
  277SOL    HW2 4028   3.349   4.509   0.178  1.0334 -0.9451 -0.7048
  277SOL     MW 4029   3.362   4.587   0.141  0.0044  0.0137  0.0025
  278SOL     OW 4030   1.922   4.172   0.179  0.3509  0.0369  0.2023
  278SOL    HW1 4031   1.883   4.254   0.210  0.1552 -0.4046  1.1501
  278SOL    HW2 4032   2.004   4.175   0.228 -0.2661 -0.0608  1.2552
  278SOL     MW 4033   1.928   4.183   0.189  0.0044  0.0137  0.0025
  279SOL     OW 4034   4.288   5.036   2.945 -0.2365 -0.2245  0.6267
  279SOL    HW1 4035   4.266   5.009   2.856  0.8497 -1.6526  0.7544
  279SOL    HW2 4036   4.201   5.057   2.979 -1.2013 -1.8441 -0.6761
  279SOL     MW 4037   4.274   5.035   2.938  0.0044  0.0137  0.0025
  280SOL     OW 4038   2.835   3.836   3.053 -0.5142 -0.1427  0.2585
  280SOL    HW1 4039   2.877   3.898   2.994  1.4033 -0.8962  0.7694
  280SOL    HW2 4040   2.744   3.867   3.047  0.1371  1.7721 -0.3881
  280SOL     MW 4041   2.828   3.849   3.045  0.0044  0.0137  0.0025
  281SOL     OW 4042   0.517   2.373   3.103  0.0480 -0.1192  0.1250
  281SOL    HW1 4043   0.588   2.435   3.117 -1.3134  1.1190  2.1875
  281SOL    HW2 4044   0.508   2.365   3.008 -1.4189 -2.7128  0.3775
  281SOL     MW 4045   0.525   2.380   3.092  0.0044  0.0137  0.0025
  282SOL     OW 4046   1.204   1.382   0.479  0.2263  0.0334  0.0494
  282SOL    HW1 4047   1.177   1.450   0.417  0.5719 -0.0159 -0.1578
  282SOL    HW2 4048   1.271   1.341   0.424 -1.6598 -0.2935 -2.1077
  282SOL     MW 4049   1.210   1.386   0.464  0.0044  0.0137  0.0025
  283SOL     OW 4050   3.307   2.715   0.224  0.1534 -0.6954 -0.2656
  283SOL    HW1 4051   3.387   2.766   0.238  0.1634 -0.9139  0.5005
  283SOL    HW2 4052   3.306   2.706   0.128 -0.8540 -1.2246 -0.2170
  283SOL     MW 4053   3.317   2.721   0.213  0.0044  0.0137  0.0025
  284SOL     OW 4054   3.427   4.165   0.104 -0.4539  0.0109 -1.1261
  284SOL    HW1 4055   3.522   4.155   0.101 -0.1496  2.3477 -1.4839
  284SOL    HW2 4056   3.405   4.128   0.018 -0.1972  0.8281 -1.5532
  284SOL     MW 4057   3.436   4.159   0.092  0.0044  0.0137  0.0025
  285SOL     OW 4058   3.168   4.815   0.090 -0.1978  0.5678 -0.2814
  285SOL    HW1 4059   3.099   4.780   0.032 -0.2042 -0.6981  0.4406
  285SOL    HW2 4060   3.208   4.884   0.037  0.1725  0.6264  0.0764
  285SOL     MW 4061   3.164   4.819   0.075  0.0044  0.0137  0.0025
  286SOL     OW 4062   3.910   4.439   2.991  0.1469 -0.2953  0.3598
  286SOL    HW1 4063   3.906   4.390   3.073  0.8605  1.0812  1.2682
  286SOL    HW2 4064   3.969   4.380   2.943 -1.3901 -2.1433  0.6555
  286SOL     MW 4065   3.918   4.425   2.995  0.0044  0.0137  0.0025
  287SOL     OW 4066   4.624   4.060   0.056  0.7313  0.5670  0.8594
  287SOL    HW1 4067   4.639   4.058   0.150 -0.4829  0.7974  1.0717
  287SOL    HW2 4068   4.678   4.132   0.023  0.4766  0.5920  0.4836
  287SOL     MW 4069   4.633   4.069   0.064  0.0044  0.0137  0.0025
  288SOL     OW 4070   5.063   3.045   0.022  0.5013  0.3585 -0.6316
  288SOL    HW1 4071   5.102   2.995   0.094  0.9572  0.9020 -0.5009
  288SOL    HW2 4072   5.068   3.139   0.041  2.4619  0.3402 -0.9063
  288SOL     MW 4073   5.069   3.051   0.034  0.0044  0.0137  0.0025
  289SOL     OW 4074   0.099   0.608   2.801 -0.0722  0.0124  0.4078
  289SOL    HW1 4075   0.078   0.574   2.714  0.2317 -3.4282  1.5594
  289SOL    HW2 4076   0.010   0.623   2.835 -0.9568 -2.1705 -0.7111
  289SOL     MW 4077   0.084   0.606   2.794  0.0044  0.0137  0.0025
  290SOL     OW 4078   0.840   1.347   0.005  0.3119 -0.1008  0.5781
  290SOL    HW1 4079   0.833   1.294   0.085 -0.1490 -0.8814  0.0336
  290SOL    HW2 4080   0.776   1.418   0.016  0.4610 -0.0699  1.3266
  290SOL     MW 4081   0.830   1.349   0.017  0.0044  0.0137  0.0025
  291SOL     OW 4082   1.029   2.894   3.124 -0.7186 -0.0196  0.0466
  291SOL    HW1 4083   1.082   2.960   3.079  0.5576 -0.6076  0.6271
  291SOL    HW2 4084   1.043   2.815   3.071  1.7074  0.2192  0.1828
  291SOL     MW 4085   1.038   2.892   3.111  0.0044  0.0137  0.0025
  292SOL     OW 4086   2.757   4.429   2.863 -0.2550 -0.1603  0.1894
  292SOL    HW1 4087   2.783   4.486   2.790 -0.0019  1.2627  1.3523
  292SOL    HW2 4088   2.824   4.361   2.862 -1.9438 -1.9157 -0.8813
  292SOL     MW 4089   2.769   4.428   2.853  0.0044  0.0137  0.0025
  293SOL     OW 4090   1.200   3.286   2.931  0.2358 -0.7695  0.2086
  293SOL    HW1 4091   1.226   3.366   2.977 -0.2033 -0.4458 -0.0859
  293SOL    HW2 4092   1.109   3.305   2.907  0.2288 -3.3255 -2.2344
  293SOL     MW 4093   1.191   3.299   2.934  0.0044  0.0137  0.0025
  294SOL     OW 4094   2.991   4.733   3.003  0.0875 -0.0093 -0.0767
  294SOL    HW1 4095   2.967   4.823   2.981 -0.3137  0.9202  3.5941
  294SOL    HW2 4096   2.907   4.703   3.039  0.0334  1.0875  0.7417
  294SOL     MW 4097   2.977   4.741   3.005  0.0044  0.0137  0.0025
  295SOL     OW 4098   2.174   4.422   0.441 -0.1331 -0.0752 -0.3125
  295SOL    HW1 4099   2.191   4.419   0.535  1.2634  2.8165 -0.3343
  295SOL    HW2 4100   2.247   4.476   0.409  0.9377 -0.9547  0.5655
  295SOL     MW 4101   2.186   4.429   0.449  0.0044  0.0137  0.0025
  296SOL     OW 4102   2.150   1.351   3.044  0.4747 -0.7288  0.5174
  296SOL    HW1 4103   2.183   1.289   2.979 -0.5092 -1.1441  0.3899
  296SOL    HW2 4104   2.079   1.397   2.999  0.0577  0.1917  2.0277
  296SOL     MW 4105   2.145   1.349   3.029  0.0044  0.0137  0.0025
  297SOL     OW 4106   1.927   1.210   2.831 -0.1056  0.3203 -0.0415
  297SOL    HW1 4107   1.854   1.192   2.890 -0.7237  0.4080 -0.7554
  297SOL    HW2 4108   1.936   1.300   2.863  0.6541 -0.2922  1.5498
  297SOL     MW 4109   1.919   1.220   2.843  0.0044  0.0137  0.0025
  298SOL     OW 4110   0.752   1.093   3.043  0.1152 -0.6032  0.5705
  298SOL    HW1 4111   0.663   1.080   3.075 -0.1599  0.2590  0.1854
  298SOL    HW2 4112   0.775   1.186   3.051  2.5774 -1.1315  0.5671
  298SOL     MW 4113   0.743   1.103   3.048  0.0044  0.0137  0.0025
  299SOL     OW 4114   3.355   2.459   0.291 -0.4830  0.0610  0.1216
  299SOL    HW1 4115   3.321   2.548   0.293 -0.0661  0.2302 -0.0571
  299SOL    HW2 4116   3.374   2.439   0.199 -2.6685 -0.3439 -0.2992
  299SOL     MW 4117   3.353   2.468   0.279  0.0044  0.0137  0.0025
  300SOL     OW 4118   4.540   2.694   0.174 -0.2815 -0.2540  0.0729
  300SOL    HW1 4119   4.529   2.785   0.203 -2.9829 -0.7871  0.9230
  300SOL    HW2 4120   4.564   2.647   0.254  0.4433  0.4923  0.3208
  300SOL     MW 4121   4.542   2.700   0.188  0.0044  0.0137  0.0025
  301SOL     OW 4122   3.502   3.610   0.449 -0.1663 -0.2310  0.4120
  301SOL    HW1 4123   3.486   3.631   0.357 -0.0195  0.7269  0.6010
  301SOL    HW2 4124   3.422   3.645   0.488  0.0032 -0.7084  1.2100
  301SOL     MW 4125   3.489   3.617   0.442  0.0044  0.0137  0.0025
  302SOL     OW 4126   3.699   3.545   2.957  0.0863  0.0421 -0.5936
  302SOL    HW1 4127   3.689   3.516   3.048  0.9054 -2.9822 -1.3383
  302SOL    HW2 4128   3.648   3.480   2.909  1.0782 -2.1314  1.1281
  302SOL     MW 4129   3.691   3.533   2.963  0.0044  0.0137  0.0025
  303SOL     OW 4130   2.883   2.000   2.987  0.1056 -0.2226 -0.2179
  303SOL    HW1 4131   2.926   1.917   3.007  2.6384  1.4634  2.0472
  303SOL    HW2 4132   2.798   1.989   3.029 -0.9736 -1.1787 -2.5024
  303SOL     MW 4133   2.877   1.988   2.996  0.0044  0.0137  0.0025
  304SOL     OW 4134   0.356   3.050   2.994 -0.2731  0.7186  0.4134
  304SOL    HW1 4135   0.271   3.024   2.959  0.0636 -0.1950  0.2324
  304SOL    HW2 4136   0.348   3.143   3.013 -0.9581  0.4476  1.5036
  304SOL     MW 4137   0.344   3.059   2.992  0.0044  0.0137  0.0025
  305SOL     OW 4138   1.406   1.685   0.035 -0.4189 -0.4487 -0.2378
  305SOL    HW1 4139   1.480   1.714  -0.018 -0.4588 -0.2935 -0.2096
  305SOL    HW2 4140   1.409   1.746   0.109  2.1221  0.3990 -0.9347
  305SOL     MW 4141   1.416   1.697   0.038  0.0044  0.0137  0.0025
  306SOL     OW 4142   1.588   3.764   0.086 -0.0227  0.2310 -0.1123
  306SOL    HW1 4143   1.570   3.817   0.008 -0.1541  0.9392  0.3912
  306SOL    HW2 4144   1.679   3.737   0.078  0.5303  2.2109 -1.2543
  306SOL     MW 4145   1.597   3.767   0.074  0.0044  0.0137  0.0025
  307SOL     OW 4146   3.962   3.825   3.066 -0.2955  0.5969  0.3073
  307SOL    HW1 4147   4.043   3.806   3.113 -1.2225  1.0737  2.2234
  307SOL    HW2 4148   3.974   3.916   3.039  1.0050  0.9963  2.0482
  307SOL     MW 4149   3.974   3.834   3.069  0.0044  0.0137  0.0025
  308SOL     OW 4150   1.032   2.571   0.078  0.3491 -0.3464  0.2091
  308SOL    HW1 4151   1.102   2.522   0.120  0.5769  0.6457  1.0280
  308SOL    HW2 4152   1.000   2.627   0.148  0.6442 -0.1037  0.1515
  308SOL     MW 4153   1.037   2.572   0.093  0.0044  0.0137  0.0025
  309SOL     OW 4154   1.680   4.058   0.134  0.0266 -0.0586 -0.0932
  309SOL    HW1 4155   1.775   4.068   0.143  0.1421 -0.2209 -1.0249
  309SOL    HW2 4156   1.668   3.963   0.124 -1.3113  0.0932 -0.0861
  309SOL     MW 4157   1.691   4.047   0.134  0.0044  0.0137  0.0025
  310SOL     OW 4158   4.568   5.029   2.808 -0.6307  0.2900  0.2178
  310SOL    HW1 4159   4.569   5.117   2.847 -0.9085  0.1237  0.6036
  310SOL    HW2 4160   4.479   5.028   2.772 -0.1513 -0.9093 -1.0155
  310SOL     MW 4161   4.556   5.041   2.808  0.0044  0.0137  0.0025
  311SOL     OW 4162   4.146   4.356   0.136  0.3078  0.4838  0.7283
  311SOL    HW1 4163   4.053   4.339   0.120  0.3364  1.8743 -1.1734
  311SOL    HW2 4164   4.153   4.445   0.100 -0.8119  0.1786 -0.3287
  311SOL     MW 4165   4.135   4.366   0.129  0.0044  0.0137  0.0025
  312SOL     OW 4166   1.627   1.810   3.045 -0.0372  0.6004  0.2456
  312SOL    HW1 4167   1.590   1.898   3.041  1.8083  1.5185  1.7561
  312SOL    HW2 4168   1.721   1.831   3.043  0.0240  0.3519  0.3825
  312SOL     MW 4169   1.635   1.824   3.044  0.0044  0.0137  0.0025
  313SOL     OW 4170   5.114   3.181   2.723 -0.0130 -0.0391 -0.3299
  313SOL    HW1 4171   5.150   3.120   2.788  0.6117 -0.5255 -1.1190
  313SOL    HW2 4172   5.071   3.130   2.655 -1.6732  1.7398 -0.6890
  313SOL     MW 4173   5.113   3.166   2.723  0.0044  0.0137  0.0025
  314SOL     OW 4174   3.268   3.602   3.119 -0.6545 -0.4963 -0.2200
  314SOL    HW1 4175   3.188   3.651   3.137 -0.1353  2.2386 -4.1144
  314SOL    HW2 4176   3.238   3.512   3.133 -2.2752  0.2154  1.2459
  314SOL     MW 4177   3.254   3.596   3.124  0.0044  0.0137  0.0025
  315SOL     OW 4178   0.726   3.007   3.079  0.2847  0.1968  0.4864
  315SOL    HW1 4179   0.818   2.982   3.080  0.2583 -0.0624  3.0842
  315SOL    HW2 4180   0.682   2.932   3.118 -0.3556 -0.9061 -2.1129
  315SOL     MW 4181   0.732   2.994   3.084  0.0044  0.0137  0.0025
  316SOL     OW 4182   1.261   0.551   0.127  0.0123  0.1485 -0.0625
  316SOL    HW1 4183   1.306   0.598   0.057  1.1500 -1.7211 -0.6721
  316SOL    HW2 4184   1.167   0.558   0.111 -0.1722  0.7983  1.2189
  316SOL     MW 4185   1.255   0.558   0.115  0.0044  0.0137  0.0025
  317SOL     OW 4186   4.434   4.664   2.973 -0.0595 -0.0644 -0.0811
  317SOL    HW1 4187   4.434   4.660   2.877 -1.3798 -1.0087 -0.0820
  317SOL    HW2 4188   4.485   4.743   2.992  2.2986 -1.6209  0.3975
  317SOL     MW 4189   4.441   4.674   2.963  0.0044  0.0137  0.0025
  318SOL     OW 4190   0.742   2.529   3.063  0.5439 -0.6366  0.2806
  318SOL    HW1 4191   0.810   2.469   3.093  1.4863  0.6215  0.7848
  318SOL    HW2 4192   0.775   2.555   2.976  2.3081 -2.3395  0.3793
  318SOL     MW 4193   0.756   2.525   3.055  0.0044  0.0137  0.0025
  319SOL     OW 4194   3.683   2.993   0.046  0.3605  0.1878  0.1200
  319SOL    HW1 4195   3.631   3.050  -0.010  0.6105  2.0656  1.6910
  319SOL    HW2 4196   3.627   2.970   0.119  2.1996  1.8320  2.1931
  319SOL     MW 4197   3.669   2.998   0.048  0.0044  0.0137  0.0025
  320SOL     OW 4198   3.345   2.758   3.068 -0.3865 -0.1001  0.5353
  320SOL    HW1 4199   3.300   2.682   3.030  0.0854 -1.2765  2.2025
  320SOL    HW2 4200   3.432   2.726   3.090 -0.1200  0.6922  0.6576
  320SOL     MW 4201   3.350   2.744   3.066  0.0044  0.0137  0.0025
  321SOL     OW 4202   3.307   4.349   0.274  0.0001  0.3418  0.5968
  321SOL    HW1 4203   3.360   4.356   0.353  0.7320  1.4208  0.0345
  321SOL    HW2 4204   3.360   4.286   0.224  0.1681  1.1032 -0.1961
  321SOL     MW 4205   3.321   4.341   0.278  0.0044  0.0137  0.0025
  322SOL     OW 4206   2.277   1.227   2.817 -0.4285 -0.0551  0.6483
  322SOL    HW1 4207   2.230   1.230   2.734 -0.7047 -0.0605  0.8045
  322SOL    HW2 4208   2.291   1.134   2.836 -0.7762 -0.4354 -0.8274
  322SOL     MW 4209   2.273   1.215   2.809  0.0044  0.0137  0.0025
  323SOL     OW 4210   0.334   4.388   0.084  0.4534  0.0088 -0.2152
  323SOL    HW1 4211   0.389   4.321   0.042 -1.4292 -1.2727 -0.8243
  323SOL    HW2 4212   0.283   4.420   0.010  1.3321  1.6769 -0.1486
  323SOL     MW 4213   0.334   4.383   0.069  0.0044  0.0137  0.0025
  324SOL     OW 4214   1.689   1.537   2.965 -0.1659 -0.9491  0.1230
  324SOL    HW1 4215   1.676   1.491   3.047  0.8163  1.3814  1.6927
  324SOL    HW2 4216   1.678   1.630   2.986  1.0049 -0.5166 -1.0043
  324SOL     MW 4217   1.686   1.543   2.978  0.0044  0.0137  0.0025
  325SOL     OW 4218   1.943   4.096   3.023  0.6149  0.2075 -0.3113
  325SOL    HW1 4219   1.915   4.147   3.099  1.7729 -1.0948  1.0472
  325SOL    HW2 4220   2.024   4.060   3.059 -0.7046  0.0505  2.7533
  325SOL     MW 4221   1.950   4.098   3.038  0.0044  0.0137  0.0025
  326SOL     OW 4222   2.154   1.851   3.009 -0.2841  0.0365  0.2947
  326SOL    HW1 4223   2.188   1.763   3.028  1.1984  0.6750  0.7250
  326SOL    HW2 4224   2.209   1.906   3.064  0.4995 -0.2621 -0.1836
  326SOL     MW 4225   2.165   1.847   3.019  0.0044  0.0137  0.0025
  327SOL     OW 4226   4.025   5.065   3.057 -0.3303 -0.6743  0.3714
  327SOL    HW1 4227   4.021   5.137   3.120 -2.5605  0.0663 -0.5004
  327SOL    HW2 4228   4.055   4.990   3.108  0.8328 -0.7713 -0.4294
  327SOL     MW 4229   4.028   5.065   3.072  0.0044  0.0137  0.0025
  328SOL     OW 4230   2.097   4.268   2.711 -0.2279  0.1569 -0.1190
  328SOL    HW1 4231   2.005   4.275   2.736 -0.6604 -2.3613 -0.7477
  328SOL    HW2 4232   2.110   4.303   2.623  3.8913  0.1193  0.3032
  328SOL     MW 4233   2.086   4.274   2.703  0.0044  0.0137  0.0025
  329SOL     OW 4234   0.387   2.721   2.820 -0.2111 -0.6659 -0.6504
  329SOL    HW1 4235   0.469   2.772   2.823 -1.3130  1.3448 -2.0235
  329SOL    HW2 4236   0.381   2.681   2.734 -2.3350 -2.5182  0.2833
  329SOL     MW 4237   0.397   2.722   2.809  0.0044  0.0137  0.0025
  330SOL     OW 4238   4.761   0.261   2.948 -0.1534 -0.4909  0.0221
  330SOL    HW1 4239   4.804   0.245   2.864  1.2358  2.3861  0.0469
  330SOL    HW2 4240   4.678   0.215   2.952 -1.5423  1.8666  0.0789
  330SOL     MW 4241   4.756   0.253   2.938  0.0044  0.0137  0.0025
  331SOL     OW 4242   2.330   4.162   0.134 -0.2839  0.1303  0.4818
  331SOL    HW1 4243   2.314   4.247   0.093  0.5617  0.0378 -0.0551
  331SOL    HW2 4244   2.288   4.178   0.219 -0.9663  0.0564  0.1596
  331SOL     MW 4245   2.323   4.175   0.140  0.0044  0.0137  0.0025
  332SOL     OW 4246   3.590   2.630   0.027 -0.1017 -0.0077  0.1053
  332SOL    HW1 4247   3.560   2.541   0.046 -0.7275 -0.0115 -0.8127
  332SOL    HW2 4248   3.634   2.615  -0.056 -2.5507 -0.5270 -1.1852
  332SOL     MW 4249   3.592   2.616   0.019  0.0044  0.0137  0.0025
  333SOL     OW 4250   3.440   4.038   3.003  0.3268 -0.5627 -0.3281
  333SOL    HW1 4251   3.433   3.958   2.950 -1.8296 -0.9776  0.4748
  333SOL    HW2 4252   3.448   4.104   2.935 -1.6376  0.5242  0.4193
  333SOL     MW 4253   3.440   4.036   2.987  0.0044  0.0137  0.0025
  334SOL     OW 4254   1.308   1.595   0.609 -0.6884  0.2203  0.7528
  334SOL    HW1 4255   1.231   1.642   0.640 -0.9873  0.8358 -0.7966
  334SOL    HW2 4256   1.272   1.517   0.566  1.6602 -0.5841  0.1139
  334SOL     MW 4257   1.293   1.591   0.607  0.0044  0.0137  0.0025
  335SOL     OW 4258   1.361   0.738   3.045 -0.2240  0.1486 -0.3711
  335SOL    HW1 4259   1.437   0.759   2.991 -1.1921  0.6161 -1.6054
  335SOL    HW2 4260   1.294   0.717   2.980  0.3761  2.3343 -1.8231
  335SOL     MW 4261   1.362   0.738   3.029  0.0044  0.0137  0.0025
  336SOL     OW 4262   0.041   0.154   2.947 -0.1686 -0.4042  0.0739
  336SOL    HW1 4263   0.054   0.062   2.969  3.0633  0.3927  2.1741
  336SOL    HW2 4264   0.122   0.187   2.908 -1.0899  2.7578  0.5254
  336SOL     MW 4265   0.053   0.146   2.945  0.0044  0.0137  0.0025
  337SOL     OW 4266   0.854   4.409   0.456  0.1188  0.1935  0.6613
  337SOL    HW1 4267   0.815   4.335   0.502  0.9721 -0.5593  0.1899
  337SOL    HW2 4268   0.789   4.478   0.470  0.3380  0.3072  1.1467
  337SOL     MW 4269   0.840   4.409   0.464  0.0044  0.0137  0.0025
  338SOL     OW 4270   4.076   4.847   0.087  0.7084 -0.3300  0.0245
  338SOL    HW1 4271   4.141   4.778   0.104  0.5403 -0.7342 -0.8921
  338SOL    HW2 4272   3.994   4.806   0.115 -1.5149  3.1489 -0.7821
  338SOL     MW 4273   4.074   4.832   0.093  0.0044  0.0137  0.0025
  339SOL     OW 4274   1.494   2.030   0.195  0.4513 -0.0294 -0.3810
  339SOL    HW1 4275   1.584   2.035   0.227  0.5720 -0.1612 -0.6900
  339SOL    HW2 4276   1.509   2.041   0.101 -0.5749  0.5942 -0.4949
  339SOL     MW 4277   1.508   2.032   0.187  0.0044  0.0137  0.0025
  340SOL     OW 4278   3.756   4.765   3.005  0.1215 -0.3813  0.2272
  340SOL    HW1 4279   3.836   4.717   2.982  0.3414  0.2317 -0.2984
  340SOL    HW2 4280   3.691   4.694   3.008  0.5608 -0.7829  0.4746
  340SOL     MW 4281   3.758   4.749   3.002  0.0044  0.0137  0.0025
  341SOL     OW 4282   3.920   3.344   0.120  0.4010 -0.3579  0.1811
  341SOL    HW1 4283   3.931   3.292   0.040  0.2179 -0.0024 -0.0746
  341SOL    HW2 4284   3.986   3.412   0.110  0.0047  0.4882  2.6674
  341SOL     MW 4285   3.930   3.346   0.108  0.0044  0.0137  0.0025
  342SOL     OW 4286   1.788   0.056   0.273  0.2814 -0.5890  0.1994
  342SOL    HW1 4287   1.834   0.120   0.219 -1.3059 -2.1857 -3.3884
  342SOL    HW2 4288   1.786   0.099   0.358 -1.5119  0.5943 -0.3720
  342SOL     MW 4289   1.794   0.070   0.277  0.0044  0.0137  0.0025
  343SOL     OW 4290   1.617   4.442   0.033 -0.4246 -0.2882  0.2689
  343SOL    HW1 4291   1.542   4.396   0.073  0.4478 -2.7420 -0.6838
  343SOL    HW2 4292   1.687   4.425   0.095  1.3127  2.0738 -0.8931
  343SOL     MW 4293   1.616   4.433   0.046  0.0044  0.0137  0.0025
  344SOL     OW 4294   1.824   0.153   0.528 -0.7164 -0.3984  0.0893
  344SOL    HW1 4295   1.790   0.242   0.535 -1.0786 -0.5756  0.7391
  344SOL    HW2 4296   1.756   0.100   0.571  0.7486 -1.8391  0.7182
  344SOL     MW 4297   1.810   0.158   0.535  0.0044  0.0137  0.0025
  345SOL     OW 4298   1.027   1.503   2.989 -0.0496 -0.5283  0.2486
  345SOL    HW1 4299   0.974   1.456   3.053  0.0940 -1.4829 -0.3115
  345SOL    HW2 4300   1.114   1.478   3.017 -0.4700  0.2026  2.3462
  345SOL     MW 4301   1.031   1.494   3.001  0.0044  0.0137  0.0025
  346SOL     OW 4302   3.673   3.481   0.109  0.5307 -0.1516  0.1238
  346SOL    HW1 4303   3.758   3.437   0.103 -0.3987 -1.8039 -2.3407
  346SOL    HW2 4304   3.622   3.418   0.159 -0.5725  1.2651  0.8643
  346SOL     MW 4305   3.678   3.467   0.115  0.0044  0.0137  0.0025
  347SOL     OW 4306   3.677   4.418   2.846 -0.2289 -0.1930  0.5120
  347SOL    HW1 4307   3.767   4.417   2.881 -0.2380  0.3779  0.5675
  347SOL    HW2 4308   3.636   4.454   2.925 -1.8311 -1.2377  0.1923
  347SOL     MW 4309   3.684   4.423   2.861  0.0044  0.0137  0.0025
  348SOL     OW 4310   1.374   1.777   0.312  0.3849 -0.0444  0.1061
  348SOL    HW1 4311   1.451   1.742   0.357  0.4782 -2.5941 -1.7562
  348SOL    HW2 4312   1.399   1.868   0.294  2.3285 -0.6396 -0.4637
  348SOL     MW 4313   1.387   1.784   0.315  0.0044  0.0137  0.0025
  349SOL     OW 4314   1.414   3.551   0.159 -0.2217  0.6442 -0.3320
  349SOL    HW1 4315   1.461   3.624   0.120  1.1758 -1.1058 -2.1179
  349SOL    HW2 4316   1.466   3.533   0.237 -0.4140 -1.5960 -0.6608
  349SOL     MW 4317   1.427   3.558   0.164  0.0044  0.0137  0.0025
  350SOL     OW 4318   3.128   3.080   0.071 -0.1817 -0.1591  0.0949
  350SOL    HW1 4319   3.106   3.064  -0.021 -0.4800  1.1857 -0.0840
  350SOL    HW2 4320   3.109   2.998   0.117 -1.1399  0.6593  1.2146
  350SOL     MW 4321   3.123   3.067   0.065  0.0044  0.0137  0.0025
  351SOL     OW 4322   1.974   5.004   0.280 -0.0233 -0.0682 -0.8033
  351SOL    HW1 4323   1.917   5.080   0.272 -0.1538 -0.1473 -0.6107
  351SOL    HW2 4324   2.019   5.011   0.364  1.0165  1.1771 -1.4362
  351SOL     MW 4325   1.973   5.015   0.290  0.0044  0.0137  0.0025
  352SOL     OW 4326   0.433   0.723   0.018  0.7321 -0.2591  0.1088
  352SOL    HW1 4327   0.415   0.808  -0.024  1.6531 -0.4060 -0.6119
  352SOL    HW2 4328   0.373   0.666  -0.030  0.3338 -1.1926  1.6374
  352SOL     MW 4329   0.422   0.727   0.006  0.0044  0.0137  0.0025
  353SOL     OW 4330   4.686   4.080   0.344 -0.6847 -0.2664 -0.5665
  353SOL    HW1 4331   4.647   4.146   0.402  0.6125 -0.8729  1.1024
  353SOL    HW2 4332   4.655   3.993   0.371  0.2942 -0.2534  0.7035
  353SOL     MW 4333   4.677   4.077   0.355  0.0044  0.0137  0.0025
  354SOL     OW 4334   0.625   4.508   0.060 -0.2870  0.1994  0.2784
  354SOL    HW1 4335   0.603   4.506  -0.033  2.6552 -1.4090 -0.5272
  354SOL    HW2 4336   0.544   4.480   0.103 -0.5699  0.9726  0.2567
  354SOL     MW 4337   0.612   4.504   0.054  0.0044  0.0137  0.0025
  355SOL     OW 4338   1.202   3.556   3.085 -0.6521  0.2388  0.0255
  355SOL    HW1 4339   1.273   3.549   3.149 -1.6838  0.9189  1.2812
  355SOL    HW2 4340   1.217   3.645   3.054  0.2510 -0.6161 -2.2281
  355SOL     MW 4341   1.213   3.567   3.089  0.0044  0.0137  0.0025
  356SOL     OW 4342   4.105   4.309   2.842  0.3094 -0.1408 -0.0570
  356SOL    HW1 4343   4.132   4.397   2.816  1.7252 -1.0580 -1.8815
  356SOL    HW2 4344   4.126   4.263   2.761 -0.8364  1.2300 -1.1864
  356SOL     MW 4345   4.111   4.314   2.828  0.0044  0.0137  0.0025
  357SOL     OW 4346   0.769   3.301   2.688  0.6563 -0.2807  0.5836
  357SOL    HW1 4347   0.716   3.380   2.692 -0.1593 -0.8420  1.2751
  357SOL    HW2 4348   0.797   3.302   2.779  1.8293 -0.9401  0.2480
  357SOL     MW 4349   0.765   3.311   2.700  0.0044  0.0137  0.0025
  358SOL     OW 4350   4.933   4.154   0.234 -0.2276 -0.0420  0.1838
  358SOL    HW1 4351   4.973   4.069   0.219  0.3797  0.2029  0.4021
  358SOL    HW2 4352   4.852   4.127   0.277 -0.7002  0.2912 -0.4775
  358SOL     MW 4353   4.927   4.139   0.238  0.0044  0.0137  0.0025
  359SOL     OW 4354   2.067   3.726   3.027  0.0381  0.2337 -0.2216
  359SOL    HW1 4355   2.116   3.803   3.056 -0.0478  0.5341 -0.8618
  359SOL    HW2 4356   2.123   3.693   2.957 -1.3389 -0.9529 -0.7944
  359SOL     MW 4357   2.081   3.732   3.022  0.0044  0.0137  0.0025
  360SOL     OW 4358   0.227   0.564   3.032 -0.0053 -0.7325 -0.8516
  360SOL    HW1 4359   0.152   0.564   3.092  0.8037 -1.1707  0.1998
  360SOL    HW2 4360   0.182   0.583   2.950 -0.9839  0.6056 -0.0438
  360SOL     MW 4361   0.211   0.567   3.029  0.0044  0.0137  0.0025
  361SOL     OW 4362   1.843   3.858   2.876 -0.7169 -0.1732 -0.5851
  361SOL    HW1 4363   1.868   3.931   2.932  1.9650 -1.7285  0.4296
  361SOL    HW2 4364   1.877   3.782   2.923  2.0293  0.8828 -0.6981
  361SOL     MW 4365   1.851   3.857   2.889  0.0044  0.0137  0.0025
  362SOL     OW 4366   2.571   4.076   0.197 -0.3250  0.0097 -0.0703
  362SOL    HW1 4367   2.625   4.153   0.211  1.8815 -1.4132 -0.1287
  362SOL    HW2 4368   2.486   4.115   0.176 -1.5047 -2.0500  0.5544
  362SOL     MW 4369   2.567   4.091   0.196  0.0044  0.0137  0.0025
  363SOL     OW 4370   3.928   2.838   3.084  0.0407 -0.0469  0.3206
  363SOL    HW1 4371   3.991   2.881   3.142  1.4924 -0.3158 -1.0152
  363SOL    HW2 4372   3.843   2.853   3.126 -0.6335 -1.5482 -0.4162
  363SOL     MW 4373   3.925   2.846   3.097  0.0044  0.0137  0.0025
  364SOL     OW 4374   1.388   1.201   0.340  0.0560  0.0731  0.2737
  364SOL    HW1 4375   1.343   1.123   0.372  1.6641 -1.3787 -0.8107
  364SOL    HW2 4376   1.465   1.215   0.394  0.8537  2.6477 -1.3303
  364SOL     MW 4377   1.392   1.193   0.351  0.0044  0.0137  0.0025
  365SOL     OW 4378   3.360   3.939   0.267 -0.2949  0.3952 -0.3402
  365SOL    HW1 4379   3.387   3.990   0.191 -0.2917  0.3660 -0.3583
  365SOL    HW2 4380   3.393   3.852   0.245  1.9154  1.4769 -1.6300
  365SOL     MW 4381   3.368   3.934   0.254  0.0044  0.0137  0.0025
  366SOL     OW 4382   0.114   5.015   0.164  0.3868 -0.5920 -0.6055
  366SOL    HW1 4383   0.115   5.006   0.069  2.3284  1.4902 -0.8805
  366SOL    HW2 4384   0.029   4.977   0.187 -0.0157 -0.0215 -1.1309
  366SOL     MW 4385   0.103   5.009   0.155  0.0044  0.0137  0.0025
  367SOL     OW 4386   0.691   2.752   0.080  0.4381 -0.4468 -0.3704
  367SOL    HW1 4387   0.754   2.758   0.152  0.5858  0.0477 -0.5333
  367SOL    HW2 4388   0.721   2.672   0.036  0.2489 -1.3289  1.0228
  367SOL     MW 4389   0.703   2.742   0.084  0.0044  0.0137  0.0025
  368SOL     OW 4390   3.164   2.930   2.942  1.0743 -0.0221  0.1219
  368SOL    HW1 4391   3.233   2.883   2.988  0.7430 -0.5932  0.0516
  368SOL    HW2 4392   3.084   2.879   2.957  0.7690  0.6342  0.7770
  368SOL     MW 4393   3.162   2.917   2.950  0.0044  0.0137  0.0025
  369SOL     OW 4394   0.802   2.622   2.770  0.6517  0.4530 -1.0171
  369SOL    HW1 4395   0.832   2.537   2.737 -0.2275 -0.2762 -0.0225
  369SOL    HW2 4396   0.837   2.680   2.703 -1.5691  1.5650 -1.2911
  369SOL     MW 4397   0.810   2.618   2.757  0.0044  0.0137  0.0025
  370SOL     OW 4398   4.696   2.767   3.082  0.2071  0.2617  0.1488
  370SOL    HW1 4399   4.625   2.792   3.022  1.5282 -0.2784 -1.7479
  370SOL    HW2 4400   4.649   2.752   3.163  0.5756  2.1091  0.7535
  370SOL     MW 4401   4.681   2.768   3.084  0.0044  0.0137  0.0025
  371SOL     OW 4402   1.262   2.184   0.246  0.2431  0.5787  0.4148
  371SOL    HW1 4403   1.343   2.142   0.218 -0.0905  0.1630  0.0543
  371SOL    HW2 4404   1.202   2.160   0.175  2.0305  0.6654 -1.2357
  371SOL     MW 4405   1.265   2.175   0.233  0.0044  0.0137  0.0025
  372SOL     OW 4406   3.817   3.773   2.836 -0.6219 -0.0965 -0.3170
  372SOL    HW1 4407   3.779   3.690   2.864  0.7146 -0.7294 -0.3064
  372SOL    HW2 4408   3.890   3.774   2.898 -2.1887 -1.0444  1.6722
  372SOL     MW 4409   3.822   3.762   2.848  0.0044  0.0137  0.0025
  373SOL     OW 4410   0.877   0.756   0.065  0.3660  0.4991 -0.1772
  373SOL    HW1 4411   0.878   0.703  -0.015 -0.3023  0.8273 -0.4110
  373SOL    HW2 4412   0.943   0.822   0.043 -1.0862  2.3631  0.8303
  373SOL     MW 4413   0.886   0.758   0.051  0.0044  0.0137  0.0025
  374SOL     OW 4414   5.102   3.320   0.024  0.3577  0.3486  0.1816
  374SOL    HW1 4415   5.085   3.343  -0.067  1.5235 -0.7888 -0.3556
  374SOL    HW2 4416   5.198   3.324   0.022  0.3153  1.7572  0.0885
  374SOL     MW 4417   5.113   3.324   0.012  0.0044  0.0137  0.0025
  375SOL     OW 4418   0.794   3.470   0.171 -0.2868  0.2315 -0.0555
  375SOL    HW1 4419   0.865   3.443   0.229  0.1290  0.9169 -0.2219
  375SOL    HW2 4420   0.767   3.387   0.131 -0.8622  0.0533  0.6800
  375SOL     MW 4421   0.800   3.456   0.173  0.0044  0.0137  0.0025
  376SOL     OW 4422   4.774   4.272   3.117  0.2559 -0.2564  0.1625
  376SOL    HW1 4423   4.797   4.313   3.201  1.8552 -0.7090 -0.0180
  376SOL    HW2 4424   4.694   4.320   3.096  1.7473  2.1066 -0.5001
  376SOL     MW 4425   4.767   4.284   3.125  0.0044  0.0137  0.0025
  377SOL     OW 4426   1.633   2.680   3.043 -0.0437 -0.4195 -0.5680
  377SOL    HW1 4427   1.548   2.700   3.080 -0.4767 -1.4992 -0.9408
  377SOL    HW2 4428   1.632   2.721   2.957 -0.6472  1.2723  0.2053
  377SOL     MW 4429   1.622   2.688   3.037  0.0044  0.0137  0.0025
  378SOL     OW 4430   4.138   5.081   0.254  0.3457  0.1270  0.6762
  378SOL    HW1 4431   4.117   4.998   0.212 -2.4042 -0.5997  3.1776
  378SOL    HW2 4432   4.227   5.073   0.286  0.5972 -0.9527 -0.2263
  378SOL     MW 4433   4.147   5.069   0.252  0.0044  0.0137  0.0025
  379SOL     OW 4434   0.090   2.252   3.050  0.0090 -0.0645  0.1140
  379SOL    HW1 4435   0.013   2.228   3.100  1.9818 -0.8133  3.0475
  379SOL    HW2 4436   0.140   2.311   3.107  1.5705 -0.0404 -1.1887
  379SOL     MW 4437   0.087   2.257   3.064  0.0044  0.0137  0.0025
  380SOL     OW 4438   0.645   0.804   0.205  0.3437  0.4568 -0.5241
  380SOL    HW1 4439   0.581   0.768   0.142 -3.0818 -0.2691  2.9904
  380SOL    HW2 4440   0.731   0.795   0.163  0.0923  0.6896 -1.1128
  380SOL     MW 4441   0.648   0.798   0.191  0.0044  0.0137  0.0025
  381SOL     OW 4442   4.042   4.686   2.982  0.4566 -0.1460 -0.0018
  381SOL    HW1 4443   4.021   4.595   3.002 -0.2025 -0.1296 -0.5858
  381SOL    HW2 4444   4.054   4.724   3.069 -0.4013  0.9534 -0.3345
  381SOL     MW 4445   4.041   4.679   2.996  0.0044  0.0137  0.0025
  382SOL     OW 4446   0.410   4.132   3.093  0.1925 -0.1031 -0.3861
  382SOL    HW1 4447   0.390   4.039   3.101 -1.2574  0.2334  0.2674
  382SOL    HW2 4448   0.497   4.142   3.133 -0.5116  4.2288  0.5947
  382SOL     MW 4449   0.419   4.121   3.100  0.0044  0.0137  0.0025
  383SOL     OW 4450   0.555   2.934   2.856 -0.4481  0.5261 -0.1598
  383SOL    HW1 4451   0.621   2.972   2.915 -0.3008  0.3334 -0.2009
  383SOL    HW2 4452   0.478   2.978   2.893 -0.2861  0.0928  0.7134
  383SOL     MW 4453   0.553   2.945   2.869  0.0044  0.0137  0.0025
  384SOL     OW 4454   0.162   2.222   0.254 -0.0034 -0.1809  0.5526
  384SOL    HW1 4455   0.123   2.300   0.214 -0.2031 -0.2347  0.6379
  384SOL    HW2 4456   0.257   2.233   0.250  0.2339 -1.3492  2.0934
  384SOL     MW 4457   0.169   2.233   0.248  0.0044  0.0137  0.0025
  385SOL     OW 4458   4.529   4.393   3.082  0.2620  0.0143 -0.2768
  385SOL    HW1 4459   4.455   4.339   3.055  0.0030 -1.0407  2.2632
  385SOL    HW2 4460   4.504   4.480   3.052 -3.0282 -0.1975  1.3543
  385SOL     MW 4461   4.516   4.397   3.074  0.0044  0.0137  0.0025
  386SOL     OW 4462   1.265   1.448   3.125  0.4819  0.0602  0.1947
  386SOL    HW1 4463   1.328   1.376   3.125  0.5881  0.1257 -1.3322
  386SOL    HW2 4464   1.322   1.524   3.140  1.6050 -0.4089 -1.3721
  386SOL     MW 4465   1.281   1.449   3.127  0.0044  0.0137  0.0025
  387SOL     OW 4466   3.683   3.862   0.030  0.2359 -0.2680 -0.2379
  387SOL    HW1 4467   3.770   3.826   0.010  0.6934 -0.6656  2.2110
  387SOL    HW2 4468   3.622   3.812  -0.025  0.3947  0.1047 -0.7638
  387SOL     MW 4469   3.687   3.851   0.020  0.0044  0.0137  0.0025
  388SOL     OW 4470   4.139   2.953   0.120 -0.1470  0.2324  0.8199
  388SOL    HW1 4471   4.179   2.876   0.160 -0.9998 -2.1366 -2.4387
  388SOL    HW2 4472   4.136   3.020   0.188  0.9809  0.5047  0.6250
  388SOL     MW 4473   4.144   2.952   0.134  0.0044  0.0137  0.0025
  389SOL     OW 4474   0.780   2.193   2.895 -0.1682  0.1281  0.6052
  389SOL    HW1 4475   0.816   2.250   2.963  0.5875  0.2255  0.1394
  389SOL    HW2 4476   0.694   2.166   2.926  0.1971 -0.0498  1.4887
  389SOL     MW 4477   0.773   2.197   2.908  0.0044  0.0137  0.0025
  390SOL     OW 4478   0.352   3.877   0.014 -0.3057 -0.0495 -0.4911
  390SOL    HW1 4479   0.321   3.848   0.100  1.5997 -2.5210 -0.5464
  390SOL    HW2 4480   0.392   3.801  -0.027 -0.5380 -0.5079  0.1106
  390SOL     MW 4481   0.353   3.863   0.020  0.0044  0.0137  0.0025
  391SOL     OW 4482   0.937   3.359   2.962  0.6529  0.1317  0.1923
  391SOL    HW1 4483   0.952   3.444   3.003 -1.5791  1.3677 -1.2988
  391SOL    HW2 4484   0.860   3.320   3.004  0.5606 -5.3181 -3.9487
  391SOL     MW 4485   0.929   3.365   2.973  0.0044  0.0137  0.0025
  392SOL     OW 4486   0.817   4.369   0.190 -0.0575 -0.6954  0.4287
  392SOL    HW1 4487   0.828   4.393   0.282 -1.6314 -1.2041  0.7869
  392SOL    HW2 4488   0.754   4.429   0.150  2.6186  1.1993 -1.2332
  392SOL     MW 4489   0.810   4.380   0.197  0.0044  0.0137  0.0025
   5.12686   5.12686   3.12803
