# Supplementary material for: Resolving liquid-to-glass transitions of water under soft nanoconfinement
Source: Nat Commun. 2026 May 8;17:6224. doi: 10.1038/s41467-026-72955-y (PMC13369869; doi:10.1038/s41467-026-72955-y)
Supplement: Supplementary file 3 — Supplementary Data 1 [file 41467_2026_72955_MOESM3_ESM.zip › 270K/sim1/final.gro]

Lamellar phy in tip4pice water
 4493
    1phy    C35    1   2.536   1.143   2.160  0.2148  0.4906 -0.7644
    1phy    C33    2   2.648   1.052   2.206  0.5489 -0.0176  0.2633
    1phy    C34    3   2.597   0.931   2.273  0.4210 -0.0343  0.2399
    1phy    C32    4   2.756   1.031   2.091  0.4257 -0.1581  0.2449
    1phy    C31    5   2.888   1.092   2.131 -0.3171  0.1606 -0.0118
    1phy    C30    6   2.995   1.088   2.019 -0.9701 -0.2405  0.1149
    1phy    C28    7   3.132   1.157   2.052  0.2254  0.6273  0.5192
    1phy    C29    8   3.239   1.081   1.989 -0.0001 -0.1827  1.1387
    1phy    C27    9   3.132   1.302   2.002 -0.5306 -0.3753  0.0666
    1phy    C26   10   3.208   1.395   2.098 -0.0941 -0.1611 -0.3419
    1phy    C25   11   3.167   1.542   2.076 -0.7418 -0.4737 -0.5555
    1phy    C23   12   3.256   1.655   2.134  0.2201  0.3898  0.1536
    1phy    C24   13   3.211   1.770   2.043  0.3128 -0.2643  0.2502
    1phy    C22   14   3.224   1.697   2.274 -0.0491 -0.1125 -0.3117
    1phy    C21   15   3.303   1.629   2.383 -0.2313  0.5438  0.0973
    1phy    C20   16   3.254   1.640   2.525  0.0185 -0.2043  0.6503
    1phy    C18   17   3.317   1.564   2.646 -0.6456  0.7059 -0.1098
    1phy    O01   18   3.458   1.589   2.663 -0.5999 -0.3927 -0.5301
    1phy    H01   19   3.484   1.673   2.629 -2.2237  0.4938  0.3054
    1phy    C19   20   3.256   1.629   2.771  0.2162 -0.4286 -0.3141
    1phy    C13   21   3.298   1.401   2.650  1.0667 -0.2086  0.7036
    1phy     H3   22   3.194   1.378   2.616  0.0959  3.8539  0.4396
    1phy    O33   23   3.300   1.347   2.784 -0.0346 -0.4650  0.1551
    1phy    H1B   24   3.372   1.287   2.780 -0.3070 -0.7348 -0.6947
    1phy    C12   25   3.390   1.312   2.547 -0.0618 -0.6824 -0.4192
    1phy    O11   26   3.521   1.308   2.593  0.1960 -0.4996 -0.3668
    1phy    H1A   27   3.561   1.393   2.593 -1.2844  0.2489  1.2887
    2phy    C35   28   4.564   0.769   1.166 -0.2940  0.1723 -0.0142
    2phy    C33   29   4.587   0.863   1.278 -0.5029  0.1165 -0.5419
    2phy    C34   30   4.558   0.782   1.403  0.4522 -0.0849 -0.0206
    2phy    C32   31   4.731   0.919   1.290  0.1703 -0.6058 -0.7853
    2phy    C31   32   4.774   1.031   1.189  0.2227 -0.1418 -0.1148
    2phy    C30   33   4.926   1.061   1.209 -0.1528 -0.0269 -0.6055
    2phy    C28   34   4.973   1.201   1.161  0.3303 -0.2636 -0.6515
    2phy    C29   35   5.057   1.264   1.275 -0.7198 -0.7401 -0.5104
    2phy    C27   36   5.045   1.186   1.025 -0.4330 -0.4855 -0.1026
    2phy    C26   37   4.987   1.273   0.913  1.0200 -0.3198  0.0265
    2phy    C25   38   5.072   1.247   0.788  0.0808 -0.4058 -0.0852
    2phy    C23   39   5.038   1.310   0.649 -0.4846  1.0500 -0.1456
    2phy    C24   40   5.119   1.445   0.625  0.1528  0.0706 -0.5592
    2phy    C22   41   5.071   1.214   0.535  0.3222  0.2054 -0.1254
    2phy    C21   42   4.944   1.155   0.477 -0.0711 -0.1639  0.2576
    2phy    C20   43   4.977   1.065   0.352  0.5017 -0.4760  0.4536
    2phy    C18   44   4.854   1.000   0.272  0.1754 -0.3478 -0.6111
    2phy    O01   45   4.747   0.966   0.360  0.3017 -0.1156  0.3378
    2phy    H01   46   4.734   1.032   0.426  1.4046  0.2143  0.2451
    2phy    C19   47   4.913   0.869   0.220  0.0317 -0.3232  0.7986
    2phy    C13   48   4.787   1.107   0.170  0.0711  0.3894  0.2212
    2phy     H3   49   4.751   1.191   0.235  0.1752  0.1761  0.5541
    2phy    O33   50   4.870   1.180   0.085 -0.5780  0.1114  0.3413
    2phy    H1B   51   4.957   1.179   0.122 -0.2500  0.4599 -0.4025
    2phy    C12   52   4.649   1.091   0.091 -0.1952 -0.3873 -0.5256
    2phy    O11   53   4.539   1.036   0.150  0.4274  0.7222  0.4588
    2phy    H1A   54   4.558   0.985   0.227 -0.1678 -1.1217 -0.5548
    3phy    C35   55   4.112   0.616   0.682  0.5057 -0.6702  0.0315
    3phy    C33   56   4.219   0.615   0.786 -0.1610 -0.3824  0.0768
    3phy    C34   57   4.187   0.741   0.867  0.2957  0.4628 -0.1875
    3phy    C32   58   4.234   0.482   0.857  0.5047 -0.6916  0.2723
    3phy    C31   59   4.381   0.451   0.888 -0.1728  0.4364 -0.6070
    3phy    C30   60   4.399   0.315   0.956  0.7945  0.2761 -0.5834
    3phy    C28   61   4.538   0.292   1.019 -0.5233 -0.0704 -0.2764
    3phy    C29   62   4.553   0.342   1.160  0.1247 -0.0409 -0.0723
    3phy    C27   63   4.555   0.138   1.016 -0.0818  0.4172 -0.3331
    3phy    C26   64   4.698   0.086   1.021 -0.8909 -0.5193 -0.0090
    3phy    C25   65   4.694  -0.069   1.021  0.5754  0.3601  0.1277
    3phy    C23   66   4.837  -0.129   1.021  0.5533 -0.1963  0.1953
    3phy    C24   67   4.849  -0.231   1.134 -0.0087  0.2391  0.1427
    3phy    C22   68   4.868  -0.203   0.892  0.1124 -0.3031  0.8428
    3phy    C21   69   4.947  -0.118   0.789  0.2072  0.4958 -0.2550
    3phy    C20   70   4.947  -0.204   0.657 -0.4521  0.1461 -0.3671
    3phy    C18   71   4.988  -0.130   0.528 -0.3268 -0.2089 -0.4525
    3phy    O01   72   4.908  -0.014   0.505  0.6284 -0.2202  0.4674
    3phy    H01   73   4.900   0.042   0.580 -1.8503  0.3059 -0.1072
    3phy    C19   74   4.957  -0.241   0.427  0.2803 -0.4263 -0.0457
    3phy    C13   75   5.137  -0.079   0.516 -0.5777  0.2167 -0.6054
    3phy     H3   76   5.141  -0.008   0.602 -1.0685 -1.4828  0.8887
    3phy    O33   77   5.251  -0.162   0.562  0.5237 -0.1174 -0.0091
    3phy    H1B   78   5.283  -0.149   0.649 -2.0401 -1.6439  1.2673
    3phy    C12   79   5.187   0.026   0.408  0.2128  0.4518  0.2330
    3phy    O11   80   5.249  -0.022   0.292  0.2515  0.2129 -0.0815
    3phy    H1A   81   5.321  -0.075   0.320  0.9650  2.1461  2.1123
    4phy    C35   82   1.626   5.157   1.648 -0.1557 -0.2245  0.6577
    4phy    C33   83   1.550   5.134   1.510 -0.2237  0.3820 -0.4048
    4phy    C34   84   1.662   5.107   1.409  0.8102 -0.1127 -0.3934
    4phy    C32   85   1.447   5.020   1.502  0.4182  0.1088  0.0411
    4phy    C31   86   1.301   5.050   1.515  0.2462  0.5519 -0.8041
    4phy    C30   87   1.211   4.921   1.521  0.4138  0.3098 -0.3340
    4phy    C28   88   1.059   4.938   1.548 -0.0851  0.0737 -0.0922
    4phy    C29   89   0.973   5.000   1.437 -0.4042  0.3839  0.1814
    4phy    C27   90   0.987   4.813   1.598  0.4080 -0.2162  0.6129
    4phy    C26   91   0.895   4.831   1.714 -0.6970  0.6475 -0.2283
    4phy    C25   92   0.817   4.703   1.754  0.2659 -0.7820 -0.7727
    4phy    C23   93   0.714   4.726   1.867  0.3555  0.1404 -0.2190
    4phy    C24   94   0.570   4.719   1.810  0.3047  0.1259  0.1477
    4phy    C22   95   0.730   4.605   1.966 -0.1857 -0.2417  0.2938
    4phy    C21   96   0.814   4.652   2.086 -0.6328 -0.6689  0.4693
    4phy    C20   97   0.844   4.548   2.195  0.0476  0.0973 -0.3118
    4phy    C18   98   0.940   4.562   2.318 -0.0358 -0.1982 -0.1095
    4phy    O01   99   0.895   4.672   2.395  0.4559  0.6198 -0.0996
    4phy    H01  100   0.962   4.696   2.456 -0.0151  2.8971 -0.3661
    4phy    C19  101   0.908   4.440   2.409  0.6789 -0.1163  0.5557
    4phy    C13  102   1.103   4.581   2.300  0.5195 -0.6038 -0.4764
    4phy     H3  103   1.143   4.511   2.222 -0.2383 -0.9605 -0.5498
    4phy    O33  104   1.184   4.548   2.411  0.7069  0.4529 -0.2313
    4phy    H1B  105   1.185   4.622   2.470 -1.3356 -0.8349  1.5798
    4phy    C12  106   1.147   4.723   2.240 -0.5410  0.3518 -0.2922
    4phy    O11  107   1.166   4.827   2.337 -0.3216  0.7274 -0.0747
    4phy    H1A  108   1.258   4.824   2.355 -0.3145  0.9901 -0.0591
    5phy    C35  109   0.393   5.090   1.654  0.8734 -0.0174 -0.1506
    5phy    C33  110   0.463   5.167   1.765  0.2598 -0.3982  0.2152
    5phy    C34  111   0.618   5.150   1.756  0.7241 -0.0028  0.1796
    5phy    C32  112   0.419   5.315   1.746  0.2067  0.0632 -0.6385
    5phy    C31  113   0.297   5.360   1.828  0.6558 -0.3662 -0.1948
    5phy    C30  114   0.260   5.502   1.793 -0.5080  0.5539  0.4561
    5phy    C28  115   0.134   5.563   1.864 -0.7872 -0.5879 -0.4061
    5phy    C29  116   0.168   5.713   1.880 -0.0649 -0.1773 -0.0497
    5phy    C27  117   0.004   5.542   1.785  0.0360  0.2837 -0.0562
    5phy    C26  118  -0.125   5.563   1.867  0.0373  0.1694  0.8222
    5phy    C25  119  -0.255   5.533   1.778  0.5208  0.0107 -0.4069
    5phy    C23  120  -0.394   5.558   1.844 -0.1271  0.3942  0.6535
    5phy    C24  121  -0.489   5.651   1.763 -0.4831  0.6442  0.1723
    5phy    C22  122  -0.448   5.423   1.898  0.0508  1.0843  0.3110
    5phy    C21  123  -0.524   5.422   2.030 -0.1637 -0.6973 -0.0353
    5phy    C20  124  -0.617   5.303   2.037 -0.0175 -0.2502 -0.1416
    5phy    C18  125  -0.653   5.225   2.174  0.0113 -0.0053  0.4184
    5phy    O01  126  -0.588   5.289   2.284 -0.2851 -0.2886  0.2297
    5phy    H01  127  -0.499   5.309   2.262 -0.4907  0.6291  0.2120
    5phy    C19  128  -0.802   5.243   2.200 -0.0605  0.1102  0.1265
    5phy    C13  129  -0.605   5.071   2.180 -1.0774 -0.1613  0.7576
    5phy     H3  130  -0.642   5.014   2.091  0.9389  1.3598 -1.1385
    5phy    O33  131  -0.657   4.993   2.288  0.1842  0.2277 -0.5839
    5phy    H1B  132  -0.651   5.043   2.367  1.2864 -0.8363  0.0307
    5phy    C12  133  -0.450   5.036   2.183  0.8494  0.4227 -0.2408
    5phy    O11  134  -0.368   5.071   2.287 -0.8750 -0.4890 -0.1667
    5phy    H1A  135  -0.388   5.017   2.361 -1.2549  0.8275  0.7123
    6phy    C35  136   0.680   2.398   1.542  0.4922  0.4328  0.2401
    6phy    C33  137   0.726   2.285   1.454  0.0888 -0.2709  0.3692
    6phy    C34  138   0.883   2.289   1.434  0.4609  0.0245 -0.2923
    6phy    C32  139   0.661   2.152   1.509 -0.2698 -1.1023 -0.0957
    6phy    C31  140   0.615   2.044   1.406 -0.3511 -0.8459  0.0754
    6phy    C30  141   0.536   1.935   1.474  0.1990 -0.5292  0.2317
    6phy    C28  142   0.520   1.814   1.390 -0.0975 -0.2749  0.0763
    6phy    C29  143   0.556   1.690   1.476 -0.3262 -0.1115  0.2712
    6phy    C27  144   0.387   1.793   1.322  0.8751 -0.2715  0.9042
    6phy    C26  145   0.383   1.727   1.181  0.2379  0.5482 -0.5657
    6phy    C25  146   0.233   1.698   1.137  0.3162 -0.5516 -0.5720
    6phy    C23  147   0.212   1.630   1.001 -0.1026 -0.5230 -0.3811
    6phy    C24  148   0.211   1.483   1.026 -0.9068  0.1900  0.2706
    6phy    C22  149   0.088   1.667   0.930  0.5471 -0.1970 -0.0206
    6phy    C21  150   0.102   1.791   0.836 -0.0258  0.0669 -0.3845
    6phy    C20  151  -0.035   1.838   0.774 -0.5857  0.5222  0.3485
    6phy    C18  152  -0.036   1.962   0.679  0.4121 -0.3296 -0.2603
    6phy    O01  153   0.004   2.074   0.759 -0.4797  0.2615 -0.0525
    6phy    H01  154  -0.042   2.076   0.840  2.5126 -0.0826  1.8328
    6phy    C19  155  -0.191   1.970   0.656 -0.6456  0.0484  0.8081
    6phy    C13  156   0.054   1.949   0.546 -0.7283  0.2148  0.4687
    6phy     H3  157   0.160   1.936   0.583 -0.7338 -1.6688 -0.0433
    6phy    O33  158   0.048   1.823   0.478 -0.5833  0.0880  0.1825
    6phy    H1B  159  -0.021   1.833   0.415 -1.4478 -0.1780  1.0568
    6phy    C12  160   0.098   2.057   0.452 -0.7407 -0.7162  0.4667
    6phy    O11  161   0.012   2.079   0.348  0.2711 -0.5127 -0.0346
    6phy    H1A  162  -0.036   2.159   0.343 -2.2071 -1.9429 -1.5368
    7phy    C35  163   0.774   0.280   1.536 -0.0507 -0.0576  0.4201
    7phy    C33  164   0.800   0.417   1.606 -0.1976  0.0138  0.9679
    7phy    C34  165   0.888   0.506   1.520  0.0729  0.4629 -0.2566
    7phy    C32  166   0.671   0.491   1.638  0.6901  0.6682  0.0091
    7phy    C31  167   0.675   0.568   1.774  0.0838 -0.4811 -0.0146
    7phy    C30  168   0.567   0.676   1.777 -0.1630  0.3158 -0.4092
    7phy    C28  169   0.568   0.773   1.898  0.0163  0.2408 -0.1801
    7phy    C29  170   0.548   0.919   1.842  0.3079  0.1180 -0.2858
    7phy    C27  171   0.453   0.743   1.994  0.1738 -0.1777 -0.4554
    7phy    C26  172   0.478   0.637   2.101  0.0429 -0.5508 -0.0094
    7phy    C25  173   0.373   0.618   2.213  0.0367 -0.6445  0.5166
    7phy    C23  174   0.362   0.489   2.297 -0.3414 -0.4623 -0.0450
    7phy    C24  175   0.473   0.467   2.396 -0.4103  0.1549 -0.0273
    7phy    C22  176   0.223   0.485   2.372  0.5472 -0.3968  0.4740
    7phy    C21  177   0.136   0.364   2.339  0.0456 -0.4643 -0.6103
    7phy    C20  178   0.001   0.404   2.402 -0.3067 -0.2374 -0.4067
    7phy    C18  179  -0.111   0.295   2.416  0.2117 -0.0596  0.2589
    7phy    O01  180  -0.059   0.186   2.485  0.2397  0.2061 -0.2788
    7phy    H01  181  -0.127   0.126   2.507  0.4660  0.5765  1.5357
    7phy    C19  182  -0.194   0.372   2.523 -0.2382 -0.2906 -0.4712
    7phy    C13  183  -0.197   0.248   2.284  0.1214 -0.0154 -0.1663
    7phy     H3  184  -0.223   0.341   2.227 -0.6104  0.6739  1.2489
    7phy    O33  185  -0.327   0.195   2.315  0.6531 -0.1266  0.5927
    7phy    H1B  186  -0.313   0.122   2.372  0.3415 -1.2099 -0.6811
    7phy    C12  187  -0.133   0.145   2.181 -0.0137 -0.0641 -0.1178
    7phy    O11  188  -0.132   0.011   2.223 -0.3243  0.2711 -0.5227
    7phy    H1A  189  -0.213  -0.010   2.266  0.8449 -0.0356  1.6503
    8phy    C35  190   0.435   0.232   1.011 -0.2284  0.2651  0.2001
    8phy    C33  191   0.556   0.323   1.006 -0.0499 -0.5840  0.6201
    8phy    C34  192   0.670   0.260   1.074 -0.4520  0.0494 -0.2643
    8phy    C32  193   0.600   0.320   0.858  0.1182  0.4308  0.3592
    8phy    C31  194   0.577   0.451   0.777 -0.1389  0.0234 -0.2585
    8phy    C30  195   0.620   0.439   0.629 -0.1122 -0.1839  0.6589
    8phy    C28  196   0.577   0.575   0.564 -0.7122  0.0500 -0.4697
    8phy    C29  197   0.695   0.646   0.494  0.1861  1.1256  0.0741
    8phy    C27  198   0.472   0.567   0.453  0.1012 -0.2212 -0.1264
    8phy    C26  199   0.324   0.564   0.490  0.1893 -0.2830  0.5349
    8phy    C25  200   0.230   0.559   0.369  0.2572  0.6438  0.3589
    8phy    C23  201   0.080   0.579   0.391 -0.0237  0.1577  0.1886
    8phy    C24  202   0.032   0.722   0.422  0.4775 -0.0224 -0.0105
    8phy    C22  203   0.010   0.520   0.260 -0.1133 -0.3401 -0.0140
    8phy    C21  204  -0.122   0.451   0.257  0.0051 -0.5798  0.3759
    8phy    C20  205  -0.131   0.392   0.122 -0.3544  0.1873 -0.0293
    8phy    C18  206  -0.255   0.314   0.072  0.1342 -0.0555 -0.4997
    8phy    O01  207  -0.272   0.196   0.155  0.5620 -0.4177 -0.2134
    8phy    H01  208  -0.196   0.140   0.153 -0.0843 -1.3153 -0.0024
    8phy    C19  209  -0.215   0.268  -0.073 -0.1816  0.0578 -0.9084
    8phy    C13  210  -0.393   0.403   0.057 -1.0238  0.4453  0.1208
    8phy     H3  211  -0.394   0.463   0.151 -2.1194 -0.1311  0.4972
    8phy    O33  212  -0.395   0.510  -0.034 -0.1712  0.0719 -0.1418
    8phy    H1B  213  -0.413   0.483  -0.122 -4.0796 -0.4998  0.6466
    8phy    C12  214  -0.534   0.344   0.085  1.0161  0.2013  0.1263
    8phy    O11  215  -0.591   0.254  -0.013  0.2525 -0.5942 -0.1792
    8phy    H1A  216  -0.680   0.283  -0.010  0.8087  1.1746  2.1154
    9phy    C35  217   4.800   1.205   2.705  0.7669 -0.2246  0.6715
    9phy    C33  218   4.850   1.294   2.584  0.4957 -0.6810 -0.5750
    9phy    C34  219   4.959   1.393   2.631  0.5144 -0.1223  0.5626
    9phy    C32  220   4.878   1.208   2.461  0.5919  0.3875  0.1228
    9phy    C31  221   4.819   1.263   2.332 -0.5170  0.3497 -0.3246
    9phy    C30  222   4.846   1.155   2.223  0.3096 -0.5304  0.4571
    9phy    C28  223   4.834   1.212   2.080  0.4540  0.3545 -0.2030
    9phy    C29  224   4.970   1.265   2.011 -0.3002  0.5535 -0.9392
    9phy    C27  225   4.784   1.100   1.980  0.3263  0.1235  0.1151
    9phy    C26  226   4.635   1.071   1.991  0.1373  0.3816  0.0742
    9phy    C25  227   4.577   0.980   1.888  0.0479 -0.1619  0.0095
    9phy    C23  228   4.444   0.903   1.924  0.0921 -0.7843  0.2846
    9phy    C24  229   4.393   0.847   1.789 -0.2603 -0.3462  0.5511
    9phy    C22  230   4.471   0.770   2.007 -0.1830 -0.2070  0.1931
    9phy    C21  231   4.492   0.775   2.161  0.0417  0.2347  0.2205
    9phy    C20  232   4.549   0.646   2.217  0.0733 -0.2756  0.5274
    9phy    C18  233   4.556   0.614   2.370  0.0670  0.2041 -0.7055
    9phy    O01  234   4.435   0.660   2.438 -0.5778 -0.1090 -0.2917
    9phy    H01  235   4.434   0.636   2.529 -1.6472  0.5987 -0.1045
    9phy    C19  236   4.560   0.457   2.369  0.5149 -0.1776 -0.4238
    9phy    C13  237   4.681   0.675   2.455 -0.3190  0.2084 -0.5976
    9phy     H3  238   4.778   0.636   2.414 -0.0283 -1.2278  1.3422
    9phy    O33  239   4.684   0.617   2.589  0.1718  0.3548  0.5776
    9phy    H1B  240   4.672   0.675   2.662  1.5692  0.8002  0.4832
    9phy    C12  241   4.691   0.830   2.469 -0.0742  0.0279 -0.2717
    9phy    O11  242   4.580   0.887   2.537 -0.2347  0.3688 -0.1198
    9phy    H1A  243   4.505   0.845   2.500  0.1030  0.7821 -1.3314
   10phy    C35  244   5.021   1.042   1.619 -0.1231 -0.7111  0.3087
   10phy    C33  245   5.073   0.901   1.627  0.2396  0.1305  0.7122
   10phy    C34  246   5.111   0.869   1.770 -0.2799 -0.2649 -0.4532
   10phy    C32  247   4.968   0.799   1.570 -0.3945  0.3613 -0.0754
   10phy    C31  248   5.028   0.682   1.497  0.1636 -0.5582  0.0477
   10phy    C30  249   4.923   0.603   1.416 -0.0515 -0.1062 -0.0975
   10phy    C28  250   4.999   0.517   1.317 -0.3707  0.3253  0.6101
   10phy    C29  251   4.964   0.371   1.358 -0.0098 -0.2743 -0.2258
   10phy    C27  252   4.923   0.525   1.179 -0.3004 -0.8532 -0.3462
   10phy    C26  253   4.947   0.646   1.078  0.4078  0.5964 -0.3631
   10phy    C25  254   4.890   0.626   0.941  0.0701  0.5816 -0.3514
   10phy    C23  255   4.892   0.752   0.848  0.4150  0.5016  0.4655
   10phy    C24  256   4.967   0.727   0.713 -0.0654 -0.2298 -0.0182
   10phy    C22  257   4.752   0.792   0.819 -0.2844  0.1325 -0.0478
   10phy    C21  258   4.714   0.938   0.797 -0.0106  0.4134  0.0897
   10phy    C20  259   4.564   0.953   0.772 -0.2682  0.4947 -0.1479
   10phy    C18  260   4.507   1.102   0.766  0.2708 -0.2869 -0.3737
   10phy    O01  261   4.528   1.170   0.897  0.0047  0.1406 -0.4370
   10phy    H01  262   4.503   1.117   0.970  0.7939 -0.0196 -0.2793
   10phy    C19  263   4.350   1.096   0.754 -0.4324  0.0238 -0.3215
   10phy    C13  264   4.573   1.200   0.655  0.1167  0.8775  0.2556
   10phy     H3  265   4.681   1.186   0.681 -0.1741  0.6143  1.3636
   10phy    O33  266   4.580   1.152   0.522  0.5770  0.3174  0.5814
   10phy    H1B  267   4.518   1.198   0.470  0.3345 -1.6785 -1.0293
   10phy    C12  268   4.589   1.353   0.667 -0.4789  0.2786 -0.5299
   10phy    O11  269   4.576   1.417   0.791 -0.0857  0.1209 -0.1762
   10phy    H1A  270   4.561   1.346   0.850 -0.3594  0.7225  0.5003
   11phy    C35  271   0.772   1.371   1.651  0.0939  0.1835 -0.1396
   11phy    C33  272   0.781   1.317   1.796  0.4233  0.8283 -0.2118
   11phy    C34  273   0.851   1.183   1.794 -0.4198  0.5174 -0.7396
   11phy    C32  274   0.846   1.420   1.893  0.2327 -0.5152  0.3382
   11phy    C31  275   0.781   1.435   2.030 -0.1270 -0.0084 -0.3544
   11phy    C30  276   0.846   1.545   2.116  0.1676  0.3638 -0.3343
   11phy    C28  277   0.783   1.579   2.252  0.4831  0.3894  0.6749
   11phy    C29  278   0.898   1.578   2.350 -0.8259  0.5507  0.1558
   11phy    C27  279   0.689   1.701   2.246 -0.4480  0.2205 -0.3277
   11phy    C26  280   0.585   1.722   2.356  0.1882 -0.1266 -0.6264
   11phy    C25  281   0.512   1.862   2.336 -0.4883  0.5628 -0.0130
   11phy    C23  282   0.429   1.890   2.458  0.6392  0.2791  0.1080
   11phy    C24  283   0.500   1.980   2.558  0.2241  0.1306  0.0739
   11phy    C22  284   0.292   1.944   2.419 -0.2047 -0.3469  0.3183
   11phy    C21  285   0.183   1.925   2.527 -0.1644  0.1088  0.0689
   11phy    C20  286   0.051   1.975   2.475  0.1255 -0.0721  0.7079
   11phy    C18  287  -0.080   1.969   2.570 -0.2536 -0.1522  0.2337
   11phy    O01  288  -0.070   2.060   2.675 -0.3416 -0.3379  0.0748
   11phy    H01  289  -0.149   2.055   2.726 -0.5681 -0.7848 -0.3197
   11phy    C19  290  -0.184   2.038   2.474  0.3421  0.3241  0.2173
   11phy    C13  291  -0.134   1.828   2.622  0.2598 -0.0855  0.0204
   11phy     H3  292  -0.113   1.748   2.547 -1.8318 -0.2856 -0.4097
   11phy    O33  293  -0.281   1.816   2.629  0.1121 -0.1117 -0.2127
   11phy    H1B  294  -0.320   1.741   2.589 -1.0540  0.6214 -0.4818
   11phy    C12  295  -0.073   1.780   2.756  0.0944 -0.0363 -0.1921
   11phy    O11  296  -0.098   1.850   2.874  0.9640  0.0189  0.6619
   11phy    H1A  297  -0.064   1.804   2.948  0.7899 -1.5840 -0.2147
   12phy    C35  298   1.297   1.506   1.940 -0.1132 -0.3360 -0.0253
   12phy    C33  299   1.263   1.357   1.936 -0.3497  0.0521 -0.0723
   12phy    C34  300   1.301   1.308   1.800 -0.1024  0.5445 -0.0536
   12phy    C32  301   1.330   1.284   2.050 -0.2174  0.2903 -0.1725
   12phy    C31  302   1.216   1.222   2.138  0.0048  0.1270 -0.0344
   12phy    C30  303   1.264   1.176   2.279 -0.2345 -0.0247  0.0810
   12phy    C28  304   1.144   1.134   2.371 -0.0332  0.3556  0.0716
   12phy    C29  305   1.139   0.979   2.394  0.4015 -0.5016  0.0175
   12phy    C27  306   1.135   1.209   2.505 -0.6393  0.5341 -0.3405
   12phy    C26  307   1.000   1.276   2.532  0.3897 -0.0547 -0.3187
   12phy    C25  308   0.985   1.325   2.674  0.3221 -0.6064 -0.5301
   12phy    C23  309   0.838   1.381   2.693  0.1792 -0.1779 -0.7088
   12phy    C24  310   0.740   1.283   2.761 -0.2732 -0.3371  0.2157
   12phy    C22  311   0.835   1.511   2.774 -0.2904  0.0186 -0.0157
   12phy    C21  312   0.741   1.620   2.723  0.0373  0.1252  0.0600
   12phy    C20  313   0.730   1.745   2.814  0.2033  0.9287 -0.0267
   12phy    C18  314   0.626   1.755   2.933  0.8761  0.5298 -0.6202
   12phy    O01  315   0.656   1.657   3.038  0.5810 -0.3239 -0.2995
   12phy    H01  316   0.741   1.674   3.076  0.7314  1.0783 -1.1921
   12phy    C19  317   0.661   1.896   2.994 -0.0463  0.3491 -0.1928
   12phy    C13  318   0.469   1.749   2.899 -0.1476 -0.6220 -0.5157
   12phy     H3  319   0.445   1.805   2.805 -1.0616 -0.5112 -0.2269
   12phy    O33  320   0.382   1.820   2.987  0.2207 -0.2832  0.2522
   12phy    H1B  321   0.356   1.770   3.062 -2.7716 -0.3081 -0.6867
   12phy    C12  322   0.415   1.605   2.888  0.4931 -0.0954 -0.2406
   12phy    O11  323   0.428   1.519   3.002 -0.1051  0.4003  0.2410
   12phy    H1A  324   0.519   1.524   3.024 -0.3440 -1.3738  1.9019
   13phy    C35  325   0.878   3.168   2.638 -0.2244 -0.6929 -0.0091
   13phy    C33  326   0.793   3.229   2.528  0.4741  0.5685  0.0536
   13phy    C34  327   0.880   3.325   2.442  0.0741 -0.1341 -0.2063
   13phy    C32  328   0.715   3.124   2.448 -0.7830 -1.2293 -0.6745
   13phy    C31  329   0.572   3.174   2.402 -0.0375 -0.5172  0.4576
   13phy    C30  330   0.493   3.092   2.302 -0.8063 -0.1341  0.3841
   13phy    C28  331   0.351   3.131   2.261 -0.0256  0.0444  0.3412
   13phy    C29  332   0.374   3.179   2.115  0.8561  0.1810 -0.2028
   13phy    C27  333   0.255   3.013   2.258 -0.8689  1.2434 -0.2011
   13phy    C26  334   0.117   3.040   2.316 -0.1285 -0.2308 -0.0197
   13phy    C25  335   0.017   2.925   2.296 -0.2991  0.6082 -0.7188
   13phy    C23  336  -0.131   2.948   2.328  0.3398  0.6127  0.1850
   13phy    C24  337  -0.210   2.924   2.194 -0.2280  0.3985 -0.4501
   13phy    C22  338  -0.181   2.841   2.433 -0.3511 -0.6422  0.0271
   13phy    C21  339  -0.215   2.892   2.573  0.6846  0.5741  0.2019
   13phy    C20  340  -0.240   2.780   2.677 -0.4543  0.3102  0.3269
   13phy    C18  341  -0.286   2.820   2.822  0.6032  0.0654  0.0563
   13phy    O01  342  -0.417   2.870   2.813  0.8286 -0.5682  0.1362
   13phy    H01  343  -0.429   2.947   2.761 -0.5382 -1.6065 -1.1913
   13phy    C19  344  -0.290   2.681   2.892 -0.8599 -0.4826 -0.1499
   13phy    C13  345  -0.192   2.929   2.899 -0.2820  0.4895 -0.3324
   13phy     H3  346  -0.173   3.016   2.831 -0.9398  0.2868 -0.7879
   13phy    O33  347  -0.060   2.877   2.913 -0.3249  0.3562 -0.0423
   13phy    H1B  348  -0.033   2.856   3.000 -0.6039  1.3837  0.3094
   13phy    C12  349  -0.241   3.000   3.032  0.3156  0.3947 -0.3473
   13phy    O11  350  -0.285   2.921   3.139 -0.1556 -0.2486  0.0332
   13phy    H1A  351  -0.311   2.978   3.209  1.5628 -0.7064  1.0992
   14phy    C35  352   1.198   4.575   0.820 -0.4066 -0.4725  0.5177
   14phy    C33  353   1.229   4.425   0.832  0.1911 -0.0648  0.7960
   14phy    C34  354   1.370   4.406   0.906 -0.3946 -0.3339 -0.0362
   14phy    C32  355   1.114   4.362   0.915  0.0003 -0.4059 -0.4942
   14phy    C31  356   1.039   4.239   0.871  0.7505 -0.4505 -0.6708
   14phy    C30  357   0.908   4.211   0.952 -0.4663 -0.0721 -0.2315
   14phy    C28  358   0.857   4.066   0.944 -0.0055  0.1239 -0.7242
   14phy    C29  359   0.900   3.999   1.069  0.6923  0.1348 -0.5541
   14phy    C27  360   0.709   4.065   0.899  0.5213 -0.1106  0.2783
   14phy    C26  361   0.686   3.935   0.821  0.5472 -0.3316 -0.0736
   14phy    C25  362   0.545   3.909   0.771  0.1465 -0.2767 -0.0062
   14phy    C23  363   0.525   3.769   0.714  0.8713 -0.1682 -0.0236
   14phy    C24  364   0.470   3.661   0.807 -0.2834  0.3904  0.2434
   14phy    C22  365   0.430   3.781   0.593 -0.4599 -0.0602 -0.1945
   14phy    C21  366   0.467   3.707   0.465 -0.2621 -0.9192 -0.0780
   14phy    C20  367   0.363   3.757   0.361 -0.1442  0.4622 -0.3398
   14phy    C18  368   0.356   3.710   0.208  0.1335 -0.5792  0.8740
   14phy    O01  369   0.485   3.721   0.137  0.0986 -0.4404 -0.1522
   14phy    H01  370   0.514   3.801   0.176 -0.0722  0.7642 -2.3000
   14phy    C19  371   0.268   3.822   0.146  0.9168 -0.0295  0.7829
   14phy    C13  372   0.309   3.556   0.195  0.2140 -0.1610 -0.4996
   14phy     H3  373   0.252   3.534   0.289 -0.9725 -1.1750 -1.4202
   14phy    O33  374   0.202   3.525   0.104  0.5117 -0.4994 -0.1784
   14phy    H1B  375   0.245   3.507   0.023 -0.2510  1.2951 -1.0360
   14phy    C12  376   0.399   3.427   0.218  0.5238 -0.0898  0.4867
   14phy    O11  377   0.489   3.389   0.114 -0.5915 -0.3407 -0.0966
   14phy    H1A  378   0.553   3.458   0.118 -2.1035  1.1443 -0.6440
   15phy    C35  379   0.321   4.462   1.773  0.3905  0.5556 -0.0085
   15phy    C33  380   0.193   4.535   1.737  0.1447  0.1838  0.0489
   15phy    C34  381   0.187   4.553   1.591 -0.1430  0.1138  0.7609
   15phy    C32  382   0.071   4.446   1.775 -0.0095  0.4125  0.0458
   15phy    C31  383  -0.009   4.507   1.890 -0.1087  0.4953 -0.6590
   15phy    C30  384  -0.139   4.422   1.922  0.4692 -0.1040  0.5545
   15phy    C28  385  -0.219   4.468   2.052 -0.3090  0.0093 -0.3747
   15phy    C29  386  -0.368   4.477   2.027  0.4741  0.0221  0.1854
   15phy    C27  387  -0.197   4.378   2.173  0.2804 -0.0433  0.0565
   15phy    C26  388  -0.118   4.439   2.287  0.3317 -0.1577 -0.9821
   15phy    C25  389  -0.096   4.369   2.421  0.0064 -0.3113 -0.0154
   15phy    C23  390   0.000   4.443   2.519 -0.1913 -0.0080 -0.1865
   15phy    C24  391  -0.067   4.547   2.605 -0.0665  0.0363  0.4243
   15phy    C22  392   0.061   4.333   2.605 -0.0031  0.2414  1.2339
   15phy    C21  393   0.206   4.359   2.658  0.7035 -0.2258 -0.2983
   15phy    C20  394   0.249   4.252   2.758  0.0560 -0.6349 -0.4377
   15phy    C18  395   0.377   4.298   2.838  0.2128 -0.1077 -0.7809
   15phy    O01  396   0.368   4.439   2.880  0.0002  0.0184 -0.5510
   15phy    H01  397   0.349   4.453   2.971  2.1480 -0.2443 -0.0178
   15phy    C19  398   0.347   4.224   2.971  0.9074  0.3371  0.1199
   15phy    C13  399   0.528   4.268   2.784  0.2160 -0.5320  0.7303
   15phy     H3  400   0.534   4.158   2.762 -1.5745 -0.2608 -1.5083
   15phy    O33  401   0.621   4.282   2.892 -0.6410 -0.0191 -0.0488
   15phy    H1B  402   0.582   4.343   2.951 -3.2532  0.8130 -2.3634
   15phy    C12  403   0.588   4.340   2.654  0.0463 -0.1295 -0.1916
   15phy    O11  404   0.509   4.338   2.539  0.2173  0.0240  0.0661
   15phy    H1A  405   0.493   4.425   2.509  1.9561  0.0497 -0.9020
   16phy    C35  406   4.642   3.919   1.473  0.0057  0.2435  0.1867
   16phy    C33  407   4.688   4.019   1.371  0.0899  0.9763  0.7691
   16phy    C34  408   4.664   3.949   1.240 -0.1318  0.2589 -0.5833
   16phy    C32  409   4.596   4.142   1.375 -0.1611  0.2175  0.6388
   16phy    C31  410   4.650   4.270   1.442  0.1086 -0.1321 -0.0380
   16phy    C30  411   4.550   4.394   1.432  0.1526  0.1372 -0.1188
   16phy    C28  412   4.605   4.515   1.516 -0.2800  0.1463  0.4139
   16phy    C29  413   4.666   4.632   1.424  0.1760 -0.4757  0.3979
   16phy    C27  414   4.490   4.581   1.599 -0.3845 -0.4486  0.2932
   16phy    C26  415   4.529   4.626   1.739  0.5034  0.3285 -0.5146
   16phy    C25  416   4.414   4.692   1.810  1.2254  0.0249  0.0120
   16phy    C23  417   4.417   4.747   1.954  0.0468 -0.1324 -0.3721
   16phy    C24  418   4.297   4.840   1.964  0.0366  0.2456  0.1167
   16phy    C22  419   4.393   4.637   2.057 -0.4771  0.7490  0.1362
   16phy    C21  420   4.470   4.644   2.183 -0.2052  0.1829 -0.2680
   16phy    C20  421   4.426   4.538   2.280 -0.5696  1.0474  0.0220
   16phy    C18  422   4.477   4.527   2.424  0.1901  0.2230 -0.6276
   16phy    O01  423   4.423   4.637   2.502 -0.3681  0.4643 -0.1010
   16phy    H01  424   4.377   4.692   2.442  0.1693  0.9507 -0.0742
   16phy    C19  425   4.389   4.410   2.478 -0.1574 -0.4800 -0.5449
   16phy    C13  426   4.633   4.495   2.450  0.3917  0.1274 -0.0465
   16phy     H3  427   4.663   4.424   2.369 -1.6344 -1.7957  0.7729
   16phy    O33  428   4.675   4.422   2.563 -0.1421 -0.0890 -0.5271
   16phy    H1B  429   4.657   4.478   2.637 -1.2663  0.6807 -1.3477
   16phy    C12  430   4.725   4.624   2.441 -0.3454  0.2486  0.4066
   16phy    O11  431   4.728   4.704   2.552  0.1178 -0.6543  0.1848
   16phy    H1A  432   4.776   4.652   2.613  1.3058 -0.8084 -0.8654
   17phy    C35  433   3.779   3.058   2.265 -0.2045 -0.1106 -0.0415
   17phy    C33  434   3.856   3.007   2.147 -0.9171 -0.0051  0.4395
   17phy    C34  435   3.785   2.883   2.094 -0.2255  0.4195 -0.1291
   17phy    C32  436   3.875   3.104   2.032 -0.2685  0.1001 -0.0186
   17phy    C31  437   4.012   3.155   2.006  0.1554 -0.2879 -0.1704
   17phy    C30  438   4.003   3.289   1.929  0.0756  0.1724 -0.4751
   17phy    C28  439   4.138   3.360   1.890 -0.0737  0.5020  0.4035
   17phy    C29  440   4.188   3.314   1.755 -0.1443  0.1081  0.6316
   17phy    C27  441   4.125   3.512   1.888 -0.3063 -0.2524 -0.8861
   17phy    C26  442   4.159   3.570   2.028  0.7214  0.1897 -0.6949
   17phy    C25  443   4.138   3.722   2.040 -0.1936  0.0277 -0.0883
   17phy    C23  444   4.194   3.789   2.170 -0.0128  0.0426  0.2279
   17phy    C24  445   4.247   3.929   2.136  0.2775 -0.3679  0.2322
   17phy    C22  446   4.082   3.806   2.274  0.8795  0.2522  0.9118
   17phy    C21  447   4.109   3.740   2.416  0.1322 -0.1105  0.2886
   17phy    C20  448   4.001   3.764   2.526  0.3907 -0.0513  0.8981
   17phy    C18  449   4.010   3.676   2.655  0.0161 -0.9025 -0.1839
   17phy    O01  450   4.145   3.667   2.705  0.7912 -0.5437  0.4876
   17phy    H01  451   4.185   3.752   2.710 -0.3816  0.0615 -0.1429
   17phy    C19  452   3.929   3.769   2.751 -0.7497 -0.0583  0.3100
   17phy    C13  453   3.951   3.524   2.653  0.0274  0.5164  0.4990
   17phy     H3  454   3.853   3.526   2.598  0.1575  2.9345  0.2376
   17phy    O33  455   3.912   3.473   2.782  0.0575 -0.3759  0.3110
   17phy    H1B  456   3.985   3.478   2.840  0.6836 -2.1389 -0.2479
   17phy    C12  457   4.037   3.415   2.582  0.0636  0.3577  0.2862
   17phy    O11  458   4.159   3.380   2.641 -0.0373 -0.2662  0.0669
   17phy    H1A  459   4.227   3.438   2.612  1.5215 -1.9377  0.2040
   18phy    C35  460   0.273   2.184   1.273  0.2102 -0.3073 -0.6955
   18phy    C33  461   0.219   2.263   1.388  0.0817  0.0502 -0.5305
   18phy    C34  462   0.255   2.184   1.517  0.8147 -0.7712 -0.2430
   18phy    C32  463   0.271   2.412   1.404  0.3140  0.3771  0.0785
   18phy    C31  464   0.228   2.521   1.311 -0.1591  0.2943 -0.3422
   18phy    C30  465   0.247   2.669   1.347 -0.6586  0.0101  0.2953
   18phy    C28  466   0.163   2.764   1.263 -0.0991 -0.5427  0.1477
   18phy    C29  467   0.027   2.791   1.321 -0.3147 -0.4754 -0.2040
   18phy    C27  468   0.243   2.891   1.226  0.0480 -0.1475 -0.4699
   18phy    C26  469   0.246   2.935   1.078  0.0365 -0.4506 -0.6998
   18phy    C25  470   0.347   3.047   1.053 -0.8936 -0.0352 -0.9160
   18phy    C23  471   0.367   3.092   0.907 -1.0192 -0.1879 -0.3619
   18phy    C24  472   0.451   3.215   0.920 -0.0893  0.4430  0.2511
   18phy    C22  473   0.461   2.997   0.824 -0.0395 -0.0529  0.2941
   18phy    C21  474   0.395   2.946   0.693  0.1441  0.2883 -0.4372
   18phy    C20  475   0.495   2.864   0.616  0.8534  0.3705  0.2601
   18phy    C18  476   0.454   2.784   0.484 -0.5063  0.5831 -0.4831
   18phy    O01  477   0.310   2.769   0.471  0.4243  0.8239  0.6058
   18phy    H01  478   0.299   2.706   0.403 -0.0051  0.6104  0.8694
   18phy    C19  479   0.496   2.641   0.523  0.0090  0.3120 -0.1918
   18phy    C13  480   0.510   2.844   0.342  0.3035  0.2187  0.6055
   18phy     H3  481   0.609   2.888   0.372 -0.1859  0.4890  1.9201
   18phy    O33  482   0.557   2.754   0.242  0.0003  0.1648  0.0279
   18phy    H1B  483   0.490   2.716   0.188 -0.6334  1.9460 -0.5129
   18phy    C12  484   0.461   2.980   0.278  0.3511  0.0442  1.0869
   18phy    O11  485   0.369   2.963   0.165  0.9203  0.0317 -0.3513
   18phy    H1A  486   0.407   3.001   0.088  1.9343 -0.8440 -0.3085
   19phy    C35  487   4.490   3.017   1.074  0.1659  0.6844 -0.2391
   19phy    C33  488   4.347   3.009   1.028  0.1631  0.4396 -0.6065
   19phy    C34  489   4.280   2.883   1.089 -0.7584 -0.6759  0.3639
   19phy    C32  490   4.277   3.140   1.055  0.5255  0.3511  0.6028
   19phy    C31  491   4.185   3.185   0.938 -0.1556 -0.3468  0.1328
   19phy    C30  492   4.136   3.329   0.953 -0.5296 -0.2937  0.0222
   19phy    C28  493   4.055   3.396   0.844  0.0527 -0.3738  0.0247
   19phy    C29  494   3.908   3.423   0.882 -0.2697 -0.1423 -0.0205
   19phy    C27  495   4.123   3.527   0.806  0.2642  0.0006  0.0135
   19phy    C26  496   4.186   3.512   0.672 -0.3541 -0.0928 -0.0953
   19phy    C25  497   4.292   3.610   0.618 -0.4950  0.7820 -0.2927
   19phy    C23  498   4.321   3.597   0.465 -0.2856 -0.2140 -0.5635
   19phy    C24  499   4.267   3.715   0.387  0.4840  1.1308 -0.1905
   19phy    C22  500   4.473   3.571   0.454 -0.7063  0.8627  0.3314
   19phy    C21  501   4.523   3.491   0.335 -0.4623 -0.0678 -0.0773
   19phy    C20  502   4.680   3.474   0.310 -0.1206  0.1671  0.6071
   19phy    C18  503   4.722   3.369   0.193 -0.1507  0.8358 -0.4195
   19phy    O01  504   4.676   3.240   0.226  0.2110 -0.0208  0.0014
   19phy    H01  505   4.732   3.185   0.277  0.0110 -0.4139 -0.1950
   19phy    C19  506   4.871   3.362   0.223  0.4885 -0.9170  0.2491
   19phy    C13  507   4.684   3.415   0.042 -0.1983  0.1944 -0.4992
   19phy     H3  508   4.572   3.410   0.033 -0.0917  0.4541 -2.2075
   19phy    O33  509   4.703   3.557   0.022  0.0834  0.1536  0.3071
   19phy    H1B  510   4.788   3.567  -0.016  0.0442 -3.8430 -1.3246
   19phy    C12  511   4.688   3.334  -0.087 -0.5915 -0.5400 -1.4938
   19phy    O11  512   4.806   3.346  -0.166  0.5156  0.2977 -0.1399
   19phy    H1A  513   4.805   3.433  -0.201 -0.2520  0.0248 -0.8434
   20phy    C35  514   4.030   0.995   1.395 -0.1199 -0.3027  0.1332
   20phy    C33  515   4.043   0.908   1.271  0.1496 -0.0847  0.6252
   20phy    C34  516   4.045   0.994   1.148 -0.2348 -0.0395  0.8375
   20phy    C32  517   4.163   0.808   1.276  0.5990  0.2927 -0.1928
   20phy    C31  518   4.122   0.668   1.310  0.3520  0.2066  0.3448
   20phy    C30  519   4.235   0.571   1.341 -0.2879 -0.1045 -0.7055
   20phy    C28  520   4.179   0.440   1.402 -0.5603 -0.3713 -0.5345
   20phy    C29  521   4.212   0.325   1.311  1.0888 -0.4025  0.2070
   20phy    C27  522   4.243   0.407   1.538 -0.8476  0.3915  0.6394
   20phy    C26  523   4.143   0.410   1.649 -0.2118 -0.3852  0.2038
   20phy    C25  524   4.184   0.359   1.788 -0.7994 -0.0867 -0.0373
   20phy    C23  525   4.065   0.376   1.889  0.0331 -0.0219  0.2980
   20phy    C24  526   3.974   0.254   1.873 -0.1999  0.9948 -0.2596
   20phy    C22  527   4.137   0.395   2.025 -0.5561  0.1264 -0.2880
   20phy    C21  528   4.054   0.449   2.138 -0.0558  0.0213  0.0071
   20phy    C20  529   4.134   0.468   2.273 -0.7731  0.4675  0.5107
   20phy    C18  530   4.059   0.548   2.383  0.1730 -0.1050  0.3261
   20phy    O01  531   3.926   0.494   2.402  0.5223 -0.4542 -0.1187
   20phy    H01  532   3.931   0.401   2.388  0.2946 -0.3345 -1.0874
   20phy    C19  533   4.131   0.493   2.507  0.4289 -0.2415  0.1256
   20phy    C13  534   4.054   0.711   2.351 -0.1724  0.1172  0.0067
   20phy     H3  535   4.006   0.730   2.251 -0.6173  0.4811  0.2842
   20phy    O33  536   4.182   0.767   2.327 -0.1666 -0.0434 -0.1793
   20phy    H1B  537   4.251   0.724   2.374  0.1634  0.6512 -0.0308
   20phy    C12  538   3.968   0.796   2.452  0.0150 -0.6130  0.1342
   20phy    O11  539   3.946   0.932   2.423  0.0548  0.2212  0.5852
   20phy    H1A  540   3.868   0.959   2.467 -1.6044 -4.4428  1.0577
   21phy    C35  541   0.545   3.708   1.148  0.2662 -0.1927  0.3825
   21phy    C33  542   0.452   3.742   1.258  0.0262 -0.0880  0.0495
   21phy    C34  543   0.470   3.641   1.365 -0.3244 -0.2169  0.4923
   21phy    C32  544   0.478   3.882   1.315  0.1920 -0.1831  0.3579
   21phy    C31  545   0.418   3.993   1.224  0.1937  0.4026  0.2956
   21phy    C30  546   0.451   4.133   1.276  0.2105 -0.3435 -0.4409
   21phy    C28  547   0.372   4.247   1.210  0.3935  0.3344 -0.0059
   21phy    C29  548   0.332   4.342   1.320  0.0320 -0.2036  0.1987
   21phy    C27  549   0.457   4.331   1.113 -0.8056 -0.3057  0.4325
   21phy    C26  550   0.407   4.363   0.974  0.3562 -0.0304  0.0783
   21phy    C25  551   0.492   4.473   0.912 -0.6387 -0.9005  0.0479
   21phy    C23  552   0.500   4.486   0.757 -0.4174  0.1269 -0.4697
   21phy    C24  553   0.510   4.634   0.719 -0.1472 -0.5311  0.1902
   21phy    C22  554   0.628   4.410   0.706  0.5286 -0.1517 -0.1534
   21phy    C21  555   0.612   4.346   0.570  0.6487  0.1543  0.5171
   21phy    C20  556   0.743   4.302   0.513 -0.6076  0.8932  0.1986
   21phy    C18  557   0.751   4.177   0.417  0.6868 -0.4627  0.3561
   21phy    O01  558   0.678   4.071   0.481 -0.4893  0.3528  0.4068
   21phy    H01  559   0.716   4.074   0.567 -0.5460 -0.4833  0.4667
   21phy    C19  560   0.902   4.145   0.409 -0.0931 -0.0916 -0.3621
   21phy    C13  561   0.684   4.200   0.267  0.0890 -0.3761 -0.5021
   21phy     H3  562   0.578   4.225   0.291  0.4379 -0.3754  1.1455
   21phy    O33  563   0.725   4.322   0.206  0.4746  0.1861  0.1497
   21phy    H1B  564   0.816   4.309   0.186  0.6743  0.9362  0.5209
   21phy    C12  565   0.627   4.093   0.174 -0.1603  0.2519 -0.1554
   21phy    O11  566   0.587   3.974   0.237  0.6313  0.3804 -0.5401
   21phy    H1A  567   0.600   3.982   0.329 -0.3889 -1.4585 -0.1902
   22phy    C35  568   2.303   3.882   1.698 -0.1622  0.9868  0.2044
   22phy    C33  569   2.216   3.813   1.596  0.2702 -0.6923  0.3111
   22phy    C34  570   2.179   3.677   1.635 -0.1903 -0.0608 -0.0559
   22phy    C32  571   2.101   3.907   1.554 -0.2634  0.9340 -0.4262
   22phy    C31  572   2.061   3.901   1.404  0.1780  0.6135  0.7152
   22phy    C30  573   1.941   3.993   1.371 -0.2296 -0.2541 -0.3130
   22phy    C28  574   1.903   4.007   1.219 -0.1419 -0.2166  0.7064
   22phy    C29  575   1.773   4.093   1.210 -0.0147  0.2381 -0.1022
   22phy    C27  576   2.008   4.073   1.130 -0.0191 -0.1050  0.0879
   22phy    C26  577   2.105   3.989   1.056 -0.7643  0.0878 -0.5606
   22phy    C25  578   2.204   4.050   0.955  0.2955  0.4794 -0.0683
   22phy    C23  579   2.246   3.963   0.837 -0.1142 -0.0026  0.1097
   22phy    C24  580   2.145   3.967   0.721 -0.4585  0.0038  0.2170
   22phy    C22  581   2.375   4.035   0.791 -0.3481  0.2137  0.0545
   22phy    C21  582   2.486   3.930   0.768 -0.0772 -0.2497  0.2136
   22phy    C20  583   2.627   3.983   0.791 -0.8763 -0.4098  0.4461
   22phy    C18  584   2.754   3.897   0.754  0.4701 -0.3025  0.2633
   22phy    O01  585   2.746   3.773   0.832 -0.1023 -0.7057  0.5868
   22phy    H01  586   2.720   3.792   0.920  1.4208  3.7143  0.3330
   22phy    C19  587   2.881   3.968   0.809  0.2709  0.0767  0.2315
   22phy    C13  588   2.774   3.874   0.595  0.3844 -0.1417  0.7823
   22phy     H3  589   2.672   3.852   0.555  0.5780 -2.4363  1.3910
   22phy    O33  590   2.805   3.982   0.511 -0.6317  0.2636  0.2619
   22phy    H1B  591   2.759   4.060   0.533 -0.4205  0.7682 -1.0120
   22phy    C12  592   2.817   3.728   0.537  0.3430 -0.6089  0.2145
   22phy    O11  593   2.781   3.626   0.623 -0.0845  0.2282  0.4588
   22phy    H1A  594   2.810   3.655   0.707 -1.5705  1.1466  0.6965
   23phy    C35  595   2.215   4.228   2.185  0.6312  0.3262 -0.1560
   23phy    C33  596   2.176   4.146   2.065  0.5492  0.1151 -0.5207
   23phy    C34  597   2.289   4.154   1.965  0.0429  0.4216  0.5397
   23phy    C32  598   2.126   4.010   2.118 -0.3154 -0.0830 -0.9152
   23phy    C31  599   2.049   3.925   2.009 -0.2411 -0.5481  0.0681
   23phy    C30  600   1.996   3.791   2.064 -0.2311  0.2833  0.2452
   23phy    C28  601   1.931   3.694   1.965 -0.0373 -0.8590  0.2171
   23phy    C29  602   1.988   3.558   1.977 -0.0382 -0.0902 -0.1418
   23phy    C27  603   1.776   3.678   1.988 -0.0608  0.3845  0.0817
   23phy    C26  604   1.690   3.789   1.927  0.4215  0.0195  0.1759
   23phy    C25  605   1.541   3.741   1.920  0.0254 -0.1111 -0.2903
   23phy    C23  606   1.432   3.838   1.869 -0.8020  0.2304 -0.0306
   23phy    C24  607   1.440   3.874   1.720 -0.6153  0.3141 -0.5076
   23phy    C22  608   1.285   3.795   1.905 -0.1011 -0.0938 -0.4061
   23phy    C21  609   1.222   3.866   2.023 -0.1812 -0.0822 -0.0395
   23phy    C20  610   1.073   3.835   2.034 -0.1877 -0.0057 -0.2135
   23phy    C18  611   0.997   3.861   2.172 -0.7148  0.6582 -0.0053
   23phy    O01  612   0.999   3.993   2.223 -0.0514 -0.1538  0.4176
   23phy    H01  613   1.087   4.024   2.231  0.0252  0.5556 -2.3616
   23phy    C19  614   0.851   3.842   2.116 -0.3841  0.2705 -0.8028
   23phy    C13  615   1.030   3.753   2.294  0.5595 -0.3174  0.3178
   23phy     H3  616   1.022   3.651   2.249 -0.4789  0.0314 -0.3234
   23phy    O33  617   0.927   3.741   2.393  0.1840 -0.1080 -0.2928
   23phy    H1B  618   0.901   3.823   2.430 -0.8519  0.8066 -2.8072
   23phy    C12  619   1.166   3.763   2.365  0.4015  0.3676 -0.1537
   23phy    O11  620   1.171   3.831   2.487 -0.8362 -0.1685  0.2683
   23phy    H1A  621   1.089   3.843   2.530 -2.6669 -1.2876 -2.6395
   24phy    C35  622   0.287   0.633   1.522 -0.1698  0.1508  0.2844
   24phy    C33  623   0.294   0.553   1.387  0.5374 -0.5132 -0.1610
   24phy    C34  624   0.414   0.594   1.308  0.5599  0.1386 -0.4961
   24phy    C32  625   0.298   0.398   1.410 -0.3744  0.5484  0.0494
   24phy    C31  626   0.174   0.323   1.359  0.1220 -0.3080  0.6823
   24phy    C30  627   0.187   0.171   1.370  0.4381 -0.3148  0.3979
   24phy    C28  628   0.064   0.086   1.319 -0.8676 -0.4740 -0.0937
   24phy    C29  629   0.093   0.031   1.180 -0.3821 -0.1579  0.5114
   24phy    C27  630   0.022  -0.033   1.406 -0.3710 -0.0679  0.2168
   24phy    C26  631  -0.058   0.005   1.533 -0.3990 -0.3687  0.2007
   24phy    C25  632  -0.122  -0.121   1.599  0.1024  0.5160  0.3633
   24phy    C23  633  -0.165  -0.096   1.742  0.1378  0.0015 -0.1553
   24phy    C24  634  -0.318  -0.083   1.753 -0.1877 -0.1340 -0.2145
   24phy    C22  635  -0.118  -0.210   1.833 -0.7757 -0.2143  0.1837
   24phy    C21  636  -0.024  -0.171   1.950 -0.2377 -0.2658 -0.5982
   24phy    C20  637  -0.053  -0.250   2.075  0.1470  0.0193  0.3653
   24phy    C18  638   0.049  -0.256   2.193  0.4725 -0.0853 -0.1553
   24phy    O01  639   0.103  -0.127   2.239  0.3323 -0.1829  0.0373
   24phy    H01  640   0.032  -0.066   2.246  1.0453  0.7237 -0.4916
   24phy    C19  641  -0.045  -0.299   2.315 -0.0709  0.0960 -0.4055
   24phy    C13  642   0.172  -0.364   2.178  0.2539 -0.3744 -0.5389
   24phy     H3  643   0.136  -0.462   2.138  0.9021 -0.5307 -0.7482
   24phy    O33  644   0.229  -0.407   2.297 -0.2078  0.4427  0.4479
   24phy    H1B  645   0.244  -0.328   2.345  1.2047 -0.8017  2.1776
   24phy    C12  646   0.289  -0.314   2.082 -0.7865 -0.1073 -0.7356
   24phy    O11  647   0.347  -0.194   2.114 -0.6726 -0.2191  1.2700
   24phy    H1A  648   0.288  -0.155   2.176 -1.9312  3.3775 -1.8110
   25phy    C35  649   1.017   0.194   0.555 -0.2412 -0.0047  0.2100
   25phy    C33  650   0.928   0.102   0.474 -0.2702 -0.0596 -0.0403
   25phy    C34  651   0.853   0.184   0.372  0.2108 -0.1743 -0.1010
   25phy    C32  652   1.015  -0.009   0.421 -0.4461 -0.4393 -0.0204
   25phy    C31  653   0.943  -0.142   0.423  0.3120 -0.6640 -0.3123
   25phy    C30  654   1.023  -0.257   0.365  0.0377  0.4569  0.1550
   25phy    C28  655   0.996  -0.402   0.413  0.2363 -0.3954 -0.6966
   25phy    C29  656   0.860  -0.461   0.374 -0.0028  0.3168  0.0952
   25phy    C27  657   1.103  -0.490   0.346 -0.0586  0.0446  0.7273
   25phy    C26  658   1.240  -0.512   0.411  0.3876 -0.1132 -0.1259
   25phy    C25  659   1.312  -0.629   0.341 -0.1121 -0.2501  0.6407
   25phy    C23  660   1.457  -0.664   0.384  0.3712  0.6458 -0.1482
   25phy    C24  661   1.452  -0.755   0.506 -0.3950 -0.3092  0.0526
   25phy    C22  662   1.543  -0.739   0.283  0.2519 -0.4533  0.3516
   25phy    C21  663   1.654  -0.657   0.216  0.4332  0.2379 -0.0193
   25phy    C20  664   1.704  -0.727   0.091  0.1381  0.1629  0.4522
   25phy    C18  665   1.808  -0.674  -0.010 -0.3876 -1.3343  0.1587
   25phy    O01  666   1.747  -0.554  -0.058 -0.2478 -0.4986  0.1985
   25phy    H01  667   1.663  -0.572  -0.094 -0.1055 -0.3402 -0.2199
   25phy    C19  668   1.813  -0.769  -0.127  0.1220  0.0633 -0.0380
   25phy    C13  669   1.958  -0.639   0.048  0.1773  0.3123  0.4587
   25phy     H3  670   1.933  -0.581   0.141  0.2631  1.0359  0.0450
   25phy    O33  671   2.024  -0.749   0.112 -0.7949 -0.1231  0.4558
   25phy    H1B  672   2.086  -0.788   0.054  0.1232  1.7056  0.1528
   25phy    C12  673   2.050  -0.526  -0.015  0.2773  0.2643  0.3818
   25phy    O11  674   1.986  -0.443  -0.107 -0.4600 -0.6608 -0.0945
   25phy    H1A  675   1.895  -0.457  -0.090 -0.5109  1.5266  1.8427
   26phy    C35  676   1.071   4.313   2.004 -0.2749 -0.5337 -0.7531
   26phy    C33  677   1.184   4.300   1.905  0.2251 -0.0603 -0.0490
   26phy    C34  678   1.161   4.185   1.816 -0.5001 -0.0251  0.1276
   26phy    C32  679   1.215   4.438   1.846 -0.3823 -0.4542 -0.4820
   26phy    C31  680   1.361   4.476   1.861 -0.2367 -0.0367 -0.2350
   26phy    C30  681   1.382   4.608   1.790  0.0899  0.4386 -0.4785
   26phy    C28  682   1.522   4.667   1.821  0.6611  0.6321 -0.2017
   26phy    C29  683   1.601   4.660   1.688 -0.0505 -0.4586 -0.7952
   26phy    C27  684   1.501   4.812   1.862  0.3148 -0.0626  0.8391
   26phy    C26  685   1.556   4.867   1.994  0.2385 -0.3504 -0.0392
   26phy    C25  686   1.598   5.013   1.994 -0.6079 -0.0535  1.1627
   26phy    C23  687   1.660   5.069   2.125  0.5515 -0.4020 -0.6238
   26phy    C24  688   1.798   5.136   2.107  0.0674  0.3925  0.2170
   26phy    C22  689   1.562   5.176   2.170  0.1903  0.0595 -0.2964
   26phy    C21  690   1.508   5.159   2.322  0.1161  0.1856  0.4653
   26phy    C20  691   1.413   5.273   2.354  0.3110 -0.0533 -0.0894
   26phy    C18  692   1.306   5.265   2.468 -0.3000 -0.5877 -0.2982
   26phy    O01  693   1.383   5.228   2.587 -0.3697  0.0946  0.5489
   26phy    H01  694   1.472   5.249   2.572 -0.8404  1.5990 -0.2791
   26phy    C19  695   1.263   5.411   2.505 -0.1450  0.2140 -0.7665
   26phy    C13  696   1.189   5.153   2.443  0.0510  1.0592  0.7519
   26phy     H3  697   1.232   5.071   2.380  0.4450  0.1359  2.1774
   26phy    O33  698   1.086   5.198   2.352  0.2971  0.0912  0.2754
   26phy    H1B  699   1.034   5.131   2.311  0.0858  0.2668  0.2543
   26phy    C12  700   1.119   5.073   2.562  0.2602  0.3961 -0.3537
   26phy    O11  701   1.028   4.970   2.522 -0.4509  0.1366  0.0508
   26phy    H1A  702   1.065   4.929   2.447  0.2994 -2.6347  1.7728
   27phy    C35  703   1.150   0.717   0.063  0.0077  0.1724 -0.1553
   27phy    C33  704   1.150   0.712   0.218  0.2424 -0.0935  0.1346
   27phy    C34  705   1.020   0.781   0.265  0.2814  0.0364 -0.2899
   27phy    C32  706   1.157   0.569   0.268 -0.7315  0.2467  0.3424
   27phy    C31  707   1.298   0.533   0.333  0.5951  0.7560 -0.0197
   27phy    C30  708   1.274   0.394   0.402  0.3464 -0.2457  0.6701
   27phy    C28  709   1.404   0.343   0.467  0.1568  0.1917  0.2782
   27phy    C29  710   1.398   0.370   0.614 -0.3352  0.5840  0.0819
   27phy    C27  711   1.443   0.194   0.453  0.5776 -0.5528 -0.1822
   27phy    C26  712   1.477   0.137   0.314  0.0969  0.2657  0.3916
   27phy    C25  713   1.513  -0.014   0.317  0.4637 -0.0823 -0.0351
   27phy    C23  714   1.554  -0.088   0.188  0.2813  0.1375  0.1176
   27phy    C24  715   1.698  -0.094   0.151  0.8516  0.1539 -0.4554
   27phy    C22  716   1.483  -0.224   0.177 -0.0055 -0.0810 -0.0565
   27phy    C21  717   1.427  -0.262   0.034  0.9949  0.5644 -0.0315
   27phy    C20  718   1.344  -0.390   0.022  0.2587  0.1141 -0.1325
   27phy    C18  719   1.296  -0.448  -0.119  0.1304 -0.2412 -0.8807
   27phy    O01  720   1.236  -0.341  -0.193  0.0915  0.3625 -0.0452
   27phy    H01  721   1.290  -0.265  -0.206  1.3325 -0.5646 -0.4253
   27phy    C19  722   1.197  -0.552  -0.066 -0.1328  0.1937  0.1713
   27phy    C13  723   1.408  -0.514  -0.208 -0.6209  0.2494  0.7597
   27phy     H3  724   1.479  -0.434  -0.241 -0.9206 -0.1788 -1.0710
   27phy    O33  725   1.499  -0.602  -0.147  0.2849 -0.5992  0.2351
   27phy    H1B  726   1.449  -0.674  -0.113 -3.6993  1.6408 -0.2374
   27phy    C12  727   1.401  -0.556  -0.361  0.3344 -0.3117 -0.0578
   27phy    O11  728   1.343  -0.462  -0.451  0.6334 -0.0930 -0.3695
   27phy    H1A  729   1.276  -0.432  -0.393  2.7875  1.1541  1.6623
   28phy    C35  730   1.624   1.645   1.104 -0.2161  0.5039 -0.2032
   28phy    C33  731   1.732   1.740   1.162  0.1237  0.5455 -0.6411
   28phy    C34  732   1.711   1.734   1.312  0.1251 -0.1175  0.5050
   28phy    C32  733   1.880   1.702   1.137  0.0289  0.4554  0.5163
   28phy    C31  734   1.937   1.770   1.014  0.3996 -0.9295  0.1753
   28phy    C30  735   2.089   1.750   1.008 -0.0981  0.3040 -0.2649
   28phy    C28  736   2.165   1.803   0.886  0.3106 -0.0368 -0.4326
   28phy    C29  737   2.297   1.853   0.932 -0.3916  0.0247 -0.1558
   28phy    C27  738   2.191   1.696   0.783  0.4370 -0.0272  0.1456
   28phy    C26  739   2.140   1.736   0.640 -0.0110  0.8186  0.4790
   28phy    C25  740   2.183   1.639   0.529  0.0716  0.5383  0.4625
   28phy    C23  741   2.185   1.694   0.385 -0.6882  0.3417  0.1831
   28phy    C24  742   2.298   1.792   0.348 -0.0412 -0.7091 -0.3287
   28phy    C22  743   2.185   1.575   0.288 -0.8547 -0.4391  0.0914
   28phy    C21  744   2.086   1.600   0.170 -0.1775 -0.4521  0.1047
   28phy    C20  745   2.096   1.489   0.066 -0.4136  0.2189  0.1927
   28phy    C18  746   1.995   1.480  -0.056 -0.2835 -0.2378 -0.3732
   28phy    O01  747   1.860   1.470  -0.018  0.8046 -0.0574  0.2247
   28phy    H01  748   1.844   1.505   0.067  0.0118 -0.2180  0.1536
   28phy    C19  749   2.035   1.342  -0.111  0.3980  0.2390  0.1570
   28phy    C13  750   2.011   1.606  -0.161 -0.2368 -0.0083  0.2957
   28phy     H3  751   2.001   1.697  -0.096 -1.8830  0.6375 -0.8002
   28phy    O33  752   2.148   1.624  -0.215  0.1188  0.1794 -0.4979
   28phy    H1B  753   2.188   1.709  -0.221 -1.1321  0.7226 -2.6268
   28phy    C12  754   1.903   1.674  -0.256  0.1049  0.5293 -0.8000
   28phy    O11  755   1.772   1.667  -0.218  0.7083  0.1250  0.8415
   28phy    H1A  756   1.749   1.577  -0.228 -0.3471  0.5164 -0.4639
   29phy    C35  757   1.789   3.288   1.953  0.1963 -0.3650  0.7555
   29phy    C33  758   1.806   3.177   1.847 -0.3484  0.0698  0.0953
   29phy    C34  759   1.905   3.087   1.918 -0.8162 -0.0108  0.8884
   29phy    C32  760   1.675   3.113   1.806 -0.9431 -0.0411  0.3637
   29phy    C31  761   1.663   3.080   1.656 -0.1000  0.0334 -0.0268
   29phy    C30  762   1.532   3.024   1.608 -0.2872  0.2656 -0.0332
   29phy    C28  763   1.544   2.968   1.462  0.2032  0.2224 -0.9477
   29phy    C29  764   1.462   2.836   1.444  0.1075 -0.0830  0.2858
   29phy    C27  765   1.481   3.073   1.373 -0.1404 -0.4591  0.0475
   29phy    C26  766   1.510   3.066   1.220  0.3925 -0.0861  0.3478
   29phy    C25  767   1.449   3.192   1.157  0.0511  0.0698  0.4614
   29phy    C23  768   1.501   3.236   1.017 -0.1969 -0.4618  0.2376
   29phy    C24  769   1.411   3.182   0.905  0.4201  0.1039  0.2417
   29phy    C22  770   1.510   3.391   1.012 -0.1341  0.4019  0.0501
   29phy    C21  771   1.617   3.446   0.919  0.0364  0.2498 -0.0538
   29phy    C20  772   1.635   3.597   0.921  0.6917  0.4038  0.4756
   29phy    C18  773   1.762   3.657   0.844 -0.3759 -0.3319 -0.3544
   29phy    O01  774   1.883   3.586   0.862 -0.1247 -0.3231  0.0392
   29phy    H01  775   1.884   3.494   0.843  0.0458 -0.2788 -0.1679
   29phy    C19  776   1.781   3.791   0.920 -0.5418 -0.1023  0.0484
   29phy    C13  777   1.754   3.675   0.686  0.0985  0.0359  0.1576
   29phy     H3  778   1.663   3.738   0.669  0.4271 -0.1905 -3.2759
   29phy    O33  779   1.847   3.761   0.620  0.6684  0.1252  0.2818
   29phy    H1B  780   1.932   3.723   0.636  0.9401  0.4093 -0.4541
   29phy    C12  781   1.694   3.574   0.583 -0.1974  0.2025  0.6766
   29phy    O11  782   1.782   3.495   0.503  0.2803  0.2173  0.3639
   29phy    H1A  783   1.785   3.529   0.416 -0.9675 -0.1716  0.1500
   30phy    C35  784   0.618   5.064   1.257 -0.4300 -0.0639 -0.1052
   30phy    C33  785   0.549   4.925   1.268  0.3003  0.2826 -0.1316
   30phy    C34  786   0.592   4.867   1.403  0.0039  0.1395 -0.1599
   30phy    C32  787   0.396   4.935   1.241 -0.0238 -0.2551 -0.0115
   30phy    C31  788   0.310   4.813   1.216 -0.2974  0.6785 -0.1010
   30phy    C30  789   0.167   4.844   1.258  0.3707  0.1459  0.2556
   30phy    C28  790   0.075   4.722   1.223 -0.1966 -0.0400  0.2291
   30phy    C29  791  -0.023   4.699   1.335  0.7546  0.1872  1.2568
   30phy    C27  792  -0.003   4.738   1.091 -0.5840  0.4967 -0.1636
   30phy    C26  793   0.052   4.662   0.969 -0.8055 -0.5821 -0.4020
   30phy    C25  794  -0.032   4.675   0.844 -0.0991  0.1478  0.4140
   30phy    C23  795   0.018   4.568   0.741 -0.0807 -0.6242  1.0152
   30phy    C24  796  -0.065   4.436   0.755  0.0879 -0.4328 -0.0833
   30phy    C22  797   0.003   4.616   0.595  0.1776  0.1821  0.0621
   30phy    C21  798   0.138   4.661   0.538 -0.1226  0.5925  0.4541
   30phy    C20  799   0.133   4.683   0.386 -0.0544 -1.0378 -0.5660
   30phy    C18  800   0.227   4.786   0.311  0.3232 -0.5045  0.2586
   30phy    O01  801   0.246   4.901   0.392 -0.3668 -0.0437  0.6560
   30phy    H01  802   0.195   4.895   0.471 -0.4396 -0.5717  0.5691
   30phy    C19  803   0.148   4.822   0.181  0.7827 -0.3156  0.1812
   30phy    C13  804   0.371   4.724   0.286  0.1344 -0.3457 -0.0398
   30phy     H3  805   0.411   4.715   0.390 -0.5144  0.6058  0.3029
   30phy    O33  806   0.393   4.588   0.248 -0.0214 -0.0267 -0.0598
   30phy    H1B  807   0.315   4.536   0.248  0.2882 -0.5133 -0.6152
   30phy    C12  808   0.505   4.801   0.248 -0.0137 -0.1229 -0.3392
   30phy    O11  809   0.555   4.777   0.120 -0.0890  0.5975 -0.5318
   30phy    H1A  810   0.498   4.732   0.061  1.9377 -1.4801 -1.0729
   31phy    C35  811   0.788   0.302   2.616 -0.0314 -0.0125 -0.2741
   31phy    C33  812   0.777   0.219   2.744 -0.2438 -0.6380 -0.1795
   31phy    C34  813   0.647   0.134   2.739  0.2978  0.5615 -0.2119
   31phy    C32  814   0.909   0.141   2.752 -0.0162 -0.2925 -0.0280
   31phy    C31  815   0.989   0.192   2.870  0.0431  0.2699 -0.0619
   31phy    C30  816   1.122   0.114   2.883 -0.1911 -0.0716  0.2022
   31phy    C28  817   1.207   0.169   2.997 -0.2356  0.3663 -0.6060
   31phy    C29  818   1.221   0.054   3.105 -0.0978  0.4143  0.2918
   31phy    C27  819   1.335   0.241   2.960 -0.8767 -0.1683 -0.4817
   31phy    C26  820   1.389   0.347   3.058  0.2671  0.0798 -0.4588
   31phy    C25  821   1.510   0.425   3.003 -0.8409 -0.3513 -0.0299
   31phy    C23  822   1.567   0.549   3.084  0.4134  0.3377 -0.3988
   31phy    C24  823   1.672   0.500   3.180 -0.6777 -0.1715 -0.7027
   31phy    C22  824   1.613   0.654   2.987  0.1647  0.3005 -0.3609
   31phy    C21  825   1.557   0.800   3.007 -0.1217 -0.6563 -0.0315
   31phy    C20  826   1.591   0.891   2.889 -0.0603  0.0331  0.0142
   31phy    C18  827   1.548   1.040   2.870 -0.4272 -0.3365 -0.7789
   31phy    O01  828   1.622   1.115   2.965  0.4289  0.0507  0.2901
   31phy    H01  829   1.683   1.068   3.018 -0.4456 -0.6470  0.7024
   31phy    C19  830   1.610   1.084   2.736 -0.1068 -0.0464 -0.1369
   31phy    C13  831   1.388   1.066   2.877  0.0578  0.2269 -0.6651
   31phy     H3  832   1.327   0.992   2.818  1.8776 -0.7879 -1.3338
   31phy    O33  833   1.340   1.188   2.823 -0.3882  0.2503 -0.7235
   31phy    H1B  834   1.357   1.184   2.731  0.1006 -1.8592 -0.6040
   31phy    C12  835   1.317   1.061   3.021  0.0797 -0.1589  0.6399
   31phy    O11  836   1.375   1.144   3.115 -0.1180 -0.5839 -0.9994
   31phy    H1A  837   1.466   1.134   3.094 -0.2832  1.2857 -2.9990
   32phy    C35  838   2.561   0.530   2.027 -0.3856  0.6792 -0.0087
   32phy    C33  839   2.588   0.564   1.883 -0.0413 -0.1269 -0.0200
   32phy    C34  840   2.693   0.470   1.827 -0.4872 -0.1356  0.1385
   32phy    C32  841   2.461   0.562   1.799 -0.2626  0.2099  0.5298
   32phy    C31  842   2.457   0.688   1.707  0.0276 -0.6840  0.2270
   32phy    C30  843   2.309   0.718   1.674  0.2572 -0.3594  0.2136
   32phy    C28  844   2.275   0.860   1.621 -0.0083 -0.3647 -0.6181
   32phy    C29  845   2.190   0.857   1.494  0.2285  0.1736 -0.1756
   32phy    C27  846   2.194   0.947   1.723  0.3405 -0.8661  0.0838
   32phy    C26  847   2.274   1.053   1.797 -0.0417  0.4025 -0.1140
   32phy    C25  848   2.179   1.151   1.872 -0.2167 -0.0085 -0.6384
   32phy    C23  849   2.250   1.239   1.975 -0.1581 -0.4420  0.0425
   32phy    C24  850   2.250   1.388   1.924  0.0552 -0.1378  0.1911
   32phy    C22  851   2.151   1.234   2.094  0.4747 -0.0899 -0.1145
   32phy    C21  852   2.207   1.254   2.230  0.2292 -0.2254 -0.3864
   32phy    C20  853   2.104   1.223   2.341 -0.2579 -0.4196  0.1425
   32phy    C18  854   2.147   1.248   2.493 -0.0541 -0.1336  0.7599
   32phy    O01  855   2.219   1.373   2.502 -0.3339 -0.1334 -0.0282
   32phy    H01  856   2.273   1.376   2.579  1.1463 -5.2121 -0.4832
   32phy    C19  857   2.001   1.259   2.547 -0.3513 -0.0687 -0.2264
   32phy    C13  858   2.240   1.135   2.570 -0.0276 -0.8066  0.4241
   32phy     H3  859   2.199   1.034   2.542 -3.3472  0.8533 -1.3225
   32phy    O33  860   2.221   1.135   2.714 -0.1407 -0.1274 -0.0934
   32phy    H1B  861   2.238   1.223   2.741 -1.4085 -0.1693  0.9423
   32phy    C12  862   2.397   1.139   2.531 -0.4316 -0.5719 -0.5548
   32phy    O11  863   2.481   1.032   2.546 -0.6104  0.0682 -0.1074
   32phy    H1A  864   2.434   0.951   2.544  2.3784 -2.1281  3.9071
   33phy    C35  865   1.409   0.555   1.325 -0.0971 -0.0596 -0.0054
   33phy    C33  866   1.390   0.690   1.401 -0.5366  0.2555  0.0994
   33phy    C34  867   1.396   0.806   1.312  0.0384  0.1354  0.5260
   33phy    C32  868   1.260   0.689   1.480 -0.6215  0.5401 -0.2946
   33phy    C31  869   1.273   0.703   1.635  0.6201 -0.3524  0.5577
   33phy    C30  870   1.156   0.777   1.700  0.6908 -0.1953  0.0923
   33phy    C28  871   1.164   0.803   1.853 -0.4144 -0.5594  0.7506
   33phy    C29  872   1.201   0.950   1.886  0.5154 -0.2991  0.1127
   33phy    C27  873   1.041   0.759   1.930 -0.1438 -0.2052  0.3887
   33phy    C26  874   1.051   0.614   1.991 -0.2173  0.1396 -0.5827
   33phy    C25  875   0.930   0.586   2.074 -0.5875  0.2095  0.3434
   33phy    C23  876   0.957   0.477   2.183 -0.0036  0.1115 -0.1654
   33phy    C24  877   0.993   0.537   2.317 -0.0431  0.1437  0.2823
   33phy    C22  878   0.826   0.391   2.176  0.1380  0.2055 -0.5087
   33phy    C21  879   0.845   0.245   2.215  0.1874 -0.4507  0.4098
   33phy    C20  880   0.706   0.190   2.211  0.5325 -0.0265  0.8789
   33phy    C18  881   0.653   0.056   2.273 -0.8548 -0.3974  0.1827
   33phy    O01  882   0.710   0.040   2.403 -0.1535 -0.2045 -0.3031
   33phy    H01  883   0.741   0.125   2.430  0.7535 -0.5879 -0.0879
   33phy    C19  884   0.505   0.088   2.300 -0.5686 -0.3989 -0.2531
   33phy    C13  885   0.681  -0.077   2.188 -0.2860  0.0242  0.3591
   33phy     H3  886   0.645  -0.063   2.083  1.4516  3.2308  0.0555
   33phy    O33  887   0.596  -0.187   2.232  0.3708 -0.0113 -0.4548
   33phy    H1B  888   0.506  -0.169   2.213  0.2349  1.4036  1.2272
   33phy    C12  889   0.832  -0.120   2.160  0.0945 -0.1195 -0.4736
   33phy    O11  890   0.901  -0.179   2.267  0.1627 -0.5603 -0.5587
   33phy    H1A  891   0.839  -0.186   2.338  1.9119  0.7799  1.2021
   34phy    C35  892   4.619   3.996   0.681  0.0946 -0.1363  0.1229
   34phy    C33  893   4.739   3.939   0.757  0.0752 -0.2826 -0.0811
   34phy    C34  894   4.799   4.042   0.846  0.2758  0.5007  0.3613
   34phy    C32  895   4.685   3.816   0.827  0.9271 -0.1010 -0.1891
   34phy    C31  896   4.730   3.674   0.777  0.3643  0.5691  0.3680
   34phy    C30  897   4.666   3.564   0.862  0.4520  0.2909  0.4969
   34phy    C28  898   4.741   3.429   0.858 -0.0070  0.0797  0.6195
   34phy    C29  899   4.816   3.408   0.980  0.4877  0.2358 -0.5087
   34phy    C27  900   4.635   3.316   0.852 -0.6340  0.7776  0.4649
   34phy    C26  901   4.605   3.268   0.713  0.3760  0.4444  0.1257
   34phy    C25  902   4.471   3.193   0.712 -0.1589 -0.1517 -0.0766
   34phy    C23  903   4.455   3.111   0.582  0.2964 -0.3315  0.0662
   34phy    C24  904   4.444   2.964   0.627  0.0771 -0.2987 -0.5446
   34phy    C22  905   4.350   3.165   0.483 -0.0221 -0.6304  0.5077
   34phy    C21  906   4.357   3.117   0.337  0.3424  0.7037  0.0642
   34phy    C20  907   4.245   3.179   0.250  0.5238 -0.4918 -0.3697
   34phy    C18  908   4.235   3.144   0.088 -0.3339 -0.1591  0.0628
   34phy    O01  909   4.365   3.178   0.027  0.0248 -0.2941 -0.4649
   34phy    H01  910   4.437   3.136   0.070 -0.7015  0.0076  1.1164
   34phy    C19  911   4.128   3.240   0.026 -0.0226  0.0797  0.7825
   34phy    C13  912   4.201   2.991   0.055 -0.9789  0.0670  0.0355
   34phy     H3  913   4.290   2.936   0.096 -0.7387  1.3566  1.3502
   34phy    O33  914   4.098   2.933   0.132 -0.7365  0.2412  0.1119
   34phy    H1B  915   4.018   2.930   0.082  0.9992 -0.2756 -2.8525
   34phy    C12  916   4.227   2.910  -0.080 -0.2047  0.1088 -0.7372
   34phy    O11  917   4.118   2.904  -0.166 -0.0169  0.8482 -0.4774
   34phy    H1A  918   4.123   2.986  -0.210  0.7420  0.5903 -0.8860
   35phy    C35  919   0.735   0.812   1.241  0.0144  0.2287 -0.4136
   35phy    C33  920   0.775   0.903   1.351  0.0813 -0.0854 -0.2826
   35phy    C34  921   0.710   0.874   1.487 -0.1525 -0.2844  0.3258
   35phy    C32  922   0.927   0.914   1.347  0.4738  0.5221  0.3274
   35phy    C31  923   0.992   1.047   1.388 -0.3952 -0.2640 -0.1299
   35phy    C30  924   1.122   1.071   1.312  0.1281 -0.1479 -0.1646
   35phy    C28  925   1.190   1.207   1.339 -0.3760  0.1090 -0.2044
   35phy    C29  926   1.323   1.190   1.424 -0.2157 -0.1128 -0.5713
   35phy    C27  927   1.256   1.253   1.209 -0.1849 -0.0621  0.5127
   35phy    C26  928   1.200   1.385   1.146 -0.1185 -0.9359 -0.5293
   35phy    C25  929   1.252   1.396   1.000  0.2068  0.2009  0.4319
   35phy    C23  930   1.213   1.515   0.915 -0.2600 -0.1950  0.4144
   35phy    C24  931   1.297   1.639   0.950  0.3786 -0.4637 -0.2351
   35phy    C22  932   1.259   1.477   0.768  0.7940  0.3039  0.3442
   35phy    C21  933   1.157   1.524   0.663  0.0480 -0.0371  0.1832
   35phy    C20  934   1.218   1.555   0.523  0.0521  0.0531  0.2409
   35phy    C18  935   1.113   1.583   0.407 -0.2832  0.3774  0.3231
   35phy    O01  936   1.029   1.466   0.386 -0.0576 -0.2603 -0.2269
   35phy    H01  937   1.070   1.383   0.401  0.4006  0.1937  1.2653
   35phy    C19  938   1.206   1.579   0.283  0.3808 -0.2843  0.2407
   35phy    C13  939   1.026   1.716   0.401  0.2728  0.1730 -0.2231
   35phy     H3  940   1.073   1.787   0.474 -0.7291  1.1671 -0.5226
   35phy    O33  941   1.034   1.801   0.284 -0.0991  0.1548  0.3715
   35phy    H1B  942   0.970   1.788   0.217  1.7474  2.7411 -2.1088
   35phy    C12  943   0.888   1.729   0.483 -0.5160 -0.2446  0.5545
   35phy    O11  944   0.772   1.711   0.406 -0.3378  0.0216 -0.1060
   35phy    H1A  945   0.800   1.674   0.324  0.3113 -3.5204  1.5547
   36phy    C35  946   2.143   2.090   1.238 -0.0838 -0.4756  0.1785
   36phy    C33  947   2.094   2.161   1.359 -0.2381  0.5737 -0.3786
   36phy    C34  948   2.143   2.305   1.349  0.5784  0.0346 -1.1041
   36phy    C32  949   1.949   2.123   1.390  0.3623 -0.1823 -0.1350
   36phy    C31  950   1.916   2.107   1.533 -0.3263  0.1035  0.1404
   36phy    C30  951   1.773   2.051   1.541  0.0625 -0.4401  0.4999
   36phy    C28  952   1.726   2.019   1.688 -0.5081 -0.5798  0.0816
   36phy    C29  953   1.597   2.099   1.729  0.2798 -0.2224 -0.3284
   36phy    C27  954   1.719   1.868   1.718 -0.3971 -0.2123 -0.2813
   36phy    C26  955   1.768   1.827   1.853 -0.3165  0.1052  0.3163
   36phy    C25  956   1.776   1.676   1.871 -0.3042  0.0930 -0.0100
   36phy    C23  957   1.798   1.635   2.021 -0.1656  0.6513 -0.2506
   36phy    C24  958   1.722   1.511   2.050 -0.3133 -0.3368  0.3987
   36phy    C22  959   1.940   1.621   2.064 -0.5314 -0.3788 -0.7954
   36phy    C21  960   1.975   1.677   2.200  0.4247  0.4637  0.2754
   36phy    C20  961   2.124   1.665   2.213  0.1190 -0.4886 -0.1616
   36phy    C18  962   2.208   1.682   2.348 -1.0709  0.4898  0.2495
   36phy    O01  963   2.138   1.608   2.456 -0.9493 -0.6092 -0.2231
   36phy    H01  964   2.161   1.517   2.456 -0.2347 -0.4392 -0.4217
   36phy    C19  965   2.327   1.598   2.299 -0.7731 -0.0434 -0.4218
   36phy    C13  966   2.230   1.836   2.386  0.6433 -0.1515 -0.0529
   36phy     H3  967   2.247   1.897   2.294 -0.1276 -1.8683 -1.3935
   36phy    O33  968   2.346   1.861   2.462 -0.0180 -0.2646 -0.0361
   36phy    H1B  969   2.371   1.791   2.520  1.0822 -0.9295 -1.2570
   36phy    C12  970   2.110   1.908   2.458  0.4494 -0.4890  0.0544
   36phy    O11  971   2.082   1.855   2.582  0.2339  0.5122 -0.7907
   36phy    H1A  972   2.104   1.767   2.561 -0.0786  0.2627 -0.0945
   37phy    C35  973   0.291   1.019   1.543 -0.0500 -0.0958  0.3789
   37phy    C33  974   0.286   1.164   1.486  0.2343 -0.0933  0.5982
   37phy    C34  975   0.188   1.248   1.573 -0.6717 -0.5103 -0.0659
   37phy    C32  976   0.425   1.220   1.483 -0.0250  0.0118 -0.2888
   37phy    C31  977   0.461   1.273   1.346 -0.6170  0.1679 -0.1698
   37phy    C30  978   0.613   1.274   1.332 -0.4313 -0.4073 -0.3545
   37phy    C28  979   0.685   1.337   1.215  0.1861 -0.0760 -0.1686
   37phy    C29  980   0.817   1.375   1.278  0.4959  0.8004 -0.2379
   37phy    C27  981   0.704   1.236   1.105  0.0382  0.4400  0.6438
   37phy    C26  982   0.753   1.281   0.965  0.4176  0.2466 -0.3257
   37phy    C25  983   0.758   1.157   0.877  0.2797  0.0339  0.2100
   37phy    C23  984   0.833   1.169   0.745  0.3386  0.7978 -0.4655
   37phy    C24  985   0.921   1.044   0.733  0.6976  0.0151  0.1702
   37phy    C22  986   0.746   1.200   0.625  0.7223 -0.4009 -0.5474
   37phy    C21  987   0.799   1.271   0.501 -0.6513 -0.0603 -0.6857
   37phy    C20  988   0.719   1.256   0.378  0.3985 -0.0444 -0.5345
   37phy    C18  989   0.771   1.320   0.241  0.5752 -0.3067 -0.1330
   37phy    O01  990   0.812   1.453   0.269  0.7108 -0.1718 -0.2567
   37phy    H01  991   0.895   1.460   0.311  1.1020 -1.4603 -0.7527
   37phy    C19  992   0.643   1.340   0.154 -0.3788  0.3532 -0.4564
   37phy    C13  993   0.887   1.235   0.174 -0.0941  0.0985 -0.4400
   37phy     H3  994   0.976   1.268   0.233 -0.2625 -1.6150  0.8758
   37phy    O33  995   0.889   1.101   0.205 -0.4516 -0.1069 -0.0837
   37phy    H1B  996   0.821   1.072   0.262  0.1997  1.8375  1.8039
   37phy    C12  997   0.973   1.279   0.046 -0.4058 -0.0430 -1.1487
   37phy    O11  998   0.992   1.423   0.034 -0.4033 -0.0560  0.0174
   37phy    H1A  999   1.077   1.449   0.005 -1.3349  3.8408  0.2052
   38phy    C35 1000   1.258   0.640   2.556  0.3148 -0.0178 -0.0301
   38phy    C33 1001   1.408   0.681   2.533  0.5523 -0.1749  0.0993
   38phy    C34 1002   1.500   0.576   2.590 -0.0153 -0.3092  0.5129
   38phy    C32 1003   1.445   0.745   2.398  0.3072  0.4513 -0.7905
   38phy    C31 1004   1.551   0.850   2.400  0.1684 -0.2560  0.3101
   38phy    C30 1005   1.591   0.931   2.269 -0.7849  0.4986  0.6556
   38phy    C28 1006   1.697   1.045   2.293  0.4121  0.4758 -0.5071
   38phy    C29 1007   1.825   1.028   2.210 -0.2234  0.2591 -0.4628
   38phy    C27 1008   1.637   1.182   2.280  0.5189  0.2484  0.3266
   38phy    C26 1009   1.657   1.273   2.399  0.6226 -0.6571  0.5479
   38phy    C25 1010   1.587   1.413   2.376  0.4007  0.5599  0.2365
   38phy    C23 1011   1.597   1.525   2.477 -0.2348  0.1073  0.0622
   38phy    C24 1012   1.715   1.619   2.448 -0.5090  0.1235 -0.4536
   38phy    C22 1013   1.470   1.605   2.484 -0.1603 -0.3252 -0.2096
   38phy    C21 1014   1.419   1.613   2.628 -0.8192  0.7684  0.1145
   38phy    C20 1015   1.281   1.680   2.633  0.1526 -0.6142 -0.8527
   38phy    C18 1016   1.237   1.741   2.780 -0.2587 -0.3233 -0.3590
   38phy    O01 1017   1.330   1.836   2.823 -0.3395 -0.3951 -0.0127
   38phy    H01 1018   1.363   1.885   2.750  1.2609 -0.4457  0.6536
   38phy    C19 1019   1.122   1.833   2.745 -0.3342  0.5417  0.4072
   38phy    C13 1020   1.202   1.639   2.894 -0.7131  0.6056 -0.6979
   38phy     H3 1021   1.138   1.555   2.855 -0.0742  0.0878 -0.6569
   38phy    O33 1022   1.114   1.688   3.000 -0.0289 -0.2740 -0.1039
   38phy    H1B 1023   1.143   1.770   3.034 -3.2885  1.4366 -1.0115
   38phy    C12 1024   1.316   1.550   2.961  0.1377  0.2089  0.7169
   38phy    O11 1025   1.272   1.433   3.018  0.0375  0.4344 -0.2138
   38phy    H1A 1026   1.294   1.363   2.959 -1.0358 -1.7805  1.8212
   39phy    C35 1027   5.055   3.214   1.987  0.1143 -0.9650  0.0077
   39phy    C33 1028   5.090   3.126   1.873 -0.0505  0.2230 -0.3521
   39phy    C34 1029   5.053   3.201   1.750 -0.0509  0.0003  0.3576
   39phy    C32 1030   5.230   3.066   1.896  0.1408 -0.2493  0.1787
   39phy    C31 1031   5.239   2.914   1.874  0.3394 -0.5857 -0.3824
   39phy    C30 1032   5.371   2.853   1.919 -0.2276  0.2626  0.3095
   39phy    C28 1033   5.389   2.700   1.944 -0.2697  0.9363  0.1252
   39phy    C29 1034   5.368   2.609   1.829 -0.2344  0.5065  0.0748
   39phy    C27 1035   5.531   2.672   1.996 -0.3916  0.2861 -0.4319
   39phy    C26 1036   5.536   2.608   2.130  0.0891  0.0726 -0.0490
   39phy    C25 1037   5.678   2.597   2.192  0.2404  0.0416 -0.0834
   39phy    C23 1038   5.684   2.533   2.332  0.1350  0.1192 -0.4851
   39phy    C24 1039   5.778   2.418   2.341 -0.0225  0.3788 -0.1772
   39phy    C22 1040   5.698   2.649   2.440 -0.2013  0.9838 -0.0453
   39phy    C21 1041   5.633   2.618   2.581 -0.4579  0.1437  0.1632
   39phy    C20 1042   5.675   2.721   2.687 -0.0937 -0.5944  0.5321
   39phy    C18 1043   5.578   2.764   2.808  0.2520 -0.5084  0.2193
   39phy    O01 1044   5.528   2.643   2.875  0.0456 -0.0511  1.0093
   39phy    H01 1045   5.494   2.583   2.811 -0.9318 -0.0224  1.4874
   39phy    C19 1046   5.685   2.818   2.905  0.1461 -0.8881  0.6962
   39phy    C13 1047   5.458   2.870   2.770 -0.2548 -0.0108  0.3167
   39phy     H3 1048   5.502   2.959   2.718 -0.9121  1.4367  2.1644
   39phy    O33 1049   5.400   2.928   2.883  0.0397 -0.4855 -0.2791
   39phy    H1B 1050   5.352   2.858   2.922  1.4085 -0.6462  1.2085
   39phy    C12 1051   5.346   2.818   2.680 -0.6952  0.6944 -0.2864
   39phy    O11 1052   5.260   2.729   2.740  0.1782  0.1471  0.2126
   39phy    H1A 1053   5.183   2.778   2.761  0.7625  2.1718 -2.0321
   40phy    C35 1054   2.501   3.927   1.296 -0.1597 -0.3465  0.3402
   40phy    C33 1055   2.616   4.016   1.335  0.5641 -0.3372 -0.2028
   40phy    C34 1056   2.714   4.024   1.218 -0.4424 -0.4377  0.2584
   40phy    C32 1057   2.557   4.158   1.365 -0.2289 -0.2076  0.0539
   40phy    C31 1058   2.626   4.215   1.490 -0.2884 -0.0687 -0.5529
   40phy    C30 1059   2.591   4.361   1.526 -0.1322  0.0009 -0.2358
   40phy    C28 1060   2.634   4.407   1.665 -0.4368 -0.0342  0.1931
   40phy    C29 1061   2.760   4.486   1.661  0.1851 -0.6027  0.0805
   40phy    C27 1062   2.515   4.478   1.736 -0.3532 -0.0481 -0.2750
   40phy    C26 1063   2.515   4.492   1.889 -0.7998  0.3158  0.1034
   40phy    C25 1064   2.397   4.585   1.916  0.3092 -0.0970  0.2102
   40phy    C23 1065   2.392   4.653   2.056  0.3131  0.5474 -0.0092
   40phy    C24 1066   2.378   4.806   2.044  0.0878  0.4254  0.6732
   40phy    C22 1067   2.279   4.600   2.148  0.3018 -0.5292 -0.5960
   40phy    C21 1068   2.327   4.574   2.292  0.0975 -0.3771 -0.3186
   40phy    C20 1069   2.205   4.536   2.386  0.0371 -0.3622 -0.3965
   40phy    C18 1070   2.240   4.512   2.542 -0.3068 -0.4264  0.0722
   40phy    O01 1071   2.323   4.620   2.594 -0.3808  0.5301 -0.0745
   40phy    H01 1072   2.284   4.704   2.585 -0.0507  0.4919 -2.5416
   40phy    C19 1073   2.100   4.538   2.606 -0.2604  0.3026  0.4997
   40phy    C13 1074   2.291   4.362   2.577 -0.1927 -0.0029 -0.2881
   40phy     H3 1075   2.227   4.290   2.520 -0.0587  0.4978 -1.0865
   40phy    O33 1076   2.271   4.323   2.716  0.0728  0.6188 -0.2557
   40phy    H1B 1077   2.312   4.387   2.772 -1.0840 -0.0989  1.5127
   40phy    C12 1078   2.437   4.332   2.539 -0.0393  0.0641 -0.1349
   40phy    O11 1079   2.520   4.442   2.554 -0.0493  0.2152 -0.4548
   40phy    H1A 1080   2.471   4.522   2.545 -0.1737  0.2945  0.7358
   41phy    C35 1081   0.744   1.837   1.825  0.1469 -0.2402  0.0608
   41phy    C33 1082   0.891   1.872   1.795  0.1989  0.2499  0.3734
   41phy    C34 1083   0.935   1.818   1.659  0.0572 -0.3985 -0.5050
   41phy    C32 1084   0.924   2.019   1.812  0.2498 -0.6461 -0.2313
   41phy    C31 1085   1.063   2.066   1.821 -0.3743 -0.3035 -1.0252
   41phy    C30 1086   1.063   2.222   1.851  0.1427  0.4860 -0.2944
   41phy    C28 1087   1.207   2.283   1.870 -0.1870 -0.0935 -0.1090
   41phy    C29 1088   1.282   2.327   1.738  0.0527 -0.4613  0.1701
   41phy    C27 1089   1.204   2.387   1.985  0.3079  0.3384  0.1883
   41phy    C26 1090   1.331   2.425   2.057 -0.3277  0.1533  0.1637
   41phy    C25 1091   1.287   2.517   2.175 -0.1823 -0.1336  0.0368
   41phy    C23 1092   1.399   2.539   2.278  0.4197  0.4742 -0.1917
   41phy    C24 1093   1.442   2.681   2.282 -0.0960 -0.0046 -0.4520
   41phy    C22 1094   1.345   2.491   2.417 -0.4988  0.3431 -0.1937
   41phy    C21 1095   1.435   2.386   2.472 -0.1322 -0.1884  0.0882
   41phy    C20 1096   1.377   2.319   2.592  0.6600 -0.1249 -0.4213
   41phy    C18 1097   1.468   2.240   2.694  0.8786 -0.4682  0.0784
   41phy    O01 1098   1.585   2.326   2.715 -0.2931 -0.0021 -0.3962
   41phy    H01 1099   1.550   2.407   2.748 -0.9110 -0.7336  0.8078
   41phy    C19 1100   1.388   2.238   2.827  0.2387  0.0923  0.2355
   41phy    C13 1101   1.520   2.097   2.640  0.1389  1.0709  0.2032
   41phy     H3 1102   1.544   2.112   2.532 -1.8066 -0.9913 -0.5989
   41phy    O33 1103   1.413   2.004   2.631  0.1754 -0.1306 -0.1391
   41phy    H1B 1104   1.359   2.034   2.560 -0.4886  2.1887  1.2428
   41phy    C12 1105   1.648   2.027   2.700  0.9067 -0.1068 -0.3885
   41phy    O11 1106   1.761   2.110   2.711 -0.0471  0.4785  0.2183
   41phy    H1A 1107   1.727   2.197   2.724  0.5706  0.7717 -0.0849
   42phy    C35 1108   0.752   0.891   2.235 -0.4632  0.1543  0.0435
   42phy    C33 1109   0.705   1.032   2.288  0.2679  0.6229 -0.1085
   42phy    C34 1110   0.699   1.120   2.166 -0.0644  0.0279  0.2304
   42phy    C32 1111   0.564   1.014   2.353 -0.0856 -0.2453 -0.4238
   42phy    C31 1112   0.554   1.035   2.503 -0.5886  0.1061 -0.0422
   42phy    C30 1113   0.419   0.996   2.559 -0.2327  0.2740  0.0490
   42phy    C28 1114   0.429   0.981   2.715 -0.0595  0.0979  0.3314
   42phy    C29 1115   0.371   1.104   2.774 -0.4155  0.0189 -0.6127
   42phy    C27 1116   0.356   0.853   2.771 -0.0575 -0.0684 -0.0342
   42phy    C26 1117   0.427   0.719   2.756 -0.1999 -0.4273 -0.1952
   42phy    C25 1118   0.347   0.597   2.811  0.4924 -0.0628 -0.2557
   42phy    C23 1119   0.423   0.462   2.797 -0.2601  0.3786 -0.6358
   42phy    C24 1120   0.535   0.443   2.899 -0.0245  0.1051 -0.4878
   42phy    C22 1121   0.323   0.345   2.827  0.2131 -0.0143  0.3240
   42phy    C21 1122   0.293   0.255   2.706 -0.3579 -0.8343 -0.5325
   42phy    C20 1123   0.188   0.147   2.730  0.3039  0.5773 -0.4454
   42phy    C18 1124   0.188   0.018   2.635 -0.0735  0.6840 -0.7163
   42phy    O01 1125   0.176   0.046   2.494  0.5500  0.2432  0.1551
   42phy    H01 1126   0.100   0.098   2.479 -1.2183 -1.9743  0.9709
   42phy    C19 1127   0.053  -0.048   2.672 -0.4954  0.2017  0.1343
   42phy    C13 1128   0.317  -0.077   2.656 -0.7132 -0.3540 -0.1546
   42phy     H3 1129   0.399  -0.012   2.615 -1.6591  0.1002 -1.4059
   42phy    O33 1130   0.365  -0.101   2.790 -0.4674  0.7389 -0.1231
   42phy    H1B 1131   0.459  -0.103   2.788 -0.4466 -0.1027  0.9344
   42phy    C12 1132   0.361  -0.184   2.546 -0.1201  0.3088 -0.1716
   42phy    O11 1133   0.307  -0.176   2.418 -0.3352 -0.2472  0.0365
   42phy    H1A 1134   0.251  -0.101   2.415  0.9914  1.0233  2.7028
   43phy    C35 1135   0.377   1.269   2.101 -0.0895 -0.2243 -0.7018
   43phy    C33 1136   0.252   1.196   2.050 -0.2735  0.4657  0.6472
   43phy    C34 1137   0.286   1.154   1.907  0.0123 -0.0400 -0.8520
   43phy    C32 1138   0.235   1.070   2.136  0.2008 -0.0205  0.6505
   43phy    C31 1139   0.089   1.042   2.189 -0.0107 -0.7257 -0.0552
   43phy    C30 1140   0.085   0.918   2.272 -0.0978  0.1096 -0.0914
   43phy    C28 1141  -0.048   0.882   2.333  0.6528 -0.4208 -0.2896
   43phy    C29 1142  -0.123   0.770   2.261  0.2676 -0.0696  0.0860
   43phy    C27 1143  -0.015   0.837   2.479 -0.5004  0.7060  0.2528
   43phy    C26 1144  -0.103   0.826   2.596  0.6259  0.0590  0.0941
   43phy    C25 1145  -0.032   0.775   2.715 -0.3224 -0.3273 -0.7434
   43phy    C23 1146  -0.106   0.802   2.848  0.2391  0.0807 -0.3574
   43phy    C24 1147  -0.156   0.667   2.905  0.6808 -0.3184  0.0773
   43phy    C22 1148  -0.015   0.861   2.960  0.1114 -0.2658  0.4939
   43phy    C21 1149  -0.029   1.017   2.985  0.7539  0.0406 -0.1405
   43phy    C20 1150   0.083   1.062   3.087  0.1471 -0.6170  0.3118
   43phy    C18 1151   0.081   1.211   3.141  0.7414  0.0674  0.3494
   43phy    O01 1152  -0.054   1.245   3.176  0.6934  0.0954 -0.0763
   43phy    H01 1153  -0.055   1.331   3.214  1.2171  1.0759 -2.1518
   43phy    C19 1154   0.153   1.201   3.274 -0.3083 -0.4317 -0.1586
   43phy    C13 1155   0.136   1.332   3.049  0.0166 -0.3765  0.0841
   43phy     H3 1156   0.243   1.311   3.022  0.6323 -0.2162  2.2477
   43phy    O33 1157   0.153   1.456   3.120 -0.0793 -0.7468  0.0720
   43phy    H1B 1158   0.234   1.493   3.090 -0.0661  0.0678  1.0781
   43phy    C12 1159   0.050   1.366   2.922 -0.4425 -1.1448  0.2404
   43phy    O11 1160  -0.066   1.445   2.937 -0.0899  0.6236  0.3675
   43phy    H1A 1161  -0.041   1.504   3.006 -0.8208  0.6236  0.6376
   44phy    C35 1162   1.396   1.568   1.404 -0.4812 -0.2192  0.3249
   44phy    C33 1163   1.339   1.690   1.474  0.4987  0.0811 -0.6951
   44phy    C34 1164   1.394   1.694   1.617  0.5384  0.9476 -0.0154
   44phy    C32 1165   1.363   1.824   1.411 -0.0505 -0.4129  0.0295
   44phy    C31 1166   1.289   1.857   1.283  0.5738  0.3029  0.1844
   44phy    C30 1167   1.324   1.994   1.232 -0.4679  0.4006  0.6921
   44phy    C28 1168   1.253   2.030   1.100  0.0492  0.6926 -0.5789
   44phy    C29 1169   1.181   2.166   1.114 -0.5634 -0.1252  0.1351
   44phy    C27 1170   1.362   2.029   0.998 -0.3331 -0.5365 -0.2744
   44phy    C26 1171   1.311   1.975   0.862 -0.2947 -0.2746 -0.0125
   44phy    C25 1172   1.424   1.967   0.762  0.0822  0.4107  0.0654
   44phy    C23 1173   1.401   1.937   0.615  0.1047 -0.4511 -0.6277
   44phy    C24 1174   1.356   2.064   0.537 -0.0641 -0.2040  0.4723
   44phy    C22 1175   1.531   1.890   0.556  0.4133 -0.0707 -0.3491
   44phy    C21 1176   1.514   1.765   0.464 -0.3553 -0.4000 -0.1444
   44phy    C20 1177   1.641   1.679   0.467 -0.5644  0.8124 -0.3479
   44phy    C18 1178   1.649   1.531   0.407 -0.1126 -0.1034  0.0151
   44phy    O01 1179   1.536   1.459   0.451  0.3271  0.2331 -0.2944
   44phy    H01 1180   1.491   1.420   0.379 -2.9368  2.4043  0.3561
   44phy    C19 1181   1.772   1.463   0.481 -0.0311 -0.1610  0.2343
   44phy    C13 1182   1.648   1.517   0.248 -0.3486  0.2477  0.3241
   44phy     H3 1183   1.569   1.587   0.211 -3.3845 -1.8911  2.2855
   44phy    O33 1184   1.763   1.571   0.180  0.1830 -0.5603  0.4767
   44phy    H1B 1185   1.769   1.665   0.178 -0.5486 -0.5142 -0.2285
   44phy    C12 1186   1.566   1.406   0.167 -0.3293  0.3788 -0.2658
   44phy    O11 1187   1.461   1.354   0.240  0.0283 -0.2947 -0.0163
   44phy    H1A 1188   1.404   1.300   0.188  1.0788 -1.7310  0.2852
   45phy    C35 1189   2.440   1.929   1.877 -0.1290 -0.2056 -0.3741
   45phy    C33 1190   2.365   2.059   1.895 -0.4293 -0.2013 -0.2834
   45phy    C34 1191   2.371   2.142   1.768 -0.8011  0.0656 -0.0892
   45phy    C32 1192   2.231   2.029   1.967 -0.5818 -0.1101  0.3059
   45phy    C31 1193   2.154   2.149   2.017 -0.0819 -0.0994  0.2490
   45phy    C30 1194   2.018   2.110   2.072  0.1389  0.1863  0.2233
   45phy    C28 1195   1.933   2.230   2.116  0.4215 -0.0015 -0.4001
   45phy    C29 1196   1.791   2.225   2.055  0.1794  0.1834 -0.2120
   45phy    C27 1197   1.931   2.241   2.275  0.4767  0.1573  0.3616
   45phy    C26 1198   1.886   2.375   2.333 -0.3532 -0.1651  0.2961
   45phy    C25 1199   1.884   2.362   2.487 -0.5143  0.8033  0.5420
   45phy    C23 1200   1.877   2.501   2.560 -0.6187  0.3654  0.1407
   45phy    C24 1201   1.730   2.545   2.564  0.2884 -0.9110 -0.1510
   45phy    C22 1202   1.925   2.499   2.708  0.9306 -0.4212 -0.4505
   45phy    C21 1203   2.076   2.484   2.743  0.2889 -0.2819  0.2372
   45phy    C20 1204   2.117   2.552   2.883  0.4772  0.1071  0.0752
   45phy    C18 1205   2.246   2.497   2.955  0.3248 -0.1165  0.1816
   45phy    O01 1206   2.320   2.424   2.857  0.1516  0.4044  0.0022
   45phy    H01 1207   2.257   2.365   2.820  2.0397 -1.8781  0.2232
   45phy    C19 1208   2.309   2.635   2.980 -0.2041  0.1153  0.1886
   45phy    C13 1209   2.212   2.408   3.084  0.1027 -0.1063  0.5773
   45phy     H3 1210   2.143   2.325   3.055 -0.0097  0.2997 -0.3463
   45phy    O33 1211   2.131   2.481   3.180 -0.3413  0.1604  0.5229
   45phy    H1B 1212   2.157   2.571   3.184  0.9367 -0.2390  1.8051
   45phy    C12 1213   2.330   2.327   3.151  0.8967 -0.1145 -0.3185
   45phy    O11 1214   2.392   2.220   3.082 -0.0682 -0.3892 -0.6580
   45phy    H1A 1215   2.334   2.147   3.078 -0.8231  0.1579 -0.1431
   46phy    C35 1216   1.280   3.369   1.489 -0.4519  0.1711  0.6346
   46phy    C33 1217   1.202   3.365   1.619  0.2760 -0.1512  0.1804
   46phy    C34 1218   1.091   3.257   1.619  0.8189 -0.2457  0.2474
   46phy    C32 1219   1.303   3.344   1.736  0.4395  0.7958 -0.4745
   46phy    C31 1220   1.263   3.392   1.871  0.1112  0.0664 -0.7374
   46phy    C30 1221   1.365   3.339   1.968 -0.6988  0.5415  0.2753
   46phy    C28 1222   1.354   3.389   2.117 -0.3915  0.3070  0.2870
   46phy    C29 1223   1.270   3.295   2.198  0.4403  0.0566  0.5434
   46phy    C27 1224   1.503   3.387   2.161  0.3828 -0.3251 -0.0580
   46phy    C26 1225   1.559   3.466   2.281 -0.5705  0.1838 -0.2080
   46phy    C25 1226   1.698   3.422   2.288 -0.9531 -0.3916 -0.0325
   46phy    C23 1227   1.780   3.479   2.407  0.3467 -0.3287 -0.5200
   46phy    C24 1228   1.886   3.386   2.444 -0.3706  0.0652  0.4370
   46phy    C22 1229   1.850   3.608   2.365  0.4523  0.1810 -0.1329
   46phy    C21 1230   1.786   3.731   2.428 -0.3567  0.0883  0.2673
   46phy    C20 1231   1.861   3.865   2.404  0.1023  0.2076 -0.4789
   46phy    C18 1232   1.784   3.999   2.421 -0.1788 -0.4798 -0.1584
   46phy    O01 1233   1.695   3.993   2.533  0.2139  0.3598 -0.5538
   46phy    H01 1234   1.659   4.076   2.554 -0.4218 -0.0946  0.2066
   46phy    C19 1235   1.894   4.102   2.464  0.1455 -0.1160 -0.3409
   46phy    C13 1236   1.696   4.046   2.285 -0.1283 -0.4584 -0.1219
   46phy     H3 1237   1.760   4.033   2.194 -0.3586  2.1630 -0.7623
   46phy    O33 1238   1.679   4.188   2.280 -0.7173 -0.2831  0.0621
   46phy    H1B 1239   1.592   4.210   2.308 -0.1425  2.0704  0.2124
   46phy    C12 1240   1.561   3.977   2.249  0.5450  0.7664  0.2145
   46phy    O11 1241   1.470   3.975   2.361  0.1082 -0.1956  0.3521
   46phy    H1A 1242   1.513   3.967   2.443 -0.1914  1.5012  0.7032
   47phy    C35 1243   4.977   3.955   0.463  0.0338  0.2343 -0.1388
   47phy    C33 1244   5.013   3.817   0.417  0.1332 -0.3829 -0.3961
   47phy    C34 1245   5.047   3.822   0.267 -0.2191  0.5846  0.2803
   47phy    C32 1246   5.118   3.757   0.517 -0.3084 -0.4954  0.0792
   47phy    C31 1247   5.131   3.605   0.533 -0.2316 -0.6995  0.1063
   47phy    C30 1248   5.221   3.555   0.648 -0.4732 -0.5067  0.1116
   47phy    C28 1249   5.227   3.402   0.636 -0.2983  0.2776 -0.3908
   47phy    C29 1250   5.375   3.361   0.655 -0.5092  0.5336 -0.0250
   47phy    C27 1251   5.139   3.327   0.737  0.1688 -0.1079 -0.0886
   47phy    C26 1252   5.094   3.184   0.691 -0.8942 -0.1907 -0.0168
   47phy    C25 1253   5.015   3.110   0.803  0.4931  0.3418  0.1253
   47phy    C23 1254   4.990   2.960   0.801  0.3036  0.0949 -0.6477
   47phy    C24 1255   4.960   2.925   0.948  0.6492 -0.6890  0.8339
   47phy    C22 1256   4.882   2.913   0.704 -0.1551  0.1275 -0.5503
   47phy    C21 1257   4.871   2.763   0.679  0.4358  0.7407 -0.4142
   47phy    C20 1258   4.744   2.719   0.608  0.0183 -0.7037  0.1837
   47phy    C18 1259   4.723   2.565   0.595 -0.0403  0.0616  0.5111
   47phy    O01 1260   4.845   2.493   0.558  0.0436 -1.0149 -0.1226
   47phy    H01 1261   4.876   2.544   0.486 -1.8715 -0.1213 -0.3758
   47phy    C19 1262   4.624   2.538   0.485 -0.2076  0.1128  0.1308
   47phy    C13 1263   4.668   2.500   0.732  0.3123 -0.0307 -0.0486
   47phy     H3 1264   4.749   2.513   0.808 -1.0249  1.7935  1.1455
   47phy    O33 1265   4.558   2.566   0.804  0.4496  0.2925 -0.1484
   47phy    H1B 1266   4.593   2.591   0.887  3.2121  0.7316 -1.3496
   47phy    C12 1267   4.676   2.348   0.763 -0.3941 -0.4180 -0.1403
   47phy    O11 1268   4.559   2.275   0.785 -0.3680 -0.0835 -0.1109
   47phy    H1A 1269   4.490   2.333   0.757 -1.1035 -0.9583 -0.1633
   48phy    C35 1270   2.758   3.567   2.337 -0.1076  0.0715  0.0605
   48phy    C33 1271   2.713   3.476   2.220 -0.4949  0.4913  0.0432
   48phy    C34 1272   2.707   3.556   2.091 -0.0228 -0.1595 -0.4713
   48phy    C32 1273   2.812   3.355   2.209  0.3183 -0.0902  0.4686
   48phy    C31 1274   2.748   3.233   2.155 -0.2251  0.2795 -0.1753
   48phy    C30 1275   2.836   3.111   2.145 -0.4575 -0.1511  0.1432
   48phy    C28 1276   2.778   2.965   2.134  0.6192  0.2950  0.1582
   48phy    C29 1277   2.773   2.910   1.993  0.8246  0.0342 -0.0465
   48phy    C27 1278   2.860   2.876   2.236  0.6909  0.3290  0.1376
   48phy    C26 1279   2.791   2.755   2.302 -0.2987  0.1166 -0.4359
   48phy    C25 1280   2.898   2.670   2.377  0.4307  0.1138 -0.2062
   48phy    C23 1281   2.849   2.528   2.422 -0.0027 -0.1122 -0.7443
   48phy    C24 1282   2.918   2.418   2.345  0.5613  0.1515 -0.1241
   48phy    C22 1283   2.888   2.491   2.564 -0.1546  0.6757  0.4083
   48phy    C21 1284   2.780   2.526   2.669  0.6835  0.3472  0.6716
   48phy    C20 1285   2.828   2.466   2.801  0.2193 -0.7606 -0.1024
   48phy    C18 1286   2.775   2.513   2.944 -0.7142  0.4199  0.3102
   48phy    O01 1287   2.626   2.515   2.946  0.2777  0.3207  0.1618
   48phy    H01 1288   2.594   2.437   2.904 -0.3561  0.4736  0.3599
   48phy    C19 1289   2.823   2.398   3.030  0.0575 -0.3372  0.1650
   48phy    C13 1290   2.828   2.656   3.004 -0.3585  0.5076  1.2017
   48phy     H3 1291   2.937   2.666   2.984 -0.5373 -0.1746 -0.2845
   48phy    O33 1292   2.819   2.672   3.148 -0.0695  0.5467  0.0844
   48phy    H1B 1293   2.728   2.684   3.168  0.0228  2.1008 -0.2850
   48phy    C12 1294   2.762   2.782   2.938 -0.3427  0.1586  0.1559
   48phy    O11 1295   2.619   2.777   2.932  0.0110 -0.4848  0.0935
   48phy    H1A 1296   2.581   2.691   2.925 -2.3715  0.5899 -1.8294
   49phy    C35 1297   1.612   2.501   1.847  0.3898  0.0899 -0.2682
   49phy    C33 1298   1.621   2.652   1.850  0.2631 -0.4261 -0.3622
   49phy    C34 1299   1.481   2.709   1.802  0.3076  0.3487 -0.0765
   49phy    C32 1300   1.657   2.706   1.990  0.4752 -0.6574 -0.3308
   49phy    C31 1301   1.808   2.746   2.011  0.1496  0.2159  0.4943
   49phy    C30 1302   1.835   2.801   2.149  0.1946  0.1364 -0.0637
   49phy    C28 1303   1.981   2.827   2.178  0.0568 -0.6138 -0.4571
   49phy    C29 1304   1.994   2.951   2.274  0.4676  0.3262 -0.1889
   49phy    C27 1305   2.056   2.714   2.244  0.2218  0.1982  0.4145
   49phy    C26 1306   2.207   2.689   2.245  0.1073  0.3998  0.2536
   49phy    C25 1307   2.233   2.559   2.321 -0.1261 -0.6242  0.1980
   49phy    C23 1308   2.377   2.522   2.353 -0.4563 -0.4724 -0.3404
   49phy    C24 1309   2.418   2.561   2.494 -0.5004 -0.6885 -0.1375
   49phy    C22 1310   2.400   2.372   2.323  0.0688  0.1202  0.0985
   49phy    C21 1311   2.539   2.324   2.285 -0.2482  0.1267  0.1348
   49phy    C20 1312   2.541   2.177   2.270 -0.4015  0.2375  0.1190
   49phy    C18 1313   2.677   2.088   2.275  0.6079 -0.9474  0.8324
   49phy    O01 1314   2.753   2.122   2.388 -0.0400  0.1237  0.2616
   49phy    H01 1315   2.834   2.082   2.362 -0.9582 -0.6716 -1.5832
   49phy    C19 1316   2.620   1.949   2.304  0.3728 -0.2344 -0.2251
   49phy    C13 1317   2.765   2.117   2.144  1.0937 -0.0505 -0.2710
   49phy     H3 1318   2.767   2.228   2.130  0.7172  0.2548  1.7329
   49phy    O33 1319   2.704   2.074   2.028 -0.1793 -0.0738  0.7316
   49phy    H1B 1320   2.649   2.138   1.987  1.8217  0.5632 -1.1598
   49phy    C12 1321   2.917   2.059   2.154  0.0063  0.5147  0.2562
   49phy    O11 1322   2.980   2.077   2.279 -0.1432  0.0935  0.1251
   49phy    H1A 1323   3.054   2.020   2.288 -0.7001 -1.0986 -2.1588
   50phy    C35 1324   0.702   2.736   0.930  0.1335  0.2813  0.2085
   50phy    C33 1325   0.678   2.649   1.054 -0.5750  0.2579  1.2912
   50phy    C34 1326   0.658   2.752   1.155 -0.3082  0.6979  0.2266
   50phy    C32 1327   0.557   2.557   1.035 -0.5947 -0.2213  0.6218
   50phy    C31 1328   0.595   2.424   0.971  0.1558  0.9010 -0.0015
   50phy    C30 1329   0.472   2.344   0.929 -0.5878  0.4056 -0.4598
   50phy    C28 1330   0.496   2.212   0.857  0.1482 -0.1012  0.1538
   50phy    C29 1331   0.416   2.098   0.928 -0.0897  0.3886 -0.6428
   50phy    C27 1332   0.456   2.237   0.709  0.3816  0.1548  0.2995
   50phy    C26 1333   0.531   2.149   0.606  0.2960  0.4651  0.0917
   50phy    C25 1334   0.533   2.212   0.468 -0.5587  0.4279  0.0536
   50phy    C23 1335   0.630   2.157   0.360 -0.0643 -0.2554 -0.1801
   50phy    C24 1336   0.582   2.024   0.301 -0.1771 -0.1755  0.6394
   50phy    C22 1337   0.648   2.261   0.244  0.5172  0.0958 -0.3001
   50phy    C21 1338   0.738   2.379   0.278 -0.3669  0.1470 -0.5422
   50phy    C20 1339   0.762   2.470   0.161  0.5204  0.2202  0.0582
   50phy    C18 1340   0.837   2.605   0.167  0.3239 -0.1167  0.8068
   50phy    O01 1341   0.793   2.689   0.273  0.2660 -0.4811 -0.3455
   50phy    H01 1342   0.702   2.703   0.255 -0.1184 -2.7227 -0.3853
   50phy    C19 1343   0.801   2.672   0.038  0.2692  0.3730 -0.4989
   50phy    C13 1344   0.995   2.582   0.179 -0.1983 -0.0554  0.7018
   50phy     H3 1345   1.003   2.517   0.270  2.0846 -0.1941  0.4698
   50phy    O33 1346   1.055   2.486   0.089 -0.2340  0.3641 -0.0795
   50phy    H1B 1347   1.069   2.523   0.004  1.5356 -0.4879 -0.2147
   50phy    C12 1348   1.100   2.686   0.226 -0.0240 -0.3923 -0.5625
   50phy    O11 1349   1.166   2.756   0.132 -0.0772  0.1812 -0.0151
   50phy    H1A 1350   1.190   2.839   0.168 -0.4592  0.3518 -0.1517
   51phy    C35 1351   0.814   1.746   1.075 -0.3567 -0.0354 -0.3669
   51phy    C33 1352   0.842   1.797   0.929  0.4138 -0.1972 -0.6422
   51phy    C34 1353   0.722   1.737   0.841 -0.1772 -0.3009  0.0066
   51phy    C32 1354   0.835   1.948   0.919  0.3754  0.3734  0.5972
   51phy    C31 1355   0.893   2.028   0.809 -0.4985 -0.1123 -0.0052
   51phy    C30 1356   0.890   2.181   0.836 -0.0099  0.4658  0.2771
   51phy    C28 1357   0.944   2.279   0.723 -0.3242  0.1335 -0.0277
   51phy    C29 1358   0.846   2.398   0.699  0.0030  0.3836  0.7695
   51phy    C27 1359   1.089   2.326   0.750  1.0844  0.4566  0.3266
   51phy    C26 1360   1.172   2.362   0.627 -0.0553  0.0095  0.0297
   51phy    C25 1361   1.312   2.418   0.662  0.4909 -0.1074  0.2268
   51phy    C23 1362   1.391   2.468   0.531  0.5383  0.5360 -0.3669
   51phy    C24 1363   1.400   2.619   0.527  0.2013  0.5296  0.5428
   51phy    C22 1364   1.529   2.400   0.525  0.0574  0.8637  0.3550
   51phy    C21 1365   1.566   2.322   0.399 -0.2097  0.2156  0.6873
   51phy    C20 1366   1.710   2.267   0.406  0.2817 -0.5519 -0.0518
   51phy    C18 1367   1.781   2.201   0.280 -0.4507  0.1659  0.3888
   51phy    O01 1368   1.689   2.095   0.235 -0.1783  0.3526  0.2712
   51phy    H01 1369   1.613   2.132   0.196 -0.4864 -2.0366 -1.5905
   51phy    C19 1370   1.903   2.128   0.332  0.3326  0.0595  1.0678
   51phy    C13 1371   1.815   2.306   0.158 -0.0479  0.5317 -0.5762
   51phy     H3 1372   1.719   2.359   0.137 -0.6524 -0.0565  0.5921
   51phy    O33 1373   1.883   2.418   0.204 -0.1393 -0.8086  0.3074
   51phy    H1B 1374   1.973   2.420   0.177 -0.4253 -0.4739 -0.6404
   51phy    C12 1375   1.838   2.279   0.006  0.1386 -0.1703  0.5290
   51phy    O11 1376   1.821   2.396  -0.074 -0.1372  0.5378 -0.2900
   51phy    H1A 1377   1.840   2.472  -0.022  2.9661 -1.4214  1.7947
   52phy    C35 1378   1.858   0.773   1.778  0.9602 -0.0178 -0.0282
   52phy    C33 1379   1.741   0.868   1.766 -0.0344 -0.4862  0.4871
   52phy    C34 1380   1.633   0.866   1.875 -0.2733  0.3853 -0.1408
   52phy    C32 1381   1.800   1.005   1.737 -0.0384  0.6056 -0.3450
   52phy    C31 1382   1.728   1.073   1.619 -0.5211 -0.0370  0.6380
   52phy    C30 1383   1.808   1.198   1.584  0.1101 -0.8930 -0.1399
   52phy    C28 1384   1.731   1.285   1.478 -0.3592  0.7974 -0.0600
   52phy    C29 1385   1.715   1.430   1.524  0.4283 -0.2939 -0.0738
   52phy    C27 1386   1.799   1.277   1.339 -0.1645  0.3256 -0.3687
   52phy    C26 1387   1.706   1.281   1.217  0.2444 -0.2409  0.4119
   52phy    C25 1388   1.784   1.270   1.091  0.1202  0.0612  0.0251
   52phy    C23 1389   1.705   1.283   0.958  0.6276  0.3775  0.5040
   52phy    C24 1390   1.786   1.366   0.852 -0.6270 -0.5114 -0.0625
   52phy    C22 1391   1.647   1.152   0.903 -0.1890  0.5036 -0.3119
   52phy    C21 1392   1.520   1.164   0.813  0.6902  0.1700 -0.0036
   52phy    C20 1393   1.466   1.040   0.749  0.1593 -0.1531 -0.1921
   52phy    C18 1394   1.354   1.037   0.643  0.5597  0.1198 -0.4122
   52phy    O01 1395   1.229   1.071   0.713 -0.1085  0.2392 -0.0912
   52phy    H01 1396   1.240   1.084   0.805 -0.7671 -2.0176  0.3598
   52phy    C19 1397   1.338   0.893   0.597 -0.1499  0.4317 -0.1726
   52phy    C13 1398   1.365   1.144   0.522  0.8388  0.6607  0.6370
   52phy     H3 1399   1.361   1.243   0.572  3.8624  1.9183 -1.2788
   52phy    O33 1400   1.493   1.162   0.461 -0.0096  0.4446 -0.3372
   52phy    H1B 1401   1.514   1.253   0.468 -1.9514  0.8724  0.8806
   52phy    C12 1402   1.252   1.187   0.417 -0.0098 -0.0345  0.0566
   52phy    O11 1403   1.125   1.204   0.474 -0.3017 -0.7171  0.6123
   52phy    H1A 1404   1.114   1.171   0.562  0.0801 -0.7105  0.6645
   53phy    C35 1405   1.538   2.333   1.178 -0.0739  0.4136  0.4153
   53phy    C33 1406   1.548   2.414   1.305  0.3219 -0.2220  0.0238
   53phy    C34 1407   1.436   2.375   1.400  0.2948  0.1974  0.0029
   53phy    C32 1408   1.692   2.412   1.359 -0.4349 -0.2105 -0.3230
   53phy    C31 1409   1.734   2.534   1.437 -0.6060 -0.0319 -0.2196
   53phy    C30 1410   1.886   2.519   1.471  0.1018 -0.3551  0.2077
   53phy    C28 1411   1.952   2.641   1.538  0.1689 -0.1633 -0.5635
   53phy    C29 1412   2.050   2.584   1.645 -0.1413  0.1286  0.0585
   53phy    C27 1413   2.042   2.722   1.437 -0.8693 -0.4121 -0.2755
   53phy    C26 1414   1.983   2.865   1.409  0.2582 -0.3093 -0.3778
   53phy    C25 1415   2.060   2.953   1.309 -0.2497 -0.0498 -0.3610
   53phy    C23 1416   1.982   3.075   1.262 -0.3071  0.6795  0.4016
   53phy    C24 1417   1.981   3.192   1.363  0.2586  0.4031  0.1678
   53phy    C22 1418   2.054   3.131   1.129  0.8775 -0.0836  0.7216
   53phy    C21 1419   2.009   3.055   1.004 -0.0599  1.1766  0.3815
   53phy    C20 1420   2.078   3.124   0.887 -0.4839 -0.4334  0.4119
   53phy    C18 1421   2.031   3.092   0.742 -0.3246  0.6410 -0.0516
   53phy    O01 1422   2.019   2.947   0.711  0.2004 -0.1208  0.0039
   53phy    H01 1423   2.016   2.902   0.793  1.1518 -0.0524  0.0963
   53phy    C19 1424   2.162   3.116   0.665 -0.5185 -0.2557  0.1117
   53phy    C13 1425   1.904   3.178   0.700  0.5914 -0.5368  0.0451
   53phy     H3 1426   1.826   3.146   0.774  0.3785  0.1946  0.1455
   53phy    O33 1427   1.908   3.318   0.734  0.0556  0.2371  0.1995
   53phy    H1B 1428   1.864   3.368   0.668  0.8762  0.8422  0.0924
   53phy    C12 1429   1.800   3.142   0.589  0.3175 -0.3746  0.4430
   53phy    O11 1430   1.814   3.218   0.470 -0.1375 -0.2777  0.3119
   53phy    H1A 1431   1.784   3.306   0.485 -1.0861 -0.4835 -0.3055
   54phy    C35 1432   3.017   3.369   1.678  0.2696  0.2456 -0.3505
   54phy    C33 1433   3.093   3.236   1.701  0.3379  0.2466  0.2400
   54phy    C34 1434   3.177   3.238   1.827  0.4609 -0.3391  0.3518
   54phy    C32 1435   3.000   3.112   1.709  0.2234 -0.1127 -0.6876
   54phy    C31 1436   3.039   3.000   1.619  0.1399  0.2073  1.0482
   54phy    C30 1437   2.934   2.891   1.614 -0.4793  0.3279 -0.3288
   54phy    C28 1438   2.927   2.790   1.498  0.3331 -0.5429  0.2696
   54phy    C29 1439   2.964   2.650   1.523  0.1919  0.3446  0.1220
   54phy    C27 1440   2.786   2.807   1.447  0.3313 -0.4358  0.5121
   54phy    C26 1441   2.761   2.874   1.309 -1.0191 -0.6390 -0.2181
   54phy    C25 1442   2.614   2.917   1.290 -0.2252  0.6714 -0.0679
   54phy    C23 1443   2.573   2.960   1.144  0.2502 -0.2910  0.5420
   54phy    C24 1444   2.419   2.975   1.140 -0.1428 -0.5455  0.0316
   54phy    C22 1445   2.650   3.083   1.090  0.3735 -0.0138 -0.2057
   54phy    C21 1446   2.627   3.112   0.946  0.1979 -0.1656  0.0882
   54phy    C20 1447   2.714   3.231   0.914  0.0581  0.6092 -0.4898
   54phy    C18 1448   2.777   3.246   0.770  0.4389 -0.2690 -0.3270
   54phy    O01 1449   2.825   3.116   0.723  0.5783  0.2182 -0.0325
   54phy    H01 1450   2.908   3.117   0.679 -0.1696  0.8201 -1.4868
   54phy    C19 1451   2.896   3.342   0.796 -0.8951  0.1926 -0.3234
   54phy    C13 1452   2.680   3.308   0.658 -0.3135 -0.2325  0.0304
   54phy     H3 1453   2.602   3.228   0.644  1.6608 -2.1570 -0.3828
   54phy    O33 1454   2.596   3.423   0.700  0.2228 -0.0296  0.1013
   54phy    H1B 1455   2.646   3.499   0.676 -0.2206 -0.3808 -2.0916
   54phy    C12 1456   2.692   3.298   0.499 -0.2303 -0.3667  0.3254
   54phy    O11 1457   2.770   3.391   0.429  0.0034  0.5129  0.4145
   54phy    H1A 1458   2.806   3.452   0.490  0.8710  0.6528 -0.2183
   55phy    C35 1459   4.903   4.410   1.207 -0.2394 -0.6165 -0.4146
   55phy    C33 1460   5.027   4.322   1.227  0.3099  0.1388  0.2936
   55phy    C34 1461   5.048   4.272   1.368  0.5695 -0.6124  0.3047
   55phy    C32 1462   5.021   4.214   1.118 -0.7448  0.1521 -0.2411
   55phy    C31 1463   5.157   4.183   1.061 -0.4620  0.3664  0.0938
   55phy    C30 1464   5.164   4.092   0.942 -0.3179 -0.0109  0.0875
   55phy    C28 1465   5.298   4.075   0.871 -0.4079 -0.6986  0.0809
   55phy    C29 1466   5.367   3.940   0.906 -0.1808 -0.1257 -0.7198
   55phy    C27 1467   5.274   4.080   0.721  0.5231  0.2313 -0.2580
   55phy    C26 1468   5.374   4.161   0.643 -0.3103 -0.1858  0.5514
   55phy    C25 1469   5.346   4.134   0.496  0.2694 -0.2491  0.7185
   55phy    C23 1470   5.338   4.246   0.389 -0.0193  0.4546 -0.4820
   55phy    C24 1471   5.477   4.285   0.334  0.0377 -0.3536  0.4160
   55phy    C22 1472   5.254   4.208   0.268 -0.2330  0.6947  0.4853
   55phy    C21 1473   5.149   4.315   0.221  0.3152  0.1630 -0.6959
   55phy    C20 1474   5.126   4.292   0.075 -0.0979 -0.5211  0.0692
   55phy    C18 1475   5.022   4.388  -0.000 -0.3272 -0.2461  0.1495
   55phy    O01 1476   4.890   4.363   0.042  0.0183 -0.4321 -0.0627
   55phy    H01 1477   4.878   4.276   0.075 -0.0133 -0.1929  0.5708
   55phy    C19 1478   5.019   4.327  -0.146  0.3563  0.2528  0.2505
   55phy    C13 1479   5.048   4.548  -0.004 -0.0827 -0.0835 -0.6554
   55phy     H3 1480   5.078   4.571   0.102 -1.1243 -0.4270 -0.2777
   55phy    O33 1481   5.169   4.585  -0.072  0.6103 -0.1920  0.2679
   55phy    H1B 1482   5.154   4.647  -0.140  1.1390 -0.7430 -0.3696
   55phy    C12 1483   4.946   4.664   0.011 -0.4541  0.6402 -0.0886
   55phy    O11 1484   4.901   4.722  -0.111 -0.1979 -0.2052 -0.3440
   55phy    H1A 1485   4.846   4.661  -0.157  0.5649  0.9221 -2.9391
   56phy    C35 1486   2.512   3.925   2.298  0.0700  0.0975  0.4419
   56phy    C33 1487   2.411   3.835   2.361 -0.0316  0.1366  0.0029
   56phy    C34 1488   2.301   3.911   2.440  0.1772  0.5494 -0.4931
   56phy    C32 1489   2.366   3.734   2.256 -0.4883  0.2131  0.0001
   56phy    C31 1490   2.327   3.591   2.296 -0.1841 -0.6820  0.1642
   56phy    C30 1491   2.294   3.493   2.185 -0.1989 -0.3882 -0.3006
   56phy    C28 1492   2.240   3.352   2.227 -0.3438 -0.0895  0.1764
   56phy    C29 1493   2.179   3.286   2.104 -0.8319 -0.0181  0.1202
   56phy    C27 1494   2.356   3.260   2.281  0.4045  0.5532  0.2324
   56phy    C26 1495   2.327   3.170   2.407 -0.3272  0.4950  0.0098
   56phy    C25 1496   2.461   3.126   2.467 -0.0603  0.3128 -0.2052
   56phy    C23 1497   2.462   3.035   2.594 -0.3213 -0.4883  0.6137
   56phy    C24 1498   2.540   2.908   2.561 -0.3991  0.4039 -0.2996
   56phy    C22 1499   2.519   3.119   2.714 -0.3917  0.1901 -0.4770
   56phy    C21 1500   2.462   3.079   2.852  0.4059  0.7706 -0.3061
   56phy    C20 1501   2.553   3.127   2.968  0.2767 -0.2679  0.6883
   56phy    C18 1502   2.516   3.074   3.116  0.6277  0.0986  0.1948
   56phy    O01 1503   2.488   2.934   3.107 -0.0158  0.1426 -0.2503
   56phy    H01 1504   2.528   2.899   3.029 -1.3373  0.8588 -1.2795
   56phy    C19 1505   2.650   3.087   3.190 -0.3312  0.2651 -0.7902
   56phy    C13 1506   2.387   3.157   3.165 -0.1368 -0.1333 -0.1649
   56phy     H3 1507   2.319   3.172   3.077  1.3860  2.1994 -1.0502
   56phy    O33 1508   2.410   3.294   3.195  0.5280  0.5488 -0.2810
   56phy    H1B 1509   2.500   3.318   3.203  0.2105  1.7505 -0.0733
   56phy    C12 1510   2.298   3.102   3.284 -0.0497  0.3403 -0.3729
   56phy    O11 1511   2.176   3.162   3.296 -0.0809 -0.0667  0.5769
   56phy    H1A 1512   2.197   3.251   3.316 -1.4659  0.4201 -0.0658
   57phy    C35 1513   0.872   2.893   0.585  0.0079  0.2772  0.1319
   57phy    C33 1514   1.000   2.903   0.660  0.0342  0.0462  0.2530
   57phy    C34 1515   1.054   2.766   0.695  0.0035 -0.1058 -0.7295
   57phy    C32 1516   1.098   2.970   0.572  0.3270  0.0683  0.3173
   57phy    C31 1517   1.141   3.105   0.617 -0.1857  0.1456  0.1334
   57phy    C30 1518   1.190   3.203   0.506  0.4944 -0.0138 -0.0390
   57phy    C28 1519   1.264   3.333   0.552  0.6197  0.9073  0.4228
   57phy    C29 1520   1.411   3.294   0.559 -0.1747 -0.0577  0.0098
   57phy    C27 1521   1.258   3.452   0.450 -0.2902  0.6350 -0.6907
   57phy    C26 1522   1.126   3.532   0.469 -0.6694 -0.7074  0.0255
   57phy    C25 1523   1.082   3.628   0.361  0.2865  0.3886  0.4945
   57phy    C23 1524   0.929   3.657   0.348  0.5461  1.0196  0.1540
   57phy    C24 1525   0.867   3.749   0.463  0.3447  0.4440  0.2320
   57phy    C22 1526   0.896   3.734   0.217 -0.4877  0.6081 -0.1640
   57phy    C21 1527   0.801   3.668   0.115  0.3288 -0.3254 -0.4218
   57phy    C20 1528   0.783   3.750  -0.011 -0.3119  0.3233  0.3200
   57phy    C18 1529   0.687   3.705  -0.125 -0.1616 -1.6703  0.0433
   57phy    O01 1530   0.574   3.635  -0.071 -0.3006  0.4792 -0.3827
   57phy    H01 1531   0.556   3.684   0.007  3.3734  2.2610 -0.4470
   57phy    C19 1532   0.768   3.606  -0.216 -0.3639 -0.2830  0.6066
   57phy    C13 1533   0.650   3.838  -0.198  0.4601 -0.3255 -0.0327
   57phy     H3 1534   0.604   3.904  -0.119  0.7852  0.2931 -0.3448
   57phy    O33 1535   0.751   3.939  -0.232 -0.1347  0.5740 -0.0736
   57phy    H1B 1536   0.822   3.899  -0.279  0.4747  0.5099  0.8950
   57phy    C12 1537   0.510   3.851  -0.266 -0.2377 -0.5718  0.1988
   57phy    O11 1538   0.490   3.811  -0.398  0.0799  0.0502 -0.5723
   57phy    H1A 1539   0.561   3.842  -0.451 -1.0904  2.3815 -0.9122
   58phy    C35 1540   1.148   2.621   1.577 -0.3211 -0.2459 -0.7348
   58phy    C33 1541   1.123   2.751   1.657  0.0150 -0.0774  0.1602
   58phy    C34 1542   1.043   2.858   1.581  0.3632  0.6259  0.5088
   58phy    C32 1543   1.060   2.711   1.791 -0.0382 -0.8498 -0.3942
   58phy    C31 1544   1.086   2.804   1.917  0.0792  0.0812  0.0326
   58phy    C30 1545   1.011   2.767   2.050  0.4129  0.1789  0.1977
   58phy    C28 1546   1.022   2.874   2.163  0.0893 -0.0851  0.1944
   58phy    C29 1547   0.910   2.977   2.146  0.1630  0.5449 -0.4378
   58phy    C27 1548   1.007   2.792   2.297 -0.1895  0.6589 -0.0566
   58phy    C26 1549   1.009   2.854   2.439 -0.1535  0.1602 -0.2372
   58phy    C25 1550   0.994   2.741   2.547  0.0899 -0.5781 -0.2627
   58phy    C23 1551   1.025   2.793   2.691 -0.5855  0.0452 -0.0587
   58phy    C24 1552   0.897   2.836   2.768 -0.2847  0.0269  0.3523
   58phy    C22 1553   1.084   2.670   2.768 -0.0314  0.5125 -0.0730
   58phy    C21 1554   1.231   2.696   2.822  0.4394 -0.2840 -0.2985
   58phy    C20 1555   1.276   2.595   2.932 -0.1055 -0.2537  0.1563
   58phy    C18 1556   1.413   2.633   3.000  0.3545 -0.2911 -0.0528
   58phy    O01 1557   1.382   2.754   3.076 -0.0915 -0.8370 -0.2797
   58phy    H01 1558   1.304   2.750   3.128  0.2403  0.1022  0.2937
   58phy    C19 1559   1.413   2.523   3.108 -0.1318  0.2323 -0.1291
   58phy    C13 1560   1.550   2.648   2.910 -0.6478 -0.0620 -0.5738
   58phy     H3 1561   1.536   2.718   2.824 -0.4669  0.6996  0.0002
   58phy    O33 1562   1.587   2.524   2.844 -0.2107  0.0450 -0.1381
   58phy    H1B 1563   1.667   2.495   2.884  0.1689  1.5997  0.3159
   58phy    C12 1564   1.680   2.712   2.973  0.7103  0.4552 -0.1928
   58phy    O11 1565   1.758   2.646   3.068  0.0222  0.4078  0.1413
   58phy    H1A 1566   1.708   2.636   3.147  0.5897 -2.3417  0.2422
   59phy    C35 1567   1.134   3.496   0.961 -0.4017  0.0198 -0.0197
   59phy    C33 1568   0.984   3.520   0.956  0.5994  0.5863  1.0567
   59phy    C34 1569   0.940   3.648   1.030 -0.0652  0.1568 -0.1667
   59phy    C32 1570   0.925   3.528   0.813 -0.0099 -0.1834 -0.0486
   59phy    C31 1571   0.860   3.394   0.754  0.1715 -0.5070  0.2038
   59phy    C30 1572   0.778   3.437   0.631 -0.4513  0.6691 -0.5340
   59phy    C28 1573   0.723   3.315   0.559 -0.6395 -0.4550 -0.3808
   59phy    C29 1574   0.572   3.287   0.590  0.0438  0.3449 -0.8994
   59phy    C27 1575   0.758   3.321   0.413  0.2611 -0.5041  0.1979
   59phy    C26 1576   0.801   3.197   0.342  0.3400  0.7048  0.0305
   59phy    C25 1577   0.840   3.245   0.201  0.7571  0.1174 -0.1303
   59phy    C23 1578   0.893   3.116   0.126  0.1296  0.3165  0.1287
   59phy    C24 1579   0.794   3.074   0.014  0.4058 -0.5436 -0.2077
   59phy    C22 1580   1.024   3.147   0.052  0.0096  0.8614 -0.6568
   59phy    C21 1581   1.155   3.167   0.132  0.5331  0.0986 -0.5944
   59phy    C20 1582   1.259   3.117   0.037  0.1436  0.9575  0.5693
   59phy    C18 1583   1.410   3.110   0.082 -0.4523 -0.6087  0.1382
   59phy    O01 1584   1.449   3.246   0.110 -0.0867  0.4579  0.4382
   59phy    H01 1585   1.468   3.283   0.026 -3.7779 -2.0584 -1.7785
   59phy    C19 1586   1.475   3.062  -0.046  0.7001  0.0479  0.7284
   59phy    C13 1587   1.446   3.019   0.207  0.3850 -0.1508 -0.0471
   59phy     H3 1588   1.407   3.074   0.297  1.7462 -1.5773  1.4841
   59phy    O33 1589   1.371   2.897   0.231  0.3758 -0.0310  0.0247
   59phy    H1B 1590   1.436   2.829   0.235 -0.5106 -0.8395  2.1110
   59phy    C12 1591   1.588   3.022   0.282 -0.0495  0.0702  0.1895
   59phy    O11 1592   1.690   2.942   0.238 -0.2695  0.2605 -0.4665
   59phy    H1A 1593   1.758   3.001   0.212 -1.4069  2.4569  1.2051
   60phy    C35 1594   1.000   4.912   0.972 -0.0967 -0.1188 -0.4250
   60phy    C33 1595   0.866   4.865   0.914 -0.4521  0.3280 -0.2451
   60phy    C34 1596   0.806   4.755   1.004 -0.5077 -0.6067  0.0220
   60phy    C32 1597   0.782   4.994   0.884 -0.5368  0.1342  0.5555
   60phy    C31 1598   0.687   4.975   0.772  0.6011 -0.3781 -0.2064
   60phy    C30 1599   0.611   5.102   0.735  0.5944  0.0969  0.1548
   60phy    C28 1600   0.490   5.073   0.640 -0.1361  0.2427 -0.4622
   60phy    C29 1601   0.364   5.068   0.724  0.1059  0.2845 -0.5811
   60phy    C27 1602   0.468   5.198   0.553 -0.4080  0.6341  0.3007
   60phy    C26 1603   0.456   5.161   0.407 -0.2072 -0.5357  0.1160
   60phy    C25 1604   0.488   5.279   0.313 -0.8331 -0.5232  0.0096
   60phy    C23 1605   0.470   5.241   0.164  0.8488 -0.1893 -0.3017
   60phy    C24 1606   0.400   5.365   0.104 -0.0239  0.7832 -0.3502
   60phy    C22 1607   0.604   5.223   0.088 -0.2132  0.5356 -0.1308
   60phy    C21 1608   0.623   5.081   0.037  0.3418 -0.5187  0.0737
   60phy    C20 1609   0.762   5.057  -0.033  0.5276  0.1594 -0.3946
   60phy    C18 1610   0.785   4.911  -0.098 -0.6976  0.1592 -0.7351
   60phy    O01 1611   0.784   4.809   0.013  0.0817 -0.0345  0.4111
   60phy    H01 1612   0.704   4.818   0.061  0.2990 -0.3405  0.8403
   60phy    C19 1613   0.930   4.932  -0.151 -0.2647 -0.1633 -0.8619
   60phy    C13 1614   0.673   4.878  -0.212 -0.0902 -0.7340 -0.3966
   60phy     H3 1615   0.582   4.853  -0.152  0.2936  1.0508  1.0264
   60phy    O33 1616   0.618   4.993  -0.286 -0.0250 -0.0317  0.1258
   60phy    H1B 1617   0.669   5.012  -0.362 -2.0413  0.3504 -1.2223
   60phy    C12 1618   0.661   4.749  -0.299 -0.6746 -0.7140 -0.3830
   60phy    O11 1619   0.764   4.720  -0.392  0.0515  0.5971 -0.5320
   60phy    H1A 1620   0.739   4.761  -0.473 -0.7099 -1.2198 -1.2626
   61phy    C35 1621   0.731   4.531   1.431 -0.4388  0.1724  0.2027
   61phy    C33 1622   0.831   4.432   1.363 -0.0779  0.0842 -0.0713
   61phy    C34 1623   0.827   4.457   1.209 -0.5737  0.3012 -0.4156
   61phy    C32 1624   0.968   4.451   1.422 -0.0733 -0.1012  0.2290
   61phy    C31 1625   1.067   4.330   1.410 -0.0181 -0.2104  0.4550
   61phy    C30 1626   1.212   4.371   1.430 -0.0270 -0.2168  0.2625
   61phy    C28 1627   1.317   4.256   1.419 -0.1319  0.0253  0.2416
   61phy    C29 1628   1.346   4.219   1.275  0.7911  0.2362 -0.3902
   61phy    C27 1629   1.452   4.293   1.480 -0.7513  0.1408  1.1872
   61phy    C26 1630   1.502   4.221   1.610  0.8086 -0.3400 -0.1651
   61phy    C25 1631   1.648   4.276   1.645  0.0000  0.1210  0.4654
   61phy    C23 1632   1.718   4.212   1.767  0.7000 -0.1548  0.1854
   61phy    C24 1633   1.808   4.100   1.721  0.0038  0.0683 -0.6005
   61phy    C22 1634   1.797   4.308   1.855 -0.4910  0.6535  0.0799
   61phy    C21 1635   1.730   4.331   1.992 -0.0671 -0.5726  0.1516
   61phy    C20 1636   1.782   4.465   2.046  0.4865  0.1741  0.0194
   61phy    C18 1637   1.754   4.499   2.200 -0.0032 -0.3219  1.0198
   61phy    O01 1638   1.796   4.398   2.288 -0.1988 -0.0244 -0.1736
   61phy    H01 1639   1.750   4.317   2.279 -0.1333 -0.2726  1.4898
   61phy    C19 1640   1.858   4.608   2.224 -0.3724 -0.5260 -0.0426
   61phy    C13 1641   1.599   4.548   2.226  0.0459 -0.0246  1.2167
   61phy     H3 1642   1.570   4.616   2.141 -0.8378  0.1644  1.6566
   61phy    O33 1643   1.578   4.635   2.342  0.5650  0.1983 -0.2053
   61phy    H1B 1644   1.647   4.620   2.403 -0.2928 -0.2727  0.6778
   61phy    C12 1645   1.485   4.440   2.243  0.0557  0.2622  0.0788
   61phy    O11 1646   1.504   4.365   2.354  0.9335 -0.1876 -0.3863
   61phy    H1A 1647   1.478   4.411   2.432 -0.0938 -1.8094  0.2698
   62phy    C35 1648   1.841   3.530   1.380  0.4837 -0.7129 -0.4638
   62phy    C33 1649   1.693   3.531   1.406 -0.1806  0.4107  0.2128
   62phy    C34 1650   1.657   3.482   1.549 -0.4056 -0.5800  0.0728
   62phy    C32 1651   1.632   3.669   1.375  0.0334 -0.3441 -0.0898
   62phy    C31 1652   1.498   3.660   1.304  0.3477 -0.1038  0.4714
   62phy    C30 1653   1.437   3.798   1.268 -0.3193  0.4317 -0.0884
   62phy    C28 1654   1.313   3.786   1.184 -0.0901 -0.7366  0.1733
   62phy    C29 1655   1.185   3.827   1.264  0.3496  0.4173 -0.2456
   62phy    C27 1656   1.324   3.895   1.073 -0.5160  0.4251  0.1540
   62phy    C26 1657   1.374   3.848   0.937 -0.2179 -0.6759  0.9143
   62phy    C25 1658   1.314   3.947   0.831  0.1451  0.3861 -0.6604
   62phy    C23 1659   1.302   3.890   0.694  0.0604 -0.1961  0.6022
   62phy    C24 1660   1.154   3.889   0.658  0.3229  0.1790  0.2897
   62phy    C22 1661   1.378   3.985   0.597  0.3508  0.4153  0.0280
   62phy    C21 1662   1.447   3.904   0.488 -0.2021  0.3563 -0.2569
   62phy    C20 1663   1.477   3.994   0.361  0.5992 -0.1145 -0.2249
   62phy    C18 1664   1.507   3.918   0.229  0.2512  0.0067  0.1356
   62phy    O01 1665   1.626   3.841   0.253  0.4191  0.7243 -0.6308
   62phy    H01 1666   1.687   3.895   0.298  0.2041  0.3356  0.1554
   62phy    C19 1667   1.558   4.019   0.121 -0.7687  0.1645  0.2457
   62phy    C13 1668   1.386   3.828   0.170 -0.2169  0.3427  0.0007
   62phy     H3 1669   1.341   3.787   0.264 -0.0064  1.3060  0.5350
   62phy    O33 1670   1.261   3.887   0.114 -0.4161 -0.1049 -0.7052
   62phy    H1B 1671   1.263   3.980   0.124  1.3412 -0.2506  0.6864
   62phy    C12 1672   1.409   3.685   0.112  0.0331  0.0478  0.2772
   62phy    O11 1673   1.428   3.693  -0.028 -0.0345  0.0767 -0.1937
   62phy    H1A 1674   1.341   3.706  -0.061 -1.4681 -0.9746  2.7971
   63phy    C35 1675   1.377   3.606   2.638  0.1058  0.4707 -0.0267
   63phy    C33 1676   1.286   3.487   2.670  0.1176  0.2627  0.4023
   63phy    C34 1677   1.138   3.525   2.667  0.0378 -0.2391 -0.5202
   63phy    C32 1678   1.309   3.378   2.565 -0.5220  0.6371 -0.0202
   63phy    C31 1679   1.354   3.247   2.638 -0.1266  0.0005  0.5493
   63phy    C30 1680   1.423   3.150   2.547  0.9010 -0.2078 -0.0246
   63phy    C28 1681   1.474   3.020   2.596 -0.0794  0.2570 -0.4374
   63phy    C29 1682   1.374   2.914   2.560  0.0706 -0.7102 -0.4678
   63phy    C27 1683   1.617   2.986   2.539 -0.3998  0.2949  0.2222
   63phy    C26 1684   1.710   2.937   2.648 -0.3551  0.3197 -0.0688
   63phy    C25 1685   1.865   2.948   2.613  0.6137  0.3172 -0.2632
   63phy    C23 1686   1.956   2.934   2.734  0.1011  0.3841  0.1370
   63phy    C24 1687   2.072   2.841   2.687 -0.1496  0.1763  0.1284
   63phy    C22 1688   2.010   3.066   2.793 -0.2402 -0.4470  0.0429
   63phy    C21 1689   1.923   3.120   2.906 -0.0530  0.2114  0.5823
   63phy    C20 1690   1.990   3.245   2.949 -0.4613  0.6118 -0.8815
   63phy    C18 1691   1.909   3.363   3.025 -0.3355 -0.1356  0.5847
   63phy    O01 1692   1.821   3.316   3.128 -0.0460  0.3456 -0.3600
   63phy    H01 1693   1.852   3.238   3.171 -0.7033  0.6774  0.7580
   63phy    C19 1694   2.029   3.437   3.101 -0.4167 -0.3821 -0.0094
   63phy    C13 1695   1.826   3.469   2.935  0.2427 -0.6690  0.4216
   63phy     H3 1696   1.889   3.508   2.852 -0.6409 -1.5767 -0.6986
   63phy    O33 1697   1.787   3.589   3.001  0.1491 -0.1909  0.6136
   63phy    H1B 1698   1.767   3.561   3.088 -1.7115 -1.5199 -0.1846
   63phy    C12 1699   1.692   3.414   2.875  1.0593 -0.2454 -0.2493
   63phy    O11 1700   1.583   3.403   2.963  0.3952 -0.1996  0.0017
   63phy    H1A 1701   1.543   3.487   2.959 -0.0176 -0.3674  0.5980
   64phy    C35 1702   2.150   0.022   0.760  0.2549  0.2528  0.1678
   64phy    C33 1703   2.101   0.017   0.907  0.2686 -0.2654 -0.3734
   64phy    C34 1704   2.080   0.165   0.945 -0.1296  0.3652  0.6170
   64phy    C32 1705   1.976  -0.070   0.921  0.1628 -0.3372 -0.6610
   64phy    C31 1706   2.014  -0.215   0.946 -0.2126 -0.5656 -0.1667
   64phy    C30 1707   1.892  -0.303   0.988  0.0282 -0.2547 -0.1345
   64phy    C28 1708   1.936  -0.452   0.998 -0.9361 -0.8519  0.0638
   64phy    C29 1709   1.953  -0.492   1.146 -0.6285  0.3130 -0.3009
   64phy    C27 1710   1.834  -0.535   0.920 -0.0889  0.4300  0.1442
   64phy    C26 1711   1.875  -0.670   0.868 -0.1800 -0.2166 -0.4980
   64phy    C25 1712   1.770  -0.752   0.798  0.6366 -0.2174  0.6198
   64phy    C23 1713   1.817  -0.894   0.767  0.5357 -0.2595  1.0780
   64phy    C24 1714   1.735  -1.005   0.836 -0.3805  0.0681 -0.0060
   64phy    C22 1715   1.794  -0.907   0.612 -0.3974 -0.0274 -0.6028
   64phy    C21 1716   1.902  -0.981   0.533  0.0940 -0.1139  0.1273
   64phy    C20 1717   1.885  -0.985   0.383  0.0548  0.5686  0.6368
   64phy    C18 1718   1.976  -1.082   0.301  0.1317  0.5528  0.0666
   64phy    O01 1719   2.109  -1.039   0.305  0.2676 -0.1373 -0.4713
   64phy    H01 1720   2.125  -0.948   0.323 -1.1682 -0.1385  1.1582
   64phy    C19 1721   1.945  -1.050   0.151  0.4624  0.5208  0.1562
   64phy    C13 1722   1.952  -1.237   0.340 -1.1914 -0.5364  0.1702
   64phy     H3 1723   1.989  -1.242   0.445 -2.8003 -1.1635  0.7326
   64phy    O33 1724   1.816  -1.268   0.375 -0.1342 -0.1797  0.2028
   64phy    H1B 1725   1.818  -1.287   0.466  0.9268 -0.4471  0.1353
   64phy    C12 1726   2.051  -1.361   0.313  0.2011 -0.6682  0.0369
   64phy    O11 1727   2.006  -1.432   0.202  0.0085  0.1059  0.1855
   64phy    H1A 1728   1.928  -1.478   0.230 -1.7747  1.5546 -2.0630
   65phy    C35 1729   2.041   5.071   1.326 -0.1732  0.4197 -0.0893
   65phy    C33 1730   2.188   5.069   1.362 -0.1014  0.4883  0.6274
   65phy    C34 1731   2.216   5.124   1.501 -0.2889 -0.0927 -0.1039
   65phy    C32 1732   2.263   4.935   1.315 -0.1663 -0.2016  0.0900
   65phy    C31 1733   2.412   4.960   1.298  0.8176 -0.4072  0.0825
   65phy    C30 1734   2.492   4.828   1.261  0.1069 -0.0162 -0.4450
   65phy    C28 1735   2.643   4.836   1.276 -0.2515 -0.0793 -0.5651
   65phy    C29 1736   2.682   4.714   1.358  0.2396  0.2656  0.2938
   65phy    C27 1737   2.721   4.823   1.143  0.3011 -0.2993 -0.1065
   65phy    C26 1738   2.792   4.953   1.101 -0.2823 -0.2462  0.0385
   65phy    C25 1739   2.880   4.954   0.980 -0.0203  0.5521  0.4455
   65phy    C23 1740   2.971   5.072   0.944  0.1209 -0.0961 -0.0114
   65phy    C24 1741   3.092   5.077   1.036  0.3220 -0.1069  0.0675
   65phy    C22 1742   3.036   5.062   0.806  0.0742  0.2147 -0.3274
   65phy    C21 1743   3.004   5.175   0.711 -0.4607  0.0336  0.2182
   65phy    C20 1744   3.010   5.136   0.559  0.1212  0.8102  0.4822
   65phy    C18 1745   2.926   5.216   0.454  0.2643  0.4548  0.0696
   65phy    O01 1746   2.788   5.240   0.501  0.2278  0.5132  0.2009
   65phy    H01 1747   2.746   5.163   0.534 -0.7912  0.6049 -0.8081
   65phy    C19 1748   2.930   5.110   0.343 -0.2751  0.2222 -0.1355
   65phy    C13 1749   2.996   5.355   0.408  0.0392 -0.1682  0.5634
   65phy     H3 1750   2.981   5.419   0.499 -1.3289  0.7069 -0.2348
   65phy    O33 1751   3.138   5.353   0.398  0.4335 -0.0274 -0.9851
   65phy    H1B 1752   3.171   5.430   0.440 -0.7815 -0.8112  1.6560
   65phy    C12 1753   2.936   5.472   0.319  0.1835 -0.0620 -0.7607
   65phy    O11 1754   2.935   5.446   0.183  0.9026 -0.1027 -0.1133
   65phy    H1A 1755   3.024   5.440   0.156  1.0237  0.5318  0.1479
   66phy    C35 1756   1.930   0.212   1.808  0.1811  0.8310  0.0291
   66phy    C33 1757   2.061   0.281   1.841  0.1823 -0.3234  0.1342
   66phy    C34 1758   2.174   0.256   1.743  0.0890 -0.7637  0.3803
   66phy    C32 1759   2.033   0.428   1.873  0.4409 -1.0006  0.3223
   66phy    C31 1760   2.100   0.481   2.005 -0.2999  0.0555  0.5128
   66phy    C30 1761   2.084   0.633   2.026 -0.3665  0.3759  0.0002
   66phy    C28 1762   2.152   0.687   2.154  0.2808  0.5224 -0.2110
   66phy    C29 1763   2.249   0.798   2.115  0.0019 -0.1682  0.0933
   66phy    C27 1764   2.053   0.747   2.255 -0.1198 -0.1982  0.0647
   66phy    C26 1765   2.082   0.722   2.398 -0.2943  0.1973  0.1080
   66phy    C25 1766   1.973   0.768   2.487  0.7814  0.0422  0.4000
   66phy    C23 1767   2.011   0.765   2.639 -0.1723 -0.0381 -0.7332
   66phy    C24 1768   1.940   0.883   2.708 -0.5387 -0.7248 -0.2909
   66phy    C22 1769   1.958   0.642   2.715 -0.5243  0.1367  0.0392
   66phy    C21 1770   2.070   0.544   2.750  0.0330 -0.1074  0.2268
   66phy    C20 1771   2.011   0.427   2.828 -0.4552  0.2185 -0.0882
   66phy    C18 1772   2.113   0.325   2.898  1.1868 -0.1266  0.7619
   66phy    O01 1773   2.225   0.394   2.962  0.0978 -0.2417 -0.1530
   66phy    H01 1774   2.270   0.350   3.031 -1.5667  1.1072  1.8973
   66phy    C19 1775   2.035   0.263   3.013  0.2892  0.1225  0.1494
   66phy    C13 1776   2.178   0.200   2.810  0.1049 -0.4169  0.1327
   66phy     H3 1777   2.097   0.155   2.747 -0.7368  0.9185  0.2245
   66phy    O33 1778   2.224   0.086   2.887  0.3587 -0.0341  0.1101
   66phy    H1B 1779   2.252   0.020   2.827  1.6423  1.2170 -0.7294
   66phy    C12 1780   2.292   0.244   2.705 -0.3563  0.0066  1.0117
   66phy    O11 1781   2.308   0.166   2.588  0.2308 -0.3979 -0.5241
   66phy    H1A 1782   2.398   0.167   2.562 -0.0873 -1.5802 -1.7705
   67phy    C35 1783   3.463   0.098   1.603  0.3169 -0.5814 -0.8541
   67phy    C33 1784   3.499  -0.052   1.606 -0.1253 -0.5823 -0.4819
   67phy    C34 1785   3.613  -0.070   1.710  0.2790  0.1463 -0.2231
   67phy    C32 1786   3.376  -0.143   1.629  0.0233 -0.2902  0.8379
   67phy    C31 1787   3.368  -0.255   1.521 -0.1366  0.2705 -0.7489
   67phy    C30 1788   3.226  -0.315   1.511 -0.4879  0.1747 -0.7554
   67phy    C28 1789   3.227  -0.444   1.426  0.3479 -0.2488  0.0032
   67phy    C29 1790   3.121  -0.543   1.481 -0.2283  0.2075  0.2859
   67phy    C27 1791   3.190  -0.421   1.277 -0.1768  0.0944 -0.0932
   67phy    C26 1792   3.306  -0.427   1.175  0.3686 -1.0665 -0.0089
   67phy    C25 1793   3.257  -0.473   1.039  0.4307 -0.0417  0.3584
   67phy    C23 1794   3.358  -0.477   0.926 -0.0130  0.1828  1.1558
   67phy    C24 1795   3.318  -0.597   0.832 -0.5304  0.3263  0.0229
   67phy    C22 1796   3.366  -0.340   0.853 -0.4246 -0.6573 -0.4047
   67phy    C21 1797   3.484  -0.296   0.761 -0.0751  0.2402  0.1697
   67phy    C20 1798   3.470  -0.149   0.714  0.6407 -0.4255  0.5467
   67phy    C18 1799   3.580  -0.097   0.612 -0.5016 -0.2771  0.5048
   67phy    O01 1800   3.706  -0.101   0.676  0.1656 -0.2109  0.4340
   67phy    H01 1801   3.703  -0.057   0.759 -1.1289 -0.8174  0.7408
   67phy    C19 1802   3.551   0.054   0.594  0.1253 -0.1403  0.5367
   67phy    C13 1803   3.583  -0.181   0.474 -0.0686 -0.2601 -0.0604
   67phy     H3 1804   3.614  -0.282   0.511  0.0390  0.4351  1.8451
   67phy    O33 1805   3.451  -0.214   0.433  0.3941  0.1053 -0.1131
   67phy    H1B 1806   3.423  -0.138   0.387 -1.1801  0.9591  2.1129
   67phy    C12 1807   3.703  -0.197   0.375 -0.0056  0.3233 -0.7052
   67phy    O11 1808   3.697  -0.112   0.264 -0.1025 -0.1119 -0.4709
   67phy    H1A 1809   3.620  -0.125   0.211  0.5414  1.7346 -1.9836
   68phy    C35 1810   1.952   4.953   1.770  0.1076  0.0998 -0.4054
   68phy    C33 1811   2.029   4.848   1.840 -0.7930 -0.0025 -0.4836
   68phy    C34 1812   1.989   4.845   1.986  0.0530 -0.4759 -0.6254
   68phy    C32 1813   2.020   4.703   1.784  0.1283 -0.0674 -0.3048
   68phy    C31 1814   2.082   4.667   1.644  0.2031 -0.1993  0.0534
   68phy    C30 1815   2.029   4.533   1.586 -0.1634  0.2149  0.0249
   68phy    C28 1816   2.135   4.433   1.537  0.5254  0.4039 -0.0578
   68phy    C29 1817   2.122   4.309   1.624 -0.1118 -0.0215  0.5220
   68phy    C27 1818   2.126   4.394   1.385  0.8875  0.5977  0.0396
   68phy    C26 1819   2.251   4.423   1.303  0.3107  0.2526  0.0531
   68phy    C25 1820   2.235   4.411   1.151 -0.3751  0.1053 -0.5670
   68phy    C23 1821   2.374   4.452   1.084  0.0728  0.8817  0.6311
   68phy    C24 1822   2.464   4.336   1.058  0.6986  0.2202  0.2619
   68phy    C22 1823   2.347   4.509   0.941  0.1936 -0.7598 -0.4082
   68phy    C21 1824   2.427   4.634   0.905  0.4693  0.2875  0.1686
   68phy    C20 1825   2.408   4.668   0.762  0.2188  0.0966  0.1188
   68phy    C18 1826   2.458   4.814   0.713  0.5171 -0.3650 -0.0042
   68phy    O01 1827   2.472   4.918   0.816  0.7474 -0.0135  0.4276
   68phy    H01 1828   2.416   4.900   0.889 -0.3401  2.5345  0.3262
   68phy    C19 1829   2.345   4.872   0.630  0.3736 -0.3273  0.3703
   68phy    C13 1830   2.599   4.798   0.624  0.0238 -0.2054 -0.0049
   68phy     H3 1831   2.673   4.761   0.699  0.2249 -0.1817 -0.1906
   68phy    O33 1832   2.607   4.689   0.532  0.2729  0.4015  0.1688
   68phy    H1B 1833   2.546   4.704   0.462 -1.8331  0.6066  1.9463
   68phy    C12 1834   2.691   4.909   0.553  0.4173 -0.3544 -0.5119
   68phy    O11 1835   2.675   5.035   0.619 -0.5008  0.2806  0.3388
   68phy    H1A 1836   2.629   5.024   0.700 -0.9647  1.8121  0.3172
   69phy    C35 1837   3.165   3.596   2.033 -0.0175  0.1253  0.0243
   69phy    C33 1838   3.233   3.688   2.129 -0.0563  0.1629 -0.0718
   69phy    C34 1839   3.349   3.766   2.063 -0.0038 -0.2702  0.0674
   69phy    C32 1840   3.126   3.774   2.203  0.2774  0.1365 -0.1476
   69phy    C31 1841   3.161   3.805   2.347  0.5896 -0.7088 -0.6009
   69phy    C30 1842   3.034   3.874   2.398  0.1226  0.4658 -0.4124
   69phy    C28 1843   3.036   3.943   2.535 -0.2348  0.2665  0.0330
   69phy    C29 1844   3.127   4.068   2.546  0.5837 -0.0663 -0.0450
   69phy    C27 1845   2.892   3.996   2.568  0.4335  0.1600  0.3030
   69phy    C26 1846   2.838   4.007   2.714 -0.3117 -0.0319  0.3908
   69phy    C25 1847   2.688   4.051   2.731 -0.5850  0.2002  0.0129
   69phy    C23 1848   2.636   4.074   2.878 -0.2553  0.1783  0.2915
   69phy    C24 1849   2.552   4.198   2.884 -0.2263 -0.5934 -0.1280
   69phy    C22 1850   2.558   3.951   2.916 -0.1282 -0.0254  0.0146
   69phy    C21 1851   2.624   3.867   3.024  0.0327 -0.3806 -0.3133
   69phy    C20 1852   2.521   3.779   3.093  0.5026  0.4880  0.2605
   69phy    C18 1853   2.557   3.683   3.207  0.4009  0.3883  0.2590
   69phy    O01 1854   2.598   3.750   3.331 -0.2031 -0.4597  0.3301
   69phy    H01 1855   2.541   3.817   3.364 -0.9970 -1.6992  1.5869
   69phy    C19 1856   2.411   3.643   3.238  0.3455 -0.3220  0.2208
   69phy    C13 1857   2.642   3.549   3.173 -0.2563  0.7509  0.6188
   69phy     H3 1858   2.614   3.500   3.076  0.9056 -0.2165  0.7443
   69phy    O33 1859   2.625   3.440   3.263  0.0635  0.5756 -0.5115
   69phy    H1B 1860   2.667   3.461   3.344 -1.4823  0.4511  0.3536
   69phy    C12 1861   2.799   3.564   3.167  0.2185 -0.1352  0.3922
   69phy    O11 1862   2.865   3.613   3.277  0.5735 -0.0937 -0.3708
   69phy    H1A 1863   2.811   3.686   3.301 -2.1843 -1.0269 -3.0157
   70phy    C35 1864   1.528   4.643   1.294 -0.3965  0.2176  0.3600
   70phy    C33 1865   1.430   4.686   1.182  0.2560 -0.4646  0.3875
   70phy    C34 1866   1.292   4.717   1.226 -0.1295  0.5075  0.1705
   70phy    C32 1867   1.490   4.804   1.106 -0.5753 -0.6374 -0.4656
   70phy    C31 1868   1.463   4.798   0.953 -0.1968 -0.2759  0.5002
   70phy    C30 1869   1.474   4.928   0.878 -0.2560 -0.1354  0.2426
   70phy    C28 1870   1.473   4.925   0.729  0.4613 -0.2874  0.3053
   70phy    C29 1871   1.367   5.015   0.676 -0.0745  0.4727 -0.1958
   70phy    C27 1872   1.609   4.975   0.685 -0.3469  0.3854 -0.5704
   70phy    C26 1873   1.680   4.874   0.594  0.4937 -0.2244 -0.4179
   70phy    C25 1874   1.814   4.934   0.563 -0.2065 -0.2726 -0.0248
   70phy    C23 1875   1.902   4.869   0.454  0.1772  0.9478 -0.2699
   70phy    C24 1876   1.992   4.975   0.394 -0.4286 -0.1002 -0.3102
   70phy    C22 1877   1.974   4.739   0.505  0.3682 -0.5404 -0.9339
   70phy    C21 1878   2.047   4.640   0.417 -0.0849  0.1916  0.1524
   70phy    C20 1879   2.136   4.543   0.489  0.3314  0.3628  0.1158
   70phy    C18 1880   2.239   4.449   0.404  0.0638  0.0843  0.2779
   70phy    O01 1881   2.161   4.364   0.315  0.3927  0.4059 -0.8950
   70phy    H01 1882   2.112   4.408   0.249 -0.8015 -1.1025 -1.0670
   70phy    C19 1883   2.303   4.363   0.516 -0.3539  0.4340  0.3475
   70phy    C13 1884   2.346   4.530   0.314  0.1151 -0.8917 -0.6054
   70phy     H3 1885   2.280   4.575   0.235  0.2459 -1.4084 -1.0135
   70phy    O33 1886   2.400   4.659   0.364 -0.1926  0.0399  0.3161
   70phy    H1B 1887   2.406   4.713   0.287  2.2829 -0.5610  0.0045
   70phy    C12 1888   2.433   4.468   0.199  0.2871 -0.2170 -0.0554
   70phy    O11 1889   2.559   4.423   0.212 -0.6338 -0.0625 -0.4156
   70phy    H1A 1890   2.596   4.397   0.130 -0.2982 -0.6674 -0.0767
   71phy    C35 1891   1.026   0.615   0.680 -0.2727  0.0414  0.0332
   71phy    C33 1892   1.041   0.595   0.827 -0.2273  0.8377 -0.1047
   71phy    C34 1893   0.967   0.708   0.899 -0.1450 -0.0145  0.1654
   71phy    C32 1894   1.011   0.453   0.871  0.0173  0.0117  0.2631
   71phy    C31 1895   1.077   0.402   0.998 -0.5707  0.2243  0.5028
   71phy    C30 1896   1.055   0.253   1.024  0.0859 -0.6330  0.4852
   71phy    C28 1897   1.150   0.197   1.137  0.0416 -0.2805  0.6118
   71phy    C29 1898   1.081   0.110   1.234 -0.4487 -0.3691  0.0333
   71phy    C27 1899   1.274   0.127   1.083 -0.3045 -0.0887 -0.0479
   71phy    C26 1900   1.387   0.188   0.999  0.2674  0.8469 -0.5408
   71phy    C25 1901   1.530   0.122   0.996  0.0618 -0.2791 -0.0302
   71phy    C23 1902   1.640   0.226   0.950 -0.0067 -0.0127  0.7487
   71phy    C24 1903   1.743   0.258   1.054  0.0178 -0.7044 -0.8103
   71phy    C22 1904   1.701   0.179   0.816 -0.4402  0.3370 -0.8071
   71phy    C21 1905   1.751   0.282   0.708  0.2339  0.1566 -0.1091
   71phy    C20 1906   1.810   0.206   0.582  0.1485 -0.5548  0.4935
   71phy    C18 1907   1.848   0.304   0.464  0.2576  0.4762  0.2299
   71phy    O01 1908   1.741   0.395   0.422  0.0884 -0.1218  0.1100
   71phy    H01 1909   1.665   0.380   0.475 -1.0910  0.3001 -1.3772
   71phy    C19 1910   1.867   0.213   0.334 -0.1595  0.2935 -0.1672
   71phy    C13 1911   1.982   0.387   0.490 -0.4053  0.0658 -0.1586
   71phy     H3 1912   1.970   0.444   0.585 -1.1981  0.1251 -0.2862
   71phy    O33 1913   2.097   0.303   0.530 -0.4633 -0.0181 -0.4134
   71phy    H1B 1914   2.089   0.282   0.621  1.8968  1.0950  0.1131
   71phy    C12 1915   2.022   0.520   0.428 -0.3676  0.4507 -0.0477
   71phy    O11 1916   1.916   0.594   0.379  0.0210 -0.1877 -0.6924
   71phy    H1A 1917   1.841   0.542   0.357  0.0811  0.0208 -1.3864
   72phy    C35 1918   2.677   0.648   1.280  0.1042  0.2874  1.0217
   72phy    C33 1919   2.602   0.775   1.236 -0.0260 -0.7176  0.2406
   72phy    C34 1920   2.603   0.877   1.349  0.3033  0.1217 -0.3234
   72phy    C32 1921   2.677   0.836   1.114 -0.3584 -0.3393  0.6047
   72phy    C31 1922   2.592   0.919   1.022 -0.4431  0.6741  0.0979
   72phy    C30 1923   2.662   1.004   0.918  0.4202  0.1921  0.3455
   72phy    C28 1924   2.605   1.140   0.871 -0.1885  0.6597  0.0983
   72phy    C29 1925   2.721   1.220   0.812 -0.0628  0.1530  0.0418
   72phy    C27 1926   2.510   1.107   0.753  0.0494 -0.1721  0.3141
   72phy    C26 1927   2.360   1.119   0.780 -0.5033 -0.0080 -0.7894
   72phy    C25 1928   2.281   1.081   0.656 -0.4396 -0.6247 -0.0688
   72phy    C23 1929   2.140   1.150   0.635 -0.5140 -0.4075 -0.2838
   72phy    C24 1930   2.164   1.267   0.537  0.0470  0.3151  0.4818
   72phy    C22 1931   2.036   1.049   0.574 -0.9150  0.1543  0.6374
   72phy    C21 1932   1.886   1.078   0.578  0.2042 -0.0070 -0.2970
   72phy    C20 1933   1.801   0.965   0.522  0.4005  0.7320 -0.7813
   72phy    C18 1934   1.767   0.950   0.370  0.0850  0.3082  0.4254
   72phy    O01 1935   1.692   1.065   0.318  0.1041  0.5476  0.0411
   72phy    H01 1936   1.630   1.093   0.383 -0.1012  0.7196 -0.2236
   72phy    C19 1937   1.673   0.827   0.351 -0.1986 -0.0736 -0.1954
   72phy    C13 1938   1.892   0.945   0.264  0.2662 -0.2079  0.3802
   72phy     H3 1939   1.944   1.042   0.286  0.1398  0.0494 -0.4286
   72phy    O33 1940   2.003   0.860   0.288  1.0077  0.4417  0.2632
   72phy    H1B 1941   1.981   0.804   0.361  0.0078  2.1246  1.3320
   72phy    C12 1942   1.896   0.972   0.107  0.6764 -0.6206  0.2907
   72phy    O11 1943   1.785   1.045   0.065  0.6786  0.1117  0.5336
   72phy    H1A 1944   1.753   1.099   0.134 -0.8261 -0.5161  0.3613
   73phy    C35 1945   2.032   1.639   1.491 -0.2117  0.3637 -0.8877
   73phy    C33 1946   2.152   1.718   1.538 -0.2208 -0.1896 -0.0791
   73phy    C34 1947   2.181   1.685   1.690  0.2054 -0.0326 -0.3618
   73phy    C32 1948   2.271   1.694   1.438 -0.2225 -0.7178  0.0343
   73phy    C31 1949   2.387   1.794   1.448 -0.0519  0.3596  0.0647
   73phy    C30 1950   2.483   1.780   1.329  0.1240  0.0518 -0.4335
   73phy    C28 1951   2.592   1.881   1.297  0.0993 -0.3042  0.4591
   73phy    C29 1952   2.717   1.872   1.387 -0.2530  0.5069  0.5311
   73phy    C27 1953   2.628   1.865   1.146  0.2542  0.4093 -0.4576
   73phy    C26 1954   2.685   1.987   1.075  0.3322 -0.1693 -0.0923
   73phy    C25 1955   2.706   1.989   0.924 -0.8623  0.2332 -0.6381
   73phy    C23 1956   2.841   2.052   0.873 -0.1093 -0.4200  0.7770
   73phy    C24 1957   2.961   1.966   0.847 -0.5346 -0.3500 -0.2004
   73phy    C22 1958   2.812   2.126   0.739  0.1883  0.7185  0.1947
   73phy    C21 1959   2.894   2.252   0.709 -0.2090  0.1477 -0.2429
   73phy    C20 1960   2.846   2.300   0.576  0.4551 -0.2642  0.2534
   73phy    C18 1961   2.943   2.406   0.511 -0.3768 -0.1453 -0.6680
   73phy    O01 1962   2.971   2.507   0.616 -0.3592  0.1008  0.4826
   73phy    H01 1963   2.917   2.583   0.616  2.6734  2.4372  0.9476
   73phy    C19 1964   2.857   2.468   0.398 -0.1252 -0.0131 -0.0671
   73phy    C13 1965   3.083   2.357   0.455 -0.0140 -0.1472  0.2215
   73phy     H3 1966   3.125   2.301   0.543  0.1646  0.1675  0.3357
   73phy    O33 1967   3.086   2.247   0.367 -0.3442 -0.7845  0.3127
   73phy    H1B 1968   3.059   2.284   0.285 -0.0334  0.5256  0.7850
   73phy    C12 1969   3.217   2.440   0.449 -0.0157  0.1735  0.0599
   73phy    O11 1970   3.211   2.565   0.508 -0.5531 -0.4568 -0.7551
   73phy    H1A 1971   3.147   2.568   0.576  0.2726  1.4787  0.0014
   74phy    C35 1972   2.716   2.557   0.948 -0.6988  0.3214 -0.4799
   74phy    C33 1973   2.846   2.623   0.896  0.2808 -0.0855 -0.7817
   74phy    C34 1974   2.819   2.778   0.864  0.0727 -0.1403  0.2271
   74phy    C32 1975   2.967   2.609   0.997  0.3659  0.2504 -0.1642
   74phy    C31 1976   3.078   2.544   0.921  0.1960 -0.0102 -0.1746
   74phy    C30 1977   3.201   2.519   1.006  0.6903  0.4657  0.1452
   74phy    C28 1978   3.324   2.490   0.919 -0.2120 -0.1720  0.3457
   74phy    C29 1979   3.412   2.616   0.915 -0.5442  0.1854 -0.0517
   74phy    C27 1980   3.403   2.374   0.976 -0.4436 -0.8339  0.8827
   74phy    C26 1981   3.432   2.262   0.868 -0.4122 -0.2709  0.1370
   74phy    C25 1982   3.466   2.129   0.939 -0.5056 -0.1052 -0.7253
   74phy    C23 1983   3.497   2.013   0.846  0.0759 -0.1300 -0.0107
   74phy    C24 1984   3.565   1.899   0.917  0.2951  0.0841  0.1160
   74phy    C22 1985   3.373   1.950   0.782 -0.2528 -0.1264  0.3652
   74phy    C21 1986   3.371   1.979   0.628  0.4486 -0.4072 -0.1395
   74phy    C20 1987   3.253   1.920   0.546  0.5144  0.2266  0.0676
   74phy    C18 1988   3.246   1.943   0.387 -0.5599  0.1340 -0.8680
   74phy    O01 1989   3.277   2.083   0.360 -0.0871  0.6553  0.3371
   74phy    H01 1990   3.200   2.136   0.371 -2.0237 -1.4828 -1.7961
   74phy    C19 1991   3.102   1.909   0.356 -0.6786 -0.0533 -0.2476
   74phy    C13 1992   3.353   1.853   0.310 -0.0580  0.5664  0.7635
   74phy     H3 1993   3.452   1.894   0.342  0.0437  0.2726  0.8262
   74phy    O33 1994   3.374   1.723   0.347 -0.0950  0.4559 -0.2606
   74phy    H1B 1995   3.289   1.683   0.338  0.8652 -1.4099 -1.7413
   74phy    C12 1996   3.397   1.875   0.161  0.0102 -1.0807 -0.1952
   74phy    O11 1997   3.341   1.787   0.068  0.4250 -0.3287  0.0999
   74phy    H1A 1998   3.376   1.701   0.083 -0.3323 -1.0370 -1.8331
   75phy    C35 1999   3.235   1.799   1.249  0.1325  0.0129  0.3732
   75phy    C33 2000   3.369   1.826   1.322  0.0054 -0.5383  0.1750
   75phy    C34 2001   3.357   1.892   1.456 -0.4172  0.3000 -0.4219
   75phy    C32 2002   3.465   1.707   1.303  0.6953  0.2405  0.4809
   75phy    C31 2003   3.613   1.730   1.305 -0.1468  0.1595  0.2091
   75phy    C30 2004   3.689   1.592   1.307 -0.1775 -0.5812  0.1251
   75phy    C28 2005   3.841   1.604   1.348  0.1467  0.1068 -1.1268
   75phy    C29 2006   3.853   1.619   1.501 -0.2086 -0.1840 -0.4656
   75phy    C27 2007   3.914   1.482   1.300 -0.2257  0.1569  0.5676
   75phy    C26 2008   4.054   1.504   1.242 -0.2763 -0.1493 -0.0563
   75phy    C25 2009   4.110   1.374   1.190 -0.1039 -0.3581  0.3203
   75phy    C23 2010   4.240   1.408   1.121 -0.4687 -0.3608  0.3817
   75phy    C24 2011   4.331   1.289   1.117  0.3747  0.8134 -0.1576
   75phy    C22 2012   4.224   1.444   0.972  0.6201  0.3072  0.1135
   75phy    C21 2013   4.289   1.569   0.922 -0.5306  0.2644  0.8190
   75phy    C20 2014   4.291   1.584   0.767  0.1375 -0.9216  0.2825
   75phy    C18 2015   4.338   1.721   0.710  0.1166  0.1587 -0.4416
   75phy    O01 2016   4.249   1.825   0.752  0.2565 -0.4898  0.5978
   75phy    H01 2017   4.298   1.905   0.744  1.9708 -1.6519 -1.4894
   75phy    C19 2018   4.303   1.699   0.559 -0.0976  0.2727  0.1446
   75phy    C13 2019   4.492   1.776   0.739  0.5821 -0.6080  0.2450
   75phy     H3 2020   4.495   1.777   0.851  1.8989  0.9764  0.2404
   75phy    O33 2021   4.597   1.683   0.719  0.1473 -0.3067  0.3830
   75phy    H1B 2022   4.593   1.605   0.771  0.1579 -0.6214 -0.0804
   75phy    C12 2023   4.538   1.927   0.750 -0.1840  0.1961 -0.2103
   75phy    O11 2024   4.423   2.012   0.750 -0.2796 -0.1373 -0.0252
   75phy    H1A 2025   4.454   2.098   0.773 -0.2895  0.4911 -2.1661
   76phy    C35 2026   4.137   1.174   1.779 -0.0344  0.0167 -0.5380
   76phy    C33 2027   4.225   1.279   1.712 -0.1588  0.0502  0.5078
   76phy    C34 2028   4.260   1.230   1.572 -0.0414  0.0105 -0.4687
   76phy    C32 2029   4.150   1.412   1.723  0.5687 -0.7342 -0.2958
   76phy    C31 2030   4.230   1.540   1.701  0.9674 -0.2283  0.1622
   76phy    C30 2031   4.147   1.672   1.726 -0.1579 -0.2287 -0.3622
   76phy    C28 2032   4.210   1.809   1.699  0.1384 -1.2033  0.3772
   76phy    C29 2033   4.218   1.840   1.553 -0.5065  0.2494 -0.0276
   76phy    C27 2034   4.133   1.926   1.766  0.7866  0.2425  0.3661
   76phy    C26 2035   4.181   1.978   1.898 -1.0808 -0.0072  0.0346
   76phy    C25 2036   4.076   2.064   1.962  0.0323 -0.0789  0.4182
   76phy    C23 2037   4.121   2.144   2.088 -0.1867  0.3201  0.2826
   76phy    C24 2038   4.185   2.281   2.045  0.5888 -0.0086 -0.4767
   76phy    C22 2039   3.998   2.166   2.181  0.3536 -0.7893 -0.1621
   76phy    C21 2040   4.010   2.177   2.338 -0.1030  0.1483  0.0152
   76phy    C20 2041   3.873   2.198   2.406 -0.9561  0.2686 -0.5627
   76phy    C18 2042   3.850   2.204   2.564 -0.7444 -0.3932  0.1402
   76phy    O01 2043   3.957   2.290   2.615 -0.1679  0.3224 -0.6764
   76phy    H01 2044   3.947   2.382   2.604  0.1001  0.3366 -0.8069
   76phy    C19 2045   3.713   2.279   2.575 -0.0544  0.2437  0.1074
   76phy    C13 2046   3.868   2.051   2.630 -0.1283 -0.3112  0.6270
   76phy     H3 2047   3.967   2.009   2.601 -0.2957 -0.8277  0.7974
   76phy    O33 2048   3.775   1.957   2.575  0.1426 -0.5501  0.1742
   76phy    H1B 2049   3.820   1.898   2.518  0.9147  0.7094 -0.5643
   76phy    C12 2050   3.859   2.042   2.790  0.0311 -0.2638 -0.1522
   76phy    O11 2051   3.871   1.907   2.833  0.1148 -0.6723  0.3073
   76phy    H1A 2052   3.847   1.848   2.765 -0.1386  0.4545 -0.6021
   77phy    C35 2053   1.649   0.644   0.701 -0.1342 -0.3003  0.3025
   77phy    C33 2054   1.613   0.685   0.845 -0.1316  0.4415  0.8229
   77phy    C34 2055   1.475   0.614   0.874  0.2774  0.7953  0.2625
   77phy    C32 2056   1.716   0.640   0.945 -0.3574 -0.1569 -0.1726
   77phy    C31 2057   1.844   0.718   0.948  0.0485  0.4370  0.5126
   77phy    C30 2058   1.957   0.643   1.012 -0.0607  0.0893  0.2395
   77phy    C28 2059   2.097   0.710   1.001  0.4243 -0.1418  0.0148
   77phy    C29 2060   2.168   0.717   1.139  0.0803  0.3636 -0.6019
   77phy    C27 2061   2.195   0.646   0.897 -0.0832 -0.7990 -0.2500
   77phy    C26 2062   2.306   0.722   0.837 -0.2916 -0.8021 -0.0361
   77phy    C25 2063   2.363   0.632   0.724 -0.1647 -0.0631  0.1173
   77phy    C23 2064   2.425   0.709   0.608  0.0791  0.4959 -0.0362
   77phy    C24 2065   2.581   0.690   0.622  0.0064  0.3898 -0.0189
   77phy    C22 2066   2.382   0.666   0.470 -0.0595  0.3611 -0.6855
   77phy    C21 2067   2.375   0.760   0.349  0.4920  0.0576  0.5887
   77phy    C20 2068   2.320   0.694   0.216 -0.4405 -0.0763 -0.5501
   77phy    C18 2069   2.282   0.788   0.097  0.3690  0.1115 -0.2360
   77phy    O01 2070   2.214   0.902   0.148 -0.0179 -0.2327  0.0873
   77phy    H01 2071   2.144   0.865   0.199 -0.7113  1.4900  0.4648
   77phy    C19 2072   2.182   0.708   0.009  0.2187  0.0450 -0.2735
   77phy    C13 2073   2.411   0.834   0.006  0.7774 -0.5573 -0.1889
   77phy     H3 2074   2.479   0.888   0.077 -1.0947 -0.0868  1.3195
   77phy    O33 2075   2.504   0.742  -0.039  0.1459 -0.5788 -0.3160
   77phy    H1B 2076   2.467   0.659  -0.061  2.4778 -1.0957 -2.8353
   77phy    C12 2077   2.409   0.961  -0.088  0.5842 -0.6107 -0.3442
   77phy    O11 2078   2.369   0.933  -0.217  0.6796 -0.0864  0.7722
   77phy    H1A 2079   2.327   1.011  -0.249  1.2920  0.7292  1.8874
   78phy    C35 2080   0.279   0.870   1.062 -0.2607 -0.2369 -0.5603
   78phy    C33 2081   0.291   0.766   0.955 -0.3068  0.1114  0.0701
   78phy    C34 2082   0.435   0.731   0.953 -0.7469  0.3947  0.1797
   78phy    C32 2083   0.205   0.647   0.982 -0.0264 -0.7683 -0.0745
   78phy    C31 2084   0.161   0.572   0.857 -0.0030  0.1902  0.3944
   78phy    C30 2085   0.059   0.456   0.887 -0.4817  0.0367  0.5643
   78phy    C28 2086   0.023   0.365   0.769 -0.0319  0.1520  0.1847
   78phy    C29 2087   0.122   0.250   0.763  0.2261  0.3206 -0.0374
   78phy    C27 2088  -0.118   0.305   0.790 -0.2582 -0.1943  0.9380
   78phy    C26 2089  -0.213   0.343   0.673  0.1454 -0.0075  0.1199
   78phy    C25 2090  -0.359   0.307   0.703 -0.3562  0.2033 -0.0513
   78phy    C23 2091  -0.462   0.318   0.589 -0.2788  0.0304 -0.1846
   78phy    C24 2092  -0.561   0.198   0.613 -0.7970 -0.0791 -0.5325
   78phy    C22 2093  -0.533   0.452   0.594 -0.5887  0.1752  0.1375
   78phy    C21 2094  -0.563   0.515   0.459 -0.1575 -0.2551  0.2093
   78phy    C20 2095  -0.664   0.633   0.464 -0.7378 -0.0832  0.1760
   78phy    C18 2096  -0.706   0.728   0.347 -0.2333  0.0843 -0.8090
   78phy    O01 2097  -0.587   0.778   0.281  0.2272 -0.1229  0.1306
   78phy    H01 2098  -0.520   0.816   0.335  2.8199 -0.7700 -2.3906
   78phy    C19 2099  -0.764   0.854   0.420 -0.4439  0.8025 -0.2002
   78phy    C13 2100  -0.816   0.675   0.248  0.5706 -0.0213 -0.0247
   78phy     H3 2101  -0.788   0.568   0.228  0.5380  0.0505 -0.4740
   78phy    O33 2102  -0.957   0.653   0.295  0.2890  0.1697  0.0239
   78phy    H1B 2103  -1.007   0.601   0.235 -0.7185  0.0344  0.9518
   78phy    C12 2104  -0.815   0.706   0.094  0.0666  0.2416  0.0569
   78phy    O11 2105  -0.870   0.603   0.011  0.5036  0.1195 -0.1649
   78phy    H1A 2106  -0.963   0.604   0.022  0.7868  0.2564  3.5197
   79phy    C35 2107   2.808   1.709   0.544  0.1680  0.0608 -0.2773
   79phy    C33 2108   2.698   1.609   0.575 -0.5488  0.5352 -0.6114
   79phy    C34 2109   2.595   1.672   0.670  0.0038  0.2116 -0.2764
   79phy    C32 2110   2.644   1.545   0.449 -0.7853 -0.1078  1.1513
   79phy    C31 2111   2.588   1.406   0.450  0.4203  0.5191 -0.4075
   79phy    C30 2112   2.586   1.344   0.310  0.3140 -0.2953  0.3965
   79phy    C28 2113   2.551   1.197   0.309  0.8309 -0.0845  0.8568
   79phy    C29 2114   2.414   1.175   0.248 -0.4047  0.1300 -0.4304
   79phy    C27 2115   2.662   1.115   0.245 -0.0406 -0.3138  0.1868
   79phy    C26 2116   2.689   0.979   0.308 -0.0720  0.0682 -0.3924
   79phy    C25 2117   2.796   0.903   0.222 -0.2804 -0.0761 -0.3136
   79phy    C23 2118   2.858   0.774   0.281 -0.1161  0.5353 -0.1001
   79phy    C24 2119   2.763   0.653   0.260 -0.1408  0.2088 -0.4180
   79phy    C22 2120   2.990   0.739   0.218  0.8051  1.0248  0.4398
   79phy    C21 2121   3.101   0.704   0.315  0.0053 -0.1260  0.2237
   79phy    C20 2122   3.227   0.658   0.241  0.0413 -0.1679  0.1798
   79phy    C18 2123   3.364   0.627   0.315 -0.2946  0.1023 -0.0693
   79phy    O01 2124   3.406   0.753   0.372  0.2237  0.0653 -0.2301
   79phy    H01 2125   3.362   0.815   0.317 -0.7923 -2.0233 -1.8798
   79phy    C19 2126   3.467   0.607   0.200  0.6354 -0.1125 -0.6530
   79phy    C13 2127   3.358   0.515   0.433  0.1580  0.7449 -0.6893
   79phy     H3 2128   3.297   0.567   0.512 -0.9703  1.4200 -1.9586
   79phy    O33 2129   3.269   0.406   0.407  0.8582  0.1085 -0.6536
   79phy    H1B 2130   3.281   0.381   0.317 -1.0179 -1.1438 -0.6152
   79phy    C12 2131   3.459   0.466   0.547 -0.3714  0.0125  0.4502
   79phy    O11 2132   3.554   0.373   0.523 -0.3118 -0.4278  0.2507
   79phy    H1A 2133   3.527   0.312   0.457 -1.0001  0.3598 -0.2148
   80phy    C35 2134   3.560   1.010   1.509 -0.1781 -0.1202  0.3210
   80phy    C33 2135   3.451   0.921   1.564 -1.1075 -0.1436 -0.2544
   80phy    C34 2136   3.450   0.949   1.719  0.2425  0.0515  0.0636
   80phy    C32 2137   3.318   0.961   1.504  0.2514 -0.2052  0.6416
   80phy    C31 2138   3.287   0.856   1.401 -0.2499  0.2046 -0.0635
   80phy    C30 2139   3.169   0.882   1.318 -0.1569  0.1029  0.6188
   80phy    C28 2140   3.144   0.796   1.186  0.5926 -0.2910 -0.0418
   80phy    C29 2141   3.046   0.685   1.212  0.3453 -0.5555  0.3572
   80phy    C27 2142   3.097   0.891   1.072  0.7088  0.4049  0.6365
   80phy    C26 2143   3.150   0.861   0.932 -0.3002  0.3043  0.6553
   80phy    C25 2144   3.109   0.973   0.833 -0.3461 -0.5349 -0.2062
   80phy    C23 2145   3.172   0.977   0.692  0.0264  0.7799  0.7613
   80phy    C24 2146   3.072   1.027   0.588  0.1475  0.0963  0.0500
   80phy    C22 2147   3.306   1.056   0.688 -0.1657  0.5565  0.3162
   80phy    C21 2148   3.409   0.991   0.595 -0.1361  0.4895 -0.3611
   80phy    C20 2149   3.560   1.003   0.642  0.2131 -0.3551 -0.3064
   80phy    C18 2150   3.666   0.956   0.525 -0.1104  0.0481 -0.6816
   80phy    O01 2151   3.640   0.819   0.489 -0.0029 -0.0900  0.1156
   80phy    H01 2152   3.552   0.809   0.459 -0.2481  0.1135  0.7673
   80phy    C19 2153   3.803   0.939   0.595  0.4126  0.3135  0.2319
   80phy    C13 2154   3.668   1.058   0.399 -0.7264  0.6758 -0.0487
   80phy     H3 2155   3.565   1.046   0.356 -1.2343  2.4527  0.6021
   80phy    O33 2156   3.659   1.194   0.430 -0.5194 -0.4089  1.2164
   80phy    H1B 2157   3.742   1.237   0.423 -1.0324  0.4375 -0.0405
   80phy    C12 2158   3.719   1.016   0.250  0.2242  0.0246  0.5652
   80phy    O11 2159   3.653   1.074   0.136  0.2237 -0.1752  0.1494
   80phy    H1A 2160   3.667   1.167   0.127  0.1673 -0.2259 -0.4568
   81phy    C35 2161   2.282   1.198   1.200  0.0966  0.3657 -0.2586
   81phy    C33 2162   2.373   1.293   1.271  0.7907  0.2195  0.0345
   81phy    C34 2163   2.338   1.302   1.417  0.2070  0.1232  0.1410
   81phy    C32 2164   2.519   1.266   1.241  0.0135  0.1018 -0.9057
   81phy    C31 2165   2.603   1.391   1.253 -0.6367  0.2798 -0.5813
   81phy    C30 2166   2.753   1.354   1.228  0.2464  0.4435  0.5096
   81phy    C28 2167   2.842   1.472   1.190  0.2520  0.2009 -0.3978
   81phy    C29 2168   2.895   1.537   1.318 -0.6648  0.5365  0.1877
   81phy    C27 2169   2.968   1.418   1.116 -0.5511 -0.0768  0.0259
   81phy    C26 2170   3.033   1.501   1.000  0.0089 -0.3746  0.0033
   81phy    C25 2171   3.125   1.424   0.905  0.0960  0.4426  0.3037
   81phy    C23 2172   3.177   1.499   0.782 -0.4208  0.1604  0.0884
   81phy    C24 2173   3.332   1.494   0.774 -0.0672  0.1421 -0.5162
   81phy    C22 2174   3.118   1.424   0.656  0.1048 -0.5326  0.2872
   81phy    C21 2175   3.124   1.497   0.522  0.1760 -0.4010  0.0265
   81phy    C20 2176   3.061   1.416   0.404  0.2312  0.6207 -0.2308
   81phy    C18 2177   3.107   1.437   0.254 -0.6527  0.2525 -0.5509
   81phy    O01 2178   3.123   1.577   0.231  0.0462 -0.6312  0.9621
   81phy    H01 2179   3.083   1.603   0.150  1.3510 -0.9882  0.1634
   81phy    C19 2180   2.981   1.379   0.183 -0.1169 -0.2264  0.3136
   81phy    C13 2181   3.244   1.362   0.215 -0.3463  0.1356  0.0596
   81phy     H3 2182   3.324   1.415   0.272 -0.1089  0.2762 -0.3987
   81phy    O33 2183   3.261   1.237   0.283 -0.4131  0.4513  0.0633
   81phy    H1B 2184   3.241   1.249   0.374 -1.0037 -0.7010  0.1018
   81phy    C12 2185   3.335   1.382   0.081  0.5884  0.0299  0.1748
   81phy    O11 2186   3.339   1.517   0.037  0.2492  0.5612 -0.1137
   81phy    H1A 2187   3.392   1.528  -0.039 -1.4649  1.9412 -1.1977
   82phy    C35 2188   1.771   2.179   0.804 -0.1338 -0.0208 -0.9011
   82phy    C33 2189   1.906   2.244   0.829  0.2045 -0.7419  0.4398
   82phy    C34 2190   1.912   2.292   0.979 -0.2985 -0.0357  0.0765
   82phy    C32 2191   2.020   2.158   0.767  0.0453 -0.2034 -0.3408
   82phy    C31 2192   2.129   2.236   0.701 -0.0090 -0.6250 -0.8463
   82phy    C30 2193   2.245   2.143   0.662 -0.6102  0.1939  0.4379
   82phy    C28 2194   2.373   2.204   0.596  1.2134 -0.2093  0.3918
   82phy    C29 2195   2.458   2.284   0.685 -0.7161  0.4364  0.2183
   82phy    C27 2196   2.461   2.091   0.548 -0.2681  0.6179  0.5222
   82phy    C26 2197   2.508   2.094   0.403  0.5410 -0.1120 -0.4052
   82phy    C25 2198   2.608   1.983   0.358 -0.2050 -0.2620  0.2635
   82phy    C23 2199   2.643   1.971   0.209  0.6700  0.4612 -0.2657
   82phy    C24 2200   2.763   2.061   0.170 -0.5431 -0.4616  0.8099
   82phy    C22 2201   2.676   1.832   0.165 -0.3300 -0.5781  0.5030
   82phy    C21 2202   2.606   1.795   0.029 -0.1624 -0.1568  0.2198
   82phy    C20 2203   2.653   1.656  -0.011  0.2264 -0.0896 -0.1627
   82phy    C18 2204   2.587   1.578  -0.132 -0.3937 -0.7251 -0.2833
   82phy    O01 2205   2.447   1.587  -0.124  0.4917  0.2406  0.0431
   82phy    H01 2206   2.412   1.674  -0.122  1.0650  0.4900 -0.6127
   82phy    C19 2207   2.620   1.432  -0.112  0.6449 -0.3357  0.0801
   82phy    C13 2208   2.646   1.639  -0.271 -1.0819  0.2611 -0.2253
   82phy     H3 2209   2.641   1.749  -0.252  1.0068  0.1099  1.5042
   82phy    O33 2210   2.792   1.637  -0.293  0.2493 -0.0794  0.1996
   82phy    H1B 2211   2.818   1.700  -0.357  0.7610 -0.7893 -0.3118
   82phy    C12 2212   2.569   1.657  -0.404  0.2860  0.1116  0.0081
   82phy    O11 2213   2.431   1.661  -0.393 -0.6187 -0.5018 -0.5267
   82phy    H1A 2214   2.400   1.588  -0.342 -0.8907 -0.0904 -0.0996
   83phy    C35 2215   2.852   1.864   1.842  0.6800 -0.5104  0.0606
   83phy    C33 2216   2.909   1.883   1.700  0.1384 -0.1355 -0.6974
   83phy    C34 2217   2.933   2.032   1.697  0.0936 -0.1003 -0.5799
   83phy    C32 2218   3.047   1.810   1.673  0.0646  0.1599 -0.6187
   83phy    C31 2219   3.040   1.659   1.650  0.2123 -0.3022 -0.4040
   83phy    C30 2220   3.180   1.596   1.652  0.1186 -0.5738  0.1616
   83phy    C28 2221   3.213   1.446   1.641  0.3256 -0.5964 -0.1566
   83phy    C29 2222   3.160   1.379   1.517  0.3872  0.2750 -0.1530
   83phy    C27 2223   3.372   1.438   1.647  0.5211 -0.6029  0.0275
   83phy    C26 2224   3.445   1.398   1.776 -0.3092  0.6440 -0.2458
   83phy    C25 2225   3.589   1.407   1.740 -1.2223  0.4468  0.2350
   83phy    C23 2226   3.684   1.357   1.850  0.4453 -0.2912 -0.0739
   83phy    C24 2227   3.747   1.225   1.799  0.2630 -0.3641 -0.6402
   83phy    C22 2228   3.779   1.471   1.892 -0.8502  0.4408  0.0861
   83phy    C21 2229   3.782   1.509   2.041  0.3693 -0.4238  0.2102
   83phy    C20 2230   3.895   1.614   2.075  0.3816 -0.0137  0.4836
   83phy    C18 2231   3.943   1.635   2.219 -0.3980  0.2275  0.3098
   83phy    O01 2232   4.001   1.504   2.254 -0.1182 -1.0638 -0.7814
   83phy    H01 2233   4.066   1.510   2.321 -0.9894  0.3525 -0.0192
   83phy    C19 2234   4.067   1.721   2.189  0.0038 -0.0843  0.1037
   83phy    C13 2235   3.839   1.690   2.331 -0.3743 -0.4306 -0.1690
   83phy     H3 2236   3.781   1.776   2.288 -0.7287 -1.1874 -1.2540
   83phy    O33 2237   3.905   1.761   2.434 -0.2319 -0.1294  0.3305
   83phy    H1B 2238   3.974   1.707   2.468  1.9878  2.6722  0.5921
   83phy    C12 2239   3.727   1.592   2.391 -0.3209 -0.1623 -0.0160
   83phy    O11 2240   3.769   1.499   2.489 -0.0525  0.0647  0.2322
   83phy    H1A 2241   3.787   1.548   2.566  1.7462  0.4796 -0.3966
   84phy    C35 2242   3.736   0.632   1.051  0.5678  0.6630  0.3451
   84phy    C33 2243   3.618   0.719   1.004 -0.2529 -0.1351  0.3648
   84phy    C34 2244   3.503   0.631   0.968 -0.3813  0.2799 -0.0747
   84phy    C32 2245   3.585   0.831   1.103  0.3104 -0.3502  0.0347
   84phy    C31 2246   3.594   0.968   1.023  0.4980 -0.1562 -1.3149
   84phy    C30 2247   3.581   1.085   1.119  0.6050 -0.0043  0.1434
   84phy    C28 2248   3.543   1.215   1.040 -0.1225 -0.0819  0.3223
   84phy    C29 2249   3.410   1.277   1.085 -0.0015 -0.1790  0.3715
   84phy    C27 2250   3.653   1.321   1.044  0.3118 -0.0368  0.6471
   84phy    C26 2251   3.691   1.370   0.904  1.0985 -0.1919 -0.0936
   84phy    C25 2252   3.791   1.486   0.909 -0.1459  0.2388 -0.5562
   84phy    C23 2253   3.830   1.547   0.776  0.2185 -0.3075  0.1043
   84phy    C24 2254   3.861   1.696   0.793  0.9408  0.0571  0.4655
   84phy    C22 2255   3.944   1.464   0.713  0.1301 -0.4555 -0.5464
   84phy    C21 2256   3.934   1.411   0.569 -0.6105 -0.6155  0.3848
   84phy    C20 2257   4.065   1.340   0.519  0.1485 -0.0608  0.0067
   84phy    C18 2258   4.057   1.307   0.363  0.3337  1.0320 -0.0146
   84phy    O01 2259   3.925   1.258   0.326  0.4575  0.4042 -0.1065
   84phy    H01 2260   3.861   1.325   0.309  0.7574  0.7121 -0.0197
   84phy    C19 2261   4.147   1.183   0.349  0.5539 -0.4097 -0.1729
   84phy    C13 2262   4.107   1.432   0.272  0.0043 -0.1695  0.1594
   84phy     H3 2263   4.048   1.518   0.313  0.7394 -0.7147  2.4894
   84phy    O33 2264   4.238   1.486   0.298 -0.1435  0.6150  0.2170
   84phy    H1B 2265   4.238   1.571   0.259  0.2773  0.0763 -0.9952
   84phy    C12 2266   4.050   1.455   0.129 -0.1389 -0.0858  0.2818
   84phy    O11 2267   4.123   1.418   0.016  0.6980 -0.3619  0.9559
   84phy    H1A 2268   4.058   1.437  -0.049 -1.6497  0.1764  3.2786
   85phy    C35 2269   2.840   0.185   1.246  0.1383 -0.0883  0.2291
   85phy    C33 2270   2.882   0.188   1.391  0.1297 -0.4991 -0.4451
   85phy    C34 2271   2.929   0.058   1.442 -0.1040 -0.1873 -0.2426
   85phy    C32 2272   2.986   0.298   1.395 -0.0985 -0.2241 -0.1412
   85phy    C31 2273   3.006   0.368   1.533  0.3783  0.0011  0.5066
   85phy    C30 2274   3.102   0.490   1.541  0.6588 -0.7445 -0.2145
   85phy    C28 2275   3.172   0.510   1.677  0.2168 -0.6029  0.4165
   85phy    C29 2276   3.324   0.535   1.661  0.2666  0.2218  0.6007
   85phy    C27 2277   3.109   0.630   1.753 -0.0689  0.1894 -0.0269
   85phy    C26 2278   3.086   0.602   1.904  0.3415 -0.4818  0.1106
   85phy    C25 2279   3.029   0.715   1.986  0.1152 -0.1852 -0.2550
   85phy    C23 2280   3.036   0.673   2.132  0.3436 -0.0691 -0.0186
   85phy    C24 2281   3.104   0.780   2.218  0.0606 -0.2224 -0.5721
   85phy    C22 2282   2.890   0.657   2.184  0.2146  0.0862 -0.9760
   85phy    C21 2283   2.868   0.557   2.306  1.0190  0.5922 -0.3933
   85phy    C20 2284   2.719   0.534   2.338 -0.7162 -0.1942 -0.1758
   85phy    C18 2285   2.662   0.449   2.456 -0.5883 -0.4012  0.2681
   85phy    O01 2286   2.711   0.491   2.585  0.0387 -0.5954  0.1107
   85phy    H01 2287   2.703   0.584   2.595  0.5318 -0.4241 -0.9459
   85phy    C19 2288   2.516   0.491   2.444 -0.1608 -0.7493  0.0948
   85phy    C13 2289   2.671   0.287   2.450 -0.3475 -0.3549 -0.4278
   85phy     H3 2290   2.618   0.247   2.360  0.4005 -0.8705 -0.6541
   85phy    O33 2291   2.600   0.227   2.557  0.3816  0.2080  0.2509
   85phy    H1B 2292   2.629   0.272   2.634  0.9312 -0.5596  0.5094
   85phy    C12 2293   2.814   0.221   2.462 -0.0309  0.0465 -0.3076
   85phy    O11 2294   2.895   0.259   2.569  0.0221 -0.3766  1.2275
   85phy    H1A 2295   2.890   0.352   2.563 -1.0949 -0.4992 -0.5808
   86phy    C35 2296   4.607   1.308   1.688  0.2282 -0.4245 -0.1664
   86phy    C33 2297   4.677   1.384   1.577 -0.1184  0.2499  0.2605
   86phy    C34 2298   4.721   1.294   1.463  0.0709 -0.0761  0.1320
   86phy    C32 2299   4.596   1.517   1.543 -0.4498  0.1620  0.2510
   86phy    C31 2300   4.681   1.641   1.587 -0.1641 -0.3862  0.3691
   86phy    C30 2301   4.609   1.778   1.559  0.1097 -0.1661  1.5596
   86phy    C28 2302   4.679   1.911   1.593  0.2005 -0.4076  0.3175
   86phy    C29 2303   4.673   1.995   1.462 -0.0376 -0.2808 -0.5830
   86phy    C27 2304   4.623   1.985   1.712  0.2697  0.0266  0.2887
   86phy    C26 2305   4.694   1.981   1.847  0.2395  0.1396  0.0506
   86phy    C25 2306   4.621   2.066   1.953 -0.3855  0.4551  0.3134
   86phy    C23 2307   4.683   2.056   2.098  0.2157  0.0231  0.4487
   86phy    C24 2308   4.779   2.177   2.115  0.5467  0.8125  0.2919
   86phy    C22 2309   4.567   2.062   2.203  0.1580  0.1197 -0.2751
   86phy    C21 2310   4.591   1.969   2.322 -0.3023 -0.1187  0.3173
   86phy    C20 2311   4.463   1.948   2.401  0.2217 -0.1311 -0.8798
   86phy    C18 2312   4.442   1.855   2.527 -0.3973 -0.1262 -0.4504
   86phy    O01 2313   4.526   1.905   2.635  0.3403 -0.4124 -0.2824
   86phy    H01 2314   4.528   1.998   2.623  1.4278  0.0201  2.5313
   86phy    C19 2315   4.296   1.898   2.568 -0.0104 -0.3928  0.5651
   86phy    C13 2316   4.458   1.695   2.502  0.7644  0.3224  0.1763
   86phy     H3 2317   4.405   1.671   2.406 -0.2889  2.0789  0.2877
   86phy    O33 2318   4.388   1.611   2.594 -0.6625 -0.6933  0.4941
   86phy    H1B 2319   4.424   1.640   2.675 -0.7828  0.6971  0.0717
   86phy    C12 2320   4.605   1.637   2.483 -0.4901 -0.2106 -0.4070
   86phy    O11 2321   4.690   1.636   2.595  0.2815 -0.4362 -0.0049
   86phy    H1A 2322   4.657   1.573   2.656  2.1677  0.6629  2.2665
   87phy    C35 2323   3.669   2.878   1.716  0.3525 -0.0917  0.1669
   87phy    C33 2324   3.570   2.984   1.695  1.0680 -0.0912  0.2657
   87phy    C34 2325   3.559   3.065   1.823 -0.1137  0.1397  0.2363
   87phy    C32 2326   3.608   3.068   1.577 -0.2410  0.1609  0.3383
   87phy    C31 2327   3.495   3.133   1.500 -0.0929  0.0513 -0.0397
   87phy    C30 2328   3.538   3.221   1.384  0.6151  0.0166 -0.2315
   87phy    C28 2329   3.429   3.284   1.294  0.4146  0.0774 -0.1133
   87phy    C29 2330   3.336   3.396   1.352  0.1337  0.4301 -0.3630
   87phy    C27 2331   3.511   3.339   1.177  0.0103 -0.3054  0.1578
   87phy    C26 2332   3.445   3.331   1.037  0.7083 -0.0569 -0.1574
   87phy    C25 2333   3.509   3.425   0.945  0.1229  0.3471 -0.0621
   87phy    C23 2334   3.456   3.408   0.803 -0.2144  0.2458 -0.3656
   87phy    C24 2335   3.332   3.497   0.772  0.7768  0.1358  0.8403
   87phy    C22 2336   3.564   3.449   0.694  0.0414  0.0235 -1.0167
   87phy    C21 2337   3.629   3.333   0.614  0.4911 -0.4007 -0.6429
   87phy    C20 2338   3.737   3.388   0.520 -0.0835 -0.0134  0.3906
   87phy    C18 2339   3.796   3.307   0.397  0.6576 -0.0337 -0.6691
   87phy    O01 2340   3.796   3.168   0.435 -0.1016  0.0450  0.1908
   87phy    H01 2341   3.866   3.145   0.493  1.2279  0.4049 -1.1882
   87phy    C19 2342   3.934   3.369   0.371  0.3704  0.2991 -0.6045
   87phy    C13 2343   3.693   3.329   0.275 -0.4973 -0.5532 -0.0320
   87phy     H3 2344   3.600   3.286   0.318 -0.8035  0.7462  0.6358
   87phy    O33 2345   3.642   3.461   0.245 -0.0701  0.1053  0.2092
   87phy    H1B 2346   3.697   3.506   0.184 -0.9091 -1.0991 -1.5396
   87phy    C12 2347   3.680   3.224   0.158 -0.0173 -0.6965  0.0085
   87phy    O11 2348   3.720   3.090   0.189  0.0107 -0.3429 -0.2999
   87phy    H1A 2349   3.717   3.093   0.282  0.2355 -0.0623 -0.3012
   88phy    C35 2350   3.272   3.153   0.195 -0.4197  0.5659  0.7126
   88phy    C33 2351   3.147   3.124   0.117 -0.3007 -0.2949  0.4839
   88phy    C34 2352   3.035   3.219   0.158  0.2465  0.2097 -0.2098
   88phy    C32 2353   3.167   3.120  -0.032  0.1832 -0.3569 -0.1933
   88phy    C31 2354   3.095   2.998  -0.101  0.0147 -0.0792 -0.0342
   88phy    C30 2355   3.119   3.010  -0.254 -0.1345  0.3832  0.0432
   88phy    C28 2356   3.073   2.899  -0.352 -0.0738  0.0310  0.0654
   88phy    C29 2357   2.946   2.945  -0.416  0.8169 -0.0847 -0.4394
   88phy    C27 2358   3.174   2.893  -0.473  0.3977  0.1342 -0.6414
   88phy    C26 2359   3.292   2.796  -0.459 -0.1220 -0.1773 -0.3411
   88phy    C25 2360   3.355   2.772  -0.599 -0.6005  0.0277  0.1192
   88phy    C23 2361   3.433   2.642  -0.623 -0.0457 -0.6538  0.1976
   88phy    C24 2362   3.331   2.555  -0.701 -0.1441  0.5242  0.4583
   88phy    C22 2363   3.564   2.665  -0.699 -0.1872  0.0648  0.4188
   88phy    C21 2364   3.680   2.660  -0.603  0.0402  0.1491 -0.1863
   88phy    C20 2365   3.816   2.635  -0.670 -0.3098 -0.4744  0.5626
   88phy    C18 2366   3.947   2.624  -0.578  0.2507  0.1885  0.0503
   88phy    O01 2367   3.927   2.542  -0.465 -0.0872 -0.3384  0.2333
   88phy    H01 2368   3.890   2.593  -0.396 -1.0856 -2.4526  1.3761
   88phy    C19 2369   4.047   2.556  -0.677  0.0304  0.5636 -0.2679
   88phy    C13 2370   4.007   2.764  -0.534 -0.2123 -0.1185  0.0363
   88phy     H3 2371   4.012   2.836  -0.620  0.1549  0.9157  0.9083
   88phy    O33 2372   4.146   2.756  -0.495  0.1417  0.0285 -0.3569
   88phy    H1B 2373   4.159   2.677  -0.446  3.0251  0.6938  0.1110
   88phy    C12 2374   3.933   2.841  -0.420  0.3951  0.0746 -0.3173
   88phy    O11 2375   3.907   2.783  -0.299 -0.0827 -0.5795  0.3763
   88phy    H1A 2376   3.956   2.836  -0.239  1.1174  0.6016 -1.5328
   89phy    C35 2377   0.751   3.245   1.160  0.3896 -0.0383 -0.4455
   89phy    C33 2378   0.867   3.171   1.218  0.7305 -0.1413 -0.1652
   89phy    C34 2379   0.830   3.160   1.367 -0.3203  0.2209  0.2624
   89phy    C32 2380   0.898   3.036   1.153 -0.2006  0.0671  1.1841
   89phy    C31 2381   1.042   2.981   1.180 -0.7584  0.0973 -0.4805
   89phy    C30 2382   1.093   2.892   1.067 -0.2013  0.1284  0.2988
   89phy    C28 2383   1.190   2.777   1.110  0.3996 -0.0701  0.0997
   89phy    C29 2384   1.106   2.658   1.156 -0.3980  0.5847  0.4289
   89phy    C27 2385   1.283   2.715   1.001 -0.3705  0.6524 -0.1879
   89phy    C26 2386   1.423   2.778   0.999 -0.1479 -0.4488 -0.0871
   89phy    C25 2387   1.529   2.694   0.918 -0.2315  0.6952 -0.2743
   89phy    C23 2388   1.663   2.763   0.889 -0.1122  0.7334  0.1823
   89phy    C24 2389   1.758   2.776   1.006  0.5448  0.3942 -0.1519
   89phy    C22 2390   1.746   2.660   0.805 -0.3542  0.1795 -0.1183
   89phy    C21 2391   1.780   2.706   0.660  0.6363  0.3465 -0.7674
   89phy    C20 2392   1.898   2.627   0.609  0.2659  0.0494  0.3567
   89phy    C18 2393   1.941   2.629   0.460 -0.2938  0.7977  0.2585
   89phy    O01 2394   1.826   2.585   0.385 -0.6684 -1.0020  0.2259
   89phy    H01 2395   1.849   2.528   0.313 -1.2591  0.5979 -1.2993
   89phy    C19 2396   2.045   2.506   0.464  0.3326 -0.4254  0.5302
   89phy    C13 2397   2.004   2.764   0.397 -0.0287  0.5193 -0.1943
   89phy     H3 2398   1.923   2.841   0.408  1.6350  2.2247  0.7707
   89phy    O33 2399   2.107   2.831   0.467  0.5546 -0.1634 -0.5924
   89phy    H1B 2400   2.075   2.872   0.545  0.7442  0.5311 -0.8716
   89phy    C12 2401   2.018   2.790   0.241 -0.1794 -0.8709 -0.6324
   89phy    O11 2402   2.136   2.735   0.182  0.2373 -0.8444 -0.4742
   89phy    H1A 2403   2.201   2.749   0.248 -0.4891 -1.4253  0.3957
   90phy    C35 2404   3.331   2.728   2.050  0.0429  0.5553 -0.6200
   90phy    C33 2405   3.269   2.852   1.993  0.1968 -0.2140 -0.1115
   90phy    C34 2406   3.156   2.809   1.914 -0.1122  0.3426  0.0189
   90phy    C32 2407   3.219   2.944   2.112  0.2545  0.7815 -0.0404
   90phy    C31 2408   3.317   3.043   2.171 -0.0715 -0.2518 -0.4013
   90phy    C30 2409   3.258   3.121   2.295  0.1203  0.0406 -0.4722
   90phy    C28 2410   3.349   3.240   2.336  0.2276  0.4578 -0.3083
   90phy    C29 2411   3.267   3.362   2.304  0.5523 -0.6519 -0.1518
   90phy    C27 2412   3.373   3.250   2.491 -0.0876 -0.3483  0.3591
   90phy    C26 2413   3.500   3.191   2.538  0.6068  0.6705 -0.0990
   90phy    C25 2414   3.501   3.207   2.690 -0.2791  0.6057  0.2458
   90phy    C23 2415   3.601   3.117   2.762 -0.7713  0.0544 -0.3102
   90phy    C24 2416   3.714   3.207   2.816 -0.1580  0.9508 -0.1962
   90phy    C22 2417   3.534   3.055   2.890 -0.4004  0.0312 -0.3864
   90phy    C21 2418   3.572   2.910   2.908  0.1635  0.1467 -0.0559
   90phy    C20 2419   3.480   2.859   3.023 -0.1881 -0.0144  0.3086
   90phy    C18 2420   3.482   2.710   3.083  1.2007  0.2973  0.2621
   90phy    O01 2421   3.615   2.682   3.137  0.6816  0.0984  0.3712
   90phy    H01 2422   3.620   2.590   3.156 -1.3570 -0.6390 -2.0725
   90phy    C19 2423   3.405   2.743   3.218 -0.0944 -0.0439  0.2272
   90phy    C13 2424   3.409   2.590   3.003  0.3346 -0.4438 -0.0705
   90phy     H3 2425   3.304   2.621   2.977  0.4839 -1.3606 -1.8643
   90phy    O33 2426   3.378   2.474   3.081  0.1279  0.1260 -0.3033
   90phy    H1B 2427   3.463   2.441   3.105  0.5746  0.3819 -1.4723
   90phy    C12 2428   3.486   2.535   2.872 -0.1385 -0.2392  0.6738
   90phy    O11 2429   3.594   2.445   2.899  0.0620  0.5428 -0.5076
   90phy    H1A 2430   3.548   2.363   2.905 -1.1999  1.3271  2.2471
   91phy    C35 2431   3.712   1.838   1.737  0.2582  0.1604  0.3490
   91phy    C33 2432   3.607   1.944   1.782 -0.7846  0.5285  0.2374
   91phy    C34 2433   3.489   1.860   1.838  0.1689  0.1106  0.0261
   91phy    C32 2434   3.660   2.049   1.882 -0.8348 -0.2206  1.0991
   91phy    C31 2435   3.664   2.187   1.809 -0.3254 -0.1649 -0.6520
   91phy    C30 2436   3.721   2.296   1.902  0.5557  0.2194 -0.3043
   91phy    C28 2437   3.728   2.435   1.835 -0.1861  0.1615 -0.1670
   91phy    C29 2438   3.653   2.544   1.910 -0.0647  0.2460 -0.4838
   91phy    C27 2439   3.866   2.478   1.785  0.2601  0.1844  0.2042
   91phy    C26 2440   3.857   2.557   1.655  0.6571  0.0294 -0.2803
   91phy    C25 2441   3.986   2.639   1.641  0.0647 -0.0658  0.8235
   91phy    C23 2442   3.986   2.748   1.537 -0.2968 -0.2873  0.0277
   91phy    C24 2443   4.039   2.877   1.598  0.0030 -0.0977 -0.3088
   91phy    C22 2444   4.065   2.697   1.410 -0.1923 -0.8223 -0.2686
   91phy    C21 2445   3.991   2.612   1.308  0.1717  0.1676 -0.2070
   91phy    C20 2446   4.090   2.572   1.194 -0.0024 -0.4499 -0.3440
   91phy    C18 2447   4.046   2.472   1.078 -0.4264 -0.2023  0.1478
   91phy    O01 2448   3.997   2.354   1.139 -0.1746  0.3958  0.5297
   91phy    H01 2449   3.927   2.374   1.198 -0.4155  0.4537  0.2244
   91phy    C19 2450   4.175   2.416   1.019 -0.1772  0.1148  0.3858
   91phy    C13 2451   3.946   2.538   0.978  0.0726 -0.0062  0.7032
   91phy     H3 2452   3.861   2.570   1.044  0.2720  2.4780 -0.1217
   91phy    O33 2453   3.988   2.669   0.933  0.3081  0.0334 -0.0969
   91phy    H1B 2454   4.006   2.669   0.841 -0.7536  0.9860 -0.3385
   91phy    C12 2455   3.840   2.464   0.891  0.3550  0.6274 -0.5280
   91phy    O11 2456   3.864   2.428   0.761  0.3833 -0.0421 -0.0720
   91phy    H1A 2457   3.834   2.502   0.713 -3.1365 -0.3162  1.4012
   92phy    C35 2458   2.632   2.496   1.980 -0.4999 -0.2560 -0.1279
   92phy    C33 2459   2.715   2.480   1.853  0.6472  0.0066  0.5472
   92phy    C34 2460   2.667   2.576   1.748  0.2871 -0.6646  0.0911
   92phy    C32 2461   2.868   2.506   1.866  0.0811 -0.0116 -1.1615
   92phy    C31 2462   2.949   2.375   1.871  0.4412  0.1590 -0.3435
   92phy    C30 2463   3.095   2.405   1.906  0.5689  0.1225  0.0478
   92phy    C28 2464   3.188   2.280   1.889 -0.0427 -0.3664 -0.5017
   92phy    C29 2465   3.245   2.265   1.749 -0.1266  0.1017 -0.2503
   92phy    C27 2466   3.308   2.307   1.981 -0.1147  0.1732 -0.3336
   92phy    C26 2467   3.340   2.182   2.062 -0.4127 -0.2660  0.2251
   92phy    C25 2468   3.407   2.220   2.199  0.1319 -0.4985 -0.0018
   92phy    C23 2469   3.413   2.099   2.290  0.6432  0.6403 -0.4744
   92phy    C24 2470   3.545   2.027   2.274 -0.0019 -0.4017 -0.5895
   92phy    C22 2471   3.405   2.150   2.433  0.4997 -0.3964 -0.4059
   92phy    C21 2472   3.313   2.077   2.518 -1.0352 -0.0402  0.7201
   92phy    C20 2473   3.266   2.172   2.625  0.0655  0.6615 -0.0381
   92phy    C18 2474   3.164   2.129   2.735  0.5985  0.0638  1.0449
   92phy    O01 2475   3.217   2.023   2.821  0.0929 -0.2195 -0.1632
   92phy    H01 2476   3.156   2.004   2.889 -2.4481  2.1695 -1.5438
   92phy    C19 2477   3.168   2.259   2.818 -0.0144  0.7690 -0.1933
   92phy    C13 2478   3.017   2.086   2.671 -0.2967 -0.1502  0.4349
   92phy     H3 2479   2.990   2.151   2.584  0.5226 -0.3178  0.0432
   92phy    O33 2480   2.915   2.114   2.762  0.3144 -0.1058  0.4363
   92phy    H1B 2481   2.833   2.070   2.749  1.2032 -1.0240 -2.6859
   92phy    C12 2482   2.999   1.936   2.611  0.2806 -0.0782  0.0248
   92phy    O11 2483   2.985   1.841   2.712  0.3414 -0.0340  0.7770
   92phy    H1A 2484   3.004   1.871   2.799  2.7800 -1.6898  0.9128
   93phy    C35 2485   2.788   0.913   1.696  0.1199  0.0302  0.1854
   93phy    C33 2486   2.853   1.044   1.652  0.0237  0.7569  0.0283
   93phy    C34 2487   2.921   1.038   1.517  0.3188  0.1083 -0.0456
   93phy    C32 2488   2.733   1.145   1.652 -0.2599 -0.1597 -0.2960
   93phy    C31 2489   2.761   1.277   1.722  0.0752  0.4925 -0.0416
   93phy    C30 2490   2.634   1.358   1.730  0.8247 -0.2050  0.5074
   93phy    C28 2491   2.651   1.499   1.794  1.1317  0.0668  0.4876
   93phy    C29 2492   2.561   1.591   1.715  0.4164  0.2770  0.4360
   93phy    C27 2493   2.613   1.509   1.941 -0.1155  0.0313 -0.4502
   93phy    C26 2494   2.728   1.491   2.033 -0.0742 -0.1583  0.2783
   93phy    C25 2495   2.689   1.480   2.180 -0.6494 -0.2182  0.0663
   93phy    C23 2496   2.806   1.477   2.287 -0.1278 -1.1554  0.9804
   93phy    C24 2497   2.855   1.618   2.327  0.2245 -0.3634 -0.5589
   93phy    C22 2498   2.754   1.396   2.402  0.2405 -0.0694 -0.1904
   93phy    C21 2499   2.862   1.318   2.482 -0.5345 -0.4305  0.3237
   93phy    C20 2500   2.800   1.240   2.598  0.0520 -0.1046  0.2678
   93phy    C18 2501   2.872   1.112   2.648 -0.4656 -1.2848 -0.5605
   93phy    O01 2502   3.010   1.140   2.669  0.6176 -0.0538  0.6292
   93phy    H01 2503   3.028   1.184   2.750 -2.0664  0.8742  0.8193
   93phy    C19 2504   2.800   1.102   2.787  0.8575  0.1349  0.2633
   93phy    C13 2505   2.856   0.989   2.548  0.0939 -0.5224  0.1121
   93phy     H3 2506   2.866   1.028   2.444  0.8139  0.5529  0.5604
   93phy    O33 2507   2.720   0.951   2.551  0.0981 -0.0514 -0.2039
   93phy    H1B 2508   2.658   1.020   2.540  0.1064  0.0282  0.2089
   93phy    C12 2509   2.959   0.866   2.551 -0.2044  0.0231 -0.0408
   93phy    O11 2510   2.965   0.791   2.666  0.0014  0.0101  0.3884
   93phy    H1A 2511   3.017   0.826   2.736 -0.9363  0.3651  0.9367
   94phy    C35 2512   4.612   2.608   1.107  0.2182  0.2669 -0.6352
   94phy    C33 2513   4.667   2.537   1.234  0.1055 -0.5840 -0.0298
   94phy    C34 2514   4.802   2.589   1.290  1.0804  0.2492  0.3054
   94phy    C32 2515   4.567   2.523   1.350 -0.0391  0.2647 -0.1763
   94phy    C31 2516   4.526   2.384   1.381 -0.6494  0.0978  0.0379
   94phy    C30 2517   4.400   2.394   1.475 -0.3616 -0.0805  0.0909
   94phy    C28 2518   4.325   2.264   1.518  0.1267 -0.5715 -0.5482
   94phy    C29 2519   4.266   2.298   1.655 -0.4676 -0.5951  0.4140
   94phy    C27 2520   4.210   2.211   1.427  0.7099 -0.0281 -0.0163
   94phy    C26 2521   4.248   2.163   1.291 -0.3041  0.5968 -0.8471
   94phy    C25 2522   4.140   2.064   1.235 -0.0163 -0.3895  0.5604
   94phy    C23 2523   4.185   2.006   1.101  0.4323 -0.3466 -0.2052
   94phy    C24 2524   4.264   1.874   1.105 -0.3469 -0.2881 -0.4013
   94phy    C22 2525   4.057   2.008   1.012 -0.0747 -0.0314  0.0525
   94phy    C21 2526   4.073   2.069   0.875  0.5130  0.4471 -0.1846
   94phy    C20 2527   3.941   2.061   0.797  0.1903  0.7375 -0.4709
   94phy    C18 2528   3.949   2.110   0.647  0.0391 -0.7544  0.0698
   94phy    O01 2529   4.013   2.241   0.638 -0.4327  0.3229  0.3026
   94phy    H01 2530   3.980   2.299   0.704  0.2739 -1.3461  2.2475
   94phy    C19 2531   3.799   2.133   0.614  0.5942  0.9269 -0.2779
   94phy    C13 2532   4.018   2.001   0.552 -0.4326  0.0533 -0.2063
   94phy     H3 2533   4.127   2.007   0.581 -0.7454  2.4238  0.7372
   94phy    O33 2534   4.000   1.863   0.580 -0.5668  0.1665 -0.1426
   94phy    H1B 2535   4.068   1.836   0.638  0.8736 -0.0205 -1.8558
   94phy    C12 2536   4.072   2.024   0.405 -0.2293 -0.1591 -0.0334
   94phy    O11 2537   4.105   2.156   0.375 -0.2082  0.1836  0.2569
   94phy    H1A 2538   4.062   2.211   0.438 -0.5280  1.0322 -0.6818
   95phy    C35 2539   5.036   3.132   1.334  0.2821 -0.5408  0.3105
   95phy    C33 2540   4.886   3.147   1.359 -0.1587 -0.0540  0.1418
   95phy    C34 2541   4.814   3.121   1.222 -0.5170 -0.2712 -0.4787
   95phy    C32 2542   4.837   3.034   1.452 -0.2452 -0.0234  0.4613
   95phy    C31 2543   4.702   3.049   1.530 -0.0317  0.2764 -0.0322
   95phy    C30 2544   4.647   2.913   1.572  0.0330 -0.2566 -0.3764
   95phy    C28 2545   4.491   2.907   1.580  0.4496  0.1855 -0.4112
   95phy    C29 2546   4.429   2.864   1.450  0.2048  0.2035 -0.0072
   95phy    C27 2547   4.450   2.795   1.676  0.8822 -0.3985 -0.1422
   95phy    C26 2548   4.375   2.848   1.804  0.3627  0.0996 -0.3938
   95phy    C25 2549   4.320   2.740   1.886 -0.5632 -0.6860  0.6699
   95phy    C23 2550   4.230   2.787   2.003 -0.1058 -0.0416  0.1889
   95phy    C24 2551   4.096   2.718   1.997  0.3287  0.1990 -0.1582
   95phy    C22 2552   4.296   2.757   2.140 -0.4763 -0.2623 -0.5130
   95phy    C21 2553   4.304   2.876   2.240  0.3300 -0.2095 -0.6486
   95phy    C20 2554   4.390   2.837   2.361 -0.4491  0.2274 -0.0962
   95phy    C18 2555   4.406   2.936   2.486 -0.3973 -0.1865 -0.2761
   95phy    O01 2556   4.276   2.954   2.550  0.0440  0.2450  0.3126
   95phy    H01 2557   4.253   2.868   2.581  0.3464  0.0549  0.0254
   95phy    C19 2558   4.484   2.840   2.578 -0.0494  0.4441  0.4346
   95phy    C13 2559   4.489   3.084   2.466  1.0674  0.2556 -0.8523
   95phy     H3 2560   4.580   3.066   2.403  0.4559  0.5691 -1.8647
   95phy    O33 2561   4.543   3.128   2.589 -0.0079 -0.0592 -0.1278
   95phy    H1B 2562   4.472   3.130   2.650 -0.0404 -0.5448 -0.1443
   95phy    C12 2563   4.414   3.206   2.396  0.3522 -0.2185 -0.0070
   95phy    O11 2564   4.498   3.318   2.368  0.1511 -0.2431  0.1098
   95phy    H1A 2565   4.583   3.282   2.352 -0.6215 -2.5065  0.6169
   96phy    C35 2566   2.269   3.669   2.755  0.5697  0.0246 -0.1719
   96phy    C33 2567   2.356   3.542   2.754  0.7161 -0.1421  0.1809
   96phy    C34 2568   2.300   3.420   2.672 -0.1612  0.1881  0.5223
   96phy    C32 2569   2.499   3.593   2.730 -0.7521 -0.0587  0.2103
   96phy    C31 2570   2.611   3.499   2.778 -0.1402 -0.6523 -0.6283
   96phy    C30 2571   2.747   3.543   2.710 -0.7710  0.4106  0.7994
   96phy    C28 2572   2.864   3.443   2.724  0.5517 -0.4157 -0.4819
   96phy    C29 2573   2.852   3.320   2.634 -0.7604  0.2323 -0.2321
   96phy    C27 2574   2.995   3.510   2.685  0.2739  0.3964  0.0946
   96phy    C26 2575   3.106   3.495   2.796 -0.3632 -0.1960 -0.1372
   96phy    C25 2576   3.238   3.570   2.760  0.2878  0.1662 -0.3013
   96phy    C23 2577   3.353   3.545   2.857 -0.2660  0.0781 -1.2700
   96phy    C24 2578   3.493   3.564   2.800  0.1325  0.3085 -0.4696
   96phy    C22 2579   3.344   3.627   2.990 -0.0125 -0.3459 -0.3859
   96phy    C21 2580   3.354   3.545   3.118  0.3190  0.6374  0.1048
   96phy    C20 2581   3.359   3.628   3.242 -0.2784 -0.7584 -0.3318
   96phy    C18 2582   3.341   3.571   3.388  0.0822  0.3953  0.0023
   96phy    O01 2583   3.427   3.459   3.414 -0.4661 -0.1814 -0.2185
   96phy    H01 2584   3.515   3.477   3.387 -0.3977 -0.7959 -0.4036
   96phy    C19 2585   3.407   3.683   3.478 -0.2845 -0.0501  0.6606
   96phy    C13 2586   3.183   3.543   3.406  0.1369  0.0315  0.4907
   96phy     H3 2587   3.137   3.492   3.317 -1.1759  0.9105  0.6430
   96phy    O33 2588   3.110   3.664   3.402  0.0283 -0.7705 -0.1672
   96phy    H1B 2589   3.027   3.643   3.363  0.1512 -0.8772 -0.3701
   96phy    C12 2590   3.139   3.462   3.531 -0.2888 -0.2331  0.0129
   96phy    O11 2591   3.204   3.342   3.543  0.3545  0.1921 -0.3004
   96phy    H1A 2592   3.291   3.349   3.509  0.2049 -1.3776 -1.1228
   97phy    C35 2593   3.070   2.195   1.142  0.0058 -0.1127  0.5126
   97phy    C33 2594   3.043   2.207   1.292  0.2601 -0.3439 -0.4241
   97phy    C34 2595   3.170   2.209   1.363 -0.2815 -0.4480 -0.0644
   97phy    C32 2596   2.954   2.322   1.330  0.2931 -0.1596 -0.0248
   97phy    C31 2597   2.802   2.295   1.340  0.1368 -0.1986 -0.3213
   97phy    C30 2598   2.722   2.429   1.347  0.0210  0.1319 -0.2997
   97phy    C28 2599   2.570   2.397   1.351  0.3564  0.2498  0.1450
   97phy    C29 2600   2.508   2.398   1.491  0.7631 -0.1151 -0.5342
   97phy    C27 2601   2.492   2.515   1.293 -0.4481  0.1636 -0.0912
   97phy    C26 2602   2.416   2.491   1.165  0.2078 -0.1431 -0.2402
   97phy    C25 2603   2.350   2.621   1.112 -0.4922  0.3837 -0.6333
   97phy    C23 2604   2.257   2.617   0.992 -0.9172 -0.2884 -0.5020
   97phy    C24 2605   2.115   2.658   1.041 -0.1883 -0.1331 -0.3413
   97phy    C22 2606   2.292   2.718   0.883 -0.0324 -0.5209 -0.5526
   97phy    C21 2607   2.379   2.657   0.774 -0.5644  0.5972  0.0110
   97phy    C20 2608   2.430   2.771   0.680 -0.0610 -0.5783  0.0533
   97phy    C18 2609   2.524   2.746   0.553  0.1233 -0.0539  0.2093
   97phy    O01 2610   2.624   2.650   0.604 -0.2160 -0.2331 -0.9172
   97phy    H01 2611   2.654   2.676   0.689 -0.5140  0.8071 -1.1119
   97phy    C19 2612   2.586   2.889   0.529  0.8534 -0.1142 -0.0184
   97phy    C13 2613   2.445   2.690   0.425  0.0190 -0.0365 -0.1737
   97phy     H3 2614   2.394   2.598   0.463 -1.6868  0.5701 -0.8466
   97phy    O33 2615   2.328   2.753   0.377  0.0943 -0.0818 -0.1289
   97phy    H1B 2616   2.286   2.807   0.441 -0.1608  0.8182 -1.0417
   97phy    C12 2617   2.500   2.613   0.307 -0.4167 -0.0356  0.4691
   97phy    O11 2618   2.543   2.696   0.199  0.7962 -0.5133 -0.7903
   97phy    H1A 2619   2.471   2.744   0.163  1.2895  0.5175 -0.4443
   98phy    C35 2620   3.853   3.495   2.253 -0.2488 -0.0969  0.2908
   98phy    C33 2621   3.719   3.552   2.216 -0.1250  0.2597 -0.3020
   98phy    C34 2622   3.645   3.456   2.127 -0.1916  0.1126  0.1072
   98phy    C32 2623   3.629   3.597   2.332  0.0589 -0.8658  0.0799
   98phy    C31 2624   3.658   3.743   2.374 -0.1670  0.0745 -0.2914
   98phy    C30 2625   3.538   3.794   2.460 -0.0546 -0.3649  0.4030
   98phy    C28 2626   3.534   3.936   2.511  0.0577 -0.1006 -0.1044
   98phy    C29 2627   3.478   4.035   2.405 -0.8136  0.5621  0.1131
   98phy    C27 2628   3.443   3.945   2.637 -0.2249 -0.2968  0.2632
   98phy    C26 2629   3.515   4.006   2.763  0.7062 -0.1757  0.0582
   98phy    C25 2630   3.435   4.007   2.886  0.0980  0.3678  0.2078
   98phy    C23 2631   3.492   4.098   3.000  0.2019  0.1913 -0.3923
   98phy    C24 2632   3.378   4.174   3.068  0.2114  0.1250  0.1997
   98phy    C22 2633   3.552   4.024   3.127  0.1467  0.4987 -0.1067
   98phy    C21 2634   3.690   3.970   3.112 -0.8766 -0.0131 -0.2880
   98phy    C20 2635   3.729   3.905   3.241 -0.1746  0.8370  0.7464
   98phy    C18 2636   3.872   3.823   3.267 -0.2134 -0.9791 -0.6088
   98phy    O01 2637   3.971   3.923   3.280 -0.0024 -0.2512  0.1692
   98phy    H01 2638   4.000   3.947   3.195  1.1144  1.2715  0.9426
   98phy    C19 2639   3.848   3.770   3.410 -0.0920  0.4347  0.3897
   98phy    C13 2640   3.897   3.715   3.149 -0.4297  0.0971 -0.4720
   98phy     H3 2641   3.885   3.769   3.052  0.3432  1.6218  0.2540
   98phy    O33 2642   3.799   3.615   3.139  0.1790  0.4170 -0.0026
   98phy    H1B 2643   3.790   3.595   3.047 -0.1090  0.3578  0.0379
   98phy    C12 2644   4.039   3.647   3.142  0.1274 -0.0662 -0.2586
   98phy    O11 2645   4.043   3.552   3.037  0.2015 -0.3499 -0.2575
   98phy    H1A 2646   4.133   3.545   3.010  0.1102  0.9123 -0.9918
   99phy    C35 2647   2.774   3.517   1.181 -0.1919 -0.2010 -0.2217
   99phy    C33 2648   2.856   3.621   1.249 -0.2880  0.4180  0.5904
   99phy    C34 2649   2.839   3.600   1.397  0.1858  0.1393  0.5563
   99phy    C32 2650   3.002   3.602   1.203  0.2630  0.4678 -0.0324
   99phy    C31 2651   3.075   3.731   1.173  0.1282 -0.0926  0.8518
   99phy    C30 2652   3.218   3.691   1.133  0.1865  0.7689  0.2834
   99phy    C28 2653   3.323   3.806   1.136  0.7656  0.1386 -0.9698
   99phy    C29 2654   3.456   3.763   1.207 -0.5457 -0.6871 -0.3305
   99phy    C27 2655   3.377   3.851   1.002  0.0141  0.2185  0.2810
   99phy    C26 2656   3.283   3.959   0.927  0.0772  0.4982  0.1312
   99phy    C25 2657   3.350   3.981   0.787  0.6141 -0.3591  0.4720
   99phy    C23 2658   3.280   4.084   0.703 -0.1165  0.2858  0.1537
   99phy    C24 2659   3.340   4.222   0.719  0.0774  0.3746  0.0285
   99phy    C22 2660   3.283   4.042   0.551  0.2562 -0.7236  0.6071
   99phy    C21 2661   3.145   4.047   0.479 -0.9779 -0.1961  0.3239
   99phy    C20 2662   3.156   3.982   0.339 -0.1254 -0.2891  0.0413
   99phy    C18 2663   3.030   3.983   0.235  0.3978 -0.1676 -0.1924
   99phy    O01 2664   2.916   3.920   0.291 -0.5196 -0.8089  0.4462
   99phy    H01 2665   2.890   3.951   0.375 -0.3400 -1.8950  0.9174
   99phy    C19 2666   3.066   3.897   0.116 -0.0622 -0.5357  0.5139
   99phy    C13 2667   2.992   4.134   0.192 -0.7026 -0.5247  0.4588
   99phy     H3 2668   2.981   4.185   0.291  1.8156 -3.3974  2.4113
   99phy    O33 2669   3.105   4.215   0.147  0.5887 -0.8676 -0.4783
   99phy    H1B 2670   3.163   4.219   0.220  0.3211 -2.1092 -0.1753
   99phy    C12 2671   2.845   4.180   0.152 -0.1358  0.3218  0.2627
   99phy    O11 2672   2.753   4.104   0.223 -0.1568  0.0819 -0.2832
   99phy    H1A 2673   2.779   4.014   0.232 -2.2106 -0.5592 -0.1656
  100phy    C35 2674   3.743   2.173   1.209 -0.3624 -0.0535  0.5500
  100phy    C33 2675   3.681   2.197   1.348  0.3434  0.3507  0.3862
  100phy    C34 2676   3.762   2.121   1.456  0.4823  0.4857 -1.0601
  100phy    C32 2677   3.674   2.345   1.377 -0.4099 -0.5770  0.2938
  100phy    C31 2678   3.535   2.410   1.365 -0.2571 -0.3510 -0.1352
  100phy    C30 2679   3.541   2.560   1.392 -0.3455  1.1644 -0.6889
  100phy    C28 2680   3.402   2.627   1.420  0.2729 -0.3108 -0.0037
  100phy    C29 2681   3.375   2.657   1.569 -0.7652  0.2995  0.3992
  100phy    C27 2682   3.395   2.771   1.358  0.6358  0.5001  0.4881
  100phy    C26 2683   3.266   2.807   1.287  0.7587 -0.3738  0.2515
  100phy    C25 2684   3.260   2.951   1.239 -0.1517 -0.5526 -0.2162
  100phy    C23 2685   3.145   2.985   1.140 -0.1957  0.2688  0.5607
  100phy    C24 2686   3.068   3.098   1.206  0.0770  0.2167 -0.0552
  100phy    C22 2687   3.180   3.046   1.008 -0.5071 -0.6596 -0.2930
  100phy    C21 2688   3.187   2.951   0.884 -0.4848 -0.5764 -0.2962
  100phy    C20 2689   3.256   3.010   0.765  0.3722  0.1476 -0.0324
  100phy    C18 2690   3.232   2.957   0.620 -0.0911 -0.0308  0.6497
  100phy    O01 2691   3.250   2.815   0.612  0.2548  0.7062 -0.3109
  100phy    H01 2692   3.329   2.797   0.659 -0.7595  0.7323  1.5181
  100phy    C19 2693   3.345   3.007   0.530 -0.8950  0.7637  0.0390
  100phy    C13 2694   3.089   2.989   0.557 -0.2266  0.4779 -0.2658
  100phy     H3 2695   3.021   2.936   0.629  0.4091  0.8402  0.6206
  100phy    O33 2696   3.031   3.118   0.573 -0.1177 -0.2091 -0.0924
  100phy    H1B 2697   3.091   3.181   0.539  1.0949 -0.9763  0.5336
  100phy    C12 2698   3.010   2.904   0.445 -0.0017 -0.8293 -0.4027
  100phy    O11 2699   3.070   2.783   0.405  0.6175  0.5205  0.4439
  100phy    H1A 2700   3.132   2.748   0.465  0.8150  1.7251  0.9631
  101phy    C35 2701   3.694   4.419   1.090 -0.0991  0.2724  0.3782
  101phy    C33 2702   3.551   4.352   1.067 -0.6010  0.1357  0.2596
  101phy    C34 2703   3.590   4.223   0.993  0.1900 -0.0838  0.0428
  101phy    C32 2704   3.468   4.355   1.196 -0.5978 -0.3977 -0.0111
  101phy    C31 2705   3.322   4.311   1.166 -0.2710 -1.0662 -0.5545
  101phy    C30 2706   3.229   4.304   1.294 -0.0893 -0.1145  0.1205
  101phy    C28 2707   3.085   4.251   1.268 -0.5854  0.3763 -0.2313
  101phy    C29 2708   3.038   4.200   1.410 -0.4514  0.2109  0.3385
  101phy    C27 2709   2.976   4.341   1.205 -0.1966 -0.0024  0.2576
  101phy    C26 2710   2.954   4.317   1.054  0.2974 -0.0087  0.6521
  101phy    C25 2711   2.851   4.414   0.987 -0.4112 -0.2842  0.2691
  101phy    C23 2712   2.846   4.390   0.835  0.0449 -0.6387  0.2730
  101phy    C24 2713   2.695   4.383   0.792 -0.1849 -0.2455 -0.3337
  101phy    C22 2714   2.914   4.507   0.761 -0.2873 -0.0278  0.0096
  101phy    C21 2715   2.976   4.475   0.626 -0.2181 -0.3340  0.0955
  101phy    C20 2716   3.017   4.612   0.567  0.4518 -0.3326  0.4428
  101phy    C18 2717   3.100   4.617   0.432  0.6635 -0.5489 -0.0547
  101phy    O01 2718   3.218   4.530   0.446  0.2338 -0.0726 -0.5031
  101phy    H01 2719   3.291   4.589   0.451 -0.4558  0.8661 -1.0480
  101phy    C19 2720   3.154   4.755   0.418 -0.5515  0.0003 -0.3589
  101phy    C13 2721   3.014   4.570   0.302  0.2241  0.8215  0.1768
  101phy     H3 2722   3.005   4.459   0.310 -3.5401  0.7369 -2.5699
  101phy    O33 2723   2.870   4.597   0.300  0.0266 -0.1027  0.3503
  101phy    H1B 2724   2.817   4.546   0.357 -0.1103  0.5990  0.8598
  101phy    C12 2725   3.060   4.546   0.150 -0.0068  0.2085  0.3463
  101phy    O11 2726   3.193   4.514   0.133 -0.4006 -0.1022  0.4306
  101phy    H1A 2727   3.204   4.426   0.164  0.9362  0.5604  1.9795
  102phy    C35 2728   1.181   5.072   1.954  0.0737  0.2806  0.3150
  102phy    C33 2729   1.202   5.212   1.897 -0.0349  0.7732  0.7810
  102phy    C34 2730   1.077   5.267   1.835 -0.2998 -0.3080  0.1325
  102phy    C32 2731   1.260   5.311   1.999  0.0419 -0.5733 -0.0075
  102phy    C31 2732   1.361   5.407   1.945  0.0280 -0.0354 -0.2454
  102phy    C30 2733   1.421   5.509   2.037  0.1190  0.4135 -0.1516
  102phy    C28 2734   1.551   5.580   1.993  0.4173  0.3090 -0.1140
  102phy    C29 2735   1.529   5.707   1.911  0.1974  0.0598  0.5256
  102phy    C27 2736   1.633   5.626   2.120  0.3381  0.8548  1.3069
  102phy    C26 2737   1.716   5.516   2.184 -0.9202 -0.0403  0.4473
  102phy    C25 2738   1.813   5.584   2.283 -0.3015  0.2974  0.4248
  102phy    C23 2739   1.896   5.469   2.355  0.0337  0.6361  0.0885
  102phy    C24 2740   2.041   5.523   2.374 -0.5501  0.7615  0.2542
  102phy    C22 2741   1.850   5.435   2.498  0.2632 -0.5277  0.7463
  102phy    C21 2742   1.839   5.287   2.523  0.3104 -0.3086  0.1655
  102phy    C20 2743   1.793   5.251   2.667 -0.2271 -0.4216  0.3438
  102phy    C18 2744   1.827   5.101   2.712 -0.4010 -0.2156 -0.9182
  102phy    O01 2745   1.968   5.084   2.688 -0.2463 -0.3491 -0.3725
  102phy    H01 2746   1.998   5.120   2.607  1.3185  1.0273  0.7411
  102phy    C19 2747   1.813   5.104   2.869 -0.1792  0.0238 -0.0907
  102phy    C13 2748   1.743   4.984   2.631  0.4451  0.7070  0.6448
  102phy     H3 2749   1.763   4.996   2.522 -0.9756  1.5502  0.4519
  102phy    O33 2750   1.603   5.002   2.639  0.6583  0.1852 -0.4614
  102phy    H1B 2751   1.560   4.945   2.579  1.3858  0.7315 -1.5452
  102phy    C12 2752   1.784   4.835   2.653  0.1168  0.2843 -0.6116
  102phy    O11 2753   1.729   4.747   2.563 -0.0047  0.5227  0.7135
  102phy    H1A 2754   1.749   4.660   2.589 -1.1299 -0.4964 -1.5068
  103phy    C35 2755   2.624   3.950   1.928  0.1224  0.0749 -0.2027
  103phy    C33 2756   2.749   3.920   1.853  0.2067  0.5615 -0.1202
  103phy    C34 2757   2.702   3.885   1.715 -0.1203  0.2694  0.1535
  103phy    C32 2758   2.851   4.035   1.856  0.1954 -0.4386 -0.1317
  103phy    C31 2759   2.991   3.994   1.862 -0.0325 -0.2667 -0.0993
  103phy    C30 2760   3.086   4.114   1.867  0.0555  0.0979  0.6098
  103phy    C28 2761   3.239   4.081   1.886  0.2742 -0.1053 -0.4004
  103phy    C29 2762   3.307   4.054   1.759 -0.6400 -0.2893  0.3668
  103phy    C27 2763   3.308   4.209   1.939 -0.4817  0.3485  0.5504
  103phy    C26 2764   3.312   4.243   2.090 -0.3913 -0.0964  0.3909
  103phy    C25 2765   3.390   4.377   2.121 -0.1457  0.3382 -0.3543
  103phy    C23 2766   3.408   4.387   2.273  0.1448 -0.1077  0.3696
  103phy    C24 2767   3.550   4.424   2.312 -0.0306 -0.0432 -0.0941
  103phy    C22 2768   3.305   4.482   2.334  0.4114 -0.2593  0.4422
  103phy    C21 2769   3.264   4.450   2.482  0.3513 -0.1531  0.4013
  103phy    C20 2770   3.169   4.548   2.545 -0.1246 -0.4288  0.9536
  103phy    C18 2771   3.120   4.533   2.700  0.1186  0.1498  0.1548
  103phy    O01 2772   3.243   4.529   2.783  1.2203  0.1613 -0.2023
  103phy    H01 2773   3.249   4.449   2.833 -3.0590 -0.6045 -0.5099
  103phy    C19 2774   3.045   4.668   2.712  0.1127 -0.1389 -0.1740
  103phy    C13 2775   3.033   4.402   2.723  0.2497  0.2337 -0.0697
  103phy     H3 2776   3.084   4.315   2.674  1.1792  0.0789  1.1237
  103phy    O33 2777   2.907   4.413   2.649  0.0874 -0.2421  0.2490
  103phy    H1B 2778   2.887   4.334   2.602 -2.5358 -0.0896  0.9549
  103phy    C12 2779   3.003   4.359   2.873  0.2019 -0.6582  0.1802
  103phy    O11 2780   3.113   4.330   2.957  0.4378  0.6199 -0.3642
  103phy    H1A 2781   3.087   4.262   3.017 -1.7561  2.4687  0.9322
  104phy    C35 2782   1.837   0.627   1.353  0.1646 -0.1895 -0.0250
  104phy    C33 2783   1.906   0.534   1.449  0.7720  0.4637  0.0823
  104phy    C34 2784   1.799   0.448   1.524 -0.2429  0.5969 -0.1163
  104phy    C32 2785   2.008   0.443   1.373  0.0847 -0.1539 -0.1017
  104phy    C31 2786   2.155   0.452   1.406 -0.6670  0.1760 -0.1710
  104phy    C30 2787   2.236   0.347   1.322 -0.4753 -0.6431  0.0961
  104phy    C28 2788   2.391   0.344   1.345 -0.3280  0.4438  0.3378
  104phy    C29 2789   2.450   0.319   1.489 -0.2242 -0.1749 -0.9147
  104phy    C27 2790   2.445   0.244   1.237 -0.5868  0.4368  0.0051
  104phy    C26 2791   2.501   0.301   1.108 -0.2615 -0.8082 -0.0808
  104phy    C25 2792   2.511   0.195   0.997 -0.3133  0.1956 -0.2189
  104phy    C23 2793   2.579   0.234   0.858  0.1241  0.0536 -0.0411
  104phy    C24 2794   2.728   0.225   0.882  0.9706  0.1028  0.1693
  104phy    C22 2795   2.529   0.159   0.732 -0.3129  0.2837 -0.1232
  104phy    C21 2796   2.478   0.237   0.608 -0.4973  0.2326 -0.4038
  104phy    C20 2797   2.421   0.134   0.512 -0.1942 -0.0738 -0.0821
  104phy    C18 2798   2.374   0.172   0.366 -0.3443 -0.5774  0.1898
  104phy    O01 2799   2.285   0.291   0.373  0.0006 -0.7200  0.3205
  104phy    H01 2800   2.215   0.277   0.433  0.1693 -1.2916  0.3918
  104phy    C19 2801   2.285   0.059   0.311 -0.1105  0.1320  0.1931
  104phy    C13 2802   2.500   0.205   0.273 -0.0107 -0.7209 -0.1478
  104phy     H3 2803   2.545   0.296   0.321 -0.3611 -1.0683  0.8573
  104phy    O33 2804   2.618   0.120   0.276 -0.0263  0.1490 -0.1667
  104phy    H1B 2805   2.673   0.144   0.348 -3.1368  0.2427  2.3840
  104phy    C12 2806   2.498   0.285   0.137  0.1373 -0.5556  0.3681
  104phy    O11 2807   2.372   0.340   0.110  0.6904 -0.2186  0.2827
  104phy    H1A 2808   2.337   0.366   0.193  1.9113 -0.7929  1.0101
  105phy    C35 2809   2.400   2.783   1.673 -0.2156 -0.3785 -0.3177
  105phy    C33 2810   2.326   2.907   1.729 -0.3201 -0.2807  0.0742
  105phy    C34 2811   2.282   2.900   1.877 -0.0740 -0.0453  0.3520
  105phy    C32 2812   2.437   3.012   1.707 -0.1911 -0.1204  0.1326
  105phy    C31 2813   2.379   3.150   1.682 -0.6221 -0.6405 -0.2345
  105phy    C30 2814   2.496   3.253   1.656 -0.5203  0.5468 -0.2367
  105phy    C28 2815   2.451   3.398   1.649 -0.1890 -1.1213  0.1826
  105phy    C29 2816   2.539   3.486   1.738 -0.4725 -0.1313  0.3767
  105phy    C27 2817   2.460   3.463   1.505  0.5576 -0.0268 -0.0460
  105phy    C26 2818   2.343   3.436   1.410 -0.2661  0.1192  0.3716
  105phy    C25 2819   2.360   3.520   1.283  0.2954  0.1296 -0.3152
  105phy    C23 2820   2.258   3.507   1.168 -0.2749 -0.0386  0.4553
  105phy    C24 2821   2.134   3.588   1.205 -0.3439 -0.5445 -0.0339
  105phy    C22 2822   2.317   3.566   1.039  0.6679  0.5045 -0.6581
  105phy    C21 2823   2.263   3.507   0.908 -0.4958 -0.4101 -0.3560
  105phy    C20 2824   2.328   3.574   0.785 -0.3030 -0.1809  0.0965
  105phy    C18 2825   2.305   3.526   0.639  0.4353 -0.9292  0.2363
  105phy    O01 2826   2.372   3.398   0.613  0.2297  0.5535  0.0166
  105phy    H01 2827   2.454   3.402   0.658  0.3940  2.3562 -0.3663
  105phy    C19 2828   2.379   3.636   0.554  0.1218 -0.0654  0.2776
  105phy    C13 2829   2.150   3.516   0.593 -0.0415  0.4835  0.3234
  105phy     H3 2830   2.115   3.423   0.646 -0.4556 -0.3548 -1.3501
  105phy    O33 2831   2.062   3.608   0.656  0.0172  0.1773 -0.2405
  105phy    H1B 2832   2.077   3.615   0.748  1.0192  1.0214 -0.4508
  105phy    C12 2833   2.095   3.470   0.452 -0.2012 -0.0508  0.0852
  105phy    O11 2834   2.188   3.379   0.388  0.3813  0.7069  0.3370
  105phy    H1A 2835   2.251   3.364   0.456  0.3277  0.4979  0.3427
  106phy    C35 2836   3.481   0.441   2.181  0.8705 -0.2646  0.0317
  106phy    C33 2837   3.426   0.385   2.049  0.0648 -0.3039  0.2982
  106phy    C34 2838   3.545   0.335   1.955 -0.0659 -0.1285  0.2008
  106phy    C32 2839   3.328   0.267   2.079  0.0991  0.3873 -0.4371
  106phy    C31 2840   3.211   0.257   1.983 -0.5178  0.6726  0.6138
  106phy    C30 2841   3.130   0.136   2.031 -0.2843  0.0228 -0.6064
  106phy    C28 2842   3.020   0.111   1.934  0.2056  0.3031 -0.0718
  106phy    C29 2843   3.045   0.035   1.810 -0.5430 -0.1681 -0.0323
  106phy    C27 2844   2.905   0.034   2.012  0.9904 -0.2041 -0.3016
  106phy    C26 2845   2.776   0.111   2.052  0.5215  0.3870 -0.0629
  106phy    C25 2846   2.642   0.033   2.044  0.3262 -0.3762 -0.2762
  106phy    C23 2847   2.513   0.119   2.077 -0.3158 -0.4121  1.0368
  106phy    C24 2848   2.457   0.179   1.946 -0.3148  0.6081 -0.1217
  106phy    C22 2849   2.395   0.041   2.139 -0.1909 -0.2491  0.2196
  106phy    C21 2850   2.363   0.020   2.286 -0.3897 -0.1089  0.1476
  106phy    C20 2851   2.237  -0.069   2.298  0.0535 -1.0864 -0.5456
  106phy    C18 2852   2.186  -0.129   2.434 -1.0751  0.4071  0.8125
  106phy    O01 2853   2.131  -0.023   2.513 -0.0836  0.0540  0.0411
  106phy    H01 2854   2.194   0.038   2.547 -2.2543  2.7157 -0.3282
  106phy    C19 2855   2.061  -0.198   2.387 -0.1158  0.1921 -0.4698
  106phy    C13 2856   2.282  -0.223   2.523 -0.0463 -0.0910  0.3423
  106phy     H3 2857   2.335  -0.294   2.454  2.2004 -0.7755  2.6136
  106phy    O33 2858   2.211  -0.316   2.602 -0.6052 -0.1918 -0.0814
  106phy    H1B 2859   2.185  -0.269   2.679 -1.6484  1.3849 -1.3539
  106phy    C12 2860   2.402  -0.158   2.602 -0.3668  0.2878  0.0477
  106phy    O11 2861   2.382  -0.115   2.729  0.6009 -0.2643 -0.1847
  106phy    H1A 2862   2.463  -0.083   2.765  0.6121  0.2546 -0.6497
  107phy    C35 2863   3.598   0.529   1.409 -0.4641 -0.0752  0.0318
  107phy    C33 2864   3.692   0.482   1.523  0.1571 -0.3790 -0.3561
  107phy    C34 2865   3.799   0.383   1.483 -0.3691 -0.3329  0.6312
  107phy    C32 2866   3.777   0.602   1.554  0.1872  0.0088  0.4397
  107phy    C31 2867   3.772   0.638   1.705 -0.3184  0.4784 -0.0808
  107phy    C30 2868   3.861   0.757   1.740  0.0409 -1.0350 -0.2329
  107phy    C28 2869   3.874   0.781   1.892  0.2340 -0.3032  0.1129
  107phy    C29 2870   4.023   0.831   1.919 -0.0187 -0.8068  0.3429
  107phy    C27 2871   3.780   0.889   1.937 -0.3065  0.2331  0.6637
  107phy    C26 2872   3.704   0.850   2.066  0.4511 -0.0698  0.3051
  107phy    C25 2873   3.592   0.950   2.089  0.5782  0.3006 -0.4478
  107phy    C23 2874   3.558   0.982   2.240  0.2066  0.0893 -0.2524
  107phy    C24 2875   3.525   1.127   2.267  0.5947 -0.2613  0.2599
  107phy    C22 2876   3.446   0.883   2.297 -0.7120  0.6443  0.0654
  107phy    C21 2877   3.470   0.833   2.442 -0.5763  0.0111 -0.0276
  107phy    C20 2878   3.376   0.723   2.475  0.2151  0.3272  0.5653
  107phy    C18 2879   3.409   0.639   2.607  0.4776  0.1397  0.0369
  107phy    O01 2880   3.406   0.723   2.721 -0.7503  0.6540 -0.0972
  107phy    H01 2881   3.341   0.788   2.701 -1.4601  0.8500  2.4014
  107phy    C19 2882   3.277   0.565   2.633 -0.1640  0.2788 -0.2907
  107phy    C13 2883   3.539   0.545   2.605  0.6315  0.0808 -0.3361
  107phy     H3 2884   3.539   0.491   2.506 -0.4218  0.4483 -0.5417
  107phy    O33 2885   3.536   0.426   2.690  0.0098 -0.6969 -0.1778
  107phy    H1B 2886   3.571   0.457   2.771  0.3544  0.1295 -0.6274
  107phy    C12 2887   3.672   0.617   2.630 -0.1990  0.2825 -0.3484
  107phy    O11 2888   3.793   0.537   2.642  0.4685 -0.0130  0.0561
  107phy    H1A 2889   3.812   0.502   2.557  0.8980 -0.8652  0.4877
  108phy    C35 2890   2.960   0.547   0.660 -0.0239  0.1857 -0.3623
  108phy    C33 2891   3.026   0.546   0.793 -0.3406 -0.9852  0.5543
  108phy    C34 2892   2.919   0.587   0.897  0.6089 -0.1910  0.0032
  108phy    C32 2893   3.086   0.409   0.817 -0.5454  0.3843  0.2982
  108phy    C31 2894   3.180   0.387   0.935 -0.0345  0.0957  0.7866
  108phy    C30 2895   3.262   0.257   0.946 -0.1789  0.0450  0.5288
  108phy    C28 2896   3.366   0.266   1.064  0.3658 -0.1406  0.4082
  108phy    C29 2897   3.310   0.245   1.206  0.5660 -0.0038 -0.0851
  108phy    C27 2898   3.478   0.160   1.046  0.1967  0.2897 -0.3939
  108phy    C26 2899   3.621   0.208   1.024 -0.4980 -0.1205  0.1222
  108phy    C25 2900   3.723   0.093   0.987  0.3715  0.2192 -0.7755
  108phy    C23 2901   3.876   0.122   1.005  0.4913  0.0810  0.1148
  108phy    C24 2902   3.911   0.091   1.148 -0.7320 -0.6293 -0.3233
  108phy    C22 2903   3.965   0.048   0.904 -0.0235  0.0868 -0.0020
  108phy    C21 2904   3.989   0.137   0.777  0.1650  0.4586 -0.4694
  108phy    C20 2905   4.028   0.041   0.656 -0.1692 -0.1478  0.1423
  108phy    C18 2906   4.047   0.108   0.511  0.8207 -0.6143 -1.2398
  108phy    O01 2907   3.925   0.183   0.480 -0.4037 -0.3546  0.3212
  108phy    H01 2908   3.917   0.258   0.536 -0.7966 -0.6744  0.6912
  108phy    C19 2909   4.058  -0.007   0.415 -0.0453 -0.0417 -0.1849
  108phy    C13 2910   4.186   0.196   0.511  0.6953  0.5228  0.1962
  108phy     H3 2911   4.169   0.275   0.588  3.3494  2.0139 -0.6454
  108phy    O33 2912   4.302   0.135   0.573 -0.3971  0.0968 -0.1420
  108phy    H1B 2913   4.370   0.110   0.514 -0.7681  2.1294 -1.5657
  108phy    C12 2914   4.216   0.316   0.412 -0.0742  0.0943  0.5359
  108phy    O11 2915   4.305   0.286   0.306  0.0406  0.5456 -0.3735
  108phy    H1A 2916   4.377   0.233   0.333 -0.3970 -0.1334 -0.5291
  109phy    C35 2917   0.208   1.603   1.869 -0.1559 -0.6604  0.3564
  109phy    C33 2918   0.351   1.650   1.883 -0.0751  0.2267 -0.3412
  109phy    C34 2919   0.438   1.581   1.782  0.1066 -0.1922  0.1729
  109phy    C32 2920   0.364   1.797   1.852  0.6834 -0.4811 -0.2271
  109phy    C31 2921   0.352   1.884   1.978  0.1210 -0.3449  0.2091
  109phy    C30 2922   0.360   2.033   1.927 -0.1051 -0.0096 -0.1192
  109phy    C28 2923   0.344   2.132   2.038  0.3914  0.5175  0.4452
  109phy    C29 2924   0.440   2.253   2.014 -0.2641  0.1101  0.4047
  109phy    C27 2925   0.200   2.177   2.045  0.2172 -0.2106 -0.7624
  109phy    C26 2926   0.154   2.259   2.166 -0.7653  0.2237 -0.0151
  109phy    C25 2927   0.014   2.317   2.159  0.1865 -0.8795  0.6128
  109phy    C23 2928  -0.014   2.426   2.263  0.4456  0.1278  0.6318
  109phy    C24 2929  -0.111   2.528   2.215 -0.5126  0.8015 -0.1368
  109phy    C22 2930  -0.057   2.382   2.403 -0.9377  0.4823  0.0206
  109phy    C21 2931   0.042   2.415   2.515 -0.2982 -0.6777 -0.1657
  109phy    C20 2932   0.003   2.380   2.656  0.2116  0.7898  0.8552
  109phy    C18 2933   0.104   2.383   2.773 -0.1179 -0.0202 -0.2238
  109phy    O01 2934   0.182   2.499   2.749  0.1079 -0.3519  0.5266
  109phy    H01 2935   0.127   2.574   2.764 -1.0940 -1.5334  2.3762
  109phy    C19 2936   0.015   2.408   2.902  0.1862 -0.4868  0.6061
  109phy    C13 2937   0.208   2.256   2.773  0.5142  0.2649  0.3284
  109phy     H3 2938   0.235   2.229   2.668  3.3929  1.4125  0.6679
  109phy    O33 2939   0.135   2.144   2.815 -0.6083 -0.5213 -0.0814
  109phy    H1B 2940   0.058   2.134   2.762 -0.4748 -0.8876 -0.2089
  109phy    C12 2941   0.341   2.260   2.851  0.4868 -0.5245  0.1376
  109phy    O11 2942   0.329   2.287   2.986 -0.2633 -0.2821 -0.1059
  109phy    H1A 2943   0.293   2.209   3.024  1.5527 -0.7508  0.7529
  110phy    C35 2944   0.975   0.957   2.827 -0.0873  0.6890 -0.9765
  110phy    C33 2945   0.856   0.864   2.819 -0.2030 -0.7601 -0.5410
  110phy    C34 2946   0.900   0.766   2.721 -0.4347  0.6385 -0.2302
  110phy    C32 2947   0.807   0.810   2.955 -0.3709  0.6781  0.3504
  110phy    C31 2948   0.695   0.887   3.011  0.1273 -0.1497  0.2518
  110phy    C30 2949   0.666   0.858   3.154  0.8094  1.0324 -0.5951
  110phy    C28 2950   0.520   0.891   3.199  0.0411  0.6012 -0.0045
  110phy    C29 2951   0.420   0.781   3.165 -0.2134  0.0292  0.3688
  110phy    C27 2952   0.524   0.905   3.352 -0.2811  0.3000 -0.2130
  110phy    C26 2953   0.418   1.006   3.410  0.4614  0.3743 -0.0363
  110phy    C25 2954   0.401   0.980   3.561 -0.3959  0.5036 -0.1645
  110phy    C23 2955   0.298   1.077   3.621 -0.0853  0.8850 -0.2793
  110phy    C24 2956   0.231   1.004   3.742  0.1142 -0.2553 -0.5461
  110phy    C22 2957   0.351   1.212   3.673  0.1081 -0.8691  0.1801
  110phy    C21 2958   0.359   1.322   3.566 -0.5189  0.0777  0.3342
  110phy    C20 2959   0.390   1.458   3.635 -0.3640  0.0993  0.0862
  110phy    C18 2960   0.407   1.583   3.542 -0.2690  0.6950  0.5071
  110phy    O01 2961   0.526   1.571   3.464  0.0251  0.1448 -0.3541
  110phy    H01 2962   0.595   1.551   3.524 -1.2026  1.4669  1.6362
  110phy    C19 2963   0.433   1.696   3.638 -0.0225 -0.1135 -0.1412
  110phy    C13 2964   0.272   1.608   3.446 -0.1430  0.0671 -0.3092
  110phy     H3 2965   0.272   1.518   3.380 -0.4386 -1.1992  1.3606
  110phy    O33 2966   0.149   1.580   3.508 -0.2611  0.5612  0.0474
  110phy    H1B 2967   0.115   1.655   3.552  1.0541 -0.4447  3.0307
  110phy    C12 2968   0.287   1.691   3.312 -0.4980 -0.1488  0.3766
  110phy    O11 2969   0.413   1.684   3.250 -0.2272 -0.0771 -0.2069
  110phy    H1A 2970   0.483   1.666   3.309  0.5277  0.8526 -0.7895
  111phy    C35 2971   0.116   1.295   2.462 -0.4196 -0.3603 -0.1289
  111phy    C33 2972   0.180   1.432   2.465 -0.0073 -0.4034  0.4440
  111phy    C34 2973   0.335   1.416   2.462 -0.5976  0.7460 -0.3108
  111phy    C32 2974   0.152   1.511   2.335 -0.5517 -0.4012  0.2464
  111phy    C31 2975   0.010   1.578   2.326 -0.4156 -0.0548  0.2255
  111phy    C30 2976  -0.011   1.648   2.193  0.7136 -0.3572  0.4352
  111phy    C28 2977  -0.148   1.719   2.175  0.2614  0.6863  0.1556
  111phy    C29 2978  -0.128   1.864   2.119 -0.4430  0.3342 -0.3995
  111phy    C27 2979  -0.239   1.632   2.088  0.3068 -0.2071 -0.3162
  111phy    C26 2980  -0.389   1.628   2.135  0.1523 -0.8527 -0.3313
  111phy    C25 2981  -0.490   1.572   2.029  0.1922  0.2587 -0.3459
  111phy    C23 2982  -0.641   1.566   2.069 -0.4350 -0.8623  0.2971
  111phy    C24 2983  -0.720   1.660   1.980 -0.0180 -0.8683  0.0003
  111phy    C22 2984  -0.698   1.429   2.055  0.5956  0.5833 -0.2309
  111phy    C21 2985  -0.778   1.379   2.174 -0.0329 -0.5794  0.0718
  111phy    C20 2986  -0.867   1.262   2.143  0.0097 -0.3042  0.3542
  111phy    C18 2987  -0.955   1.196   2.262 -0.1458 -0.0828 -0.6400
  111phy    O01 2988  -1.034   1.306   2.323 -0.1195  0.3532 -0.6579
  111phy    H01 2989  -1.099   1.338   2.262 -1.0392  0.5855  0.4103
  111phy    C19 2990  -1.058   1.119   2.174 -0.0595  0.6491  0.3315
  111phy    C13 2991  -0.880   1.106   2.380  0.1814 -0.1072  0.2067
  111phy     H3 2992  -0.819   1.025   2.331 -0.2326  0.7308 -1.7827
  111phy    O33 2993  -0.966   1.029   2.459 -0.1894  0.3470  0.1770
  111phy    H1B 2994  -1.000   0.958   2.409 -1.5993  2.4881 -2.1030
  111phy    C12 2995  -0.776   1.176   2.472  0.3833 -0.2782 -1.0270
  111phy    O11 2996  -0.833   1.255   2.580  0.3640 -0.1226 -0.0830
  111phy    H1A 2997  -0.915   1.209   2.588  0.1266  0.4395  0.9819
  112phy    C35 2998   5.052   1.769   1.726 -0.0560 -0.1788  0.3737
  112phy    C33 2999   5.122   1.898   1.673 -0.8966 -1.0716 -0.2374
  112phy    C34 3000   5.143   1.891   1.516 -0.1970  0.4465 -0.0120
  112phy    C32 3001   5.040   2.021   1.710 -0.0667  0.2742  0.8150
  112phy    C31 3002   5.085   2.167   1.716 -0.6795 -0.1383  0.3285
  112phy    C30 3003   4.971   2.262   1.699  0.4659 -1.0411 -0.1997
  112phy    C28 3004   5.017   2.407   1.718 -0.5846 -0.2206  0.2247
  112phy    C29 3005   5.077   2.469   1.595  0.3995 -0.6357 -0.3507
  112phy    C27 3006   4.899   2.498   1.751 -0.8634  0.8976  0.2858
  112phy    C26 3007   4.877   2.517   1.900 -0.2696 -0.1134  0.3557
  112phy    C25 3008   4.736   2.564   1.937  0.0289  0.5710  0.5010
  112phy    C23 3009   4.706   2.602   2.081  0.0812  0.5369  0.0066
  112phy    C24 3010   4.663   2.750   2.092 -0.4383  0.4757  0.6002
  112phy    C22 3011   4.591   2.507   2.145 -0.1243 -0.8353 -0.3806
  112phy    C21 3012   4.619   2.476   2.297  0.4722 -0.0638 -0.3247
  112phy    C20 3013   4.508   2.399   2.361 -0.1431 -0.7423  0.0637
  112phy    C18 3014   4.501   2.366   2.515  0.3491  0.1719 -0.1669
  112phy    O01 3015   4.482   2.482   2.603 -0.2254  0.7431 -0.3204
  112phy    H01 3016   4.390   2.498   2.616 -0.0719  0.4389  1.3723
  112phy    C19 3017   4.366   2.297   2.512 -0.4351 -0.3416  0.7675
  112phy    C13 3018   4.623   2.272   2.573 -0.2442 -0.8195  0.2241
  112phy     H3 3019   4.681   2.233   2.486 -0.5299  1.6581 -1.1713
  112phy    O33 3020   4.584   2.152   2.639  0.1161  0.0873  0.1160
  112phy    H1B 3021   4.540   2.172   2.720 -0.5986  0.4599 -0.3531
  112phy    C12 3022   4.728   2.336   2.668  0.4743 -0.2346  0.4511
  112phy    O11 3023   4.688   2.378   2.796 -0.4196 -0.2140 -0.0219
  112phy    H1A 3024   4.623   2.445   2.786 -1.5650 -0.9039  2.1556
  113phy    C35 3025   4.163   4.353   1.311  0.1986 -0.3037 -0.8973
  113phy    C33 3026   4.091   4.481   1.344 -0.0901 -0.4158  0.0196
  113phy    C34 3027   4.026   4.464   1.476 -0.8841 -0.8829 -0.3488
  113phy    C32 3028   4.192   4.597   1.355 -0.3115  0.2170 -0.5799
  113phy    C31 3029   4.188   4.679   1.228 -0.3606 -0.2601  0.3214
  113phy    C30 3030   4.295   4.788   1.217  0.3800 -0.0648  0.5154
  113phy    C28 3031   4.272   4.894   1.097 -0.2365  0.6905  0.0212
  113phy    C29 3032   4.244   5.042   1.143  0.2364  0.3911  0.1671
  113phy    C27 3033   4.389   4.881   0.997  0.4540 -0.1138  0.4383
  113phy    C26 3034   4.346   4.899   0.850  0.3764  0.3817 -0.0577
  113phy    C25 3035   4.470   4.899   0.760 -0.2483 -0.1891 -0.2064
  113phy    C23 3036   4.442   4.926   0.616  0.0013 -0.2767  0.5127
  113phy    C24 3037   4.550   5.024   0.577 -0.2745 -0.2281  0.1676
  113phy    C22 3038   4.446   4.814   0.509  0.0027 -0.1961 -0.2337
  113phy    C21 3039   4.312   4.803   0.434  0.1088 -0.5902 -0.2690
  113phy    C20 3040   4.318   4.685   0.332  0.3339  0.2136  0.4850
  113phy    C18 3041   4.180   4.646   0.263  0.5513  0.0646 -0.5372
  113phy    O01 3042   4.081   4.603   0.359 -0.3900 -0.2451  0.0656
  113phy    H01 3043   4.039   4.522   0.340 -0.6657 -0.3047  0.8756
  113phy    C19 3044   4.231   4.517   0.194  0.8199  0.9934 -0.3216
  113phy    C13 3045   4.124   4.769   0.170  0.6472  0.1044 -0.9064
  113phy     H3 3046   4.092   4.847   0.243 -1.2257  0.3165 -1.8787
  113phy    O33 3047   4.216   4.848   0.102  0.5392  0.1983 -0.3538
  113phy    H1B 3048   4.226   4.818   0.014 -0.8007  1.2461 -0.8805
  113phy    C12 3049   3.978   4.776   0.110  0.4426  0.3571  0.3518
  113phy    O11 3050   3.929   4.884   0.043 -0.2539  0.2081  0.0170
  113phy    H1A 3051   3.835   4.881   0.039 -0.3407 -1.6051  2.0910
  114phy    C35 3052   0.667   2.980   1.839 -0.3950  0.2738 -0.1046
  114phy    C33 3053   0.625   2.907   1.715  0.1261  0.3882  0.3954
  114phy    C34 3054   0.639   2.755   1.736  0.1394 -0.4229 -0.1954
  114phy    C32 3055   0.482   2.947   1.668 -0.0460 -0.2098  0.2782
  114phy    C31 3056   0.471   3.077   1.589 -0.3714  0.6098 -0.0895
  114phy    C30 3057   0.335   3.132   1.540  0.4823  0.6035 -0.2188
  114phy    C28 3058   0.337   3.283   1.519  0.0236  0.3059 -0.1763
  114phy    C29 3059   0.250   3.317   1.397  0.0419  0.2474  0.0191
  114phy    C27 3060   0.269   3.352   1.641  0.4087  0.2794 -0.2830
  114phy    C26 3061   0.362   3.454   1.717  0.4253  0.3866 -0.1769
  114phy    C25 3062   0.281   3.548   1.802 -0.4188  0.1441  0.1681
  114phy    C23 3063   0.366   3.617   1.915  0.2254  0.5622 -0.4149
  114phy    C24 3064   0.409   3.757   1.883 -0.0940  0.0038 -0.2354
  114phy    C22 3065   0.284   3.604   2.045  0.2626  0.4701 -0.4577
  114phy    C21 3066   0.368   3.625   2.174  0.0734 -0.2374  0.5078
  114phy    C20 3067   0.285   3.600   2.298  0.0016  0.3608  0.6360
  114phy    C18 3068   0.354   3.625   2.438  0.4440 -0.2945  0.2647
  114phy    O01 3069   0.361   3.765   2.465  0.3628 -0.4229  0.3947
  114phy    H01 3070   0.433   3.775   2.524  2.4086 -2.0117 -1.6431
  114phy    C19 3071   0.240   3.577   2.525  0.2601  0.2131  0.4281
  114phy    C13 3072   0.487   3.547   2.475  0.2026  0.1062  0.3296
  114phy     H3 3073   0.477   3.440   2.444  0.9535  0.1494 -0.1006
  114phy    O33 3074   0.506   3.538   2.619  0.4638  0.5515  0.2774
  114phy    H1B 3075   0.495   3.624   2.654 -0.4512  1.1473 -1.3572
  114phy    C12 3076   0.627   3.600   2.419  0.5205  0.1119 -0.6990
  114phy    O11 3077   0.669   3.722   2.470 -0.2872  0.7236 -0.5352
  114phy    H1A 3078   0.749   3.738   2.424  1.1145 -0.3424  1.3523
  115phy    C35 3079   4.788   1.683   0.991 -0.1721 -0.0145  0.4734
  115phy    C33 3080   4.822   1.714   1.133  0.0838 -0.0184 -0.5582
  115phy    C34 3081   4.835   1.581   1.219 -0.2754  0.0219 -0.0995
  115phy    C32 3082   4.951   1.796   1.146 -0.4420  0.2949  0.4158
  115phy    C31 3083   4.931   1.945   1.137 -0.0406 -0.9555  0.2765
  115phy    C30 3084   5.057   2.033   1.151  0.2565  0.2059 -0.4597
  115phy    C28 3085   5.028   2.187   1.139 -0.0613  0.2851  0.3736
  115phy    C29 3086   4.992   2.257   1.271  0.6087 -0.1325  0.0194
  115phy    C27 3087   5.149   2.262   1.078 -0.3083  0.3325 -0.2669
  115phy    C26 3088   5.118   2.363   0.971  0.0619  0.4748  0.1179
  115phy    C25 3089   5.250   2.424   0.927  0.6587  0.4661  0.3444
  115phy    C23 3090   5.243   2.508   0.796 -0.2772 -0.5202 -0.4123
  115phy    C24 3091   5.324   2.635   0.826 -0.2045 -0.1187  0.5450
  115phy    C22 3092   5.273   2.437   0.661 -0.3093  0.2428  0.1446
  115phy    C21 3093   5.223   2.500   0.538  0.7168  0.2335  0.3670
  115phy    C20 3094   5.286   2.431   0.414 -0.7287 -0.0609  0.8103
  115phy    C18 3095   5.253   2.476   0.263 -0.3038  0.2964 -0.0184
  115phy    O01 3096   5.113   2.476   0.247 -0.1163 -0.2901 -0.3933
  115phy    H01 3097   5.069   2.398   0.274  0.3544 -0.9515 -1.4759
  115phy    C19 3098   5.313   2.359   0.180 -0.4028  0.0977  0.1229
  115phy    C13 3099   5.307   2.618   0.221  0.0039  0.2357  0.6547
  115phy     H3 3100   5.250   2.690   0.286 -1.5063  0.9157 -1.3355
  115phy    O33 3101   5.439   2.655   0.256 -0.2577 -0.0198  0.4936
  115phy    H1B 3102   5.489   2.615   0.187 -0.1666  0.9057  0.0089
  115phy    C12 3103   5.256   2.706   0.103 -0.4794 -0.7177  0.4391
  115phy    O11 3104   5.326   2.712  -0.021 -0.5951 -0.3335 -0.6284
  115phy    H1A 3105   5.402   2.656  -0.027  0.0166  0.5353 -1.1743
  116phy    C35 3106   4.309   3.856   0.997 -0.3056  0.6813 -0.1712
  116phy    C33 3107   4.291   3.998   1.046  0.3426  0.0509 -0.0983
  116phy    C34 3108   4.246   3.998   1.194 -0.0148 -0.4329  0.7228
  116phy    C32 3109   4.409   4.087   1.020 -0.5084 -0.2355  0.4833
  116phy    C31 3110   4.376   4.232   0.993 -0.0008 -0.0065 -0.3719
  116phy    C30 3111   4.505   4.301   0.953  0.1408 -0.4086  0.4169
  116phy    C28 3112   4.499   4.448   0.917  0.3765  0.7038  0.4554
  116phy    C29 3113   4.561   4.517   1.038 -0.2198 -0.4337  0.0756
  116phy    C27 3114   4.622   4.482   0.821  0.2090 -0.2119  0.1022
  116phy    C26 3115   4.589   4.471   0.670 -0.3922 -0.6469  0.3540
  116phy    C25 3116   4.718   4.482   0.595 -0.1974 -0.6037  0.1048
  116phy    C23 3117   4.724   4.448   0.446 -0.3720 -0.0119 -0.1141
  116phy    C24 3118   4.853   4.510   0.389 -0.0955  0.0442 -0.4236
  116phy    C22 3119   4.718   4.294   0.414  0.2617 -0.3539  0.1599
  116phy    C21 3120   4.644   4.242   0.287  0.2160  0.1515 -0.2009
  116phy    C20 3121   4.671   4.090   0.287 -0.5721  0.0362  0.3758
  116phy    C18 3122   4.644   3.991   0.164  0.1044  0.0576  0.0515
  116phy    O01 3123   4.508   4.011   0.128  0.0669 -0.2542  0.2014
  116phy    H01 3124   4.459   4.011   0.209 -0.9624  1.9456 -0.3460
  116phy    C19 3125   4.664   3.849   0.226 -0.3477  1.1045 -0.1508
  116phy    C13 3126   4.737   4.023   0.038  0.1536 -0.0345  0.4514
  116phy     H3 3127   4.689   4.113  -0.008  0.0936 -0.0311  0.5218
  116phy    O33 3128   4.869   4.077   0.054  0.3435 -0.0097 -0.2435
  116phy    H1B 3129   4.933   4.011   0.036 -0.8461 -1.3992  0.4469
  116phy    C12 3130   4.717   3.952  -0.104 -0.0565 -0.2047  0.4856
  116phy    O11 3131   4.804   3.851  -0.149 -0.1955 -0.0010 -0.0035
  116phy    H1A 3132   4.888   3.891  -0.138  0.0932 -0.4820 -0.4222
  117phy    C35 3133   3.494   3.450   1.796  0.1810 -0.3184 -0.1584
  117phy    C33 3134   3.604   3.551   1.755 -0.2047  0.3271  0.2002
  117phy    C34 3135   3.632   3.521   1.607  0.1148  0.5226  0.1978
  117phy    C32 3136   3.576   3.699   1.793  0.9490  0.2362  0.1208
  117phy    C31 3137   3.701   3.785   1.803  0.1846 -0.2099 -0.2060
  117phy    C30 3138   3.666   3.936   1.815  0.1214  0.7791  0.2084
  117phy    C28 3139   3.786   4.030   1.836 -0.2914 -0.1195 -0.4322
  117phy    C29 3140   3.824   4.115   1.714  0.3000  0.4158  0.1506
  117phy    C27 3141   3.762   4.116   1.959 -0.4104  0.0422 -0.0361
  117phy    C26 3142   3.883   4.119   2.050 -0.0538 -0.2750 -0.3242
  117phy    C25 3143   3.880   4.221   2.166  0.0045 -0.0849 -0.3516
  117phy    C23 3144   4.010   4.230   2.252 -0.1860 -0.4422 -0.3195
  117phy    C24 3145   4.096   4.341   2.197  0.4189 -0.5793 -0.3093
  117phy    C22 3146   3.974   4.279   2.397  0.3057 -0.1699 -0.0017
  117phy    C21 3147   3.971   4.159   2.492 -0.2612 -0.1136  0.0553
  117phy    C20 3148   3.901   4.166   2.630 -0.6136  0.5617  0.3123
  117phy    C18 3149   3.953   4.258   2.747 -0.4189  0.0215  0.5672
  117phy    O01 3150   3.935   4.397   2.711 -0.7024 -0.1533 -0.4835
  117phy    H01 3151   3.858   4.415   2.660 -2.3908 -0.8411  1.6885
  117phy    C19 3152   3.844   4.218   2.844 -0.8710 -0.3970 -0.0958
  117phy    C13 3153   4.110   4.229   2.787 -0.7586  0.3051  0.1757
  117phy     H3 3154   4.173   4.241   2.695 -2.0704  0.6093 -0.7145
  117phy    O33 3155   4.141   4.092   2.816 -0.0722  0.2168  0.0503
  117phy    H1B 3156   4.174   4.053   2.737  1.1259  0.3710  0.4535
  117phy    C12 3157   4.173   4.328   2.897 -0.3166  0.1006  0.3379
  117phy    O11 3158   4.135   4.465   2.900 -0.3792  0.1607 -0.0430
  117phy    H1A 3159   4.059   4.470   2.845 -0.1082  1.3560 -0.3311
  118phy    C35 3160   4.422   3.200   2.004 -0.7774  0.5141  0.0402
  118phy    C33 3161   4.560   3.254   2.015  0.3991 -0.4603 -0.1739
  118phy    C34 3162   4.655   3.144   2.053 -0.2893 -0.3375 -0.0457
  118phy    C32 3163   4.612   3.326   1.892  0.5480  0.2159  0.3179
  118phy    C31 3164   4.696   3.454   1.926  0.0336  0.6427 -0.4153
  118phy    C30 3165   4.737   3.514   1.797  0.3981 -0.0522 -0.1267
  118phy    C28 3166   4.801   3.656   1.815  0.2432 -0.0041  0.4893
  118phy    C29 3167   4.918   3.670   1.719  0.5007 -0.7495 -0.1591
  118phy    C27 3168   4.709   3.776   1.813  0.3712 -0.1857  0.0670
  118phy    C26 3169   4.736   3.901   1.901  0.3644  0.3242  0.4623
  118phy    C25 3170   4.606   3.987   1.919  0.4517  0.3882  0.4647
  118phy    C23 3171   4.622   4.124   1.985  0.2584  0.8566  0.2980
  118phy    C24 3172   4.539   4.226   1.910 -0.2759  0.3973 -0.3158
  118phy    C22 3173   4.569   4.107   2.133  0.1153 -0.1434 -0.3168
  118phy    C21 3174   4.679   4.105   2.237  0.0389 -0.1805 -0.2339
  118phy    C20 3175   4.626   4.074   2.380  0.0461  0.0405 -0.1886
  118phy    C18 3176   4.718   4.089   2.506  0.0424 -0.1165 -0.4235
  118phy    O01 3177   4.785   4.215   2.483 -0.4002 -0.2810 -0.3156
  118phy    H01 3178   4.731   4.287   2.508  0.5703  0.6393 -0.7928
  118phy    C19 3179   4.613   4.119   2.621 -0.2245  0.4693 -0.5991
  118phy    C13 3180   4.818   3.967   2.517 -0.5779  0.5437  0.4000
  118phy     H3 3181   4.863   3.949   2.416 -0.6902  1.2553  0.2151
  118phy    O33 3182   4.765   3.834   2.539  0.2505 -0.3571 -0.3074
  118phy    H1B 3183   4.832   3.771   2.522  1.7351  1.2356 -0.6345
  118phy    C12 3184   4.941   4.002   2.610  0.2259 -0.0669  0.7013
  118phy    O11 3185   5.063   3.935   2.606  0.2514  0.4308  0.4792
  118phy    H1A 3186   5.125   3.987   2.559  0.1104 -0.9135 -1.3299
  119phy    C35 3187   4.972   3.641   1.196 -0.4794  0.2694  0.5424
  119phy    C33 3188   5.095   3.642   1.286  0.4300 -0.3358  0.1656
  119phy    C34 3189   5.214   3.611   1.201 -0.3274 -0.1979  0.4833
  119phy    C32 3190   5.109   3.777   1.361  0.0862  0.0928 -0.3458
  119phy    C31 3191   5.205   3.799   1.484 -0.2988 -0.1596 -0.1980
  119phy    C30 3192   5.196   3.940   1.542  0.5764  0.0233 -0.5306
  119phy    C28 3193   5.285   3.964   1.665 -0.4375 -0.4026  0.2961
  119phy    C29 3194   5.406   4.060   1.641  0.0177  0.1250  0.2762
  119phy    C27 3195   5.199   4.030   1.775 -0.0694  0.0756 -0.1664
  119phy    C26 3196   5.251   3.993   1.918 -0.1199  0.2985 -0.6445
  119phy    C25 3197   5.138   4.027   2.013  0.1183  0.6889 -0.1750
  119phy    C23 3198   5.145   3.944   2.145 -0.4147  0.0256 -0.1254
  119phy    C24 3199   5.173   4.043   2.254 -0.1490 -0.4280 -0.9570
  119phy    C22 3200   5.019   3.862   2.167 -0.1156 -0.4325  0.2327
  119phy    C21 3201   5.003   3.731   2.249  0.3606 -0.7679  0.4702
  119phy    C20 3202   4.863   3.661   2.229  0.4454 -0.7747  0.2365
  119phy    C18 3203   4.808   3.553   2.320 -0.2400 -0.4063  0.2208
  119phy    O01 3204   4.823   3.589   2.457  0.1174  0.6589 -0.0858
  119phy    H01 3205   4.757   3.540   2.502 -0.6657  1.0087 -0.8426
  119phy    C19 3206   4.661   3.577   2.293 -0.1334 -0.3496  0.2487
  119phy    C13 3207   4.859   3.400   2.294 -0.1308 -0.2226  0.0406
  119phy     H3 3208   4.848   3.381   2.184 -0.0562 -1.2466  0.1982
  119phy    O33 3209   4.765   3.305   2.352  0.3416  0.3554  0.2531
  119phy    H1B 3210   4.759   3.322   2.444 -1.2727  1.7560 -0.0534
  119phy    C12 3211   5.011   3.357   2.337 -0.1052 -0.4565  0.3121
  119phy    O11 3212   5.046   3.383   2.474 -0.1157 -0.7782 -0.2578
  119phy    H1A 3213   5.039   3.473   2.500  1.4519 -0.2366 -1.5202
  120phy    C35 3214   4.546   3.410   1.263  0.0177 -0.4515 -0.0163
  120phy    C33 3215   4.473   3.429   1.401  0.7155  0.5350  0.1593
  120phy    C34 3216   4.533   3.547   1.466  0.4977 -0.4323  0.0425
  120phy    C32 3217   4.321   3.436   1.388 -0.1370 -0.4367  0.1726
  120phy    C31 3218   4.244   3.302   1.382 -0.8313 -0.3209  0.0066
  120phy    C30 3219   4.096   3.332   1.376 -0.3503 -0.1574  0.4849
  120phy    C28 3220   4.012   3.203   1.385 -1.4121  0.0533 -0.1765
  120phy    C29 3221   3.921   3.204   1.510  0.0610 -0.4939 -0.6300
  120phy    C27 3222   3.919   3.193   1.264  0.5019  0.0647  0.3073
  120phy    C26 3223   3.888   3.059   1.196 -0.6438 -0.2584 -0.2633
  120phy    C25 3224   3.802   3.083   1.073 -0.2220 -0.0459  0.6588
  120phy    C23 3225   3.760   2.947   0.998 -0.1022 -0.5901 -0.0010
  120phy    C24 3226   3.630   2.885   1.055 -0.3978  0.0879 -0.4045
  120phy    C22 3227   3.732   2.976   0.848  0.2700  0.1417 -0.4695
  120phy    C21 3228   3.769   2.852   0.771 -0.3026  0.0127 -0.1692
  120phy    C20 3229   3.723   2.853   0.623 -0.1591  0.0186  0.1272
  120phy    C18 3230   3.734   2.723   0.531 -0.1289  0.6318 -0.3064
  120phy    O01 3231   3.850   2.644   0.584  0.6875  0.2322  0.9604
  120phy    H01 3232   3.924   2.701   0.598  1.7786 -0.5807 -1.0824
  120phy    C19 3233   3.767   2.773   0.392  0.0463  0.0530  0.3875
  120phy    C13 3234   3.599   2.633   0.549  0.3786  0.6730 -0.6558
  120phy     H3 3235   3.603   2.597   0.655  0.5203 -0.7538 -1.1250
  120phy    O33 3236   3.469   2.695   0.559 -0.6069 -0.0318  0.2741
  120phy    H1B 3237   3.407   2.641   0.514 -0.6960 -0.0997  0.4812
  120phy    C12 3238   3.603   2.477   0.518 -0.3207  0.1824 -0.0401
  120phy    O11 3239   3.535   2.444   0.407 -0.0063  0.5894  0.1863
  120phy    H1A 3240   3.536   2.350   0.400  3.9515  0.4553  0.5779
  121phy    C35 3241   1.505   1.836   2.154  0.0627 -0.2116  0.7962
  121phy    C33 3242   1.446   1.939   2.237 -0.4416  0.2299  0.5173
  121phy    C34 3243   1.531   2.068   2.238  0.2069  0.0318 -0.4254
  121phy    C32 3244   1.302   1.961   2.193  0.1734  0.1402  0.0411
  121phy    C31 3245   1.202   2.045   2.283 -0.0088 -0.1007 -0.5699
  121phy    C30 3246   1.054   2.028   2.237  0.2676  0.6582 -0.4260
  121phy    C28 3247   0.956   2.137   2.284 -0.5422 -0.2817 -0.3727
  121phy    C29 3248   0.837   2.146   2.190  0.0584  0.2069 -0.2469
  121phy    C27 3249   0.885   2.117   2.420  0.6486 -0.2237  0.1376
  121phy    C26 3250   0.950   2.207   2.532  0.1516  0.1634 -0.5608
  121phy    C25 3251   0.857   2.191   2.654  0.0029  0.0264 -0.2578
  121phy    C23 3252   0.883   2.299   2.762 -0.0426 -0.3626 -0.4150
  121phy    C24 3253   0.770   2.396   2.750  0.2742 -0.3644  0.3269
  121phy    C22 3254   0.878   2.243   2.908 -0.7278  0.8613  0.1918
  121phy    C21 3255   1.012   2.220   2.977 -0.2495 -0.1579 -0.7201
  121phy    C20 3256   0.990   2.169   3.123  0.2177  0.1109  0.1320
  121phy    C18 3257   1.122   2.140   3.211  0.3376  1.1572  0.1669
  121phy    O01 3258   1.199   2.262   3.224  0.1696 -0.0060  0.3250
  121phy    H01 3259   1.144   2.336   3.208 -0.9848 -0.9421 -0.2098
  121phy    C19 3260   1.066   2.120   3.356  0.5240  0.1314  0.6042
  121phy    C13 3261   1.222   2.024   3.146 -0.2490 -0.6466  0.2211
  121phy     H3 3262   1.226   2.040   3.035  0.0420 -1.3991  0.1226
  121phy    O33 3263   1.170   1.896   3.154  0.5019  0.2922 -0.1155
  121phy    H1B 3264   1.146   1.868   3.240 -2.2664 -0.1892 -0.9735
  121phy    C12 3265   1.375   2.015   3.198  0.1029  0.2011 -0.8494
  121phy    O11 3266   1.443   2.138   3.195  0.4093 -0.0650  0.4218
  121phy    H1A 3267   1.384   2.203   3.229  0.8711  1.4849 -1.5924
  122phy    C35 3268   0.652   3.380   2.071 -0.8476 -0.4122 -0.3479
  122phy    C33 3269   0.781   3.419   2.011  0.1335 -0.2726  0.1624
  122phy    C34 3270   0.893   3.317   2.050  0.2538  0.3635  0.1438
  122phy    C32 3271   0.755   3.441   1.865 -0.3106  0.3715 -0.0220
  122phy    C31 3272   0.815   3.560   1.792 -0.8926 -0.8635 -0.1990
  122phy    C30 3273   0.783   3.577   1.644  0.0179 -0.2135  0.3404
  122phy    C28 3274   0.855   3.695   1.572 -0.3337 -0.0647 -0.0968
  122phy    C29 3275   0.881   3.660   1.428 -0.7416  0.7365 -0.5002
  122phy    C27 3276   0.776   3.829   1.576 -0.3490 -0.1329 -0.4201
  122phy    C26 3277   0.798   3.919   1.701 -0.0709 -0.2249 -0.3808
  122phy    C25 3278   0.719   4.047   1.673  0.2507 -0.2920  0.3603
  122phy    C23 3279   0.724   4.153   1.787 -0.1796 -0.2160 -0.2609
  122phy    C24 3280   0.797   4.278   1.745  0.3393 -0.3302 -0.0723
  122phy    C22 3281   0.582   4.185   1.837  0.3951  0.1047 -0.0578
  122phy    C21 3282   0.570   4.202   1.991 -0.2547 -0.2171 -0.5304
  122phy    C20 3283   0.434   4.240   2.038  0.1775  0.2431 -0.3804
  122phy    C18 3284   0.407   4.263   2.194  0.0874  1.3049 -0.2415
  122phy    O01 3285   0.484   4.364   2.263 -0.0426  0.1599  0.1595
  122phy    H01 3286   0.465   4.452   2.235 -0.2398  0.4787  1.2416
  122phy    C19 3287   0.275   4.338   2.181  0.4879  0.0278 -0.0351
  122phy    C13 3288   0.396   4.131   2.289 -0.1493  0.0535 -0.8238
  122phy     H3 3289   0.330   4.054   2.241 -2.1332  1.5867 -0.6795
  122phy    O33 3290   0.327   4.164   2.406  0.0259  0.2890 -0.1975
  122phy    H1B 3291   0.368   4.236   2.450  2.4170  0.1599 -1.9709
  122phy    C12 3292   0.529   4.054   2.326 -0.3182 -0.7422  0.2465
  122phy    O11 3293   0.628   4.127   2.394 -0.1675 -0.0661 -0.5292
  122phy    H1A 3294   0.585   4.193   2.447  0.9563 -0.3965  0.8531
  123phy    C35 3295   4.220   4.026   1.719  0.4713 -0.0796 -0.2494
  123phy    C33 3296   4.224   3.922   1.616 -0.2971 -0.1859  0.4146
  123phy    C34 3297   4.311   3.808   1.657  0.2963  0.3282 -0.2992
  123phy    C32 3298   4.085   3.862   1.586  0.0796 -0.6853  0.4018
  123phy    C31 3299   4.057   3.817   1.444 -0.2046 -0.1317  0.3470
  123phy    C30 3300   3.931   3.732   1.428 -0.1548  0.0267 -0.0809
  123phy    C28 3301   3.895   3.675   1.288 -0.0524  0.2075  0.1716
  123phy    C29 3302   3.810   3.547   1.301 -0.0120 -0.1164 -0.4897
  123phy    C27 3303   3.824   3.774   1.194 -0.0690 -0.2829 -0.7289
  123phy    C26 3304   3.869   3.777   1.049 -0.2436 -0.0457 -0.0336
  123phy    C25 3305   3.790   3.865   0.953  0.4218 -0.4852  0.9011
  123phy    C23 3306   3.831   3.844   0.808  0.0729 -0.0989 -0.5348
  123phy    C24 3307   3.712   3.820   0.721  0.8584 -0.0029  0.1033
  123phy    C22 3308   3.892   3.978   0.773 -0.0336 -0.2194  0.7238
  123phy    C21 3309   3.997   3.996   0.663 -0.3670 -0.0357  0.0916
  123phy    C20 3310   4.029   4.143   0.641 -0.1439 -0.0492 -0.1659
  123phy    C18 3311   4.141   4.185   0.537  0.1847 -0.1312  0.3473
  123phy    O01 3312   4.264   4.147   0.596  0.9399  0.0260 -0.2240
  123phy    H01 3313   4.277   4.192   0.677  0.8947  1.6037 -1.0587
  123phy    C19 3314   4.137   4.344   0.542 -0.7465 -0.3724 -0.2750
  123phy    C13 3315   4.134   4.138   0.385  0.8316  0.1522 -0.2190
  123phy     H3 3316   4.112   4.029   0.398 -2.1071  0.6063 -0.7221
  123phy    O33 3317   4.017   4.160   0.315 -0.0674  0.0280 -0.1636
  123phy    H1B 3318   3.986   4.081   0.275  0.9436 -0.2363 -0.4454
  123phy    C12 3319   4.251   4.098   0.285  0.3071  0.4358  0.2971
  123phy    O11 3320   4.365   4.041   0.342 -0.1533  0.1464 -0.2796
  123phy    H1A 3321   4.357   4.058   0.434 -0.7797  0.6735 -0.4218
  124phy    C35 3322   4.674   5.154   1.385  0.0519  0.2433 -0.1091
  124phy    C33 3323   4.577   5.200   1.485  0.2127 -0.2278 -0.1906
  124phy    C34 3324   4.573   5.357   1.478 -0.7498 -0.4454  0.8480
  124phy    C32 3325   4.439   5.134   1.471 -0.9463 -0.0301  0.4412
  124phy    C31 3326   4.345   5.130   1.593 -0.3834 -0.0889  0.0348
  124phy    C30 3327   4.218   5.062   1.548  0.0548 -0.1578  0.1891
  124phy    C28 3328   4.100   5.067   1.647 -0.5125  0.1860  0.1144
  124phy    C29 3329   3.989   5.165   1.595 -0.1308  0.0302  0.2597
  124phy    C27 3330   4.034   4.925   1.654 -0.0803 -0.5034  0.0642
  124phy    C26 3331   3.957   4.891   1.789 -0.2005  0.1305  0.1224
  124phy    C25 3332   3.924   4.742   1.804 -0.3942 -0.4569  0.4453
  124phy    C23 3333   3.851   4.695   1.931 -0.2907  0.0172 -0.1472
  124phy    C24 3334   3.776   4.563   1.910 -0.2556  0.3338 -0.1315
  124phy    C22 3335   3.946   4.661   2.049 -0.0628 -0.1614  0.3848
  124phy    C21 3336   3.970   4.778   2.144  0.2994  0.6204  0.2472
  124phy    C20 3337   4.032   4.720   2.269 -0.2639  0.0531  0.0064
  124phy    C18 3338   4.048   4.790   2.403  0.3004 -0.7514 -0.5150
  124phy    O01 3339   3.924   4.853   2.445  0.1434  0.4125 -0.0848
  124phy    H01 3340   3.926   4.943   2.419 -0.9429  0.1070 -1.3146
  124phy    C19 3341   4.066   4.669   2.491  0.1812  0.1884 -0.0580
  124phy    C13 3342   4.174   4.895   2.400  0.3061  0.1232  0.3381
  124phy     H3 3343   4.159   4.955   2.307 -2.4429 -1.5555 -0.4249
  124phy    O33 3344   4.293   4.831   2.375  0.3553  0.2067  0.2556
  124phy    H1B 3345   4.354   4.891   2.337 -1.1968  1.1597 -0.8352
  124phy    C12 3346   4.198   4.994   2.520  0.4717  0.5060  0.0312
  124phy    O11 3347   4.082   5.060   2.568 -0.3653  0.1660 -0.1189
  124phy    H1A 3348   4.037   5.003   2.627  0.8733 -0.3300  0.3937
  125phy    C35 3349   2.574   5.142   1.628  0.7862  0.6817  0.0084
  125phy    C33 3350   2.578   5.015   1.719  0.2944  0.0494  0.4140
  125phy    C34 3351   2.455   4.924   1.697 -0.4848 -0.6218  0.4417
  125phy    C32 3352   2.709   4.940   1.700 -0.6059 -1.1140  0.1645
  125phy    C31 3353   2.781   4.873   1.817  0.3147 -0.0381 -0.3361
  125phy    C30 3354   2.927   4.843   1.785 -0.1539  0.4152  0.1587
  125phy    C28 3355   3.011   4.766   1.893  0.9207 -0.1763 -0.4514
  125phy    C29 3356   3.012   4.613   1.878 -0.3951  0.5956 -0.8854
  125phy    C27 3357   3.155   4.826   1.891 -0.2562  0.3845 -0.0636
  125phy    C26 3358   3.236   4.813   2.017  0.3705 -0.3806 -0.4813
  125phy    C25 3359   3.365   4.885   2.000 -0.5585 -0.4628 -0.2105
  125phy    C23 3360   3.462   4.903   2.117 -0.1405 -0.3495 -0.0419
  125phy    C24 3361   3.534   4.765   2.141  0.2131 -0.2862 -0.1737
  125phy    C22 3362   3.574   4.999   2.070 -0.1069  0.1435  0.2093
  125phy    C21 3363   3.621   5.098   2.169  0.4773  0.0251  0.4138
  125phy    C20 3364   3.760   5.148   2.137  0.0581 -0.0899 -0.1230
  125phy    C18 3365   3.856   5.195   2.257 -0.2286  0.0717 -0.0815
  125phy    O01 3366   3.862   5.096   2.365  0.7984  0.2243  0.5562
  125phy    H01 3367   3.805   5.135   2.429  0.8293  0.8934  0.1843
  125phy    C19 3368   3.989   5.178   2.184 -0.8459 -0.4687 -0.1342
  125phy    C13 3369   3.832   5.346   2.315 -0.0946  0.6638  0.1469
  125phy     H3 3370   3.813   5.413   2.227  1.0335 -1.3522 -1.7391
  125phy    O33 3371   3.939   5.415   2.378 -0.0694  0.1813 -0.2300
  125phy    H1B 3372   3.968   5.362   2.450  1.7831  2.6237  0.9325
  125phy    C12 3373   3.708   5.361   2.413 -0.7317  0.2369  0.0619
  125phy    O11 3374   3.713   5.259   2.509  0.5100 -0.1882 -0.6158
  125phy    H1A 3375   3.638   5.265   2.564  0.6836  0.6178 -0.4543
  126phy    C35 3376   2.899   4.214   2.172  0.3279 -0.5498 -0.1531
  126phy    C33 3377   2.795   4.327   2.165 -0.2005 -0.1519  0.6451
  126phy    C34 3378   2.657   4.263   2.166  0.0147 -0.4301  1.1357
  126phy    C32 3379   2.828   4.434   2.272  0.4672  0.3639 -0.1352
  126phy    C31 3380   2.768   4.572   2.234 -0.2958 -0.6548  0.8332
  126phy    C30 3381   2.795   4.680   2.341  0.3121  0.6546  0.0738
  126phy    C28 3382   2.805   4.824   2.290  0.0746 -0.4562  0.4797
  126phy    C29 3383   2.669   4.890   2.278 -0.1624 -0.2278  0.5059
  126phy    C27 3384   2.866   4.917   2.398  0.0152 -0.6551  0.5126
  126phy    C26 3385   3.009   4.968   2.368 -0.1784 -0.2352 -0.0843
  126phy    C25 3386   3.067   5.042   2.485 -0.3511 -0.0570 -0.2074
  126phy    C23 3387   3.212   5.103   2.451  0.0445 -0.5870  0.0378
  126phy    C24 3388   3.200   5.255   2.449 -0.0302  0.3326 -0.1194
  126phy    C22 3389   3.321   5.061   2.555  0.1952 -0.2059  0.4819
  126phy    C21 3390   3.398   4.925   2.525  0.1946  0.1850 -0.3191
  126phy    C20 3391   3.523   4.929   2.619 -0.4593  0.4343  0.7070
  126phy    C18 3392   3.623   4.809   2.636 -0.1488 -0.1836  0.1202
  126phy    O01 3393   3.666   4.753   2.505  0.2882  0.1280 -0.2365
  126phy    H01 3394   3.750   4.786   2.481  1.0625 -0.9811  0.7740
  126phy    C19 3395   3.743   4.887   2.697  0.3873  0.3195  0.0525
  126phy    C13 3396   3.561   4.692   2.728  0.3178  0.0516  0.6884
  126phy     H3 3397   3.456   4.665   2.700 -0.3085  1.4353  1.5956
  126phy    O33 3398   3.544   4.735   2.869 -0.7681 -0.2022 -0.1148
  126phy    H1B 3399   3.492   4.673   2.917 -0.7415 -0.4312 -0.3787
  126phy    C12 3400   3.630   4.552   2.737 -0.0000  0.5680  0.5597
  126phy    O11 3401   3.721   4.506   2.635 -0.3524 -0.1789 -1.1530
  126phy    H1A 3402   3.702   4.565   2.564  1.7629 -1.4272 -2.8735
  127phy    C35 3403   3.568   4.358   1.682 -0.0841  0.0029 -0.2166
  127phy    C33 3404   3.527   4.490   1.623  0.1120  0.2463 -0.5476
  127phy    C34 3405   3.442   4.569   1.722  0.0947 -0.0686 -0.2285
  127phy    C32 3406   3.645   4.570   1.575  0.2887 -0.1997  0.1505
  127phy    C31 3407   3.632   4.633   1.435  0.1076  0.1630  0.5644
  127phy    C30 3408   3.754   4.720   1.399  0.5620  0.0897 -0.5530
  127phy    C28 3409   3.726   4.802   1.272 -0.0797 -0.0162 -0.1457
  127phy    C29 3410   3.707   4.956   1.302 -0.6300  0.6683  0.4356
  127phy    C27 3411   3.840   4.774   1.170 -0.3190 -0.2180  0.1518
  127phy    C26 3412   3.805   4.777   1.022 -0.1410  0.3534  0.2638
  127phy    C25 3413   3.919   4.714   0.931 -0.7906 -0.0240  0.3139
  127phy    C23 3414   3.890   4.715   0.777 -0.2425 -0.6851 -1.2475
  127phy    C24 3415   4.009   4.782   0.707 -0.2190  0.2165 -0.9251
  127phy    C22 3416   3.833   4.578   0.730 -0.4286  0.3512  0.2089
  127phy    C21 3417   3.773   4.572   0.589 -0.2997 -0.3253  0.1427
  127phy    C20 3418   3.734   4.430   0.555 -0.0783  0.4292  0.2795
  127phy    C18 3419   3.674   4.378   0.419  0.2976 -0.4360 -1.0063
  127phy    O01 3420   3.536   4.427   0.403 -0.3725 -0.2426 -0.7537
  127phy    H01 3421   3.530   4.511   0.443 -0.2947 -0.0549 -1.1307
  127phy    C19 3422   3.667   4.228   0.463  0.2206 -0.2547 -0.2738
  127phy    C13 3423   3.765   4.422   0.294  0.7690  0.5066  0.6873
  127phy     H3 3424   3.748   4.532   0.285  1.3612  0.5436 -0.1265
  127phy    O33 3425   3.902   4.425   0.310  0.1313 -0.2387  0.1325
  127phy    H1B 3426   3.935   4.340   0.331  2.0576  0.7062  1.3601
  127phy    C12 3427   3.724   4.402   0.150 -0.3395  0.1293 -0.2023
  127phy    O11 3428   3.586   4.382   0.134 -0.5498 -0.2389  0.2662
  127phy    H1A 3429   3.554   4.344   0.214 -0.0274 -0.1857  0.4994
  128SOL     OW 3430   4.437   1.952   3.013  0.4081 -0.2915  0.0087
  128SOL    HW1 3431   4.507   2.003   3.053 -0.0875  0.8961 -0.5853
  128SOL    HW2 3432   4.359   1.992   3.051  0.9012 -0.6796  1.5168
  128SOL     MW 3433   4.436   1.964   3.023 -0.0156 -0.0028 -0.0049
  129SOL     OW 3434   3.812   1.664   2.732 -0.6568 -0.1451 -0.5933
  129SOL    HW1 3435   3.729   1.655   2.780 -0.3039 -0.0989  0.0407
  129SOL    HW2 3436   3.877   1.618   2.785 -0.1383 -1.4405 -2.2574
  129SOL     MW 3437   3.809   1.657   2.745 -0.0156 -0.0028 -0.0049
  130SOL     OW 3438   1.751   1.851   0.141  0.2416 -0.3276 -0.1410
  130SOL    HW1 3439   1.687   1.860   0.070  0.2309 -1.6301 -0.3215
  130SOL    HW2 3440   1.735   1.936   0.181  0.1033  0.1054 -1.0937
  130SOL     MW 3441   1.741   1.863   0.137 -0.0156 -0.0028 -0.0049
  131SOL     OW 3442   4.565   4.869   0.043 -0.0903 -0.2494 -0.2919
  131SOL    HW1 3443   4.526   4.900  -0.039 -3.1084 -2.2212  0.2228
  131SOL    HW2 3444   4.507   4.917   0.101 -1.5302  0.5470 -2.2954
  131SOL     MW 3445   4.552   4.879   0.039 -0.0156 -0.0028 -0.0049
  132SOL     OW 3446   4.306   3.510   2.906  0.3605  0.0412  0.3565
  132SOL    HW1 3447   4.327   3.423   2.873 -0.9320  0.3138 -1.3196
  132SOL    HW2 3448   4.254   3.546   2.835 -0.2819  1.5332  1.5105
  132SOL     MW 3449   4.302   3.504   2.893 -0.0156 -0.0028 -0.0049
  133SOL     OW 3450   5.078   3.898   3.011 -0.1080 -0.1902 -0.4492
  133SOL    HW1 3451   5.104   3.806   3.021 -1.6713 -0.6322 -0.1876
  133SOL    HW2 3452   5.146   3.941   2.959  0.1445 -1.3311 -1.1007
  133SOL     MW 3453   5.090   3.892   3.006 -0.0156 -0.0028 -0.0049
  134SOL     OW 3454   2.427   3.979   0.381  0.3772  0.2593  0.0354
  134SOL    HW1 3455   2.389   4.001   0.297 -1.1196 -1.9764  0.0491
  134SOL    HW2 3456   2.482   4.055   0.399  1.5819 -0.7401  0.7375
  134SOL     MW 3457   2.429   3.992   0.373 -0.0156 -0.0028 -0.0049
  135SOL     OW 3458   4.287   2.537   0.481  0.2811  0.0909  0.6548
  135SOL    HW1 3459   4.194   2.532   0.458  0.5616 -0.5036 -0.4460
  135SOL    HW2 3460   4.295   2.444   0.503  0.4020 -0.8154 -2.6684
  135SOL     MW 3461   4.276   2.524   0.481 -0.0156 -0.0028 -0.0049
  136SOL     OW 3462   0.439   3.308   2.736 -0.3021  0.2182  0.2149
  136SOL    HW1 3463   0.349   3.277   2.719 -0.2004 -0.5018  0.9321
  136SOL    HW2 3464   0.453   3.389   2.688  0.1618  1.0677  1.7393
  136SOL     MW 3465   0.429   3.314   2.727 -0.0156 -0.0028 -0.0049
  137SOL     OW 3466   1.230   4.123   2.837 -0.6232  0.5987  0.2262
  137SOL    HW1 3467   1.267   4.097   2.752 -0.5150  0.3044  0.3598
  137SOL    HW2 3468   1.164   4.185   2.809 -1.5552 -1.1002 -1.5990
  137SOL     MW 3469   1.226   4.128   2.822 -0.0156 -0.0028 -0.0049
  138SOL     OW 3470   1.232   4.319   2.532  0.7438 -0.0221  0.1638
  138SOL    HW1 3471   1.164   4.290   2.592  0.6541 -0.2076 -0.0231
  138SOL    HW2 3472   1.195   4.401   2.498  1.4138  1.1595  2.1317
  138SOL     MW 3473   1.218   4.326   2.535 -0.0156 -0.0028 -0.0049
  139SOL     OW 3474   4.146   1.521   2.500  0.0100  0.0132 -0.0840
  139SOL    HW1 3475   4.227   1.553   2.540  0.4823 -2.1062  0.7673
  139SOL    HW2 3476   4.178   1.433   2.482  0.7967  0.0365  1.0795
  139SOL     MW 3477   4.161   1.514   2.503 -0.0156 -0.0028 -0.0049
  140SOL     OW 3478   3.925   1.279   2.492 -0.0825  0.1353 -0.4286
  140SOL    HW1 3479   3.997   1.273   2.429 -0.3983  0.6858 -0.8530
  140SOL    HW2 3480   3.880   1.362   2.476  0.5338  0.4018 -0.8276
  140SOL     MW 3481   3.929   1.289   2.481 -0.0156 -0.0028 -0.0049
  141SOL     OW 3482   0.979   4.307   0.057 -0.1266  0.1300  0.5702
  141SOL    HW1 3483   0.942   4.246  -0.007  0.9512  0.0387  0.0189
  141SOL    HW2 3484   0.936   4.390   0.040  0.7598  1.0072  2.3335
  141SOL     MW 3485   0.968   4.310   0.046 -0.0156 -0.0028 -0.0049
  142SOL     OW 3486   3.797   0.415   0.190 -0.0597  0.0944  0.1000
  142SOL    HW1 3487   3.782   0.477   0.262 -1.5057  2.4192 -2.0175
  142SOL    HW2 3488   3.788   0.327   0.226 -0.6513  0.3011  0.4634
  142SOL     MW 3489   3.794   0.412   0.204 -0.0156 -0.0028 -0.0049
  143SOL     OW 3490   3.903   0.111   2.871 -0.3104 -0.1574 -0.6577
  143SOL    HW1 3491   3.944   0.124   2.785  1.0804  1.4518  0.1780
  143SOL    HW2 3492   3.961   0.167   2.923 -0.2096  1.2349 -2.1775
  143SOL     MW 3493   3.916   0.120   2.866 -0.0156 -0.0028 -0.0049
  144SOL     OW 3494   1.379   5.034   2.784  0.6903 -0.3584  0.2025
  144SOL    HW1 3495   1.456   5.012   2.732 -0.0787  0.1749 -1.2248
  144SOL    HW2 3496   1.359   5.122   2.751 -0.6700 -1.1657 -1.2602
  144SOL     MW 3497   1.387   5.043   2.773 -0.0156 -0.0028 -0.0049
  145SOL     OW 3498   5.041   3.240   2.684 -0.1039 -0.6666 -0.6263
  145SOL    HW1 3499   5.022   3.272   2.596 -1.2624  1.7077  0.4101
  145SOL    HW2 3500   4.965   3.188   2.711  0.6792 -0.5619  2.0443
  145SOL     MW 3501   5.028   3.237   2.676 -0.0156 -0.0028 -0.0049
  146SOL     OW 3502   4.739   0.144   2.722 -0.1646  0.0944 -0.5642
  146SOL    HW1 3503   4.720   0.087   2.797  0.2010  0.5391 -0.1328
  146SOL    HW2 3504   4.713   0.230   2.755  0.1204 -1.1009  3.2765
  146SOL     MW 3505   4.733   0.148   2.736 -0.0156 -0.0028 -0.0049
  147SOL     OW 3506   4.308   0.258   0.049 -0.6063  0.0828 -0.0242
  147SOL    HW1 3507   4.218   0.279   0.024 -1.4091 -1.6421  1.2156
  147SOL    HW2 3508   4.315   0.276   0.143 -0.3026  0.9662 -0.2033
  147SOL     MW 3509   4.297   0.263   0.058 -0.0156 -0.0028 -0.0049
  148SOL     OW 3510   4.398   5.017   0.189 -0.1530  0.4437 -0.2863
  148SOL    HW1 3511   4.356   4.933   0.207  1.3229  0.2096  2.4838
  148SOL    HW2 3512   4.328   5.065   0.143 -0.5001 -1.2950 -1.6604
  148SOL     MW 3513   4.383   5.013   0.185 -0.0156 -0.0028 -0.0049
  149SOL     OW 3514   4.573   1.594   0.068  0.2272  0.0220  0.0045
  149SOL    HW1 3515   4.598   1.564   0.155  1.1402 -0.7217 -0.4983
  149SOL    HW2 3516   4.595   1.521   0.011 -0.3685  0.6133 -1.0291
  149SOL     MW 3517   4.579   1.581   0.072 -0.0156 -0.0028 -0.0049
  150SOL     OW 3518   4.660   0.419   2.777  0.2662  0.3929 -0.1793
  150SOL    HW1 3519   4.671   0.465   2.694  1.3327  1.4758  0.5299
  150SOL    HW2 3520   4.568   0.430   2.800  0.3937 -0.3487  0.7626
  150SOL     MW 3521   4.649   0.426   2.769 -0.0156 -0.0028 -0.0049
  151SOL     OW 3522   1.925   3.141   0.238 -0.1163  0.1609 -0.3199
  151SOL    HW1 3523   2.020   3.143   0.233 -0.0413  0.8001  1.0476
  151SOL    HW2 3524   1.906   3.158   0.330 -0.6302  1.2367 -0.5976
  151SOL     MW 3525   1.935   3.144   0.249 -0.0156 -0.0028 -0.0049
  152SOL     OW 3526   0.451   3.177   3.024  0.1283  0.1711 -0.6144
  152SOL    HW1 3527   0.468   3.251   3.082  1.0093 -1.0589  0.7591
  152SOL    HW2 3528   0.473   3.203   2.934 -1.1311 -0.0647 -1.0045
  152SOL     MW 3529   0.456   3.190   3.020 -0.0156 -0.0028 -0.0049
  153SOL     OW 3530   4.958   2.652   0.353  0.1885 -0.3549  0.5321
  153SOL    HW1 3531   5.025   2.608   0.300 -0.1688 -0.4169  0.1264
  153SOL    HW2 3532   4.996   2.739   0.361  1.6982 -0.9099 -0.2907
  153SOL     MW 3533   4.972   2.658   0.347 -0.0156 -0.0028 -0.0049
  154SOL     OW 3534   4.865   1.413   3.034 -0.0332 -0.0309  0.3608
  154SOL    HW1 3535   4.948   1.410   2.985 -1.0932  1.9511 -1.7616
  154SOL    HW2 3536   4.856   1.324   3.069 -1.9358 -0.2037 -0.4473
  154SOL     MW 3537   4.875   1.401   3.032 -0.0156 -0.0028 -0.0049
  155SOL     OW 3538   0.894   1.667   0.082 -0.7713 -0.4206  0.0806
  155SOL    HW1 3539   0.911   1.574   0.095 -2.5521 -1.2534 -2.7174
  155SOL    HW2 3540   0.954   1.678   0.008 -2.4043  0.4464 -1.1733
  155SOL     MW 3541   0.904   1.656   0.074 -0.0156 -0.0028 -0.0049
  156SOL     OW 3542   2.643   4.506   3.007 -0.1765 -0.2932  0.0367
  156SOL    HW1 3543   2.680   4.508   2.919 -1.1345  0.3754 -0.3653
  156SOL    HW2 3544   2.684   4.585   3.043  0.8244 -0.5336 -0.5514
  156SOL     MW 3545   2.653   4.517   3.000 -0.0156 -0.0028 -0.0049
  157SOL     OW 3546   4.744   2.423   0.157  0.0768 -0.2290  0.3645
  157SOL    HW1 3547   4.796   2.385   0.086  0.2126  0.5808  0.0196
  157SOL    HW2 3548   4.761   2.517   0.154  1.2505 -0.4232  0.4510
  157SOL     MW 3549   4.753   2.430   0.147 -0.0156 -0.0028 -0.0049
  158SOL     OW 3550   2.979   1.497   2.925  0.4189  0.5872  0.1097
  158SOL    HW1 3551   3.015   1.577   2.963  2.6795 -0.9537  1.4763
  158SOL    HW2 3552   2.909   1.528   2.867 -0.9369 -1.2979  0.6127
  158SOL     MW 3553   2.974   1.512   2.922 -0.0156 -0.0028 -0.0049
  159SOL     OW 3554   4.850   3.617   2.797 -0.1090 -0.2227 -0.1035
  159SOL    HW1 3555   4.823   3.709   2.802  0.0187 -0.0071 -2.4731
  159SOL    HW2 3556   4.934   3.630   2.753 -0.2893 -0.5143 -0.5416
  159SOL     MW 3557   4.858   3.631   2.792 -0.0156 -0.0028 -0.0049
  160SOL     OW 3558   1.428   4.845   2.406  0.2917  0.0648  0.0519
  160SOL    HW1 3559   1.475   4.776   2.360 -0.7433  0.9527 -2.5447
  160SOL    HW2 3560   1.396   4.802   2.485 -0.5073 -1.7203 -1.1631
  160SOL     MW 3561   1.430   4.830   2.410 -0.0156 -0.0028 -0.0049
  161SOL     OW 3562   4.584   2.847   0.294 -0.1177  0.0992 -0.4673
  161SOL    HW1 3563   4.638   2.777   0.258 -0.2115 -1.6618  2.4670
  161SOL    HW2 3564   4.500   2.803   0.305  0.3761 -0.6062  0.5555
  161SOL     MW 3565   4.580   2.832   0.291 -0.0156 -0.0028 -0.0049
  162SOL     OW 3566   5.151   1.498   0.252 -0.5029 -0.1057 -0.0550
  162SOL    HW1 3567   5.211   1.518   0.323 -0.1723  0.5098 -0.4924
  162SOL    HW2 3568   5.201   1.523   0.174  2.4237 -1.1892  1.3257
  162SOL     MW 3569   5.166   1.504   0.251 -0.0156 -0.0028 -0.0049
  163SOL     OW 3570   1.760   3.819   2.738  0.1662 -0.9206  0.2373
  163SOL    HW1 3571   1.800   3.894   2.783 -0.5865 -0.3486 -0.0322
  163SOL    HW2 3572   1.755   3.851   2.648 -1.7918 -1.3887  0.1501
  163SOL     MW 3573   1.765   3.833   2.732 -0.0156 -0.0028 -0.0049
  164SOL     OW 3574   2.910   5.165   3.058  0.5259  0.9061 -0.0491
  164SOL    HW1 3575   2.886   5.166   2.965 -2.9526  1.8713  0.6926
  164SOL    HW2 3576   3.002   5.191   3.061  0.8904 -0.1222 -1.5856
  164SOL     MW 3577   2.919   5.169   3.046 -0.0156 -0.0028 -0.0049
  165SOL     OW 3578   4.780   3.137   2.702  0.4430 -0.6847 -0.8188
  165SOL    HW1 3579   4.693   3.131   2.662 -1.4753 -2.6199  3.0733
  165SOL    HW2 3580   4.767   3.217   2.752  3.3126  0.5968 -1.9146
  165SOL     MW 3581   4.767   3.147   2.703 -0.0156 -0.0028 -0.0049
  166SOL     OW 3582   2.375   4.518   2.934 -0.3809 -0.0542  0.0065
  166SOL    HW1 3583   2.357   4.606   2.899 -1.7536 -1.3648 -2.9636
  166SOL    HW2 3584   2.465   4.524   2.965 -0.8926  1.0230  1.3741
  166SOL     MW 3585   2.384   4.531   2.933 -0.0156 -0.0028 -0.0049
  167SOL     OW 3586   4.731   2.211   0.323 -0.2698  0.6321 -0.0051
  167SOL    HW1 3587   4.778   2.138   0.281 -0.6875 -0.6492  1.6583
  167SOL    HW2 3588   4.731   2.282   0.259  0.4968  0.5956 -0.0583
  167SOL     MW 3589   4.738   2.210   0.309 -0.0156 -0.0028 -0.0049
  168SOL     OW 3590   1.014   4.275   2.732 -0.4422 -0.1524  0.3827
  168SOL    HW1 3591   0.987   4.366   2.742 -1.4292 -0.4974  1.0229
  168SOL    HW2 3592   0.956   4.240   2.800 -1.4302  0.8189  0.0610
  168SOL     MW 3593   1.003   4.282   2.743 -0.0156 -0.0028 -0.0049
  169SOL     OW 3594   0.162   3.250   2.718  0.3791 -0.0321  0.5628
  169SOL    HW1 3595   0.147   3.210   2.804  0.0926  1.6033  1.3167
  169SOL    HW2 3596   0.075   3.275   2.686  0.3159 -2.0939 -1.0496
  169SOL     MW 3597   0.149   3.248   2.725 -0.0156 -0.0028 -0.0049
  170SOL     OW 3598   3.018   1.976   2.963 -0.4987  0.1790 -0.3013
  170SOL    HW1 3599   3.038   2.031   3.039  0.4182  0.6367 -0.8602
  170SOL    HW2 3600   2.976   2.041   2.907  2.1812  0.4782 -2.1454
  170SOL     MW 3601   3.015   1.992   2.965 -0.0156 -0.0028 -0.0049
  171SOL     OW 3602   4.189   5.171   0.072 -0.1005 -0.5869  0.6320
  171SOL    HW1 3603   4.231   5.257   0.076  1.2728 -1.2314  0.7975
  171SOL    HW2 3604   4.221   5.133  -0.010 -0.5526 -0.3364  0.3345
  171SOL     MW 3605   4.199   5.177   0.061 -0.0156 -0.0028 -0.0049
  172SOL     OW 3606   3.006   0.832   2.947  0.4050 -0.6229  0.0256
  172SOL    HW1 3607   3.034   0.740   2.951 -3.3273 -1.8955  0.8766
  172SOL    HW2 3608   2.911   0.818   2.953  0.0803  0.8807 -0.9800
  172SOL     MW 3609   2.997   0.818   2.948 -0.0156 -0.0028 -0.0049
  173SOL     OW 3610   4.254   2.555   2.744  0.2387  0.3049  0.2540
  173SOL    HW1 3611   4.333   2.576   2.793  0.4814  0.1332 -0.0579
  173SOL    HW2 3612   4.211   2.479   2.782 -3.7131  1.6525 -0.9935
  173SOL     MW 3613   4.258   2.548   2.755 -0.0156 -0.0028 -0.0049
  174SOL     OW 3614   4.150   2.284   2.785  0.3206 -0.0437  0.0886
  174SOL    HW1 3615   4.075   2.276   2.727  1.1281  0.5717 -1.0895
  174SOL    HW2 3616   4.108   2.279   2.871 -2.7729  2.6978 -1.0433
  174SOL     MW 3617   4.135   2.283   2.789 -0.0156 -0.0028 -0.0049
  175SOL     OW 3618   3.296   0.449   2.947 -0.5596  0.5973 -0.2058
  175SOL    HW1 3619   3.205   0.475   2.957 -0.2879  1.5096  0.0352
  175SOL    HW2 3620   3.347   0.530   2.936 -1.9798  1.4671 -0.5688
  175SOL     MW 3621   3.291   0.463   2.947 -0.0156 -0.0028 -0.0049
  176SOL     OW 3622   4.567   3.028   0.101  0.0636  0.1060 -0.1453
  176SOL    HW1 3623   4.545   2.971   0.175 -0.0827  0.5019  0.1172
  176SOL    HW2 3624   4.613   3.102   0.140  0.8414 -0.2049 -0.4535
  176SOL     MW 3625   4.570   3.030   0.116 -0.0156 -0.0028 -0.0049
  177SOL     OW 3626   3.390   2.222   0.095  0.2362 -0.2635 -0.2969
  177SOL    HW1 3627   3.449   2.207   0.022 -0.1719  0.4585 -0.7881
  177SOL    HW2 3628   3.445   2.211   0.173 -0.6153  1.1472  0.5515
  177SOL     MW 3629   3.405   2.218   0.096 -0.0156 -0.0028 -0.0049
  178SOL     OW 3630   4.080   1.181   2.730 -0.0530  0.1227  0.0608
  178SOL    HW1 3631   4.026   1.180   2.651  0.0693  2.3472 -0.1258
  178SOL    HW2 3632   4.072   1.272   2.760  0.2374 -0.9853  4.1881
  178SOL     MW 3633   4.072   1.193   2.724 -0.0156 -0.0028 -0.0049
  179SOL     OW 3634   5.117   2.005   0.106 -0.4651 -0.1192 -0.3655
  179SOL    HW1 3635   5.150   2.013   0.196 -1.1344 -0.7686 -0.0503
  179SOL    HW2 3636   5.189   2.030   0.049 -1.7319  0.9492 -1.5431
  179SOL     MW 3637   5.131   2.009   0.111 -0.0156 -0.0028 -0.0049
  180SOL     OW 3638   3.248   0.956   2.720 -0.1331 -0.3287 -0.5496
  180SOL    HW1 3639   3.185   1.028   2.711 -0.3402 -0.4749 -0.2705
  180SOL    HW2 3640   3.322   0.995   2.767 -0.7277 -1.4638  1.4529
  180SOL     MW 3641   3.249   0.971   2.725 -0.0156 -0.0028 -0.0049
  181SOL     OW 3642   4.487   1.029   2.830  0.0219  0.3357 -0.8454
  181SOL    HW1 3643   4.495   1.123   2.814  1.1313  0.2031 -1.1531
  181SOL    HW2 3644   4.452   1.001   2.745  0.0033  0.2824 -0.8200
  181SOL     MW 3645   4.484   1.037   2.817 -0.0156 -0.0028 -0.0049
  182SOL     OW 3646   4.961   1.751   0.319 -0.3563 -0.4004 -0.4072
  182SOL    HW1 3647   4.908   1.726   0.394  0.9430  0.6025  0.8835
  182SOL    HW2 3648   4.927   1.835   0.289 -0.3805 -0.7853 -1.5087
  182SOL     MW 3649   4.949   1.759   0.325 -0.0156 -0.0028 -0.0049
  183SOL     OW 3650   3.977   2.458   0.173 -0.2440 -0.2756  0.5581
  183SOL    HW1 3651   4.017   2.376   0.143 -0.8964 -0.9807  1.5232
  183SOL    HW2 3652   4.006   2.525   0.111 -1.2004 -2.1350 -2.0573
  183SOL     MW 3653   3.986   2.456   0.161 -0.0156 -0.0028 -0.0049
  184SOL     OW 3654   2.201   2.176   2.803  0.5508  0.1298 -0.1049
  184SOL    HW1 3655   2.267   2.124   2.757 -1.3990 -1.9638 -0.7461
  184SOL    HW2 3656   2.125   2.117   2.808  0.8580 -0.1735  1.6591
  184SOL     MW 3657   2.199   2.161   2.797 -0.0156 -0.0028 -0.0049
  185SOL     OW 3658   0.188   2.010   3.040  0.6132  0.1595 -0.4248
  185SOL    HW1 3659   0.161   2.045   2.955 -0.5551  0.8664  0.2061
  185SOL    HW2 3660   0.257   1.946   3.023 -0.9571 -1.7863  0.1082
  185SOL     MW 3661   0.193   2.006   3.027 -0.0156 -0.0028 -0.0049
  186SOL     OW 3662   2.759   0.726   2.968 -0.3951  0.0706 -0.3652
  186SOL    HW1 3663   2.765   0.632   2.982  0.5573  0.0222 -1.0118
  186SOL    HW2 3664   2.669   0.741   2.998 -0.5900  0.8091 -1.2666
  186SOL     MW 3665   2.748   0.716   2.974 -0.0156 -0.0028 -0.0049
  187SOL     OW 3666   4.333   1.727   0.191  0.6875 -0.5218 -0.4265
  187SOL    HW1 3667   4.368   1.802   0.240  0.3384 -1.4827  1.3457
  187SOL    HW2 3668   4.408   1.693   0.142 -0.2381 -2.2883 -0.6728
  187SOL     MW 3669   4.347   1.733   0.191 -0.0156 -0.0028 -0.0049
  188SOL     OW 3670   3.096   1.705   3.059 -0.0513 -0.2585 -0.9400
  188SOL    HW1 3671   3.068   1.786   3.015 -0.0806  0.1398 -0.1999
  188SOL    HW2 3672   3.183   1.731   3.090 -1.1792  1.9422  0.7108
  188SOL     MW 3673   3.103   1.719   3.057 -0.0156 -0.0028 -0.0049
  189SOL     OW 3674   4.103   0.366   2.963 -0.1283  0.4107  0.0718
  189SOL    HW1 3675   4.170   0.387   2.899 -0.4141 -0.9453 -0.6958
  189SOL    HW2 3676   4.024   0.410   2.932 -0.5230  0.0766  0.5746
  189SOL     MW 3677   4.101   0.375   2.951 -0.0156 -0.0028 -0.0049
  190SOL     OW 3678   4.720   1.855   2.825 -0.1259  0.3660 -0.2825
  190SOL    HW1 3679   4.644   1.847   2.766  0.8021  0.4599 -1.5392
  190SOL    HW2 3680   4.789   1.832   2.762  0.8980  1.6151  0.3570
  190SOL     MW 3681   4.719   1.851   2.809 -0.0156 -0.0028 -0.0049
  191SOL     OW 3682   3.645   4.857   0.015 -0.2399 -0.3773  0.2949
  191SOL    HW1 3683   3.609   4.808  -0.058 -0.7279  1.4898 -0.8021
  191SOL    HW2 3684   3.594   4.938   0.009  0.1899 -0.2079 -2.4826
  191SOL     MW 3685   3.633   4.862   0.005 -0.0156 -0.0028 -0.0049
  192SOL     OW 3686   1.501   3.867   2.818  0.1546  0.1832 -0.1166
  192SOL    HW1 3687   1.463   3.821   2.893 -2.4198  1.2705 -0.6622
  192SOL    HW2 3688   1.583   3.822   2.797  1.3000  3.1045 -2.5249
  192SOL     MW 3689   1.507   3.855   2.825 -0.0156 -0.0028 -0.0049
  193SOL     OW 3690   4.488   1.295   2.805  0.4155 -0.1374  0.4073
  193SOL    HW1 3691   4.429   1.310   2.879 -1.9872 -2.0887 -0.9719
  193SOL    HW2 3692   4.431   1.302   2.729  0.4450  0.7238  0.4593
  193SOL     MW 3693   4.473   1.298   2.805 -0.0156 -0.0028 -0.0049
  194SOL     OW 3694   4.013   0.840   0.320  0.2711 -0.3119  0.5162
  194SOL    HW1 3695   4.103   0.808   0.321 -0.3600 -2.2181  0.0893
  194SOL    HW2 3696   4.013   0.888   0.237  1.4342 -0.6556  0.2937
  194SOL     MW 3697   4.025   0.842   0.309 -0.0156 -0.0028 -0.0049
  195SOL     OW 3698   4.807   4.958   2.574  0.0522  0.6397 -0.0343
  195SOL    HW1 3699   4.781   4.867   2.556 -0.3188  0.3232  1.8272
  195SOL    HW2 3700   4.869   4.950   2.646 -0.6832  0.8400  0.6387
  195SOL     MW 3701   4.811   4.945   2.581 -0.0156 -0.0028 -0.0049
  196SOL     OW 3702   4.722   1.752   0.472 -0.3640 -0.1051  0.1614
  196SOL    HW1 3703   4.686   1.676   0.429  0.3894 -1.7253  2.2207
  196SOL    HW2 3704   4.697   1.737   0.563  2.2561 -0.7085  0.8724
  196SOL     MW 3705   4.714   1.740   0.479 -0.0156 -0.0028 -0.0049
  197SOL     OW 3706   4.594   2.177   0.011 -0.2685  0.2351 -0.4517
  197SOL    HW1 3707   4.680   2.216  -0.007 -0.0440 -0.2669 -0.4731
  197SOL    HW2 3708   4.542   2.207  -0.064  2.2906 -0.3150 -2.5736
  197SOL     MW 3709   4.598   2.186  -0.001 -0.0156 -0.0028 -0.0049
  198SOL     OW 3710   0.076   4.806   2.821  0.3699 -0.8718 -0.2792
  198SOL    HW1 3711   0.110   4.870   2.882 -1.1487  0.5098 -0.8060
  198SOL    HW2 3712   0.154   4.762   2.787 -0.4459 -0.8776 -2.3427
  198SOL     MW 3713   0.091   4.809   2.824 -0.0156 -0.0028 -0.0049
  199SOL     OW 3714   3.468   4.678   0.443 -0.2339  0.3373  0.4829
  199SOL    HW1 3715   3.470   4.766   0.481 -0.6487  1.7493 -2.5335
  199SOL    HW2 3716   3.478   4.701   0.351  2.0162  1.5903  0.9384
  199SOL     MW 3717   3.470   4.693   0.436 -0.0156 -0.0028 -0.0049
  200SOL     OW 3718   1.734   4.452   2.542 -0.9544  0.2559 -0.2952
  200SOL    HW1 3719   1.667   4.385   2.555 -0.9378  0.1945 -0.5311
  200SOL    HW2 3720   1.764   4.436   2.453 -2.7762  0.0140 -0.8845
  200SOL     MW 3721   1.729   4.441   2.532 -0.0156 -0.0028 -0.0049
  201SOL     OW 3722   3.971   2.644   3.037 -0.0505  0.2050  0.5394
  201SOL    HW1 3723   3.918   2.723   3.053 -0.9069 -0.5476  1.6074
  201SOL    HW2 3724   4.044   2.676   2.985  0.4320 -0.1282  1.0029
  201SOL     MW 3725   3.973   2.659   3.033 -0.0156 -0.0028 -0.0049
  202SOL     OW 3726   2.122   4.932   2.872  0.5818  0.0492  0.5608
  202SOL    HW1 3727   2.068   4.862   2.907 -0.7316  0.2773 -0.9037
  202SOL    HW2 3728   2.056   4.984   2.826 -1.4126 -2.9567 -0.2800
  202SOL     MW 3729   2.106   4.929   2.870 -0.0156 -0.0028 -0.0049
  203SOL     OW 3730   4.129   1.833   0.025  0.0712  0.1384 -0.0111
  203SOL    HW1 3731   4.192   1.809   0.093  2.2327 -0.1620 -2.0065
  203SOL    HW2 3732   4.122   1.928   0.036 -1.0608 -0.0597  1.2565
  203SOL     MW 3733   4.136   1.842   0.035 -0.0156 -0.0028 -0.0049
  204SOL     OW 3734   1.429   4.301   2.978  0.3912 -0.2364  0.3280
  204SOL    HW1 3735   1.490   4.239   2.938  0.0668 -0.6319  0.4396
  204SOL    HW2 3736   1.345   4.280   2.937  1.3734  0.7854 -2.5024
  204SOL     MW 3737   1.426   4.290   2.967 -0.0156 -0.0028 -0.0049
  205SOL     OW 3738   1.631   2.693   0.251  0.6731  0.5773  1.0629
  205SOL    HW1 3739   1.658   2.785   0.244 -0.5005  0.8140 -1.2821
  205SOL    HW2 3740   1.685   2.662   0.324  3.0707 -0.2514 -0.9269
  205SOL     MW 3741   1.642   2.701   0.260 -0.0156 -0.0028 -0.0049
  206SOL     OW 3742   4.896   1.415   0.252 -0.0213 -0.2690 -0.5336
  206SOL    HW1 3743   4.886   1.426   0.158  2.0144 -0.2652 -0.7894
  206SOL    HW2 3744   4.976   1.466   0.264 -0.8424  1.1909 -0.9906
  206SOL     MW 3745   4.905   1.424   0.241 -0.0156 -0.0028 -0.0049
  207SOL     OW 3746   0.856   4.002   2.454 -0.4103 -0.2196 -0.0627
  207SOL    HW1 3747   0.922   4.018   2.386  1.9626 -0.9123  1.9176
  207SOL    HW2 3748   0.778   4.046   2.419 -0.2549 -0.5761 -0.8944
  207SOL     MW 3749   0.854   4.010   2.440 -0.0156 -0.0028 -0.0049
  208SOL     OW 3750   4.656   0.007   2.959 -0.0222  0.1199 -0.5449
  208SOL    HW1 3751   4.620   0.080   3.010 -1.5800 -1.2631  0.4111
  208SOL    HW2 3752   4.714  -0.042   3.017 -0.8320 -2.5507 -1.8386
  208SOL     MW 3753   4.659   0.010   2.973 -0.0156 -0.0028 -0.0049
  209SOL     OW 3754   2.002   1.988   2.793 -0.3173  0.2641  0.1463
  209SOL    HW1 3755   1.923   2.028   2.755 -0.8616 -0.0644  0.9074
  209SOL    HW2 3756   2.048   1.953   2.717  0.9972  2.1199  0.0472
  209SOL     MW 3757   1.998   1.988   2.778 -0.0156 -0.0028 -0.0049
  210SOL     OW 3758   0.413   4.608   2.466  0.0751  0.4914 -0.0661
  210SOL    HW1 3759   0.341   4.631   2.407 -1.5531 -0.8791  1.2569
  210SOL    HW2 3760   0.488   4.663   2.445  0.7545  1.6429  4.3036
  210SOL     MW 3761   0.413   4.618   2.456 -0.0156 -0.0028 -0.0049
  211SOL     OW 3762   3.549   1.829   2.620  0.2114 -0.1503 -0.5692
  211SOL    HW1 3763   3.519   1.868   2.702 -0.4980 -1.1248 -0.3443
  211SOL    HW2 3764   3.621   1.889   2.600 -1.3160  2.0746  0.1525
  211SOL     MW 3765   3.555   1.842   2.628 -0.0156 -0.0028 -0.0049
  212SOL     OW 3766   0.058   0.048   0.028 -0.3428 -0.2358  0.2429
  212SOL    HW1 3767  -0.007  -0.018   0.006  1.3015 -1.4970 -0.9900
  212SOL    HW2 3768   0.087   0.023   0.116  0.3225  0.1692  0.1445
  212SOL     MW 3769   0.053   0.036   0.037 -0.0156 -0.0028 -0.0049
  213SOL     OW 3770   4.725   4.565   2.794 -0.2100  0.5519 -0.4704
  213SOL    HW1 3771   4.703   4.503   2.863 -0.1601  1.3348  0.2580
  213SOL    HW2 3772   4.651   4.627   2.793 -1.1850 -0.5411  0.7711
  213SOL     MW 3773   4.712   4.565   2.803 -0.0156 -0.0028 -0.0049
  214SOL     OW 3774   2.594   0.323   2.847  0.0176 -0.8599 -0.1759
  214SOL    HW1 3775   2.532   0.396   2.846 -0.4952 -1.2863 -1.0074
  214SOL    HW2 3776   2.678   0.356   2.877  0.0403 -0.7902 -0.3182
  214SOL     MW 3777   2.597   0.337   2.851 -0.0156 -0.0028 -0.0049
  215SOL     OW 3778   3.596   1.522   2.880  0.1272 -0.1884  0.4667
  215SOL    HW1 3779   3.530   1.512   2.812  0.3965 -2.8365  0.4903
  215SOL    HW2 3780   3.618   1.429   2.882 -0.3680 -0.3304 -0.5061
  215SOL     MW 3781   3.590   1.509   2.871 -0.0156 -0.0028 -0.0049
  216SOL     OW 3782   4.218   2.095   0.025 -0.3079 -0.1264  0.3349
  216SOL    HW1 3783   4.273   2.167   0.054 -0.9977  0.0554  1.2383
  216SOL    HW2 3784   4.141   2.142  -0.006 -0.4178 -0.0717  0.6842
  216SOL     MW 3785   4.215   2.110   0.025 -0.0156 -0.0028 -0.0049
  217SOL     OW 3786   2.954   0.248   2.833 -0.3799  0.7944 -0.0497
  217SOL    HW1 3787   3.040   0.209   2.820 -0.2527  1.2234 -0.4930
  217SOL    HW2 3788   2.917   0.247   2.745 -0.2726  1.2857 -0.1047
  217SOL     MW 3789   2.960   0.243   2.820 -0.0156 -0.0028 -0.0049
  218SOL     OW 3790   1.850   4.042   2.896  0.2289  0.8780  0.7574
  218SOL    HW1 3791   1.936   4.076   2.871  0.8051  0.1799  1.7330
  218SOL    HW2 3792   1.883   3.974   2.955  1.1692 -0.1966 -0.8972
  218SOL     MW 3793   1.866   4.038   2.900 -0.0156 -0.0028 -0.0049
  219SOL     OW 3794   3.125   2.439   0.102 -0.2031 -0.0795  0.1670
  219SOL    HW1 3795   3.128   2.532   0.122 -0.1518  0.9993 -3.9515
  219SOL    HW2 3796   3.210   2.419   0.061 -1.1588 -0.7379 -1.6188
  219SOL     MW 3797   3.137   2.448   0.099 -0.0156 -0.0028 -0.0049
  220SOL     OW 3798   3.856   2.456   2.872  0.4444  0.3353  0.0234
  220SOL    HW1 3799   3.867   2.536   2.923 -0.5783  0.1266  0.6031
  220SOL    HW2 3800   3.761   2.451   2.870  0.4021  0.0922  1.7715
  220SOL     MW 3801   3.845   2.466   2.878 -0.0156 -0.0028 -0.0049
  221SOL     OW 3802   1.235   4.118   2.305  0.3384 -0.1149  0.2529
  221SOL    HW1 3803   1.238   4.202   2.352  0.6792  0.0162 -0.0051
  221SOL    HW2 3804   1.325   4.087   2.302  0.3667  0.0082 -0.1867
  221SOL     MW 3805   1.247   4.125   2.311 -0.0156 -0.0028 -0.0049
  222SOL     OW 3806   4.862   1.991   0.216  0.5347  0.3553  0.8258
  222SOL    HW1 3807   4.810   1.945   0.150  1.1590 -0.4570  0.8755
  222SOL    HW2 3808   4.940   2.017   0.166  0.5652 -2.6668 -0.9683
  222SOL     MW 3809   4.866   1.988   0.201 -0.0156 -0.0028 -0.0049
  223SOL     OW 3810   4.178   3.138   2.746 -0.0078  0.3059 -0.2440
  223SOL    HW1 3811   4.149   3.220   2.706 -2.8297  0.4075  1.7163
  223SOL    HW2 3812   4.218   3.089   2.674  0.6671 -1.3659  1.1987
  223SOL     MW 3813   4.180   3.142   2.731 -0.0156 -0.0028 -0.0049
  224SOL     OW 3814   2.681   4.791   2.797  0.3561  0.0922  0.0222
  224SOL    HW1 3815   2.586   4.796   2.786  0.4683  0.0167 -1.1571
  224SOL    HW2 3816   2.697   4.697   2.787 -0.2941 -0.2142  1.6500
  224SOL     MW 3817   2.671   4.779   2.794 -0.0156 -0.0028 -0.0049
  225SOL     OW 3818   2.827   5.021   2.828 -0.3514 -0.0832  0.0243
  225SOL    HW1 3819   2.792   4.932   2.825  1.8462 -0.9948 -0.5931
  225SOL    HW2 3820   2.756   5.078   2.800 -1.0466 -1.6480 -1.6112
  225SOL     MW 3821   2.813   5.017   2.824 -0.0156 -0.0028 -0.0049
  226SOL     OW 3822   3.462   0.213   0.276  0.9534  0.2210  0.1418
  226SOL    HW1 3823   3.407   0.135   0.280  0.6571  0.1189 -3.2162
  226SOL    HW2 3824   3.551   0.187   0.253  1.3436  2.4306 -1.0873
  226SOL     MW 3825   3.467   0.199   0.274 -0.0156 -0.0028 -0.0049
  227SOL     OW 3826   4.112   3.962   3.038 -0.0385  0.1246  0.5292
  227SOL    HW1 3827   4.195   3.914   3.030 -0.9923 -1.5625  0.2919
  227SOL    HW2 3828   4.109   4.011   2.956 -1.2363  0.4650  0.7562
  227SOL     MW 3829   4.123   3.962   3.026 -0.0156 -0.0028 -0.0049
  228SOL     OW 3830   0.824   4.560   3.044  0.9585  0.5896 -0.2766
  228SOL    HW1 3831   0.824   4.655   3.052  0.7257  0.7251 -1.6168
  228SOL    HW2 3832   0.739   4.533   3.077  1.5976 -0.2399  0.7617
  228SOL     MW 3833   0.813   4.569   3.049 -0.0156 -0.0028 -0.0049
  229SOL     OW 3834   2.309   4.096   0.165  0.8165 -0.2436  0.0496
  229SOL    HW1 3835   2.286   4.026   0.104  1.7027  0.5980 -1.2997
  229SOL    HW2 3836   2.242   4.103   0.232  0.6485  1.1809 -0.2233
  229SOL     MW 3837   2.297   4.088   0.166 -0.0156 -0.0028 -0.0049
  230SOL     OW 3838   4.258   5.086   2.882  0.5789  0.1676 -0.3813
  230SOL    HW1 3839   4.171   5.047   2.872  0.1860  0.4531  1.5235
  230SOL    HW2 3840   4.246   5.177   2.853 -2.5618  0.0198  0.0647
  230SOL     MW 3841   4.245   5.093   2.877 -0.0156 -0.0028 -0.0049
  231SOL     OW 3842   4.367   2.676   0.250 -0.2192  0.1845  0.2070
  231SOL    HW1 3843   4.356   2.611   0.318 -1.3658  0.5876  0.4422
  231SOL    HW2 3844   4.413   2.629   0.181 -1.1282  1.5476 -1.4350
  231SOL     MW 3845   4.371   2.661   0.250 -0.0156 -0.0028 -0.0049
  232SOL     OW 3846   4.382   3.263   2.844 -0.1114 -0.2168  0.5308
  232SOL    HW1 3847   4.307   3.212   2.812  0.4314 -1.3181  0.9654
  232SOL    HW2 3848   4.383   3.244   2.937  2.9834  0.4101  0.7080
  232SOL     MW 3849   4.372   3.254   2.852 -0.0156 -0.0028 -0.0049
  233SOL     OW 3850   4.004   5.027   2.857  0.1435  0.0234 -0.4545
  233SOL    HW1 3851   3.982   4.968   2.930 -0.2227  1.2683  0.4711
  233SOL    HW2 3852   3.964   5.109   2.886  0.1192 -0.7509  1.9851
  233SOL     MW 3853   3.996   5.030   2.871 -0.0156 -0.0028 -0.0049
  234SOL     OW 3854   4.529   3.675   2.888  0.3817  0.1385 -0.4134
  234SOL    HW1 3855   4.589   3.649   2.957  0.8736 -0.1698 -0.9444
  234SOL    HW2 3856   4.459   3.609   2.893  0.8656 -0.3400  0.0319
  234SOL     MW 3857   4.527   3.662   2.898 -0.0156 -0.0028 -0.0049
  235SOL     OW 3858   3.516   5.107   0.043  0.5150  0.1131 -0.4639
  235SOL    HW1 3859   3.567   5.175  -0.001 -0.0625  1.1112  0.3691
  235SOL    HW2 3860   3.431   5.128   0.005 -0.1017  0.1230  0.8498
  235SOL     MW 3861   3.511   5.118   0.033 -0.0156 -0.0028 -0.0049
  236SOL     OW 3862   4.901   2.072   2.875  0.2366 -0.1592  0.9227
  236SOL    HW1 3863   4.824   2.019   2.854  0.4414 -0.4349  0.8807
  236SOL    HW2 3864   4.963   2.009   2.912  1.1596  0.5408  0.6032
  236SOL     MW 3865   4.899   2.057   2.877 -0.0156 -0.0028 -0.0049
  237SOL     OW 3866   4.962   2.316   0.402 -0.4880 -0.1018  0.2685
  237SOL    HW1 3867   4.932   2.360   0.481 -0.3463 -0.0580  0.2990
  237SOL    HW2 3868   4.879   2.273   0.383 -1.7280  1.7155  1.2769
  237SOL     MW 3869   4.947   2.316   0.410 -0.0156 -0.0028 -0.0049
  238SOL     OW 3870   2.646   5.142   0.066 -0.1745  0.0194 -0.4820
  238SOL    HW1 3871   2.741   5.152   0.053  0.1819 -1.1694  0.8678
  238SOL    HW2 3872   2.620   5.202   0.136 -4.2379 -1.2532 -0.6601
  238SOL     MW 3873   2.655   5.151   0.074 -0.0156 -0.0028 -0.0049
  239SOL     OW 3874   2.666   2.087   2.651 -0.3082 -0.1180 -0.3681
  239SOL    HW1 3875   2.635   2.170   2.686 -0.1291 -0.3134  0.2748
  239SOL    HW2 3876   2.712   2.109   2.570  0.2153 -0.5593 -0.1959
  239SOL     MW 3877   2.668   2.101   2.645 -0.0156 -0.0028 -0.0049
  240SOL     OW 3878   4.037   0.508   0.122 -0.0952  0.0181  0.0666
  240SOL    HW1 3879   3.950   0.493   0.159 -1.2712  0.0901 -2.4068
  240SOL    HW2 3880   4.043   0.442   0.053 -1.6947 -0.0666 -0.0235
  240SOL     MW 3881   4.026   0.497   0.118 -0.0156 -0.0028 -0.0049
  241SOL     OW 3882   4.287   2.615   0.733 -0.2075 -0.5899 -0.1574
  241SOL    HW1 3883   4.291   2.579   0.645  0.2860  2.1806 -1.3539
  241SOL    HW2 3884   4.374   2.598   0.768  0.4642  0.9288 -1.0289
  241SOL     MW 3885   4.299   2.608   0.726 -0.0156 -0.0028 -0.0049
  242SOL     OW 3886   2.548   4.882   0.030  0.3517 -0.0436  0.3391
  242SOL    HW1 3887   2.579   4.971   0.046 -0.1387  0.0954  0.5531
  242SOL    HW2 3888   2.628   4.829   0.035  0.9571  0.6035 -1.5058
  242SOL     MW 3889   2.562   4.887   0.033 -0.0156 -0.0028 -0.0049
  243SOL     OW 3890   3.748   0.167   0.296  0.1261  0.8643 -0.1580
  243SOL    HW1 3891   3.814   0.165   0.365  0.3247 -0.8909 -0.3518
  243SOL    HW2 3892   3.774   0.091   0.244 -0.3298 -0.3885  1.3833
  243SOL     MW 3893   3.760   0.157   0.298 -0.0156 -0.0028 -0.0049
  244SOL     OW 3894   4.471   2.581   2.905 -0.1075 -0.1270  0.4288
  244SOL    HW1 3895   4.514   2.659   2.940  0.0105 -0.2971  0.6668
  244SOL    HW2 3896   4.453   2.537   2.988 -2.8998  3.2123  1.8781
  244SOL     MW 3897   4.474   2.586   2.920 -0.0156 -0.0028 -0.0049
  245SOL     OW 3898   3.823   2.883   0.058 -0.5353 -0.4015 -0.4070
  245SOL    HW1 3899   3.796   2.966   0.098  2.5100  0.9893 -0.9237
  245SOL    HW2 3900   3.742   2.833   0.050 -1.0780  0.6376 -1.9079
  245SOL     MW 3901   3.808   2.887   0.062 -0.0156 -0.0028 -0.0049
  246SOL     OW 3902   4.923   0.029   2.546  0.5754  0.0257 -0.4054
  246SOL    HW1 3903   4.878   0.082   2.613  1.4951  1.1063 -0.6095
  246SOL    HW2 3904   4.885  -0.057   2.563  1.3871 -0.4435 -0.9157
  246SOL     MW 3905   4.912   0.025   2.557 -0.0156 -0.0028 -0.0049
  247SOL     OW 3906   4.460   2.455   0.095  0.2329 -0.1077 -0.1295
  247SOL    HW1 3907   4.546   2.438   0.133 -0.7239 -2.6608  1.1054
  247SOL    HW2 3908   4.406   2.391   0.141  1.1054 -1.0019 -0.3204
  247SOL     MW 3909   4.464   2.445   0.106 -0.0156 -0.0028 -0.0049
  248SOL     OW 3910   1.068   4.709   2.621  0.3274  0.9588 -0.4192
  248SOL    HW1 3911   1.033   4.666   2.699 -1.1005 -0.5429 -1.8049
  248SOL    HW2 3912   1.028   4.796   2.623  0.8569  1.2166  1.5510
  248SOL     MW 3913   1.058   4.715   2.632 -0.0156 -0.0028 -0.0049
  249SOL     OW 3914   1.572   4.230   2.598 -0.4157 -0.0636 -0.2165
  249SOL    HW1 3915   1.478   4.216   2.586 -0.1116 -1.3174 -1.2682
  249SOL    HW2 3916   1.589   4.208   2.690  2.5964  1.5236 -0.2650
  249SOL     MW 3917   1.562   4.225   2.609 -0.0156 -0.0028 -0.0049
  250SOL     OW 3918   2.301   1.418   2.760 -0.2485  0.2000  0.0026
  250SOL    HW1 3919   2.354   1.442   2.837 -1.2573  0.7253  0.5540
  250SOL    HW2 3920   2.231   1.483   2.770 -0.0509  0.2950  0.8964
  250SOL     MW 3921   2.299   1.430   2.772 -0.0156 -0.0028 -0.0049
  251SOL     OW 3922   3.114   2.143   0.090 -0.2272 -0.7868 -0.1352
  251SOL    HW1 3923   3.207   2.151   0.111 -0.1161 -0.0618 -0.8458
  251SOL    HW2 3924   3.083   2.233   0.096  1.7078  0.0779 -2.0261
  251SOL     MW 3925   3.122   2.156   0.094 -0.0156 -0.0028 -0.0049
  252SOL     OW 3926   4.406   3.513   2.583 -0.0762 -0.7369 -0.5321
  252SOL    HW1 3927   4.444   3.474   2.504  0.3255  0.2260 -0.8294
  252SOL    HW2 3928   4.409   3.607   2.565  1.3351 -0.0563  2.5989
  252SOL     MW 3929   4.411   3.521   2.570 -0.0156 -0.0028 -0.0049
  253SOL     OW 3930   0.107   2.946   0.527 -0.1490 -0.1747  0.0331
  253SOL    HW1 3931   0.118   2.938   0.621  0.4944  3.0068  0.3518
  253SOL    HW2 3932   0.180   2.899   0.488  3.3794  4.5639 -0.0133
  253SOL     MW 3933   0.118   2.939   0.534 -0.0156 -0.0028 -0.0049
  254SOL     OW 3934   4.589   2.804   2.994 -0.2601  0.4721  0.2467
  254SOL    HW1 3935   4.600   2.882   3.047 -0.2647 -0.3155  1.4603
  254SOL    HW2 3936   4.645   2.823   2.919 -2.0289  1.5725 -0.8775
  254SOL     MW 3937   4.598   2.816   2.991 -0.0156 -0.0028 -0.0049
  255SOL     OW 3938   5.086   3.664   2.667  0.0572 -0.1723  0.0880
  255SOL    HW1 3939   5.088   3.759   2.668  0.2425 -0.1062 -1.6963
  255SOL    HW2 3940   5.171   3.640   2.702  0.6583 -0.0593 -1.2255
  255SOL     MW 3941   5.097   3.673   2.671 -0.0156 -0.0028 -0.0049
  256SOL     OW 3942   3.885   1.130   2.946 -0.5650  0.6183 -0.2069
  256SOL    HW1 3943   3.937   1.114   3.025  0.5964 -0.1136 -1.0824
  256SOL    HW2 3944   3.951   1.148   2.880 -1.4523 -0.6532 -1.4991
  256SOL     MW 3945   3.900   1.130   2.948 -0.0156 -0.0028 -0.0049
  257SOL     OW 3946   4.649   1.507   2.863  0.1421  0.0993 -0.0618
  257SOL    HW1 3947   4.611   1.425   2.833 -0.7849  0.4980 -0.0005
  257SOL    HW2 3948   4.724   1.478   2.915 -1.1853 -0.9862  1.3357
  257SOL     MW 3949   4.654   1.493   2.866 -0.0156 -0.0028 -0.0049
  258SOL     OW 3950   4.286   2.278   0.592  0.0590  0.1309  0.8705
  258SOL    HW1 3951   4.314   2.217   0.524 -0.0726  1.3008 -0.2646
  258SOL    HW2 3952   4.193   2.256   0.603 -0.4252  1.1624 -0.7008
  258SOL     MW 3953   4.277   2.267   0.584 -0.0156 -0.0028 -0.0049
  259SOL     OW 3954   1.204   3.845   2.931  0.2289  0.4052  0.5874
  259SOL    HW1 3955   1.229   3.929   2.892  0.5755  0.5354  1.0762
  259SOL    HW2 3956   1.214   3.864   3.024  1.0868  0.6712  0.4492
  259SOL     MW 3957   1.209   3.859   2.938 -0.0156 -0.0028 -0.0049
  260SOL     OW 3958   2.111   4.145   2.830  0.0980  0.6637  0.1632
  260SOL    HW1 3959   2.162   4.192   2.764  1.5672 -0.5284  0.3890
  260SOL    HW2 3960   2.150   4.189   2.906  1.3123  0.9660 -0.6105
  260SOL     MW 3961   2.123   4.157   2.832 -0.0156 -0.0028 -0.0049
  261SOL     OW 3962   4.465   2.138   0.389 -0.0442  0.1886 -0.0412
  261SOL    HW1 3963   4.475   2.050   0.353 -0.4431  0.6577 -1.3538
  261SOL    HW2 3964   4.553   2.176   0.384 -1.0529  2.6440 -0.6922
  261SOL     MW 3965   4.478   2.131   0.384 -0.0156 -0.0028 -0.0049
  262SOL     OW 3966   2.203   3.941   3.013 -0.5498  0.7697 -0.1421
  262SOL    HW1 3967   2.175   3.993   2.937 -0.6096  0.0014 -0.6659
  262SOL    HW2 3968   2.129   3.890   3.045  0.0770  0.0245  0.1441
  262SOL     MW 3969   2.189   3.941   3.007 -0.0156 -0.0028 -0.0049
  263SOL     OW 3970   0.850   4.149   2.904 -0.4894 -0.0386 -0.0365
  263SOL    HW1 3971   0.817   4.059   2.899 -0.7436  0.1022 -1.2153
  263SOL    HW2 3972   0.765   4.190   2.892 -1.2003 -1.8247 -1.7750
  263SOL     MW 3973   0.834   4.142   2.902 -0.0156 -0.0028 -0.0049
  264SOL     OW 3974   2.370   4.790   2.896 -0.3484  0.2578  0.0263
  264SOL    HW1 3975   2.417   4.837   2.965 -0.7363 -0.9402  1.1526
  264SOL    HW2 3976   2.285   4.833   2.890 -0.8525 -0.9056 -2.0820
  264SOL     MW 3977   2.365   4.802   2.904 -0.0156 -0.0028 -0.0049
  265SOL     OW 3978   2.420   0.529   2.881 -0.0230  0.5143 -0.2463
  265SOL    HW1 3979   2.403   0.579   2.801  0.3408 -0.2705 -0.8253
  265SOL    HW2 3980   2.336   0.489   2.904  0.0075  0.1997 -0.6724
  265SOL     MW 3981   2.407   0.530   2.873 -0.0156 -0.0028 -0.0049
  266SOL     OW 3982   4.059   0.136   2.621  0.1816  0.3001 -0.2299
  266SOL    HW1 3983   4.057   0.050   2.580  1.0247  1.0953 -2.0689
  266SOL    HW2 3984   4.139   0.141   2.674 -0.5583 -0.0519  0.9648
  266SOL     MW 3985   4.069   0.126   2.623 -0.0156 -0.0028 -0.0049
  267SOL     OW 3986   4.443   1.720   2.872  0.0267 -0.1988  0.1728
  267SOL    HW1 3987   4.499   1.663   2.924  1.0688  0.2045 -0.4642
  267SOL    HW2 3988   4.434   1.800   2.924 -3.1633  0.8904 -1.7591
  267SOL     MW 3989   4.449   1.723   2.886 -0.0156 -0.0028 -0.0049
  268SOL     OW 3990   2.533   2.293   2.828  0.2682  0.4501  0.0203
  268SOL    HW1 3991   2.451   2.342   2.818  0.0528 -0.1133 -1.2041
  268SOL    HW2 3992   2.519   2.244   2.909  0.3602 -0.7776 -0.6858
  268SOL     MW 3993   2.520   2.293   2.837 -0.0156 -0.0028 -0.0049
  269SOL     OW 3994   3.581   1.581   0.456 -0.1107 -0.3007  0.2951
  269SOL    HW1 3995   3.506   1.631   0.423  0.7938  1.1916  0.3892
  269SOL    HW2 3996   3.539   1.506   0.498  0.0604 -0.4828  0.1420
  269SOL     MW 3997   3.566   1.578   0.457 -0.0156 -0.0028 -0.0049
  270SOL     OW 3998   3.779   0.923   2.814  0.2347  0.0349  0.3810
  270SOL    HW1 3999   3.828   0.999   2.846 -2.0113  1.2917  1.0500
  270SOL    HW2 4000   3.751   0.950   2.726 -1.0599  0.5255  0.9259
  270SOL     MW 4001   3.782   0.937   2.806 -0.0156 -0.0028 -0.0049
  271SOL     OW 4002   4.007   3.057   0.551 -0.2084  0.1059 -0.7656
  271SOL    HW1 4003   3.997   2.981   0.609 -0.3648  0.4496 -0.3321
  271SOL    HW2 4004   4.095   3.047   0.516 -0.3406 -3.3902 -0.4694
  271SOL     MW 4005   4.017   3.046   0.554 -0.0156 -0.0028 -0.0049
  272SOL     OW 4006   5.107   3.313   2.973  0.3962  0.3659  0.2145
  272SOL    HW1 4007   5.184   3.258   2.979  0.2372  0.0522 -0.4380
  272SOL    HW2 4008   5.084   3.314   2.880  0.0135 -1.2222  0.2591
  272SOL     MW 4009   5.114   3.306   2.961 -0.0156 -0.0028 -0.0049
  273SOL     OW 4010   0.158   3.684   2.836  1.0666 -0.3749  0.0427
  273SOL    HW1 4011   0.237   3.631   2.845  0.5496 -1.2454 -0.3834
  273SOL    HW2 4012   0.102   3.654   2.908 -1.1216  1.0895 -0.9171
  273SOL     MW 4013   0.161   3.673   2.847 -0.0156 -0.0028 -0.0049
  274SOL     OW 4014   0.305   4.672   2.725  0.2520  0.3358  0.6802
  274SOL    HW1 4015   0.321   4.592   2.777 -1.8826 -0.7935 -0.2960
  274SOL    HW2 4016   0.341   4.657   2.638 -1.4332  1.9235 -0.3469
  274SOL     MW 4017   0.312   4.659   2.721 -0.0156 -0.0028 -0.0049
  275SOL     OW 4018   2.688   4.532   2.731 -0.3252  0.2059  0.3814
  275SOL    HW1 4019   2.625   4.491   2.671  0.9499  1.0910 -1.6458
  275SOL    HW2 4020   2.770   4.510   2.687 -0.2815 -1.0816  1.0488
  275SOL     MW 4021   2.691   4.523   2.717 -0.0156 -0.0028 -0.0049
  276SOL     OW 4022   0.116   3.949   2.845 -0.1663  0.3245 -0.2630
  276SOL    HW1 4023   0.132   3.855   2.836 -1.0250  0.3611 -3.2780
  276SOL    HW2 4024   0.137   3.983   2.759 -0.2701 -0.2747 -0.5324
  276SOL     MW 4025   0.121   3.941   2.833 -0.0156 -0.0028 -0.0049
  277SOL     OW 4026   2.658   0.735   2.695 -0.3210  0.7254  0.0222
  277SOL    HW1 4027   2.693   0.812   2.650  1.3980 -1.0233 -1.8308
  277SOL    HW2 4028   2.683   0.744   2.787  0.8110 -0.0663 -0.1838
  277SOL     MW 4029   2.666   0.747   2.701 -0.0156 -0.0028 -0.0049
  278SOL     OW 4030   0.176   3.147   2.999  0.0349 -0.6317 -0.0560
  278SOL    HW1 4031   0.268   3.167   3.015  0.2317 -0.8355 -0.8713
  278SOL    HW2 4032   0.183   3.054   2.980  1.0022 -1.1845  2.6339
  278SOL     MW 4033   0.189   3.138   2.998 -0.0156 -0.0028 -0.0049
  279SOL     OW 4034   3.569   2.169   2.956 -0.1615  0.3306  0.2208
  279SOL    HW1 4035   3.645   2.157   3.013 -0.0674 -4.4517 -0.4814
  279SOL    HW2 4036   3.547   2.083   2.920  1.4845 -0.0173 -0.0594
  279SOL     MW 4037   3.576   2.156   2.959 -0.0156 -0.0028 -0.0049
  280SOL     OW 4038   3.284   4.316   0.323 -0.4282 -0.2269 -0.2940
  280SOL    HW1 4039   3.374   4.302   0.351 -0.3126  1.8222  0.5386
  280SOL    HW2 4040   3.265   4.387   0.384  2.5921 -0.1696  0.7303
  280SOL     MW 4041   3.293   4.323   0.335 -0.0156 -0.0028 -0.0049
  281SOL     OW 4042   3.422   1.072   2.892 -0.0339  0.5866 -1.2217
  281SOL    HW1 4043   3.344   1.077   2.947  0.7303  1.3350 -0.1671
  281SOL    HW2 4044   3.469   0.995   2.924 -1.8025 -0.5451 -1.1850
  281SOL     MW 4045   3.418   1.063   2.903 -0.0156 -0.0028 -0.0049
  282SOL     OW 4046   3.463   1.930   2.868  0.3035  0.0590 -0.4233
  282SOL    HW1 4047   3.451   1.899   2.958  1.3078 -0.8353 -0.5753
  282SOL    HW2 4048   3.375   1.953   2.837 -0.3687 -0.4289  1.0025
  282SOL     MW 4049   3.450   1.929   2.876 -0.0156 -0.0028 -0.0049
  283SOL     OW 4050   4.661   1.522   0.323 -0.1596 -0.3022  0.4858
  283SOL    HW1 4051   4.587   1.461   0.335 -0.4202 -0.0943 -0.0446
  283SOL    HW2 4052   4.741   1.471   0.312  0.1622  0.0071  1.3116
  283SOL     MW 4053   4.661   1.507   0.323 -0.0156 -0.0028 -0.0049
  284SOL     OW 4054   3.645   1.241   2.914 -0.6482 -0.3131 -0.2763
  284SOL    HW1 4055   3.590   1.163   2.908 -1.4525  0.1108  1.1362
  284SOL    HW2 4056   3.730   1.198   2.925 -0.9456 -0.5718  1.1915
  284SOL     MW 4057   3.649   1.225   2.915 -0.0156 -0.0028 -0.0049
  285SOL     OW 4058   3.104   4.982   2.863  0.1035 -0.9759 -0.6455
  285SOL    HW1 4059   3.014   5.007   2.841  0.3550  2.0723  1.2224
  285SOL    HW2 4060   3.088   4.928   2.940  1.1719  0.7820  0.9127
  285SOL     MW 4061   3.090   4.979   2.870 -0.0156 -0.0028 -0.0049
  286SOL     OW 4062   3.764   2.197   0.072 -0.6726  0.6087  0.3158
  286SOL    HW1 4063   3.751   2.145   0.151  0.3665  3.1524  2.3259
  286SOL    HW2 4064   3.737   2.284   0.101  1.0007  1.8874 -1.6187
  286SOL     MW 4065   3.759   2.202   0.086 -0.0156 -0.0028 -0.0049
  287SOL     OW 4066   3.266   0.007   0.232  0.4460 -0.1035 -0.1341
  287SOL    HW1 4067   3.213   0.046   0.301 -0.3369 -2.8699  0.9920
  287SOL    HW2 4068   3.229   0.033   0.147 -0.3951 -1.2578 -0.1618
  287SOL     MW 4069   3.254   0.015   0.230 -0.0156 -0.0028 -0.0049
  288SOL     OW 4070   4.707   1.834   0.041 -0.2279  0.4063  0.5756
  288SOL    HW1 4071   4.680   1.744   0.059  1.5267 -0.1849  0.3825
  288SOL    HW2 4072   4.720   1.839  -0.054  0.8828  2.3796  0.7879
  288SOL     MW 4073   4.705   1.823   0.031 -0.0156 -0.0028 -0.0049
  289SOL     OW 4074   1.659   1.400   2.914  0.5679  0.0399 -0.0017
  289SOL    HW1 4075   1.646   1.305   2.923  0.7622  0.0671  0.6429
  289SOL    HW2 4076   1.737   1.426   2.963  0.7251 -0.5751  0.0907
  289SOL     MW 4077   1.668   1.391   2.922 -0.0156 -0.0028 -0.0049
  290SOL     OW 4078   4.317   0.162   2.768  0.0333 -0.2175  0.0029
  290SOL    HW1 4079   4.372   0.148   2.691 -0.7501  1.5309 -0.9357
  290SOL    HW2 4080   4.357   0.237   2.811  0.1316 -0.9138  1.1727
  290SOL     MW 4081   4.330   0.170   2.763 -0.0156 -0.0028 -0.0049
  291SOL     OW 4082   0.919   4.524   2.796 -0.2945  0.5940 -0.1007
  291SOL    HW1 4083   0.862   4.575   2.738  1.4073  0.8963 -1.5808
  291SOL    HW2 4084   0.896   4.543   2.887  1.7819  0.2821  0.5383
  291SOL     MW 4085   0.908   4.533   2.800 -0.0156 -0.0028 -0.0049
  292SOL     OW 4086   0.761   4.995   2.543  0.2993  0.0580  0.5581
  292SOL    HW1 4087   0.740   5.080   2.505 -2.0314 -0.9592 -0.5808
  292SOL    HW2 4088   0.855   4.994   2.559  0.6032 -1.8688 -1.0049
  292SOL     MW 4089   0.771   5.006   2.540 -0.0156 -0.0028 -0.0049
  293SOL     OW 4090   3.859   1.783   0.005 -0.3958 -0.2428  0.8376
  293SOL    HW1 4091   3.953   1.776   0.023 -0.7059  0.2949  2.9208
  293SOL    HW2 4092   3.857   1.829  -0.079 -1.3968  0.5577  1.2790
  293SOL     MW 4093   3.871   1.788  -0.004 -0.0156 -0.0028 -0.0049
  294SOL     OW 4094   4.509   0.087   2.557  0.4485 -0.0783  0.1651
  294SOL    HW1 4095   4.549   0.092   2.470  0.1213  1.2626  0.0760
  294SOL    HW2 4096   4.588   0.101   2.608  3.0698  0.8557 -3.6800
  294SOL     MW 4097   4.524   0.089   2.552 -0.0156 -0.0028 -0.0049
  295SOL     OW 4098   5.130   1.720   0.062  0.5412  0.2163 -0.1597
  295SOL    HW1 4099   5.081   1.689   0.138  0.8018  1.6548  0.6354
  295SOL    HW2 4100   5.122   1.814   0.078 -0.1012  0.3251 -1.0166
  295SOL     MW 4101   5.122   1.728   0.074 -0.0156 -0.0028 -0.0049
  296SOL     OW 4102   4.655   4.374   2.976  0.1857 -0.1928 -0.4675
  296SOL    HW1 4103   4.595   4.434   3.021 -0.7513 -0.8668 -0.8096
  296SOL    HW2 4104   4.729   4.375   3.037 -0.8273 -0.4368  0.8054
  296SOL     MW 4105   4.657   4.382   2.990 -0.0156 -0.0028 -0.0049
  297SOL     OW 4106   0.067   3.043   0.165  0.4407  0.1368 -0.4687
  297SOL    HW1 4107   0.085   3.099   0.089 -2.4080  0.0031 -1.3740
  297SOL    HW2 4108   0.153   3.013   0.193 -1.0294 -4.1892  0.1878
  297SOL     MW 4109   0.081   3.047   0.159 -0.0156 -0.0028 -0.0049
  298SOL     OW 4110   4.488   4.690   2.734 -0.2820  0.0256  0.0470
  298SOL    HW1 4111   4.511   4.783   2.740  0.9524 -0.1338 -1.7178
  298SOL    HW2 4112   4.473   4.673   2.641  1.6791 -1.2324 -0.0995
  298SOL     MW 4113   4.489   4.700   2.723 -0.0156 -0.0028 -0.0049
  299SOL     OW 4114   3.469   1.346   0.541 -0.1521 -0.3060  0.0573
  299SOL    HW1 4115   3.537   1.296   0.496  1.2822 -0.2482  2.0303
  299SOL    HW2 4116   3.447   1.294   0.619  0.6059  0.6489  0.9287
  299SOL     MW 4117   3.475   1.333   0.545 -0.0156 -0.0028 -0.0049
  300SOL     OW 4118   3.191   0.026   3.015  0.0324 -0.2517  0.7283
  300SOL    HW1 4119   3.160  -0.051   2.966 -1.1691  1.9830 -2.3026
  300SOL    HW2 4120   3.227   0.077   2.944  2.1067 -0.9533  1.2127
  300SOL     MW 4121   3.192   0.022   2.999 -0.0156 -0.0028 -0.0049
  301SOL     OW 4122   4.513   4.602   0.019  0.5243 -0.0625 -0.2966
  301SOL    HW1 4123   4.428   4.612  -0.023 -0.3614  2.2212  1.8044
  301SOL    HW2 4124   4.542   4.692   0.032  1.9155 -0.1863 -2.1692
  301SOL     MW 4125   4.506   4.615   0.015 -0.0156 -0.0028 -0.0049
  302SOL     OW 4126   1.955   3.826   3.039 -0.1216  0.0235 -0.1462
  302SOL    HW1 4127   1.978   3.788   3.124  0.1856 -0.5269 -0.4676
  302SOL    HW2 4128   1.893   3.761   3.004 -1.5146 -0.0864  2.2795
  302SOL     MW 4129   1.950   3.812   3.046 -0.0156 -0.0028 -0.0049
  303SOL     OW 4130   3.745   1.955   0.221 -0.0878  0.4093 -0.4844
  303SOL    HW1 4131   3.739   1.901   0.299  1.7758  1.6919  0.6369
  303SOL    HW2 4132   3.780   1.894   0.156  0.6580  0.4023 -0.0915
  303SOL     MW 4133   3.749   1.940   0.223 -0.0156 -0.0028 -0.0049
  304SOL     OW 4134   4.810   3.022   0.322 -0.3008 -0.0381 -0.4632
  304SOL    HW1 4135   4.735   2.967   0.346  0.5598 -1.1934 -0.3135
  304SOL    HW2 4136   4.886   2.983   0.366  1.6351  1.5622 -2.2133
  304SOL     MW 4137   4.810   3.009   0.331 -0.0156 -0.0028 -0.0049
  305SOL     OW 4138   2.238   4.282   3.031 -0.0578 -0.4175  0.0215
  305SOL    HW1 4139   2.304   4.337   2.989  0.9429 -2.6362 -1.5332
  305SOL    HW2 4140   2.280   4.231   3.101  0.6518 -0.3434 -0.3364
  305SOL     MW 4141   2.252   4.282   3.034 -0.0156 -0.0028 -0.0049
  306SOL     OW 4142   4.493   0.078   0.342 -0.2990  0.4198  0.0252
  306SOL    HW1 4143   4.588   0.073   0.351 -0.3876  2.0107  3.4540
  306SOL    HW2 4144   4.473  -0.011   0.316 -2.3287  1.0064 -0.5986
  306SOL     MW 4145   4.503   0.066   0.340 -0.0156 -0.0028 -0.0049
  307SOL     OW 4146   4.354   1.330   3.032  0.2237 -0.0934  0.4755
  307SOL    HW1 4147   4.273   1.380   3.040 -0.4920 -0.9903 -0.9177
  307SOL    HW2 4148   4.329   1.246   3.070  1.4413 -0.6392  0.1121
  307SOL     MW 4149   4.340   1.326   3.038 -0.0156 -0.0028 -0.0049
  308SOL     OW 4150   3.669   0.443   3.008  0.2890  0.8210 -0.4284
  308SOL    HW1 4151   3.588   0.492   3.022 -0.2656 -0.1525 -0.1284
  308SOL    HW2 4152   3.713   0.443   3.093  1.8773  1.6768 -1.2114
  308SOL     MW 4153   3.664   0.449   3.021 -0.0156 -0.0028 -0.0049
  309SOL     OW 4154   3.239   4.929   0.134  0.0654  0.0936 -0.0307
  309SOL    HW1 4155   3.311   4.871   0.159 -0.3216 -0.3843 -0.0033
  309SOL    HW2 4156   3.251   5.008   0.187 -0.7237  0.6653 -0.6892
  309SOL     MW 4157   3.250   4.932   0.145 -0.0156 -0.0028 -0.0049
  310SOL     OW 4158   2.622   4.175   0.457 -0.2246 -0.3302  0.4913
  310SOL    HW1 4159   2.637   4.268   0.472 -0.4350  0.1250 -1.7313
  310SOL    HW2 4160   2.654   4.164   0.367 -0.8143 -0.8103  0.3307
  310SOL     MW 4161   2.628   4.186   0.447 -0.0156 -0.0028 -0.0049
  311SOL     OW 4162   0.199   5.026   2.974  0.0303  0.0264 -0.2334
  311SOL    HW1 4163   0.261   5.053   2.906  0.6323 -0.6348  0.0368
  311SOL    HW2 4164   0.157   5.109   2.998  2.5556  1.0712  1.0436
  311SOL     MW 4165   0.202   5.041   2.968 -0.0156 -0.0028 -0.0049
  312SOL     OW 4166   3.273   0.191   2.817 -0.0423 -0.3466 -0.3812
  312SOL    HW1 4167   3.296   0.282   2.836  0.7192 -0.1642 -1.9771
  312SOL    HW2 4168   3.357   0.159   2.785  1.5200  1.4130  1.6735
  312SOL     MW 4169   3.287   0.199   2.815 -0.0156 -0.0028 -0.0049
  313SOL     OW 4170   3.573   0.882   3.011  0.2408 -0.0353  0.8304
  313SOL    HW1 4171   3.604   0.934   3.086 -0.7418  0.1637  1.1124
  313SOL    HW2 4172   3.654   0.870   2.962 -0.1470  0.3789  0.0728
  313SOL     MW 4173   3.588   0.887   3.014 -0.0156 -0.0028 -0.0049
  314SOL     OW 4174   2.770   4.707   0.074  0.2178 -0.0581  0.1869
  314SOL    HW1 4175   2.828   4.782   0.058  0.7188 -0.5936 -0.5410
  314SOL    HW2 4176   2.784   4.694   0.168 -0.4142  0.0534  0.2958
  314SOL     MW 4177   2.780   4.715   0.084 -0.0156 -0.0028 -0.0049
  315SOL     OW 4178   3.525   0.154   2.721  0.3360 -0.4999  0.1786
  315SOL    HW1 4179   3.555   0.139   2.811  0.5414  3.5220  0.9199
  315SOL    HW2 4180   3.541   0.246   2.704 -2.9634 -0.0043 -1.0394
  315SOL     MW 4181   3.531   0.164   2.730 -0.0156 -0.0028 -0.0049
  316SOL     OW 4182   4.754   0.047   0.294  0.8879  0.0064 -0.0354
  316SOL    HW1 4183   4.797   0.125   0.261  0.2981  0.5701  0.4955
  316SOL    HW2 4184   4.814   0.020   0.365  1.5859  2.0617  0.2082
  316SOL     MW 4185   4.768   0.053   0.299 -0.0156 -0.0028 -0.0049
  317SOL     OW 4186   2.383   0.717   2.679  0.3286 -0.2172  0.1774
  317SOL    HW1 4187   2.373   0.787   2.744  0.6461  0.1941 -0.2132
  317SOL    HW2 4188   2.477   0.725   2.665  0.3531  0.9481  0.8225
  317SOL     MW 4189   2.394   0.728   2.686 -0.0156 -0.0028 -0.0049
  318SOL     OW 4190   4.498   4.945   2.850 -0.5980  0.0024 -0.0587
  318SOL    HW1 4191   4.416   4.994   2.857 -0.3372  0.9467 -2.4902
  318SOL    HW2 4192   4.565   5.012   2.866  0.4870 -1.5069  2.4010
  318SOL     MW 4193   4.496   4.960   2.853 -0.0156 -0.0028 -0.0049
  319SOL     OW 4194   0.190   3.988   2.564 -0.0174 -0.1009  0.0174
  319SOL    HW1 4195   0.220   4.056   2.503  0.4106  0.8127  1.2021
  319SOL    HW2 4196   0.245   3.913   2.543 -0.5565 -0.2511 -0.9025
  319SOL     MW 4197   0.201   3.987   2.553 -0.0156 -0.0028 -0.0049
  320SOL     OW 4198   1.628   3.399   0.223 -0.5343 -0.1082  0.2712
  320SOL    HW1 4199   1.555   3.337   0.216 -1.6946  1.3697 -4.6745
  320SOL    HW2 4200   1.698   3.343   0.190 -1.4719 -1.4654  0.4983
  320SOL     MW 4201   1.627   3.384   0.218 -0.0156 -0.0028 -0.0049
  321SOL     OW 4202   4.286   4.694   2.925 -0.1877  0.5009 -0.9042
  321SOL    HW1 4203   4.349   4.700   2.853 -0.2615  0.7955 -0.9453
  321SOL    HW2 4204   4.236   4.617   2.901 -1.0737  0.6130  0.4689
  321SOL     MW 4205   4.288   4.685   2.913 -0.0156 -0.0028 -0.0049
  322SOL     OW 4206   2.974   4.908   0.047 -1.0589  0.3664 -0.4983
  322SOL    HW1 4207   2.957   4.999   0.023  0.1132  0.9478  0.7294
  322SOL    HW2 4208   3.063   4.904   0.082 -0.7434 -0.2589 -1.3590
  322SOL     MW 4209   2.984   4.919   0.049 -0.0156 -0.0028 -0.0049
  323SOL     OW 4210   4.298   3.897   2.713  0.1145  0.5597 -0.0192
  323SOL    HW1 4211   4.377   3.863   2.671 -0.1628 -1.1868  0.7954
  323SOL    HW2 4212   4.326   3.912   2.803  0.5646  0.5642 -0.1567
  323SOL     MW 4213   4.313   3.895   2.719 -0.0156 -0.0028 -0.0049
  324SOL     OW 4214   3.046   0.527   2.947  0.0455 -0.2516  0.0543
  324SOL    HW1 4215   3.040   0.508   2.853  0.8341  3.5381 -0.9393
  324SOL    HW2 4216   2.970   0.483   2.986  1.4719 -3.5846 -0.5335
  324SOL     MW 4217   3.035   0.518   2.940 -0.0156 -0.0028 -0.0049
  325SOL     OW 4218   4.683   0.733   0.028 -0.2659  0.1422 -0.2907
  325SOL    HW1 4219   4.733   0.652   0.023 -0.2691  0.0383  1.0208
  325SOL    HW2 4220   4.645   0.731   0.116  1.4631  0.1656  0.4941
  325SOL     MW 4221   4.685   0.722   0.039 -0.0156 -0.0028 -0.0049
  326SOL     OW 4222   4.772   2.706   0.164  0.0898 -0.0712 -0.2120
  326SOL    HW1 4223   4.837   2.692   0.232  1.0007  0.3913 -0.9729
  326SOL    HW2 4224   4.811   2.774   0.109 -0.1915  0.4955  0.2822
  326SOL     MW 4225   4.785   2.713   0.166 -0.0156 -0.0028 -0.0049
  327SOL     OW 4226   1.569   1.784   2.994  0.0688 -0.0298 -0.0309
  327SOL    HW1 4227   1.616   1.724   2.936 -1.8474 -0.6043 -1.1034
  327SOL    HW2 4228   1.500   1.830   2.945 -1.1589 -0.5541  1.1526
  327SOL     MW 4229   1.566   1.782   2.980 -0.0156 -0.0028 -0.0049
  328SOL     OW 4230   4.050   0.962   0.053 -0.1704 -0.0455 -0.3103
  328SOL    HW1 4231   4.038   0.899  -0.018 -1.8552  0.4340 -0.5011
  328SOL    HW2 4232   4.138   0.997   0.038  1.0526 -2.0004  1.7790
  328SOL     MW 4233   4.060   0.959   0.041 -0.0156 -0.0028 -0.0049
  329SOL     OW 4234   4.522   3.771   2.626 -0.3437  0.2544  0.4995
  329SOL    HW1 4235   4.598   3.808   2.581 -2.1802  2.5707 -0.9052
  329SOL    HW2 4236   4.547   3.754   2.717  0.1326 -0.6848  0.2178
  329SOL     MW 4237   4.535   3.773   2.632 -0.0156 -0.0028 -0.0049
  330SOL     OW 4238   4.622   0.758   2.837  0.0369  0.5018 -0.2172
  330SOL    HW1 4239   4.649   0.761   2.929  1.2257 -0.8694 -0.4854
  330SOL    HW2 4240   4.579   0.843   2.831 -2.4669 -0.5962  0.9981
  330SOL     MW 4241   4.620   0.770   2.848 -0.0156 -0.0028 -0.0049
  331SOL     OW 4242   2.598   0.038   2.855 -0.1452 -0.1218  0.0284
  331SOL    HW1 4243   2.603   0.016   2.948 -0.6378 -1.4760 -0.2434
  331SOL    HW2 4244   2.584   0.132   2.858  0.5004 -0.0414  0.7095
  331SOL     MW 4245   2.597   0.047   2.868 -0.0156 -0.0028 -0.0049
  332SOL     OW 4246   0.436   2.564   0.042 -0.2871  0.0811 -0.0849
  332SOL    HW1 4247   0.483   2.481   0.031 -0.8395 -0.3771  0.9461
  332SOL    HW2 4248   0.417   2.590  -0.048 -0.9756  0.0809  0.0564
  332SOL     MW 4249   0.440   2.556   0.029 -0.0156 -0.0028 -0.0049
  333SOL     OW 4250   2.208   5.070   0.043 -0.8020 -0.5656 -0.0196
  333SOL    HW1 4251   2.244   5.149   0.003  0.7060 -0.2993  1.7052
  333SOL    HW2 4252   2.170   5.024  -0.032  1.3899  0.2804 -1.7428
  333SOL     MW 4253   2.208   5.074   0.028 -0.0156 -0.0028 -0.0049
  334SOL     OW 4254   4.844   2.295   3.000 -0.4035  0.3954  0.0350
  334SOL    HW1 4255   4.875   2.212   2.962  1.0356  0.1134  1.7079
  334SOL    HW2 4256   4.797   2.336   2.928 -0.1712 -0.8585 -0.8586
  334SOL     MW 4257   4.842   2.289   2.986 -0.0156 -0.0028 -0.0049
  335SOL     OW 4258   3.415   4.531   3.037 -0.1259  0.6014  0.1928
  335SOL    HW1 4259   3.466   4.488   3.106  0.9471 -0.0433 -0.9717
  335SOL    HW2 4260   3.324   4.505   3.056 -0.0312 -2.3231 -2.4627
  335SOL     MW 4261   3.409   4.522   3.049 -0.0156 -0.0028 -0.0049
  336SOL     OW 4262   4.313   1.071   0.003 -0.0541  0.1971  0.3607
  336SOL    HW1 4263   4.384   1.049   0.063 -1.6817 -1.8820  1.6821
  336SOL    HW2 4264   4.360   1.042  -0.075  1.6455  0.8169  1.1204
  336SOL     MW 4265   4.328   1.064   0.001 -0.0156 -0.0028 -0.0049
  337SOL     OW 4266   0.348   4.787   2.982 -0.2744  0.1490 -0.0077
  337SOL    HW1 4267   0.297   4.866   2.992 -0.9846 -0.1946 -0.7680
  337SOL    HW2 4268   0.354   4.777   2.887  1.8307 -2.2724  0.2669
  337SOL     MW 4269   0.342   4.796   2.971 -0.0156 -0.0028 -0.0049
  338SOL     OW 4270   5.052   5.021   3.015 -0.6420 -0.4404  0.0691
  338SOL    HW1 4271   4.970   5.026   3.065  0.4166  2.0715  1.7557
  338SOL    HW2 4272   5.028   4.981   2.932  0.5058 -1.6280  0.2766
  338SOL     MW 4273   5.038   5.016   3.011 -0.0156 -0.0028 -0.0049
  339SOL     OW 4274   5.056   2.910   0.364  0.4763 -0.1065 -0.1700
  339SOL    HW1 4275   5.101   2.964   0.299  0.6109  2.1208  1.6513
  339SOL    HW2 4276   5.124   2.921   0.431  1.1325  0.5346 -0.9273
  339SOL     MW 4277   5.071   2.919   0.364 -0.0156 -0.0028 -0.0049
  340SOL     OW 4278   4.802   5.051   0.087  0.0877  0.4295  0.1281
  340SOL    HW1 4279   4.745   4.975   0.090 -0.7655  0.9887 -1.2957
  340SOL    HW2 4280   4.782   5.098   0.168 -0.0334  0.1130  0.2842
  340SOL     MW 4281   4.792   5.047   0.098 -0.0156 -0.0028 -0.0049
  341SOL     OW 4282   4.552   1.899   0.279 -0.8875  0.3350  0.6102
  341SOL    HW1 4283   4.594   1.900   0.193 -1.8140  0.5928  0.1513
  341SOL    HW2 4284   4.619   1.864   0.337  0.1075  2.5357  0.8738
  341SOL     MW 4285   4.566   1.894   0.276 -0.0156 -0.0028 -0.0049
  342SOL     OW 4286   4.047   1.460   2.787  0.1150 -0.4705 -0.3012
  342SOL    HW1 4287   4.107   1.532   2.810 -0.7584  0.7000 -1.5642
  342SOL    HW2 4288   4.058   1.470   2.693  2.3187  0.7897  0.0161
  342SOL     MW 4289   4.057   1.471   2.778 -0.0156 -0.0028 -0.0049
  343SOL     OW 4290   3.736   1.440   0.278 -0.0445  0.7801  0.5414
  343SOL    HW1 4291   3.711   1.495   0.204  0.7952  0.1035 -0.2639
  343SOL    HW2 4292   3.699   1.489   0.351  0.9306  0.0375  1.5807
  343SOL     MW 4293   3.728   1.454   0.278 -0.0156 -0.0028 -0.0049
  344SOL     OW 4294   1.226   4.165   0.127 -0.0986  0.1802 -0.0915
  344SOL    HW1 4295   1.300   4.213   0.088 -1.1665  1.2455 -0.8571
  344SOL    HW2 4296   1.149   4.220   0.115  0.2752  0.8927  0.6680
  344SOL     MW 4297   1.226   4.179   0.121 -0.0156 -0.0028 -0.0049
  345SOL     OW 4298   0.995   3.895   2.717  0.1299 -0.2754  0.1328
  345SOL    HW1 4299   1.024   3.986   2.725  0.0960  0.0961 -2.8646
  345SOL    HW2 4300   1.049   3.853   2.783  2.0169 -0.1078 -1.2210
  345SOL     MW 4301   1.006   3.902   2.727 -0.0156 -0.0028 -0.0049
  346SOL     OW 4302   3.778   1.796   0.442 -0.4120  0.2693  0.2624
  346SOL    HW1 4303   3.731   1.717   0.468 -1.3798  0.6243 -0.3453
  346SOL    HW2 4304   3.852   1.809   0.501  0.5488 -0.8180 -0.6456
  346SOL     MW 4305   3.782   1.787   0.453 -0.0156 -0.0028 -0.0049
  347SOL     OW 4306   4.012   2.476   0.453  0.4566  0.3638 -0.4761
  347SOL    HW1 4307   3.956   2.536   0.502  0.3111 -1.5733  1.8992
  347SOL    HW2 4308   3.982   2.471   0.362  0.0684 -1.7756 -0.2934
  347SOL     MW 4309   4.001   2.483   0.448 -0.0156 -0.0028 -0.0049
  348SOL     OW 4310   3.795   0.663   0.353  0.4953  0.5554  0.1447
  348SOL    HW1 4311   3.870   0.721   0.342  0.3412  0.4098 -2.2844
  348SOL    HW2 4312   3.736   0.728   0.392  1.0060  1.1278 -0.0291
  348SOL     MW 4313   3.797   0.679   0.356 -0.0156 -0.0028 -0.0049
  349SOL     OW 4314   3.072   2.709   0.155 -0.0176 -0.0103  0.2369
  349SOL    HW1 4315   3.060   2.759   0.236  0.6875 -1.1116  1.0623
  349SOL    HW2 4316   2.983   2.684   0.131  0.6979 -1.2854 -1.3031
  349SOL     MW 4317   3.059   2.712   0.163 -0.0156 -0.0028 -0.0049
  350SOL     OW 4318   4.223   0.876   2.705  0.1194  0.0640 -1.4796
  350SOL    HW1 4319   4.159   0.884   2.776 -0.0794  1.8193 -1.8264
  350SOL    HW2 4320   4.187   0.944   2.649 -0.6819  0.9219  0.0006
  350SOL     MW 4321   4.210   0.886   2.707 -0.0156 -0.0028 -0.0049
  351SOL     OW 4322   2.685   4.436   0.434 -0.0591 -0.1028  0.5980
  351SOL    HW1 4323   2.654   4.511   0.485  0.2058  1.5447 -1.5046
  351SOL    HW2 4324   2.631   4.436   0.355  1.8643 -0.8838 -0.8039
  351SOL     MW 4325   2.674   4.446   0.430 -0.0156 -0.0028 -0.0049
  352SOL     OW 4326   4.411   2.183   2.855  0.2781 -1.0849  0.2627
  352SOL    HW1 4327   4.388   2.100   2.897 -0.0219 -3.4089 -3.9529
  352SOL    HW2 4328   4.324   2.216   2.834 -0.7739 -1.9006  2.9219
  352SOL     MW 4329   4.396   2.176   2.858 -0.0156 -0.0028 -0.0049
  353SOL     OW 4330   5.158   3.580   3.025 -0.0859 -0.0143 -0.1171
  353SOL    HW1 4331   5.134   3.491   3.000 -1.6338  0.3401 -0.0013
  353SOL    HW2 4332   5.221   3.571   3.096  0.6943 -0.7914 -0.8742
  353SOL     MW 4333   5.163   3.567   3.031 -0.0156 -0.0028 -0.0049
  354SOL     OW 4334   0.237   4.534   0.021  0.0048 -1.2598 -0.4914
  354SOL    HW1 4335   0.278   4.616  -0.008  1.0664 -2.2209 -1.8727
  354SOL    HW2 4336   0.147   4.537  -0.013  0.8518  0.0214 -2.8419
  354SOL     MW 4337   0.230   4.545   0.012 -0.0156 -0.0028 -0.0049
  355SOL     OW 4338   3.820   0.423   0.552 -0.0688  0.1225  0.0754
  355SOL    HW1 4339   3.726   0.410   0.556 -0.0166 -0.1223  0.6607
  355SOL    HW2 4340   3.826   0.512   0.520  1.6678  0.1182  0.2443
  355SOL     MW 4341   3.809   0.433   0.548 -0.0156 -0.0028 -0.0049
  356SOL     OW 4342   4.158   1.710   2.862 -0.1994  0.7301 -0.2829
  356SOL    HW1 4343   4.155   1.762   2.942  1.3567  2.0337 -1.0099
  356SOL    HW2 4344   4.251   1.722   2.845  0.3551 -0.1108  1.7905
  356SOL     MW 4345   4.170   1.718   2.870 -0.0156 -0.0028 -0.0049
  357SOL     OW 4346   3.632   0.160   2.973 -0.3311 -0.1129  0.0322
  357SOL    HW1 4347   3.647   0.254   2.971  0.8921 -0.2792  0.2668
  357SOL    HW2 4348   3.724   0.134   2.983  0.3085  2.7079  3.0748
  357SOL     MW 4349   3.646   0.169   2.974 -0.0156 -0.0028 -0.0049
  358SOL     OW 4350   2.821   0.405   3.028  0.1168  0.3626 -0.1188
  358SOL    HW1 4351   2.878   0.354   2.970  0.6398  1.4158 -0.5566
  358SOL    HW2 4352   2.823   0.364   3.114 -0.9030  2.4541  0.9865
  358SOL     MW 4353   2.829   0.393   3.032 -0.0156 -0.0028 -0.0049
  359SOL     OW 4354   4.447   1.344   0.292 -0.8284  0.1900 -0.0019
  359SOL    HW1 4355   4.373   1.401   0.309 -0.1803  0.3685  2.5543
  359SOL    HW2 4356   4.449   1.345   0.196  0.9064 -1.4448 -0.0426
  359SOL     MW 4357   4.438   1.352   0.282 -0.0156 -0.0028 -0.0049
  360SOL     OW 4358   3.491   0.643   2.931  0.5203 -0.3486 -0.0084
  360SOL    HW1 4359   3.512   0.725   2.976 -0.5344  2.1102 -3.5629
  360SOL    HW2 4360   3.464   0.678   2.846  0.2699  0.6668  0.4777
  360SOL     MW 4361   3.490   0.658   2.926 -0.0156 -0.0028 -0.0049
  361SOL     OW 4362   2.312   1.836   2.878 -0.3694 -0.0671  0.1328
  361SOL    HW1 4363   2.353   1.887   2.808 -0.1560 -1.5971 -0.9203
  361SOL    HW2 4364   2.305   1.901   2.948 -1.1362 -0.1481  0.1347
  361SOL     MW 4365   2.317   1.851   2.878 -0.0156 -0.0028 -0.0049
  362SOL     OW 4366   4.013   2.268   3.035  0.0922  0.0987 -0.9385
  362SOL    HW1 4367   3.978   2.344   2.988 -0.0209  1.1293  0.7390
  362SOL    HW2 4368   3.933   2.224   3.061  0.9390 -0.2905  1.2134
  362SOL     MW 4369   3.998   2.273   3.032 -0.0156 -0.0028 -0.0049
  363SOL     OW 4370   0.565   4.459   0.041  0.0348 -0.5889  0.1947
  363SOL    HW1 4371   0.500   4.513   0.086 -1.7895 -1.7734 -0.8844
  363SOL    HW2 4372   0.599   4.398   0.106  0.5666 -0.8610 -0.3401
  363SOL     MW 4373   0.561   4.458   0.056 -0.0156 -0.0028 -0.0049
  364SOL     OW 4374   3.171   1.029   3.041 -0.3787  0.1959 -0.4283
  364SOL    HW1 4375   3.109   0.961   3.012 -0.5487  0.6023 -1.0381
  364SOL    HW2 4376   3.127   1.103   2.999 -2.4288 -0.6766  0.0479
  364SOL     MW 4377   3.157   1.030   3.031 -0.0156 -0.0028 -0.0049
  365SOL     OW 4378   4.366   0.449   2.861 -0.6593 -0.2455 -0.3416
  365SOL    HW1 4379   4.358   0.512   2.789 -0.4956 -0.3918 -0.4863
  365SOL    HW2 4380   4.359   0.503   2.940  0.0786  0.7953 -0.9557
  365SOL     MW 4381   4.364   0.465   2.862 -0.0156 -0.0028 -0.0049
  366SOL     OW 4382   1.596   4.138   2.844 -0.2160  0.6072 -0.3049
  366SOL    HW1 4383   1.688   4.121   2.866 -0.0245  0.5814 -1.1084
  366SOL    HW2 4384   1.558   4.052   2.826 -2.4438  1.2580  0.9659
  366SOL     MW 4385   1.603   4.125   2.845 -0.0156 -0.0028 -0.0049
  367SOL     OW 4386   1.364   4.020   2.614 -0.1858  0.4337  0.0765
  367SOL    HW1 4387   1.398   3.947   2.666 -1.8538 -0.1183  0.4446
  367SOL    HW2 4388   1.306   3.973   2.554  2.4212 -0.7915 -1.6880
  367SOL     MW 4389   1.361   4.004   2.613 -0.0156 -0.0028 -0.0049
  368SOL     OW 4390   4.079   2.776   0.640  0.0715  0.1984  0.8075
  368SOL    HW1 4391   4.108   2.766   0.550 -1.2933  0.3669  0.3266
  368SOL    HW2 4392   4.151   2.735   0.687 -0.7817 -0.5825  1.4784
  368SOL     MW 4393   4.092   2.770   0.634 -0.0156 -0.0028 -0.0049
  369SOL     OW 4394   0.366   3.521   2.907 -0.3646  0.1016 -0.9321
  369SOL    HW1 4395   0.452   3.554   2.932 -1.6182  1.1700  2.6142
  369SOL    HW2 4396   0.388   3.442   2.857  2.9383  0.7934 -0.8149
  369SOL     MW 4397   0.380   3.515   2.904 -0.0156 -0.0028 -0.0049
  370SOL     OW 4398   1.756   3.623   0.216  0.3584  0.0642  0.2752
  370SOL    HW1 4399   1.697   3.548   0.215 -0.9997  1.1022 -0.2612
  370SOL    HW2 4400   1.700   3.700   0.220 -0.9547 -0.8819  0.9474
  370SOL     MW 4401   1.741   3.623   0.216 -0.0156 -0.0028 -0.0049
  371SOL     OW 4402   3.323   0.985   0.239  0.0392 -0.2036  0.1948
  371SOL    HW1 4403   3.275   0.979   0.156  0.0994  0.0483  0.1439
  371SOL    HW2 4404   3.313   1.076   0.264  1.2728 -0.2317  0.8277
  371SOL     MW 4405   3.315   0.996   0.231 -0.0156 -0.0028 -0.0049
  372SOL     OW 4406   3.252   0.313   0.135  0.0685 -0.4807 -0.4495
  372SOL    HW1 4407   3.262   0.333   0.042 -1.2022  2.7811 -0.0285
  372SOL    HW2 4408   3.333   0.268   0.160 -0.9761 -1.2407  1.8622
  372SOL     MW 4409   3.264   0.310   0.126 -0.0156 -0.0028 -0.0049
  373SOL     OW 4410   0.649   4.775   2.381  0.0765 -0.0186  0.0435
  373SOL    HW1 4411   0.639   4.833   2.305  0.3874 -3.3332 -2.7831
  373SOL    HW2 4412   0.730   4.730   2.359 -0.6103 -1.1484 -0.2551
  373SOL     MW 4413   0.658   4.777   2.368 -0.0156 -0.0028 -0.0049
  374SOL     OW 4414   2.348   4.875   0.205  0.6066  0.5109 -0.1435
  374SOL    HW1 4415   2.286   4.941   0.173 -0.0100 -1.0745 -2.5268
  374SOL    HW2 4416   2.415   4.881   0.137  0.5859 -0.4509 -0.2664
  374SOL     MW 4417   2.348   4.884   0.191 -0.0156 -0.0028 -0.0049
  375SOL     OW 4418   4.310   2.265   0.230 -0.0727 -0.1657 -0.5221
  375SOL    HW1 4419   4.234   2.243   0.284  0.8327 -0.9396  0.4561
  375SOL    HW2 4420   4.374   2.224   0.287  0.3697  1.6306  0.3719
  375SOL     MW 4421   4.308   2.257   0.244 -0.0156 -0.0028 -0.0049
  376SOL     OW 4422   4.023   0.786   2.904  0.6851  0.1658  0.2925
  376SOL    HW1 4423   3.988   0.697   2.914  1.7641 -0.2375  0.6029
  376SOL    HW2 4424   3.945   0.829   2.869  0.7507  0.8773  0.9948
  376SOL     MW 4425   4.008   0.780   2.901 -0.0156 -0.0028 -0.0049
  377SOL     OW 4426   3.873   0.005   0.098  0.2573 -0.3552 -0.0941
  377SOL    HW1 4427   3.968   0.004   0.090  0.1882  0.6102 -1.1646
  377SOL    HW2 4428   3.857  -0.079   0.143 -1.1665 -0.4960 -0.7918
  377SOL     MW 4429   3.883  -0.007   0.103 -0.0156 -0.0028 -0.0049
  378SOL     OW 4430   3.527   2.163   0.321  0.3483 -0.5725 -0.4091
  378SOL    HW1 4431   3.579   2.084   0.301  0.9752 -1.3551  3.5998
  378SOL    HW2 4432   3.449   2.128   0.364  0.5520 -1.2733 -0.5992
  378SOL     MW 4433   3.524   2.148   0.324 -0.0156 -0.0028 -0.0049
  379SOL     OW 4434   2.954   0.531   2.691  0.1414 -0.2384  0.2060
  379SOL    HW1 4435   2.961   0.626   2.698 -1.9433  0.0192 -0.4961
  379SOL    HW2 4436   2.871   0.530   2.645 -0.1087 -0.6160  0.6463
  379SOL     MW 4437   2.944   0.543   2.686 -0.0156 -0.0028 -0.0049
  380SOL     OW 4438   3.686   2.454   0.174 -0.1369  0.7340 -0.0727
  380SOL    HW1 4439   3.779   2.478   0.184 -0.7860  2.6131  2.4500
  380SOL    HW2 4440   3.658   2.466   0.265 -1.0923  2.9337 -0.5894
  380SOL     MW 4441   3.695   2.458   0.187 -0.0156 -0.0028 -0.0049
  381SOL     OW 4442   2.010   1.924   3.062  0.6676 -0.5954 -0.3146
  381SOL    HW1 4443   1.935   1.885   3.108  0.4004  0.0683 -0.1767
  381SOL    HW2 4444   1.978   1.940   2.973 -0.9775 -1.4854  0.0693
  381SOL     MW 4445   1.996   1.921   3.056 -0.0156 -0.0028 -0.0049
  382SOL     OW 4446   4.147   2.812   0.366 -0.0460  0.7381 -0.1203
  382SOL    HW1 4447   4.117   2.855   0.286  1.9819  2.0321 -0.2261
  382SOL    HW2 4448   4.226   2.768   0.335 -0.1247  1.6253 -1.6817
  382SOL     MW 4449   4.153   2.812   0.352 -0.0156 -0.0028 -0.0049
  383SOL     OW 4450   2.273   1.976   0.059  0.5391  0.4743  0.1454
  383SOL    HW1 4451   2.284   1.938   0.146  0.3347 -0.4308 -0.2058
  383SOL    HW2 4452   2.179   1.968   0.043  0.8013 -0.5715 -1.1105
  383SOL     MW 4453   2.262   1.970   0.068 -0.0156 -0.0028 -0.0049
  384SOL     OW 4454   4.414   0.659   2.696  0.0886  0.1254  0.0047
  384SOL    HW1 4455   4.485   0.680   2.756  0.6556 -1.0526 -0.2273
  384SOL    HW2 4456   4.345   0.726   2.706  0.4884  0.7085 -1.0036
  384SOL     MW 4457   4.414   0.671   2.705 -0.0156 -0.0028 -0.0049
  385SOL     OW 4458   3.465   4.734   0.185  0.2234 -0.3891 -0.4688
  385SOL    HW1 4459   3.416   4.674   0.129 -0.8781 -1.0919  1.1683
  385SOL    HW2 4460   3.521   4.785   0.126  0.9198  0.1749  0.6365
  385SOL     MW 4461   3.466   4.733   0.169 -0.0156 -0.0028 -0.0049
  386SOL     OW 4462   4.356   3.853   2.983 -0.2665 -0.0254  0.0828
  386SOL    HW1 4463   4.408   3.898   3.050 -0.6814 -0.3507  0.6251
  386SOL    HW2 4464   4.402   3.772   2.962 -3.0580 -1.1789 -2.2538
  386SOL     MW 4465   4.369   3.848   2.989 -0.0156 -0.0028 -0.0049
  387SOL     OW 4466   2.387   2.012   2.683  0.2821 -0.6506  0.1579
  387SOL    HW1 4467   2.347   1.989   2.599  2.7627  0.8512 -1.5620
  387SOL    HW2 4468   2.479   2.017   2.660  0.5923 -0.6286  1.3521
  387SOL     MW 4469   2.394   2.010   2.669 -0.0156 -0.0028 -0.0049
  388SOL     OW 4470   4.981   4.899   2.766 -0.2409  0.0127  0.2342
  388SOL    HW1 4471   4.939   4.832   2.821 -0.9975 -1.0989 -1.5950
  388SOL    HW2 4472   5.075   4.881   2.773 -0.0367  1.3825  1.2560
  388SOL     MW 4473   4.988   4.888   2.774 -0.0156 -0.0028 -0.0049
  389SOL     OW 4474   4.670   3.474   2.640  0.2909 -0.0763  0.0713
  389SOL    HW1 4475   4.582   3.509   2.652 -0.3312 -1.3485 -0.5193
  389SOL    HW2 4476   4.728   3.539   2.678 -0.1263  0.8871 -0.8964
  389SOL     MW 4477   4.666   3.487   2.646 -0.0156 -0.0028 -0.0049
  390SOL     OW 4478   3.643   1.595   0.073 -0.0667  0.4631 -0.3631
  390SOL    HW1 4479   3.717   1.655   0.078  0.1302  0.1308  1.2095
  390SOL    HW2 4480   3.631   1.568  -0.019 -1.3399 -1.5313  0.3104
  390SOL     MW 4481   3.651   1.599   0.061 -0.0156 -0.0028 -0.0049
  391SOL     OW 4482   3.744   1.090   2.585  0.1108 -0.0444  0.3645
  391SOL    HW1 4483   3.800   1.165   2.562  1.6656 -0.7429  1.6742
  391SOL    HW2 4484   3.658   1.122   2.611 -0.1649 -0.8624  0.4680
  391SOL     MW 4485   3.740   1.104   2.585 -0.0156 -0.0028 -0.0049
  392SOL     OW 4486   3.890   0.520   2.877 -0.2231 -0.1040  0.1917
  392SOL    HW1 4487   3.804   0.495   2.909 -0.5651 -0.9890 -1.3221
  392SOL    HW2 4488   3.875   0.520   2.783 -0.7252  0.5303  0.2698
  392SOL     MW 4489   3.877   0.517   2.869 -0.0156 -0.0028 -0.0049
  393SOL     OW 4490   3.088   1.250   2.882  0.4044 -0.5822 -0.2915
  393SOL    HW1 4491   3.173   1.284   2.856  1.3244 -1.8636  0.9136
  393SOL    HW2 4492   3.041   1.327   2.914 -0.4115 -1.5975  1.0945
  393SOL     MW 4493   3.093   1.265   2.883 -0.0156 -0.0028 -0.0049
   5.17199   5.17199   3.06476
