# Supplementary material for: Resolving liquid-to-glass transitions of water under soft nanoconfinement
Source: Nat Commun. 2026 May 8;17:6224. doi: 10.1038/s41467-026-72955-y (PMC13369869; doi:10.1038/s41467-026-72955-y)
Supplement: Supplementary file 3 — Supplementary Data 1 [file 41467_2026_72955_MOESM3_ESM.zip › 270K/sim1/initial.gro]

Lamellar phy in tip4pice water
 4493
    1phy    C35    1   2.537   1.072   2.093 -0.0424  0.1218 -0.0309
    1phy    C33    2   2.666   1.039   2.154  0.2628 -0.4845 -0.2157
    1phy    C34    3   2.645   0.902   2.223 -0.2473 -0.4559 -0.0556
    1phy    C32    4   2.778   1.033   2.043 -0.4796 -0.2597 -0.2862
    1phy    C31    5   2.919   1.069   2.101 -0.3050 -0.0226 -0.1498
    1phy    C30    6   3.028   1.085   1.999  0.1805 -0.1010 -0.3911
    1phy    C28    7   3.159   1.146   2.053  0.1025 -1.0048 -0.0438
    1phy    C29    8   3.282   1.064   2.006  0.7782 -0.0783 -0.7342
    1phy    C27    9   3.163   1.301   2.013  0.6933  0.2033 -0.2201
    1phy    C26   10   3.237   1.397   2.114  0.4967 -0.0417  0.6228
    1phy    C25   11   3.260   1.543   2.070 -0.0614 -0.1277 -0.1375
    1phy    C23   12   3.362   1.620   2.153  0.0283 -0.1448  0.5212
    1phy    C24   13   3.450   1.712   2.070  0.5268 -0.0321 -0.2744
    1phy    C22   14   3.299   1.694   2.268 -0.0017  0.5219  0.1205
    1phy    C21   15   3.376   1.657   2.396  0.2288  0.2490 -0.2434
    1phy    C20   16   3.307   1.679   2.532 -0.5088 -0.0307  0.1546
    1phy    C18   17   3.366   1.591   2.656 -0.3451  0.2438  0.2137
    1phy    O01   18   3.511   1.597   2.649 -0.5453 -0.4790 -1.1064
    1phy    H01   19   3.545   1.684   2.641  3.6529 -1.7039  0.7741
    1phy    C19   20   3.314   1.672   2.776  0.4498  0.0203 -0.3308
    1phy    C13   21   3.323   1.435   2.656 -0.0237  0.0020  0.0508
    1phy     H3   22   3.213   1.424   2.643  0.0324 -2.3372  0.9802
    1phy    O33   23   3.340   1.374   2.790 -0.7313 -0.5316  0.0231
    1phy    H1B   24   3.421   1.411   2.821 -0.4647 -0.4335 -0.7746
    1phy    C12   25   3.395   1.336   2.548  0.1497 -0.0033 -0.1158
    1phy    O11   26   3.533   1.340   2.560 -0.3817  0.1015 -0.0000
    1phy    H1A   27   3.558   1.423   2.597 -0.9426 -0.3488  1.4925
    2phy    C35   28   4.521   0.778   1.268 -0.0071  0.1461 -0.0345
    2phy    C33   29   4.549   0.921   1.310  0.1875  1.0690 -0.3455
    2phy    C34   30   4.528   0.926   1.464  0.0192 -0.5169  0.1215
    2phy    C32   31   4.696   0.955   1.286 -0.4824  0.3261 -0.2415
    2phy    C31   32   4.734   1.096   1.226 -0.1184  1.1576  0.3576
    2phy    C30   33   4.886   1.105   1.208  0.4919 -0.6691 -0.0015
    2phy    C28   34   4.944   1.236   1.136  1.1645  0.6363  0.5544
    2phy    C29   35   5.026   1.323   1.225 -0.8734  0.6619  0.1435
    2phy    C27   36   5.032   1.193   1.014  0.1844  0.1109 -0.3480
    2phy    C26   37   5.006   1.265   0.881  0.0185 -0.1001 -0.3068
    2phy    C25   38   5.118   1.218   0.781 -0.5019 -0.2491  0.0742
    2phy    C23   39   5.089   1.265   0.636 -0.1196 -0.5163  0.1914
    2phy    C24   40   5.192   1.358   0.575  0.1721 -0.2411  0.0457
    2phy    C22   41   5.075   1.131   0.553 -0.5468 -0.6169 -0.1340
    2phy    C21   42   4.981   1.137   0.430  0.0858  0.3659 -0.3812
    2phy    C20   43   4.971   0.997   0.362  0.1341  0.0828 -0.3375
    2phy    C18   44   4.849   0.966   0.268 -0.1955  0.1775 -0.5632
    2phy    O01   45   4.734   0.926   0.343  0.4441 -0.4135  0.0569
    2phy    H01   46   4.709   1.006   0.385  1.0105 -0.4923  0.5544
    2phy    C19   47   4.909   0.836   0.206  0.2657  0.7476  0.0243
    2phy    C13   48   4.804   1.063   0.149 -0.0601  0.1041  0.1132
    2phy     H3   49   4.740   1.137   0.205 -2.4552 -1.1980 -0.7569
    2phy    O33   50   4.907   1.151   0.108  0.3355  0.6842  0.0115
    2phy    H1B   51   4.993   1.124   0.132  0.9626  2.6220  0.1295
    2phy    C12   52   4.687   1.055   0.049  0.0550 -0.5479  0.2753
    2phy    O11   53   4.724   1.032  -0.082 -0.2729  0.7227  0.1474
    2phy    H1A   54   4.786   1.099  -0.103  2.5793 -0.6570  3.1459
    3phy    C35   55   4.070   0.676   0.668 -0.4824 -0.7643  0.1221
    3phy    C33   56   4.201   0.666   0.757  0.7137  0.3926  0.2946
    3phy    C34   57   4.200   0.798   0.833  0.3294  0.7003  0.1583
    3phy    C32   58   4.206   0.544   0.850 -0.1785 -0.1026  0.6087
    3phy    C31   59   4.345   0.475   0.849  0.3880 -0.5681 -0.3105
    3phy    C30   60   4.351   0.350   0.934 -0.2378  0.1463  0.3147
    3phy    C28   61   4.486   0.308   0.988  0.3617  0.1640  0.0267
    3phy    C29   62   4.528   0.388   1.108  0.1117  0.3103 -0.4741
    3phy    C27   63   4.484   0.158   1.026  0.4356 -0.2193  0.2596
    3phy    C26   64   4.619   0.084   1.023 -0.6488  0.5474  0.4001
    3phy    C25   65   4.613  -0.066   0.993 -0.1381 -0.0253 -0.3294
    3phy    C23   66   4.748  -0.135   1.008  0.0369 -0.3994 -0.0217
    3phy    C24   67   4.749  -0.224   1.132  0.6492 -0.5817 -0.4763
    3phy    C22   68   4.790  -0.229   0.892 -0.0829 -0.6780 -0.1127
    3phy    C21   69   4.850  -0.149   0.771 -0.2887 -0.3056 -0.6140
    3phy    C20   70   4.881  -0.240   0.654  0.0222  0.4957  0.4822
    3phy    C18   71   4.923  -0.172   0.517  0.2768  0.0504 -0.4049
    3phy    O01   72   4.830  -0.061   0.494 -0.0692  0.3159 -0.1616
    3phy    H01   73   4.756  -0.084   0.441 -0.0526  0.5011 -0.2654
    3phy    C19   74   4.904  -0.284   0.414 -0.7846 -0.2765  0.2005
    3phy    C13   75   5.074  -0.107   0.512  0.1094  0.3534 -0.1392
    3phy     H3   76   5.067  -0.023   0.585  0.2834  0.2792 -0.0373
    3phy    O33   77   5.174  -0.178   0.576 -0.6836  0.5110  0.3002
    3phy    H1B   78   5.214  -0.125   0.643  0.9190 -0.0057 -0.1982
    3phy    C12   79   5.132  -0.007   0.410 -0.3490  0.4809 -0.7810
    3phy    O11   80   5.197  -0.076   0.302 -0.0986  0.2009  0.2677
    3phy    H1A   81   5.265  -0.130   0.337  0.7551  0.9549 -0.1652
    4phy    C35   82   1.663   0.049   1.685 -0.4386  0.6268  0.5627
    4phy    C33   83   1.573   0.109   1.580 -0.4798 -0.1778  0.6149
    4phy    C34   84   1.667   0.143   1.464  0.2610 -0.2854  0.5093
    4phy    C32   85   1.453   0.018   1.541 -0.0420  0.1768 -0.7633
    4phy    C31   86   1.319   0.036   1.613 -0.3963 -0.4901  0.6192
    4phy    C30   87   1.214  -0.075   1.590  0.2628 -0.1690  0.9515
    4phy    C28   88   1.065  -0.043   1.619  0.2628  0.2715 -0.1121
    4phy    C29   89   0.999   0.014   1.497  0.0300 -0.1839  0.0560
    4phy    C27   90   1.008  -0.184   1.638  0.1927 -0.6346 -0.1913
    4phy    C26   91   0.899  -0.194   1.744 -0.0521  0.8733  0.1771
    4phy    C25   92   0.854  -0.340   1.774  0.0639 -0.2864  0.1754
    4phy    C23   93   0.720  -0.359   1.848 -0.6267  0.0682 -0.2654
    4phy    C24   94   0.606  -0.391   1.758  0.3865 -0.0571  0.0349
    4phy    C22   95   0.727  -0.479   1.948  0.0353  0.3528  0.0940
    4phy    C21   96   0.795  -0.458   2.082 -0.9223  0.6215 -0.1209
    4phy    C20   97   0.782  -0.578   2.182  0.4758 -0.4270  0.2704
    4phy    C18   98   0.884  -0.588   2.312 -0.0129  1.1256  0.0192
    4phy    O01   99   0.860  -0.468   2.390 -0.3864  0.6746  0.1313
    4phy    H01  100   0.905  -0.473   2.471  1.8563  0.9832 -1.0201
    4phy    C19  101   0.823  -0.710   2.379  0.1346 -0.2311  0.0870
    4phy    C13  102   1.045  -0.610   2.275 -0.0160 -0.6982  0.3095
    4phy     H3  103   1.058  -0.677   2.186 -1.8929  2.1705 -2.3073
    4phy    O33  104   1.119  -0.678   2.378  0.4896 -0.1826 -0.0061
    4phy    H1B  105   1.114  -0.627   2.457 -2.1010 -0.4684  0.0982
    4phy    C12  106   1.122  -0.484   2.223  0.1262 -0.7862 -0.0723
    4phy    O11  107   1.161  -0.384   2.312  0.1042  0.2848 -0.1953
    4phy    H1A  108   1.089  -0.324   2.321 -0.6058 -0.6203  0.2279
    5phy    C35  109   0.385   5.071   1.674  0.4136  0.0057  0.3982
    5phy    C33  110   0.412   5.178   1.781 -0.6463 -0.0854 -0.3702
    5phy    C34  111   0.560   5.168   1.833  0.0433  0.0811  0.3021
    5phy    C32  112   0.371   5.322   1.738  0.8865  0.4921  1.0111
    5phy    C31  113   0.257   5.390   1.824 -0.1794 -0.8636 -0.0716
    5phy    C30  114   0.216   5.525   1.767  0.5002  0.2647  0.1135
    5phy    C28  115   0.088   5.580   1.834  0.1182 -0.1252  0.1484
    5phy    C29  116   0.115   5.728   1.851 -0.0541  0.4064 -0.5810
    5phy    C27  117  -0.036   5.551   1.744  0.0450 -0.0662 -0.3055
    5phy    C26  118  -0.168   5.570   1.818 -0.2875  0.1997  0.9264
    5phy    C25  119  -0.297   5.527   1.737 -0.0051  0.3518  0.0152
    5phy    C23  120  -0.421   5.534   1.828  0.8746 -0.0660  0.3025
    5phy    C24  121  -0.516   5.638   1.763  0.6665 -0.3243 -0.1909
    5phy    C22  122  -0.502   5.401   1.836  0.4708  0.9544 -0.4793
    5phy    C21  123  -0.496   5.351   1.977 -0.3491  0.2178 -0.0447
    5phy    C20  124  -0.630   5.282   2.014  0.1153 -0.1887  0.5260
    5phy    C18  125  -0.644   5.208   2.157 -0.2522  0.6808  0.4670
    5phy    O01  126  -0.594   5.293   2.267 -0.3548  0.4458 -0.6387
    5phy    H01  127  -0.513   5.334   2.243 -0.5545  1.6489  0.6046
    5phy    C19  128  -0.794   5.210   2.162  0.4439  1.0076  0.3171
    5phy    C13  129  -0.587   5.058   2.174 -0.1205  0.0364 -0.4030
    5phy     H3  130  -0.607   4.998   2.081  1.4025  1.1984 -1.5522
    5phy    O33  131  -0.644   4.981   2.275  0.2947 -0.5425 -0.3420
    5phy    H1B  132  -0.618   5.009   2.361  0.4069  1.7090 -1.0404
    5phy    C12  133  -0.431   5.037   2.197 -0.4854 -0.1868  0.4924
    5phy    O11  134  -0.368   5.086   2.314 -0.2197  0.8223 -0.0954
    5phy    H1A  135  -0.380   5.020   2.379 -3.7562 -0.0679 -1.4215
    6phy    C35  136   0.818   2.270   1.415 -0.5128 -0.2293  0.3003
    6phy    C33  137   0.792   2.180   1.536  0.7681  0.1323 -0.4842
    6phy    C34  138   0.771   2.276   1.653 -0.6261  0.4839  0.1938
    6phy    C32  139   0.671   2.086   1.522  0.0135 -0.0856 -0.1807
    6phy    C31  140   0.698   1.942   1.475 -0.0684 -0.3557  0.1431
    6phy    C30  141   0.568   1.853   1.488  0.4387  0.0830  0.2141
    6phy    C28  142   0.585   1.721   1.414 -0.4445  0.1883 -0.2108
    6phy    C29  143   0.639   1.610   1.504 -0.0391 -0.0270  0.3586
    6phy    C27  144   0.451   1.672   1.358 -0.2306 -0.6678  0.2545
    6phy    C26  145   0.435   1.682   1.203 -0.1506  0.3625 -0.7048
    6phy    C25  146   0.302   1.627   1.147 -0.3783 -0.7164 -0.0602
    6phy    C23  147   0.289   1.626   0.994  0.2691 -0.2023 -0.2916
    6phy    C24  148   0.328   1.501   0.931 -0.2416 -0.4224  0.3431
    6phy    C22  149   0.142   1.653   0.959 -0.1464 -0.1057  0.0302
    6phy    C21  150   0.118   1.742   0.836  0.1221 -0.0435  0.0863
    6phy    C20  151  -0.027   1.762   0.792  0.3361 -0.3771  0.5236
    6phy    C18  152  -0.046   1.877   0.682 -0.0637  0.8619 -0.4121
    6phy    O01  153   0.004   2.004   0.722 -0.8839  0.1638  0.3786
    6phy    H01  154   0.001   2.014   0.815 -1.5507  1.7581  0.2096
    6phy    C19  155  -0.200   1.891   0.677 -0.5073  0.4463  0.3932
    6phy    C13  156   0.015   1.835   0.534 -0.0336  0.1458  0.1724
    6phy     H3  157   0.124   1.821   0.553  0.0998  0.6589 -0.1777
    6phy    O33  158  -0.014   1.709   0.475  0.3500  0.2655  0.0405
    6phy    H1B  159  -0.101   1.705   0.440 -1.0380  0.1608  3.2082
    6phy    C12  160   0.057   1.946   0.430 -0.0580  0.2023 -0.4078
    6phy    O11  161  -0.037   1.982   0.331  0.2884  0.1607 -0.5298
    6phy    H1A  162  -0.050   1.910   0.273  0.3277  1.4509 -2.1994
    7phy    C35  163   0.589   0.200   1.447 -0.3475 -0.0767  0.0669
    7phy    C33  164   0.687   0.287   1.525  0.4071 -0.9836 -0.0171
    7phy    C34  165   0.808   0.329   1.442 -0.6977  0.4464  0.0260
    7phy    C32  166   0.597   0.408   1.568 -0.0960  0.3488 -0.2525
    7phy    C31  167   0.628   0.475   1.707 -0.3445 -0.2941  0.2508
    7phy    C30  168   0.533   0.590   1.723 -0.0165 -0.0478  0.3496
    7phy    C28  169   0.565   0.706   1.823 -0.4088 -0.2504 -0.1467
    7phy    C29  170   0.539   0.840   1.750 -0.0928  0.1138 -0.4423
    7phy    C27  171   0.485   0.714   1.953  0.3682  0.0835  0.7178
    7phy    C26  172   0.486   0.602   2.056  0.1390  1.0324  0.4463
    7phy    C25  173   0.369   0.619   2.158 -0.3054  1.0342  0.6924
    7phy    C23  174   0.343   0.503   2.253  0.0076 -0.6143 -0.0964
    7phy    C24  175   0.427   0.512   2.378 -0.5158 -0.9266  0.1261
    7phy    C22  176   0.198   0.512   2.287  0.3493  0.1064  0.2972
    7phy    C21  177   0.120   0.387   2.320  0.6616 -0.3532  0.3049
    7phy    C20  178  -0.017   0.420   2.387  0.3207  0.1910  0.0779
    7phy    C18  179  -0.125   0.314   2.411 -0.1202  0.1079 -0.4482
    7phy    O01  180  -0.066   0.228   2.499 -0.3343  0.0377  0.6222
    7phy    H01  181  -0.130   0.162   2.516 -0.4729  0.1484  0.5329
    7phy    C19  182  -0.229   0.382   2.498 -0.1386  0.0637 -0.0250
    7phy    C13  183  -0.197   0.250   2.279 -0.5679  0.4834  0.7560
    7phy     H3  184  -0.207   0.325   2.197 -0.2502 -0.0066  0.2590
    7phy    O33  185  -0.339   0.200   2.288 -0.9733  0.0383  0.1711
    7phy    H1B  186  -0.329   0.116   2.328  0.9281 -0.1946 -0.7174
    7phy    C12  187  -0.111   0.135   2.210 -0.4747 -0.2453  0.5764
    7phy    O11  188  -0.116   0.008   2.264  0.2327  0.3982 -0.1455
    7phy    H1A  189  -0.202  -0.008   2.296  0.8202  0.8044  1.7824
    8phy    C35  190   0.470   0.148   1.075 -0.3410  0.1665  0.0601
    8phy    C33  191   0.603   0.220   1.051  0.0439 -0.4804 -0.0560
    8phy    C34  192   0.716   0.135   1.103  0.7412 -0.4353 -0.1484
    8phy    C32  193   0.635   0.234   0.900  0.3122  0.5179 -0.5020
    8phy    C31  194   0.592   0.370   0.831  0.3724  0.6125 -0.2170
    8phy    C30  195   0.583   0.336   0.684 -0.5805  0.1959  0.0362
    8phy    C28  196   0.572   0.463   0.603 -0.5864  0.1816  0.0429
    8phy    C29  197   0.703   0.467   0.525 -0.0204  0.0231 -0.1120
    8phy    C27  198   0.462   0.459   0.496  0.3820  0.3335  0.6840
    8phy    C26  199   0.323   0.521   0.525  0.5241 -0.1526  0.0430
    8phy    C25  200   0.246   0.525   0.391 -0.2721 -0.1566  0.2320
    8phy    C23  201   0.096   0.565   0.394  0.6536  0.2756 -0.3421
    8phy    C24  202   0.063   0.713   0.424  0.1469  0.2720 -0.3260
    8phy    C22  203   0.037   0.526   0.257  0.0622 -0.1177  0.2659
    8phy    C21  204  -0.072   0.417   0.255 -0.1316  0.1509 -0.4655
    8phy    C20  205  -0.102   0.387   0.106  0.3806 -0.3593 -0.2787
    8phy    C18  206  -0.205   0.276   0.059  0.3177 -0.7351 -0.6225
    8phy    O01  207  -0.189   0.156   0.131 -0.6004  0.1896 -0.4716
    8phy    H01  208  -0.098   0.132   0.131 -0.7728 -0.6212 -2.0537
    8phy    C19  209  -0.168   0.239  -0.083 -0.1182  0.7630  0.0221
    8phy    C13  210  -0.362   0.324   0.072 -0.2750  0.2523 -0.1451
    8phy     H3  211  -0.369   0.364   0.176  0.6798 -1.5359  0.6586
    8phy    O33  212  -0.409   0.440   0.000  0.1674  0.0011 -0.1178
    8phy    H1B  213  -0.430   0.406  -0.084  1.5600 -1.0633 -0.0780
    8phy    C12  214  -0.480   0.222   0.102 -0.2780  0.3899  0.3206
    8phy    O11  215  -0.438   0.094   0.142 -0.5519  0.2056 -0.1789
    8phy    H1A  216  -0.351   0.107   0.176 -0.2715  0.4562 -0.9725
    9phy    C35  217   4.822   1.166   2.681 -0.0201  0.0290  0.1782
    9phy    C33  218   4.827   1.266   2.564 -0.0998 -0.1441  0.6218
    9phy    C34  219   4.913   1.384   2.612 -0.0651 -0.4626 -0.0431
    9phy    C32  220   4.871   1.197   2.433 -0.2633 -0.2219 -0.3788
    9phy    C31  221   4.832   1.263   2.299  0.6777 -0.3895  0.0577
    9phy    C30  222   4.879   1.176   2.185  0.0658 -0.0091 -0.0975
    9phy    C28  223   4.826   1.207   2.042  0.1307  0.9209 -0.1487
    9phy    C29  224   4.931   1.276   1.954 -0.0317  0.3889 -0.5240
    9phy    C27  225   4.788   1.071   1.970  0.2948 -0.0759  0.3944
    9phy    C26  226   4.648   1.024   1.999  0.6930  0.0794 -0.8066
    9phy    C25  227   4.621   0.893   1.921 -0.2084 -0.0387  0.1621
    9phy    C23  228   4.488   0.824   1.952  0.4200  0.6427 -0.2991
    9phy    C24  229   4.422   0.779   1.821  0.1305  0.0988  0.1771
    9phy    C22  230   4.519   0.699   2.028 -0.6706  0.1649  0.5627
    9phy    C21  231   4.489   0.710   2.180  0.1787  0.1359  0.4797
    9phy    C20  232   4.536   0.581   2.251  0.3140 -0.4474 -0.8204
    9phy    C18  233   4.524   0.571   2.411  0.4393 -0.0094 -0.5326
    9phy    O01  234   4.390   0.586   2.465 -0.2642 -0.1635  0.0686
    9phy    H01  235   4.344   0.644   2.408  0.2995 -1.1808 -1.4650
    9phy    C19  236   4.550   0.419   2.431 -0.7466  0.1176 -0.0024
    9phy    C13  237   4.622   0.664   2.497  0.0720 -0.3034  0.1115
    9phy     H3  238   4.727   0.648   2.461 -0.3029  1.0793 -1.7648
    9phy    O33  239   4.628   0.618   2.633 -0.2843  0.0074 -0.3812
    9phy    H1B  240   4.565   0.672   2.677  0.5967 -0.0120  0.9649
    9phy    C12  241   4.602   0.820   2.500  0.6682 -0.1427  0.7161
    9phy    O11  242   4.499   0.876   2.570 -0.0786 -0.5427  0.0904
    9phy    H1A  243   4.531   0.884   2.657  3.0259  0.6149 -1.0358
   10phy    C35  244   5.054   1.000   1.551 -0.1284 -0.2663 -0.4863
   10phy    C33  245   5.037   0.861   1.617 -0.2396  0.1382  0.4748
   10phy    C34  246   5.010   0.872   1.764  0.1497  0.2313  0.3333
   10phy    C32  247   4.942   0.759   1.545  0.2413 -0.1952 -1.2609
   10phy    C31  248   4.993   0.657   1.447 -1.0789  0.0701 -0.1809
   10phy    C30  249   4.881   0.569   1.396  0.3730  0.3356 -0.1091
   10phy    C28  250   4.916   0.469   1.282 -0.1702 -0.5112  0.1575
   10phy    C29  251   4.847   0.339   1.309  0.0081  0.1362 -0.1585
   10phy    C27  252   4.862   0.520   1.143  0.4609  0.0224  0.5259
   10phy    C26  253   4.919   0.629   1.047 -0.6365 -0.1125  0.2095
   10phy    C25  254   4.808   0.666   0.942 -0.4503 -0.1679  0.3285
   10phy    C23  255   4.840   0.783   0.845  0.3820  0.0077  0.0628
   10phy    C24  256   4.932   0.749   0.724 -0.6270  0.3018 -0.2012
   10phy    C22  257   4.700   0.824   0.784 -0.6787  0.2440 -1.0031
   10phy    C21  258   4.671   0.973   0.784  0.0904  0.6463 -0.8831
   10phy    C20  259   4.530   1.016   0.738 -0.1886 -0.1335 -0.0914
   10phy    C18  260   4.501   1.175   0.706 -0.7165 -0.2129  0.1636
   10phy    O01  261   4.520   1.258   0.825  0.5906  0.1446  0.0499
   10phy    H01  262   4.529   1.199   0.897  1.1496  0.8784  0.6031
   10phy    C19  263   4.355   1.184   0.672  0.0739 -0.2617 -0.2055
   10phy    C13  264   4.596   1.240   0.593  0.0030  0.4584 -0.3173
   10phy     H3  265   4.692   1.238   0.651 -2.0584  0.2582  3.3935
   10phy    O33  266   4.639   1.156   0.481 -0.3251  0.2004 -0.1087
   10phy    H1B  267   4.570   1.167   0.418 -1.9283 -1.5644  1.2106
   10phy    C12  268   4.635   1.396   0.566  0.5126  0.2948  0.4811
   10phy    O11  269   4.625   1.476   0.680  0.1664 -0.0360 -0.1166
   10phy    H1A  270   4.595   1.436   0.759 -0.7582  2.0496  0.6703
   11phy    C35  271   0.605   1.213   1.676 -0.3146  0.2608  0.4233
   11phy    C33  272   0.747   1.232   1.712  0.2508 -0.0389 -0.6647
   11phy    C34  273   0.826   1.194   1.584  0.4897 -0.3635  0.2204
   11phy    C32  274   0.788   1.375   1.769  0.7004  0.1650  0.6076
   11phy    C31  275   0.793   1.382   1.920  0.1202  0.1478 -0.0482
   11phy    C30  276   0.823   1.524   1.968  0.1988 -0.1749 -0.1168
   11phy    C28  277   0.790   1.531   2.121 -0.6161  0.1580 -0.1364
   11phy    C29  278   0.920   1.535   2.207 -0.2840 -0.2424 -0.3603
   11phy    C27  279   0.702   1.656   2.145 -0.5550  0.3780  0.4040
   11phy    C26  280   0.623   1.681   2.271  0.2327 -0.0395 -0.3060
   11phy    C25  281   0.553   1.807   2.267  0.4794 -0.0445 -0.1265
   11phy    C23  282   0.469   1.836   2.390 -0.3485  0.2658 -0.7495
   11phy    C24  283   0.528   1.939   2.483 -0.1824 -0.0524 -0.3973
   11phy    C22  284   0.329   1.888   2.348 -0.4058  0.1456 -0.0417
   11phy    C21  285   0.217   1.861   2.447  0.3996  0.0759  0.3968
   11phy    C20  286   0.084   1.930   2.414 -0.3026  0.1452 -0.0597
   11phy    C18  287  -0.039   1.942   2.508 -0.0459 -0.0059  0.5139
   11phy    O01  288  -0.004   2.018   2.626 -0.7450  0.3578 -0.4147
   11phy    H01  289  -0.081   2.019   2.680 -0.5067  0.7085 -0.0762
   11phy    C19  290  -0.123   2.051   2.437  0.0659  0.5952  0.8755
   11phy    C13  291  -0.124   1.807   2.545  0.1557  0.4238  0.3421
   11phy     H3  292  -0.138   1.749   2.450  1.1309  1.2180 -0.3121
   11phy    O33  293  -0.258   1.824   2.595 -0.0724  0.2068 -0.1182
   11phy    H1B  294  -0.262   1.875   2.674  0.4693  1.1366 -0.6691
   11phy    C12  295  -0.067   1.711   2.656 -0.4287 -0.5049  0.5721
   11phy    O11  296  -0.072   1.736   2.791  0.0443  0.0028  0.0841
   11phy    H1A  297  -0.040   1.822   2.809 -1.5927  0.1126  3.0742
   12phy    C35  298   1.221   1.334   1.769 -0.0467 -0.2499  0.1976
   12phy    C33  299   1.332   1.366   1.864  0.2696  0.7758  0.1214
   12phy    C34  300   1.411   1.476   1.804 -0.1277 -0.2069 -0.1363
   12phy    C32  301   1.297   1.397   2.005  0.1414 -0.3227  0.1895
   12phy    C31  302   1.256   1.275   2.093 -0.1367 -0.0692  0.6781
   12phy    C30  303   1.240   1.311   2.242  0.3683  0.2077 -0.8797
   12phy    C28  304   1.178   1.195   2.328 -0.1450  0.4784 -0.4000
   12phy    C29  305   1.291   1.098   2.373  0.4763 -0.4732  0.5539
   12phy    C27  306   1.116   1.241   2.461 -0.6165 -0.2516  0.3054
   12phy    C26  307   0.965   1.274   2.483  0.7165  0.1525  0.4038
   12phy    C25  308   0.929   1.260   2.632 -0.2797 -0.5389 -0.2731
   12phy    C23  309   0.792   1.302   2.669  0.0520 -0.3390 -0.8160
   12phy    C24  310   0.731   1.187   2.747 -0.3488 -0.1989 -0.4686
   12phy    C22  311   0.799   1.440   2.744 -0.0918 -0.2813  0.0475
   12phy    C21  312   0.719   1.553   2.675 -0.8143  0.3796 -0.3615
   12phy    C20  313   0.719   1.692   2.738 -0.0920 -0.4643  0.2471
   12phy    C18  314   0.627   1.726   2.865  0.5173 -0.2282 -0.2302
   12phy    O01  315   0.653   1.650   2.990  0.1832 -1.1018  0.1820
   12phy    H01  316   0.739   1.658   3.027 -0.9365  0.0211  2.7641
   12phy    C19  317   0.681   1.863   2.898 -0.0999  0.1186  0.0554
   12phy    C13  318   0.467   1.725   2.843 -0.0767  0.5042  0.4556
   12phy     H3  319   0.436   1.781   2.750 -1.8341 -2.2060 -0.7330
   12phy    O33  320   0.395   1.790   2.947  0.3420 -0.3270 -0.3171
   12phy    H1B  321   0.437   1.768   3.028  0.0001 -1.0537 -0.3288
   12phy    C12  322   0.407   1.581   2.824 -0.1073  0.1533 -0.3179
   12phy    O11  323   0.443   1.493   2.928  0.1509 -0.1781  0.0227
   12phy    H1A  324   0.515   1.532   2.974 -1.0673 -0.0616  1.9151
   13phy    C35  325   0.672   3.136   2.672 -0.2765  0.0833 -0.2241
   13phy    C33  326   0.652   3.165   2.519 -0.1838  0.4367 -0.4130
   13phy    C34  327   0.792   3.185   2.466 -0.0534 -0.1833  0.1495
   13phy    C32  328   0.577   3.050   2.445  1.0091  0.1842 -0.7989
   13phy    C31  329   0.519   3.094   2.312 -0.4426  0.8710 -0.0124
   13phy    C30  330   0.427   2.990   2.247  0.0365 -0.2608 -0.0245
   13phy    C28  331   0.322   3.048   2.150 -0.3446 -0.3209  0.3909
   13phy    C29  332   0.375   3.052   2.006 -0.0178 -0.0221 -0.1585
   13phy    C27  333   0.200   2.957   2.141 -0.1838 -0.4715 -0.2526
   13phy    C26  334   0.078   3.000   2.223 -0.2777  0.3823  0.0135
   13phy    C25  335  -0.041   2.899   2.202  0.2443 -0.2172  0.6188
   13phy    C23  336  -0.170   2.941   2.276 -1.1156  0.3634 -0.1454
   13phy    C24  337  -0.271   2.994   2.168 -1.1763  0.3417  0.4702
   13phy    C22  338  -0.224   2.821   2.368  0.3264 -0.2670  0.4056
   13phy    C21  339  -0.278   2.871   2.500  0.4186 -0.2513 -0.4580
   13phy    C20  340  -0.266   2.770   2.612 -0.3781  0.2546 -0.3816
   13phy    C18  341  -0.307   2.806   2.760  0.1066 -0.0804 -0.3140
   13phy    O01  342  -0.434   2.875   2.775 -0.1041 -0.1137 -0.1199
   13phy    H01  343  -0.420   2.961   2.741 -0.5915  0.0435  0.0578
   13phy    C19  344  -0.328   2.663   2.811 -0.1489 -0.2331 -0.8823
   13phy    C13  345  -0.189   2.891   2.831 -0.4313  0.3562  0.3010
   13phy     H3  346  -0.159   2.975   2.764  1.0922 -0.5422 -0.2064
   13phy    O33  347  -0.061   2.816   2.835  0.0889 -0.8463  0.2032
   13phy    H1B  348  -0.062   2.744   2.896  1.6160 -1.7602 -0.7967
   13phy    C12  349  -0.222   2.969   2.961 -0.0613  0.0089 -0.5203
   13phy    O11  350  -0.139   3.078   2.996  0.0137  0.1844  0.0410
   13phy    H1A  351  -0.063   3.049   3.042 -1.4456 -0.8625  1.9157
   14phy    C35  352   1.159   4.583   0.791  0.5249 -0.3964  0.6852
   14phy    C33  353   1.152   4.430   0.793  0.3736  0.3795 -0.1012
   14phy    C34  354   1.284   4.366   0.826 -0.1787  0.3479 -0.1994
   14phy    C32  355   1.038   4.388   0.888 -0.0821  0.1410  0.6212
   14phy    C31  356   0.992   4.239   0.868  0.7180  0.3902 -0.0546
   14phy    C30  357   0.877   4.200   0.958 -0.1237 -0.0807 -0.4364
   14phy    C28  358   0.850   4.046   0.962 -0.7282  0.2356  0.1641
   14phy    C29  359   0.861   3.991   1.107 -0.0695 -0.3755  0.4362
   14phy    C27  360   0.706   4.020   0.915 -0.5306 -0.0637 -0.4419
   14phy    C26  361   0.677   3.885   0.836 -0.1894  0.2002 -0.4584
   14phy    C25  362   0.541   3.906   0.767 -0.5040  0.3314 -0.1069
   14phy    C23  363   0.478   3.776   0.696 -0.1422  0.2666 -0.0826
   14phy    C24  364   0.391   3.688   0.793 -0.5203  0.1139 -0.4658
   14phy    C22  365   0.408   3.835   0.567 -0.3292 -0.5393  0.2498
   14phy    C21  366   0.394   3.733   0.453 -0.4101 -1.3219 -0.5297
   14phy    C20  367   0.340   3.796   0.329  0.2111  0.1934  0.9217
   14phy    C18  368   0.348   3.716   0.188  1.0122 -0.0243 -0.4191
   14phy    O01  369   0.480   3.724   0.141  0.3503 -0.2316 -0.1051
   14phy    H01  370   0.528   3.782   0.198  0.0428  1.7098 -1.6981
   14phy    C19  371   0.264   3.804   0.092 -0.5008 -0.0421 -0.2600
   14phy    C13  372   0.288   3.557   0.188  0.2420 -0.2806  0.4039
   14phy     H3  373   0.222   3.556   0.279  1.0633 -0.4421  1.0069
   14phy    O33  374   0.189   3.506   0.098  0.2769 -0.0042  0.1082
   14phy    H1B  375   0.227   3.433   0.053  0.9304 -0.0112  0.6637
   14phy    C12  376   0.368   3.436   0.251 -0.6239  0.4811  0.1070
   14phy    O11  377   0.443   3.356   0.165 -0.2933  0.0977 -0.2781
   14phy    H1A  378   0.516   3.405   0.131  1.5671 -0.5246  2.4468
   15phy    C35  379   0.200   4.736   1.747 -0.6265  0.1006 -0.6986
   15phy    C33  380   0.175   4.591   1.712  0.5545  0.4418  0.0593
   15phy    C34  381   0.303   4.539   1.650 -0.1284 -0.3129  0.4088
   15phy    C32  382   0.134   4.496   1.821  0.3905  0.1611 -0.0605
   15phy    C31  383  -0.019   4.516   1.862  0.5497 -0.1559  0.0513
   15phy    C30  384  -0.064   4.395   1.941  0.0191  0.5979 -0.2727
   15phy    C28  385  -0.194   4.421   2.026 -0.3451  0.4502 -0.1277
   15phy    C29  386  -0.302   4.350   1.951 -0.6449  0.1995  0.2206
   15phy    C27  387  -0.195   4.348   2.162  0.3483  0.6010  0.2512
   15phy    C26  388  -0.113   4.429   2.263 -0.3214  0.6917 -0.0737
   15phy    C25  389  -0.123   4.368   2.408  0.4641  1.1752  0.6480
   15phy    C23  390  -0.053   4.446   2.521  0.5323 -0.1913 -0.6350
   15phy    C24  391  -0.154   4.545   2.591 -0.0385  0.1535  0.3531
   15phy    C22  392   0.003   4.345   2.618  0.1878  0.4802 -0.0507
   15phy    C21  393   0.138   4.392   2.675 -0.1473 -0.3006 -0.4098
   15phy    C20  394   0.199   4.285   2.770  0.4476  0.2870 -0.3735
   15phy    C18  395   0.342   4.311   2.847  0.7794 -0.7783 -0.1863
   15phy    O01  396   0.340   4.447   2.888 -0.1051  0.2334  0.0859
   15phy    H01  397   0.315   4.443   2.978  1.4970 -0.7938  0.5372
   15phy    C19  398   0.331   4.230   2.980 -0.5241 -0.0440 -0.3162
   15phy    C13  399   0.488   4.291   2.773 -0.0496  0.3429  0.5424
   15phy     H3  400   0.510   4.182   2.758  0.4662  0.0783  2.7752
   15phy    O33  401   0.597   4.320   2.862 -0.1670  0.7068 -0.0770
   15phy    H1B  402   0.559   4.375   2.928 -0.4725 -0.1334  0.4736
   15phy    C12  403   0.521   4.375   2.642 -0.1385 -0.5363 -0.2446
   15phy    O11  404   0.441   4.375   2.523  1.0008 -0.3334  0.6273
   15phy    H1A  405   0.398   4.458   2.522  0.3047 -0.6019 -2.9589
   16phy    C35  406   4.560   4.006   1.311 -0.4018  0.6242  0.2377
   16phy    C33  407   4.632   4.107   1.402 -0.2857  0.3856 -0.1619
   16phy    C34  408   4.780   4.068   1.420  0.0093 -0.1381  0.1479
   16phy    C32  409   4.616   4.255   1.351  0.0594 -0.3336 -0.1084
   16phy    C31  410   4.635   4.374   1.448 -0.3356 -0.1027  0.4775
   16phy    C30  411   4.614   4.516   1.403  0.1600 -0.3458  0.4880
   16phy    C28  412   4.651   4.621   1.512  0.8205 -0.4270 -0.0406
   16phy    C29  413   4.742   4.731   1.457  0.0798  0.0939  0.0177
   16phy    C27  414   4.528   4.677   1.581  0.1148  0.1460  0.4122
   16phy    C26  415   4.537   4.730   1.721 -0.3907 -0.0793  0.3875
   16phy    C25  416   4.397   4.773   1.758  0.3633 -0.0156 -0.4710
   16phy    C23  417   4.378   4.800   1.907  0.1210 -0.9385  0.0839
   16phy    C24  418   4.258   4.890   1.930 -0.6318 -0.3032  0.2243
   16phy    C22  419   4.365   4.674   1.998 -0.1065  0.7649 -0.0067
   16phy    C21  420   4.436   4.681   2.138 -0.4436  0.3055  0.4574
   16phy    C20  421   4.407   4.555   2.222 -0.1996 -0.0191  0.0055
   16phy    C18  422   4.461   4.546   2.368  0.0635  0.5530 -0.0351
   16phy    O01  423   4.440   4.662   2.448  0.2810  0.4046 -0.1368
   16phy    H01  424   4.371   4.711   2.407  0.9686  0.3481 -1.4151
   16phy    C19  425   4.375   4.431   2.420  0.4953  0.9566 -0.6084
   16phy    C13  426   4.626   4.510   2.366  0.2031  0.1859 -0.2378
   16phy     H3  427   4.646   4.432   2.288 -0.3091  0.8804 -1.0822
   16phy    O33  428   4.659   4.436   2.486 -0.2473 -0.1615  0.5507
   16phy    H1B  429   4.661   4.494   2.560 -1.6466 -0.0796  0.5374
   16phy    C12  430   4.731   4.631   2.337 -0.4258  0.0204 -0.3241
   16phy    O11  431   4.730   4.729   2.438  0.0700 -0.1166  0.0027
   16phy    H1A  432   4.638   4.723   2.455 -0.0622 -0.1586 -0.6890
   17phy    C35  433   3.700   3.012   2.279 -0.3186  0.5124 -0.3042
   17phy    C33  434   3.831   3.000   2.209 -0.3958 -0.1030 -0.2254
   17phy    C34  435   3.828   2.864   2.150 -0.6700  0.0694 -0.1420
   17phy    C32  436   3.844   3.119   2.107  0.5906  0.0670  0.2640
   17phy    C31  437   3.985   3.181   2.078  0.3213 -0.1533 -0.5044
   17phy    C30  438   3.993   3.278   1.960  0.3380 -0.0497 -0.3633
   17phy    C28  439   4.129   3.343   1.955  0.5359  0.5369  0.0461
   17phy    C29  440   4.197   3.288   1.831 -0.7018 -0.7744 -0.2409
   17phy    C27  441   4.121   3.501   1.936  0.1377  1.0019 -0.3283
   17phy    C26  442   4.169   3.563   2.069  0.3730 -0.1175  0.7728
   17phy    C25  443   4.142   3.716   2.070 -0.0421  0.0056 -0.3342
   17phy    C23  444   4.200   3.770   2.201  0.0093 -0.6521  0.0409
   17phy    C24  445   4.287   3.896   2.171 -0.2808  0.2817  0.0054
   17phy    C22  446   4.088   3.808   2.300 -0.6387 -0.1495 -0.4763
   17phy    C21  447   4.126   3.761   2.440 -0.1004 -0.0449 -0.1795
   17phy    C20  448   4.003   3.775   2.533  0.4835 -0.0275  0.0601
   17phy    C18  449   3.994   3.692   2.669  0.0835  0.5144 -0.3976
   17phy    O01  450   4.116   3.678   2.746  0.3178 -0.2443 -0.0132
   17phy    H01  451   4.154   3.762   2.762 -1.4505  0.4555  0.8019
   17phy    C19  452   3.918   3.783   2.763 -0.1967 -0.3463  0.1175
   17phy    C13  453   3.929   3.545   2.651 -0.1002  0.0161  0.6422
   17phy     H3  454   3.830   3.551   2.600  2.0425  0.3710 -4.0134
   17phy    O33  455   3.895   3.495   2.780 -0.1423 -0.0533  0.0282
   17phy    H1B  456   3.968   3.516   2.835  0.1859  1.5350 -0.9319
   17phy    C12  457   4.019   3.422   2.589 -0.5668 -0.3511  0.5060
   17phy    O11  458   4.138   3.382   2.649  0.4004  0.1734 -0.1294
   17phy    H1A  459   4.204   3.445   2.629  1.9383 -0.7755  1.6508
   18phy    C35  460   0.447   2.123   1.217  0.3364  0.0476  0.6613
   18phy    C33  461   0.315   2.163   1.271  0.7895  0.5984 -0.3463
   18phy    C34  462   0.278   2.074   1.384  0.4284  0.3256  0.6593
   18phy    C32  463   0.331   2.305   1.316  0.6464  0.7668  0.1048
   18phy    C31  464   0.218   2.406   1.272 -0.1141  0.7624  0.0400
   18phy    C30  465   0.268   2.539   1.322 -0.6759  0.2255 -0.2553
   18phy    C28  466   0.190   2.667   1.288  0.4542 -0.4522  0.0772
   18phy    C29  467   0.123   2.721   1.412  0.0286  0.0308  0.7870
   18phy    C27  468   0.280   2.783   1.235  0.3964  0.0423 -0.1907
   18phy    C26  469   0.252   2.825   1.090  0.3213  0.6760 -0.6272
   18phy    C25  470   0.345   2.935   1.041  0.0612  0.0315  0.3781
   18phy    C23  471   0.334   2.974   0.890  0.2078  0.0957 -0.1771
   18phy    C24  472   0.387   3.120   0.877 -0.5015  0.4982  0.3133
   18phy    C22  473   0.406   2.871   0.802  0.4268  0.3523  0.0263
   18phy    C21  474   0.368   2.863   0.652 -0.1391  0.8794 -0.5730
   18phy    C20  475   0.458   2.758   0.582  0.5067 -0.0320 -0.3005
   18phy    C18  476   0.416   2.704   0.442 -0.5705  0.3503  0.3264
   18phy    O01  477   0.277   2.720   0.412  0.7543  0.0786 -0.1369
   18phy    H01  478   0.266   2.679   0.328 -0.0276  1.9609 -1.0166
   18phy    C19  479   0.432   2.549   0.473 -1.1203  0.3957  0.0387
   18phy    C13  480   0.494   2.765   0.317 -0.6181  0.5329  0.3733
   18phy     H3  481   0.597   2.787   0.357  0.0460 -1.3821 -0.1678
   18phy    O33  482   0.545   2.676   0.211  0.2140 -0.0834 -0.7303
   18phy    H1B  483   0.476   2.655   0.152  0.7939 -2.0992 -0.7803
   18phy    C12  484   0.481   2.912   0.260  0.2349 -0.1423 -0.2551
   18phy    O11  485   0.409   2.935   0.140  0.4094 -0.0692 -0.3174
   18phy    H1A  486   0.461   2.912   0.066  0.2463  0.0717 -0.4761
   19phy    C35  487   4.608   2.979   1.107  0.4613  0.6096 -0.1126
   19phy    C33  488   4.463   2.967   1.058  0.1354 -0.2073  0.8474
   19phy    C34  489   4.391   2.868   1.151  0.4620  0.4635  0.4663
   19phy    C32  490   4.391   3.101   1.053  0.1799 -0.3303  0.1807
   19phy    C31  491   4.273   3.128   0.964  0.2819 -0.7246 -0.1787
   19phy    C30  492   4.232   3.279   0.975  0.9057 -0.0626 -0.7755
   19phy    C28  493   4.140   3.332   0.866 -0.5408 -0.4227 -0.1929
   19phy    C29  494   4.005   3.383   0.915  0.2119  0.6685  0.0285
   19phy    C27  495   4.216   3.461   0.812 -1.0417 -0.2503 -0.3598
   19phy    C26  496   4.252   3.456   0.665 -0.0833 -0.7229 -0.1509
   19phy    C25  497   4.330   3.585   0.612  0.7018  0.1200 -0.5603
   19phy    C23  498   4.375   3.575   0.464 -0.1545  0.2580  0.7214
   19phy    C24  499   4.305   3.692   0.386  0.1956  0.3000 -0.3372
   19phy    C22  500   4.529   3.564   0.460 -0.0796 -0.5449 -0.0207
   19phy    C21  501   4.577   3.452   0.362 -0.2945 -0.1179 -0.0400
   19phy    C20  502   4.725   3.463   0.313  0.0798  0.0236 -0.6257
   19phy    C18  503   4.773   3.360   0.196  0.3841 -0.2559  0.3436
   19phy    O01  504   4.741   3.227   0.228 -0.2877 -0.9466 -0.6269
   19phy    H01  505   4.767   3.214   0.317 -0.8298  2.1774  0.1087
   19phy    C19  506   4.924   3.366   0.201  0.6012 -0.1908 -0.3000
   19phy    C13  507   4.702   3.398   0.057  0.1918  0.6963  0.5523
   19phy     H3  508   4.592   3.397   0.077 -0.0409 -0.3483 -0.6340
   19phy    O33  509   4.711   3.537   0.013 -0.0754  0.4081 -0.1940
   19phy    H1B  510   4.795   3.547  -0.028  0.9979 -2.5904  0.9588
   19phy    C12  511   4.662   3.308  -0.068  0.4785  0.0266 -0.1620
   19phy    O11  512   4.750   3.310  -0.175  0.5248  0.2552  0.0998
   19phy    H1A  513   4.813   3.379  -0.174  0.6514  0.1573 -0.4693
   20phy    C35  514   3.956   1.121   1.276 -0.4891  0.0673  0.4548
   20phy    C33  515   4.017   1.017   1.190  0.1118  0.6957 -0.8442
   20phy    C34  516   4.063   1.087   1.067  0.3547 -0.3844  0.2356
   20phy    C32  517   4.131   0.937   1.257 -0.4401 -0.2751  0.6923
   20phy    C31  518   4.070   0.799   1.291  0.2899  0.4356  0.0138
   20phy    C30  519   4.154   0.729   1.402 -0.2211  0.7096  0.2533
   20phy    C28  520   4.134   0.578   1.418  0.6086  0.6279 -0.0918
   20phy    C29  521   4.173   0.480   1.306 -0.2462 -0.1464  0.0672
   20phy    C27  522   4.213   0.524   1.541  0.0901  0.1516 -0.3612
   20phy    C26  523   4.135   0.454   1.653  0.0976  0.1419  0.2875
   20phy    C25  524   4.237   0.391   1.751 -0.1001 -0.1623  0.1472
   20phy    C23  525   4.158   0.341   1.874 -0.0277  0.3848  0.0947
   20phy    C24  526   4.167   0.185   1.884 -0.0271  0.0621 -0.1724
   20phy    C22  527   4.218   0.399   2.004 -0.4073 -0.2179 -0.4313
   20phy    C21  528   4.111   0.462   2.098  0.1395 -0.2342  0.1620
   20phy    C20  529   4.149   0.443   2.246  0.7286  0.5915  0.2920
   20phy    C18  530   4.067   0.520   2.362 -0.4733  0.1047  0.6271
   20phy    O01  531   3.930   0.486   2.356 -0.1247  0.3506  0.4652
   20phy    H01  532   3.925   0.393   2.361 -0.6292  0.3461  0.0083
   20phy    C19  533   4.132   0.449   2.481  0.0597 -0.8308  0.4450
   20phy    C13  534   4.088   0.684   2.356  0.2304  0.3491  0.6359
   20phy     H3  535   4.064   0.718   2.252 -0.8291 -0.2625  0.6719
   20phy    O33  536   4.227   0.728   2.366 -0.1735  0.3041 -0.2972
   20phy    H1B  537   4.232   0.814   2.327 -0.0880  0.2727 -0.3556
   20phy    C12  538   3.998   0.773   2.447 -0.5042  0.8025  0.1291
   20phy    O11  539   4.039   0.808   2.570 -0.1911 -0.1684 -0.0773
   20phy    H1A  540   3.969   0.803   2.633  0.1506 -0.7273  0.2632
   21phy    C35  541   0.442   3.621   1.186 -0.0787 -0.3174 -0.4957
   21phy    C33  542   0.436   3.693   1.320  0.5307  0.5430  0.1930
   21phy    C34  543   0.494   3.610   1.427  0.3310 -0.3362  0.2832
   21phy    C32  544   0.488   3.833   1.299 -0.5994 -0.0139  0.5592
   21phy    C31  545   0.403   3.954   1.269 -0.0028 -0.2873  0.1098
   21phy    C30  546   0.483   4.080   1.255 -0.2643 -0.5166 -0.0926
   21phy    C28  547   0.419   4.217   1.231  0.3305 -0.7881  0.2505
   21phy    C29  548   0.393   4.297   1.359 -0.2020  0.3307 -0.0187
   21phy    C27  549   0.509   4.309   1.150  0.2583  0.3958  0.2337
   21phy    C26  550   0.457   4.325   1.005  0.8362  0.0772 -0.2835
   21phy    C25  551   0.512   4.450   0.929 -0.6430  0.3821  0.2486
   21phy    C23  552   0.451   4.467   0.786 -0.5095  0.0427  0.3972
   21phy    C24  553   0.397   4.609   0.776  0.1690  0.1888 -0.0692
   21phy    C22  554   0.564   4.462   0.679 -0.4108  0.4178 -0.2223
   21phy    C21  555   0.574   4.319   0.615  0.8903 -0.2006  0.0819
   21phy    C20  556   0.701   4.301   0.528 -0.7873 -0.1782  0.5023
   21phy    C18  557   0.739   4.174   0.441  0.5128  0.3290  0.0852
   21phy    O01  558   0.693   4.052   0.500  0.0016  0.6655 -0.5367
   21phy    H01  559   0.720   4.052   0.590 -1.1479  0.2600 -0.1768
   21phy    C19  560   0.897   4.166   0.430  0.4737 -0.2473 -0.3707
   21phy    C13  561   0.672   4.187   0.298 -0.3282 -0.1968  0.1566
   21phy     H3  562   0.561   4.195   0.314 -0.7596  1.3008 -2.9727
   21phy    O33  563   0.689   4.310   0.224  0.4952 -0.5111  0.0141
   21phy    H1B  564   0.778   4.339   0.219  0.1147  0.7151 -0.0002
   21phy    C12  565   0.635   4.074   0.197  0.3311  0.0856  0.3849
   21phy    O11  566   0.611   3.948   0.263 -0.3917  0.6315  0.1893
   21phy    H1A  567   0.615   3.969   0.354 -2.1785 -0.5583  0.5925
   22phy    C35  568   2.263   3.860   1.615  0.1716  0.2194 -0.5748
   22phy    C33  569   2.232   4.010   1.647 -0.3237 -0.0889  0.1002
   22phy    C34  570   2.360   4.075   1.690  0.1710  0.2850 -0.3949
   22phy    C32  571   2.191   4.077   1.515  0.4886 -0.3244  0.5741
   22phy    C31  572   2.047   4.061   1.470  0.2649  0.3954  0.1292
   22phy    C30  573   2.028   4.144   1.343 -0.2488 -0.4405 -0.8476
   22phy    C28  574   1.933   4.089   1.230 -0.3866 -0.1318  0.1146
   22phy    C29  575   1.791   4.147   1.243  0.5481 -0.1333 -0.4641
   22phy    C27  576   1.995   4.125   1.091 -0.0358 -0.3875  0.0082
   22phy    C26  577   2.093   4.025   1.031 -0.3017  0.3971 -0.1174
   22phy    C25  578   2.138   4.103   0.900 -0.5234 -0.2460  0.0662
   22phy    C23  579   2.232   4.025   0.806 -0.1281  0.5504 -0.2000
   22phy    C24  580   2.175   3.999   0.664  0.5489 -0.9511 -0.1058
   22phy    C22  581   2.378   4.085   0.812 -0.0876 -0.3420  0.9138
   22phy    C21  582   2.486   3.972   0.800  0.4058  0.1725 -0.4917
   22phy    C20  583   2.628   4.028   0.807 -0.3563  0.3975  0.3702
   22phy    C18  584   2.752   3.928   0.778 -0.8740 -0.1154  0.0813
   22phy    O01  585   2.746   3.809   0.859  0.2328  0.5885 -0.6123
   22phy    H01  586   2.719   3.837   0.944  0.4626  1.3718 -0.7965
   22phy    C19  587   2.875   4.006   0.828 -0.1723  0.4229 -0.2638
   22phy    C13  588   2.763   3.893   0.619 -0.5438  0.4597  0.3661
   22phy     H3  589   2.659   3.877   0.581 -0.4262  0.3690  0.0844
   22phy    O33  590   2.806   3.993   0.522 -0.6735  0.5739 -0.0512
   22phy    H1B  591   2.755   4.072   0.525 -2.9606 -0.8242  0.2107
   22phy    C12  592   2.802   3.747   0.575  1.0102 -0.3578  0.2607
   22phy    O11  593   2.776   3.638   0.663 -0.1877  0.1637  0.2705
   22phy    H1A  594   2.767   3.672   0.750  1.2314  0.9237  0.1588
   23phy    C35  595   2.074   4.249   2.132 -0.3735 -0.7829 -0.2177
   23phy    C33  596   2.138   4.136   2.057 -0.4839 -0.0150 -0.2966
   23phy    C34  597   2.289   4.164   2.041 -0.4518  0.2800 -0.4099
   23phy    C32  598   2.095   3.992   2.109  0.3574  0.1515  0.0189
   23phy    C31  599   1.997   3.921   2.019 -0.0504 -0.0463  0.2265
   23phy    C30  600   1.955   3.779   2.067 -0.2349  0.4322  0.7921
   23phy    C28  601   1.878   3.712   1.952  0.4272  0.1733 -0.1807
   23phy    C29  602   1.963   3.588   1.898 -0.0724 -0.3691 -0.0813
   23phy    C27  603   1.733   3.665   1.976  1.0264 -0.5746 -0.1784
   23phy    C26  604   1.629   3.759   1.912 -0.1219 -0.1329  0.7509
   23phy    C25  605   1.486   3.712   1.903  0.3075  0.5773  0.0365
   23phy    C23  606   1.381   3.815   1.848 -0.4541 -0.0040  0.6224
   23phy    C24  607   1.382   3.814   1.693 -0.3803  0.0330 -0.4916
   23phy    C22  608   1.237   3.763   1.889  0.2404 -0.5460  0.1033
   23phy    C21  609   1.188   3.806   2.028  0.0397  0.4864 -0.3269
   23phy    C20  610   1.039   3.782   2.036  0.1082 -0.1282 -0.7071
   23phy    C18  611   0.955   3.786   2.163  0.0117  0.4718  0.2093
   23phy    O01  612   0.971   3.909   2.239  0.3206  0.1133  0.0218
   23phy    H01  613   1.049   3.954   2.212  0.6217 -1.2613 -1.5373
   23phy    C19  614   0.811   3.785   2.102  0.2379  0.0154 -0.7516
   23phy    C13  615   0.975   3.657   2.262  0.7042  0.1011 -0.4817
   23phy     H3  616   0.975   3.559   2.207  2.1576 -0.1830 -0.0107
   23phy    O33  617   0.869   3.639   2.361 -0.2715  0.4108  0.1724
   23phy    H1B  618   0.794   3.603   2.316  1.0955 -0.6173 -1.3962
   23phy    C12  619   1.109   3.637   2.342 -0.1225 -0.2669  0.0159
   23phy    O11  620   1.132   3.724   2.449  0.2465 -0.7779 -0.1455
   23phy    H1A  621   1.051   3.721   2.497  1.1816 -3.0887  1.5454
   24phy    C35  622   0.211   0.662   1.499 -0.0885 -0.5188  0.1494
   24phy    C33  623   0.264   0.595   1.371 -0.4508  0.3323 -0.5779
   24phy    C34  624   0.409   0.644   1.342  0.1585 -0.1375 -0.3152
   24phy    C32  625   0.284   0.438   1.384  1.0051 -0.4739 -0.0207
   24phy    C31  626   0.152   0.359   1.378 -0.4181  0.7668 -0.3210
   24phy    C30  627   0.154   0.208   1.380 -0.1916 -0.5396  0.1199
   24phy    C28  628   0.021   0.139   1.374  0.0778 -0.5812 -0.0767
   24phy    C29  629  -0.004   0.077   1.239 -0.0252 -0.3770  0.3061
   24phy    C27  630   0.018   0.023   1.473  0.1899  0.2358 -0.0075
   24phy    C26  631  -0.103   0.007   1.567  0.1431  0.0387 -0.5473
   24phy    C25  632  -0.097  -0.120   1.654  0.4338 -0.3926 -0.5390
   24phy    C23  633  -0.195  -0.127   1.775  0.1006  0.4604 -0.1275
   24phy    C24  634  -0.344  -0.158   1.738 -0.3478 -0.3332  0.1157
   24phy    C22  635  -0.153  -0.234   1.879  0.0687  0.3769 -0.4767
   24phy    C21  636  -0.047  -0.198   1.982  0.0450  0.3592  0.2469
   24phy    C20  637  -0.031  -0.294   2.100 -0.1403  0.1193  0.2991
   24phy    C18  638   0.070  -0.266   2.209 -0.1485  0.1984 -1.1860
   24phy    O01  639   0.097  -0.123   2.233 -0.4046 -0.1611 -0.4934
   24phy    H01  640   0.011  -0.086   2.241 -0.1110  0.7098 -1.2489
   24phy    C19  641  -0.007  -0.306   2.340 -0.4858  0.0913 -0.0622
   24phy    C13  642   0.215  -0.350   2.186  0.0953  0.5651 -0.7161
   24phy     H3  643   0.196  -0.452   2.144 -2.3116  0.4033  0.5890
   24phy    O33  644   0.275  -0.384   2.320  0.2709  0.2134  0.1022
   24phy    H1B  645   0.274  -0.312   2.380  2.0985 -0.3782  0.9294
   24phy    C12  646   0.320  -0.280   2.095 -0.0948  0.0132  0.5906
   24phy    O11  647   0.362  -0.156   2.149 -0.0126 -0.4315  0.1607
   24phy    H1A  648   0.286  -0.101   2.146  0.7157  0.5453 -1.0991
   25phy    C35  649   0.870   0.085   0.613  0.5626  0.0943  0.1483
   25phy    C33  650   0.843   0.042   0.466  0.3006 -0.2627  0.4193
   25phy    C34  651   0.830   0.170   0.390 -0.6766 -0.7023 -0.0603
   25phy    C32  652   0.946  -0.049   0.399 -0.2462 -0.5946 -0.4940
   25phy    C31  653   0.933  -0.195   0.457 -0.4194  0.0021  0.2655
   25phy    C30  654   0.986  -0.304   0.357 -0.3293 -0.4349 -0.0484
   25phy    C28  655   0.965  -0.450   0.402 -0.3101 -0.0479 -0.5443
   25phy    C29  656   0.829  -0.497   0.365 -0.0257 -0.0515 -0.0595
   25phy    C27  657   1.072  -0.534   0.326  0.0743 -0.5155 -0.1138
   25phy    C26  658   1.191  -0.582   0.408  0.5504  0.3572 -0.6178
   25phy    C25  659   1.285  -0.671   0.323  0.0263 -0.8271 -0.6828
   25phy    C23  660   1.424  -0.717   0.382  0.1895  0.2384  0.1838
   25phy    C24  661   1.405  -0.847   0.456 -1.0796 -0.5617  0.5169
   25phy    C22  662   1.514  -0.771   0.270 -0.3897 -0.4869 -0.3968
   25phy    C21  663   1.611  -0.673   0.199 -0.3135  0.2787  0.3215
   25phy    C20  664   1.686  -0.753   0.090 -0.1954  0.0545  0.1872
   25phy    C18  665   1.750  -0.678  -0.031 -0.2835 -0.5927 -0.1819
   25phy    O01  666   1.666  -0.570  -0.081 -0.1050 -0.2275  0.0815
   25phy    H01  667   1.578  -0.603  -0.082 -0.0341 -0.5602  1.7947
   25phy    C19  668   1.744  -0.778  -0.149  0.0121 -0.3324  0.2686
   25phy    C13  669   1.890  -0.619   0.024 -0.1143 -0.1512 -0.0052
   25phy     H3  670   1.860  -0.551   0.107 -0.7248 -0.9997  0.4905
   25phy    O33  671   1.986  -0.703   0.099  0.4736  0.1118 -0.5152
   25phy    H1B  672   2.049  -0.754   0.051 -0.3604 -0.7119 -0.7547
   25phy    C12  673   1.961  -0.492  -0.036 -0.4788  0.0213 -0.3916
   25phy    O11  674   1.889  -0.398  -0.122 -0.2240 -0.3972  0.7244
   25phy    H1A  675   1.800  -0.428  -0.128 -0.2667  0.0026 -1.7184
   26phy    C35  676   1.033   4.296   1.909  0.0234 -0.0612 -0.4115
   26phy    C33  677   1.148   4.303   1.806 -0.0925 -0.7175 -0.1576
   26phy    C34  678   1.098   4.224   1.691 -0.0555  0.5601 -0.0055
   26phy    C32  679   1.171   4.444   1.749 -0.7463 -0.2637  0.0280
   26phy    C31  680   1.284   4.514   1.827  0.5661 -0.3478  0.3135
   26phy    C30  681   1.323   4.645   1.758  0.2580  0.1467  0.5696
   26phy    C28  682   1.434   4.712   1.838 -0.2325  0.1645  0.2184
   26phy    C29  683   1.565   4.708   1.762  0.6228 -0.0551 -0.3473
   26phy    C27  684   1.395   4.853   1.892 -0.2759  0.5067  0.5690
   26phy    C26  685   1.476   4.912   2.003 -0.5652 -0.6534  0.4254
   26phy    C25  686   1.460   5.061   2.023  0.2651 -0.1353  0.1121
   26phy    C23  687   1.530   5.127   2.145  0.0960 -0.3926 -0.3797
   26phy    C24  688   1.650   5.205   2.101 -0.2215  0.0699  0.0171
   26phy    C22  689   1.435   5.232   2.204 -0.5320 -0.2411  0.0137
   26phy    C21  690   1.415   5.196   2.350  0.6060 -0.0666 -0.3034
   26phy    C20  691   1.333   5.311   2.418  0.8153  0.4783  0.2439
   26phy    C18  692   1.257   5.274   2.554 -0.8096 -0.0249  0.6539
   26phy    O01  693   1.345   5.188   2.631 -0.3991 -0.2035  0.1174
   26phy    H01  694   1.437   5.202   2.618 -0.0188 -1.7328  0.9989
   26phy    C19  695   1.246   5.407   2.626 -0.0814 -0.1261 -0.1109
   26phy    C13  696   1.121   5.187   2.532 -0.1069 -0.4139 -0.4394
   26phy     H3  697   1.136   5.099   2.464  0.3798 -0.4739 -0.2607
   26phy    O33  698   1.021   5.271   2.471 -0.4830  0.0657  0.6467
   26phy    H1B  699   0.954   5.215   2.435 -0.0111 -0.3328  0.3794
   26phy    C12  700   1.063   5.111   2.661  0.2449 -0.1181  0.3027
   26phy    O11  701   0.976   5.005   2.636 -0.2293  0.0489 -0.2575
   26phy    H1A  702   1.026   4.929   2.659 -1.1582 -0.7858 -0.8826
   27phy    C35  703   1.135   0.719   0.098  0.6663 -0.1743 -0.4878
   27phy    C33  704   1.150   0.726   0.254 -0.7288  0.1862 -0.3133
   27phy    C34  705   1.051   0.834   0.295  0.6512  0.2472 -0.0183
   27phy    C32  706   1.121   0.595   0.334  0.0543 -0.2866 -0.1369
   27phy    C31  707   1.246   0.506   0.365  0.3934  0.3901  0.5344
   27phy    C30  708   1.212   0.361   0.405 -0.1213  0.9593  0.4703
   27phy    C28  709   1.328   0.278   0.474  0.0625  0.2424  0.6473
   27phy    C29  710   1.313   0.280   0.627 -0.1201 -0.5195 -0.0362
   27phy    C27  711   1.319   0.128   0.433 -0.1501 -0.3973 -0.3871
   27phy    C26  712   1.390   0.093   0.302 -0.3709  0.2495  0.3251
   27phy    C25  713   1.408  -0.064   0.277  0.0543  0.2716 -0.0760
   27phy    C23  714   1.439  -0.111   0.135 -0.0618  0.0167  0.3703
   27phy    C24  715   1.591  -0.132   0.124  0.3018  0.7032 -0.1108
   27phy    C22  716   1.357  -0.241   0.112 -0.5069  0.2521  0.5799
   27phy    C21  717   1.316  -0.277  -0.030 -0.5165  0.0622 -0.6113
   27phy    C20  718   1.236  -0.409  -0.027 -0.0348  0.3113 -0.6246
   27phy    C18  719   1.213  -0.485  -0.164 -0.2082 -0.0022 -0.3163
   27phy    O01  720   1.172  -0.387  -0.262  0.4467  0.5507 -0.2126
   27phy    H01  721   1.243  -0.330  -0.285  0.5031  0.3602 -0.5065
   27phy    C19  722   1.099  -0.576  -0.125 -0.5732 -0.0339  0.3191
   27phy    C13  723   1.343  -0.568  -0.220  0.2006  0.2502 -0.2648
   27phy     H3  724   1.423  -0.490  -0.232 -0.0112  0.3181 -1.3596
   27phy    O33  725   1.413  -0.657  -0.138  0.1033 -0.5588  0.4717
   27phy    H1B  726   1.375  -0.743  -0.138 -0.5043 -0.3038 -0.6809
   27phy    C12  727   1.368  -0.605  -0.372  0.5229  0.2326 -0.2160
   27phy    O11  728   1.307  -0.516  -0.469 -0.2006 -0.2538 -0.1252
   27phy    H1A  729   1.363  -0.441  -0.470  1.3895 -1.3985 -0.5709
   28phy    C35  730   1.568   1.662   1.168  0.0102 -0.2353  0.6978
   28phy    C33  731   1.653   1.767   1.110  0.1377 -0.4073  0.3648
   28phy    C34  732   1.619   1.900   1.162 -0.7163  0.0603 -0.4289
   28phy    C32  733   1.803   1.733   1.124 -0.0628  0.2384 -0.0431
   28phy    C31  734   1.881   1.728   0.991 -0.0977  0.1089  0.4945
   28phy    C30  735   2.018   1.666   1.024 -0.1021 -0.0210  0.2252
   28phy    C28  736   2.126   1.698   0.928  0.4912  0.1701  0.5467
   28phy    C29  737   2.263   1.683   0.987  0.4552  0.1822 -0.3852
   28phy    C27  738   2.130   1.631   0.790 -0.1068  0.4707 -0.1560
   28phy    C26  739   2.116   1.721   0.672  0.2792  0.5952  0.3628
   28phy    C25  740   2.187   1.657   0.552  0.4875 -0.1992 -0.5616
   28phy    C23  741   2.151   1.709   0.413 -0.1694  0.1525  0.3523
   28phy    C24  742   2.217   1.838   0.381 -0.1907  0.1603  0.1193
   28phy    C22  743   2.191   1.600   0.312  0.1389 -0.0031  0.5538
   28phy    C21  744   2.107   1.589   0.184  0.2344 -0.4566  0.3609
   28phy    C20  745   2.125   1.466   0.092 -0.0896 -0.7554  0.3710
   28phy    C18  746   1.998   1.444  -0.008 -0.1143  0.3877 -0.4744
   28phy    O01  747   1.868   1.445   0.058  0.1557 -0.1686  0.1015
   28phy    H01  748   1.859   1.510   0.125  0.4969  0.0055 -0.0195
   28phy    C19  749   2.018   1.298  -0.056  0.4500 -0.2221 -0.7114
   28phy    C13  750   1.997   1.547  -0.137 -0.5082  0.4655 -0.3109
   28phy     H3  751   1.995   1.647  -0.087  2.3829  0.7019 -0.4705
   28phy    O33  752   2.122   1.569  -0.206  0.0964 -0.3368 -0.3389
   28phy    H1B  753   2.166   1.652  -0.212  3.8425 -2.2039 -1.7232
   28phy    C12  754   1.870   1.581  -0.227  0.3186 -0.4293  0.2219
   28phy    O11  755   1.744   1.595  -0.166  0.7426 -0.3749 -0.3116
   28phy    H1A  756   1.714   1.514  -0.130 -0.2289  0.3668  0.6585
   29phy    C35  757   1.951   3.129   1.914 -0.1392  0.4972 -0.0401
   29phy    C33  758   1.829   3.042   1.915  0.6858  0.0870  0.5334
   29phy    C34  759   1.752   3.086   2.039 -0.0626  0.1253  0.0105
   29phy    C32  760   1.728   3.080   1.807 -0.0477  0.3334 -0.2784
   29phy    C31  761   1.744   3.024   1.666 -0.0559  0.0870  0.5668
   29phy    C30  762   1.635   3.073   1.578 -0.6370  0.2073 -0.0062
   29phy    C28  763   1.624   3.010   1.437  0.7367 -0.4946 -0.6760
   29phy    C29  764   1.602   2.859   1.430  0.1762 -0.1861  0.1932
   29phy    C27  765   1.508   3.088   1.376 -0.1342  0.4813 -0.0816
   29phy    C26  766   1.532   3.124   1.229  0.2938 -0.0109  0.0356
   29phy    C25  767   1.422   3.215   1.171  0.0430 -0.0250  0.1402
   29phy    C23  768   1.437   3.270   1.029 -0.0151  0.2199  0.3849
   29phy    C24  769   1.295   3.273   0.981  0.2030 -0.1824 -0.2521
   29phy    C22  770   1.487   3.413   1.019 -0.0333 -0.3230  0.2236
   29phy    C21  771   1.599   3.430   0.913 -0.6450 -1.1230 -0.1349
   29phy    C20  772   1.640   3.584   0.904  0.2141  0.1925 -0.2358
   29phy    C18  773   1.774   3.615   0.820  0.2640 -0.5484  0.5341
   29phy    O01  774   1.883   3.526   0.844  0.2942 -0.1152  0.2651
   29phy    H01  775   1.860   3.439   0.816  1.4164 -0.9958  1.9413
   29phy    C19  776   1.828   3.743   0.892 -0.2699  0.0555  0.1186
   29phy    C13  777   1.753   3.635   0.660 -0.8184  0.0365  0.4290
   29phy     H3  778   1.658   3.691   0.642  0.2903  1.3285 -1.9571
   29phy    O33  779   1.835   3.722   0.588 -0.2488  0.3692  0.4540
   29phy    H1B  780   1.919   3.681   0.578 -0.2119  0.9123 -1.9471
   29phy    C12  781   1.702   3.526   0.569 -0.1096  0.1759  0.5014
   29phy    O11  782   1.805   3.461   0.500  0.6521 -0.4049  0.2546
   29phy    H1A  783   1.791   3.485   0.411  2.2349  1.5367  0.4372
   30phy    C35  784   0.770   4.921   1.257 -0.5077 -0.5095  0.0844
   30phy    C33  785   0.643   4.890   1.330  0.1426  0.6109 -0.0744
   30phy    C34  786   0.635   4.984   1.452  0.0916  0.2537  0.7301
   30phy    C32  787   0.513   4.902   1.245 -0.3562  0.4272  0.3959
   30phy    C31  788   0.394   4.825   1.304  0.2367  0.2886 -0.5328
   30phy    C30  789   0.264   4.866   1.232 -0.6890 -0.3874 -0.3333
   30phy    C28  790   0.134   4.789   1.256  0.4588  0.5424 -0.2838
   30phy    C29  791   0.059   4.836   1.376  0.3306  0.6846 -0.2203
   30phy    C27  792   0.040   4.802   1.130 -0.3012  0.0133  0.3636
   30phy    C26  793   0.064   4.701   1.021  0.5925  0.1910  0.3555
   30phy    C25  794  -0.026   4.712   0.898 -0.1411 -0.1151 -0.1411
   30phy    C23  795  -0.041   4.586   0.821  0.5836 -0.5621  0.7988
   30phy    C24  796  -0.168   4.522   0.861  0.6397 -0.8166  0.6709
   30phy    C22  797  -0.047   4.613   0.666 -0.9832  0.1658 -0.0716
   30phy    C21  798   0.079   4.606   0.584 -0.0206 -0.1462  0.3502
   30phy    C20  799   0.042   4.644   0.439  0.0205 -0.0347  0.6486
   30phy    C18  800   0.147   4.732   0.357  0.2935 -0.0893 -1.1286
   30phy    O01  801   0.152   4.864   0.416  0.8836  0.3164  0.3257
   30phy    H01  802   0.096   4.875   0.490 -0.7863 -2.7788 -0.3162
   30phy    C19  803   0.077   4.771   0.227  0.3834 -0.3336 -0.1245
   30phy    C13  804   0.298   4.673   0.352 -0.0541 -0.0176 -0.4652
   30phy     H3  805   0.326   4.662   0.460 -1.5632 -1.2975 -0.1723
   30phy    O33  806   0.309   4.537   0.320 -0.3040  0.1414  0.5425
   30phy    H1B  807   0.285   4.516   0.232  0.0299  1.0753  0.2156
   30phy    C12  808   0.437   4.744   0.330 -0.2260  0.4421 -0.3179
   30phy    O11  809   0.495   4.744   0.202 -0.2369  0.1197 -0.1922
   30phy    H1A  810   0.425   4.740   0.139 -1.7087 -1.0689  1.4150
   31phy    C35  811   0.683   0.438   2.641  0.0393 -0.2803 -0.1673
   31phy    C33  812   0.726   0.346   2.757  0.9774  0.2265 -0.1939
   31phy    C34  813   0.662   0.208   2.745  0.4047 -0.6383 -0.0704
   31phy    C32  814   0.876   0.338   2.778  0.2657 -0.4695 -0.2932
   31phy    C31  815   0.924   0.321   2.920  0.1015  0.5379  0.0121
   31phy    C30  816   1.056   0.246   2.949 -0.1791 -0.1725 -0.1441
   31phy    C28  817   1.120   0.272   3.085 -0.0477  0.4478  0.3346
   31phy    C29  818   1.080   0.163   3.183  0.6206 -0.1778 -0.6190
   31phy    C27  819   1.274   0.256   3.071  0.1187  0.6595  0.0320
   31phy    C26  820   1.335   0.395   3.077 -0.9300  0.3017 -0.5647
   31phy    C25  821   1.477   0.405   3.019 -0.5062  0.0254  0.3010
   31phy    C23  822   1.541   0.543   3.052 -0.2746  0.3093  0.1864
   31phy    C24  823   1.663   0.525   3.150  0.1986  0.1915  0.9376
   31phy    C22  824   1.565   0.622   2.921 -0.2397 -0.5088  0.1551
   31phy    C21  825   1.568   0.773   2.943  0.0181  0.7914 -1.2243
   31phy    C20  826   1.550   0.859   2.820 -0.5929 -0.5137 -0.1140
   31phy    C18  827   1.535   1.020   2.829  0.1035  0.4471 -0.5535
   31phy    O01  828   1.652   1.072   2.892  0.0618  0.3846 -0.0524
   31phy    H01  829   1.649   1.051   2.983  0.0214 -1.2349 -0.4072
   31phy    C19  830   1.549   1.056   2.676  0.1815 -0.1860 -0.2335
   31phy    C13  831   1.402   1.088   2.898 -0.5673 -0.4303  0.1963
   31phy     H3  832   1.312   1.046   2.846  0.7700 -1.9535 -0.9921
   31phy    O33  833   1.389   1.229   2.864  0.2815 -0.6952  0.2165
   31phy    H1B  834   1.474   1.268   2.878  0.3760 -0.8351  0.0269
   31phy    C12  835   1.374   1.074   3.052 -0.4311  0.2648 -0.0785
   31phy    O11  836   1.479   1.120   3.130 -0.2790  0.0806  0.4575
   31phy    H1A  837   1.486   1.213   3.130  1.6546 -0.0292  1.0605
   32phy    C35  838   2.687   0.522   1.901  0.3726 -0.0874 -0.5079
   32phy    C33  839   2.636   0.546   1.761 -0.4853 -0.2074 -0.1869
   32phy    C34  840   2.627   0.412   1.685 -0.1245 -0.2887  0.0991
   32phy    C32  841   2.502   0.617   1.766  0.0974  0.1445  0.6932
   32phy    C31  842   2.458   0.718   1.663  0.4359 -0.2168 -0.2604
   32phy    C30  843   2.321   0.780   1.707  0.1810 -0.4119 -0.0249
   32phy    C28  844   2.281   0.904   1.621  0.2193  0.3718  0.3164
   32phy    C29  845   2.208   0.873   1.494  0.6867  0.2017  0.1691
   32phy    C27  846   2.182   0.988   1.707 -0.5369 -0.2984  0.2824
   32phy    C26  847   2.245   1.100   1.795 -0.1326 -1.1535 -0.4530
   32phy    C25  848   2.140   1.181   1.877  0.4340 -0.0821 -0.5823
   32phy    C23  849   2.214   1.248   1.996  0.5244 -0.1029  0.1235
   32phy    C24  850   2.256   1.397   1.975  0.2383  0.4388  0.2803
   32phy    C22  851   2.130   1.220   2.123  0.0799  0.3802  0.4934
   32phy    C21  852   2.198   1.226   2.259 -0.2185 -0.3066 -0.0842
   32phy    C20  853   2.111   1.230   2.385 -0.1087 -0.1878 -0.3367
   32phy    C18  854   2.164   1.261   2.528  0.4145  0.1075 -0.5904
   32phy    O01  855   2.243   1.378   2.537  0.0820 -0.5260 -0.0540
   32phy    H01  856   2.230   1.411   2.624  0.2268  1.0249 -0.5992
   32phy    C19  857   2.029   1.283   2.597 -0.4089  0.3135 -0.2960
   32phy    C13  858   2.248   1.139   2.592 -0.1604  0.1968 -0.3806
   32phy     H3  859   2.198   1.042   2.569 -1.1706  0.5970  0.0686
   32phy    O33  860   2.243   1.141   2.734 -0.0112  0.0655 -0.1792
   32phy    H1B  861   2.276   1.227   2.753  0.3123  0.5796 -2.6822
   32phy    C12  862   2.394   1.119   2.551 -0.0653  0.1499  0.6386
   32phy    O11  863   2.474   1.014   2.605  0.2759 -0.1440 -0.0218
   32phy    H1A  864   2.420   0.939   2.620  0.7333 -0.0758  2.4309
   33phy    C35  865   1.176   0.381   1.467  0.1994  0.0718  0.3756
   33phy    C33  866   1.236   0.522   1.488 -0.1305  0.3874 -0.2331
   33phy    C34  867   1.317   0.561   1.365  0.2489 -0.0264 -0.0513
   33phy    C32  868   1.133   0.628   1.532 -0.3579 -0.3040  0.0053
   33phy    C31  869   1.153   0.674   1.675 -0.2192  0.0354 -0.0096
   33phy    C30  870   1.023   0.750   1.726  0.1164 -0.7513  0.5280
   33phy    C28  871   1.075   0.814   1.857 -0.7425 -1.2432  0.1657
   33phy    C29  872   1.102   0.967   1.838  0.3241  0.2473 -0.2128
   33phy    C27  873   0.985   0.800   1.979  0.1386 -0.0987 -0.1275
   33phy    C26  874   1.009   0.672   2.065 -0.1234 -0.2122  0.2319
   33phy    C25  875   0.909   0.663   2.179 -0.2028 -0.3136  0.0946
   33phy    C23  876   0.914   0.526   2.255  0.1623  0.1190 -0.1888
   33phy    C24  877   0.943   0.554   2.402  0.3988  0.0150 -0.3367
   33phy    C22  878   0.781   0.447   2.240 -0.2790  0.6190  0.3544
   33phy    C21  879   0.784   0.293   2.250 -0.4805  0.2538 -0.2414
   33phy    C20  880   0.645   0.233   2.282  0.0854  0.0947 -0.6480
   33phy    C18  881   0.630   0.090   2.357  0.0968 -0.2816  0.9381
   33phy    O01  882   0.714   0.079   2.474  0.2364  0.1222  1.0663
   33phy    H01  883   0.790   0.130   2.452 -0.3094  0.1149 -1.0557
   33phy    C19  884   0.483   0.105   2.403 -0.2088 -1.1175 -0.3378
   33phy    C13  885   0.654  -0.038   2.253  0.3210 -0.3834  0.3413
   33phy     H3  886   0.595  -0.025   2.159 -0.3251  0.0474  0.8003
   33phy    O33  887   0.590  -0.158   2.304 -0.7381 -0.0652 -0.1158
   33phy    H1B  888   0.515  -0.178   2.250  0.4390  0.2528 -1.9469
   33phy    C12  889   0.810  -0.072   2.217 -0.2213 -0.6545 -0.3802
   33phy    O11  890   0.884  -0.109   2.331 -0.0239  0.6196  0.6374
   33phy    H1A  891   0.832  -0.183   2.357 -1.4525  1.6758  0.9209
   34phy    C35  892   4.551   3.981   0.666 -0.0419  0.0535  0.0302
   34phy    C33  893   4.681   3.919   0.709  0.0018  0.5718 -0.3312
   34phy    C34  894   4.744   4.033   0.787  0.0055 -0.7688 -0.1535
   34phy    C32  895   4.670   3.794   0.799  0.4529  0.1821  0.2040
   34phy    C31  896   4.760   3.672   0.771 -0.1763 -0.3674 -0.1016
   34phy    C30  897   4.717   3.535   0.819 -0.8367  0.0594  0.0993
   34phy    C28  898   4.819   3.423   0.783  0.6036  0.0561  0.2429
   34phy    C29  899   4.923   3.418   0.898 -0.0913  0.1158 -0.6040
   34phy    C27  900   4.745   3.283   0.798  0.0643 -0.2519 -0.0367
   34phy    C26  901   4.666   3.227   0.671 -0.6011  0.0914 -0.2002
   34phy    C25  902   4.548   3.134   0.706 -0.1470  0.3583  0.9911
   34phy    C23  903   4.515   3.040   0.589 -0.3476  0.3849  0.4192
   34phy    C24  904   4.459   2.915   0.643  0.6644  0.2221 -0.2141
   34phy    C22  905   4.408   3.094   0.492  0.1391 -0.4629  0.0111
   34phy    C21  906   4.377   3.026   0.355  0.5249  0.1821  0.4124
   34phy    C20  907   4.294   3.124   0.263 -0.5747 -0.2686  0.6635
   34phy    C18  908   4.273   3.100   0.108  0.0397  0.3034 -0.3364
   34phy    O01  909   4.393   3.139   0.044 -0.5355  0.8727  0.1857
   34phy    H01  910   4.467   3.104   0.090  0.0897  2.3915  0.4130
   34phy    C19  911   4.161   3.203   0.072  0.1777  0.0118  0.4872
   34phy    C13  912   4.230   2.953   0.058  0.1342  0.1312  0.4971
   34phy     H3  913   4.317   2.889   0.087  1.3576  1.2097 -0.6738
   34phy    O33  914   4.132   2.886   0.137  0.3617  0.9794 -0.0292
   34phy    H1B  915   4.048   2.874   0.095  0.5250 -2.8558  0.4508
   34phy    C12  916   4.234   2.895  -0.090 -0.5941 -0.0686  0.0683
   34phy    O11  917   4.114   2.893  -0.161 -0.6063  0.3438  0.2935
   34phy    H1A  918   4.109   2.979  -0.197  0.8409  0.3418  0.0230
   35phy    C35  919   0.681   0.913   1.312 -0.1067 -0.2567 -0.1542
   35phy    C33  920   0.806   0.825   1.300  0.0490  0.8876 -0.0733
   35phy    C34  921   0.765   0.690   1.233 -0.0264 -0.2069 -0.5218
   35phy    C32  922   0.909   0.876   1.208  0.2951  0.1542  0.0320
   35phy    C31  923   0.995   0.974   1.280 -0.1137 -0.4432  0.4127
   35phy    C30  924   1.106   1.033   1.191 -0.3317  0.0867  0.1338
   35phy    C28  925   1.225   1.116   1.251 -0.1768  0.2046  0.2888
   35phy    C29  926   1.338   1.020   1.275  0.6142 -0.7583  0.0618
   35phy    C27  927   1.283   1.207   1.137  0.1791  0.8263  0.0183
   35phy    C26  928   1.217   1.339   1.100 -0.3233 -0.1521 -0.0581
   35phy    C25  929   1.278   1.403   0.976 -0.5634 -0.0632  0.6592
   35phy    C23  930   1.204   1.520   0.901  0.2472 -0.4698 -0.6040
   35phy    C24  931   1.237   1.660   0.959 -0.2267  0.6484 -0.2140
   35phy    C22  932   1.233   1.511   0.748 -0.6262 -0.2429  0.0024
   35phy    C21  933   1.125   1.554   0.648 -0.0313  0.2262 -0.3449
   35phy    C20  934   1.187   1.588   0.511 -0.0016  0.5948  0.0310
   35phy    C18  935   1.092   1.598   0.388  0.4655  0.3879  0.0912
   35phy    O01  936   1.036   1.464   0.367  0.3693  0.2266  0.3464
   35phy    H01  937   1.099   1.397   0.385  1.1038  0.6170 -0.6906
   35phy    C19  938   1.201   1.619   0.280  0.2513 -0.0402 -0.1023
   35phy    C13  939   0.980   1.714   0.382  0.1096  0.2979  0.5411
   35phy     H3  940   1.015   1.787   0.459  1.1733 -1.5175  1.8729
   35phy    O33  941   0.980   1.804   0.268  0.1482  0.0811  0.1728
   35phy    H1B  942   0.957   1.755   0.191 -1.8476  2.2684 -0.7519
   35phy    C12  943   0.848   1.721   0.461 -0.0080 -0.0702 -0.0650
   35phy    O11  944   0.749   1.632   0.424  0.6875 -0.1236  0.1305
   35phy    H1A  945   0.789   1.570   0.366  1.4170  1.2003 -0.8322
   36phy    C35  946   2.234   2.017   1.159  0.1978 -0.5883  0.3811
   36phy    C33  947   2.161   2.096   1.268 -0.1391 -0.1238 -0.7111
   36phy    C34  948   2.163   2.245   1.243  0.1936  0.2580 -0.5995
   36phy    C32  949   2.020   2.050   1.294  0.4395 -0.2853 -0.6911
   36phy    C31  950   1.969   2.072   1.439  0.4323  0.4050 -0.4639
   36phy    C30  951   1.834   2.002   1.468 -0.1089  0.0570  0.4680
   36phy    C28  952   1.797   1.989   1.618 -0.3701 -0.4318  0.6042
   36phy    C29  953   1.664   2.071   1.631 -0.3551  0.3705 -0.5163
   36phy    C27  954   1.800   1.847   1.673 -0.4059 -0.7155 -0.7415
   36phy    C26  955   1.837   1.830   1.821 -0.1098 -0.6080 -0.0989
   36phy    C25  956   1.814   1.679   1.849 -0.5208 -0.4474  0.2793
   36phy    C23  957   1.823   1.625   1.993 -0.6214  0.2119  0.1414
   36phy    C24  958   1.737   1.502   2.001 -0.2414 -0.3516 -0.4525
   36phy    C22  959   1.964   1.612   2.060 -0.4495 -0.3135 -0.4252
   36phy    C21  960   2.007   1.710   2.169 -0.1792  0.0170 -0.0964
   36phy    C20  961   2.151   1.673   2.199 -0.6312 -0.4239  0.5997
   36phy    C18  962   2.235   1.695   2.329 -0.2442 -0.1582 -0.1341
   36phy    O01  963   2.183   1.610   2.436 -0.9943 -0.0185 -0.5073
   36phy    H01  964   2.215   1.522   2.428 -0.0759  0.0743  1.6156
   36phy    C19  965   2.366   1.629   2.290  0.5060  0.2780  0.4835
   36phy    C13  966   2.255   1.842   2.388 -0.3653 -0.1327 -0.4241
   36phy     H3  967   2.290   1.919   2.315  2.1550  1.1171  1.9206
   36phy    O33  968   2.359   1.849   2.488 -0.2929 -0.2227  0.1139
   36phy    H1B  969   2.370   1.769   2.537 -1.2302 -0.1281  0.5032
   36phy    C12  970   2.142   1.910   2.467 -0.1502  0.1025 -0.2504
   36phy    O11  971   2.098   1.837   2.577  0.0957 -0.1550 -0.3878
   36phy    H1A  972   2.073   1.755   2.537  0.1662  1.2136 -3.5046
   37phy    C35  973   0.239   1.082   1.382 -0.8058  0.1372 -0.2657
   37phy    C33  974   0.271   1.229   1.349 -0.4731 -0.2359 -0.2093
   37phy    C34  975   0.179   1.324   1.423  0.0103 -0.2948  0.1236
   37phy    C32  976   0.421   1.262   1.370  0.0425 -0.2603 -0.2012
   37phy    C31  977   0.492   1.294   1.235  0.2709  0.5176  0.4696
   37phy    C30  978   0.643   1.313   1.260  0.3839  0.0956  0.4298
   37phy    C28  979   0.737   1.346   1.135 -0.6933  0.0426 -0.2666
   37phy    C29  980   0.845   1.437   1.188 -0.2582 -0.0443  0.2840
   37phy    C27  981   0.782   1.220   1.056 -0.1008  0.3791 -0.9315
   37phy    C26  982   0.823   1.245   0.916  1.0748  0.2015 -0.1605
   37phy    C25  983   0.829   1.113   0.841 -0.6628 -0.1467 -0.3224
   37phy    C23  984   0.880   1.118   0.690 -0.1669 -0.4995 -0.1886
   37phy    C24  985   0.916   0.974   0.641 -0.1563 -0.8674  0.3814
   37phy    C22  986   0.771   1.176   0.598  0.3064  0.0176  0.2992
   37phy    C21  987   0.825   1.222   0.460 -0.4501  0.0423  0.1817
   37phy    C20  988   0.728   1.232   0.342 -0.2720 -0.1994  0.0462
   37phy    C18  989   0.773   1.297   0.206 -0.4409 -0.3039  0.5908
   37phy    O01  990   0.819   1.431   0.238 -0.5466 -0.2970 -0.0499
   37phy    H01  991   0.906   1.431   0.271 -0.0339  2.1389 -1.1672
   37phy    C19  992   0.642   1.311   0.131 -0.1944  0.1060 -0.5269
   37phy    C13  993   0.888   1.218   0.124  0.6814  0.7142 -0.0062
   37phy     H3  994   0.978   1.230   0.190 -1.3429 -3.2515  4.0167
   37phy    O33  995   0.884   1.071   0.130 -0.0198 -0.0940 -0.0580
   37phy    H1B  996   0.828   1.039   0.198 -0.7228  0.3932 -0.3830
   37phy    C12  997   0.980   1.283   0.008  0.4928 -0.1578  0.0815
   37phy    O11  998   0.982   1.421  -0.006 -0.2105 -0.0262 -0.4266
   37phy    H1A  999   1.069   1.455  -0.002 -0.6830  1.2942 -0.7805
   38phy    C35 1000   1.360   0.654   2.559  0.5722 -0.8078 -0.4870
   38phy    C33 1001   1.470   0.641   2.459 -0.6583  0.1796 -0.3827
   38phy    C34 1002   1.445   0.515   2.374 -0.0277  0.3039 -0.1114
   38phy    C32 1003   1.482   0.775   2.382 -0.2469 -0.1812 -0.0767
   38phy    C31 1004   1.626   0.816   2.346 -0.1902 -0.3519  0.1966
   38phy    C30 1005   1.620   0.931   2.248 -0.1676 -0.1935  0.3768
   38phy    C28 1006   1.737   1.030   2.257 -0.1441 -0.6196 -0.0826
   38phy    C29 1007   1.843   1.000   2.151  0.5232  0.2114 -0.0290
   38phy    C27 1008   1.676   1.167   2.230 -0.4751 -0.2009 -0.0963
   38phy    C26 1009   1.727   1.277   2.320 -0.2626 -0.6951 -0.0139
   38phy    C25 1010   1.627   1.391   2.332 -0.5856  0.1976  0.1645
   38phy    C23 1011   1.640   1.488   2.449  0.3263 -0.3713  0.0012
   38phy    C24 1012   1.749   1.596   2.438 -0.4695 -0.0623 -0.6515
   38phy    C22 1013   1.501   1.552   2.466 -0.3181 -0.1168 -0.2238
   38phy    C21 1014   1.455   1.593   2.604  0.2924 -0.2678 -0.2910
   38phy    C20 1015   1.315   1.661   2.617 -0.1893  0.0135 -0.4049
   38phy    C18 1016   1.272   1.727   2.757  0.3944 -0.6113  0.4908
   38phy    O01 1017   1.380   1.810   2.799  0.2644 -0.1589  1.0117
   38phy    H01 1018   1.423   1.852   2.726  0.3592 -0.1011  1.1004
   38phy    C19 1019   1.160   1.832   2.716  0.1801  0.1139  0.0466
   38phy    C13 1020   1.214   1.622   2.861 -0.2239 -0.3018 -0.8653
   38phy     H3 1021   1.142   1.555   2.808 -0.3274  0.2529 -1.4426
   38phy    O33 1022   1.136   1.677   2.966  0.4269 -0.8345  0.3205
   38phy    H1B 1023   1.190   1.743   3.005  0.6294 -1.1078  0.5070
   38phy    C12 1024   1.319   1.535   2.941 -0.7329 -0.3004 -0.3194
   38phy    O11 1025   1.267   1.423   3.011 -0.1612  0.0028 -0.1441
   38phy    H1A 1026   1.298   1.340   2.980 -1.1795 -0.2763 -0.4230
   39phy    C35 1027   5.103   3.088   1.748 -0.1982 -0.6231  0.1613
   39phy    C33 1028   5.117   2.942   1.778 -0.1950  0.2857  0.0231
   39phy    C34 1029   5.012   2.873   1.690  0.3674  0.4145 -0.4452
   39phy    C32 1030   5.267   2.888   1.752  0.3848  0.4524  0.2719
   39phy    C31 1031   5.298   2.753   1.817  0.3327 -0.5041  0.2011
   39phy    C30 1032   5.448   2.712   1.783 -0.0626 -0.0650  0.0826
   39phy    C28 1033   5.500   2.592   1.864  0.3290  0.3474 -0.4162
   39phy    C29 1034   5.547   2.481   1.767 -0.1173 -0.4969 -0.3467
   39phy    C27 1035   5.604   2.634   1.973 -0.4939 -0.1427  0.6340
   39phy    C26 1036   5.612   2.538   2.089  0.0542 -0.6807  0.3031
   39phy    C25 1037   5.733   2.567   2.176 -0.3418  0.5518  0.0166
   39phy    C23 1038   5.747   2.494   2.312 -0.3990  0.0106  0.3884
   39phy    C24 1039   5.861   2.394   2.302  0.8380 -0.2485  0.7403
   39phy    C22 1040   5.766   2.593   2.429 -0.0069  0.2464  0.1494
   39phy    C21 1041   5.648   2.623   2.519  0.6695  0.3470 -0.1771
   39phy    C20 1042   5.702   2.719   2.624  0.0672  0.4189 -0.1632
   39phy    C18 1043   5.606   2.776   2.738 -0.0443  0.1741  0.4462
   39phy    O01 1044   5.533   2.669   2.808 -0.1038 -0.1762  0.4227
   39phy    H01 1045   5.453   2.655   2.762 -0.6776  1.3153  0.9170
   39phy    C19 1046   5.699   2.835   2.838 -0.3153 -0.4313 -0.1735
   39phy    C13 1047   5.493   2.886   2.689 -0.4867  0.4077 -0.1078
   39phy     H3 1048   5.544   2.974   2.642 -0.3208  0.2089 -0.3037
   39phy    O33 1049   5.432   2.947   2.800 -0.0310 -0.1068 -0.2919
   39phy    H1B 1050   5.381   3.026   2.789  0.2449 -0.1716 -2.4182
   39phy    C12 1051   5.371   2.843   2.596  0.4101 -0.1791  0.7544
   39phy    O11 1052   5.286   2.751   2.654  0.0218  0.5678 -0.2826
   39phy    H1A 1053   5.250   2.794   2.730  3.3222  0.0056  1.8354
   40phy    C35 1054   2.546   3.917   1.245 -0.3323  0.0099  0.2964
   40phy    C33 1055   2.657   4.006   1.295  0.3514 -0.0383 -0.0203
   40phy    C34 1056   2.782   3.984   1.214  0.0296  0.0081  0.7759
   40phy    C32 1057   2.616   4.155   1.307  0.0751  0.2771  0.7957
   40phy    C31 1058   2.666   4.228   1.438 -0.0091 -0.4979 -0.0818
   40phy    C30 1059   2.569   4.339   1.504 -0.1769 -0.5290 -0.2922
   40phy    C28 1060   2.616   4.414   1.633  0.9822  0.3853  0.1709
   40phy    C29 1061   2.727   4.522   1.604 -0.4428  0.2420  0.0528
   40phy    C27 1062   2.489   4.483   1.690  0.1248 -0.2393  0.8059
   40phy    C26 1063   2.494   4.508   1.844  0.3237 -0.1157  0.0694
   40phy    C25 1064   2.370   4.595   1.890 -0.1962 -0.0075  0.3162
   40phy    C23 1065   2.386   4.636   2.037 -0.0154 -0.1870 -0.2534
   40phy    C24 1066   2.443   4.781   2.046 -0.3199 -0.1722 -0.4164
   40phy    C22 1067   2.254   4.627   2.113  0.1880 -0.0239 -0.6619
   40phy    C21 1068   2.286   4.549   2.243 -0.5764 -0.1656  0.4010
   40phy    C20 1069   2.165   4.554   2.335  0.0845 -0.6322  0.3978
   40phy    C18 1070   2.178   4.509   2.492  0.4208  0.0343  0.9162
   40phy    O01 1071   2.283   4.578   2.559  0.1027  0.2628 -0.0846
   40phy    H01 1072   2.277   4.670   2.543 -0.6271  0.3263  0.4791
   40phy    C19 1073   2.051   4.568   2.550 -0.1630 -0.0381  0.2122
   40phy    C13 1074   2.205   4.358   2.533  0.0961  0.1306  0.4028
   40phy     H3 1075   2.131   4.289   2.485  0.9083 -0.5721  0.1325
   40phy    O33 1076   2.185   4.328   2.670 -0.5298 -0.2842 -0.0325
   40phy    H1B 1077   2.253   4.378   2.711  0.8918 -2.4458  0.4323
   40phy    C12 1078   2.352   4.302   2.492  0.6060 -0.7232  0.4482
   40phy    O11 1079   2.446   4.363   2.573 -0.1148  0.1275 -0.9627
   40phy    H1A 1080   2.431   4.455   2.563  4.3517  1.1993  0.3732
   41phy    C35 1081   1.167   1.788   1.850  0.0584  0.2622 -0.3286
   41phy    C33 1082   1.092   1.863   1.744  0.2982  0.0733 -0.3544
   41phy    C34 1083   0.961   1.792   1.717  0.1819 -0.4376 -0.9835
   41phy    C32 1084   1.073   2.014   1.777  0.1892 -0.0603  0.4225
   41phy    C31 1085   1.199   2.099   1.760 -0.1387  0.1591  0.3356
   41phy    C30 1086   1.161   2.245   1.751 -0.2628  0.0993 -0.2507
   41phy    C28 1087   1.267   2.353   1.771  0.0675  0.2963 -0.2658
   41phy    C29 1088   1.255   2.456   1.662 -0.2269  0.1073 -0.5721
   41phy    C27 1089   1.237   2.437   1.897 -0.2879  0.1870  0.0289
   41phy    C26 1090   1.320   2.385   2.012  0.3107 -0.0708 -0.4030
   41phy    C25 1091   1.290   2.450   2.151 -0.0136  1.3590  0.2286
   41phy    C23 1092   1.411   2.442   2.244  0.7930 -0.5757 -0.2868
   41phy    C24 1093   1.476   2.575   2.277  0.6672 -0.1088 -0.4091
   41phy    C22 1094   1.363   2.385   2.377  0.0670  0.0760  0.0118
   41phy    C21 1095   1.460   2.303   2.465 -0.2608  0.4167  0.5545
   41phy    C20 1096   1.417   2.240   2.595 -0.1968 -0.5677  0.0399
   41phy    C18 1097   1.526   2.174   2.688  0.6748  0.6075  0.1617
   41phy    O01 1098   1.636   2.266   2.701  0.0189 -0.4243  0.0595
   41phy    H01 1099   1.607   2.355   2.706  0.2232 -0.2073 -1.8756
   41phy    C19 1100   1.446   2.158   2.823 -0.0499 -0.1217  0.2548
   41phy    C13 1101   1.579   2.036   2.619  0.3118 -0.3368 -0.6685
   41phy     H3 1102   1.612   2.063   2.515 -1.5509  3.2659 -0.4896
   41phy    O33 1103   1.477   1.940   2.595  0.0164  0.1502 -0.1503
   41phy    H1B 1104   1.419   1.961   2.525 -0.1112  1.1443  0.2431
   41phy    C12 1105   1.706   1.964   2.679 -0.2484  0.0752 -0.1967
   41phy    O11 1106   1.808   2.061   2.702 -0.2655  0.1693 -0.0252
   41phy    H1A 1107   1.772   2.147   2.693 -0.6053  0.3551  2.4328
   42phy    C35 1108   0.620   1.049   2.066  0.1854 -0.2628 -0.2387
   42phy    C33 1109   0.584   1.099   2.208  0.0099  0.0203 -0.3375
   42phy    C34 1110   0.557   1.249   2.215 -0.4163 -0.0089 -0.6019
   42phy    C32 1111   0.485   1.006   2.277 -0.1016 -0.5084 -0.2007
   42phy    C31 1112   0.496   1.000   2.431  0.2751  0.1903  0.1691
   42phy    C30 1113   0.370   0.936   2.494 -0.1968  0.5109 -0.8777
   42phy    C28 1114   0.380   0.935   2.648  0.0910  0.3539  0.5825
   42phy    C29 1115   0.327   1.062   2.717 -0.0497  0.1985 -0.2119
   42phy    C27 1116   0.300   0.806   2.687  0.0935  0.5013  0.4564
   42phy    C26 1117   0.357   0.713   2.787  0.1334  0.7765 -0.2040
   42phy    C25 1118   0.261   0.605   2.831  0.1910  0.4845  0.2449
   42phy    C23 1119   0.331   0.487   2.904 -0.5942  0.0938 -0.7390
   42phy    C24 1120   0.352   0.524   3.053  0.2275  0.5420 -0.0476
   42phy    C22 1121   0.250   0.358   2.907  0.1160 -0.2464  0.2229
   42phy    C21 1122   0.279   0.249   2.808  0.3969  0.0781  0.4926
   42phy    C20 1123   0.175   0.138   2.819  0.2313  0.4372  0.3259
   42phy    C18 1124   0.170   0.025   2.715 -0.1648  0.5624  0.0652
   42phy    O01 1125   0.173   0.082   2.583  0.1177  0.1695 -0.2050
   42phy    H01 1126   0.113   0.152   2.568 -1.6552 -1.2203 -0.0382
   42phy    C19 1127   0.036  -0.039   2.727 -0.3170  0.0334 -0.4189
   42phy    C13 1128   0.295  -0.081   2.731  0.2593  0.2813 -0.0965
   42phy     H3 1129   0.379  -0.025   2.682  0.4556 -1.1396 -1.4524
   42phy    O33 1130   0.358  -0.104   2.859  0.0074  0.0207 -0.1599
   42phy    H1B 1131   0.451  -0.117   2.855 -0.1302 -0.8619 -0.7211
   42phy    C12 1132   0.329  -0.190   2.623  0.0221 -0.2764  0.1665
   42phy    O11 1133   0.275  -0.163   2.495 -0.7394  0.4447  0.1992
   42phy    H1A 1134   0.235  -0.079   2.487 -0.4041  0.7313  1.3818
   43phy    C35 1135   0.299   1.202   1.966 -0.2611 -0.1355 -0.4764
   43phy    C33 1136   0.184   1.109   1.938  0.2726  0.3040 -0.4198
   43phy    C34 1137   0.207   1.047   1.798 -0.4487  0.0091  0.2321
   43phy    C32 1138   0.173   0.996   2.045 -0.1590 -0.4706 -0.4687
   43phy    C31 1139   0.029   0.989   2.102  0.3838 -0.3420  0.2273
   43phy    C30 1140   0.016   0.854   2.172 -0.2937 -0.2499  0.6208
   43phy    C28 1141  -0.107   0.836   2.254 -0.0262  0.9705  0.0036
   43phy    C29 1142  -0.189   0.717   2.196  0.1824  0.0047  0.0821
   43phy    C27 1143  -0.063   0.812   2.397 -0.3990  0.1264 -0.0156
   43phy    C26 1144  -0.150   0.851   2.519 -0.1885  0.5088 -0.2082
   43phy    C25 1145  -0.090   0.790   2.649  0.6243 -0.4897 -0.0794
   43phy    C23 1146  -0.162   0.832   2.776 -0.1181 -0.0379  0.1377
   43phy    C24 1147  -0.247   0.720   2.819 -0.4230 -0.7048  0.2852
   43phy    C22 1148  -0.068   0.850   2.895  0.0635  0.0448 -0.2481
   43phy    C21 1149  -0.031   0.997   2.910  0.3172 -0.8754 -0.6912
   43phy    C20 1150   0.064   1.026   3.029 -0.0331  0.0979 -0.2777
   43phy    C18 1151   0.085   1.174   3.087 -0.6203  0.5182  0.9433
   43phy    O01 1152  -0.037   1.228   3.131 -0.6464  0.0620 -0.4628
   43phy    H01 1153  -0.027   1.318   3.155 -2.1175  0.6527 -1.8850
   43phy    C19 1154   0.167   1.136   3.209  0.2223 -0.7032 -0.1621
   43phy    C13 1155   0.157   1.289   2.993  0.3660  0.4864 -0.0678
   43phy     H3 1156   0.254   1.250   2.951 -0.6742 -1.1608 -1.0625
   43phy    O33 1157   0.208   1.403   3.066  0.0246  0.6083 -0.0827
   43phy    H1B 1158   0.288   1.443   3.036  0.1914  0.4518  0.1484
   43phy    C12 1159   0.081   1.347   2.868 -0.1657  0.5923  0.5821
   43phy    O11 1160  -0.014   1.442   2.896 -0.0640 -0.3998 -0.2964
   43phy    H1A 1161   0.034   1.501   2.951  0.0652 -1.8313  1.2072
   44phy    C35 1162   1.396   1.670   1.506  0.5389  0.8154 -0.7266
   44phy    C33 1163   1.288   1.705   1.404  0.3168 -0.8127 -0.0698
   44phy    C34 1164   1.162   1.625   1.430 -0.1219 -0.5102  0.3390
   44phy    C32 1165   1.270   1.858   1.388  0.6914  0.3325  0.1617
   44phy    C31 1166   1.206   1.909   1.253 -0.3837  0.4083 -0.8724
   44phy    C30 1167   1.213   2.062   1.249 -0.5562 -0.1294 -0.0927
   44phy    C28 1168   1.166   2.128   1.119 -0.3636 -0.0069 -0.1199
   44phy    C29 1169   1.102   2.264   1.137 -0.3650 -0.2088  0.5706
   44phy    C27 1170   1.279   2.131   1.011 -0.0146 -0.0260  0.3775
   44phy    C26 1171   1.270   2.032   0.897 -0.6827  0.1662  0.6741
   44phy    C25 1172   1.378   2.039   0.794  0.0775 -0.2498 -0.1352
   44phy    C23 1173   1.378   1.931   0.681  0.2652  0.0755  0.2366
   44phy    C24 1174   1.293   1.978   0.559 -0.2088  0.1917 -0.2261
   44phy    C22 1175   1.520   1.874   0.646  0.7208 -0.2492 -0.4155
   44phy    C21 1176   1.521   1.739   0.584  0.0246  0.5893  0.2216
   44phy    C20 1177   1.665   1.676   0.567  0.9185 -0.0446  0.1206
   44phy    C18 1178   1.667   1.542   0.489 -0.0944 -0.3637  0.2155
   44phy    O01 1179   1.552   1.458   0.533 -0.1630 -0.8717  0.0795
   44phy    H01 1180   1.541   1.495   0.619  1.6104  2.4997 -0.9481
   44phy    C19 1181   1.791   1.470   0.539 -0.7452 -0.1383  0.4179
   44phy    C13 1182   1.667   1.550   0.327 -0.4008 -0.7964  0.2672
   44phy     H3 1183   1.607   1.641   0.303  0.3397 -0.0548  1.1446
   44phy    O33 1184   1.790   1.579   0.256  0.0364 -0.4279  0.1852
   44phy    H1B 1185   1.786   1.661   0.211 -1.0396 -1.2322 -1.2760
   44phy    C12 1186   1.572   1.462   0.235 -0.7112 -0.2351  0.5375
   44phy    O11 1187   1.635   1.351   0.183  0.3369  0.3073  0.1467
   44phy    H1A 1188   1.724   1.371   0.202  0.8717 -0.7221 -1.0885
   45phy    C35 1189   2.439   1.949   1.881  0.6459 -0.4774  0.0954
   45phy    C33 1190   2.355   2.074   1.866  0.1372 -0.1101  0.6813
   45phy    C34 1191   2.321   2.104   1.716  0.2875  0.2242 -0.4845
   45phy    C32 1192   2.237   2.064   1.969  0.0067  0.0273 -0.7887
   45phy    C31 1193   2.140   2.181   2.002  0.1617  0.2327  0.2581
   45phy    C30 1194   2.041   2.130   2.111 -0.3049 -0.8858  0.6213
   45phy    C28 1195   1.930   2.226   2.150  0.6946 -0.3425  0.3848
   45phy    C29 1196   1.802   2.194   2.073  1.1451  0.4034 -0.4511
   45phy    C27 1197   1.905   2.219   2.302  0.0679  0.2339  0.4907
   45phy    C26 1198   1.912   2.361   2.367 -0.8271 -0.4170 -0.1314
   45phy    C25 1199   1.883   2.347   2.517 -0.0965 -0.0226 -0.2042
   45phy    C23 1200   1.894   2.483   2.592  0.5569  0.0477  0.4172
   45phy    C24 1201   1.766   2.573   2.574  0.2879  0.1574  0.4099
   45phy    C22 1202   1.911   2.444   2.742  0.2995 -0.2447  0.3745
   45phy    C21 1203   2.056   2.455   2.793  0.4499  0.1495  0.0983
   45phy    C20 1204   2.085   2.446   2.944  0.5104 -0.2858  0.0485
   45phy    C18 1205   2.226   2.440   3.017  0.2534  0.3773  0.5264
   45phy    O01 1206   2.312   2.359   2.940 -0.2343  0.3900  0.2226
   45phy    H01 1207   2.258   2.292   2.903 -0.1173 -0.9938  2.3408
   45phy    C19 1208   2.282   2.583   3.028 -0.3240 -0.3556  0.1416
   45phy    C13 1209   2.195   2.366   3.161  0.3082 -0.6819  0.1938
   45phy     H3 1210   2.122   2.282   3.149 -0.1971 -0.4450  1.4839
   45phy    O33 1211   2.115   2.445   3.247  0.4505 -0.6224  0.4452
   45phy    H1B 1212   2.144   2.530   3.276 -2.8682  0.9908 -0.4921
   45phy    C12 1213   2.314   2.307   3.247  0.1742  0.0405 -0.4731
   45phy    O11 1214   2.414   2.230   3.189 -0.3745 -0.0360  0.1735
   45phy    H1A 1215   2.382   2.147   3.160  1.5353 -0.9144  0.4719
   46phy    C35 1216   1.302   3.527   1.503 -0.4910  0.0732 -0.0932
   46phy    C33 1217   1.219   3.412   1.576 -0.2030  0.7404 -0.1034
   46phy    C34 1218   1.154   3.320   1.475 -0.3268 -0.1261 -0.0613
   46phy    C32 1219   1.293   3.320   1.681  0.0932  0.8486 -0.5683
   46phy    C31 1220   1.280   3.375   1.826  0.3337  0.0104 -0.3990
   46phy    C30 1221   1.313   3.272   1.936  0.0075  0.5382 -0.3346
   46phy    C28 1222   1.320   3.327   2.081 -0.3047 -0.2000  0.2354
   46phy    C29 1223   1.208   3.267   2.170  0.4195  0.3951 -0.2596
   46phy    C27 1224   1.469   3.314   2.129  0.3794 -0.5868 -0.1460
   46phy    C26 1225   1.514   3.395   2.247 -0.1178 -0.0386  0.0522
   46phy    C25 1226   1.661   3.370   2.282 -0.2348  0.1499  0.2454
   46phy    C23 1227   1.699   3.454   2.406 -0.4913  0.6157 -0.0654
   46phy    C24 1228   1.790   3.380   2.502 -0.0724  0.0320  0.1371
   46phy    C22 1229   1.771   3.592   2.377  0.4778 -0.3967 -0.0591
   46phy    C21 1230   1.723   3.709   2.470  0.3131 -0.6009  0.2895
   46phy    C20 1231   1.810   3.832   2.441 -0.1950 -0.4036 -0.0808
   46phy    C18 1232   1.753   3.977   2.442  0.1085  0.0488 -0.4666
   46phy    O01 1233   1.662   3.986   2.556  0.2376 -0.6958 -0.0070
   46phy    H01 1234   1.641   4.077   2.567  0.2120 -0.5050 -1.4254
   46phy    C19 1235   1.879   4.055   2.499  0.5457 -0.3881  0.2668
   46phy    C13 1236   1.699   4.046   2.306  0.2183 -0.1832  0.4449
   46phy     H3 1237   1.773   4.025   2.225 -0.1537  0.8288 -0.1674
   46phy    O33 1238   1.696   4.183   2.298  0.0638  0.6235 -0.2891
   46phy    H1B 1239   1.615   4.200   2.342 -1.4100 -2.2991 -1.6081
   46phy    C12 1240   1.559   4.003   2.256  0.7627  0.5753 -0.0862
   46phy    O11 1241   1.454   4.052   2.337  0.0638  0.2250 -0.2195
   46phy    H1A 1242   1.429   3.984   2.397  2.1800  0.3199  0.8875
   47phy    C35 1243   5.010   3.842   0.520  0.0802 -0.2701 -0.2835
   47phy    C33 1244   5.058   3.732   0.430 -0.1366 -0.8323  0.1516
   47phy    C34 1245   5.089   3.775   0.283  0.4819 -0.1783  0.0188
   47phy    C32 1246   5.176   3.656   0.497 -0.7824 -0.0745 -0.2539
   47phy    C31 1247   5.163   3.510   0.470  0.0165  0.3485  0.0150
   47phy    C30 1248   5.246   3.435   0.571  0.2872  0.0306 -0.2685
   47phy    C28 1249   5.217   3.284   0.564  0.1904 -0.0871  0.1099
   47phy    C29 1250   5.344   3.215   0.509  0.6271 -0.3048  0.3597
   47phy    C27 1251   5.189   3.238   0.711  0.2881  0.3977 -0.0452
   47phy    C26 1252   5.143   3.093   0.739 -0.2356 -0.2320  0.2926
   47phy    C25 1253   5.066   3.069   0.864  0.2614 -0.1476 -0.7557
   47phy    C23 1254   5.027   2.926   0.905 -0.7148 -0.4764  0.1438
   47phy    C24 1255   5.053   2.914   1.058  0.4298  0.1862  0.0770
   47phy    C22 1256   4.894   2.882   0.841 -0.4640  0.8597  0.1276
   47phy    C21 1257   4.868   2.727   0.827  0.1892 -0.2951 -0.1950
   47phy    C20 1258   4.754   2.686   0.730  0.2516  0.0619 -0.0259
   47phy    C18 1259   4.703   2.536   0.717  0.1787 -0.0668  0.5421
   47phy    O01 1260   4.814   2.452   0.682 -0.2737  0.0403 -0.1890
   47phy    H01 1261   4.788   2.366   0.656  2.5463 -1.1803  0.6172
   47phy    C19 1262   4.609   2.547   0.597 -0.3145  0.2080 -0.1181
   47phy    C13 1263   4.619   2.488   0.845  0.4702  0.4215 -0.1126
   47phy     H3 1264   4.692   2.494   0.931  0.0374 -1.9524  0.4926
   47phy    O33 1265   4.521   2.576   0.895 -0.0207 -0.4710  0.3524
   47phy    H1B 1266   4.552   2.664   0.893 -2.3168  0.3867 -1.3179
   47phy    C12 1267   4.589   2.334   0.891  0.5614 -0.2894 -0.1511
   47phy    O11 1268   4.498   2.269   0.806 -0.2013  0.2199  0.0263
   47phy    H1A 1269   4.426   2.328   0.800 -1.1774 -0.8473  0.7862
   48phy    C35 1270   2.783   3.562   2.255  0.2632  0.2403 -0.0608
   48phy    C33 1271   2.727   3.450   2.167  0.1625 -0.5123  0.0042
   48phy    C34 1272   2.729   3.508   2.026  0.0881 -0.2157  0.3831
   48phy    C32 1273   2.808   3.320   2.188  0.2179 -0.1528  0.6312
   48phy    C31 1274   2.726   3.195   2.177  0.1951  0.7309  0.2099
   48phy    C30 1275   2.811   3.070   2.158 -0.3093  0.2503 -0.1637
   48phy    C28 1276   2.736   2.931   2.160 -0.0000 -0.1705 -0.8440
   48phy    C29 1277   2.691   2.876   2.019 -0.4196 -0.3823  0.1106
   48phy    C27 1278   2.836   2.834   2.232 -0.2198 -0.0794 -0.3192
   48phy    C26 1279   2.792   2.714   2.312  0.4114 -0.0110 -0.0696
   48phy    C25 1280   2.911   2.640   2.371 -0.7953 -0.2018  0.2021
   48phy    C23 1281   2.879   2.501   2.425 -0.2493 -0.1123 -0.4400
   48phy    C24 1282   2.952   2.404   2.336 -0.1411  0.0098 -0.1740
   48phy    C22 1283   2.920   2.471   2.576 -0.0241  0.0915 -0.2002
   48phy    C21 1284   2.836   2.543   2.684  0.5266 -0.1208 -0.2968
   48phy    C20 1285   2.854   2.491   2.830  0.2347 -0.0284  0.3938
   48phy    C18 1286   2.795   2.561   2.959  0.5544 -0.4864  0.7486
   48phy    O01 1287   2.652   2.555   2.935 -0.3119 -0.5859 -0.1882
   48phy    H01 1288   2.621   2.467   2.947  1.8386 -1.3904 -0.0656
   48phy    C19 1289   2.830   2.457   3.070  0.7586  0.2457  0.0759
   48phy    C13 1290   2.835   2.718   2.997 -0.5318  0.0760  0.2097
   48phy     H3 1291   2.937   2.743   2.958 -1.1809 -0.7103 -2.1722
   48phy    O33 1292   2.844   2.754   3.134  0.2073 -0.2650  0.4679
   48phy    H1B 1293   2.758   2.753   3.171  0.1771  1.5589  0.5780
   48phy    C12 1294   2.741   2.829   2.928  0.2305 -0.0009  0.3751
   48phy    O11 1295   2.605   2.815   2.970  0.4803 -0.0619  0.5081
   48phy    H1A 1296   2.585   2.724   2.979 -0.3570  0.1040  0.3993
   49phy    C35 1297   1.660   2.495   1.869  0.3336  0.5983  0.1843
   49phy    C33 1298   1.705   2.641   1.889 -0.2344  0.4822  0.3631
   49phy    C34 1299   1.576   2.726   1.859 -0.6530 -0.4945  0.0395
   49phy    C32 1300   1.752   2.669   2.031  0.1238  0.2251 -0.2498
   49phy    C31 1301   1.907   2.668   2.052  0.0349 -0.4418  0.5236
   49phy    C30 1302   1.930   2.734   2.188 -0.7928 -0.2609 -0.0888
   49phy    C28 1303   2.074   2.786   2.212 -0.3687 -0.5291 -0.3266
   49phy    C29 1304   2.064   2.926   2.262 -0.1468  0.3187  0.0261
   49phy    C27 1305   2.139   2.705   2.332  0.3772 -0.3098 -0.3329
   49phy    C26 1306   2.269   2.629   2.313  0.3429  0.1586  0.4383
   49phy    C25 1307   2.302   2.552   2.440  0.2621 -0.6462 -0.2424
   49phy    C23 1308   2.437   2.477   2.449 -0.1003 -0.3769  0.5037
   49phy    C24 1309   2.501   2.518   2.575  0.4173 -0.3303 -0.2524
   49phy    C22 1310   2.438   2.324   2.431 -0.1624 -0.1724 -0.3288
   49phy    C21 1311   2.548   2.279   2.331 -0.3561 -0.2905 -0.6855
   49phy    C20 1312   2.546   2.125   2.315 -0.3793  0.3075 -0.1227
   49phy    C18 1313   2.693   2.062   2.321 -0.3847 -0.1225 -0.3796
   49phy    O01 1314   2.766   2.112   2.432 -0.4730  0.0080 -0.1131
   49phy    H01 1315   2.857   2.111   2.409 -0.6421 -0.2052 -0.8160
   49phy    C19 1316   2.659   1.917   2.359  0.2781  0.4070 -0.2141
   49phy    C13 1317   2.786   2.087   2.189  0.8803  0.3594  0.2012
   49phy     H3 1318   2.781   2.196   2.168 -0.5692  0.2624 -0.0930
   49phy    O33 1319   2.714   2.038   2.075  0.0731 -0.0746  1.1569
   49phy    H1B 1320   2.622   2.052   2.088 -0.2939 -0.1910 -0.9599
   49phy    C12 1321   2.935   2.042   2.186  0.2065  0.3902  0.1234
   49phy    O11 1322   3.010   2.084   2.297 -0.2505 -0.3720 -0.4553
   49phy    H1A 1323   3.097   2.057   2.275 -0.7898 -1.4473 -1.3443
   50phy    C35 1324   0.707   2.688   0.927 -0.8015  0.2117 -0.3537
   50phy    C33 1325   0.694   2.545   0.989 -0.1452 -0.2958 -0.0114
   50phy    C34 1326   0.702   2.557   1.141  0.0689 -0.1855 -0.3489
   50phy    C32 1327   0.555   2.485   0.943 -0.3795 -0.7222  0.0594
   50phy    C31 1328   0.542   2.335   0.923  0.8693  0.0925 -0.3149
   50phy    C30 1329   0.446   2.294   0.801 -0.0550 -0.4595 -0.2927
   50phy    C28 1330   0.441   2.144   0.756 -0.2746  1.0829 -0.0114
   50phy    C29 1331   0.349   2.050   0.840 -0.0587  0.2516 -0.0872
   50phy    C27 1332   0.398   2.129   0.606  0.2202 -0.1587 -0.4114
   50phy    C26 1333   0.517   2.093   0.517 -0.3012  0.6536  0.2474
   50phy    C25 1334   0.496   2.099   0.367 -0.0745  0.1538  0.2346
   50phy    C23 1335   0.621   2.110   0.280  0.0559  0.3171  0.1091
   50phy    C24 1336   0.633   1.979   0.197 -0.4206 -0.0650  0.1697
   50phy    C22 1337   0.626   2.225   0.176  0.3417  0.7656  0.5055
   50phy    C21 1338   0.732   2.322   0.212  0.2488 -0.9538 -0.0751
   50phy    C20 1339   0.768   2.423   0.111 -0.0164 -0.2420 -0.7187
   50phy    C18 1340   0.843   2.554   0.147 -0.1869  0.2390  0.2796
   50phy    O01 1341   0.777   2.621   0.257  0.1006 -0.5465  0.1597
   50phy    H01 1342   0.686   2.636   0.237  0.7639  1.7756 -1.5122
   50phy    C19 1343   0.801   2.641   0.030  0.0277  0.0219  0.6817
   50phy    C13 1344   1.005   2.533   0.178  0.6058 -0.3734  0.0362
   50phy     H3 1345   1.001   2.482   0.278  1.7935 -1.4433 -0.4409
   50phy    O33 1346   1.087   2.437   0.107 -0.0624  0.1900 -0.0341
   50phy    H1B 1347   1.140   2.473   0.038  1.5556 -1.1033  0.4505
   50phy    C12 1348   1.091   2.650   0.252  0.5645  0.3949  0.1337
   50phy    O11 1349   1.176   2.714   0.166  0.1524  0.3870  0.7088
   50phy    H1A 1350   1.238   2.760   0.219  0.7214  0.4551 -0.0037
   51phy    C35 1351   0.915   1.811   0.949 -0.2578  0.3724  0.5807
   51phy    C33 1352   0.806   1.844   0.854 -0.2343 -0.7668 -0.4004
   51phy    C34 1353   0.684   1.781   0.921  0.1042 -0.5513  0.4090
   51phy    C32 1354   0.789   1.994   0.843 -0.3473 -0.2163 -0.3249
   51phy    C31 1355   0.871   2.067   0.735  0.1688 -0.0078  0.0431
   51phy    C30 1356   0.841   2.211   0.747 -0.4017 -0.3273  0.5035
   51phy    C28 1357   0.911   2.299   0.639  0.5884  0.2850 -0.7956
   51phy    C29 1358   0.808   2.405   0.600  0.0867 -0.1707  0.0435
   51phy    C27 1359   1.050   2.341   0.695 -0.7927  0.0133 -0.1522
   51phy    C26 1360   1.152   2.370   0.585  0.0644  0.5845  0.2506
   51phy    C25 1361   1.286   2.419   0.643  0.0190 -0.6923 -0.2932
   51phy    C23 1362   1.394   2.461   0.539  0.3449  0.0324 -0.6703
   51phy    C24 1363   1.427   2.610   0.545  0.5107  0.5488  0.3591
   51phy    C22 1364   1.514   2.370   0.544 -0.4715 -0.6753 -0.1848
   51phy    C21 1365   1.558   2.316   0.411 -0.6326 -0.0497 -0.1255
   51phy    C20 1366   1.694   2.232   0.421 -0.7490  0.4310 -0.1321
   51phy    C18 1367   1.761   2.169   0.291 -0.0729  0.0495 -0.2111
   51phy    O01 1368   1.679   2.054   0.254  0.2362 -0.3525  0.0803
   51phy    H01 1369   1.590   2.076   0.236  0.3170  1.6208  1.7496
   51phy    C19 1370   1.897   2.116   0.338 -0.1432  1.1105  0.0524
   51phy    C13 1371   1.785   2.276   0.166  0.4094  0.5814 -0.0369
   51phy     H3 1372   1.682   2.316   0.147  0.4708  0.8639  0.2213
   51phy    O33 1373   1.849   2.406   0.198  0.2599  0.1028  0.4369
   51phy    H1B 1374   1.937   2.405   0.164 -0.2015 -1.0046 -0.8186
   51phy    C12 1375   1.784   2.231   0.013 -0.2885 -0.5600 -0.3644
   51phy    O11 1376   1.737   2.315  -0.086 -0.8787  0.2226 -0.1317
   51phy    H1A 1377   1.778   2.397  -0.068  0.4437 -0.4511  0.0166
   52phy    C35 1378   1.493   0.862   1.638 -0.4037 -0.2070  0.7903
   52phy    C33 1379   1.498   0.974   1.740 -0.6249 -0.3693  0.6038
   52phy    C34 1380   1.529   0.915   1.880 -0.4466  0.1794 -0.6301
   52phy    C32 1381   1.608   1.073   1.703  0.1090  0.3591 -0.0597
   52phy    C31 1382   1.584   1.189   1.612  0.0223 -0.4398 -0.4263
   52phy    C30 1383   1.710   1.268   1.566  0.6122  0.2009 -0.5950
   52phy    C28 1384   1.679   1.375   1.459  0.5161 -0.5672 -0.5162
   52phy    C29 1385   1.717   1.517   1.509  0.3883  0.3624 -0.5928
   52phy    C27 1386   1.774   1.346   1.348  0.7321  0.4695  0.0605
   52phy    C26 1387   1.709   1.310   1.215  0.2039  0.2289 -0.1417
   52phy    C25 1388   1.797   1.276   1.100 -1.0916  0.2057 -0.5381
   52phy    C23 1389   1.742   1.292   0.955 -0.0303  0.1904  0.1693
   52phy    C24 1390   1.860   1.324   0.859  0.1328 -0.1615 -0.4301
   52phy    C22 1391   1.649   1.166   0.911  0.0689  0.3751  0.5230
   52phy    C21 1392   1.532   1.195   0.812  0.1453 -0.9038  0.3892
   52phy    C20 1393   1.471   1.073   0.745 -0.2868  0.9218 -0.2104
   52phy    C18 1394   1.352   1.075   0.641 -0.2039 -0.1506  0.2597
   52phy    O01 1395   1.244   1.128   0.711  0.1413  0.1794 -0.5438
   52phy    H01 1396   1.249   1.095   0.799 -2.8912  0.8237 -0.0384
   52phy    C19 1397   1.330   0.923   0.608 -0.0295 -0.3592 -0.5107
   52phy    C13 1398   1.385   1.169   0.507  0.0817  0.5387  0.0948
   52phy     H3 1399   1.369   1.268   0.556 -0.7122 -0.7323  2.5955
   52phy    O33 1400   1.518   1.197   0.458  0.2541  0.1814 -0.6869
   52phy    H1B 1401   1.537   1.288   0.449  1.5030  0.2956  2.1528
   52phy    C12 1402   1.281   1.212   0.401  0.2385 -0.3966  0.1170
   52phy    O11 1403   1.160   1.263   0.453 -0.2401  0.1858 -0.2950
   52phy    H1A 1404   1.150   1.203   0.524 -3.1474 -0.8176 -1.3929
   53phy    C35 1405   1.561   2.349   1.163  0.0182 -0.2601  0.2147
   53phy    C33 1406   1.565   2.394   1.309 -0.2863  0.1033  0.4059
   53phy    C34 1407   1.448   2.338   1.387  0.4092  0.2530 -0.1013
   53phy    C32 1408   1.706   2.375   1.360 -0.0531 -0.2939 -0.1166
   53phy    C31 1409   1.767   2.477   1.448 -0.1135 -0.1616  0.3942
   53phy    C30 1410   1.918   2.450   1.469 -0.7377  0.3550 -0.0238
   53phy    C28 1411   1.991   2.568   1.538 -0.2428 -0.4132 -0.2246
   53phy    C29 1412   2.073   2.516   1.651 -0.2514  0.1747  0.0373
   53phy    C27 1413   2.070   2.668   1.451  1.0246 -0.3423 -0.8511
   53phy    C26 1414   2.013   2.812   1.438  0.6303 -0.5424  0.2919
   53phy    C25 1415   2.098   2.897   1.337  0.3102  0.1139 -0.1808
   53phy    C23 1416   2.043   3.034   1.294  0.3727 -0.3990  0.6061
   53phy    C24 1417   2.054   3.144   1.403 -0.3718 -0.0522 -0.3668
   53phy    C22 1418   2.124   3.074   1.165  0.1157  0.2600  0.0519
   53phy    C21 1419   2.050   3.063   1.035  0.3294 -0.1968  0.3600
   53phy    C20 1420   2.125   3.087   0.900  0.4142  0.2315 -0.2058
   53phy    C18 1421   2.056   3.058   0.764 -0.8113 -0.5802  0.0159
   53phy    O01 1422   2.025   2.920   0.756  0.1780 -0.2989 -0.6013
   53phy    H01 1423   1.969   2.904   0.830 -1.0462 -1.1548 -1.6697
   53phy    C19 1424   2.168   3.079   0.662 -0.3722 -0.2058  0.6861
   53phy    C13 1425   1.917   3.146   0.741 -0.8376  0.2536  0.2007
   53phy     H3 1426   1.848   3.095   0.813  0.7551 -2.0167  0.2356
   53phy    O33 1427   1.911   3.275   0.796 -0.2742  0.0316 -0.7325
   53phy    H1B 1428   1.965   3.273   0.873 -2.5599  0.4836  0.9953
   53phy    C12 1429   1.805   3.109   0.633  0.1937 -0.6408 -0.0958
   53phy    O11 1430   1.800   3.193   0.522  0.2207 -1.2029 -0.0623
   53phy    H1A 1431   1.789   3.280   0.554 -1.0305 -1.8713  1.4775
   54phy    C35 1432   3.009   3.368   1.738 -0.3843  0.5287 -0.4136
   54phy    C33 1433   3.102   3.273   1.809  0.5836 -0.0832  0.3583
   54phy    C34 1434   3.136   3.333   1.944  0.2173 -0.7785 -0.1020
   54phy    C32 1435   3.029   3.138   1.830 -0.1236  0.1540  0.2967
   54phy    C31 1436   3.045   3.036   1.707  0.3582 -0.2216 -0.1245
   54phy    C30 1437   2.982   2.895   1.717  0.4436 -0.1356 -0.1214
   54phy    C28 1438   2.943   2.829   1.583 -0.3658  0.7698 -0.2136
   54phy    C29 1439   2.975   2.682   1.589 -0.1188 -0.1716 -0.4331
   54phy    C27 1440   2.794   2.861   1.541 -0.0052 -0.2082 -0.3540
   54phy    C26 1441   2.766   2.847   1.389  0.3811 -0.5365  0.4795
   54phy    C25 1442   2.630   2.904   1.340  0.4342 -0.0812 -0.2157
   54phy    C23 1443   2.600   2.927   1.190  0.1163 -0.2949  0.4587
   54phy    C24 1444   2.446   2.917   1.184 -0.0144  0.3617 -0.1227
   54phy    C22 1445   2.652   3.062   1.143  0.3463  0.4690 -0.0794
   54phy    C21 1446   2.683   3.085   0.995 -0.4403 -0.4517 -0.2580
   54phy    C20 1447   2.788   3.198   0.971 -0.0960  0.2515 -0.0067
   54phy    C18 1448   2.838   3.242   0.831  0.4264  0.0819  0.4125
   54phy    O01 1449   2.896   3.125   0.768  0.3480  0.2631  0.0862
   54phy    H01 1450   2.956   3.146   0.698 -1.2648 -0.9176 -1.7741
   54phy    C19 1451   2.947   3.346   0.864  0.0130 -0.1079  0.0971
   54phy    C13 1452   2.713   3.289   0.742 -0.2889  0.2537  0.0046
   54phy     H3 1453   2.652   3.195   0.731  0.7663 -0.5019  0.4828
   54phy    O33 1454   2.612   3.366   0.802  0.1863  0.7559 -0.2815
   54phy    H1B 1455   2.599   3.324   0.885  0.6047  0.1716 -0.5060
   54phy    C12 1456   2.718   3.300   0.587  0.2443  0.3290  0.0471
   54phy    O11 1457   2.710   3.427   0.520  0.6797 -0.3300 -0.2421
   54phy    H1A 1458   2.738   3.485   0.588 -2.5150 -0.4506  1.4052
   55phy    C35 1459   4.973   4.500   1.264  0.2602 -0.4400  0.4122
   55phy    C33 1460   5.067   4.382   1.296  0.0499  0.2269 -0.2399
   55phy    C34 1461   5.042   4.348   1.439  0.0906 -0.6391 -1.2062
   55phy    C32 1462   5.044   4.267   1.201  0.9261  0.4001 -0.1286
   55phy    C31 1463   5.160   4.245   1.101  0.6325 -0.1038  0.1168
   55phy    C30 1464   5.125   4.140   0.999  0.1513  0.0297  0.2384
   55phy    C28 1465   5.250   4.091   0.919  0.0540  0.5370  0.1327
   55phy    C29 1466   5.306   3.965   0.984  0.1448  0.1453  0.1724
   55phy    C27 1467   5.224   4.054   0.770 -0.1466  0.6343 -0.0463
   55phy    C26 1468   5.241   4.171   0.678  0.5672 -0.4895  0.4636
   55phy    C25 1469   5.235   4.128   0.529 -0.0133  0.0414  0.2147
   55phy    C23 1470   5.290   4.226   0.421 -0.1160 -0.4248  0.7070
   55phy    C24 1471   5.441   4.212   0.411  0.0541 -0.2125 -0.2609
   55phy    C22 1472   5.239   4.200   0.278 -0.1319  0.3204  0.0124
   55phy    C21 1473   5.101   4.252   0.236 -0.0742 -0.5125 -0.2272
   55phy    C20 1474   5.105   4.275   0.085  0.0632 -0.4299  0.5650
   55phy    C18 1475   4.989   4.344   0.000  0.0627  0.0053  0.5003
   55phy    O01 1476   4.861   4.311   0.063  0.0302 -0.0817 -0.0847
   55phy    H01 1477   4.858   4.219   0.084  1.4839 -0.2452 -0.4684
   55phy    C19 1478   4.996   4.275  -0.139  0.1235  0.7829 -0.2769
   55phy    C13 1479   5.003   4.505  -0.000  0.3110 -0.1979 -0.1313
   55phy     H3 1480   4.993   4.530   0.108  1.0320 -1.8984  0.3675
   55phy    O33 1481   5.136   4.563  -0.016 -0.1379 -0.0787 -0.0859
   55phy    H1B 1482   5.144   4.606  -0.099 -3.2813 -2.1316 -1.6713
   55phy    C12 1483   4.893   4.612  -0.026 -0.1068 -0.2920  0.0922
   55phy    O11 1484   4.889   4.633  -0.166 -0.1573 -0.1031 -0.0634
   55phy    H1A 1485   4.834   4.566  -0.203  0.4800 -0.5837 -0.1601
   56phy    C35 1486   2.466   3.930   2.339  0.3460  0.2098 -0.2192
   56phy    C33 1487   2.362   3.842   2.412  0.0655  0.6418 -0.1367
   56phy    C34 1488   2.262   3.923   2.497  0.2987  0.3569 -0.6762
   56phy    C32 1489   2.309   3.737   2.307 -0.0765 -0.3113 -0.4718
   56phy    C31 1490   2.229   3.609   2.346  0.2334 -0.0985 -1.2491
   56phy    C30 1491   2.222   3.509   2.231  0.6615  0.5983 -0.3046
   56phy    C28 1492   2.203   3.361   2.279 -0.2534 -0.1807 -0.2418
   56phy    C29 1493   2.132   3.291   2.161  0.3685 -0.2481 -0.4747
   56phy    C27 1494   2.333   3.283   2.322  0.4280 -0.2449 -0.5770
   56phy    C26 1495   2.331   3.191   2.448 -0.5094  0.2693 -0.3261
   56phy    C25 1496   2.476   3.143   2.477  0.3186  0.1737 -0.3452
   56phy    C23 1497   2.480   3.049   2.599 -0.2961  0.4139 -0.1281
   56phy    C24 1498   2.565   2.928   2.574 -0.0155  0.2510 -0.0881
   56phy    C22 1499   2.516   3.134   2.723 -0.7477  0.8999 -0.4385
   56phy    C21 1500   2.438   3.085   2.847  1.2503 -0.6073 -0.0366
   56phy    C20 1501   2.513   3.147   2.966  0.1606 -0.3439 -0.2093
   56phy    C18 1502   2.488   3.103   3.117 -0.5131 -0.5342 -0.6883
   56phy    O01 1503   2.474   2.961   3.122  0.1037  0.2716  0.1110
   56phy    H01 1504   2.531   2.918   3.061  0.2258 -1.6667  1.5136
   56phy    C19 1505   2.627   3.140   3.183  0.2750  0.1314 -0.1488
   56phy    C13 1506   2.363   3.188   3.173 -0.5394 -0.2634 -0.1963
   56phy     H3 1507   2.286   3.190   3.091  2.2692  0.3779 -2.9869
   56phy    O33 1508   2.392   3.331   3.182  0.0026  0.2872 -0.5138
   56phy    H1B 1509   2.451   3.344   3.254 -0.2995  0.3185 -0.2688
   56phy    C12 1510   2.297   3.140   3.304  1.3228  0.5319 -0.3188
   56phy    O11 1511   2.159   3.175   3.321  0.1986  0.0774  0.2746
   56phy    H1A 1512   2.147   3.265   3.347  1.9757 -0.1602  2.1515
   57phy    C35 1513   0.847   2.820   0.542 -0.5855  0.4101 -0.1364
   57phy    C33 1514   0.939   2.902   0.634 -0.7651 -0.2037 -0.2629
   57phy    C34 1515   1.006   2.799   0.720  0.1152  0.0298 -0.2294
   57phy    C32 1516   1.028   2.996   0.543  0.3350  0.2154 -0.1123
   57phy    C31 1517   1.080   3.128   0.599 -0.1925  1.0825 -0.1222
   57phy    C30 1518   1.170   3.199   0.503 -0.5690 -0.1650  0.2042
   57phy    C28 1519   1.235   3.324   0.560  0.1001 -0.2475  0.1024
   57phy    C29 1520   1.377   3.291   0.590  0.2234 -0.1203 -0.0900
   57phy    C27 1521   1.240   3.437   0.453  0.0632  0.2213  0.0527
   57phy    C26 1522   1.112   3.523   0.454  0.2781  0.6128 -0.4082
   57phy    C25 1523   1.127   3.625   0.346 -0.1366 -1.1017 -0.2162
   57phy    C23 1524   0.998   3.690   0.301 -0.1717 -0.5078 -0.7175
   57phy    C24 1525   0.999   3.834   0.323 -0.0300 -0.3306 -0.0645
   57phy    C22 1526   0.973   3.643   0.162 -0.5312  0.7974  0.5399
   57phy    C21 1527   0.828   3.651   0.107  0.0685 -0.0444  0.2771
   57phy    C20 1528   0.805   3.588  -0.031  0.2640  0.1168  0.3730
   57phy    C18 1529   0.672   3.613  -0.110 -0.2756  0.0566 -0.2777
   57phy    O01 1530   0.555   3.566  -0.038  0.4478 -0.1660 -0.1505
   57phy    H01 1531   0.524   3.633   0.021  0.1903 -0.7497  0.3890
   57phy    C19 1532   0.689   3.511  -0.229 -0.0138  0.0666 -0.0007
   57phy    C13 1533   0.656   3.763  -0.166  0.7781 -0.0443  0.2252
   57phy     H3 1534   0.646   3.831  -0.077 -0.6021  1.0923 -0.7571
   57phy    O33 1535   0.782   3.821  -0.217  0.3277  0.2065  0.3356
   57phy    H1B 1536   0.789   3.810  -0.310 -1.3826  0.0456  0.1882
   57phy    C12 1537   0.530   3.831  -0.224 -0.2246 -0.3221  0.7796
   57phy    O11 1538   0.512   3.820  -0.362 -0.6983  0.4857  1.0151
   57phy    H1A 1539   0.448   3.881  -0.394 -0.1511  1.0820  1.0372
   58phy    C35 1540   1.297   2.848   1.624  0.1030  0.2321  0.0358
   58phy    C33 1541   1.200   2.923   1.708 -0.3476 -0.0427  0.0618
   58phy    C34 1542   1.082   2.965   1.626  0.2160 -0.0320 -0.2207
   58phy    C32 1543   1.170   2.837   1.830  0.3373 -0.6467  0.1154
   58phy    C31 1544   1.138   2.909   1.958 -0.4781  0.1717  0.8079
   58phy    C30 1545   1.086   2.811   2.067 -0.3026 -0.4590 -0.4367
   58phy    C28 1546   1.018   2.882   2.192  0.4859  0.3328 -0.4822
   58phy    C29 1547   0.882   2.946   2.178  0.1839  0.1457  0.3019
   58phy    C27 1548   1.012   2.775   2.304  0.2136 -0.1074  0.4486
   58phy    C26 1549   1.047   2.833   2.444 -0.1912 -0.1314  0.3253
   58phy    C25 1550   1.013   2.735   2.559 -0.1841  0.2477  0.3261
   58phy    C23 1551   1.039   2.790   2.701 -0.0565  0.9744  0.5613
   58phy    C24 1552   0.923   2.865   2.767  0.1877 -0.2362 -0.4420
   58phy    C22 1553   1.082   2.677   2.789 -0.3950 -0.0780 -0.4246
   58phy    C21 1554   1.226   2.690   2.843  0.0795 -0.3248  0.0566
   58phy    C20 1555   1.278   2.570   2.930  0.3940 -0.3842 -0.8577
   58phy    C18 1556   1.421   2.586   3.002  0.6008  0.2225 -0.8509
   58phy    O01 1557   1.409   2.705   3.082  0.1395 -0.0677 -0.4255
   58phy    H01 1558   1.320   2.717   3.109 -0.1055 -0.6267 -0.9438
   58phy    C19 1559   1.421   2.457   3.097 -0.2887  0.0827 -0.4000
   58phy    C13 1560   1.546   2.598   2.899 -0.0166  0.1909  0.1355
   58phy     H3 1561   1.517   2.662   2.811 -0.6845 -0.9893 -0.5310
   58phy    O33 1562   1.577   2.480   2.825 -0.0569  0.9850 -0.0477
   58phy    H1B 1563   1.632   2.423   2.875  0.0487  0.5164 -0.6841
   58phy    C12 1564   1.681   2.663   2.952 -0.2683 -0.0968  0.1710
   58phy    O11 1565   1.749   2.584   3.049 -0.1817 -0.3334 -0.3185
   58phy    H1A 1566   1.703   2.615   3.125  2.5319  1.5339  0.7192
   59phy    C35 1567   1.103   3.609   0.965  0.1465  0.2523  0.5099
   59phy    C33 1568   0.966   3.543   0.952  0.3926 -0.0513 -0.0017
   59phy    C34 1569   0.882   3.609   1.062  0.9022  0.3063 -0.2023
   59phy    C32 1570   0.905   3.552   0.809 -0.7103  0.2216 -1.3161
   59phy    C31 1571   0.803   3.447   0.780 -0.2170  0.0511 -0.1531
   59phy    C30 1572   0.765   3.454   0.627  0.6745  0.3331 -0.1811
   59phy    C28 1573   0.721   3.321   0.555 -0.4840 -0.1250 -0.0276
   59phy    C29 1574   0.569   3.312   0.555  0.5705 -0.1049  0.1008
   59phy    C27 1575   0.760   3.336   0.407  0.2199 -0.1064 -0.1441
   59phy    C26 1576   0.770   3.203   0.326  0.3541 -0.3846 -0.3887
   59phy    C25 1577   0.851   3.216   0.193 -0.0835  0.2288 -0.6442
   59phy    C23 1578   0.901   3.078   0.142  0.0080 -0.0127  0.6684
   59phy    C24 1579   0.794   3.009   0.060 -0.1942  0.0003 -0.1752
   59phy    C22 1580   1.021   3.087   0.043 -0.0930  0.6434 -0.1337
   59phy    C21 1581   1.159   3.106   0.115 -0.0437 -0.0429 -0.8086
   59phy    C20 1582   1.273   3.040   0.032  0.2207 -0.2843 -0.1229
   59phy    C18 1583   1.422   3.062   0.084  0.5043  0.2659 -0.0312
   59phy    O01 1584   1.441   3.202   0.111 -0.6286  0.4529  0.1033
   59phy    H01 1585   1.436   3.251   0.032 -0.1659  0.0537 -0.1791
   59phy    C19 1586   1.509   3.023  -0.037 -0.3809 -0.1156 -0.3310
   59phy    C13 1587   1.452   2.975   0.217 -0.7516  0.0854  0.5006
   59phy     H3 1588   1.395   3.028   0.297 -0.1122  3.0196 -0.8617
   59phy    O33 1589   1.404   2.846   0.235 -0.6194  0.2171  0.0904
   59phy    H1B 1590   1.462   2.782   0.196 -1.0284 -0.0270 -0.1245
   59phy    C12 1591   1.579   3.004   0.308  0.2821  0.0589 -0.0695
   59phy    O11 1592   1.691   2.926   0.277  0.0052 -0.2629  0.3789
   59phy    H1A 1593   1.769   2.978   0.287  0.0352 -0.4123  0.9166
   60phy    C35 1594   0.964   4.972   0.890  0.1534  0.4696 -0.0671
   60phy    C33 1595   0.845   4.876   0.846 -0.5100  0.9288  0.4007
   60phy    C34 1596   0.838   4.757   0.939  0.5695 -0.1554 -0.3154
   60phy    C32 1597   0.713   4.959   0.868  0.2290  0.1818 -1.1093
   60phy    C31 1598   0.609   4.935   0.760  0.1384 -0.6698 -0.5182
   60phy    C30 1599   0.477   5.001   0.803 -0.5536 -0.0717 -0.7029
   60phy    C28 1600   0.372   5.020   0.701  1.0413  0.0194  0.0876
   60phy    C29 1601   0.242   5.021   0.779 -0.5721  0.5361  0.1534
   60phy    C27 1602   0.393   5.153   0.626  0.2736 -0.0016 -0.2973
   60phy    C26 1603   0.363   5.125   0.479  0.0693  0.2938 -0.5101
   60phy    C25 1604   0.415   5.232   0.393 -0.0083 -0.9126  0.7278
   60phy    C23 1605   0.392   5.220   0.238 -0.3803 -0.7079 -0.3733
   60phy    C24 1606   0.304   5.336   0.197 -0.1881  0.4392 -0.0598
   60phy    C22 1607   0.530   5.222   0.162  0.2636 -0.0829  0.0415
   60phy    C21 1608   0.568   5.080   0.127  0.3223  0.6471 -0.3298
   60phy    C20 1609   0.703   5.067   0.064 -0.3567 -0.2916 -0.4729
   60phy    C18 1610   0.757   4.928   0.008  0.2126  0.3502  0.1760
   60phy    O01 1611   0.740   4.827   0.112 -0.5498  0.3081 -0.1114
   60phy    H01 1612   0.651   4.816   0.138 -0.0452 -0.4350  1.4624
   60phy    C19 1613   0.906   4.946  -0.026  0.1223 -0.1915  0.2727
   60phy    C13 1614   0.672   4.879  -0.122  0.0392  0.2455  0.1610
   60phy     H3 1615   0.576   4.842  -0.078 -0.2159 -1.4867 -1.7157
   60phy    O33 1616   0.608   4.978  -0.206 -0.4511  0.6151  0.4768
   60phy    H1B 1617   0.659   4.995  -0.283 -0.6851  0.1629  0.2171
   60phy    C12 1618   0.675   4.736  -0.196  0.0682 -0.4254 -0.4296
   60phy    O11 1619   0.750   4.714  -0.310  0.1117  0.5866  0.0158
   60phy    H1A 1620   0.717   4.758  -0.386  0.2062  0.0306 -0.3517
   61phy    C35 1621   0.916   4.545   1.492 -0.5948  0.3357  0.0213
   61phy    C33 1622   0.902   4.462   1.362  0.1944 -0.1358  0.3032
   61phy    C34 1623   0.800   4.530   1.273 -0.2422  0.0481 -0.1771
   61phy    C32 1624   1.033   4.448   1.283 -0.1529 -0.0650 -0.6121
   61phy    C31 1625   1.126   4.331   1.310 -0.5675 -0.4983 -0.0693
   61phy    C30 1626   1.266   4.376   1.272  0.6060  0.2636  0.6155
   61phy    C28 1627   1.380   4.282   1.299 -0.3063  0.3404  0.5361
   61phy    C29 1628   1.464   4.269   1.181 -0.1336  0.0964  0.2465
   61phy    C27 1629   1.468   4.346   1.413  0.0090  0.1251  1.1659
   61phy    C26 1630   1.497   4.259   1.536 -0.2960 -0.4978 -0.0340
   61phy    C25 1631   1.599   4.319   1.635 -0.2229  1.0617 -0.1151
   61phy    C23 1632   1.627   4.236   1.765  0.1401 -0.5847 -0.1659
   61phy    C24 1633   1.702   4.103   1.748 -0.1245 -0.1568 -0.4156
   61phy    C22 1634   1.708   4.332   1.854  0.0456 -1.0255  0.4462
   61phy    C21 1635   1.663   4.348   1.995 -0.9604 -0.4038 -0.0263
   61phy    C20 1636   1.714   4.481   2.058  0.5119  0.0218 -0.4249
   61phy    C18 1637   1.689   4.517   2.211 -0.6847  0.8597  0.1883
   61phy    O01 1638   1.750   4.421   2.305 -0.1890 -0.1813 -0.1223
   61phy    H01 1639   1.725   4.333   2.283 -0.5755 -0.0989 -0.0276
   61phy    C19 1640   1.780   4.640   2.222 -0.0608  0.2607 -0.7185
   61phy    C13 1641   1.535   4.538   2.260 -0.4957 -0.4452 -0.0717
   61phy     H3 1642   1.484   4.606   2.187  1.3588 -0.1396 -1.1381
   61phy    O33 1643   1.531   4.614   2.382 -0.5470  0.4771  0.0981
   61phy    H1B 1644   1.571   4.561   2.449  1.5052  2.5824  0.7081
   61phy    C12 1645   1.432   4.421   2.279 -0.9246  0.1396 -1.0295
   61phy    O11 1646   1.461   4.336   2.395 -0.5885  0.0237  0.1990
   61phy    H1A 1647   1.381   4.289   2.410 -1.2457  1.3847  1.1557
   62phy    C35 1648   1.859   3.700   1.558  0.6209  0.7852 -0.1086
   62phy    C33 1649   1.801   3.639   1.437 -0.0716  0.4882  0.4065
   62phy    C34 1650   1.768   3.488   1.460  0.6080 -0.8095 -0.1051
   62phy    C32 1651   1.678   3.720   1.400  0.5485 -0.0249 -0.0100
   62phy    C31 1652   1.629   3.730   1.255  0.0782 -0.0371  0.3329
   62phy    C30 1653   1.520   3.838   1.273 -0.0206  0.3025  0.3862
   62phy    C28 1654   1.407   3.840   1.171  0.5107  0.5394  0.2767
   62phy    C29 1655   1.282   3.899   1.238  0.1366 -0.0829 -0.2872
   62phy    C27 1656   1.439   3.909   1.033  0.3246  0.8746  0.0248
   62phy    C26 1657   1.370   3.847   0.913  0.4526  0.3644 -0.0911
   62phy    C25 1658   1.365   3.945   0.786 -0.0470  0.3326  0.0432
   62phy    C23 1659   1.279   3.901   0.667 -0.9354 -0.5782 -0.0184
   62phy    C24 1660   1.129   3.931   0.693 -0.0129 -0.8713 -0.0430
   62phy    C22 1661   1.320   3.977   0.539  0.4877 -0.4953 -0.2995
   62phy    C21 1662   1.383   3.893   0.430  0.0107 -0.2437  0.5905
   62phy    C20 1663   1.427   3.987   0.309 -0.2031  0.4443  0.9161
   62phy    C18 1664   1.474   3.920   0.176 -0.3274 -0.6861 -0.6852
   62phy    O01 1665   1.587   3.830   0.208  0.3555 -0.2514  0.9250
   62phy    H01 1666   1.627   3.853   0.290 -0.5043  0.9234  1.0340
   62phy    C19 1667   1.546   4.031   0.094  0.4013  0.1007 -0.3457
   62phy    C13 1668   1.364   3.838   0.095 -0.1606 -0.2447 -0.6967
   62phy     H3 1669   1.325   3.767   0.172  1.6311  0.7260  1.2156
   62phy    O33 1670   1.243   3.896   0.053 -0.0080 -0.2753 -0.6537
   62phy    H1B 1671   1.219   3.980   0.088 -0.7729 -0.5049 -0.6251
   62phy    C12 1672   1.395   3.709   0.002  0.0282 -0.3536 -0.0002
   62phy    O11 1673   1.519   3.653  -0.011 -0.3935 -0.2938  0.3874
   62phy    H1A 1674   1.571   3.712  -0.062 -1.4020  0.2010 -0.1043
   63phy    C35 1675   1.180   3.343   2.865  0.0231  0.0155 -0.0291
   63phy    C33 1676   1.150   3.306   2.720  0.0713  0.5210  0.3808
   63phy    C34 1677   1.054   3.413   2.663 -0.3036  0.1163 -0.2372
   63phy    C32 1678   1.279   3.278   2.642 -0.7119  0.7162 -0.7019
   63phy    C31 1679   1.327   3.129   2.639  0.3672 -0.0428  0.0575
   63phy    C30 1680   1.469   3.123   2.571 -0.0411  0.2866  0.2233
   63phy    C28 1681   1.509   2.973   2.546 -0.3338 -0.6070 -0.4763
   63phy    C29 1682   1.463   2.924   2.410 -0.1747  0.2756 -0.2479
   63phy    C27 1683   1.667   2.964   2.538  0.0478 -0.5615  0.0511
   63phy    C26 1684   1.740   2.954   2.669 -0.0079 -0.4406 -0.1964
   63phy    C25 1685   1.890   2.937   2.636  0.0212  0.3377 -0.2858
   63phy    C23 1686   1.980   2.905   2.758 -0.0996  0.6075 -0.4128
   63phy    C24 1687   2.114   2.841   2.718  0.1208 -0.2023  0.0128
   63phy    C22 1688   2.031   3.034   2.830  0.0175 -0.0224 -1.0135
   63phy    C21 1689   1.931   3.102   2.927 -0.2045 -0.1281 -0.6327
   63phy    C20 1690   2.000   3.219   2.999  0.6407 -0.3991 -0.4108
   63phy    C18 1691   1.911   3.340   3.063  0.1097  0.1287 -0.0279
   63phy    O01 1692   1.841   3.302   3.184  0.1287  0.0583  0.3397
   63phy    H01 1693   1.878   3.227   3.225  0.0764  0.5122  1.2498
   63phy    C19 1694   2.029   3.425   3.113 -0.3945  0.2619 -0.4959
   63phy    C13 1695   1.810   3.430   2.969 -0.4145 -0.7656  0.2199
   63phy     H3 1696   1.858   3.442   2.868 -1.7858 -0.8586 -0.4639
   63phy    O33 1697   1.786   3.568   2.998  0.1222 -0.4003 -0.4620
   63phy    H1B 1698   1.767   3.564   3.090  0.0721  0.2497 -0.4434
   63phy    C12 1699   1.673   3.370   2.929 -0.0948 -0.7995 -0.7453
   63phy    O11 1700   1.556   3.390   3.012  0.4295 -0.3776  0.2319
   63phy    H1A 1701   1.547   3.483   3.024 -0.3271 -0.4362  0.1922
   64phy    C35 1702   2.019   5.146   0.692  0.4795  0.2980  0.5223
   64phy    C33 1703   2.029   5.120   0.842 -0.0586 -0.5655 -0.0679
   64phy    C34 1704   2.078   5.246   0.918  0.3953 -0.1075  0.0779
   64phy    C32 1705   1.915   5.054   0.918 -0.1476 -0.0323  0.6030
   64phy    C31 1706   1.949   4.910   0.961  0.1505  0.0791  0.3643
   64phy    C30 1707   1.820   4.844   1.016 -0.2872 -0.0842  0.3923
   64phy    C28 1708   1.819   4.691   1.051 -0.3645  0.4358  0.7480
   64phy    C29 1709   1.764   4.672   1.197 -0.2621 -0.0443  0.4119
   64phy    C27 1710   1.725   4.619   0.942 -0.2771 -0.3327 -0.2278
   64phy    C26 1711   1.801   4.497   0.895  0.1436 -0.0123 -0.4461
   64phy    C25 1712   1.694   4.407   0.820 -0.2752 -0.2704 -0.1271
   64phy    C23 1713   1.763   4.280   0.772 -0.4497 -0.0964 -0.0988
   64phy    C24 1714   1.702   4.163   0.847 -0.6320 -0.3156  0.2627
   64phy    C22 1715   1.741   4.254   0.619  0.1535 -0.2290 -0.1484
   64phy    C21 1716   1.853   4.190   0.549 -0.0818 -0.5993 -0.2318
   64phy    C20 1717   1.842   4.179   0.394  0.0219 -0.7050  0.3244
   64phy    C18 1718   1.944   4.098   0.309 -0.3991 -0.4488  0.0403
   64phy    O01 1719   2.083   4.132   0.342  0.0905  0.8322  0.3911
   64phy    H01 1720   2.099   4.224   0.354 -0.6467  0.9566  0.5133
   64phy    C19 1721   1.912   4.139   0.172 -0.4649 -0.1280  0.3637
   64phy    C13 1722   1.928   3.937   0.343 -0.0241 -0.2932 -0.3090
   64phy     H3 1723   1.976   3.928   0.444  0.4425 -0.7226 -0.5616
   64phy    O33 1724   1.798   3.887   0.374 -0.0302  0.1204  0.1568
   64phy    H1B 1725   1.796   3.850   0.461 -0.1546  1.5552  0.7902
   64phy    C12 1726   2.026   3.825   0.296  0.1201 -0.2811  0.2072
   64phy    O11 1727   1.989   3.738   0.195  0.1285  0.2806 -0.3478
   64phy    H1A 1728   1.925   3.677   0.227  2.0435 -1.1906  0.9761
   65phy    C35 1729   2.085   0.034   1.350  0.0186  0.1063  0.3664
   65phy    C33 1730   2.080  -0.115   1.376  0.2064 -0.1860 -0.8809
   65phy    C34 1731   1.945  -0.163   1.323 -0.0267 -0.2070 -0.3664
   65phy    C32 1732   2.183  -0.197   1.287  0.2675  0.2218  0.4631
   65phy    C31 1733   2.334  -0.175   1.289 -0.0165 -0.2672  0.7707
   65phy    C30 1734   2.410  -0.274   1.196  0.6872  0.5212  0.4507
   65phy    C28 1735   2.565  -0.270   1.216 -0.0664  0.0144 -0.0361
   65phy    C29 1736   2.608  -0.388   1.308 -0.1437  0.1434  0.0909
   65phy    C27 1737   2.646  -0.289   1.084 -0.3376 -0.2772  0.3378
   65phy    C26 1738   2.783  -0.220   1.078 -0.0567  0.3022  0.4096
   65phy    C25 1739   2.870  -0.226   0.952  0.1072  0.3626 -0.1906
   65phy    C23 1740   2.972  -0.113   0.919 -0.4913 -0.3290 -0.2857
   65phy    C24 1741   3.091  -0.100   1.007 -0.6036 -0.7876 -0.0771
   65phy    C22 1742   3.000  -0.122   0.766 -0.3142  0.0486 -0.5605
   65phy    C21 1743   2.958   0.003   0.694 -0.2331 -0.6521  0.4071
   65phy    C20 1744   2.950  -0.033   0.546  0.2410  0.3880 -0.3528
   65phy    C18 1745   2.873   0.053   0.442  0.0327 -0.1743  0.0388
   65phy    O01 1746   2.742   0.081   0.494 -0.6815  0.1174  0.1075
   65phy    H01 1747   2.711   0.009   0.546 -3.5370  1.4054  0.3662
   65phy    C19 1748   2.840  -0.049   0.328 -0.1007  0.1798  0.1945
   65phy    C13 1749   2.951   0.192   0.411  0.0432  0.3296 -0.4619
   65phy     H3 1750   2.950   0.248   0.508  3.3067 -0.2309  0.0082
   65phy    O33 1751   3.096   0.192   0.408 -0.0298  0.1176 -0.3194
   65phy    H1B 1752   3.130   0.276   0.384  1.4238 -0.6902 -1.2983
   65phy    C12 1753   2.889   0.314   0.336  0.1998  0.3077  0.3778
   65phy    O11 1754   2.920   0.338   0.198  0.0275 -0.1627  0.5290
   65phy    H1A 1755   3.014   0.346   0.190 -0.0134 -1.2827 -2.0968
   66phy    C35 1756   1.959   0.310   1.785 -0.1844  0.3028 -0.2687
   66phy    C33 1757   2.074   0.408   1.792 -0.1520 -0.4225  0.0264
   66phy    C34 1758   2.125   0.413   1.646 -0.0035 -0.5384  0.5819
   66phy    C32 1759   2.043   0.548   1.837  0.1532 -0.2071 -0.7100
   66phy    C31 1760   2.121   0.581   1.969  0.2823 -0.4364  0.2042
   66phy    C30 1761   2.087   0.700   2.062 -0.5245 -0.0469  0.1489
   66phy    C28 1762   2.179   0.706   2.187 -0.2288 -0.3296 -0.1448
   66phy    C29 1763   2.316   0.776   2.154  0.3354 -0.1677 -0.0534
   66phy    C27 1764   2.116   0.790   2.304 -0.2510 -0.1923  0.6403
   66phy    C26 1765   2.069   0.710   2.422  0.1339 -0.5555 -0.1100
   66phy    C25 1766   1.970   0.789   2.515  0.0935 -0.2541 -0.0472
   66phy    C23 1767   1.997   0.789   2.670 -0.2206 -0.0145  0.2574
   66phy    C24 1768   1.912   0.897   2.738  0.1861  0.2174 -0.4087
   66phy    C22 1769   1.953   0.653   2.737 -0.4206  0.0313  0.6321
   66phy    C21 1770   2.045   0.537   2.719 -0.0663  0.1767 -0.3623
   66phy    C20 1771   2.013   0.429   2.827 -0.8104  0.8266 -0.4330
   66phy    C18 1772   2.120   0.319   2.874 -0.2616 -0.1464 -0.3518
   66phy    O01 1773   2.237   0.380   2.919  0.3074 -0.2952  0.0984
   66phy    H01 1774   2.268   0.348   3.001  1.7657 -0.1425 -0.3569
   66phy    C19 1775   2.048   0.259   3.001  0.1602  0.3261  0.4028
   66phy    C13 1776   2.166   0.211   2.764 -0.1263  0.0110 -0.2446
   66phy     H3 1777   2.077   0.155   2.725  0.1498  1.0323 -2.4454
   66phy    O33 1778   2.241   0.105   2.822 -0.0428  0.3463  0.3073
   66phy    H1B 1779   2.313   0.136   2.873 -0.0255  0.6933  0.0782
   66phy    C12 1780   2.257   0.250   2.637 -0.1893  0.3321  0.2373
   66phy    O11 1781   2.270   0.157   2.528 -0.2947 -0.4055  0.0429
   66phy    H1A 1782   2.356   0.158   2.492 -0.5413 -1.4318 -0.6364
   67phy    C35 1783   3.501   0.075   1.547  0.2452 -0.3976 -0.7584
   67phy    C33 1784   3.423  -0.048   1.592 -0.2656  0.1962  0.4719
   67phy    C34 1785   3.402  -0.019   1.735 -0.4235  0.3320 -0.3503
   67phy    C32 1786   3.294  -0.079   1.519  0.3919 -0.6300 -0.6463
   67phy    C31 1787   3.278  -0.226   1.487 -0.3783 -0.1249  0.0607
   67phy    C30 1788   3.159  -0.248   1.399  0.4627  0.1373  0.0209
   67phy    C28 1789   3.126  -0.398   1.360  0.5154  0.6903 -0.1412
   67phy    C29 1790   2.997  -0.451   1.408 -0.4992  0.2741  0.0667
   67phy    C27 1791   3.126  -0.417   1.207  0.0047 -0.0919 -0.0858
   67phy    C26 1792   3.250  -0.452   1.128  0.1661  0.2030  0.2664
   67phy    C25 1793   3.215  -0.440   0.979  0.3046 -0.1391 -0.0891
   67phy    C23 1794   3.334  -0.465   0.881  0.1012  0.2218  0.1429
   67phy    C24 1795   3.332  -0.599   0.795 -0.1698 -0.0517 -0.0998
   67phy    C22 1796   3.336  -0.335   0.796  0.2960 -0.2666  0.5062
   67phy    C21 1797   3.465  -0.274   0.742  0.1556  0.4514 -0.1414
   67phy    C20 1798   3.434  -0.156   0.662 -0.3223  0.1538  0.0627
   67phy    C18 1799   3.551  -0.103   0.570 -0.0807 -0.4879 -0.0100
   67phy    O01 1800   3.671  -0.085   0.645 -0.7153 -0.3616  0.1998
   67phy    H01 1801   3.655  -0.118   0.732 -1.9684 -2.9472 -0.9106
   67phy    C19 1802   3.508   0.039   0.519 -0.1342  0.4684 -0.4523
   67phy    C13 1803   3.580  -0.200   0.445 -0.7751  0.8610 -0.1069
   67phy     H3 1804   3.619  -0.295   0.490  2.9387  1.2033 -2.1575
   67phy    O33 1805   3.468  -0.257   0.380  0.1227 -0.4799  0.3268
   67phy    H1B 1806   3.421  -0.200   0.322  0.9081  0.4715  0.6003
   67phy    C12 1807   3.719  -0.197   0.359  0.0941  0.7268 -0.1099
   67phy    O11 1808   3.708  -0.112   0.248  0.2233  0.0268 -0.1539
   67phy    H1A 1809   3.721  -0.024   0.279  0.3224  0.5461 -1.6045
   68phy    C35 1810   2.003   5.104   1.845 -0.5468  0.1741  0.0355
   68phy    C33 1811   2.004   4.958   1.879  0.0538  0.2008  0.5505
   68phy    C34 1812   1.905   4.945   1.996 -0.7765 -0.0061 -0.2012
   68phy    C32 1813   1.964   4.877   1.756  0.1529 -0.2274  0.2963
   68phy    C31 1814   2.051   4.753   1.737 -0.4274 -0.0756  0.5189
   68phy    C30 1815   2.012   4.682   1.602 -0.0508  0.1176 -0.8188
   68phy    C28 1816   2.079   4.545   1.563 -0.2836 -0.6749 -0.5113
   68phy    C29 1817   2.014   4.422   1.633  0.4305  0.2155 -0.4659
   68phy    C27 1818   2.078   4.545   1.408  0.7301 -0.0356 -0.2277
   68phy    C26 1819   2.201   4.513   1.328  0.1321 -0.0020 -0.1074
   68phy    C25 1820   2.170   4.502   1.172 -0.2012 -0.2596  0.3025
   68phy    C23 1821   2.300   4.492   1.089 -0.3265 -0.2837 -0.6494
   68phy    C24 1822   2.350   4.350   1.058 -0.0065 -0.1075 -0.5659
   68phy    C22 1823   2.273   4.547   0.951  0.4469  0.4584 -0.1455
   68phy    C21 1824   2.367   4.659   0.900  0.3548  0.4501  0.0636
   68phy    C20 1825   2.322   4.738   0.775  0.2390  0.1695 -0.2172
   68phy    C18 1826   2.410   4.850   0.716 -0.8905  0.3160  0.7166
   68phy    O01 1827   2.438   4.949   0.818  0.2964  0.0485 -0.4815
   68phy    H01 1828   2.383   4.928   0.892  1.2151 -1.3814 -0.1793
   68phy    C19 1829   2.314   4.912   0.615  0.1577 -0.1638 -0.0035
   68phy    C13 1830   2.549   4.805   0.645  0.6111  0.1114 -0.3898
   68phy     H3 1831   2.614   4.794   0.735  2.4940  0.4592 -1.6568
   68phy    O33 1832   2.561   4.668   0.599  0.3905  0.4190  0.0752
   68phy    H1B 1833   2.473   4.645   0.578  0.8565  1.0189 -2.9675
   68phy    C12 1834   2.669   4.899   0.605  0.1060  0.0096 -0.1007
   68phy    O11 1835   2.641   5.036   0.616  1.4004 -0.1496  0.1556
   68phy    H1A 1836   2.616   5.052   0.705  1.7895  0.8473  0.0910
   69phy    C35 1837   3.136   3.706   1.986  0.1770  0.2887 -0.8078
   69phy    C33 1838   3.223   3.766   2.101  0.3442  0.9991 -0.5449
   69phy    C34 1839   3.336   3.848   2.054  0.1236 -0.2446  0.3138
   69phy    C32 1840   3.133   3.835   2.205 -0.0112  0.0474 -0.2898
   69phy    C31 1841   3.169   3.849   2.357 -0.9823 -0.2177  0.6870
   69phy    C30 1842   3.045   3.900   2.433 -0.4774 -0.0756 -0.6612
   69phy    C28 1843   3.043   3.956   2.572 -0.0560 -0.3762  0.1727
   69phy    C29 1844   3.116   4.090   2.570 -0.4105 -0.3176  0.1664
   69phy    C27 1845   2.892   3.974   2.602  0.1740  0.4209  0.4622
   69phy    C26 1846   2.840   4.018   2.742  0.0293 -0.0588 -0.0493
   69phy    C25 1847   2.689   4.015   2.740 -1.0678 -0.2650 -0.0508
   69phy    C23 1848   2.624   4.058   2.874  0.4318  0.7006 -0.3231
   69phy    C24 1849   2.520   4.165   2.856  0.4822  0.2807 -0.2507
   69phy    C22 1850   2.550   3.934   2.936 -0.3813  0.1196  0.1983
   69phy    C21 1851   2.631   3.850   3.040 -0.0040 -1.0514 -0.1866
   69phy    C20 1852   2.519   3.768   3.114 -0.1673  0.2552 -0.6164
   69phy    C18 1853   2.544   3.687   3.248  0.3953  0.1124  0.8167
   69phy    O01 1854   2.599   3.769   3.356 -0.3952 -0.2523  0.1551
   69phy    H01 1855   2.544   3.838   3.388 -0.5376 -0.4646  0.3806
   69phy    C19 1856   2.397   3.667   3.287  0.0785  1.0867 -0.1745
   69phy    C13 1857   2.635   3.551   3.230 -0.6361  0.4069  0.3991
   69phy     H3 1858   2.604   3.502   3.134  0.3005  1.7003 -0.5971
   69phy    O33 1859   2.596   3.441   3.321  0.0898  0.0018 -0.4194
   69phy    H1B 1860   2.642   3.449   3.402  0.1630 -0.6698 -0.3848
   69phy    C12 1861   2.791   3.569   3.223 -0.3523 -0.5095  0.2839
   69phy    O11 1862   2.848   3.623   3.340  0.5325  0.2542 -0.2132
   69phy    H1A 1863   2.783   3.684   3.366  1.1153  0.2541  1.3176
   70phy    C35 1864   1.398   4.781   1.323 -0.7878  0.7699 -0.2575
   70phy    C33 1865   1.307   4.777   1.210  0.2905  0.2174  0.0710
   70phy    C34 1866   1.168   4.817   1.249 -0.2644 -0.1658 -0.1193
   70phy    C32 1867   1.367   4.875   1.110 -0.4272  0.0895 -0.4151
   70phy    C31 1868   1.331   4.841   0.967 -0.5186  0.7810 -0.4998
   70phy    C30 1869   1.414   4.929   0.870  0.5188  0.2228 -0.5524
   70phy    C28 1870   1.407   4.887   0.722 -0.0065  0.1605 -0.1489
   70phy    C29 1871   1.291   4.958   0.652  0.0844  0.8358  0.0989
   70phy    C27 1872   1.530   4.940   0.647 -0.0970  0.0688  0.1911
   70phy    C26 1873   1.616   4.835   0.579 -0.0398  0.4585  0.1416
   70phy    C25 1874   1.744   4.913   0.528  0.2168 -0.8230  0.1381
   70phy    C23 1875   1.844   4.860   0.426 -0.1136  0.1059 -0.2658
   70phy    C24 1876   1.913   4.978   0.361 -0.4035  0.5604 -0.4449
   70phy    C22 1877   1.947   4.769   0.496  0.1407  0.0791  0.6822
   70phy    C21 1878   1.986   4.645   0.413  0.2047 -0.1837  0.5508
   70phy    C20 1879   2.094   4.555   0.479  0.2367 -0.2269  0.1982
   70phy    C18 1880   2.190   4.463   0.398 -0.2447  0.3580 -0.6939
   70phy    O01 1881   2.112   4.379   0.307  0.0157 -0.0721 -0.3792
   70phy    H01 1882   2.060   4.431   0.249  0.1717 -1.2055 -1.5966
   70phy    C19 1883   2.235   4.367   0.510 -0.1306 -0.1288 -0.6814
   70phy    C13 1884   2.304   4.544   0.330 -0.4871  0.1397  0.0022
   70phy     H3 1885   2.251   4.620   0.267  1.2385 -0.8403 -2.8580
   70phy    O33 1886   2.387   4.631   0.414  0.3858  0.7385 -0.0107
   70phy    H1B 1887   2.431   4.700   0.369 -0.7486  2.2491  1.0743
   70phy    C12 1888   2.396   4.510   0.204 -0.3007 -0.0831 -0.5868
   70phy    O11 1889   2.533   4.479   0.209  0.3365 -0.1097 -0.1419
   70phy    H1A 1890   2.574   4.498   0.127 -0.2192 -0.1936 -0.4449
   71phy    C35 1891   1.085   0.625   0.762 -0.6374 -0.4446 -0.3879
   71phy    C33 1892   1.006   0.572   0.877 -0.3441  0.0213 -0.4121
   71phy    C34 1893   0.877   0.640   0.882 -0.1136  0.0465  0.1180
   71phy    C32 1894   0.993   0.421   0.894 -0.3037  0.0731  0.4907
   71phy    C31 1895   1.103   0.376   0.988 -0.8311 -0.0413 -0.1800
   71phy    C30 1896   1.103   0.225   1.015 -0.3362  0.4142  0.0905
   71phy    C28 1897   1.178   0.167   1.132  0.0672 -0.0498 -0.9653
   71phy    C29 1898   1.083   0.056   1.172 -0.2046 -0.2447 -0.5169
   71phy    C27 1899   1.317   0.103   1.102  0.1489 -0.0385 -0.4522
   71phy    C26 1900   1.428   0.200   1.086 -0.7837 -0.0841  0.3010
   71phy    C25 1901   1.565   0.139   1.053 -0.1427  0.0439  0.0369
   71phy    C23 1902   1.671   0.230   0.993 -0.4408 -0.1860 -0.2438
   71phy    C24 1903   1.802   0.221   1.075 -0.1549 -0.4072 -0.3379
   71phy    C22 1904   1.697   0.200   0.849  0.0594  0.1354 -0.3929
   71phy    C21 1905   1.734   0.315   0.757 -0.1973 -0.1973 -0.0875
   71phy    C20 1906   1.747   0.259   0.616  0.7295 -0.0491  0.6859
   71phy    C18 1907   1.805   0.346   0.495  0.9814  0.6279 -0.1742
   71phy    O01 1908   1.714   0.451   0.479  0.3065 -0.0084  0.0856
   71phy    H01 1909   1.631   0.423   0.511 -0.3397  1.8545  0.2007
   71phy    C19 1910   1.792   0.274   0.359 -0.5101 -0.4500  0.6069
   71phy    C13 1911   1.956   0.398   0.522 -0.1346 -0.8297 -0.1107
   71phy     H3 1912   1.947   0.450   0.620 -2.6412  0.0950 -0.7683
   71phy    O33 1913   2.063   0.302   0.554  0.0489 -0.3232  0.1513
   71phy    H1B 1914   2.082   0.305   0.646  0.6793 -2.1209  0.1151
   71phy    C12 1915   2.021   0.526   0.460 -0.6480  0.1350  0.3685
   71phy    O11 1916   1.925   0.596   0.381 -0.5770  0.1983 -0.2388
   71phy    H1A 1917   1.840   0.561   0.400 -0.7090  0.7534  0.1993
   72phy    C35 1918   2.685   0.591   1.157 -0.3747  0.3592  0.1531
   72phy    C33 1919   2.651   0.735   1.148 -0.3410 -0.4850  0.1452
   72phy    C34 1920   2.700   0.810   1.273 -0.2337  0.5331  0.0940
   72phy    C32 1921   2.702   0.812   1.022  0.0479  1.0389 -0.1758
   72phy    C31 1922   2.618   0.931   0.973 -0.6519 -0.6133 -0.3167
   72phy    C30 1923   2.685   1.002   0.851 -0.2041 -0.1425 -0.6228
   72phy    C28 1924   2.616   1.135   0.809 -0.0068 -0.0204  0.4303
   72phy    C29 1925   2.713   1.228   0.731 -0.2183 -0.3821  0.2069
   72phy    C27 1926   2.489   1.100   0.729  1.1252  0.3910 -0.2344
   72phy    C26 1927   2.364   1.193   0.724 -0.8387  0.6407  0.3868
   72phy    C25 1928   2.254   1.111   0.646  0.1765  0.8135 -0.0589
   72phy    C23 1929   2.133   1.180   0.586  0.2628 -0.3442 -0.5671
   72phy    C24 1930   2.158   1.271   0.462 -0.1263  0.4262 -0.7158
   72phy    C22 1931   2.039   1.057   0.548  0.2309 -0.3266 -0.1081
   72phy    C21 1932   1.890   1.083   0.559  0.5789 -0.5825  0.3917
   72phy    C20 1933   1.813   0.957   0.512 -0.2194  0.2672  0.0996
   72phy    C18 1934   1.752   0.936   0.363  0.8484 -0.1921  0.3827
   72phy    O01 1935   1.674   1.046   0.316  0.0504  0.2859 -0.4176
   72phy    H01 1936   1.617   1.080   0.382  1.8791  2.4522  0.1810
   72phy    C19 1937   1.662   0.816   0.379  0.4471  0.6467 -0.1316
   72phy    C13 1938   1.868   0.912   0.247 -0.0532 -0.3133  0.4267
   72phy     H3 1939   1.922   1.010   0.251  0.6124 -0.6934  1.0332
   72phy    O33 1940   1.983   0.834   0.282  0.4550 -0.6235 -0.0306
   72phy    H1B 1941   1.963   0.755   0.329 -0.0618 -1.0013 -0.8435
   72phy    C12 1942   1.852   0.946   0.098  0.0005 -0.1476  0.5038
   72phy    O11 1943   1.729   1.011   0.066 -0.0469 -0.1247 -0.6127
   72phy    H1A 1944   1.694   1.050   0.143 -1.0907 -2.0827 -0.0113
   73phy    C35 1945   2.067   1.684   1.451 -0.2366  0.5329 -0.1960
   73phy    C33 1946   2.175   1.698   1.563 -0.1074  0.2258 -0.2192
   73phy    C34 1947   2.152   1.582   1.662  0.1284 -0.3091 -0.0769
   73phy    C32 1948   2.316   1.673   1.500 -0.5482 -0.3726  0.5846
   73phy    C31 1949   2.379   1.797   1.438 -0.1082 -0.4517  0.4873
   73phy    C30 1950   2.522   1.770   1.369  0.4562  0.5574 -0.0941
   73phy    C28 1951   2.594   1.899   1.325  0.6102  0.0651 -0.6151
   73phy    C29 1952   2.683   1.948   1.442  0.1737  0.2139  0.0867
   73phy    C27 1953   2.657   1.873   1.188  0.0620  0.4376 -0.0137
   73phy    C26 1954   2.697   2.005   1.120  0.0563 -0.1714  0.1713
   73phy    C25 1955   2.758   1.978   0.975  0.9468 -0.6017 -0.3928
   73phy    C23 1956   2.878   2.066   0.931  0.2554 -0.1152  0.1538
   73phy    C24 1957   3.006   2.003   0.989  0.6396  0.4062 -0.2237
   73phy    C22 1958   2.876   2.081   0.778  0.4218 -0.0709  0.2665
   73phy    C21 1959   2.950   2.206   0.723 -0.0635 -0.0812 -0.0364
   73phy    C20 1960   2.905   2.250   0.583  0.2676 -0.7026  0.1285
   73phy    C18 1961   2.975   2.377   0.514 -0.0030 -0.0527 -0.6990
   73phy    O01 1962   2.994   2.478   0.617  0.0890  0.3455  0.4843
   73phy    H01 1963   2.914   2.488   0.666  0.3030 -0.4687  1.0240
   73phy    C19 1964   2.858   2.426   0.424 -0.2263  0.3085  0.2440
   73phy    C13 1965   3.109   2.341   0.440 -0.6344  0.1256 -0.1321
   73phy     H3 1966   3.180   2.313   0.522 -1.3182 -2.7009 -0.3904
   73phy    O33 1967   3.114   2.218   0.364 -0.6048 -0.2062  0.1317
   73phy    H1B 1968   3.063   2.221   0.286 -0.4672 -0.4718  0.0302
   73phy    C12 1969   3.218   2.438   0.387 -1.1044 -0.6754 -0.1254
   73phy    O11 1970   3.208   2.563   0.449 -0.5695  0.0135  0.3090
   73phy    H1A 1971   3.182   2.552   0.539  0.0045 -0.8496  0.3843
   74phy    C35 1972   2.746   2.625   0.976 -0.2451  1.1657 -0.6235
   74phy    C33 1973   2.882   2.632   0.904 -0.2942  0.5241 -0.6297
   74phy    C34 1974   2.906   2.773   0.846 -0.0062  0.7831  0.4539
   74phy    C32 1975   3.000   2.571   0.984  0.8093 -0.3141  0.7415
   74phy    C31 1976   3.126   2.527   0.906  0.2634  0.6653  0.4555
   74phy    C30 1977   3.252   2.534   0.998  0.1967  0.2380  0.3144
   74phy    C28 1978   3.375   2.452   0.960 -0.2129 -0.4076  0.0661
   74phy    C29 1979   3.508   2.523   0.988  0.0526 -0.2848  0.1519
   74phy    C27 1980   3.375   2.307   1.004 -0.1465  0.0501 -0.0662
   74phy    C26 1981   3.433   2.213   0.899 -0.3150  0.0041 -0.0889
   74phy    C25 1982   3.425   2.065   0.943  0.5623 -0.6027 -0.2749
   74phy    C23 1983   3.455   1.957   0.835 -0.2562 -0.3276  0.0389
   74phy    C24 1984   3.534   1.835   0.889  0.1570 -0.0743  0.0972
   74phy    C22 1985   3.333   1.925   0.739 -0.2722 -0.6087 -0.5966
   74phy    C21 1986   3.360   1.905   0.593  0.4116 -0.5024  0.1181
   74phy    C20 1987   3.231   1.887   0.510 -0.0451 -0.1459  0.0049
   74phy    C18 1988   3.238   1.902   0.357  0.1694 -0.3450 -0.0532
   74phy    O01 1989   3.283   2.037   0.327  0.1222  0.0052  0.3967
   74phy    H01 1990   3.214   2.099   0.341  0.9035  0.7284  1.1522
   74phy    C19 1991   3.092   1.899   0.305 -0.2894 -0.1798 -0.2966
   74phy    C13 1992   3.337   1.794   0.287 -0.5185 -0.0257 -0.3628
   74phy     H3 1993   3.438   1.828   0.322  0.0602 -0.8689 -1.1715
   74phy    O33 1994   3.335   1.663   0.347 -0.1664  0.4227  0.2786
   74phy    H1B 1995   3.248   1.633   0.328  0.6140 -0.7846 -1.7454
   74phy    C12 1996   3.393   1.803   0.143 -0.3467  0.0677  0.5680
   74phy    O11 1997   3.341   1.718   0.042  0.4601  0.1170  0.4146
   74phy    H1A 1998   3.344   1.630   0.076  0.2594 -0.0124  0.1028
   75phy    C35 1999   3.270   1.665   1.155 -0.0613 -0.0224 -0.0080
   75phy    C33 2000   3.390   1.750   1.213  0.0463 -0.7085  0.1671
   75phy    C34 2001   3.342   1.834   1.335  0.4892  0.1405  0.2859
   75phy    C32 2002   3.505   1.653   1.246 -0.3306  0.4636  0.3336
   75phy    C31 2003   3.648   1.714   1.239  0.2514 -0.1509  0.2051
   75phy    C30 2004   3.750   1.627   1.305 -0.3459 -0.6698 -0.3050
   75phy    C28 2005   3.896   1.689   1.310 -0.1983  0.8695  0.3809
   75phy    C29 2006   3.915   1.761   1.443  0.2657  0.1491  0.1355
   75phy    C27 2007   3.996   1.578   1.301  0.1252  0.3433  0.0562
   75phy    C26 2008   4.122   1.599   1.215  0.1823  0.3435 -0.3831
   75phy    C25 2009   4.211   1.472   1.204  0.3458  0.2003  0.3951
   75phy    C23 2010   4.338   1.459   1.113 -0.0909  0.0839  0.4416
   75phy    C24 2011   4.393   1.322   1.115  0.0904  0.6050  0.8634
   75phy    C22 2012   4.303   1.467   0.967 -0.2088  0.0173  0.1903
   75phy    C21 2013   4.326   1.608   0.910 -0.0460  0.5949 -0.5727
   75phy    C20 2014   4.306   1.609   0.755  0.6824  0.4696  0.0577
   75phy    C18 2015   4.318   1.749   0.680 -0.3960 -0.1497 -0.2096
   75phy    O01 2016   4.231   1.843   0.744  0.3813 -0.1128  0.6754
   75phy    H01 2017   4.283   1.918   0.765 -0.5050 -0.0882  3.1210
   75phy    C19 2018   4.251   1.720   0.546  0.6095  0.3487  0.1443
   75phy    C13 2019   4.468   1.812   0.664 -0.1606 -0.2309 -0.3219
   75phy     H3 2020   4.514   1.807   0.766 -1.5268 -0.8056  0.2965
   75phy    O33 2021   4.563   1.740   0.598  0.1105  0.0815 -0.2090
   75phy    H1B 2022   4.578   1.656   0.637  1.0491 -1.2358 -3.1294
   75phy    C12 2023   4.500   1.967   0.673  0.0047  0.3944  0.2810
   75phy    O11 2024   4.397   2.031   0.746 -0.2973  0.5337 -0.0159
   75phy    H1A 2025   4.426   2.119   0.763 -2.3497  1.0134  1.2752
   76phy    C35 2026   4.133   1.137   1.717  0.3028  0.0808  0.3630
   76phy    C33 2027   4.186   1.267   1.666 -0.2799  0.2483  0.3042
   76phy    C34 2028   4.242   1.247   1.524  0.1898  0.4325  0.6271
   76phy    C32 2029   4.091   1.386   1.680 -0.6711 -0.0416  0.5310
   76phy    C31 2030   4.180   1.514   1.708  0.1645  0.1049  0.0620
   76phy    C30 2031   4.093   1.638   1.722 -0.4694 -0.2877 -0.0842
   76phy    C28 2032   4.170   1.772   1.732  0.1727 -0.0581  0.1583
   76phy    C29 2033   4.223   1.827   1.597  0.3788  0.3220 -0.6892
   76phy    C27 2034   4.097   1.883   1.805 -0.2152  0.5933  0.2274
   76phy    C26 2035   4.175   1.955   1.911 -0.3749 -0.4231  0.2358
   76phy    C25 2036   4.059   2.033   1.979 -0.3446  0.2855 -0.1212
   76phy    C23 2037   4.090   2.104   2.113  0.2182  0.5406  0.1628
   76phy    C24 2038   4.162   2.236   2.105 -0.0984  0.1095 -0.1582
   76phy    C22 2039   3.966   2.102   2.208  0.0582  0.0840 -0.0445
   76phy    C21 2040   3.982   2.105   2.367  0.1644  0.0596  0.0158
   76phy    C20 2041   3.850   2.127   2.438  0.4901 -0.6346 -0.0911
   76phy    C18 2042   3.863   2.141   2.596 -0.4176  0.4204  0.0355
   76phy    O01 2043   3.952   2.250   2.633  0.5189 -0.0720  0.2084
   76phy    H01 2044   3.923   2.338   2.615  1.1950  0.3531  1.1089
   76phy    C19 2045   3.719   2.192   2.632  0.1158 -0.4131 -0.2833
   76phy    C13 2046   3.915   2.002   2.666  0.0610 -0.0904  0.6112
   76phy     H3 2047   4.020   1.982   2.632  1.4158  1.9504  3.1419
   76phy    O33 2048   3.843   1.882   2.627  0.3080  0.0055  0.1642
   76phy    H1B 2049   3.870   1.843   2.545 -1.9603 -2.9311  0.6623
   76phy    C12 2050   3.936   2.000   2.822 -0.2572  0.4908  0.6792
   76phy    O11 2051   3.947   2.129   2.885 -0.4532  0.7209 -0.2559
   76phy    H1A 2052   3.922   2.201   2.831  1.0363  1.5429  0.1137
   77phy    C35 2053   1.463   0.595   0.789  0.4201  0.6891 -0.1320
   77phy    C33 2054   1.513   0.699   0.889  0.0857 -0.6267  0.0601
   77phy    C34 2055   1.422   0.725   1.009  0.0208  0.8401  0.0308
   77phy    C32 2056   1.659   0.664   0.933  0.2272 -0.7411 -0.0646
   77phy    C31 2057   1.768   0.768   0.910 -0.1338 -0.2708 -0.1094
   77phy    C30 2058   1.907   0.705   0.947 -0.1197  0.1296 -0.1953
   77phy    C28 2059   2.029   0.786   0.895 -0.0558 -0.8663  0.2798
   77phy    C29 2060   2.086   0.883   1.003  0.0909 -0.3912 -0.2871
   77phy    C27 2061   2.145   0.694   0.850 -0.1760  0.1542 -0.4226
   77phy    C26 2062   2.237   0.729   0.733  0.3295 -0.1352 -0.0712
   77phy    C25 2063   2.351   0.630   0.704  0.0342 -0.0547  0.3920
   77phy    C23 2064   2.461   0.670   0.598  0.6076  0.7564  0.5667
   77phy    C24 2065   2.575   0.579   0.618 -0.5299 -1.1515  0.6439
   77phy    C22 2066   2.414   0.637   0.454  0.4576  0.0193 -0.0263
   77phy    C21 2067   2.398   0.759   0.360  0.1240  0.1322  0.1446
   77phy    C20 2068   2.318   0.713   0.239  0.1120  0.1370 -0.0271
   77phy    C18 2069   2.293   0.817   0.118  0.3605  0.1651 -0.3012
   77phy    O01 2070   2.244   0.942   0.173 -0.0912 -0.3980 -0.2766
   77phy    H01 2071   2.159   0.933   0.212 -0.6942  0.7496 -1.2487
   77phy    C19 2072   2.178   0.759   0.027  0.1207 -0.7400 -0.2241
   77phy    C13 2073   2.427   0.846   0.031 -0.2266  0.3269 -0.1069
   77phy     H3 2074   2.489   0.904   0.104  0.2043  0.0236 -0.2291
   77phy    O33 2075   2.519   0.731   0.017  0.0682 -0.4182  0.2606
   77phy    H1B 2076   2.498   0.693  -0.066  0.1709 -0.9096  0.4614
   77phy    C12 2077   2.439   0.957  -0.081  0.2596 -0.5021 -0.3657
   77phy    O11 2078   2.362   0.924  -0.190  0.0389  0.0670 -0.0165
   77phy    H1A 2079   2.322   1.002  -0.222 -0.5205  0.3631  1.3405
   78phy    C35 2080   0.075   0.875   1.100  0.2613  0.3818 -0.2119
   78phy    C33 2081   0.141   0.814   0.985 -0.0771  0.0257  0.0693
   78phy    C34 2082   0.277   0.880   0.976  0.2398 -0.2441  0.2853
   78phy    C32 2083   0.145   0.660   1.001 -0.0588 -0.0508 -0.4042
   78phy    C31 2084   0.127   0.588   0.865 -0.1606  0.4266 -0.1503
   78phy    C30 2085   0.117   0.437   0.895  0.0350 -0.0505 -0.3232
   78phy    C28 2086   0.068   0.356   0.775 -0.2794 -0.2875  0.5499
   78phy    C29 2087   0.136   0.221   0.750  0.1440 -0.5870  0.1539
   78phy    C27 2088  -0.086   0.331   0.771  0.5293  0.0152 -0.3228
   78phy    C26 2089  -0.157   0.356   0.644  0.0388  0.2439  0.2692
   78phy    C25 2090  -0.300   0.355   0.676  0.0015 -0.1154 -0.0347
   78phy    C23 2091  -0.393   0.363   0.552 -0.2405  0.7983  0.1699
   78phy    C24 2092  -0.486   0.234   0.555  0.5574  0.0781  0.0082
   78phy    C22 2093  -0.471   0.497   0.543  0.1449  0.2579  0.1626
   78phy    C21 2094  -0.531   0.543   0.408 -0.3015  0.0761  0.6556
   78phy    C20 2095  -0.637   0.661   0.416 -0.8870  0.1652  0.6034
   78phy    C18 2096  -0.710   0.735   0.302  0.2969 -0.0218 -0.3216
   78phy    O01 2097  -0.607   0.771   0.211  0.5098  0.2896 -0.4467
   78phy    H01 2098  -0.540   0.812   0.262  1.6230 -0.3923 -1.3104
   78phy    C19 2099  -0.763   0.866   0.363 -0.1448  0.1245  0.2225
   78phy    C13 2100  -0.829   0.648   0.240  0.4776  0.0926 -0.0756
   78phy     H3 2101  -0.799   0.540   0.243 -0.2395 -0.1498 -0.9620
   78phy    O33 2102  -0.959   0.624   0.300  0.1454 -0.1911  0.1845
   78phy    H1B 2103  -0.965   0.554   0.361  0.0062  0.0040  0.3939
   78phy    C12 2104  -0.839   0.624   0.080  0.2918 -0.1008  0.3371
   78phy    O11 2105  -0.883   0.500   0.026 -0.5076  0.2872 -0.5591
   78phy    H1A 2106  -0.970   0.476   0.052 -0.1809 -0.9942 -0.6087
   79phy    C35 2107   2.730   1.724   0.654 -0.1895 -0.0691 -0.2944
   79phy    C33 2108   2.668   1.589   0.645 -0.0590 -0.1080 -0.2933
   79phy    C34 2109   2.571   1.551   0.762  0.4354  0.2359 -0.1439
   79phy    C32 2110   2.622   1.568   0.500  0.9005  0.5375 -0.0754
   79phy    C31 2111   2.643   1.423   0.452  0.3443  0.0952  0.0027
   79phy    C30 2112   2.602   1.391   0.306  0.0155 -0.0929 -0.7232
   79phy    C28 2113   2.555   1.244   0.301  0.5195 -0.4065 -0.1137
   79phy    C29 2114   2.428   1.237   0.217 -0.3099  0.2304  0.0162
   79phy    C27 2115   2.666   1.162   0.228  0.2529 -0.6288  0.0441
   79phy    C26 2116   2.713   1.032   0.299 -0.4581 -0.2458  0.0576
   79phy    C25 2117   2.800   0.944   0.212  0.1487 -0.5023 -0.1191
   79phy    C23 2118   2.849   0.817   0.277 -0.2331 -0.3316 -0.6139
   79phy    C24 2119   2.746   0.707   0.253  0.5329 -0.1294  0.5883
   79phy    C22 2120   2.972   0.770   0.199 -0.0052 -0.2184 -0.3833
   79phy    C21 2121   3.090   0.727   0.300 -0.0217  0.5870  0.2515
   79phy    C20 2122   3.214   0.681   0.229 -0.0703  0.4633  0.3198
   79phy    C18 2123   3.351   0.665   0.307  0.5027 -0.4655  0.4971
   79phy    O01 2124   3.409   0.792   0.344  0.1718 -0.3747 -0.2793
   79phy    H01 2125   3.351   0.859   0.313  1.4142  1.0757  0.4000
   79phy    C19 2126   3.436   0.624   0.186 -0.4567 -0.3194 -0.0787
   79phy    C13 2127   3.347   0.558   0.430 -0.0624  0.1275  0.2743
   79phy     H3 2128   3.290   0.612   0.511  2.9044 -0.0070  2.6285
   79phy    O33 2129   3.267   0.441   0.412  0.3471 -0.1222  0.5220
   79phy    H1B 2130   3.281   0.386   0.338 -1.9923  0.0183 -0.1139
   79phy    C12 2131   3.463   0.539   0.537  0.4856  0.6667 -0.0653
   79phy    O11 2132   3.556   0.440   0.519  0.5292  0.2272  0.5350
   79phy    H1A 2133   3.512   0.375   0.468 -0.9231  1.3533  0.2823
   80phy    C35 2134   3.605   0.987   1.521 -0.0758  0.3118  0.1445
   80phy    C33 2135   3.470   0.922   1.561  0.4617 -0.2169  1.2784
   80phy    C34 2136   3.442   0.959   1.702  0.1848 -0.1757 -0.2669
   80phy    C32 2137   3.358   0.979   1.463 -0.4342 -0.5456 -0.8241
   80phy    C31 2138   3.331   0.886   1.352  0.1199 -0.6864  0.0672
   80phy    C30 2139   3.200   0.920   1.280 -0.0265 -0.5322  0.0058
   80phy    C28 2140   3.164   0.836   1.156 -0.6040 -0.2857  0.1607
   80phy    C29 2141   3.087   0.707   1.191 -0.6394  0.4233 -0.0065
   80phy    C27 2142   3.093   0.926   1.051 -0.0838 -0.1143  0.3276
   80phy    C26 2143   3.123   0.885   0.904 -0.5720 -0.0368  0.9066
   80phy    C25 2144   3.076   1.002   0.809 -0.4764  0.1650 -0.5508
   80phy    C23 2145   3.139   0.983   0.662 -0.8648 -0.6597 -0.5706
   80phy    C24 2146   3.058   1.058   0.565 -0.6429  0.0451 -0.1339
   80phy    C22 2147   3.279   1.046   0.660  0.0552  0.2806 -0.5805
   80phy    C21 2148   3.386   0.957   0.600 -0.3446 -0.1373  0.3098
   80phy    C20 2149   3.526   1.021   0.602  0.3262 -0.4767 -0.0274
   80phy    C18 2150   3.628   0.961   0.498 -0.2404 -0.2424  0.7031
   80phy    O01 2151   3.630   0.820   0.462  0.1639 -0.2696  0.0869
   80phy    H01 2152   3.549   0.805   0.416 -0.6600  1.0961  1.0238
   80phy    C19 2153   3.758   0.982   0.580 -0.0919  0.5210 -0.0698
   80phy    C13 2154   3.635   1.054   0.362  0.7192 -0.5050  0.4037
   80phy     H3 2155   3.527   1.059   0.332  0.6964 -0.1561  0.5324
   80phy    O33 2156   3.651   1.197   0.377 -0.3239  0.4902  0.0573
   80phy    H1B 2157   3.717   1.228   0.318 -1.4458  1.6621 -0.6484
   80phy    C12 2158   3.675   0.998   0.225  0.0314 -0.2424  0.3315
   80phy    O11 2159   3.613   1.044   0.107  0.4244  0.0442 -0.2603
   80phy    H1A 2160   3.573   0.976   0.057  0.1272 -0.4990  0.6943
   81phy    C35 2161   2.353   1.108   1.223 -0.4308 -0.5431  0.6855
   81phy    C33 2162   2.387   1.260   1.193  0.0758 -0.2091 -0.2335
   81phy    C34 2163   2.269   1.354   1.236  0.0022  0.1799 -0.1279
   81phy    C32 2164   2.520   1.299   1.262 -1.0636 -0.5219 -0.5766
   81phy    C31 2165   2.604   1.411   1.191 -0.2739  0.1309 -0.3472
   81phy    C30 2166   2.741   1.426   1.269 -0.2551  0.0560  1.0386
   81phy    C28 2167   2.847   1.520   1.205  0.5849 -0.2140  0.8941
   81phy    C29 2168   2.905   1.613   1.312 -0.0796 -0.3807 -0.0390
   81phy    C27 2169   2.957   1.446   1.131  0.4874  0.8305  0.4779
   81phy    C26 2170   2.976   1.511   0.991  0.3963  0.2233 -0.1057
   81phy    C25 2171   3.079   1.446   0.910  0.2348  0.3272  0.3336
   81phy    C23 2172   3.148   1.512   0.789  0.6282  0.7622  0.0145
   81phy    C24 2173   3.300   1.503   0.804 -0.1226  0.6380  1.1843
   81phy    C22 2174   3.090   1.449   0.658  0.9364 -0.2515 -0.6993
   81phy    C21 2175   3.144   1.500   0.525  1.0316  0.0077  0.0743
   81phy    C20 2176   3.066   1.421   0.414  0.2945 -0.0132  0.2192
   81phy    C18 2177   3.122   1.415   0.270  0.1705  0.9880  0.4167
   81phy    O01 2178   3.141   1.548   0.222  0.1869  0.0871  0.1663
   81phy    H01 2179   3.086   1.575   0.151  0.3662 -1.2318 -0.5025
   81phy    C19 2180   3.004   1.342   0.194  0.9099 -0.4150 -0.2099
   81phy    C13 2181   3.264   1.334   0.257 -0.4347 -0.1183  0.1184
   81phy     H3 2182   3.337   1.408   0.297  2.3877 -2.0057 -1.2413
   81phy    O33 2183   3.292   1.228   0.346 -0.0008 -0.4195 -0.0160
   81phy    H1B 2184   3.349   1.263   0.412  0.2048 -0.1951 -0.3067
   81phy    C12 2185   3.359   1.332   0.128 -0.5323  0.1233 -0.0044
   81phy    O11 2186   3.352   1.441   0.036 -0.0080  0.4349 -0.1189
   81phy    H1A 2187   3.431   1.443  -0.014  0.5341  0.4484  0.7233
   82phy    C35 2188   1.846   2.039   0.796 -0.0142 -0.5028 -1.1442
   82phy    C33 2189   1.943   2.159   0.798  0.6267  0.2352  0.6806
   82phy    C34 2190   1.884   2.255   0.904 -0.2928  0.0690  0.3116
   82phy    C32 2191   2.089   2.112   0.816  0.0709 -0.0629 -0.1724
   82phy    C31 2192   2.183   2.197   0.730 -0.1121 -0.8152 -0.3524
   82phy    C30 2193   2.319   2.131   0.725 -0.2401 -0.2146 -0.5667
   82phy    C28 2194   2.413   2.185   0.612  0.1473  0.8813  0.1098
   82phy    C29 2195   2.492   2.312   0.649 -0.8182  0.1998 -0.2388
   82phy    C27 2196   2.498   2.069   0.551 -0.0173 -0.1963  0.0914
   82phy    C26 2197   2.533   2.081   0.404 -0.1482  0.5287  0.0285
   82phy    C25 2198   2.604   1.965   0.332 -0.3541 -0.1050  0.3203
   82phy    C23 2199   2.650   1.986   0.188  0.1370 -0.6192 -0.4152
   82phy    C24 2200   2.776   2.085   0.175 -0.3963  0.0865 -0.5044
   82phy    C22 2201   2.696   1.848   0.137 -0.2834  0.2566 -0.4852
   82phy    C21 2202   2.624   1.806   0.008 -0.0613  0.3242 -0.4522
   82phy    C20 2203   2.656   1.656  -0.028  0.2350  0.5813  0.0823
   82phy    C18 2204   2.607   1.568  -0.157  0.0394 -0.0058 -0.5635
   82phy    O01 2205   2.465   1.558  -0.154 -0.4667 -0.6607  0.4468
   82phy    H01 2206   2.430   1.645  -0.164 -0.8822 -0.8130  0.5547
   82phy    C19 2207   2.658   1.426  -0.136 -0.8801  0.7139 -0.3941
   82phy    C13 2208   2.658   1.627  -0.293  0.7252 -0.3286 -0.0381
   82phy     H3 2209   2.634   1.736  -0.286 -0.6118 -0.4701 -1.5803
   82phy    O33 2210   2.803   1.637  -0.315  0.7280 -0.0405  0.2001
   82phy    H1B 2211   2.828   1.727  -0.316 -0.2153  0.3364  2.7469
   82phy    C12 2212   2.584   1.626  -0.435 -0.1580  0.5349 -0.4147
   82phy    O11 2213   2.443   1.627  -0.446 -0.3190 -0.3687  0.6391
   82phy    H1A 2214   2.413   1.550  -0.403  0.9143 -0.3212  1.6363
   83phy    C35 2215   3.109   1.979   1.844  0.7783 -0.4244 -0.7337
   83phy    C33 2216   3.024   1.855   1.823  0.3148 -0.1676 -0.0072
   83phy    C34 2217   2.882   1.902   1.808 -0.3155 -0.1037  0.0415
   83phy    C32 2218   3.081   1.776   1.703  0.6391 -0.0229  0.3411
   83phy    C31 2219   3.135   1.636   1.730 -0.3228 -0.4149  0.2764
   83phy    C30 2220   3.179   1.567   1.599  0.1218  0.2128 -0.2148
   83phy    C28 2221   3.240   1.426   1.605  0.2435  0.6797  0.1923
   83phy    C29 2222   3.224   1.356   1.471 -0.4121  0.0150 -0.1573
   83phy    C27 2223   3.396   1.449   1.623  0.0303 -0.3395 -0.0167
   83phy    C26 2224   3.455   1.370   1.738 -0.3566 -0.8772  0.0169
   83phy    C25 2225   3.608   1.403   1.731  0.4330  0.4483 -0.4491
   83phy    C23 2226   3.691   1.351   1.851 -0.3472 -0.2311  0.4337
   83phy    C24 2227   3.773   1.215   1.826 -0.6091  0.0492  0.6324
   83phy    C22 2228   3.789   1.461   1.898  0.4943  0.4606  0.4454
   83phy    C21 2229   3.831   1.453   2.044 -0.0157 -0.3517  0.4232
   83phy    C20 2230   3.931   1.568   2.074  0.0157 -0.2943  0.0337
   83phy    C18 2231   3.988   1.589   2.223  0.1280  0.1492  0.4020
   83phy    O01 2232   4.042   1.468   2.270  0.1914  0.0575  0.6376
   83phy    H01 2233   4.094   1.481   2.347  2.2839 -1.1825 -0.4803
   83phy    C19 2234   4.107   1.688   2.199  0.6413  0.1060 -0.4344
   83phy    C13 2235   3.886   1.645   2.332  0.5904  0.4213 -0.1563
   83phy     H3 2236   3.823   1.731   2.297  0.3437 -0.1452 -1.1270
   83phy    O33 2237   3.952   1.708   2.448  0.3981 -0.0597 -0.7484
   83phy    H1B 2238   4.021   1.653   2.478 -1.1231 -1.4086  0.4625
   83phy    C12 2239   3.787   1.549   2.399  0.4704  0.2485 -0.5684
   83phy    O11 2240   3.829   1.467   2.507 -0.3465  0.1197  0.0509
   83phy    H1A 2241   3.849   1.528   2.576 -1.1271 -0.2020  0.5731
   84phy    C35 2242   3.814   0.679   0.916 -0.0569  0.2423 -0.0295
   84phy    C33 2243   3.672   0.737   0.929 -0.2420 -0.4731  0.1280
   84phy    C34 2244   3.575   0.628   0.958 -0.2759 -0.0843 -0.1150
   84phy    C32 2245   3.669   0.849   1.037 -0.3762  0.2730 -0.1166
   84phy    C31 2246   3.601   0.975   0.980  0.4789  0.1865  0.4811
   84phy    C30 2247   3.564   1.077   1.088 -0.1352 -0.4642 -0.0889
   84phy    C28 2248   3.542   1.226   1.044 -0.1380  0.9427 -0.2243
   84phy    C29 2249   3.434   1.283   1.140  0.0129 -0.2008 -0.3088
   84phy    C27 2250   3.669   1.319   1.049  0.5568  0.1704  0.4608
   84phy    C26 2251   3.691   1.368   0.912 -0.2891 -0.3045  0.1574
   84phy    C25 2252   3.793   1.481   0.912 -0.1870  0.1541 -0.6732
   84phy    C23 2253   3.827   1.533   0.779  0.5206 -0.1453 -0.0795
   84phy    C24 2254   3.879   1.673   0.801 -0.0371  0.2885 -0.1404
   84phy    C22 2255   3.938   1.457   0.704 -0.0569  0.6754  0.2364
   84phy    C21 2256   3.928   1.441   0.556 -0.6699  0.2455  0.5191
   84phy    C20 2257   4.022   1.332   0.510  0.5377  0.6031 -0.4476
   84phy    C18 2258   4.020   1.312   0.354  0.5448  0.5136  0.2386
   84phy    O01 2259   3.889   1.280   0.296 -0.1498  0.0301 -0.5032
   84phy    H01 2260   3.874   1.321   0.213  1.1554 -0.2709 -0.8991
   84phy    C19 2261   4.075   1.166   0.357  0.1427 -0.2382  0.2476
   84phy    C13 2262   4.108   1.415   0.266  0.2904  0.0734  0.1425
   84phy     H3 2263   4.069   1.519   0.284  1.7902  1.1585 -2.3985
   84phy    O33 2264   4.246   1.437   0.305 -0.0410 -0.2069  0.2112
   84phy    H1B 2265   4.287   1.362   0.344  0.7359 -0.9514 -1.8725
   84phy    C12 2266   4.090   1.452   0.116  0.0403 -0.0337  0.4898
   84phy    O11 2267   4.140   1.359   0.022 -0.2373 -0.5842 -0.0040
   84phy    H1A 2268   4.175   1.404  -0.052  0.2521  3.3478  2.3583
   85phy    C35 2269   2.688   0.165   1.301  0.6845 -0.4114  0.2029
   85phy    C33 2270   2.830   0.183   1.356  0.3330 -0.2260  0.9239
   85phy    C34 2271   2.928   0.139   1.252 -0.1092  0.1162 -0.8574
   85phy    C32 2272   2.857   0.334   1.386 -0.7266 -0.1509  0.1811
   85phy    C31 2273   2.970   0.363   1.485 -0.5430  0.7012 -0.3862
   85phy    C30 2274   2.996   0.514   1.502 -0.0871  0.0707  0.1279
   85phy    C28 2275   3.118   0.536   1.603 -0.2958 -0.6177  0.4058
   85phy    C29 2276   3.237   0.606   1.537  0.1784 -0.2372 -0.3595
   85phy    C27 2277   3.076   0.628   1.714  0.3332  0.0586  0.4034
   85phy    C26 2278   3.122   0.594   1.854  0.0836 -0.7563  0.4584
   85phy    C25 2279   3.046   0.680   1.958 -0.2400  0.1939  0.2882
   85phy    C23 2280   3.065   0.640   2.106 -0.4317  0.1780  0.2252
   85phy    C24 2281   3.124   0.751   2.190 -0.1056 -0.1236  0.2533
   85phy    C22 2282   2.931   0.593   2.157  0.0365 -0.0046 -0.2361
   85phy    C21 2283   2.898   0.526   2.284 -0.2315  0.1613 -0.3899
   85phy    C20 2284   2.750   0.521   2.310  0.2990 -0.1076 -0.1380
   85phy    C18 2285   2.678   0.436   2.424  0.3521 -0.2027 -1.1251
   85phy    O01 2286   2.740   0.462   2.555  0.0764 -0.3628 -0.3562
   85phy    H01 2287   2.718   0.547   2.587  1.1296  0.2645 -1.2329
   85phy    C19 2288   2.542   0.513   2.423 -0.7001  0.2292 -0.2663
   85phy    C13 2289   2.665   0.275   2.391  0.6903  0.1475 -1.1955
   85phy     H3 2290   2.613   0.261   2.293  0.6135  0.0738 -1.1449
   85phy    O33 2291   2.569   0.215   2.479 -0.4069  0.4346 -0.8968
   85phy    H1B 2292   2.589   0.233   2.569 -3.3515  1.0519 -0.2563
   85phy    C12 2293   2.793   0.183   2.394 -0.7264 -0.4880 -0.2826
   85phy    O11 2294   2.842   0.146   2.517 -0.7661 -0.0241 -0.1105
   85phy    H1A 2295   2.775   0.103   2.568 -0.4719 -1.1879 -0.6877
   86phy    C35 2296   4.659   1.255   1.628  0.0435  0.2176  0.0428
   86phy    C33 2297   4.743   1.385   1.624  0.3924  0.0823 -0.9663
   86phy    C34 2298   4.877   1.355   1.555  0.5394 -0.3822 -0.3214
   86phy    C32 2299   4.648   1.497   1.584 -0.0384 -0.1970  0.1690
   86phy    C31 2300   4.701   1.640   1.584 -0.0830 -0.2050 -0.8418
   86phy    C30 2301   4.610   1.752   1.531 -0.5698  0.1036 -0.1778
   86phy    C28 2302   4.671   1.892   1.531  0.1689  0.0275  0.1305
   86phy    C29 2303   4.630   1.961   1.397  0.4156  0.2888 -1.0918
   86phy    C27 2304   4.623   1.990   1.642 -0.6957 -0.1803 -0.1584
   86phy    C26 2305   4.695   1.978   1.780  0.2951  0.1233  0.5516
   86phy    C25 2306   4.652   2.081   1.879 -0.6411 -0.2158  0.3989
   86phy    C23 2307   4.708   2.057   2.022  0.0509  0.5690  0.7371
   86phy    C24 2308   4.823   2.156   2.047 -0.4102  0.0492  0.5947
   86phy    C22 2309   4.593   2.057   2.119  0.4435 -0.4997  0.0232
   86phy    C21 2310   4.611   1.973   2.246  0.1702 -0.0143 -0.2641
   86phy    C20 2311   4.477   1.969   2.325  0.2646 -0.3840  0.3954
   86phy    C18 2312   4.471   1.885   2.463  0.3605 -0.0707 -0.4583
   86phy    O01 2313   4.563   1.950   2.548  0.2943 -0.1552  0.1935
   86phy    H01 2314   4.568   2.043   2.531  1.2269 -0.2762 -0.2541
   86phy    C19 2315   4.335   1.930   2.515  0.2744 -0.0400  0.1619
   86phy    C13 2316   4.485   1.724   2.464  0.2436  0.1783  0.6103
   86phy     H3 2317   4.434   1.681   2.374 -0.0811 -2.1824  1.8537
   86phy    O33 2318   4.414   1.654   2.574  0.8293  0.2807  0.1148
   86phy    H1B 2319   4.458   1.683   2.652  2.6561 -1.2059 -0.2876
   86phy    C12 2320   4.631   1.668   2.462 -0.1628  0.0083  0.4135
   86phy    O11 2321   4.703   1.658   2.584 -0.0473 -0.4016 -0.2051
   86phy    H1A 2322   4.787   1.701   2.585 -0.6358  0.7848 -0.0559
   87phy    C35 2323   3.622   3.028   1.801 -0.0883  0.1666 -0.2466
   87phy    C33 2324   3.521   3.135   1.818 -0.3549 -0.5941 -0.2521
   87phy    C34 2325   3.536   3.193   1.954 -0.2812 -0.2415  0.3137
   87phy    C32 2326   3.564   3.241   1.712  0.2243 -0.3186  0.0152
   87phy    C31 2327   3.500   3.226   1.574 -0.2180 -0.1236  0.2021
   87phy    C30 2328   3.516   3.354   1.487  0.6262 -0.4215 -0.1771
   87phy    C28 2329   3.435   3.341   1.357  0.4737  0.5880  0.5019
   87phy    C29 2330   3.294   3.407   1.372  0.0491 -0.0236  0.4350
   87phy    C27 2331   3.516   3.402   1.238  0.3704 -0.3701 -0.3404
   87phy    C26 2332   3.488   3.356   1.091 -0.3975  0.1034 -0.1898
   87phy    C25 2333   3.550   3.445   0.984  0.0436 -0.1056  0.0333
   87phy    C23 2334   3.516   3.416   0.836 -0.2309 -0.3048 -0.5191
   87phy    C24 2335   3.429   3.520   0.764 -0.0750  0.1806 -0.5111
   87phy    C22 2336   3.656   3.399   0.777  0.4119  0.6414  0.1327
   87phy    C21 2337   3.662   3.307   0.653  0.0337  0.1022  0.3081
   87phy    C20 2338   3.779   3.360   0.570  0.1360  0.2905  0.0551
   87phy    C18 2339   3.820   3.304   0.427  0.4243 -0.9916 -0.2955
   87phy    O01 2340   3.842   3.164   0.446  0.3163  0.3785  0.2447
   87phy    H01 2341   3.913   3.143   0.503 -0.5662 -0.3503  1.1069
   87phy    C19 2342   3.956   3.370   0.404  0.4255  0.1000 -0.0686
   87phy    C13 2343   3.717   3.335   0.309 -0.1562  0.0449 -0.5101
   87phy     H3 2344   3.619   3.292   0.342 -1.7415  2.0567 -2.2118
   87phy    O33 2345   3.669   3.471   0.296  0.3110  0.1605  0.2128
   87phy    H1B 2346   3.720   3.521   0.236  1.2534 -1.3186 -0.2701
   87phy    C12 2347   3.692   3.238   0.191 -0.7732 -0.2672 -0.1284
   87phy    O11 2348   3.753   3.110   0.198 -0.2260  0.1082 -0.5357
   87phy    H1A 2349   3.797   3.113   0.281 -0.6481 -0.5735 -0.2816
   88phy    C35 2350   3.278   3.175   0.156  0.1690 -0.2768 -0.0993
   88phy    C33 2351   3.156   3.118   0.087 -0.5481 -0.3338  0.0827
   88phy    C34 2352   3.030   3.174   0.148  0.1941 -0.1459 -0.0697
   88phy    C32 2353   3.175   3.139  -0.063  0.0751  0.5892  0.1618
   88phy    C31 2354   3.124   3.034  -0.153 -0.1497  0.6520  0.0075
   88phy    C30 2355   3.115   3.069  -0.300  0.2177  0.1533  0.2269
   88phy    C28 2356   3.099   2.935  -0.378  1.0404  0.5085 -0.2059
   88phy    C29 2357   2.976   2.947  -0.472  0.0261  0.2993  0.2412
   88phy    C27 2358   3.219   2.897  -0.459  0.2276 -0.1277  0.8206
   88phy    C26 2359   3.278   2.753  -0.450  0.1734 -0.3077 -0.2700
   88phy    C25 2360   3.363   2.713  -0.569 -0.3130 -0.0953  0.1938
   88phy    C23 2361   3.403   2.566  -0.564  0.5129 -0.0969 -0.6057
   88phy    C24 2362   3.295   2.477  -0.624 -0.1651 -0.0218  0.4334
   88phy    C22 2363   3.541   2.552  -0.638  0.1535  0.0396  0.6413
   88phy    C21 2364   3.662   2.548  -0.539 -0.2925 -0.2332  0.7972
   88phy    C20 2365   3.793   2.547  -0.624  0.1624 -0.2923 -0.0895
   88phy    C18 2366   3.926   2.586  -0.557  0.6044 -0.4657 -0.6048
   88phy    O01 2367   3.942   2.496  -0.446  0.3556  0.4158  0.5906
   88phy    H01 2368   4.014   2.532  -0.398  1.7170  0.0518 -1.0799
   88phy    C19 2369   4.028   2.536  -0.660  0.3878  0.2076  0.0180
   88phy    C13 2370   3.965   2.736  -0.509  0.5576 -0.7501  0.8428
   88phy     H3 2371   3.955   2.803  -0.598  2.1856  0.9120  1.8367
   88phy    O33 2372   4.103   2.754  -0.478 -0.5326 -0.6977 -0.4364
   88phy    H1B 2373   4.139   2.682  -0.430 -2.8338 -0.9874  1.0118
   88phy    C12 2374   3.881   2.799  -0.389  0.2725  0.2221 -0.3351
   88phy    O11 2375   3.901   2.761  -0.260  0.8852 -0.0316 -0.6193
   88phy    H1A 2376   3.982   2.803  -0.237 -0.0062  1.1116  0.6127
   89phy    C35 2377   0.894   3.105   0.934  0.1531  0.3788  0.6944
   89phy    C33 2378   0.914   3.090   1.086  0.0793  0.0184  0.0133
   89phy    C34 2379   0.818   3.171   1.166 -0.5265 -0.2197  0.1826
   89phy    C32 2380   0.918   2.946   1.139  0.3364  0.3061  0.6020
   89phy    C31 2381   1.069   2.912   1.153 -0.3872 -0.0114  0.3213
   89phy    C30 2382   1.085   2.766   1.183 -0.4134  0.6387  0.0095
   89phy    C28 2383   1.235   2.730   1.217 -0.6763  0.7069 -0.0976
   89phy    C29 2384   1.224   2.609   1.308  0.1642 -0.2645  0.1794
   89phy    C27 2385   1.320   2.671   1.104  0.2956  0.5219  0.3306
   89phy    C26 2386   1.407   2.768   1.035 -0.2493 -0.1377  0.4373
   89phy    C25 2387   1.530   2.698   0.976 -0.0727  0.4790 -0.6483
   89phy    C23 2388   1.629   2.783   0.902  0.3199 -0.5726 -0.4889
   89phy    C24 2389   1.716   2.879   0.992 -0.3461  0.0982  0.0018
   89phy    C22 2390   1.715   2.682   0.835 -1.2141 -0.2382  0.4737
   89phy    C21 2391   1.745   2.704   0.685 -0.2799  0.0186 -0.0569
   89phy    C20 2392   1.851   2.608   0.638 -0.1130 -0.0152  0.0245
   89phy    C18 2393   1.903   2.602   0.490 -0.2360  0.4481 -0.5359
   89phy    O01 2394   1.795   2.571   0.399  0.4178  0.0262  0.4625
   89phy    H01 2395   1.830   2.513   0.335  2.3203  1.3187  0.2234
   89phy    C19 2396   2.000   2.485   0.493  0.3781 -0.8431  0.7937
   89phy    C13 2397   1.970   2.734   0.434 -0.6076 -0.3737 -0.0629
   89phy     H3 2398   1.891   2.812   0.447 -0.0243  0.3242 -0.6495
   89phy    O33 2399   2.073   2.801   0.515 -0.0644  0.2156 -0.5433
   89phy    H1B 2400   2.033   2.831   0.595  1.3624 -1.6613  0.9760
   89phy    C12 2401   1.995   2.767   0.278 -0.2675 -0.1412  0.1071
   89phy    O11 2402   2.124   2.738   0.228  0.2766 -0.1093  0.4216
   89phy    H1A 2403   2.184   2.796   0.271  1.1424 -1.4111  1.0440
   90phy    C35 2404   3.203   2.708   2.164  0.1727  0.3501 -0.6476
   90phy    C33 2405   3.280   2.835   2.126 -0.2203 -0.6093 -0.2365
   90phy    C34 2406   3.335   2.821   1.991 -0.0366  0.0172 -0.4526
   90phy    C32 2407   3.204   2.967   2.157 -0.2105  0.5652  0.6619
   90phy    C31 2408   3.281   3.071   2.240 -0.0862 -0.2692  0.5034
   90phy    C30 2409   3.199   3.185   2.310 -0.3235  0.0527  0.2188
   90phy    C28 2410   3.282   3.309   2.357  0.7329 -0.1110  0.0229
   90phy    C29 2411   3.200   3.440   2.378 -0.5980 -0.1973 -0.0676
   90phy    C27 2412   3.339   3.293   2.498  0.2456 -0.3932 -0.1674
   90phy    C26 2413   3.457   3.209   2.530 -0.2323 -0.4694  0.5575
   90phy    C25 2414   3.467   3.198   2.684  0.5821  0.3564  0.0254
   90phy    C23 2415   3.570   3.097   2.728 -0.2654  0.6136  0.0453
   90phy    C24 2416   3.717   3.160   2.738 -0.3743 -0.3660 -0.0068
   90phy    C22 2417   3.528   3.043   2.865  0.5080 -0.0657 -0.4046
   90phy    C21 2418   3.579   2.902   2.903  0.1248  0.0727  0.2928
   90phy    C20 2419   3.503   2.865   3.028 -0.3203  0.2073  0.7726
   90phy    C18 2420   3.526   2.724   3.090  0.4465 -0.4434  0.8002
   90phy    O01 2421   3.664   2.692   3.127  0.7442  0.2998  0.2256
   90phy    H01 2422   3.659   2.611   3.174 -1.3163  0.8487  1.0870
   90phy    C19 2423   3.458   2.748   3.228  0.0163 -0.3226  0.0994
   90phy    C13 2424   3.460   2.594   3.011 -0.7676 -0.2881  0.1004
   90phy     H3 2425   3.370   2.629   2.955  0.3429 -0.7183 -2.0375
   90phy    O33 2426   3.410   2.495   3.091  0.1569 -0.2250  0.1786
   90phy    H1B 2427   3.479   2.458   3.142  1.3303  0.9993 -0.4783
   90phy    C12 2428   3.545   2.528   2.902 -0.2711  0.2182 -0.5034
   90phy    O11 2429   3.670   2.468   2.944  0.2632  0.3958  0.0934
   90phy    H1A 2430   3.724   2.543   2.963  0.5476  0.5768 -1.3213
   91phy    C35 2431   3.627   1.848   1.722 -0.7876 -0.1893  0.1125
   91phy    C33 2432   3.574   1.984   1.692  0.5373 -0.4014  0.2073
   91phy    C34 2433   3.420   1.992   1.697  0.6615  0.1448 -0.0097
   91phy    C32 2434   3.644   2.063   1.797 -0.6552  0.2635  0.0033
   91phy    C31 2435   3.663   2.217   1.785 -0.3847  0.1849 -0.5365
   91phy    C30 2436   3.723   2.282   1.910 -0.5864  0.4158 -0.4192
   91phy    C28 2437   3.720   2.437   1.916  0.5838  0.2979  0.2473
   91phy    C29 2438   3.694   2.474   2.054  0.0951  0.0406  0.4303
   91phy    C27 2439   3.844   2.510   1.862 -0.5843  0.3854 -0.0456
   91phy    C26 2440   3.804   2.618   1.761 -0.0777 -0.2586  0.2903
   91phy    C25 2441   3.930   2.671   1.687 -0.3832  0.6730  0.0248
   91phy    C23 2442   3.907   2.778   1.577 -0.3823  0.0787 -0.7608
   91phy    C24 2443   3.931   2.920   1.636 -0.2065  0.3213  0.0258
   91phy    C22 2444   4.010   2.772   1.469  0.1951 -0.0884  0.0476
   91phy    C21 2445   3.994   2.653   1.366  0.2957  0.3673  0.0876
   91phy    C20 2446   4.111   2.619   1.270 -0.4176  0.0153 -0.4097
   91phy    C18 2447   4.093   2.531   1.142 -0.3623  0.0006 -0.0702
   91phy    O01 2448   4.048   2.402   1.184 -0.8973  0.3767  0.1970
   91phy    H01 2449   4.115   2.367   1.239  0.6537 -0.6400 -2.1626
   91phy    C19 2450   4.238   2.502   1.094 -0.3079 -0.4511  0.2013
   91phy    C13 2451   4.004   2.599   1.028  0.2555  0.3090 -0.1080
   91phy     H3 2452   3.907   2.617   1.082 -0.6862 -1.7231 -1.0159
   91phy    O33 2453   4.034   2.735   0.997  0.2506 -0.3065 -0.0026
   91phy    H1B 2454   3.979   2.800   1.037 -0.7048 -0.1367 -1.5224
   91phy    C12 2455   3.912   2.511   0.939 -0.1093  0.0386 -0.0652
   91phy    O11 2456   3.949   2.490   0.802  0.1818  0.5126 -0.6426
   91phy    H1A 2457   3.899   2.555   0.756 -0.3591  2.0949  1.9780
   92phy    C35 2458   2.563   2.426   1.946  0.1160 -0.1693 -0.2108
   92phy    C33 2459   2.673   2.466   1.851 -0.3801 -0.1911  0.1292
   92phy    C34 2460   2.651   2.587   1.769  0.6268 -0.1301  0.3128
   92phy    C32 2461   2.812   2.476   1.918  0.3658 -0.2650  0.5640
   92phy    C31 2462   2.927   2.401   1.861 -0.6146  0.1968  0.3042
   92phy    C30 2463   3.047   2.422   1.945  0.2465  0.4316 -0.3618
   92phy    C28 2464   3.175   2.364   1.879  0.6633  0.0610  0.1608
   92phy    C29 2465   3.228   2.461   1.771 -0.5662  0.4175  0.1250
   92phy    C27 2466   3.296   2.334   1.971  0.1079 -0.3291 -0.3689
   92phy    C26 2467   3.289   2.212   2.067  0.2718 -0.0842  0.1390
   92phy    C25 2468   3.422   2.202   2.150  0.7511 -0.2121 -0.4316
   92phy    C23 2469   3.425   2.081   2.249 -0.1066 -0.0970  0.1778
   92phy    C24 2470   3.568   2.020   2.247  0.3691  0.0246  0.0884
   92phy    C22 2471   3.389   2.132   2.386 -0.2951 -0.9760 -0.7914
   92phy    C21 2472   3.286   2.060   2.475 -0.1823 -0.0017  0.0933
   92phy    C20 2473   3.267   2.146   2.608  0.6508 -0.6470  0.3485
   92phy    C18 2474   3.172   2.112   2.728 -0.4077 -0.4954  0.4823
   92phy    O01 2475   3.231   2.009   2.812  0.1452 -0.7477  0.3012
   92phy    H01 2476   3.169   1.996   2.881 -1.4160  1.3503 -0.5758
   92phy    C19 2477   3.189   2.233   2.818  0.7246 -0.3663  0.0006
   92phy    C13 2478   3.017   2.087   2.691 -0.3065  0.2781  0.6076
   92phy     H3 2479   2.980   2.157   2.612 -0.3339  0.3529  0.6865
   92phy    O33 2480   2.916   2.115   2.793  0.7932 -0.1815  0.1262
   92phy    H1B 2481   2.835   2.131   2.749 -1.0169 -2.4986  2.3299
   92phy    C12 2482   2.979   1.941   2.647 -0.0085  0.2468  0.0976
   92phy    O11 2483   2.971   1.842   2.746 -0.7763 -1.0955  0.3090
   92phy    H1A 2484   3.051   1.845   2.795 -0.3522  0.3581 -0.4015
   93phy    C35 2485   2.780   0.949   1.606 -0.1235  0.1536  0.5823
   93phy    C33 2486   2.871   1.071   1.601 -0.3562  0.3984 -0.0905
   93phy    C34 2487   2.958   1.082   1.479 -0.3035  0.0587  0.1326
   93phy    C32 2488   2.778   1.192   1.627  0.2773 -0.2002  0.5681
   93phy    C31 2489   2.812   1.313   1.705 -0.7846 -0.1786 -0.4168
   93phy    C30 2490   2.694   1.385   1.775  0.4152  0.1134  0.2793
   93phy    C28 2491   2.717   1.522   1.842  0.1553 -0.8929  0.5721
   93phy    C29 2492   2.641   1.624   1.762  0.7903  0.6852  0.0893
   93phy    C27 2493   2.682   1.514   1.992 -0.6446  0.0778 -0.1722
   93phy    C26 2494   2.796   1.485   2.085 -0.3109 -0.5728  0.1600
   93phy    C25 2495   2.760   1.495   2.233 -0.1863  0.6777  1.1994
   93phy    C23 2496   2.874   1.482   2.333  0.0462 -0.1377 -0.2313
   93phy    C24 2497   2.915   1.626   2.366 -0.3878  0.0699  0.2314
   93phy    C22 2498   2.822   1.419   2.459 -0.0067 -0.5898 -0.5565
   93phy    C21 2499   2.892   1.295   2.497  0.2624 -0.4766  0.4244
   93phy    C20 2500   2.848   1.228   2.634 -0.3772 -0.5122  0.0919
   93phy    C18 2501   2.909   1.089   2.673 -0.5752 -0.8921  0.5926
   93phy    O01 2502   3.056   1.113   2.685  0.3792  0.0290  0.9763
   93phy    H01 2503   3.075   1.158   2.765  1.3178 -0.5251  1.0787
   93phy    C19 2504   2.859   1.066   2.811 -0.0804 -0.7467  0.2293
   93phy    C13 2505   2.867   0.972   2.570  0.1092  0.3638  0.1819
   93phy     H3 2506   2.861   1.008   2.464 -0.4592 -1.4129 -0.4193
   93phy    O33 2507   2.733   0.920   2.591  0.0363 -0.1702 -0.1226
   93phy    H1B 2508   2.674   0.991   2.608  2.6170  1.9025  0.8634
   93phy    C12 2509   2.963   0.852   2.555 -0.9459 -0.6501  0.3907
   93phy    O11 2510   2.975   0.758   2.664 -0.4263  0.1670 -0.0065
   93phy    H1A 2511   2.958   0.675   2.625  1.3174  1.0553 -2.9724
   94phy    C35 2512   4.724   2.611   1.223 -0.2013  0.3060 -0.2062
   94phy    C33 2513   4.731   2.612   1.378 -0.3823  0.3013 -0.0555
   94phy    C34 2514   4.800   2.737   1.423 -0.3472 -0.5632  0.4174
   94phy    C32 2515   4.593   2.611   1.444  0.6655  0.8138  0.8777
   94phy    C31 2516   4.534   2.473   1.475  0.2800 -0.2053 -0.4643
   94phy    C30 2517   4.393   2.471   1.526  0.4159  0.2335  0.3058
   94phy    C28 2518   4.336   2.330   1.558  0.4353 -0.1548 -0.7780
   94phy    C29 2519   4.246   2.343   1.683  0.2345 -0.0482  0.1198
   94phy    C27 2520   4.242   2.273   1.456  0.2412  0.9164 -0.1225
   94phy    C26 2521   4.309   2.202   1.332 -0.4194  0.1742 -0.1546
   94phy    C25 2522   4.212   2.105   1.268 -0.3559 -0.6832  0.2765
   94phy    C23 2523   4.267   2.044   1.134 -0.0509  0.3947 -0.1935
   94phy    C24 2524   4.341   1.908   1.149  0.3629 -0.2503  0.0157
   94phy    C22 2525   4.142   2.031   1.043 -0.0315  0.7628  0.0554
   94phy    C21 2526   4.144   2.122   0.915 -0.3737  0.2162  0.0961
   94phy    C20 2527   3.999   2.135   0.864  0.3090 -0.3069 -0.2595
   94phy    C18 2528   3.971   2.172   0.721 -0.3807 -0.0202  0.6360
   94phy    O01 2529   4.035   2.298   0.690  0.1084  0.2511 -0.0545
   94phy    H01 2530   3.987   2.366   0.734 -1.4160 -0.2294 -0.8814
   94phy    C19 2531   3.819   2.194   0.720 -0.3811 -0.1968 -0.7803
   94phy    C13 2532   4.018   2.069   0.608 -0.1948  0.2653 -0.0626
   94phy     H3 2533   4.128   2.059   0.623  0.0641 -0.1610 -2.0403
   94phy    O33 2534   3.975   1.932   0.637 -0.2774 -0.3411 -0.1400
   94phy    H1B 2535   4.045   1.874   0.662 -0.9044 -0.8011  0.5682
   94phy    C12 2536   4.033   2.092   0.454  0.7857  0.1221  0.1410
   94phy    O11 2537   4.069   2.219   0.412  0.6659 -0.4279 -0.4569
   94phy    H1A 2538   4.060   2.278   0.484 -1.5910  0.0321 -1.0269
   95phy    C35 2539   4.874   3.373   1.454 -0.1523 -0.7490 -0.3422
   95phy    C33 2540   4.792   3.298   1.349  0.5440 -0.0054 -0.4209
   95phy    C34 2541   4.879   3.271   1.233 -0.9916  0.3659  0.5037
   95phy    C32 2542   4.738   3.160   1.403 -0.7560 -0.2078  0.4820
   95phy    C31 2543   4.600   3.175   1.476  0.1393  0.0399 -0.1373
   95phy    C30 2544   4.532   3.038   1.516 -0.5463 -0.2400 -0.1934
   95phy    C28 2545   4.403   3.044   1.601  0.1000 -0.7063 -0.2662
   95phy    C29 2546   4.273   3.080   1.529 -0.1738  0.5441 -0.1681
   95phy    C27 2547   4.391   2.915   1.681  0.9604  0.4225  0.0297
   95phy    C26 2548   4.314   2.918   1.818  0.6835 -0.1076  0.0712
   95phy    C25 2549   4.307   2.791   1.901 -0.3028 -0.0187  0.0640
   95phy    C23 2550   4.222   2.803   2.029  0.1570  0.5563  0.1862
   95phy    C24 2551   4.125   2.683   2.032  0.0520  0.3410 -0.0948
   95phy    C22 2552   4.308   2.790   2.152  0.3221 -0.0444 -0.5896
   95phy    C21 2553   4.310   2.912   2.245  0.2135  0.4525 -0.5335
   95phy    C20 2554   4.393   2.883   2.370 -0.2723  0.0880  0.1598
   95phy    C18 2555   4.390   2.977   2.495  0.1985  0.7628  0.6613
   95phy    O01 2556   4.252   2.985   2.537  0.1519  0.6064 -0.0313
   95phy    H01 2557   4.202   2.906   2.533  0.1901  0.6142 -0.8613
   95phy    C19 2558   4.463   2.890   2.599 -0.0005  0.6143  0.7512
   95phy    C13 2559   4.461   3.122   2.476 -0.0839  0.0296  0.5062
   95phy     H3 2560   4.560   3.106   2.426 -1.4432 -1.9956 -1.7671
   95phy    O33 2561   4.503   3.176   2.602  0.0169  0.0895 -0.6614
   95phy    H1B 2562   4.433   3.181   2.664  0.5031 -0.1900 -0.0888
   95phy    C12 2563   4.379   3.235   2.393  0.2799 -0.3078 -0.2747
   95phy    O11 2564   4.432   3.363   2.395 -0.3656 -0.4638 -0.5412
   95phy    H1A 2565   4.524   3.361   2.376 -0.2332 -0.9316  0.1235
   96phy    C35 2566   2.288   3.653   2.865 -0.6680 -0.6052  0.2788
   96phy    C33 2567   2.355   3.527   2.802  0.2111 -0.4099  0.2519
   96phy    C34 2568   2.248   3.467   2.711 -0.0301  0.3644  0.3534
   96phy    C32 2569   2.486   3.573   2.729 -0.3133  0.0918 -0.0674
   96phy    C31 2570   2.609   3.493   2.779 -0.1533  0.0661 -0.2051
   96phy    C30 2571   2.737   3.537   2.707  0.4194 -0.6038 -0.1072
   96phy    C28 2572   2.868   3.454   2.708 -0.4477  0.2926  0.1005
   96phy    C29 2573   2.876   3.362   2.583 -0.2769 -0.7410 -0.2023
   96phy    C27 2574   2.992   3.547   2.702  0.3278  0.0208 -0.6763
   96phy    C26 2575   3.103   3.501   2.792  0.5548  0.2775  0.6308
   96phy    C25 2576   3.232   3.587   2.769 -0.2383 -0.5800 -0.5395
   96phy    C23 2577   3.354   3.571   2.863 -0.3962 -0.1004  0.0956
   96phy    C24 2578   3.482   3.620   2.803 -0.4433 -0.0451 -0.1129
   96phy    C22 2579   3.337   3.651   2.995 -0.4449  0.3646  0.2868
   96phy    C21 2580   3.346   3.558   3.119 -0.0491  0.6333  0.0284
   96phy    C20 2581   3.372   3.645   3.241 -0.0720 -0.4242  0.1113
   96phy    C18 2582   3.343   3.582   3.380  0.8216  0.3097  0.5654
   96phy    O01 2583   3.410   3.454   3.388  0.0144  0.1346 -0.1584
   96phy    H01 2584   3.493   3.470   3.348 -0.3436 -0.1256 -1.0252
   96phy    C19 2585   3.411   3.676   3.479 -0.0469  0.0315  0.8434
   96phy    C13 2586   3.184   3.560   3.409  0.1698 -0.5330 -0.3336
   96phy     H3 2587   3.127   3.515   3.323 -2.0226 -0.6747  1.1045
   96phy    O33 2588   3.113   3.684   3.411  0.2412 -0.0192 -0.3426
   96phy    H1B 2589   3.021   3.667   3.402  0.2426 -0.4002  0.2830
   96phy    C12 2590   3.138   3.462   3.531  0.1715  0.0263  0.0848
   96phy    O11 2591   3.219   3.349   3.550 -0.1152 -0.3072  0.2647
   96phy    H1A 2592   3.303   3.366   3.512 -0.3934  0.5647  0.0238
   97phy    C35 2593   3.129   2.272   1.314  0.1222  0.1986 -0.2429
   97phy    C33 2594   2.995   2.269   1.384 -0.3126 -0.6910  0.0903
   97phy    C34 2595   3.026   2.247   1.535  0.2554  0.1466  0.3131
   97phy    C32 2596   2.909   2.401   1.362 -0.2423 -0.3745 -0.3310
   97phy    C31 2597   2.762   2.356   1.336  0.2963  0.0722 -0.0692
   97phy    C30 2598   2.653   2.474   1.334  0.3346 -0.3296  0.0594
   97phy    C28 2599   2.505   2.424   1.338  0.1627  0.0118  1.0232
   97phy    C29 2600   2.464   2.375   1.482 -0.1692 -0.1370  0.5712
   97phy    C27 2601   2.399   2.529   1.292 -0.1557  0.0722  0.0714
   97phy    C26 2602   2.377   2.549   1.141 -0.6080 -0.0749  0.1336
   97phy    C25 2603   2.239   2.600   1.106  0.2237 -0.4138 -0.2710
   97phy    C23 2604   2.183   2.590   0.962  0.4269  0.6504 -0.3826
   97phy    C24 2605   2.041   2.557   0.948  0.3081 -0.1990  0.7302
   97phy    C22 2606   2.238   2.708   0.871  0.0817  0.5468 -0.6632
   97phy    C21 2607   2.324   2.660   0.749  0.7113 -0.0672 -0.0796
   97phy    C20 2608   2.409   2.772   0.690  1.2733  0.3625  0.1190
   97phy    C18 2609   2.516   2.761   0.582 -0.2385 -0.1666  0.5375
   97phy    O01 2610   2.596   2.652   0.632 -0.2175 -0.3745  0.2373
   97phy    H01 2611   2.635   2.681   0.712 -0.9069  1.2592  0.0241
   97phy    C19 2612   2.605   2.886   0.581  0.2317 -0.5064 -0.2824
   97phy    C13 2613   2.454   2.720   0.432 -0.4549  0.5829  0.6139
   97phy     H3 2614   2.403   2.622   0.449  1.3330 -0.3313  1.0454
   97phy    O33 2615   2.340   2.797   0.385  0.0959 -0.6023 -0.1157
   97phy    H1B 2616   2.266   2.779   0.440 -0.5822  0.9041 -0.4998
   97phy    C12 2617   2.528   2.647   0.307  0.2625 -0.0899 -0.4506
   97phy    O11 2618   2.573   2.730   0.202 -0.0136  0.2114  0.8632
   97phy    H1A 2619   2.508   2.795   0.184  1.1594  1.0611 -0.5190
   98phy    C35 2620   3.718   3.465   2.303 -0.2629  0.6995  1.0345
   98phy    C33 2621   3.721   3.598   2.231  0.0390  0.1032  0.0158
   98phy    C34 2622   3.688   3.579   2.084  0.0513  0.0127 -0.3251
   98phy    C32 2623   3.609   3.683   2.285  0.1062  0.3482  0.3084
   98phy    C31 2624   3.658   3.809   2.355  0.3035  0.4662  0.0216
   98phy    C30 2625   3.557   3.867   2.445 -0.1985 -0.2958 -0.0999
   98phy    C28 2626   3.582   4.007   2.500  0.2480 -0.4283  0.2213
   98phy    C29 2627   3.545   4.115   2.401 -0.6656 -0.1501 -0.2296
   98phy    C27 2628   3.493   4.025   2.627  0.9933 -0.0258  0.7200
   98phy    C26 2629   3.569   4.052   2.759 -1.3515 -0.1649  0.4490
   98phy    C25 2630   3.463   4.066   2.872  0.5709 -0.3406 -0.0725
   98phy    C23 2631   3.515   4.130   2.997 -0.2246 -0.1902  0.2778
   98phy    C24 2632   3.407   4.208   3.066 -0.0177  0.2921  0.1104
   98phy    C22 2633   3.568   4.028   3.097  0.4384  0.8528 -0.2680
   98phy    C21 2634   3.716   4.013   3.134 -0.6480  0.4466 -0.2128
   98phy    C20 2635   3.735   3.917   3.255 -0.3194  0.4404  0.3814
   98phy    C18 2636   3.867   3.830   3.273  0.8085  0.5227 -0.5739
   98phy    O01 2637   3.977   3.925   3.259 -0.1088 -0.4183 -0.1894
   98phy    H01 2638   3.994   3.948   3.170  0.0393  1.4717  0.2869
   98phy    C19 2639   3.863   3.784   3.424 -0.0160 -0.1789  0.2258
   98phy    C13 2640   3.887   3.714   3.156  0.0986 -0.4575  0.1534
   98phy     H3 2641   3.856   3.764   3.061 -2.6639 -2.4873 -0.1406
   98phy    O33 2642   3.787   3.615   3.169 -0.3920 -0.0767  0.4089
   98phy    H1B 2643   3.777   3.584   3.081  0.3729  1.1268 -0.1346
   98phy    C12 2644   4.028   3.643   3.143  0.7041 -0.5420 -0.3955
   98phy    O11 2645   4.031   3.553   3.040 -0.0825  0.5193 -0.5089
   98phy    H1A 2646   4.120   3.530   3.023 -0.4832 -1.6463  0.0459
   99phy    C35 2647   2.686   3.531   1.203  0.3551  0.2438 -0.5785
   99phy    C33 2648   2.823   3.563   1.275 -0.1788 -0.0348  0.3145
   99phy    C34 2649   2.861   3.466   1.396  0.0010 -0.3502  0.2135
   99phy    C32 2650   2.936   3.581   1.169  0.1007 -0.2419 -0.4175
   99phy    C31 2651   3.040   3.694   1.200  1.1071 -0.2893  0.3765
   99phy    C30 2652   3.171   3.700   1.119  0.2976 -0.5491  0.1637
   99phy    C28 2653   3.251   3.834   1.115  0.2587  0.7949 -0.4965
   99phy    C29 2654   3.355   3.829   1.224  0.3310  0.0788  0.1613
   99phy    C27 2655   3.314   3.840   0.974 -0.4241 -0.1906  0.2894
   99phy    C26 2656   3.269   3.968   0.893 -0.6407  0.3514  0.1522
   99phy    C25 2657   3.337   3.982   0.752 -0.6382  0.7603 -0.4046
   99phy    C23 2658   3.282   4.100   0.675  0.3034  0.3238 -0.2819
   99phy    C24 2659   3.371   4.216   0.689 -0.0814  0.1379  0.0661
   99phy    C22 2660   3.279   4.064   0.524 -0.0595  0.4655  0.4024
   99phy    C21 2661   3.137   4.052   0.459 -0.0656 -0.1398 -0.6384
   99phy    C20 2662   3.148   4.027   0.307 -0.0011  0.1670 -0.0551
   99phy    C18 2663   3.020   4.032   0.206  0.1420  0.2894  0.2482
   99phy    O01 2664   2.913   3.958   0.265 -0.3465 -0.0234 -0.4619
   99phy    H01 2665   2.927   3.944   0.356  0.7566  0.6531 -0.5091
   99phy    C19 2666   3.060   3.963   0.074 -0.6645 -0.3686 -0.0469
   99phy    C13 2667   2.978   4.184   0.188  0.2022  0.3002 -0.5286
   99phy     H3 2668   2.966   4.217   0.294  0.1846  0.7666 -0.6732
   99phy    O33 2669   3.074   4.285   0.143  0.0310  0.0088  0.2428
   99phy    H1B 2670   3.153   4.277   0.194  1.5094  2.5830 -1.4278
   99phy    C12 2671   2.836   4.241   0.164 -0.5780 -0.2361  0.4288
   99phy    O11 2672   2.740   4.165   0.233  0.3846 -0.1646  0.1911
   99phy    H1A 2673   2.768   4.076   0.229  0.4497 -0.2885  2.3942
  100phy    C35 2674   3.699   2.233   1.218  0.3428 -0.1305  0.3752
  100phy    C33 2675   3.698   2.288   1.362  0.2461 -0.8355 -0.1775
  100phy    C34 2676   3.828   2.235   1.426 -0.8208  0.2010 -0.3543
  100phy    C32 2677   3.683   2.436   1.354  0.1140  0.0767 -0.5478
  100phy    C31 2678   3.555   2.482   1.429 -0.3424 -0.4960  0.8430
  100phy    C30 2679   3.544   2.635   1.440 -0.5354  0.0771  0.1283
  100phy    C28 2680   3.430   2.700   1.523  0.7360 -0.1153 -0.0771
  100phy    C29 2681   3.464   2.742   1.668  0.4319 -0.0576  0.2751
  100phy    C27 2682   3.405   2.831   1.444  0.7138 -0.0024 -0.2733
  100phy    C26 2683   3.306   2.845   1.323  0.0688  0.6499  0.2336
  100phy    C25 2684   3.280   2.987   1.272 -0.1400 -0.4540 -0.9912
  100phy    C23 2685   3.201   2.997   1.138 -0.4882  0.3212 -0.6680
  100phy    C24 2686   3.094   3.102   1.166  0.1313  0.3922 -0.5886
  100phy    C22 2687   3.279   3.011   1.006  0.2806  0.4841  0.0939
  100phy    C21 2688   3.214   2.977   0.867  0.2831  0.2233 -0.7595
  100phy    C20 2689   3.308   3.014   0.745 -0.3232  0.8306  0.4429
  100phy    C18 2690   3.268   2.967   0.597 -0.2602  0.3955 -0.0490
  100phy    O01 2691   3.287   2.829   0.596  0.2074  0.1919  0.1354
  100phy    H01 2692   3.376   2.804   0.611  0.6361  0.4139 -1.6963
  100phy    C19 2693   3.381   3.039   0.516 -0.6856 -0.3818  0.7188
  100phy    C13 2694   3.115   2.994   0.556  0.2516 -0.8431 -0.0015
  100phy     H3 2695   3.057   2.933   0.631 -0.3270 -0.1858  0.1004
  100phy    O33 2696   3.061   3.124   0.584 -0.1081  0.0177 -0.2412
  100phy    H1B 2697   3.108   3.191   0.538 -0.3575  0.6744  0.4467
  100phy    C12 2698   3.036   2.916   0.441 -0.2424 -0.1880  0.1070
  100phy    O11 2699   3.078   2.785   0.409  0.0570  0.1986  0.1500
  100phy    H1A 2700   3.144   2.754   0.469 -1.3446  1.1248  2.2867
  101phy    C35 2701   3.724   4.376   1.037  0.0176  0.3998  0.4973
  101phy    C33 2702   3.680   4.299   1.158 -0.0785  0.4294  0.1477
  101phy    C34 2703   3.761   4.300   1.289 -0.0868 -0.7456  0.0863
  101phy    C32 2704   3.536   4.348   1.180  0.2907  0.4472 -0.0801
  101phy    C31 2705   3.422   4.246   1.184 -0.4483  0.1643  0.3527
  101phy    C30 2706   3.294   4.328   1.202 -0.2469 -0.1038 -0.0072
  101phy    C28 2707   3.160   4.251   1.211 -0.6166  0.0525  0.1988
  101phy    C29 2708   3.136   4.199   1.348  0.1306 -0.2133 -0.4197
  101phy    C27 2709   3.040   4.343   1.185 -0.0874  0.8793 -0.6441
  101phy    C26 2710   2.984   4.341   1.046  0.5319 -0.9143 -0.8328
  101phy    C25 2711   2.863   4.442   1.018  0.6844  0.1834 -0.3718
  101phy    C23 2712   2.827   4.473   0.871  0.9024 -0.1620  1.1734
  101phy    C24 2713   2.682   4.501   0.876 -0.2290  0.3265 -0.4514
  101phy    C22 2714   2.911   4.580   0.802 -0.2506 -0.1892 -0.2930
  101phy    C21 2715   2.941   4.559   0.653 -0.0018 -0.1798  0.4271
  101phy    C20 2716   3.009   4.682   0.595  0.3380 -0.0471  0.2602
  101phy    C18 2717   3.064   4.677   0.449 -0.7069 -0.0939  0.5263
  101phy    O01 2718   3.173   4.585   0.445  0.0876 -0.0578 -0.2568
  101phy    H01 2719   3.248   4.640   0.451 -0.5108  0.8782 -0.9562
  101phy    C19 2720   3.128   4.824   0.445  0.0926  0.3851  0.8632
  101phy    C13 2721   2.954   4.645   0.337 -0.2672 -0.0582 -0.4417
  101phy     H3 2722   2.946   4.533   0.344  2.3505 -0.2497  0.8992
  101phy    O33 2723   2.822   4.681   0.367  0.3992  0.1095 -0.1241
  101phy    H1B 2724   2.771   4.606   0.390 -0.9781  0.3397 -2.1785
  101phy    C12 2725   2.987   4.614   0.187 -1.3164  0.3311 -0.6045
  101phy    O11 2726   2.940   4.710   0.097  0.3767  0.4187 -0.1601
  101phy    H1A 2727   2.980   4.794   0.109  1.2233  0.0738 -0.4943
  102phy    C35 2728   1.118   0.133   1.964  0.6505 -0.5139  0.6715
  102phy    C33 2729   1.113   0.276   1.899 -0.3524  0.2727 -0.0201
  102phy    C34 2730   0.968   0.323   1.894  0.1561 -0.1861 -0.4735
  102phy    C32 2731   1.215   0.372   1.959  0.5565 -0.6452 -0.4597
  102phy    C31 2732   1.348   0.376   1.878  0.1393  0.6176 -0.2015
  102phy    C30 2733   1.437   0.477   1.956 -0.2655  0.0997  0.1427
  102phy    C28 2734   1.589   0.467   1.923  0.2370 -0.5584  0.4916
  102phy    C29 2735   1.625   0.566   1.807 -0.2411  0.2046 -0.6427
  102phy    C27 2736   1.677   0.519   2.040 -0.1801 -0.3081 -0.3912
  102phy    C26 2737   1.737   0.400   2.117 -0.2521 -0.6525 -0.1198
  102phy    C25 2738   1.854   0.435   2.215  0.0987 -0.1429  0.7357
  102phy    C23 2739   1.922   0.313   2.279 -0.7639 -0.6393 -0.3347
  102phy    C24 2740   2.074   0.341   2.288 -0.3670  0.9791 -0.7004
  102phy    C22 2741   1.849   0.272   2.411 -0.4211 -0.4155  0.1338
  102phy    C21 2742   1.860   0.117   2.435 -0.1207 -0.4707  0.7954
  102phy    C20 2743   1.812   0.099   2.579 -0.9078  0.9360  0.1330
  102phy    C18 2744   1.823  -0.046   2.654  0.1443 -0.1356  0.6778
  102phy    O01 2745   1.962  -0.088   2.638  0.0454 -0.2968 -0.4017
  102phy    H01 2746   2.002  -0.074   2.555  1.7593 -0.4132  0.3757
  102phy    C19 2747   1.792  -0.004   2.801 -0.1550  0.0018  0.0363
  102phy    C13 2748   1.731  -0.161   2.579 -0.7628  0.9852  0.1904
  102phy     H3 2749   1.754  -0.163   2.469  0.8999 -0.5957  0.5230
  102phy    O33 2750   1.596  -0.131   2.575  0.5252 -0.7085 -0.3815
  102phy    H1B 2751   1.536  -0.203   2.577  0.4593 -0.6504 -0.2796
  102phy    C12 2752   1.752  -0.305   2.632 -0.1362  0.4055 -0.4047
  102phy    O11 2753   1.677  -0.403   2.568  0.2928 -0.1516 -0.3886
  102phy    H1A 2754   1.719  -0.487   2.565 -0.8507 -0.7359 -0.3659
  103phy    C35 2755   2.583   3.818   1.894 -0.8717 -0.3270  0.0178
  103phy    C33 2756   2.674   3.817   1.777  0.0564  0.0984  0.0178
  103phy    C34 2757   2.612   3.734   1.664  0.0074 -0.2863  0.4436
  103phy    C32 2758   2.710   3.961   1.749  0.6510  0.7792 -0.1655
  103phy    C31 2759   2.861   3.976   1.744  0.4768 -0.6067 -1.7329
  103phy    C30 2760   2.896   4.127   1.760  0.0221 -0.6536 -0.7055
  103phy    C28 2761   3.046   4.139   1.811 -0.2807  0.3107  0.4551
  103phy    C29 2762   3.139   4.137   1.690  0.3624 -0.2213 -0.3696
  103phy    C27 2763   3.068   4.275   1.886 -0.3643  0.2383 -0.4994
  103phy    C26 2764   3.159   4.270   2.019 -0.2530 -0.3294  0.1201
  103phy    C25 2765   3.171   4.398   2.101 -0.0916  0.1959  0.6768
  103phy    C23 2766   3.254   4.397   2.229 -0.0107 -0.6133  0.1714
  103phy    C24 2767   3.406   4.383   2.193  0.2621  0.1472  0.0831
  103phy    C22 2768   3.220   4.522   2.315  0.0134  0.0980  0.1032
  103phy    C21 2769   3.207   4.487   2.466 -0.1487 -0.0165  0.0027
  103phy    C20 2770   3.172   4.604   2.561 -0.8973  0.2546 -0.3131
  103phy    C18 2771   3.155   4.574   2.713  0.5791 -0.6780  0.4842
  103phy    O01 2772   3.266   4.506   2.767  0.6196  0.5825  0.0492
  103phy    H01 2773   3.230   4.441   2.823  1.0524 -1.0538 -1.4932
  103phy    C19 2774   3.154   4.713   2.779  0.3551 -0.1974  0.2482
  103phy    C13 2775   3.024   4.482   2.729  0.1650  0.6326 -0.5298
  103phy     H3 2776   3.030   4.389   2.667 -0.0109  0.9825 -1.0811
  103phy    O33 2777   2.898   4.534   2.682  0.3781 -0.2243  0.5892
  103phy    H1B 2778   2.886   4.617   2.725 -1.8172 -0.7435  1.0736
  103phy    C12 2779   3.000   4.419   2.874 -0.1972 -0.5604 -0.2530
  103phy    O11 2780   3.116   4.366   2.928  0.2807  0.7959 -0.3031
  103phy    H1A 2781   3.099   4.327   3.012 -0.2154 -0.8717 -1.1410
  104phy    C35 2782   1.750   0.732   1.334  0.1557 -0.2524 -0.1922
  104phy    C33 2783   1.818   0.622   1.409  0.4805  0.2290  0.1686
  104phy    C34 2784   1.712   0.545   1.475  0.7127 -0.0475  0.2844
  104phy    C32 2785   1.896   0.527   1.310  0.5302 -0.2939 -0.2326
  104phy    C31 2786   2.049   0.546   1.319 -0.0053 -0.4474 -0.1302
  104phy    C30 2787   2.128   0.421   1.286 -0.5318 -0.1178  0.2873
  104phy    C28 2788   2.276   0.449   1.241  0.1824  0.0239 -0.0569
  104phy    C29 2789   2.364   0.457   1.365 -0.0578  0.7478  0.2300
  104phy    C27 2790   2.338   0.333   1.164 -0.4164  0.1551 -0.1455
  104phy    C26 2791   2.395   0.361   1.025 -0.1552 -0.2253 -0.5616
  104phy    C25 2792   2.442   0.226   0.966 -0.4636  0.1749 -0.0900
  104phy    C23 2793   2.516   0.236   0.837  0.5318 -0.0742  0.8061
  104phy    C24 2794   2.666   0.200   0.851  0.1721 -0.1763  0.4668
  104phy    C22 2795   2.449   0.150   0.726 -0.2357  0.1856  0.9151
  104phy    C21 2796   2.427   0.213   0.590  0.5366  0.4865 -0.1679
  104phy    C20 2797   2.363   0.121   0.487  0.0002  0.4173 -0.3484
  104phy    C18 2798   2.340   0.171   0.343  0.7354 -0.3981 -0.7201
  104phy    O01 2799   2.234   0.276   0.351  0.4710 -0.3055  0.1007
  104phy    H01 2800   2.186   0.276   0.432 -1.1114  0.2770 -0.7968
  104phy    C19 2801   2.273   0.059   0.266 -0.5245 -0.0211  0.1747
  104phy    C13 2802   2.466   0.239   0.267  0.1762  0.5398  0.9089
  104phy     H3 2803   2.491   0.330   0.328  1.6611 -0.2599  1.5608
  104phy    O33 2804   2.597   0.189   0.271  0.3582  0.8710 -0.0440
  104phy    H1B 2805   2.621   0.147   0.352 -0.2251  0.1202 -0.2455
  104phy    C12 2806   2.449   0.330   0.140 -0.0677  0.5213  0.3017
  104phy    O11 2807   2.323   0.366   0.106 -0.4757  0.4784  0.1018
  104phy    H1A 2808   2.262   0.369   0.177  0.9394 -0.1710  1.4107
  105phy    C35 2809   2.373   2.773   1.678  0.1844 -0.6060  0.0408
  105phy    C33 2810   2.298   2.854   1.785  0.0966  0.5295 -0.5712
  105phy    C34 2811   2.327   2.781   1.917 -0.1193  0.5144  0.3362
  105phy    C32 2812   2.333   3.000   1.806  0.0204  0.1764  0.1403
  105phy    C31 2813   2.299   3.117   1.713 -0.2894  0.3479 -0.9560
  105phy    C30 2814   2.346   3.258   1.769  0.6817  0.1101 -0.1975
  105phy    C28 2815   2.291   3.391   1.705 -0.2139  0.1082 -0.6139
  105phy    C29 2816   2.308   3.516   1.796 -0.1862  0.1791  0.4129
  105phy    C27 2817   2.355   3.421   1.567 -0.8346 -0.2996  0.1662
  105phy    C26 2818   2.258   3.450   1.457  0.2384 -0.5118 -0.1484
  105phy    C25 2819   2.322   3.512   1.336  0.6490 -0.0863  0.9952
  105phy    C23 2820   2.235   3.529   1.212  0.7384  0.7277 -0.2858
  105phy    C24 2821   2.132   3.646   1.221 -0.0691  0.3071 -0.5754
  105phy    C22 2822   2.322   3.556   1.096 -0.6900 -0.9335  0.2829
  105phy    C21 2823   2.280   3.508   0.956  0.3084  0.5519  0.0151
  105phy    C20 2824   2.324   3.597   0.839 -0.2850 -0.1869 -0.1883
  105phy    C18 2825   2.315   3.544   0.691 -0.2606 -0.4424 -0.2919
  105phy    O01 2826   2.382   3.416   0.686  0.7495  0.9522 -0.7343
  105phy    H01 2827   2.470   3.423   0.718  0.4266  3.5992 -0.1748
  105phy    C19 2828   2.390   3.646   0.607 -0.4450 -0.0940  0.6490
  105phy    C13 2829   2.166   3.529   0.640  0.0705  0.7834  0.3115
  105phy     H3 2830   2.119   3.447   0.699 -1.0944 -0.0568 -1.6618
  105phy    O33 2831   2.073   3.631   0.667 -0.7624 -0.3551  0.3220
  105phy    H1B 2832   2.019   3.618   0.743  1.9362 -1.3104  2.2036
  105phy    C12 2833   2.116   3.451   0.511  0.3073 -0.0044 -0.1555
  105phy    O11 2834   2.210   3.376   0.448  0.2586  0.0308 -0.0065
  105phy    H1A 2835   2.293   3.391   0.488  0.0812  1.3139 -0.0679
  106phy    C35 2836   3.415   0.362   2.204  0.0664  0.7307 -0.5516
  106phy    C33 2837   3.370   0.311   2.073 -0.0095  0.1309  0.9158
  106phy    C34 2838   3.479   0.249   1.993 -0.0591 -0.5129  0.2393
  106phy    C32 2839   3.245   0.222   2.090 -0.1121  0.2729 -0.5709
  106phy    C31 2840   3.144   0.225   1.978 -0.1859  0.3013  0.6520
  106phy    C30 2841   3.027   0.126   1.997  0.1294  0.0117  0.2064
  106phy    C28 2842   2.922   0.131   1.882 -0.3695 -0.9122 -0.7902
  106phy    C29 2843   2.972   0.066   1.753  0.0665  0.3052  0.2129
  106phy    C27 2844   2.791   0.054   1.922 -1.0408 -0.1648  0.3194
  106phy    C26 2845   2.690   0.141   1.997  0.2355  0.1791 -0.3293
  106phy    C25 2846   2.558   0.069   1.984 -0.6832 -0.4974  0.3412
  106phy    C23 2847   2.431   0.131   2.047  0.4275  0.7374  0.0024
  106phy    C24 2848   2.344   0.194   1.936  0.4075  0.0328  0.7125
  106phy    C22 2849   2.335   0.017   2.081  0.3650 -0.9270  0.1854
  106phy    C21 2850   2.330  -0.011   2.232  0.2869  0.0990  0.4436
  106phy    C20 2851   2.243  -0.132   2.245 -0.0075  0.4322  0.6604
  106phy    C18 2852   2.193  -0.163   2.392 -0.8576 -0.0252 -0.3131
  106phy    O01 2853   2.133  -0.044   2.458 -0.1228  0.4798 -0.5110
  106phy    H01 2854   2.191   0.029   2.471  1.3911 -0.7442 -0.0628
  106phy    C19 2855   2.076  -0.253   2.357  0.3168  0.0252  0.1864
  106phy    C13 2856   2.303  -0.241   2.485  0.7596  0.0870  0.7267
  106phy     H3 2857   2.370  -0.302   2.418  0.3106 -1.9184  2.0247
  106phy    O33 2858   2.246  -0.346   2.568 -0.0386  0.2610 -0.4898
  106phy    H1B 2859   2.169  -0.319   2.614 -0.1986 -1.5113  0.3856
  106phy    C12 2860   2.409  -0.156   2.555  0.2982 -0.1744 -0.0056
  106phy    O11 2861   2.520  -0.216   2.607 -0.7544  0.1112  0.3143
  106phy    H1A 2862   2.489  -0.282   2.666 -0.6025 -1.9241 -1.7384
  107phy    C35 2863   3.624   0.479   1.304 -0.2361 -0.0597  0.3132
  107phy    C33 2864   3.693   0.457   1.437  0.3258 -0.3208  0.2136
  107phy    C34 2865   3.789   0.342   1.416 -0.0100 -0.0292 -0.2740
  107phy    C32 2866   3.740   0.581   1.498 -0.5288  0.5612  0.3993
  107phy    C31 2867   3.725   0.586   1.654 -0.3319  0.2549 -0.0636
  107phy    C30 2868   3.784   0.720   1.694 -0.6230 -0.4930 -0.5022
  107phy    C28 2869   3.837   0.739   1.838  0.9542  0.1885 -0.7181
  107phy    C29 2870   3.978   0.790   1.829 -0.1727 -0.3309  0.2475
  107phy    C27 2871   3.746   0.849   1.911  0.0043  0.1880  0.0676
  107phy    C26 2872   3.742   0.836   2.062  0.2751  0.2941 -0.2043
  107phy    C25 2873   3.651   0.946   2.124 -0.4002 -0.1795  1.2106
  107phy    C23 2874   3.631   0.944   2.276 -0.0395  0.6432 -0.0888
  107phy    C24 2875   3.623   1.089   2.315  0.5451  0.6064 -0.1864
  107phy    C22 2876   3.510   0.865   2.314  0.2644 -0.9486  0.5918
  107phy    C21 2877   3.530   0.791   2.442  1.3959  0.3227  0.4490
  107phy    C20 2878   3.409   0.694   2.466  0.0134 -0.0934 -0.2630
  107phy    C18 2879   3.398   0.600   2.590  0.4922 -0.1986 -1.0937
  107phy    O01 2880   3.377   0.687   2.707  0.5712 -0.3826  0.3387
  107phy    H01 2881   3.354   0.774   2.681  0.1257 -0.1624  1.4386
  107phy    C19 2882   3.262   0.532   2.566 -0.1891 -0.2568  0.3026
  107phy    C13 2883   3.521   0.490   2.623 -0.5118  0.0207  0.3137
  107phy     H3 2884   3.528   0.416   2.540 -0.5057 -0.3053  0.6000
  107phy    O33 2885   3.475   0.405   2.728  0.1749  0.1176 -0.3430
  107phy    H1B 2886   3.537   0.335   2.732 -0.3429 -0.4797 -2.0847
  107phy    C12 2887   3.668   0.531   2.654 -0.5046 -0.2056  0.2442
  107phy    O11 2888   3.690   0.607   2.775 -0.5361  0.8614  0.0015
  107phy    H1A 2889   3.626   0.574   2.835 -1.7162  3.2493  0.1849
  108phy    C35 2890   3.011   0.521   0.655  0.0297 -0.8248  0.2940
  108phy    C33 2891   3.018   0.510   0.802  0.0478 -0.3626 -0.4895
  108phy    C34 2892   2.874   0.511   0.850 -0.0547 -0.4447 -0.4141
  108phy    C32 2893   3.073   0.375   0.857  0.3422  0.0582  0.6678
  108phy    C31 2894   3.189   0.388   0.952 -0.8788 -0.1052  0.8573
  108phy    C30 2895   3.237   0.251   0.999  0.5005 -0.2700 -0.7195
  108phy    C28 2896   3.348   0.254   1.101  0.2932 -0.1771 -0.1017
  108phy    C29 2897   3.293   0.211   1.236  0.3616  0.0183 -0.7753
  108phy    C27 2898   3.456   0.153   1.062  0.8085 -0.1815 -0.1187
  108phy    C26 2899   3.589   0.225   1.031  0.0582  0.7148  0.4054
  108phy    C25 2900   3.701   0.117   1.017  0.3464 -0.6823 -0.5879
  108phy    C23 2901   3.844   0.172   1.008 -0.2207 -0.8564  0.2846
  108phy    C24 2902   3.932   0.165   1.138  0.3860 -0.4609 -0.3026
  108phy    C22 2903   3.919   0.102   0.893 -0.0313 -0.3811 -0.0014
  108phy    C21 2904   3.952   0.187   0.770 -0.8162  0.5112  0.4837
  108phy    C20 2905   4.020   0.087   0.686 -0.5572 -0.3975  0.2273
  108phy    C18 2906   4.061   0.134   0.541 -0.5408 -0.2612  0.5452
  108phy    O01 2907   3.955   0.211   0.471 -0.0333  0.7538  0.5107
  108phy    H01 2908   3.893   0.243   0.533  1.0483  1.0786  1.4617
  108phy    C19 2909   4.081   0.001   0.460  0.9039 -0.1802 -0.3835
  108phy    C13 2910   4.205   0.216   0.548 -0.0545 -0.0635  0.2784
  108phy     H3 2911   4.201   0.269   0.647  0.4284  0.3659  0.0679
  108phy    O33 2912   4.328   0.141   0.574  0.2291 -0.1278 -0.1313
  108phy    H1B 2913   4.333   0.109   0.662 -1.0491 -0.4102 -0.1378
  108phy    C12 2914   4.232   0.346   0.471  0.3732 -0.3361  0.2379
  108phy    O11 2915   4.120   0.427   0.443 -0.5960  0.1378  0.3425
  108phy    H1A 2916   4.040   0.378   0.444 -0.8956  0.5518 -1.1046
  109phy    C35 2917   0.212   1.503   1.746 -0.5262 -0.7962 -0.1047
  109phy    C33 2918   0.298   1.592   1.840  0.1044 -0.4299  0.1468
  109phy    C34 2919   0.420   1.518   1.888 -0.2301  0.4987  0.7120
  109phy    C32 2920   0.327   1.723   1.764  0.1886  0.7294 -0.0722
  109phy    C31 2921   0.321   1.839   1.862  0.7173 -0.1764  0.3866
  109phy    C30 2922   0.374   1.975   1.819 -0.4958  0.4717  0.4320
  109phy    C28 2923   0.380   2.085   1.928 -0.1658 -0.1908 -0.2757
  109phy    C29 2924   0.509   2.165   1.918 -0.1669 -0.0540 -0.1137
  109phy    C27 2925   0.243   2.157   1.931 -0.2575 -0.0261 -0.6444
  109phy    C26 2926   0.219   2.218   2.071  0.0796  0.1516 -0.4882
  109phy    C25 2927   0.086   2.301   2.075  0.2912 -0.0183  0.3046
  109phy    C23 2928   0.086   2.419   2.177  0.0679 -0.5102  0.6395
  109phy    C24 2929   0.005   2.542   2.129 -0.3442 -0.5455 -0.0815
  109phy    C22 2930   0.025   2.373   2.312  0.1407  0.3039  0.1729
  109phy    C21 2931   0.109   2.403   2.439  0.0978 -0.0781  0.0938
  109phy    C20 2932   0.041   2.358   2.572  0.0924  0.1052 -0.5181
  109phy    C18 2933   0.117   2.378   2.708 -0.2041 -0.6163  0.6449
  109phy    O01 2934   0.170   2.512   2.720  0.4091  0.0730  0.0438
  109phy    H01 2935   0.126   2.576   2.667  0.2458  0.9339  1.1582
  109phy    C19 2936   0.005   2.383   2.808 -0.5683 -0.1271  0.5147
  109phy    C13 2937   0.234   2.266   2.737  0.3168  0.5669 -0.7211
  109phy     H3 2938   0.312   2.280   2.658  0.3203 -0.8547 -0.9963
  109phy    O33 2939   0.190   2.134   2.717 -0.1333 -0.2480  0.6396
  109phy    H1B 2940   0.131   2.134   2.645 -1.9470  1.3355  2.0314
  109phy    C12 2941   0.315   2.269   2.864  0.1857 -0.2773  0.0075
  109phy    O11 2942   0.378   2.382   2.905  0.1866  0.2987 -0.1275
  109phy    H1A 2943   0.351   2.452   2.848 -0.3055 -1.0035 -1.5304
  110phy    C35 2944   0.778   0.778   2.662  0.0038  0.5600  0.0837
  110phy    C33 2945   0.878   0.802   2.775  0.1588  0.0926 -0.7344
  110phy    C34 2946   0.986   0.896   2.737  0.3473  0.5116 -0.2492
  110phy    C32 2947   0.814   0.856   2.903 -0.2507 -0.1648  0.0847
  110phy    C31 2948   0.704   0.785   2.976 -0.6051 -0.4001  0.2217
  110phy    C30 2949   0.686   0.844   3.116  0.1693 -0.3452  0.2234
  110phy    C28 2950   0.624   0.746   3.217 -0.9077  0.3991 -1.0351
  110phy    C29 2951   0.714   0.622   3.250 -0.0659  0.2886  0.5723
  110phy    C27 2952   0.605   0.815   3.356  0.2061 -0.3243 -0.6356
  110phy    C26 2953   0.472   0.883   3.379  0.6053 -0.7401  0.2959
  110phy    C25 2954   0.471   0.959   3.513  0.1421 -0.5194 -0.0028
  110phy    C23 2955   0.343   1.046   3.538  0.5900 -0.4809 -0.0554
  110phy    C24 2956   0.266   0.993   3.661  0.2533  0.1048  0.5015
  110phy    C22 2957   0.373   1.186   3.588 -0.3563 -0.6446 -0.0244
  110phy    C21 2958   0.384   1.295   3.482 -0.2831 -0.2789  0.1695
  110phy    C20 2959   0.402   1.434   3.553  0.3072 -0.2201 -0.0910
  110phy    C18 2960   0.422   1.564   3.472 -0.1027  0.1926  0.1992
  110phy    O01 2961   0.544   1.566   3.401  0.4131  0.5100 -0.4311
  110phy    H01 2962   0.615   1.570   3.463 -0.5365  0.3595  0.6950
  110phy    C19 2963   0.437   1.674   3.581 -0.0816 -0.0381 -0.2108
  110phy    C13 2964   0.302   1.587   3.369  0.4397 -0.3928 -0.2521
  110phy     H3 2965   0.310   1.504   3.294  0.2135  0.1412 -0.8735
  110phy    O33 2966   0.166   1.555   3.418 -1.0215  0.1099  0.0026
  110phy    H1B 2967   0.137   1.618   3.481 -0.2147 -0.5581  1.0895
  110phy    C12 2968   0.301   1.687   3.253  0.3288  0.0039  0.1593
  110phy    O11 2969   0.425   1.721   3.198 -0.2192 -0.4095  0.0209
  110phy    H1A 2970   0.490   1.680   3.252  0.2061 -1.6774 -1.3748
  111phy    C35 2971   0.143   1.244   2.357  0.6623 -0.9494  0.7584
  111phy    C33 2972   0.167   1.400   2.371 -0.7360  0.0196 -0.2249
  111phy    C34 2973   0.315   1.409   2.415 -0.3118 -0.0440 -0.4017
  111phy    C32 2974   0.136   1.481   2.245 -0.2749 -0.4834  0.2212
  111phy    C31 2975  -0.008   1.537   2.231 -0.6363  0.5206  0.0759
  111phy    C30 2976  -0.021   1.643   2.118 -0.5667  0.2037  0.4130
  111phy    C28 2977  -0.152   1.729   2.111  0.4961  0.5930 -0.5082
  111phy    C29 2978  -0.127   1.863   2.048  0.4686 -0.5537  0.7553
  111phy    C27 2979  -0.266   1.662   2.030  0.3639  0.1411 -0.7120
  111phy    C26 2980  -0.413   1.668   2.081  0.1883  0.6482  0.1810
  111phy    C25 2981  -0.521   1.587   2.006  0.3698 -0.6961  0.6733
  111phy    C23 2982  -0.662   1.591   2.073 -0.3107  0.0138  0.5373
  111phy    C24 2983  -0.737   1.712   2.030 -0.2791 -0.3313 -0.1519
  111phy    C22 2984  -0.729   1.467   2.013 -1.0473 -0.0972  0.0603
  111phy    C21 2985  -0.819   1.398   2.115  0.4550 -0.2938  0.5027
  111phy    C20 2986  -0.867   1.255   2.078  0.6887  0.0292  0.2543
  111phy    C18 2987  -0.937   1.161   2.186 -0.3042  0.8282 -0.0045
  111phy    O01 2988  -1.035   1.239   2.255  0.4374 -0.3729  0.4079
  111phy    H01 2989  -1.043   1.326   2.220 -0.2885 -1.1396 -1.4512
  111phy    C19 2990  -1.034   1.079   2.093 -0.1936  0.3401 -0.4764
  111phy    C13 2991  -0.845   1.085   2.297 -0.3616 -0.0193 -0.2599
  111phy     H3 2992  -0.771   1.017   2.248 -1.3063 -1.4306  0.2177
  111phy    O33 2993  -0.923   0.992   2.360 -0.4014  0.0708 -0.6783
  111phy    H1B 2994  -0.941   1.028   2.445  0.0251  1.3039 -1.0813
  111phy    C12 2995  -0.760   1.170   2.397  0.0003  0.2537  0.0076
  111phy    O11 2996  -0.829   1.258   2.483 -0.1017 -0.0082 -0.0839
  111phy    H1A 2997  -0.802   1.245   2.572 -3.4661  1.5305  1.3383
  112phy    C35 2998   5.097   1.702   1.662  0.1648  0.4858  0.8032
  112phy    C33 2999   5.139   1.782   1.539  0.2985 -0.0429  0.0609
  112phy    C34 3000   5.137   1.701   1.406 -0.4819 -0.1053 -0.2950
  112phy    C32 3001   5.061   1.916   1.515  0.1233  0.0623 -0.2364
  112phy    C31 3002   5.094   2.049   1.584 -0.5920 -0.2533  0.0566
  112phy    C30 3003   5.020   2.169   1.531  0.0419 -0.1107  0.3155
  112phy    C28 3004   5.030   2.304   1.599 -0.3861  0.0081  0.3007
  112phy    C29 3005   5.062   2.408   1.488 -0.3710 -0.0105  0.0426
  112phy    C27 3006   4.898   2.350   1.664 -0.1853 -0.4560 -0.0135
  112phy    C26 3007   4.892   2.429   1.793  0.4181  0.1379 -0.0444
  112phy    C25 3008   4.749   2.477   1.827  0.0311 -0.1197  0.1523
  112phy    C23 3009   4.737   2.553   1.957  0.2762  0.2214  0.2508
  112phy    C24 3010   4.745   2.704   1.931  0.0227  0.2068 -0.1235
  112phy    C22 3011   4.604   2.518   2.028  0.0634  0.1518  0.4734
  112phy    C21 3012   4.630   2.476   2.173 -0.2749  0.1567  0.2255
  112phy    C20 3013   4.512   2.452   2.263 -0.3971  0.7083  0.1792
  112phy    C18 3014   4.521   2.412   2.417 -0.4251  0.4867 -0.2407
  112phy    O01 3015   4.524   2.535   2.500 -0.2717 -0.1413 -0.3246
  112phy    H01 3016   4.493   2.516   2.586 -0.7482  0.9810 -0.2464
  112phy    C19 3017   4.380   2.362   2.427 -0.3898 -0.0249  0.1358
  112phy    C13 3018   4.635   2.303   2.463  0.1215  0.4685  0.6034
  112phy     H3 3019   4.653   2.228   2.382 -0.9800  1.5053 -0.6358
  112phy    O33 3020   4.594   2.218   2.560  0.3492  0.0930 -0.5710
  112phy    H1B 3021   4.597   2.257   2.646  0.1949  0.3122 -0.6634
  112phy    C12 3022   4.781   2.354   2.494  0.3465  0.3692  0.6698
  112phy    O11 3023   4.796   2.424   2.610  0.2306 -0.5711 -0.3897
  112phy    H1A 3024   4.756   2.508   2.602  1.3368  0.2766  1.9341
  113phy    C35 3025   4.243   4.368   1.398 -0.3593 -0.3315 -0.2238
  113phy    C33 3026   4.150   4.477   1.446  0.5179 -0.3524  0.0561
  113phy    C34 3027   4.149   4.475   1.596 -0.5946  0.0671 -0.3604
  113phy    C32 3028   4.183   4.621   1.401 -0.6283  0.4305  0.3109
  113phy    C31 3029   4.146   4.676   1.264 -0.5506  0.5120  0.3973
  113phy    C30 3030   4.206   4.814   1.250 -1.2949 -0.9746  0.2686
  113phy    C28 3031   4.189   4.877   1.109  0.6569  0.4203 -0.5504
  113phy    C29 3032   4.173   5.032   1.126 -0.4233  0.1539 -0.1781
  113phy    C27 3033   4.296   4.836   1.009 -0.6946  0.2363 -0.4877
  113phy    C26 3034   4.270   4.873   0.863 -0.3094 -0.6242 -0.7319
  113phy    C25 3035   4.380   4.859   0.760  0.2003 -0.7349  0.1635
  113phy    C23 3036   4.363   4.923   0.625  0.3873 -1.0814  0.1145
  113phy    C24 3037   4.479   5.022   0.596 -0.0583 -0.1080  0.3581
  113phy    C22 3038   4.387   4.821   0.513 -0.0629 -0.4118  0.1295
  113phy    C21 3039   4.252   4.775   0.456 -0.3808  0.2850 -0.0988
  113phy    C20 3040   4.264   4.693   0.327  0.3079  0.5579  0.5056
  113phy    C18 3041   4.158   4.691   0.212  0.0051 -0.4135 -0.0456
  113phy    O01 3042   4.027   4.655   0.267 -0.2401  0.5287 -0.5847
  113phy    H01 3043   4.028   4.565   0.294  3.5817  0.3741 -0.6660
  113phy    C19 3044   4.214   4.573   0.133  0.4722 -0.5790 -0.5006
  113phy    C13 3045   4.140   4.822   0.120  0.0902 -0.2439 -0.2950
  113phy     H3 3046   4.093   4.893   0.193 -1.2200 -1.7388  0.3611
  113phy    O33 3047   4.257   4.893   0.080 -0.0483  0.5265 -0.1033
  113phy    H1B 3048   4.290   4.854   0.001 -1.6435  0.4666 -0.7703
  113phy    C12 3049   4.022   4.856   0.024  0.0048  0.2914  0.6492
  113phy    O11 3050   4.061   4.850  -0.110  0.5271 -0.2202 -0.4027
  113phy    H1A 3051   4.120   4.778  -0.125 -0.7742 -1.6406  0.8554
  114phy    C35 3052   0.743   2.724   1.683  0.2635 -0.3434  0.1425
  114phy    C33 3053   0.764   2.775   1.541 -0.8415  0.5298 -0.4905
  114phy    C34 3054   0.816   2.656   1.462 -0.2447  0.4085  0.4913
  114phy    C32 3055   0.628   2.833   1.484 -0.1136 -0.3103  0.2289
  114phy    C31 3056   0.613   2.981   1.506  0.5732  0.5277 -0.1050
  114phy    C30 3057   0.465   3.032   1.514 -1.4115 -0.6714  0.3658
  114phy    C28 3058   0.467   3.186   1.550  0.0342  0.7982 -0.1030
  114phy    C29 3059   0.442   3.269   1.420  0.1855 -0.1510 -0.2051
  114phy    C27 3060   0.367   3.243   1.649 -0.2009  0.0382  0.6268
  114phy    C26 3061   0.426   3.353   1.746  0.0933  0.0775  0.3639
  114phy    C25 3062   0.333   3.411   1.852 -0.2834 -0.3741  0.3380
  114phy    C23 3063   0.386   3.537   1.933 -0.2346 -0.1967  0.6044
  114phy    C24 3064   0.413   3.661   1.844  0.2315 -0.0875  0.4232
  114phy    C22 3065   0.282   3.570   2.039 -0.4046  0.0548 -0.1292
  114phy    C21 3066   0.333   3.629   2.165 -0.1683  0.1256 -0.1610
  114phy    C20 3067   0.236   3.627   2.279 -0.4014 -0.0326 -0.5555
  114phy    C18 3068   0.286   3.647   2.424 -0.0098  0.0449 -0.6747
  114phy    O01 3069   0.342   3.779   2.427  0.0799  0.3864  0.5677
  114phy    H01 3070   0.431   3.756   2.407  0.0758 -1.2560  2.1906
  114phy    C19 3071   0.145   3.661   2.493 -0.2956  0.0394  0.1288
  114phy    C13 3072   0.392   3.552   2.502 -0.8468  0.4898 -0.7983
  114phy     H3 3073   0.357   3.445   2.498 -0.8914  0.1879  3.6214
  114phy    O33 3074   0.391   3.579   2.642  0.0185  0.3572 -0.1980
  114phy    H1B 3075   0.430   3.664   2.649  0.0298  0.4873 -1.6441
  114phy    C12 3076   0.551   3.557   2.461  0.5986  0.0601 -0.1957
  114phy    O11 3077   0.599   3.689   2.454 -0.2877 -0.4970  0.5406
  114phy    H1A 3078   0.647   3.715   2.530  0.1546  0.8265 -0.1384
  115phy    C35 3079   4.781   1.628   0.920  0.0896  0.5116 -0.6127
  115phy    C33 3080   4.742   1.675   1.058  0.6138  0.3617 -0.1942
  115phy    C34 3081   4.722   1.550   1.143  0.1664  0.1572 -0.3953
  115phy    C32 3082   4.843   1.776   1.112  0.1717  0.2805  0.2962
  115phy    C31 3083   4.828   1.922   1.065 -0.3422 -0.0462 -0.0408
  115phy    C30 3084   4.957   1.997   1.106 -0.3353  0.2977 -0.2766
  115phy    C28 3085   4.945   2.147   1.078  0.4158  0.1371  0.3795
  115phy    C29 3086   4.910   2.231   1.198  0.3821 -0.1505 -0.4958
  115phy    C27 3087   5.085   2.202   1.044 -0.2332  0.3582  0.0930
  115phy    C26 3088   5.090   2.269   0.906  0.2271 -0.1969  0.4360
  115phy    C25 3089   5.223   2.324   0.873 -0.1198  0.8647  0.2961
  115phy    C23 3090   5.222   2.434   0.762 -0.0009  0.0068 -0.1123
  115phy    C24 3091   5.322   2.548   0.801 -0.2927  0.5926  0.6075
  115phy    C22 3092   5.274   2.389   0.626 -0.6428  0.3768 -0.0740
  115phy    C21 3093   5.181   2.377   0.499  0.2170 -0.0052 -0.3817
  115phy    C20 3094   5.252   2.342   0.377  0.1961  0.0408  0.5488
  115phy    C18 3095   5.203   2.390   0.232 -0.1046  1.2126 -0.3499
  115phy    O01 3096   5.063   2.358   0.208 -0.2042  0.2035  0.3671
  115phy    H01 3097   5.045   2.283   0.261 -0.3492 -1.3331 -1.7410
  115phy    C19 3098   5.293   2.297   0.144  0.4246 -0.4914 -0.2105
  115phy    C13 3099   5.225   2.548   0.201  0.2651  0.9176 -0.4191
  115phy     H3 3100   5.175   2.594   0.291  1.0644 -1.1490  1.1772
  115phy    O33 3101   5.358   2.605   0.227 -0.1516  0.8788 -0.2666
  115phy    H1B 3102   5.407   2.590   0.149 -0.2330 -0.8216 -0.0161
  115phy    C12 3103   5.141   2.635   0.106  0.0472 -0.0740  0.8816
  115phy    O11 3104   5.182   2.646  -0.033  0.0613 -0.1167 -0.2287
  115phy    H1A 3105   5.242   2.718  -0.026 -0.4363  0.3366 -0.5599
  116phy    C35 3106   4.253   3.899   1.030  0.2310  0.0346 -0.0379
  116phy    C33 3107   4.216   4.042   1.026 -0.3904 -0.3904  0.3647
  116phy    C34 3108   4.119   4.081   1.135  0.3603 -0.4832 -0.5130
  116phy    C32 3109   4.342   4.131   1.027 -0.6044  0.6282  0.7294
  116phy    C31 3110   4.342   4.264   0.964  0.0990  0.0111  0.3276
  116phy    C30 3111   4.472   4.333   1.012 -0.2634 -0.2420 -0.8371
  116phy    C28 3112   4.496   4.466   0.939 -0.2304 -0.4563 -0.0963
  116phy    C29 3113   4.533   4.573   1.045 -0.2937  0.0860 -0.3487
  116phy    C27 3114   4.609   4.462   0.831 -0.0681  0.3460  0.5828
  116phy    C26 3115   4.558   4.493   0.688  0.0725  0.2795 -0.4207
  116phy    C25 3116   4.671   4.491   0.587 -0.3688  0.1192 -0.0571
  116phy    C23 3117   4.645   4.448   0.441  0.0418 -0.2798 -0.3966
  116phy    C24 3118   4.702   4.557   0.352 -0.3393  0.0905 -0.2228
  116phy    C22 3119   4.690   4.302   0.416  0.2931 -0.6420 -0.4361
  116phy    C21 3120   4.628   4.222   0.303  0.4146  0.3719 -0.1420
  116phy    C20 3121   4.673   4.070   0.297 -0.2852 -0.4508 -0.4817
  116phy    C18 3122   4.630   3.979   0.179  0.4602  0.3291 -0.4658
  116phy    O01 3123   4.493   4.010   0.159 -0.0195 -0.1571 -0.4690
  116phy    H01 3124   4.463   4.049   0.239  0.1608 -0.0782 -0.4390
  116phy    C19 3125   4.639   3.843   0.246  0.3327 -0.0663 -0.0708
  116phy    C13 3126   4.714   4.010   0.043  0.0270  0.2343 -0.4016
  116phy     H3 3127   4.679   4.113   0.018  0.8507  1.0852  1.6885
  116phy    O33 3128   4.853   4.051   0.074 -0.4080 -0.0988 -0.4591
  116phy    H1B 3129   4.918   3.985   0.056 -1.0022 -0.6527 -0.6539
  116phy    C12 3130   4.691   3.953  -0.101 -0.5058  0.0041 -0.4277
  116phy    O11 3131   4.758   3.832  -0.109 -0.3201  0.0889 -0.4810
  116phy    H1A 3132   4.848   3.858  -0.112 -0.0788  0.0858  2.8598
  117phy    C35 3133   3.399   3.626   1.701 -0.6594  0.2057  0.4619
  117phy    C33 3134   3.379   3.756   1.619 -0.0621  0.1182  0.9830
  117phy    C34 3135   3.228   3.747   1.585 -0.5168  0.1411  0.3604
  117phy    C32 3136   3.409   3.881   1.701  0.2407  0.7607  0.2546
  117phy    C31 3137   3.554   3.908   1.735 -0.2115 -0.1122  0.2936
  117phy    C30 3138   3.566   4.041   1.812  0.3215  0.2142 -0.1207
  117phy    C28 3139   3.706   4.092   1.839  0.4594 -0.2977 -0.1287
  117phy    C29 3140   3.760   4.179   1.724  0.4508  0.3708 -0.2596
  117phy    C27 3141   3.703   4.162   1.973  0.5013  0.5471 -0.2683
  117phy    C26 3142   3.841   4.168   2.038 -0.0100 -0.1773  0.1324
  117phy    C25 3143   3.850   4.242   2.175  0.1434 -0.2967 -0.4023
  117phy    C23 3144   3.988   4.253   2.245  0.1457 -0.1857  0.2540
  117phy    C24 3145   4.077   4.362   2.191 -0.2427 -0.3747  0.4182
  117phy    C22 3146   3.956   4.283   2.391 -0.4538  0.4037 -0.2694
  117phy    C21 3147   4.002   4.175   2.490 -0.2995 -0.0597 -0.7626
  117phy    C20 3148   3.939   4.194   2.634 -0.1490 -0.4825 -0.5972
  117phy    C18 3149   4.003   4.298   2.741 -0.2468 -0.0326 -0.2178
  117phy    O01 3150   3.976   4.430   2.691  0.0258  0.2927  0.1170
  117phy    H01 3151   3.884   4.430   2.670  0.4581 -2.1295 -2.3779
  117phy    C19 3152   3.912   4.282   2.862 -0.4426  0.2904 -0.2615
  117phy    C13 3153   4.161   4.268   2.768  0.2116 -0.1698  0.1566
  117phy     H3 3154   4.217   4.257   2.672  0.3497  3.2138 -0.2727
  117phy    O33 3155   4.179   4.142   2.835 -0.3080 -0.1206 -0.1458
  117phy    H1B 3156   4.222   4.078   2.783  1.3614 -0.9290  2.0817
  117phy    C12 3157   4.251   4.368   2.838  0.1025 -0.2409  0.2204
  117phy    O11 3158   4.213   4.499   2.828  0.3059  0.1067  0.1193
  117phy    H1A 3159   4.123   4.498   2.799 -0.0976  0.1725  1.2942
  118phy    C35 3160   4.583   3.198   2.059 -0.6925  0.5944  0.2735
  118phy    C33 3161   4.689   3.217   1.955  0.2726 -0.0964  0.0761
  118phy    C34 3162   4.708   3.077   1.886  0.2972  0.0296  0.0647
  118phy    C32 3163   4.646   3.322   1.859 -0.4027 -0.5627  0.4916
  118phy    C31 3164   4.725   3.451   1.886 -0.1203  0.6605 -0.2616
  118phy    C30 3165   4.681   3.567   1.800 -0.3446 -0.1222  0.4704
  118phy    C28 3166   4.773   3.689   1.823  0.1490  0.3483 -0.1610
  118phy    C29 3167   4.886   3.690   1.720 -0.4257 -0.1259 -0.0804
  118phy    C27 3168   4.684   3.817   1.804 -0.2101 -0.3233  0.0768
  118phy    C26 3169   4.704   3.934   1.905 -0.1220  0.1127  0.1486
  118phy    C25 3170   4.585   4.025   1.906  0.7348  0.1455 -0.4493
  118phy    C23 3171   4.588   4.142   2.002  0.0434 -0.7019 -0.9452
  118phy    C24 3172   4.493   4.244   1.956 -0.1779  0.1533 -0.3280
  118phy    C22 3173   4.552   4.122   2.152 -0.3211 -0.7686  0.5451
  118phy    C21 3174   4.672   4.113   2.249  0.5729 -0.1151 -0.0586
  118phy    C20 3175   4.614   4.098   2.394 -0.3922  0.2726 -0.0440
  118phy    C18 3176   4.697   4.103   2.523 -0.0844 -0.4351  0.2143
  118phy    O01 3177   4.771   4.226   2.516  0.0935 -0.3240 -0.5709
  118phy    H01 3178   4.717   4.303   2.506 -0.2708 -0.5746 -0.5311
  118phy    C19 3179   4.587   4.130   2.627 -0.8391 -0.3039 -0.1355
  118phy    C13 3180   4.803   3.981   2.547  0.1387  0.2303  1.1300
  118phy     H3 3181   4.843   3.943   2.450 -1.5251 -0.6243  0.7467
  118phy    O33 3182   4.730   3.861   2.586 -0.1507 -0.5541  0.4690
  118phy    H1B 3183   4.797   3.797   2.567  2.5830  2.3023 -0.4586
  118phy    C12 3184   4.934   3.994   2.624 -0.2872 -0.4600 -0.1824
  118phy    O11 3185   5.017   3.884   2.651 -0.7642  0.1087 -0.0704
  118phy    H1A 3186   5.106   3.908   2.668 -0.8059 -0.4186  0.9751
  119phy    C35 3187   5.011   3.733   1.175 -0.0237 -0.3976 -0.3264
  119phy    C33 3188   5.086   3.706   1.303 -0.6486 -0.0792 -0.1688
  119phy    C34 3189   5.208   3.617   1.268  0.2886  0.4589  0.1250
  119phy    C32 3190   5.129   3.833   1.379 -0.2538 -0.4210 -0.4181
  119phy    C31 3191   5.186   3.824   1.524  0.5465 -0.0332  0.1907
  119phy    C30 3192   5.195   3.963   1.588 -0.1773  0.2151 -0.2765
  119phy    C28 3193   5.320   3.985   1.677 -0.0415 -0.3230 -0.3273
  119phy    C29 3194   5.409   4.096   1.628 -0.1682 -0.0116  0.1151
  119phy    C27 3195   5.278   4.022   1.822  0.3070 -0.1519 -0.5819
  119phy    C26 3196   5.271   3.917   1.928  0.8486  0.3342  0.4275
  119phy    C25 3197   5.224   3.990   2.056  0.5961  0.1412 -0.3168
  119phy    C23 3198   5.166   3.913   2.177 -0.7418 -0.3096  0.4796
  119phy    C24 3199   5.191   4.006   2.299  0.6564  0.0143  0.1832
  119phy    C22 3200   5.026   3.862   2.154  0.7395  0.0256  0.2277
  119phy    C21 3201   4.977   3.756   2.253 -0.0468  0.3024 -0.4021
  119phy    C20 3202   4.837   3.700   2.240 -0.1658 -0.3590 -0.2081
  119phy    C18 3203   4.774   3.606   2.341  0.2523  0.0372  0.5662
  119phy    O01 3204   4.817   3.641   2.475 -0.4444 -0.1569 -0.3966
  119phy    H01 3205   4.776   3.595   2.545  1.7520  1.0055  1.7751
  119phy    C19 3206   4.631   3.645   2.317  0.6043 -0.1003 -0.2275
  119phy    C13 3207   4.802   3.453   2.316 -0.3192 -0.2617  0.6303
  119phy     H3 3208   4.785   3.431   2.207  1.3678  0.1521  0.2483
  119phy    O33 3209   4.713   3.360   2.381  0.2663  0.3502 -0.7928
  119phy    H1B 3210   4.714   3.368   2.474  0.7820 -1.3860 -0.6046
  119phy    C12 3211   4.951   3.390   2.349  0.4196  0.2074  0.0544
  119phy    O11 3212   4.983   3.382   2.489 -0.3183 -0.6272 -0.2097
  119phy    H1A 3213   4.987   3.468   2.526 -1.0689 -0.6220 -0.1087
  120phy    C35 3214   4.437   3.594   1.136 -0.4010  0.8598 -0.1747
  120phy    C33 3215   4.416   3.554   1.282  0.4069 -0.2034  0.2550
  120phy    C34 3216   4.505   3.644   1.367 -0.3678 -0.5564  0.4780
  120phy    C32 3217   4.276   3.577   1.334 -0.1558 -0.2995 -0.2150
  120phy    C31 3218   4.189   3.447   1.330 -0.3036 -0.8410  0.0598
  120phy    C30 3219   4.060   3.442   1.409  0.6717  0.5809 -0.0281
  120phy    C28 3220   3.977   3.309   1.419 -0.2809  0.6753 -0.3435
  120phy    C29 3221   3.885   3.313   1.544  0.0654  0.3162 -0.3535
  120phy    C27 3222   3.894   3.271   1.293 -0.5497  0.4209  0.0380
  120phy    C26 3223   3.917   3.130   1.240  0.3195 -0.1751  0.0603
  120phy    C25 3224   3.822   3.118   1.116  0.3695  0.5887  0.2668
  120phy    C23 3225   3.773   2.978   1.078  0.0613 -1.1590 -0.0119
  120phy    C24 3226   3.658   2.932   1.169  0.3369  0.1409 -0.2714
  120phy    C22 3227   3.723   2.990   0.934 -0.0540 -0.5055  0.5460
  120phy    C21 3228   3.756   2.863   0.858 -0.0660  0.9399 -0.3814
  120phy    C20 3229   3.747   2.872   0.705  0.3667 -0.0940  0.5496
  120phy    C18 3230   3.757   2.754   0.603  0.2673  0.2606  0.0562
  120phy    O01 3231   3.876   2.680   0.623 -0.1734 -0.2412  0.6560
  120phy    H01 3232   3.946   2.741   0.635  0.9205 -0.5528 -2.8340
  120phy    C19 3233   3.772   2.821   0.468 -0.0234 -0.1777  0.2832
  120phy    C13 3234   3.631   2.657   0.603 -0.2020 -0.1947  0.2592
  120phy     H3 3235   3.618   2.628   0.711 -1.7029  3.2767  1.1444
  120phy    O33 3236   3.500   2.711   0.584  0.0413  0.6804 -0.2434
  120phy    H1B 3237   3.477   2.688   0.496 -1.0556  0.7084  0.0118
  120phy    C12 3238   3.640   2.504   0.559  0.1214  0.5618  0.3034
  120phy    O11 3239   3.592   2.465   0.436 -0.4858  0.2880 -0.2832
  120phy    H1A 3240   3.546   2.384   0.450  0.4013  0.0459  1.3701
  121phy    C35 3241   1.578   1.856   2.246 -1.0358 -0.2164  0.8050
  121phy    C33 3242   1.466   1.890   2.157  0.2215  0.3078  0.2038
  121phy    C34 3243   1.471   1.834   2.023 -0.0924 -0.3665 -0.4741
  121phy    C32 3244   1.335   1.878   2.236  0.3972  0.1334 -0.1588
  121phy    C31 3245   1.236   1.991   2.226  0.5405 -0.3743  0.2417
  121phy    C30 3246   1.098   1.952   2.280  0.4357  0.3388  0.4622
  121phy    C28 3247   0.985   2.060   2.264  0.4456  0.7400  0.3165
  121phy    C29 3248   0.885   2.020   2.150  0.2749 -0.4552 -0.4254
  121phy    C27 3249   0.910   2.061   2.396  0.0034 -0.4490 -0.7347
  121phy    C26 3250   0.953   2.160   2.502 -0.2927  0.6044 -0.2179
  121phy    C25 3251   0.876   2.138   2.632 -0.3531 -0.0256  0.5489
  121phy    C23 3252   0.913   2.247   2.733  0.3930  0.0446  0.1255
  121phy    C24 3253   0.802   2.351   2.749  0.1927 -0.2326  0.3823
  121phy    C22 3254   0.920   2.186   2.877  0.0710 -0.7928 -0.1427
  121phy    C21 3255   1.047   2.216   2.964 -0.5920 -0.2314  0.2758
  121phy    C20 3256   1.036   2.132   3.092 -0.4461 -0.2263 -0.0151
  121phy    C18 3257   1.156   2.110   3.194  0.5987 -0.2234 -0.5311
  121phy    O01 3258   1.226   2.238   3.198 -0.5567  0.1846  0.3389
  121phy    H01 3259   1.158   2.301   3.178 -0.7046 -0.4698 -1.4234
  121phy    C19 3260   1.085   2.103   3.334  0.4292 -0.6108 -0.0622
  121phy    C13 3261   1.246   1.986   3.152 -0.1888 -0.2018  0.1072
  121phy     H3 3262   1.263   1.992   3.041 -0.7738 -1.7323 -0.0845
  121phy    O33 3263   1.176   1.861   3.163  0.6598 -0.0173  0.2015
  121phy    H1B 3264   1.123   1.866   3.240  0.2695  0.2506 -0.0837
  121phy    C12 3265   1.384   1.966   3.212 -0.1945 -0.2450  0.3213
  121phy    O11 3266   1.454   2.084   3.218  0.4157 -0.1256 -0.3188
  121phy    H1A 3267   1.385   2.145   3.197 -3.3510 -3.3294  1.3288
  122phy    C35 3268   0.739   3.257   2.010 -0.2053 -0.2668  0.0679
  122phy    C33 3269   0.836   3.316   1.905 -0.5666  0.6125  0.2729
  122phy    C34 3270   0.895   3.190   1.837 -0.1705 -0.7712  0.2681
  122phy    C32 3271   0.776   3.418   1.801 -0.4679  0.1681  0.3938
  122phy    C31 3272   0.870   3.537   1.792 -0.1757 -0.4359  0.9001
  122phy    C30 3273   0.815   3.625   1.678 -0.1314 -0.2135  0.1690
  122phy    C28 3274   0.874   3.765   1.651  0.4630 -0.5033  0.1034
  122phy    C29 3275   0.957   3.768   1.525  0.1227 -0.1302 -0.0851
  122phy    C27 3276   0.758   3.860   1.631 -0.7176 -0.6413 -0.2958
  122phy    C26 3277   0.794   4.005   1.674  0.2946 -0.9574  0.0179
  122phy    C25 3278   0.664   4.084   1.686 -0.3794  0.5573  0.3725
  122phy    C23 3279   0.661   4.223   1.757 -0.4578 -0.1180 -0.3276
  122phy    C24 3280   0.653   4.324   1.649 -0.6669 -0.4969 -0.7239
  122phy    C22 3281   0.534   4.237   1.835  0.3625  0.5313  0.0888
  122phy    C21 3282   0.545   4.246   1.989  0.2916 -0.1444  0.4210
  122phy    C20 3283   0.407   4.262   2.053  0.1255 -0.3504  0.0353
  122phy    C18 3284   0.386   4.272   2.210 -0.2599 -0.3563  0.3367
  122phy    O01 3285   0.492   4.349   2.273  0.1840  0.1248  0.5232
  122phy    H01 3286   0.485   4.366   2.365 -1.8579  1.8177  0.1432
  122phy    C19 3287   0.249   4.347   2.211  0.3060 -0.3427 -0.1518
  122phy    C13 3288   0.373   4.127   2.280  0.4960  0.8780 -0.3359
  122phy     H3 3289   0.297   4.060   2.233  0.5362 -0.2663  1.1649
  122phy    O33 3290   0.312   4.149   2.409  0.2926 -0.1395 -0.2173
  122phy    H1B 3291   0.363   4.213   2.455 -0.0792  0.8669 -1.1516
  122phy    C12 3292   0.504   4.034   2.287 -0.2376  0.0310 -0.0007
  122phy    O11 3293   0.618   4.087   2.351 -0.1075  0.2820 -0.2421
  122phy    H1A 3294   0.633   4.172   2.314  1.8446 -0.3927 -1.1523
  123phy    C35 3295   4.248   4.048   1.712  0.5475 -0.0877 -0.5265
  123phy    C33 3296   4.215   3.924   1.633 -0.0020  0.4403 -0.0239
  123phy    C34 3297   4.247   3.803   1.730  0.4546  0.0396  0.1544
  123phy    C32 3298   4.070   3.936   1.583  0.5540  0.3272 -0.3084
  123phy    C31 3299   4.037   3.862   1.455 -0.1866  0.7321  0.2928
  123phy    C30 3300   3.894   3.888   1.418  0.0596  0.1894 -0.2405
  123phy    C28 3301   3.828   3.794   1.315 -0.9001  0.0604 -0.1050
  123phy    C29 3302   3.723   3.706   1.376  0.3382 -0.4206  0.2134
  123phy    C27 3303   3.767   3.879   1.201 -0.6751 -0.1021 -0.2337
  123phy    C26 3304   3.806   3.837   1.062  0.2920  0.4424 -0.0236
  123phy    C25 3305   3.727   3.906   0.953 -0.7079 -0.4183  0.1371
  123phy    C23 3306   3.782   3.885   0.808  0.3342 -0.1598 -0.0084
  123phy    C24 3307   3.675   3.813   0.723 -0.2073  0.0481  0.2436
  123phy    C22 3308   3.801   4.019   0.746 -0.1318 -0.6491 -0.5738
  123phy    C21 3309   3.952   4.041   0.705  0.1787  0.6966 -0.2802
  123phy    C20 3310   3.988   4.179   0.653  0.6635  0.1007  0.1917
  123phy    C18 3311   4.122   4.206   0.573  0.5096  0.1897  0.0227
  123phy    O01 3312   4.244   4.172   0.643 -0.6254 -0.3756  0.3297
  123phy    H01 3313   4.223   4.154   0.732 -1.3784  0.8111  0.4168
  123phy    C19 3314   4.135   4.360   0.578  0.2288 -0.1883  0.3950
  123phy    C13 3315   4.116   4.137   0.423 -0.0852 -0.3880  0.0065
  123phy     H3 3316   4.103   4.028   0.445 -3.1220 -0.0080  0.5389
  123phy    O33 3317   3.995   4.153   0.346  0.0734  0.1442 -0.1947
  123phy    H1B 3318   3.980   4.069   0.306  0.1903 -0.1246  0.3145
  123phy    C12 3319   4.237   4.124   0.317  0.1815 -0.4090 -0.0732
  123phy    O11 3320   4.355   4.084   0.377 -0.2924 -0.4875  0.2224
  123phy    H1A 3321   4.362   4.113   0.466 -1.4872  0.8516 -0.0734
  124phy    C35 3322   4.580   5.139   1.488  0.4932  0.0584  0.3368
  124phy    C33 3323   4.446   5.202   1.525 -0.3172 -0.0068 -0.9099
  124phy    C34 3324   4.436   5.348   1.469 -0.0193 -0.3485  0.8249
  124phy    C32 3325   4.329   5.114   1.481 -0.2512  0.2728 -0.1877
  124phy    C31 3326   4.216   5.118   1.585  0.0658  0.1899  0.7825
  124phy    C30 3327   4.106   5.028   1.541  0.1127  0.3992  0.0754
  124phy    C28 3328   3.991   5.036   1.644 -0.6237  0.3032  0.1317
  124phy    C29 3329   3.870   5.112   1.582 -0.0628  0.3116  0.1098
  124phy    C27 3330   3.952   4.892   1.672  0.5410 -0.6458  0.2529
  124phy    C26 3331   3.885   4.856   1.803  0.3082  0.2019 -0.4045
  124phy    C25 3332   3.824   4.723   1.813  0.1275 -0.6017  0.0920
  124phy    C23 3333   3.773   4.689   1.959  0.7648  0.4828  0.0067
  124phy    C24 3334   3.667   4.578   1.950  0.2947 -0.4526 -0.7562
  124phy    C22 3335   3.876   4.648   2.064 -0.4246  0.0688  0.2665
  124phy    C21 3336   3.916   4.768   2.161 -0.4678 -0.0771  0.1958
  124phy    C20 3337   4.009   4.715   2.275  0.7830  0.4078  0.6225
  124phy    C18 3338   4.036   4.806   2.401 -0.2828  0.2983  0.2029
  124phy    O01 3339   3.918   4.875   2.436 -0.2069 -0.0490  0.0038
  124phy    H01 3340   3.906   4.952   2.384 -0.3338 -0.7466 -1.0377
  124phy    C19 3341   4.063   4.702   2.508 -0.3858  0.2780 -0.4478
  124phy    C13 3342   4.164   4.907   2.378 -0.1903  0.8844 -0.5433
  124phy     H3 3343   4.154   4.950   2.275 -0.3828 -1.1845 -1.4522
  124phy    O33 3344   4.294   4.843   2.366  0.3713  0.5867  0.0788
  124phy    H1B 3345   4.356   4.906   2.335 -0.9754  2.4724  1.0612
  124phy    C12 3346   4.189   5.024   2.474 -0.2430 -0.5219  0.0678
  124phy    O11 3347   4.101   5.135   2.458  0.0986  0.4217  0.1425
  124phy    H1A 3348   4.048   5.144   2.535  1.0090  0.7868  0.7389
  125phy    C35 3349   2.529   5.119   1.623  0.6931 -0.1184 -0.2988
  125phy    C33 3350   2.543   4.988   1.697  0.1019 -0.4497  0.4308
  125phy    C34 3351   2.430   4.895   1.649  0.0326 -0.8791 -0.2140
  125phy    C32 3352   2.681   4.921   1.684  0.4685 -0.0431 -0.0515
  125phy    C31 3353   2.734   4.863   1.813 -0.5587  0.1476  0.5208
  125phy    C30 3354   2.874   4.811   1.797  0.0828 -0.1540 -0.0617
  125phy    C28 3355   2.951   4.782   1.934 -0.2565  0.1694  0.2589
  125phy    C29 3356   2.924   4.635   1.974  0.1627  0.0278 -0.0998
  125phy    C27 3357   3.097   4.809   1.911 -0.4465  0.4311  0.6278
  125phy    C26 3358   3.175   4.855   2.040  0.4140  0.3505  0.6972
  125phy    C25 3359   3.320   4.890   2.006 -0.4815 -0.0403  0.3315
  125phy    C23 3360   3.411   4.915   2.128  0.1025  0.5899 -0.2686
  125phy    C24 3361   3.441   4.787   2.213 -0.6283 -0.1005 -0.1514
  125phy    C22 3362   3.544   4.976   2.079  0.5724  0.4436  0.2693
  125phy    C21 3363   3.604   5.069   2.189 -0.0695 -0.3593  0.0202
  125phy    C20 3364   3.734   5.138   2.149  0.0890 -0.0118 -0.2398
  125phy    C18 3365   3.838   5.201   2.247 -0.0302 -0.2873 -0.6370
  125phy    O01 3366   3.893   5.088   2.326 -0.8188 -0.1080 -0.8639
  125phy    H01 3367   3.964   5.121   2.378  0.5363 -0.1519 -2.5917
  125phy    C19 3368   3.959   5.245   2.162 -0.2468  0.4800 -0.6432
  125phy    C13 3369   3.786   5.314   2.356  0.0878 -0.5718  0.0801
  125phy     H3 3370   3.718   5.383   2.301  1.4566  0.3437 -0.5264
  125phy    O33 3371   3.886   5.410   2.401  0.4642 -0.7277 -0.2539
  125phy    H1B 3372   3.929   5.381   2.480  1.3396  1.1755  0.0240
  125phy    C12 3373   3.697   5.264   2.477 -0.4240  0.4289 -0.3434
  125phy    O11 3374   3.619   5.366   2.528 -0.4582 -0.3513 -0.4029
  125phy    H1A 3375   3.602   5.341   2.617  0.4579  0.5217  0.0520
  126phy    C35 3376   2.848   4.276   2.333 -0.2949 -0.0548  0.7465
  126phy    C33 3377   2.750   4.361   2.258  0.4928 -0.2984  0.2870
  126phy    C34 3378   2.637   4.266   2.223 -0.1257 -0.0194 -0.4253
  126phy    C32 3379   2.692   4.482   2.334 -0.0156 -0.1862  0.0830
  126phy    C31 3380   2.772   4.614   2.329 -0.1699  0.4431 -0.3155
  126phy    C30 3381   2.719   4.750   2.381  1.2333 -0.0638  0.6461
  126phy    C28 3382   2.803   4.871   2.334  0.3070  0.3328  0.6980
  126phy    C29 3383   2.710   4.982   2.288 -0.3402  0.2549 -0.3144
  126phy    C27 3384   2.894   4.926   2.446 -0.3173 -0.2934  0.5796
  126phy    C26 3385   3.033   4.965   2.398  0.1870 -0.5317  0.4395
  126phy    C25 3386   3.117   5.044   2.503  0.1887  0.0038 -0.1848
  126phy    C23 3387   3.258   5.094   2.461  0.1402  0.7779  0.0844
  126phy    C24 3388   3.259   5.241   2.432  0.0066  0.0145  0.7225
  126phy    C22 3389   3.370   5.070   2.569 -0.0270  0.2651 -0.0518
  126phy    C21 3390   3.429   4.930   2.553 -0.5230 -0.1065  0.3016
  126phy    C20 3391   3.545   4.917   2.648 -0.1139  0.7760 -0.4158
  126phy    C18 3392   3.645   4.791   2.657 -0.8137  0.5671  0.4633
  126phy    O01 3393   3.702   4.755   2.528  0.2136 -0.4813 -0.2623
  126phy    H01 3394   3.765   4.820   2.504 -0.7822  1.9944  3.0282
  126phy    C19 3395   3.765   4.852   2.744 -0.1709  0.2793  0.4975
  126phy    C13 3396   3.568   4.662   2.721  0.6471 -0.6177 -0.2919
  126phy     H3 3397   3.481   4.640   2.653  2.4354 -1.6999 -2.3476
  126phy    O33 3398   3.499   4.687   2.841 -0.1876 -0.4893 -0.2928
  126phy    H1B 3399   3.434   4.620   2.840  0.4837 -1.2205  1.6424
  126phy    C12 3400   3.642   4.523   2.735  0.3083  0.3371 -0.0835
  126phy    O11 3401   3.734   4.501   2.633  0.1436 -0.5734  0.3006
  126phy    H1A 3402   3.694   4.542   2.559 -0.1397 -0.3438  0.5809
  127phy    C35 3403   3.430   4.381   1.678  0.0263 -0.1347  0.0434
  127phy    C33 3404   3.412   4.517   1.620 -0.1846  0.3822 -0.4523
  127phy    C34 3405   3.341   4.609   1.708  0.3037 -0.0243 -0.3253
  127phy    C32 3406   3.546   4.579   1.573 -0.0550  0.0682  0.0529
  127phy    C31 3407   3.544   4.647   1.434  0.1508  0.2321  0.2360
  127phy    C30 3408   3.678   4.709   1.381 -0.3962 -0.4553 -0.1338
  127phy    C28 3409   3.661   4.794   1.254  0.2193 -0.2860 -0.1958
  127phy    C29 3410   3.652   4.942   1.294  0.3063  0.1827 -0.2863
  127phy    C27 3411   3.778   4.776   1.154 -0.1879 -0.3079 -0.4941
  127phy    C26 3412   3.749   4.792   1.005  0.3144 -1.0769 -0.4290
  127phy    C25 3413   3.857   4.748   0.903 -0.1738 -0.1109 -1.0263
  127phy    C23 3414   3.825   4.745   0.752 -0.0343 -0.1467  0.1240
  127phy    C24 3415   3.914   4.840   0.665 -0.2513  0.3156 -0.2806
  127phy    C22 3416   3.812   4.602   0.705  0.0694  0.0812  0.2022
  127phy    C21 3417   3.703   4.572   0.603  0.1706 -0.0118 -0.5660
  127phy    C20 3418   3.709   4.429   0.554 -0.0142  0.1055 -0.6647
  127phy    C18 3419   3.678   4.393   0.405 -0.1945 -0.1504  0.2507
  127phy    O01 3420   3.541   4.422   0.378  0.2488  0.2821  0.1456
  127phy    H01 3421   3.525   4.514   0.387  1.0433  0.4509 -0.0838
  127phy    C19 3422   3.672   4.238   0.401 -0.0276  0.0828  0.1725
  127phy    C13 3423   3.787   4.445   0.298 -0.3143 -0.4400  0.0740
  127phy     H3 3424   3.795   4.554   0.320 -2.2028  0.0855 -1.5237
  127phy    O33 3425   3.927   4.416   0.312 -0.1585 -0.1990  0.5007
  127phy    H1B 3426   3.958   4.327   0.312  2.7779  0.7010  2.0833
  127phy    C12 3427   3.745   4.486   0.151  0.1595  0.3191  0.9828
  127phy    O11 3428   3.615   4.514   0.104 -0.0889 -0.2774 -0.2217
  127phy    H1A 3429   3.620   4.599   0.065 -0.3535 -1.1730 -2.3508
  128SOL     OW 3430   4.534   2.570   0.028 -0.3884 -0.0173 -0.1222
  128SOL    HW1 3431   4.605   2.540   0.085  0.4518  1.9365 -0.0656
  128SOL    HW2 3432   4.556   2.658  -0.001 -0.1868 -0.1338 -0.3232
  128SOL     MW 3433   4.546   2.578   0.032 -0.0002  0.0102  0.0025
  129SOL     OW 3434   3.895   1.614   2.761  0.0404  0.6459  0.1455
  129SOL    HW1 3435   3.822   1.669   2.788 -0.4570  0.9311 -1.6764
  129SOL    HW2 3436   3.874   1.532   2.808 -0.0283  0.6305  0.0869
  129SOL     MW 3437   3.883   1.610   2.771 -0.0002  0.0102  0.0025
  130SOL     OW 3438   1.766   1.837   0.132 -0.5590 -0.0240 -0.3178
  130SOL    HW1 3439   1.702   1.819   0.064  1.8610 -0.2956 -2.6736
  130SOL    HW2 3440   1.737   1.916   0.179 -2.0192 -0.1459 -0.9855
  130SOL     MW 3441   1.754   1.845   0.129 -0.0002  0.0102  0.0025
  131SOL     OW 3442   4.567   4.983   2.551 -0.3050  0.1147 -0.1084
  131SOL    HW1 3443   4.660   4.996   2.571 -0.3876  0.8412 -0.1783
  131SOL    HW2 3444   4.532   5.071   2.562  0.2044  0.1633  1.4192
  131SOL     MW 3445   4.574   4.996   2.555 -0.0002  0.0102  0.0025
  132SOL     OW 3446   4.281   3.487   2.941  0.2181 -0.0747  0.1440
  132SOL    HW1 3447   4.286   3.398   2.906 -0.3219 -0.3449  0.7452
  132SOL    HW2 3448   4.253   3.537   2.864  0.4737  1.1008  0.8067
  132SOL     MW 3449   4.278   3.482   2.926 -0.0002  0.0102  0.0025
  133SOL     OW 3450   5.050   3.872   2.997  0.5666  0.1887  0.0527
  133SOL    HW1 3451   5.054   3.780   3.022 -0.6594 -0.1381 -0.8426
  133SOL    HW2 3452   5.136   3.896   2.962 -0.2270  0.9738 -1.5011
  133SOL     MW 3453   5.062   3.863   2.996 -0.0002  0.0102  0.0025
  134SOL     OW 3454   2.462   3.971   0.384 -0.7074 -0.1484  0.1026
  134SOL    HW1 3455   2.443   4.015   0.301 -3.0692  4.1376  2.5537
  134SOL    HW2 3456   2.496   4.044   0.436 -1.0235  1.4128 -1.7830
  134SOL     MW 3457   2.464   3.986   0.380 -0.0002  0.0102  0.0025
  135SOL     OW 3458   4.560   2.268   0.342 -0.2916 -0.4049 -0.4209
  135SOL    HW1 3459   4.465   2.260   0.341 -0.5216  1.6252  0.1223
  135SOL    HW2 3460   4.588   2.184   0.306  0.5959 -0.1525 -0.3386
  135SOL     MW 3461   4.551   2.256   0.337 -0.0002  0.0102  0.0025
  136SOL     OW 3462   0.283   3.422   2.851  0.0283 -0.1636 -0.3073
  136SOL    HW1 3463   0.338   3.357   2.894  0.4776 -0.1942 -0.9066
  136SOL    HW2 3464   0.338   3.458   2.781  0.7175 -1.2673 -0.3652
  136SOL     MW 3465   0.297   3.418   2.847 -0.0002  0.0102  0.0025
  137SOL     OW 3466   0.978   4.153   2.661 -0.0447  0.3252  0.7999
  137SOL    HW1 3467   1.053   4.106   2.697 -0.9962 -1.5028  0.5511
  137SOL    HW2 3468   0.941   4.083   2.608  0.7643 -0.7542  1.6175
  137SOL     MW 3469   0.983   4.138   2.659 -0.0002  0.0102  0.0025
  138SOL     OW 3470   1.123   4.229   2.448 -0.3180 -0.4839 -0.2330
  138SOL    HW1 3471   1.076   4.217   2.531  0.3622 -0.9733  0.0934
  138SOL    HW2 3472   1.110   4.321   2.427  0.5986  0.5470  3.0665
  138SOL     MW 3473   1.115   4.239   2.456 -0.0002  0.0102  0.0025
  139SOL     OW 3474   4.212   1.479   2.477  0.2766 -0.0483  0.1647
  139SOL    HW1 3475   4.257   1.394   2.475 -2.3021 -1.4915 -0.1693
  139SOL    HW2 3476   4.281   1.534   2.515  0.3048 -0.7681  1.2023
  139SOL     MW 3477   4.227   1.475   2.481 -0.0002  0.0102  0.0025
  140SOL     OW 3478   3.943   1.203   2.429  0.6056  0.4088  0.3166
  140SOL    HW1 3479   4.014   1.212   2.366 -0.5210  2.3538 -0.7936
  140SOL    HW2 3480   3.914   1.295   2.434  0.1532  0.2688  0.3223
  140SOL     MW 3481   3.948   1.217   2.421 -0.0002  0.0102  0.0025
  141SOL     OW 3482   0.898   3.960   3.029 -0.6569 -0.5115 -0.2938
  141SOL    HW1 3483   0.884   4.043   2.984  1.7502 -0.6601 -1.4411
  141SOL    HW2 3484   0.839   3.901   2.981  0.9186 -2.4475  0.0143
  141SOL     MW 3485   0.888   3.963   3.017 -0.0002  0.0102  0.0025
  142SOL     OW 3486   3.224   0.077   2.854 -0.0096  0.0865 -0.5021
  142SOL    HW1 3487   3.267   0.161   2.870  0.0025 -0.1856  0.9543
  142SOL    HW2 3488   3.181   0.099   2.771 -0.7660 -0.5949 -0.2997
  142SOL     MW 3489   3.224   0.091   2.845 -0.0002  0.0102  0.0025
  143SOL     OW 3490   3.937   0.368   2.843 -0.5156  0.2690  0.3066
  143SOL    HW1 3491   3.847   0.335   2.846 -2.0556  3.8723 -1.0024
  143SOL    HW2 3492   3.974   0.296   2.791 -1.6675 -1.4225  1.7039
  143SOL     MW 3493   3.930   0.354   2.836 -0.0002  0.0102  0.0025
  144SOL     OW 3494   1.359   4.930   2.670 -0.0270 -0.2379  0.4017
  144SOL    HW1 3495   1.346   4.909   2.578  0.4584  0.5405  0.1487
  144SOL    HW2 3496   1.368   5.025   2.672  0.0500 -0.2034 -0.8232
  144SOL     MW 3497   1.359   4.940   2.658 -0.0002  0.0102  0.0025
  145SOL     OW 3498   5.020   3.234   2.699 -0.6130 -0.1718 -0.1950
  145SOL    HW1 3499   5.017   3.278   2.614  2.7737 -1.3905 -1.1103
  145SOL    HW2 3500   4.943   3.178   2.701 -1.1669  0.5316 -1.1351
  145SOL     MW 3501   5.009   3.233   2.688 -0.0002  0.0102  0.0025
  146SOL     OW 3502   4.692   0.134   2.698  0.2961  0.2866  0.4120
  146SOL    HW1 3503   4.711   0.086   2.779 -2.2562 -1.4696  0.0750
  146SOL    HW2 3504   4.674   0.223   2.729  0.9475  0.3656  0.5775
  146SOL     MW 3505   4.692   0.139   2.713 -0.0002  0.0102  0.0025
  147SOL     OW 3506   4.424   0.092   0.344  0.3000  0.0297 -0.1250
  147SOL    HW1 3507   4.372   0.116   0.420 -0.3391 -1.7891  0.0426
  147SOL    HW2 3508   4.355   0.055   0.289  0.8705 -3.0056  1.0412
  147SOL     MW 3509   4.408   0.090   0.346 -0.0002  0.0102  0.0025
  148SOL     OW 3510   4.031   0.118   0.132 -0.0002  0.3360  0.0926
  148SOL    HW1 3511   3.937   0.114   0.149  0.3468 -1.2649  2.0079
  148SOL    HW2 3512   4.043   0.212   0.120  1.8632  0.1696  0.3906
  148SOL     MW 3513   4.020   0.130   0.133 -0.0002  0.0102  0.0025
  149SOL     OW 3514   4.147   1.893   0.162 -0.0780  0.0624  0.3360
  149SOL    HW1 3515   4.213   1.852   0.106  0.2898  0.4134  0.5000
  149SOL    HW2 3516   4.132   1.978   0.119  1.9487  0.5560  0.4710
  149SOL     MW 3517   4.154   1.899   0.149 -0.0002  0.0102  0.0025
  150SOL     OW 3518   4.690   0.390   2.804 -0.4355 -0.6761  0.4079
  150SOL    HW1 3519   4.713   0.463   2.748 -0.7238  0.0740  1.2462
  150SOL    HW2 3520   4.603   0.411   2.838 -0.7215  1.0897 -1.2838
  150SOL     MW 3521   4.681   0.402   2.801 -0.0002  0.0102  0.0025
  151SOL     OW 3522   1.910   3.110   0.291  0.0654 -0.1357  0.4331
  151SOL    HW1 3523   2.005   3.120   0.287  0.0079  0.4574  0.4338
  151SOL    HW2 3524   1.897   3.140   0.381  2.2399  1.0767  0.4270
  151SOL     MW 3525   1.921   3.115   0.302 -0.0002  0.0102  0.0025
  152SOL     OW 3526   0.193   2.881   3.051 -0.1278  0.3480 -0.2769
  152SOL    HW1 3527   0.218   2.891   2.960 -0.9676 -1.7782 -0.8067
  152SOL    HW2 3528   0.276   2.906   3.092  0.2121  2.6800 -2.2042
  152SOL     MW 3529   0.207   2.885   3.045 -0.0002  0.0102  0.0025
  153SOL     OW 3530   5.009   2.844   0.351 -0.4989 -0.3578 -0.4329
  153SOL    HW1 3531   5.101   2.844   0.378 -0.6176  0.0150 -0.0281
  153SOL    HW2 3532   4.979   2.756   0.375 -1.7423  0.4833  1.3149
  153SOL     MW 3533   5.017   2.832   0.357 -0.0002  0.0102  0.0025
  154SOL     OW 3534   4.880   1.386   2.940 -0.2106  0.2294 -0.0557
  154SOL    HW1 3535   4.891   1.371   3.034 -0.4294  2.1091  0.3191
  154SOL    HW2 3536   4.972   1.400   2.919  0.4362  0.7501  2.7239
  154SOL     MW 3537   4.893   1.386   2.949 -0.0002  0.0102  0.0025
  155SOL     OW 3538   0.904   1.652   0.042 -0.0812  0.1208 -0.1901
  155SOL    HW1 3539   0.901   1.558   0.062  0.5434  0.0576 -0.3828
  155SOL    HW2 3540   0.963   1.657  -0.033  0.8910  2.4936  0.6414
  155SOL     MW 3541   0.911   1.640   0.035 -0.0002  0.0102  0.0025
  156SOL     OW 3542   2.687   4.620   0.019  0.3875 -0.6296  0.2747
  156SOL    HW1 3543   2.689   4.658  -0.069  1.3505 -0.5148  0.3371
  156SOL    HW2 3544   2.778   4.634   0.047 -0.3715  0.3092  2.4422
  156SOL     MW 3545   2.700   4.627   0.011 -0.0002  0.0102  0.0025
  157SOL     OW 3546   4.816   2.297   2.841 -0.2627  0.4844 -0.2634
  157SOL    HW1 3547   4.802   2.345   2.759 -1.2842 -0.7463 -0.8476
  157SOL    HW2 3548   4.725   2.275   2.859 -0.2857  0.9139  0.1471
  157SOL     MW 3549   4.802   2.300   2.833 -0.0002  0.0102  0.0025
  158SOL     OW 3550   3.019   1.494   2.872 -0.2020  0.5985 -0.0267
  158SOL    HW1 3551   3.034   1.542   2.953  0.8149 -0.7102  0.5871
  158SOL    HW2 3552   2.949   1.541   2.826 -1.1446 -0.5608  0.1581
  158SOL     MW 3553   3.012   1.507   2.876 -0.0002  0.0102  0.0025
  159SOL     OW 3554   4.797   3.601   2.820  0.3310  0.3651 -0.2649
  159SOL    HW1 3555   4.886   3.605   2.787  0.7158  1.7692  0.8585
  159SOL    HW2 3556   4.786   3.682   2.869  0.0158 -1.5121  3.0489
  159SOL     MW 3557   4.807   3.612   2.822 -0.0002  0.0102  0.0025
  160SOL     OW 3558   1.385   4.843   2.413 -0.0061  0.3170  0.5308
  160SOL    HW1 3559   1.457   4.791   2.377  0.4668  1.1277  0.2790
  160SOL    HW2 3560   1.309   4.806   2.367  0.9510 -0.6016 -0.3503
  160SOL     MW 3561   1.384   4.831   2.402 -0.0002  0.0102  0.0025
  161SOL     OW 3562   4.683   2.801   0.286  0.3859 -0.6750  0.0643
  161SOL    HW1 3563   4.719   2.715   0.264  1.1807 -0.1100 -0.9246
  161SOL    HW2 3564   4.755   2.842   0.332 -0.5173  0.8101  0.2050
  161SOL     MW 3565   4.697   2.795   0.289 -0.0002  0.0102  0.0025
  162SOL     OW 3566   5.131   1.481   0.178 -0.3928 -0.0037  0.0443
  162SOL    HW1 3567   5.165   1.536   0.107  0.8370 -1.8858 -0.8915
  162SOL    HW2 3568   5.199   1.497   0.244 -0.4686 -1.9098  0.6330
  162SOL     MW 3569   5.145   1.490   0.178 -0.0002  0.0102  0.0025
  163SOL     OW 3570   1.596   3.873   2.790  0.4077  0.1098 -0.2350
  163SOL    HW1 3571   1.608   3.893   2.698  1.6559 -1.7558 -0.5508
  163SOL    HW2 3572   1.683   3.889   2.826  0.0252  1.6698  0.0653
  163SOL     MW 3573   1.609   3.877   2.783 -0.0002  0.0102  0.0025
  164SOL     OW 3574   2.673   0.111   0.027  0.0874  0.0465  0.0910
  164SOL    HW1 3575   2.655   0.018   0.016  1.4589 -0.0575 -1.9019
  164SOL    HW2 3576   2.642   0.135   0.114  1.1581  1.5132  0.1077
  164SOL     MW 3577   2.666   0.102   0.037 -0.0002  0.0102  0.0025
  165SOL     OW 3578   4.763   3.120   2.689  0.0175 -0.3518 -0.3644
  165SOL    HW1 3579   4.687   3.164   2.651 -0.8508 -0.9283  0.6753
  165SOL    HW2 3580   4.774   3.168   2.771 -1.2932 -0.8406  0.1271
  165SOL     MW 3581   4.754   3.132   2.694 -0.0002  0.0102  0.0025
  166SOL     OW 3582   2.340   4.464   2.887  0.2703 -0.2644  0.0605
  166SOL    HW1 3583   2.431   4.472   2.859  0.0218  1.0649 -0.4811
  166SOL    HW2 3584   2.314   4.555   2.903  0.0484 -0.1049 -1.0787
  166SOL     MW 3585   2.349   4.477   2.885 -0.0002  0.0102  0.0025
  167SOL     OW 3586   4.777   2.050   0.022  0.4040 -0.4274  0.1860
  167SOL    HW1 3587   4.727   2.043  -0.060 -0.6292  0.2661  0.7345
  167SOL    HW2 3588   4.809   2.140   0.029  1.3293 -0.7401  0.2072
  167SOL     MW 3589   4.775   2.061   0.012 -0.0002  0.0102  0.0025
  168SOL     OW 3590   1.198   4.003   2.695  0.6809 -0.2413 -0.9982
  168SOL    HW1 3591   1.224   3.937   2.631 -2.3278  0.0146 -2.7047
  168SOL    HW2 3592   1.160   3.952   2.767  1.4300  1.1200  0.4090
  168SOL     MW 3593   1.196   3.988   2.696 -0.0002  0.0102  0.0025
  169SOL     OW 3594   0.119   3.197   2.794 -0.2220 -0.4189  0.5111
  169SOL    HW1 3595   0.166   3.280   2.789  0.3840 -0.8163 -1.1792
  169SOL    HW2 3596   0.031   3.221   2.766 -0.5383 -1.1305  0.8462
  169SOL     MW 3597   0.114   3.211   2.790 -0.0002  0.0102  0.0025
  170SOL     OW 3598   3.015   1.966   2.991 -0.6546 -0.2656  0.1434
  170SOL    HW1 3599   3.035   2.044   3.042 -1.8428  1.1800 -1.4804
  170SOL    HW2 3600   2.953   1.997   2.924  1.4637  0.2095 -1.7137
  170SOL     MW 3601   3.009   1.980   2.989 -0.0002  0.0102  0.0025
  171SOL     OW 3602   4.079   5.063   2.799  0.0630  0.1513 -0.0905
  171SOL    HW1 3603   4.069   4.988   2.859 -0.1715  0.4832  0.2892
  171SOL    HW2 3604   4.173   5.079   2.807  0.0360 -0.2165  1.2027
  171SOL     MW 3605   4.090   5.055   2.808 -0.0002  0.0102  0.0025
  172SOL     OW 3606   3.040   0.778   2.922 -0.3091  0.0127  0.0524
  172SOL    HW1 3607   2.960   0.763   2.972 -0.1927  1.7639  0.8487
  172SOL    HW2 3608   3.010   0.787   2.831 -1.2772 -0.4233  0.3120
  172SOL     MW 3609   3.026   0.777   2.916 -0.0002  0.0102  0.0025
  173SOL     OW 3610   4.169   2.521   2.747  0.4149 -0.1238  0.0442
  173SOL    HW1 3611   4.176   2.429   2.720 -1.5969 -0.1891 -0.3799
  173SOL    HW2 3612   4.154   2.518   2.841  0.0002 -0.7802 -0.0350
  173SOL     MW 3613   4.168   2.508   2.756 -0.0002  0.0102  0.0025
  174SOL     OW 3614   4.206   2.246   2.691 -0.3164 -0.5736 -0.9974
  174SOL    HW1 3615   4.247   2.195   2.761  0.2815  0.6556 -0.4129
  174SOL    HW2 3616   4.114   2.222   2.689 -0.0077 -1.8195 -2.6765
  174SOL     MW 3617   4.199   2.236   2.700 -0.0002  0.0102  0.0025
  175SOL     OW 3618   4.016   0.379   0.049 -0.1914 -0.0016  0.1850
  175SOL    HW1 3619   3.937   0.423   0.079 -0.4769 -0.8108  0.6381
  175SOL    HW2 3620   3.998   0.371  -0.044  0.0179 -0.4574  0.1803
  175SOL     MW 3621   4.003   0.384   0.041 -0.0002  0.0102  0.0025
  176SOL     OW 3622   4.625   3.022   0.113  0.3349 -0.6999 -0.1830
  176SOL    HW1 3623   4.639   2.955   0.180 -1.3398 -1.3464 -0.4569
  176SOL    HW2 3624   4.681   3.097   0.135  1.2043 -0.9266 -1.4741
  176SOL     MW 3625   4.634   3.023   0.125 -0.0002  0.0102  0.0025
  177SOL     OW 3626   3.404   2.173   0.082  0.1453  0.3833 -0.2769
  177SOL    HW1 3627   3.483   2.194   0.033 -1.0846 -0.5237 -2.8056
  177SOL    HW2 3628   3.427   2.176   0.175 -0.7563  1.6396 -0.0788
  177SOL     MW 3629   3.417   2.176   0.088 -0.0002  0.0102  0.0025
  178SOL     OW 3630   3.802   1.365   2.819 -0.4228  0.5476  0.1841
  178SOL    HW1 3631   3.830   1.287   2.867  2.3312  0.2258 -1.6522
  178SOL    HW2 3632   3.809   1.333   2.729  3.2682  4.0655 -1.1203
  178SOL     MW 3633   3.807   1.350   2.813 -0.0002  0.0102  0.0025
  179SOL     OW 3634   4.419   2.217   0.007 -0.0174 -0.0437 -0.3413
  179SOL    HW1 3635   4.412   2.206   0.102  2.0309 -0.5362 -0.1963
  179SOL    HW2 3636   4.365   2.293  -0.012 -0.4334 -0.8656 -2.8054
  179SOL     MW 3637   4.411   2.225   0.017 -0.0002  0.0102  0.0025
  180SOL     OW 3638   3.287   0.945   2.699  0.4717  0.5637 -0.3623
  180SOL    HW1 3639   3.265   0.950   2.792  1.0222  1.3719 -0.2671
  180SOL    HW2 3640   3.220   0.991   2.649  0.3020 -1.1828 -1.8657
  180SOL     MW 3641   3.275   0.951   2.705 -0.0002  0.0102  0.0025
  181SOL     OW 3642   4.042   1.158   2.689 -0.1195  0.2733 -0.2964
  181SOL    HW1 3643   4.114   1.095   2.678 -0.6804 -0.2034 -1.3443
  181SOL    HW2 3644   3.996   1.156   2.605 -2.0496  0.0483  0.7305
  181SOL     MW 3645   4.046   1.150   2.676 -0.0002  0.0102  0.0025
  182SOL     OW 3646   0.007   1.679   3.058 -0.2865 -0.3666 -0.1663
  182SOL    HW1 3647  -0.071   1.731   3.076 -0.6622  0.3112 -3.1335
  182SOL    HW2 3648   0.032   1.699   2.967  0.2942 -0.5220 -0.0494
  182SOL     MW 3649   0.000   1.689   3.048 -0.0002  0.0102  0.0025
  183SOL     OW 3650   4.294   2.459   3.015 -0.5747  0.2299 -0.3419
  183SOL    HW1 3651   4.241   2.463   3.095 -0.4340  1.4862 -0.2875
  183SOL    HW2 3652   4.377   2.499   3.040 -0.8168  0.2649  0.4391
  183SOL     MW 3653   4.298   2.465   3.029 -0.0002  0.0102  0.0025
  184SOL     OW 3654   2.220   2.117   2.828 -0.3214 -0.1877  0.2707
  184SOL    HW1 3655   2.282   2.050   2.799 -0.8319 -0.3085 -0.5879
  184SOL    HW2 3656   2.139   2.065   2.832  0.4604 -1.6310 -1.4816
  184SOL     MW 3657   2.217   2.101   2.825 -0.0002  0.0102  0.0025
  185SOL     OW 3658   0.168   1.896   2.877 -0.0378 -0.2678 -0.3558
  185SOL    HW1 3659   0.183   1.970   2.819 -1.7253  2.2976  2.2118
  185SOL    HW2 3660   0.254   1.874   2.911 -1.1634 -0.4312  2.6512
  185SOL     MW 3661   0.181   1.902   2.874 -0.0002  0.0102  0.0025
  186SOL     OW 3662   2.770   0.741   2.966  0.1737  0.0906  0.1638
  186SOL    HW1 3663   2.758   0.649   2.988 -0.0252 -0.0814 -0.6463
  186SOL    HW2 3664   2.698   0.780   3.016 -0.7213 -1.4349  0.1156
  186SOL     MW 3665   2.759   0.734   2.976 -0.0002  0.0102  0.0025
  187SOL     OW 3666   4.317   1.729   3.037  0.0571 -0.5475 -0.1728
  187SOL    HW1 3667   4.398   1.724   2.987 -0.9446  0.6828 -2.0781
  187SOL    HW2 3668   4.255   1.693   2.973 -1.3696  1.6112 -0.1320
  187SOL     MW 3669   4.319   1.724   3.022 -0.0002  0.0102  0.0025
  188SOL     OW 3670   3.062   1.700   0.005 -0.6008 -1.0487 -0.2193
  188SOL    HW1 3671   3.023   1.787  -0.006  2.7994  0.6848 -0.0158
  188SOL    HW2 3672   3.156   1.719   0.006 -0.7886 -0.0925  0.0822
  188SOL     MW 3673   3.069   1.714   0.004 -0.0002  0.0102  0.0025
  189SOL     OW 3674   3.812   0.443   0.549 -0.6504  0.0878 -0.6041
  189SOL    HW1 3675   3.833   0.517   0.492  1.7980 -1.1830 -1.5052
  189SOL    HW2 3676   3.719   0.452   0.568 -0.4138  1.5512  0.0149
  189SOL     MW 3677   3.803   0.454   0.544 -0.0002  0.0102  0.0025
  190SOL     OW 3678   4.541   1.699   2.854 -0.0354 -0.0359 -0.0474
  190SOL    HW1 3679   4.629   1.731   2.834  0.7507 -0.5335  2.2927
  190SOL    HW2 3680   4.564   1.607   2.860  2.2598  0.5674  2.4533
  190SOL     MW 3681   4.556   1.691   2.853 -0.0002  0.0102  0.0025
  191SOL     OW 3682   3.557   4.771   0.016  0.5208 -0.0274  0.4178
  191SOL    HW1 3683   3.552   4.746  -0.076 -0.6327 -0.9153  0.7037
  191SOL    HW2 3684   3.600   4.857   0.016  1.3949 -0.4593  0.1195
  191SOL     MW 3685   3.562   4.779   0.004 -0.0002  0.0102  0.0025
  192SOL     OW 3686   1.341   3.728   2.732 -0.4171 -0.5703  0.0840
  192SOL    HW1 3687   1.276   3.758   2.796 -0.7578  1.3961 -1.0951
  192SOL    HW2 3688   1.425   3.768   2.756 -0.0952 -1.7077  0.9107
  192SOL     MW 3689   1.344   3.737   2.743 -0.0002  0.0102  0.0025
  193SOL     OW 3690   4.330   0.986   2.913 -0.0399 -0.0430 -0.1145
  193SOL    HW1 3691   4.412   0.938   2.907 -1.0073 -2.0028  1.2827
  193SOL    HW2 3692   4.300   0.969   2.823  2.6101 -0.9934 -0.9105
  193SOL     MW 3693   4.337   0.977   2.900 -0.0002  0.0102  0.0025
  194SOL     OW 3694   4.011   0.763   0.205  0.3861  0.2055  0.1969
  194SOL    HW1 3695   4.081   0.705   0.236 -0.5684 -0.0234  2.0849
  194SOL    HW2 3696   4.054   0.842   0.172  0.5304  1.3700  2.9123
  194SOL     MW 3697   4.026   0.766   0.205 -0.0002  0.0102  0.0025
  195SOL     OW 3698   4.840   4.949   2.567 -0.0186 -0.3412 -0.1175
  195SOL    HW1 3699   4.811   4.871   2.518 -0.6274  0.6431 -1.3801
  195SOL    HW2 3700   4.900   4.914   2.632  0.8581 -0.9348 -1.2124
  195SOL     MW 3701   4.844   4.934   2.569 -0.0002  0.0102  0.0025
  196SOL     OW 3702   4.635   1.776   0.350  0.1551  0.0925  0.1614
  196SOL    HW1 3703   4.570   1.725   0.302 -0.6499  0.7211  0.5651
  196SOL    HW2 3704   4.617   1.764   0.443  2.3000  1.0361  0.7612
  196SOL     MW 3705   4.624   1.768   0.356 -0.0002  0.0102  0.0025
  197SOL     OW 3706   4.925   1.761   0.332  0.2611 -0.6559  0.0693
  197SOL    HW1 3707   4.923   1.769   0.237 -1.4040 -0.9087  0.0499
  197SOL    HW2 3708   4.832   1.754   0.355 -1.0030 -0.2769 -4.0275
  197SOL     MW 3709   4.912   1.761   0.323 -0.0002  0.0102  0.0025
  198SOL     OW 3710   0.065   4.754   2.820 -0.0815 -0.2203  0.1028
  198SOL    HW1 3711   0.110   4.802   2.890  2.5136 -0.3966 -1.3186
  198SOL    HW2 3712   0.142   4.718   2.776 -0.3940 -0.1926 -0.4708
  198SOL     MW 3713   0.081   4.756   2.823 -0.0002  0.0102  0.0025
  199SOL     OW 3714   3.434   4.666   0.370 -0.4043 -0.1758 -0.6010
  199SOL    HW1 3715   3.446   4.761   0.371 -1.2367 -0.0513  0.5602
  199SOL    HW2 3716   3.403   4.645   0.282 -0.5263 -0.2437 -0.5417
  199SOL     MW 3717   3.432   4.676   0.359 -0.0002  0.0102  0.0025
  200SOL     OW 3718   1.716   4.472   2.556  0.0578 -0.0089 -0.5221
  200SOL    HW1 3719   1.689   4.392   2.601  0.8505 -0.9830 -1.7200
  200SOL    HW2 3720   1.735   4.451   2.465  0.0374  1.2790 -0.8478
  200SOL     MW 3721   1.715   4.459   2.550 -0.0002  0.0102  0.0025
  201SOL     OW 3722   4.850   2.322   0.064  0.0465 -0.9476 -0.3902
  201SOL    HW1 3723   4.883   2.366  -0.014 -1.7150  0.7598 -0.2569
  201SOL    HW2 3724   4.921   2.333   0.127  0.1143  0.1831 -0.6535
  201SOL     MW 3725   4.863   2.329   0.062 -0.0002  0.0102  0.0025
  202SOL     OW 3726   2.057   4.900   2.774  0.0612  0.1881  0.2157
  202SOL    HW1 3727   2.006   4.959   2.718  1.4025  1.0523 -0.1445
  202SOL    HW2 3728   1.996   4.851   2.829  0.6277  0.0826  0.7664
  202SOL     MW 3729   2.042   4.901   2.774 -0.0002  0.0102  0.0025
  203SOL     OW 3730   4.155   1.641   2.836 -0.0951 -0.3871  0.0598
  203SOL    HW1 3731   4.062   1.633   2.816 -0.3343 -1.1535  1.3660
  203SOL    HW2 3732   4.181   1.553   2.809  1.0694 -0.7585  2.1552
  203SOL     MW 3733   4.146   1.628   2.830 -0.0002  0.0102  0.0025
  204SOL     OW 3734   1.272   4.270   3.010 -0.0882  0.1221  0.2393
  204SOL    HW1 3735   1.306   4.201   2.952  0.1269 -0.1336  0.6623
  204SOL    HW2 3736   1.214   4.225   3.071 -0.9075  1.4976  0.5095
  204SOL     MW 3737   1.269   4.255   3.010 -0.0002  0.0102  0.0025
  205SOL     OW 3738   1.649   2.681   0.215  0.0037 -0.2234  0.2466
  205SOL    HW1 3739   1.670   2.772   0.235  1.2953 -0.4313 -0.0578
  205SOL    HW2 3740   1.698   2.635   0.283  1.9478 -2.3101 -2.3294
  205SOL     MW 3741   1.658   2.687   0.226 -0.0002  0.0102  0.0025
  206SOL     OW 3742   4.866   1.409   0.161 -0.4523 -0.9922 -0.2797
  206SOL    HW1 3743   4.899   1.320   0.175  2.4570 -0.0546 -0.5797
  206SOL    HW2 3744   4.939   1.460   0.196  0.4489 -1.8221 -0.9073
  206SOL     MW 3745   4.880   1.404   0.168 -0.0002  0.0102  0.0025
  207SOL     OW 3746   0.842   4.011   2.451 -0.4395 -0.4601  0.0587
  207SOL    HW1 3747   0.753   4.031   2.421  0.2540  0.3163 -1.6525
  207SOL    HW2 3748   0.886   3.984   2.371  0.2169 -1.1955  0.6542
  207SOL     MW 3749   0.836   4.010   2.436 -0.0002  0.0102  0.0025
  208SOL     OW 3750   4.726   0.013   2.917 -0.5650  0.1112  0.1695
  208SOL    HW1 3751   4.719   0.021   3.012 -1.0240 -0.5196  0.1951
  208SOL    HW2 3752   4.648  -0.038   2.895  0.2478 -0.4088 -1.6956
  208SOL     MW 3753   4.714   0.007   2.927 -0.0002  0.0102  0.0025
  209SOL     OW 3754   2.006   1.936   2.809  0.3690  0.1267 -0.5164
  209SOL    HW1 3755   1.936   1.990   2.773  0.7512  1.4957  0.6851
  209SOL    HW2 3756   2.057   1.918   2.730  2.6669  0.7363  0.7425
  209SOL     MW 3757   2.004   1.940   2.794 -0.0002  0.0102  0.0025
  210SOL     OW 3758   0.379   4.634   2.492 -0.4305 -0.3669 -0.7016
  210SOL    HW1 3759   0.343   4.670   2.410  0.3615 -0.2109 -0.9913
  210SOL    HW2 3760   0.458   4.688   2.491 -0.4976 -0.2448 -2.1161
  210SOL     MW 3761   0.385   4.646   2.481 -0.0002  0.0102  0.0025
  211SOL     OW 3762   3.583   1.856   2.632  0.2648 -0.0226 -0.5335
  211SOL    HW1 3763   3.564   1.904   2.713 -0.4177  1.2329 -1.3960
  211SOL    HW2 3764   3.677   1.872   2.622  0.5473  1.3728  2.9668
  211SOL     MW 3765   3.593   1.865   2.641 -0.0002  0.0102  0.0025
  212SOL     OW 3766   0.030   0.004   0.063 -0.3747 -0.0584 -0.3657
  212SOL    HW1 3767  -0.048  -0.044   0.035  0.3991 -2.1078  0.7146
  212SOL    HW2 3768   0.029  -0.025   0.155 -0.3709 -1.1507 -0.6922
  212SOL     MW 3769   0.020  -0.006   0.072 -0.0002  0.0102  0.0025
  213SOL     OW 3770   4.687   4.544   2.744  0.0942  0.0219 -0.4478
  213SOL    HW1 3771   4.626   4.618   2.747  0.3405  0.2345 -0.5435
  213SOL    HW2 3772   4.663   4.484   2.814 -0.2566 -0.2938 -0.8392
  213SOL     MW 3773   4.676   4.546   2.753 -0.0002  0.0102  0.0025
  214SOL     OW 3774   2.608   0.335   2.755  0.1812  0.1817 -0.5776
  214SOL    HW1 3775   2.555   0.414   2.769 -1.8195 -0.8630 -1.8433
  214SOL    HW2 3776   2.673   0.365   2.691  0.4385 -1.0535 -0.9161
  214SOL     MW 3777   2.609   0.349   2.748 -0.0002  0.0102  0.0025
  215SOL     OW 3778   3.583   1.481   2.940  0.6034 -0.3739 -0.5401
  215SOL    HW1 3779   3.651   1.449   2.880  1.6178  0.3607  0.1766
  215SOL    HW2 3780   3.601   1.575   2.942 -1.4789  0.0637  0.4415
  215SOL     MW 3781   3.594   1.489   2.932 -0.0002  0.0102  0.0025
  216SOL     OW 3782   4.074   2.135   0.056 -0.2901 -0.2047 -0.5172
  216SOL    HW1 3783   4.074   2.231   0.064 -1.5410 -0.1633 -0.8374
  216SOL    HW2 3784   4.021   2.117  -0.021  1.7891 -1.5129 -1.7413
  216SOL     MW 3785   4.067   2.145   0.047 -0.0002  0.0102  0.0025
  217SOL     OW 3786   2.829   0.469   3.033 -0.2366  0.3710  0.5190
  217SOL    HW1 3787   2.918   0.473   2.997 -0.8912 -1.7508 -1.5408
  217SOL    HW2 3788   2.837   0.465   3.129 -3.6965  0.5549  0.9254
  217SOL     MW 3789   2.842   0.469   3.041 -0.0002  0.0102  0.0025
  218SOL     OW 3790   1.849   3.973   2.883  0.0387  0.7227 -0.3640
  218SOL    HW1 3791   1.914   4.043   2.880 -1.9070  2.6858  0.6327
  218SOL    HW2 3792   1.881   3.896   2.930 -2.6659 -1.3555 -1.6060
  218SOL     MW 3793   1.862   3.972   2.889 -0.0002  0.0102  0.0025
  219SOL     OW 3794   3.163   2.442   0.018 -0.3729  0.1691 -0.0281
  219SOL    HW1 3795   3.129   2.519   0.064 -1.9065 -0.2583 -0.3980
  219SOL    HW2 3796   3.257   2.457   0.016 -0.5081  1.0511 -2.1752
  219SOL     MW 3797   3.171   2.454   0.024 -0.0002  0.0102  0.0025
  220SOL     OW 3798   3.632   2.190   2.994  0.0919  0.2465 -0.2276
  220SOL    HW1 3799   3.704   2.190   3.058  1.0326 -0.3333 -1.2451
  220SOL    HW2 3800   3.633   2.281   2.963  0.0522 -0.1853 -1.5712
  220SOL     MW 3801   3.642   2.202   2.998 -0.0002  0.0102  0.0025
  221SOL     OW 3802   1.171   4.096   2.229 -0.0015  0.7373  0.3227
  221SOL    HW1 3803   1.264   4.095   2.206 -0.2238 -1.1657 -0.6613
  221SOL    HW2 3804   1.155   4.151   2.306 -0.2964  0.2274  0.6346
  221SOL     MW 3805   1.181   4.103   2.237 -0.0002  0.0102  0.0025
  222SOL     OW 3806   4.931   2.165   0.358  0.0212 -0.4163  0.1848
  222SOL    HW1 3807   4.989   2.092   0.335 -1.3967 -1.1632 -1.3376
  222SOL    HW2 3808   4.843   2.129   0.342  0.0477 -1.1894  1.6772
  222SOL     MW 3809   4.927   2.150   0.353 -0.0002  0.0102  0.0025
  223SOL     OW 3810   4.138   3.126   2.723  0.6451 -0.5713 -0.0633
  223SOL    HW1 3811   4.117   3.217   2.703  3.3894  0.0243 -0.7332
  223SOL    HW2 3812   4.179   3.093   2.643  2.0400 -0.9686  0.7684
  223SOL     MW 3813   4.141   3.134   2.710 -0.0002  0.0102  0.0025
  224SOL     OW 3814   2.530   4.752   2.790 -0.2085 -0.0726  0.2252
  224SOL    HW1 3815   2.537   4.669   2.743 -0.4732  0.1033 -0.1342
  224SOL    HW2 3816   2.460   4.742   2.854 -0.8810 -4.2536 -0.8680
  224SOL     MW 3817   2.522   4.740   2.792 -0.0002  0.0102  0.0025
  225SOL     OW 3818   2.820   5.022   2.914  0.2928  0.1514  0.0322
  225SOL    HW1 3819   2.799   5.063   2.830  0.1428 -1.0299 -0.5270
  225SOL    HW2 3820   2.893   5.078   2.943  0.0070  0.6659 -0.2245
  225SOL     MW 3821   2.827   5.035   2.907 -0.0002  0.0102  0.0025
  226SOL     OW 3822   2.859   0.202   2.916  0.0648 -0.2008  0.1391
  226SOL    HW1 3823   2.798   0.157   2.974 -1.0250  1.8397  0.6756
  226SOL    HW2 3824   2.843   0.286   2.959  1.3126 -0.6314  1.5366
  226SOL     MW 3825   2.849   0.207   2.930 -0.0002  0.0102  0.0025
  227SOL     OW 3826   4.071   3.975   3.023 -0.2730  0.3248 -0.2510
  227SOL    HW1 3827   4.086   4.055   2.973  0.7859  1.3307  1.5386
  227SOL    HW2 3828   4.159   3.938   3.034 -0.8758 -0.7108  1.5941
  227SOL     MW 3829   4.085   3.980   3.018 -0.0002  0.0102  0.0025
  228SOL     OW 3830   0.825   4.577   0.073 -0.1707  0.8779  0.5135
  228SOL    HW1 3831   0.737   4.551   0.047 -1.1823  0.3089  4.0418
  228SOL    HW2 3832   0.811   4.662   0.113 -1.6545  0.3617  1.1678
  228SOL     MW 3833   0.812   4.585   0.075 -0.0002  0.0102  0.0025
  229SOL     OW 3834   2.310   4.130   0.178 -0.3722 -0.1214 -0.2510
  229SOL    HW1 3835   2.274   4.065   0.117 -0.0219 -0.9750  0.4407
  229SOL    HW2 3836   2.246   4.121   0.249  0.4362  1.4080  0.7161
  229SOL     MW 3837   2.296   4.120   0.179 -0.0002  0.0102  0.0025
  230SOL     OW 3838   4.264   5.147   0.135  0.7012  0.2471  0.1302
  230SOL    HW1 3839   4.255   5.052   0.131  0.5155  0.2277  0.8197
  230SOL    HW2 3840   4.173   5.177   0.135  0.7979  0.5845 -0.9158
  230SOL     MW 3841   4.251   5.139   0.135 -0.0002  0.0102  0.0025
  231SOL     OW 3842   4.290   2.416   0.411  0.0839 -0.2035 -0.0278
  231SOL    HW1 3843   4.198   2.438   0.423  0.0091  0.6161 -1.8789
  231SOL    HW2 3844   4.327   2.494   0.369 -0.1316 -0.2897 -0.3809
  231SOL     MW 3845   4.283   2.429   0.407 -0.0002  0.0102  0.0025
  232SOL     OW 3846   4.369   3.226   2.839 -0.4622 -0.0781 -0.2250
  232SOL    HW1 3847   4.291   3.180   2.808  0.4793 -1.1841 -1.0447
  232SOL    HW2 3848   4.386   3.191   2.926 -1.1882  1.4023  0.5510
  232SOL     MW 3849   4.361   3.215   2.847 -0.0002  0.0102  0.0025
  233SOL     OW 3850   3.695   5.015   3.061  0.4683 -0.3317 -0.2858
  233SOL    HW1 3851   3.614   5.061   3.038  0.7934  0.7129  0.5832
  233SOL    HW2 3852   3.696   5.035   3.155 -1.6419  0.6971 -0.4195
  233SOL     MW 3853   3.684   5.024   3.070 -0.0002  0.0102  0.0025
  234SOL     OW 3854   4.498   3.667   2.952 -0.1940  0.0625  0.4905
  234SOL    HW1 3855   4.431   3.599   2.962 -0.0239 -0.1422  0.2291
  234SOL    HW2 3856   4.559   3.634   3.018 -1.8950 -2.4469  0.9053
  234SOL     MW 3857   4.497   3.654   2.962 -0.0002  0.0102  0.0025
  235SOL     OW 3858   3.419   5.065   3.052  0.7558  0.2440  0.0309
  235SOL    HW1 3859   3.369   5.116   2.987  0.3909  0.4857  0.4881
  235SOL    HW2 3860   3.384   4.976   3.050 -0.0487  0.3634  3.2236
  235SOL     MW 3861   3.408   5.060   3.043 -0.0002  0.0102  0.0025
  236SOL     OW 3862   4.617   1.987   2.812  0.3998 -0.0262  0.2874
  236SOL    HW1 3863   4.626   1.947   2.726  0.3001  2.4792 -0.9634
  236SOL    HW2 3864   4.530   1.952   2.833  0.4146 -1.4347 -1.7333
  236SOL     MW 3865   4.606   1.977   2.803 -0.0002  0.0102  0.0025
  237SOL     OW 3866   4.909   2.595   0.416 -0.0134 -0.3465  0.5625
  237SOL    HW1 3867   4.909   2.562   0.506  0.1019 -1.1166  0.2969
  237SOL    HW2 3868   4.845   2.542   0.368  1.1523 -0.6325 -0.7372
  237SOL     MW 3869   4.901   2.583   0.421 -0.0002  0.0102  0.0025
  238SOL     OW 3870   2.383   4.877   0.281 -0.5934 -0.0182  0.2237
  238SOL    HW1 3871   2.476   4.859   0.266 -0.5753 -0.3180  0.6667
  238SOL    HW2 3872   2.346   4.882   0.192  1.2458 -2.8701 -0.8475
  238SOL     MW 3873   2.391   4.875   0.267 -0.0002  0.0102  0.0025
  239SOL     OW 3874   2.643   2.140   2.737  0.3785  0.0196  0.1224
  239SOL    HW1 3875   2.612   2.190   2.813 -1.8517 -2.3110  0.8973
  239SOL    HW2 3876   2.634   2.202   2.665  0.3743  0.1154  0.2049
  239SOL     MW 3877   2.638   2.155   2.738 -0.0002  0.0102  0.0025
  240SOL     OW 3878   4.042   0.636   2.816 -0.3884  0.3433 -0.1377
  240SOL    HW1 3879   3.998   0.551   2.816 -1.2174  0.7605  0.8685
  240SOL    HW2 3880   3.986   0.680   2.880 -1.6454 -1.6418  0.2149
  240SOL     MW 3881   4.029   0.631   2.824 -0.0002  0.0102  0.0025
  241SOL     OW 3882   4.228   2.663   0.760 -0.0669 -0.0752  0.2287
  241SOL    HW1 3883   4.196   2.668   0.851 -0.6891 -0.6303  0.0523
  241SOL    HW2 3884   4.255   2.572   0.744  0.2736 -0.3352  2.0293
  241SOL     MW 3885   4.227   2.652   0.770 -0.0002  0.0102  0.0025
  242SOL     OW 3886   2.604   5.023   0.024 -0.2469 -0.5893  0.4227
  242SOL    HW1 3887   2.681   5.019  -0.033 -0.9462  0.6570 -0.6885
  242SOL    HW2 3888   2.623   4.979   0.107 -0.5946  1.4863  1.6718
  242SOL     MW 3889   2.617   5.017   0.027 -0.0002  0.0102  0.0025
  243SOL     OW 3890   3.605   0.392   3.061  0.5177  0.2770  0.2417
  243SOL    HW1 3891   3.555   0.469   3.033 -1.2167 -1.3856 -1.5381
  243SOL    HW2 3892   3.673   0.431   3.117  1.1776  0.8290 -0.9017
  243SOL     MW 3893   3.608   0.408   3.065 -0.0002  0.0102  0.0025
  244SOL     OW 3894   4.451   2.490   2.763  0.3830  0.4946  0.1016
  244SOL    HW1 3895   4.357   2.509   2.754  0.7948  1.8678 -3.1513
  244SOL    HW2 3896   4.451   2.404   2.803 -1.8111  0.7605  0.8302
  244SOL     MW 3897   4.438   2.481   2.767 -0.0002  0.0102  0.0025
  245SOL     OW 3898   3.866   2.877   0.085 -0.1372 -0.1084  0.0849
  245SOL    HW1 3899   3.793   2.834   0.040 -1.5184  0.7762  1.3948
  245SOL    HW2 3900   3.823   2.951   0.128 -1.2204 -0.9935  0.5814
  245SOL     MW 3901   3.851   2.881   0.085 -0.0002  0.0102  0.0025
  246SOL     OW 3902   4.918   0.040   2.560  0.0133 -0.0322  0.1478
  246SOL    HW1 3903   4.844   0.079   2.608  1.4593  3.2790  0.0146
  246SOL    HW2 3904   4.890  -0.049   2.543  1.1136 -0.1574 -1.1508
  246SOL     MW 3905   4.904   0.034   2.564 -0.0002  0.0102  0.0025
  247SOL     OW 3906   4.866   1.659   2.902 -0.1262 -0.1342  0.4996
  247SOL    HW1 3907   4.953   1.674   2.864 -0.3522 -1.1095 -0.4449
  247SOL    HW2 3908   4.858   1.564   2.909 -1.1166 -0.1644 -0.6968
  247SOL     MW 3909   4.877   1.649   2.898 -0.0002  0.0102  0.0025
  248SOL     OW 3910   0.982   4.653   2.626  0.8143 -0.7019  0.1378
  248SOL    HW1 3911   1.058   4.680   2.676  0.0804 -0.9406  1.4257
  248SOL    HW2 3912   0.912   4.661   2.690  3.0493  1.0766  2.5660
  248SOL     MW 3913   0.983   4.658   2.641 -0.0002  0.0102  0.0025
  249SOL     OW 3914   1.568   4.226   2.605  0.3020 -0.2835  0.3743
  249SOL    HW1 3915   1.506   4.251   2.536 -1.3562 -1.5410  1.3405
  249SOL    HW2 3916   1.510   4.178   2.663 -1.4427  0.6868 -0.4731
  249SOL     MW 3917   1.552   4.223   2.603 -0.0002  0.0102  0.0025
  250SOL     OW 3918   2.308   1.404   2.805 -0.5107 -0.2662  0.6077
  250SOL    HW1 3919   2.374   1.452   2.854 -1.3168  0.6899  0.7780
  250SOL    HW2 3920   2.226   1.449   2.826 -0.1999 -0.2558  1.8576
  250SOL     MW 3921   2.306   1.416   2.814 -0.0002  0.0102  0.0025
  251SOL     OW 3922   3.127   2.161   0.084 -0.2734 -0.1513 -0.5831
  251SOL    HW1 3923   3.107   2.251   0.058 -2.3776 -0.3922  0.0140
  251SOL    HW2 3924   3.223   2.164   0.082  0.0004  1.6690  3.8447
  251SOL     MW 3925   3.137   2.173   0.080 -0.0002  0.0102  0.0025
  252SOL     OW 3926   4.371   3.528   2.593 -0.4615  0.0387 -0.3953
  252SOL    HW1 3927   4.391   3.485   2.510 -1.7753 -2.0177  0.2780
  252SOL    HW2 3928   4.422   3.609   2.591  1.0296 -0.8775 -2.0131
  252SOL     MW 3929   4.380   3.533   2.582 -0.0002  0.0102  0.0025
  253SOL     OW 3930   0.094   2.891   0.447 -0.1509  0.0355 -0.2989
  253SOL    HW1 3931   0.113   2.971   0.497  1.1920  0.4891 -1.4916
  253SOL    HW2 3932   0.172   2.837   0.452  0.5270  0.7694 -2.1934
  253SOL     MW 3933   0.107   2.895   0.454 -0.0002  0.0102  0.0025
  254SOL     OW 3934   4.581   2.800   2.980  0.0699 -0.4270  0.4717
  254SOL    HW1 3935   4.613   2.875   3.030  2.0709 -0.8519 -0.1028
  254SOL    HW2 3936   4.638   2.806   2.903 -0.2631  1.3581  0.3197
  254SOL     MW 3937   4.593   2.811   2.976 -0.0002  0.0102  0.0025
  255SOL     OW 3938   5.023   3.607   2.676 -0.4523 -0.5094  0.6624
  255SOL    HW1 3939   5.000   3.699   2.661 -0.1746 -0.3518  1.1784
  255SOL    HW2 3940   5.111   3.610   2.714 -0.5875 -1.3421  1.0575
  255SOL     MW 3941   5.031   3.620   2.679 -0.0002  0.0102  0.0025
  256SOL     OW 3942   3.871   0.710   3.033  0.0246 -0.3928 -0.1488
  256SOL    HW1 3943   3.939   0.749   3.089 -0.1123  1.0240 -0.9278
  256SOL    HW2 3944   3.816   0.786   3.013 -0.0317 -0.4497 -0.2093
  256SOL     MW 3945   3.873   0.726   3.038 -0.0002  0.0102  0.0025
  257SOL     OW 3946   4.615   1.424   2.865 -0.2600 -0.5933 -0.8177
  257SOL    HW1 3947   4.578   1.418   2.954 -2.1606  1.3879 -1.3838
  257SOL    HW2 3948   4.706   1.395   2.870  0.1290  0.6014 -0.6300
  257SOL     MW 3949   4.622   1.419   2.878 -0.0002  0.0102  0.0025
  258SOL     OW 3950   4.270   2.382   0.689 -0.3764 -0.0672 -0.3865
  258SOL    HW1 3951   4.286   2.380   0.595  2.6788 -0.9334  0.0530
  258SOL    HW2 3952   4.191   2.332   0.709  0.8349 -2.0911 -0.3770
  258SOL     MW 3953   4.262   2.375   0.679 -0.0002  0.0102  0.0025
  259SOL     OW 3954   1.114   3.836   2.902  0.2123 -0.2157 -0.6342
  259SOL    HW1 3955   1.034   3.874   2.939  0.6503  0.8429 -0.7246
  259SOL    HW2 3956   1.164   3.851   2.982 -0.1019  0.1401 -0.4985
  259SOL     MW 3957   1.110   3.843   2.918 -0.0002  0.0102  0.0025
  260SOL     OW 3958   2.059   4.179   2.847  0.1706  0.0742 -0.3197
  260SOL    HW1 3959   2.082   4.229   2.769  2.5072 -1.2789 -0.5718
  260SOL    HW2 3960   2.100   4.229   2.918  0.3880  0.4503 -0.7097
  260SOL     MW 3961   2.067   4.192   2.846 -0.0002  0.0102  0.0025
  261SOL     OW 3962   4.739   2.203   0.568 -0.1293 -0.2293 -0.1513
  261SOL    HW1 3963   4.678   2.226   0.498  0.4246  2.0009  0.0254
  261SOL    HW2 3964   4.814   2.165   0.525 -0.7793  0.8494 -2.4005
  261SOL     MW 3965   4.741   2.201   0.553 -0.0002  0.0102  0.0025
  262SOL     OW 3966   2.198   3.968   2.994  0.1937 -0.1007 -0.5735
  262SOL    HW1 3967   2.137   3.895   2.986  1.3042 -0.8981 -2.2165
  262SOL    HW2 3968   2.171   4.039   2.936  0.3964 -0.1114 -0.6785
  262SOL     MW 3969   2.186   3.968   2.985 -0.0002  0.0102  0.0025
  263SOL     OW 3970   0.832   4.209   2.896 -0.2806  0.1937 -0.7340
  263SOL    HW1 3971   0.744   4.245   2.887  0.0359  0.7729 -1.6887
  263SOL    HW2 3972   0.864   4.217   2.806 -0.3542  2.4994 -0.5968
  263SOL     MW 3973   0.825   4.215   2.883 -0.0002  0.0102  0.0025
  264SOL     OW 3974   2.287   4.743   2.902  0.0992  0.1186  0.0217
  264SOL    HW1 3975   2.224   4.797   2.854  0.1804  1.0351  0.9201
  264SOL    HW2 3976   2.303   4.794   2.981 -0.2329 -1.6883  1.3329
  264SOL     MW 3977   2.281   4.757   2.906 -0.0002  0.0102  0.0025
  265SOL     OW 3978   2.436   0.556   2.871 -0.2739  0.0096  0.2126
  265SOL    HW1 3979   2.387   0.607   2.806  1.1604 -0.0222 -0.9280
  265SOL    HW2 3980   2.370   0.493   2.902 -1.4164  1.6810  1.3975
  265SOL     MW 3981   2.421   0.555   2.866 -0.0002  0.0102  0.0025
  266SOL     OW 3982   4.014   0.159   2.690  0.6140  0.0010  0.0357
  266SOL    HW1 3983   4.110   0.161   2.683  0.5827 -0.3829 -0.5478
  266SOL    HW2 3984   3.999   0.090   2.754 -0.1295  0.8469  0.8155
  266SOL     MW 3985   4.025   0.150   2.698 -0.0002  0.0102  0.0025
  267SOL     OW 3986   4.550   2.241   2.833 -0.1559  0.0660 -0.6940
  267SOL    HW1 3987   4.557   2.146   2.826 -2.2062 -0.2836  0.9773
  267SOL    HW2 3988   4.517   2.248   2.922 -0.6097  0.0694 -0.8605
  267SOL     MW 3989   4.546   2.229   2.844 -0.0002  0.0102  0.0025
  268SOL     OW 3990   2.560   2.304   2.959  0.1325  0.2847  0.2366
  268SOL    HW1 3991   2.469   2.323   2.937  0.0803 -0.4381 -0.2058
  268SOL    HW2 3992   2.539   2.271   3.047 -0.6528  1.6978  0.6178
  268SOL     MW 3993   2.545   2.302   2.968 -0.0002  0.0102  0.0025
  269SOL     OW 3994   3.572   1.587   0.432  0.6695 -0.0364  0.1971
  269SOL    HW1 3995   3.489   1.617   0.396 -0.4683 -0.9608  1.9396
  269SOL    HW2 3996   3.561   1.493   0.447 -1.2567 -0.0059 -0.6844
  269SOL     MW 3997   3.560   1.578   0.429 -0.0002  0.0102  0.0025
  270SOL     OW 3998   3.862   1.100   2.893  0.2195  0.4155  0.1362
  270SOL    HW1 3999   3.922   1.124   2.822 -0.4883  0.7010 -0.3716
  270SOL    HW2 4000   3.829   1.016   2.860 -0.4383  0.2186  1.2465
  270SOL     MW 4001   3.866   1.092   2.879 -0.0002  0.0102  0.0025
  271SOL     OW 4002   4.057   3.089   0.602 -0.3913  0.0766  0.6098
  271SOL    HW1 4003   4.091   3.000   0.604  0.0200  0.2225  0.2988
  271SOL    HW2 4004   4.081   3.126   0.687  0.4577 -0.4648  0.6184
  271SOL     MW 4005   4.065   3.083   0.614 -0.0002  0.0102  0.0025
  272SOL     OW 4006   5.019   3.365   2.949 -0.4089  0.0425  0.2625
  272SOL    HW1 4007   5.015   3.284   2.999 -1.8245 -0.6357 -0.8830
  272SOL    HW2 4008   5.022   3.334   2.859 -0.6546  0.8515 -0.0361
  272SOL     MW 4009   5.019   3.350   2.944 -0.0002  0.0102  0.0025
  273SOL     OW 4010   0.082   3.637   2.839  0.2792 -0.2962 -0.1103
  273SOL    HW1 4011   0.153   3.573   2.843  0.9460  0.3696 -0.8985
  273SOL    HW2 4012   0.040   3.627   2.924  0.1826 -1.7987 -0.3105
  273SOL     MW 4013   0.086   3.627   2.850 -0.0002  0.0102  0.0025
  274SOL     OW 4014   0.315   4.662   2.758  0.0260 -0.1995  0.6563
  274SOL    HW1 4015   0.325   4.575   2.797 -0.8478 -0.2913  0.7009
  274SOL    HW2 4016   0.330   4.650   2.665  0.1130  1.9192  0.3361
  274SOL     MW 4017   0.318   4.649   2.751 -0.0002  0.0102  0.0025
  275SOL     OW 4018   2.621   4.492   2.727  0.0221 -0.3591  0.2532
  275SOL    HW1 4019   2.708   4.462   2.701  0.2626  2.0242 -2.2524
  275SOL    HW2 4020   2.573   4.442   2.661  0.1612 -0.5417  0.2903
  275SOL     MW 4021   2.626   4.482   2.715 -0.0002  0.0102  0.0025
  276SOL     OW 4022   0.096   3.918   2.800 -0.0341 -0.0068  0.6026
  276SOL    HW1 4023   0.091   3.823   2.802  0.5869 -0.0937 -1.0213
  276SOL    HW2 4024   0.175   3.935   2.749  0.1080  1.2014  1.1780
  276SOL     MW 4025   0.106   3.908   2.794 -0.0002  0.0102  0.0025
  277SOL     OW 4026   2.682   0.672   2.682 -0.1060  0.0731  0.2371
  277SOL    HW1 4027   2.721   0.758   2.669  2.7871 -1.2934 -0.9896
  277SOL    HW2 4028   2.705   0.660   2.774 -1.1436 -0.8589  0.3982
  277SOL     MW 4029   2.690   0.682   2.692 -0.0002  0.0102  0.0025
  278SOL     OW 4030   0.140   3.245   0.005 -0.2569  0.2141 -0.3799
  278SOL    HW1 4031   0.113   3.172   0.061  1.3859  0.1447  0.3646
  278SOL    HW2 4032   0.109   3.218  -0.081  1.2819 -0.7743 -0.6633
  278SOL     MW 4033   0.132   3.232   0.001 -0.0002  0.0102  0.0025
  279SOL     OW 4034   3.659   2.452   0.167  0.5987  0.5493  0.6194
  279SOL    HW1 4035   3.652   2.459   0.262  0.0750  0.5460  0.5818
  279SOL    HW2 4036   3.717   2.379   0.145  1.1473  1.1199  0.1002
  279SOL     MW 4037   3.666   2.443   0.177 -0.0002  0.0102  0.0025
  280SOL     OW 4038   3.273   4.369   0.326  0.2052  0.3671  0.3476
  280SOL    HW1 4039   3.365   4.379   0.352  0.5607 -0.8863 -0.3325
  280SOL    HW2 4040   3.229   4.446   0.362  0.9098  1.8406 -1.7280
  280SOL     MW 4041   3.280   4.381   0.334 -0.0002  0.0102  0.0025
  281SOL     OW 4042   3.572   0.992   2.743  0.3922 -0.1270  0.5021
  281SOL    HW1 4043   3.488   0.988   2.697 -0.2900 -2.5214  1.7868
  281SOL    HW2 4044   3.613   1.068   2.701 -1.0680  1.1696  1.3473
  281SOL     MW 4045   3.567   1.001   2.731 -0.0002  0.0102  0.0025
  282SOL     OW 4046   3.527   1.965   2.879  0.2611 -0.2766  0.1831
  282SOL    HW1 4047   3.563   2.049   2.909 -0.6171  1.4907 -3.1009
  282SOL    HW2 4048   3.432   1.974   2.885  0.1142 -2.2137  1.4665
  282SOL     MW 4049   3.519   1.978   2.883 -0.0002  0.0102  0.0025
  283SOL     OW 4050   4.418   1.623   0.204  0.7146  0.3275  0.3308
  283SOL    HW1 4051   4.380   1.666   0.128 -0.5597 -1.5862 -0.2045
  283SOL    HW2 4052   4.350   1.561   0.234  1.7984 -1.0013  0.1482
  283SOL     MW 4053   4.404   1.620   0.198 -0.0002  0.0102  0.0025
  284SOL     OW 4054   3.747   1.331   0.065  0.4800 -0.0607 -0.0639
  284SOL    HW1 4055   3.715   1.241   0.061  1.4042 -0.3808 -0.4724
  284SOL    HW2 4056   3.697   1.371  -0.006 -1.0679  1.5170  1.7639
  284SOL     MW 4057   3.736   1.325   0.055 -0.0002  0.0102  0.0025
  285SOL     OW 4058   3.626   0.229   2.848 -0.2284 -0.1022  0.2475
  285SOL    HW1 4059   3.618   0.287   2.923 -1.6580  0.0907 -0.0365
  285SOL    HW2 4060   3.675   0.153   2.882  0.4307  1.1351  2.1748
  285SOL     MW 4061   3.632   0.226   2.862 -0.0002  0.0102  0.0025
  286SOL     OW 4062   4.019   2.516   0.371  0.3396 -0.2752 -0.6871
  286SOL    HW1 4063   3.958   2.546   0.439  1.5803  0.9382 -0.0681
  286SOL    HW2 4064   4.063   2.597   0.348 -0.2495 -0.1314 -1.3473
  286SOL     MW 4065   4.017   2.530   0.377 -0.0002  0.0102  0.0025
  287SOL     OW 4066   3.194   5.119   0.310 -0.3164 -0.5062 -0.3469
  287SOL    HW1 4067   3.134   5.184   0.347  2.5069  0.7481  2.5533
  287SOL    HW2 4068   3.143   5.055   0.260  0.1283  0.2967 -1.8925
  287SOL     MW 4069   3.179   5.119   0.308 -0.0002  0.0102  0.0025
  288SOL     OW 4070   4.923   1.818   0.057  0.2595  0.0645  0.4569
  288SOL    HW1 4071   4.859   1.889   0.051  0.8269  0.6661  1.2547
  288SOL    HW2 4072   4.895   1.750  -0.004  0.5671  1.4002 -1.2425
  288SOL     MW 4073   4.911   1.819   0.048 -0.0002  0.0102  0.0025
  289SOL     OW 4074   1.633   1.335   2.958  0.2231 -0.4022  0.6233
  289SOL    HW1 4075   1.660   1.247   2.930 -0.1521 -0.8634  1.6381
  289SOL    HW2 4076   1.661   1.337   3.049 -2.1261 -0.2447  1.3991
  289SOL     MW 4077   1.641   1.323   2.966 -0.0002  0.0102  0.0025
  290SOL     OW 4078   4.292   0.175   2.740  0.0127 -0.4336 -0.3263
  290SOL    HW1 4079   4.337   0.153   2.658 -1.6604  0.2579 -1.4783
  290SOL    HW2 4080   4.349   0.245   2.772 -0.7030  0.8613 -1.7554
  290SOL     MW 4081   4.306   0.182   2.733 -0.0002  0.0102  0.0025
  291SOL     OW 4082   0.924   4.333   0.072 -0.0700 -0.7612 -0.2607
  291SOL    HW1 4083   0.903   4.295  -0.013 -0.1884 -1.2750 -0.0059
  291SOL    HW2 4084   0.905   4.427   0.075  0.5700 -0.6465  1.4222
  291SOL     MW 4085   0.919   4.340   0.061 -0.0002  0.0102  0.0025
  292SOL     OW 4086   0.723   5.014   2.596 -0.4316  0.1638  0.0635
  292SOL    HW1 4087   0.816   5.005   2.613 -0.5496  2.1383  2.3053
  292SOL    HW2 4088   0.717   5.096   2.547 -2.3683 -0.0975 -0.2137
  292SOL     MW 4089   0.734   5.023   2.592 -0.0002  0.0102  0.0025
  293SOL     OW 4090   3.852   1.827   0.126 -0.0237  0.0296 -0.3139
  293SOL    HW1 4091   3.947   1.831   0.143 -0.1235 -0.5688  0.4292
  293SOL    HW2 4092   3.828   1.748   0.174  1.2727 -0.1271  0.1314
  293SOL     MW 4093   3.862   1.817   0.134 -0.0002  0.0102  0.0025
  294SOL     OW 4094   4.471   0.069   2.533  0.5439  0.8544 -0.2158
  294SOL    HW1 4095   4.484   0.106   2.446 -0.1403  0.5177 -0.4740
  294SOL    HW2 4096   4.558   0.081   2.571  0.1514  0.9980  0.6709
  294SOL     MW 4097   4.484   0.075   2.527 -0.0002  0.0102  0.0025
  295SOL     OW 4098   5.098   2.005   3.013 -0.4085  0.4391  0.2924
  295SOL    HW1 4099   5.185   1.971   2.989  1.3307  3.3323  1.8661
  295SOL    HW2 4100   5.047   1.936   3.054 -1.7933  0.3386 -1.4904
  295SOL     MW 4101   5.103   1.991   3.015 -0.0002  0.0102  0.0025
  296SOL     OW 4102   4.618   4.396   2.988 -0.8046 -0.4903 -0.2329
  296SOL    HW1 4103   4.688   4.373   3.049  1.8802  0.2502 -2.8206
  296SOL    HW2 4104   4.591   4.481   3.023  0.7570 -0.0648 -0.0191
  296SOL     MW 4105   4.624   4.404   3.001 -0.0002  0.0102  0.0025
  297SOL     OW 4106   0.037   3.032   0.157 -0.2877 -0.5602 -0.2386
  297SOL    HW1 4107   0.034   2.984   0.241 -0.6856  0.0224  0.0853
  297SOL    HW2 4108   0.095   2.981   0.101 -0.8578  1.2984 -2.6917
  297SOL     MW 4109   0.044   3.019   0.161 -0.0002  0.0102  0.0025
  298SOL     OW 4110   4.458   4.763   2.680 -0.0101 -0.5148 -0.2128
  298SOL    HW1 4111   4.441   4.705   2.605  0.7752 -0.8401 -0.1540
  298SOL    HW2 4112   4.483   4.843   2.634 -1.4090 -0.2319 -0.5332
  298SOL     MW 4113   4.459   4.766   2.664 -0.0002  0.0102  0.0025
  299SOL     OW 4114   3.496   1.336   0.512 -0.2721 -0.0793  0.5992
  299SOL    HW1 4115   3.556   1.279   0.464 -0.1637  0.5988 -0.0759
  299SOL    HW2 4116   3.510   1.316   0.605  0.1641  1.4204  0.8773
  299SOL     MW 4117   3.505   1.326   0.518 -0.0002  0.0102  0.0025
  300SOL     OW 4118   3.036   0.188   2.684 -0.6621 -0.2685  0.0219
  300SOL    HW1 4119   2.968   0.181   2.751 -1.0186 -1.0536 -0.4139
  300SOL    HW2 4120   2.993   0.144   2.611  0.2095 -1.0760 -0.0127
  300SOL     MW 4121   3.022   0.181   2.683 -0.0002  0.0102  0.0025
  301SOL     OW 4122   4.563   4.663   3.047  0.2744 -0.2408 -0.5872
  301SOL    HW1 4123   4.487   4.684   2.992  0.3099  0.2878 -0.4349
  301SOL    HW2 4124   4.556   4.736   3.108 -2.0302 -1.7716  1.1739
  301SOL     MW 4125   4.552   4.675   3.048 -0.0002  0.0102  0.0025
  302SOL     OW 4126   1.971   3.757   3.001  0.1387  0.4445 -0.1625
  302SOL    HW1 4127   1.907   3.687   2.994  0.2778  0.3524 -0.5437
  302SOL    HW2 4128   1.983   3.751   3.095 -4.0736 -0.0356  0.5413
  302SOL     MW 4129   1.964   3.747   3.012 -0.0002  0.0102  0.0025
  303SOL     OW 4130   3.711   2.009   0.265  0.4122  0.5581  0.2635
  303SOL    HW1 4131   3.719   1.959   0.346 -0.6611  0.7042  0.4782
  303SOL    HW2 4132   3.770   1.961   0.207  1.2879  1.2482  0.5513
  303SOL     MW 4133   3.720   1.996   0.268 -0.0002  0.0102  0.0025
  304SOL     OW 4134   4.891   3.113   0.419 -0.2852 -0.4132 -0.2524
  304SOL    HW1 4135   4.902   3.095   0.512 -0.2166 -0.1771 -0.2133
  304SOL    HW2 4136   4.939   3.042   0.377 -0.7994 -0.7289 -0.3139
  304SOL     MW 4137   4.899   3.101   0.426 -0.0002  0.0102  0.0025
  305SOL     OW 4138   2.193   4.310   3.062  0.0149 -0.0708 -0.4980
  305SOL    HW1 4139   2.260   4.348   3.005  3.2120 -1.1329  2.2505
  305SOL    HW2 4140   2.245   4.271   3.132  0.1945  0.8690 -0.1052
  305SOL     MW 4141   2.208   4.310   3.063 -0.0002  0.0102  0.0025
  306SOL     OW 4142   4.323   0.003   2.941 -0.3994 -0.9274 -0.5937
  306SOL    HW1 4143   4.302   0.084   2.896  0.5553 -0.4160 -0.1525
  306SOL    HW2 4144   4.295   0.021   3.031  0.5663 -2.6453  0.1082
  306SOL     MW 4145   4.317   0.016   2.947 -0.0002  0.0102  0.0025
  307SOL     OW 4146   4.588   1.405   0.156  0.2726 -0.2444 -0.4168
  307SOL    HW1 4147   4.542   1.486   0.176 -0.1273 -0.8666  1.3068
  307SOL    HW2 4148   4.682   1.422   0.166 -0.2690  2.2925  1.0775
  307SOL     MW 4149   4.595   1.418   0.160 -0.0002  0.0102  0.0025
  308SOL     OW 4150   3.311   0.338   2.925 -0.3975  0.1715 -0.3224
  308SOL    HW1 4151   3.381   0.372   2.870 -0.0992 -1.4684 -1.0337
  308SOL    HW2 4152   3.242   0.401   2.903  1.4143  2.3674 -0.0138
  308SOL     MW 4153   3.311   0.351   2.915 -0.0002  0.0102  0.0025
  309SOL     OW 4154   3.074   4.959   0.134  0.3104  0.0009  0.0281
  309SOL    HW1 4155   3.064   5.026   0.067  1.3562 -0.2029 -0.3493
  309SOL    HW2 4156   3.151   4.907   0.108  1.1886  0.4569  1.6096
  309SOL     MW 4157   3.083   4.961   0.122 -0.0002  0.0102  0.0025
  310SOL     OW 4158   2.607   4.180   0.466  0.1985  0.5688 -0.3779
  310SOL    HW1 4159   2.637   4.173   0.376 -1.9609  0.9151 -1.1865
  310SOL    HW2 4160   2.615   4.274   0.483  1.5359  0.7315 -1.7855
  310SOL     MW 4161   2.612   4.192   0.457 -0.0002  0.0102  0.0025
  311SOL     OW 4162   0.184   4.972   3.025 -0.1500 -0.3025 -0.2542
  311SOL    HW1 4163   0.237   5.015   2.958 -0.8516 -0.0019 -0.6239
  311SOL    HW2 4164   0.129   5.042   3.060  0.1527 -0.8485  1.4186
  311SOL     MW 4165   0.184   4.987   3.021 -0.0002  0.0102  0.0025
  312SOL     OW 4166   2.508   0.124   2.878 -0.4084 -0.0173 -0.4726
  312SOL    HW1 4167   2.542   0.204   2.838  0.5688  0.5178  1.3176
  312SOL    HW2 4168   2.555   0.129   2.961  0.2749  1.0807 -0.9067
  312SOL     MW 4169   2.518   0.135   2.884 -0.0002  0.0102  0.0025
  313SOL     OW 4170   3.489   0.877   2.990  0.0543  0.0562 -0.1634
  313SOL    HW1 4171   3.411   0.930   3.004 -0.3301 -0.8889  1.5776
  313SOL    HW2 4172   3.524   0.917   2.910 -1.3168 -0.2873 -0.9598
  313SOL     MW 4173   3.484   0.889   2.981 -0.0002  0.0102  0.0025
  314SOL     OW 4174   2.650   4.810   0.219  0.0586 -0.0161  0.1423
  314SOL    HW1 4175   2.720   4.788   0.281 -1.0478 -1.5918  0.8850
  314SOL    HW2 4176   2.648   4.735   0.160  0.3937 -0.5457  0.7918
  314SOL     MW 4177   2.659   4.797   0.219 -0.0002  0.0102  0.0025
  315SOL     OW 4178   3.037   0.005   3.037 -0.1033  0.5474  0.6999
  315SOL    HW1 4179   3.105   0.012   2.969  0.0957 -0.6561  0.7580
  315SOL    HW2 4180   2.994   0.090   3.022 -0.4437  0.0184 -1.8298
  315SOL     MW 4181   3.040   0.017   3.026 -0.0002  0.0102  0.0025
  316SOL     OW 4182   4.632   5.104   0.318 -0.0602 -0.4648 -0.0303
  316SOL    HW1 4183   4.672   5.148   0.243 -1.1402 -1.0511 -0.9745
  316SOL    HW2 4184   4.560   5.163   0.342 -0.0093 -0.8465  1.1446
  316SOL     MW 4185   4.628   5.118   0.312 -0.0002  0.0102  0.0025
  317SOL     OW 4186   2.419   0.745   2.671 -0.1193  0.2422 -0.5353
  317SOL    HW1 4187   2.513   0.725   2.672  0.2165  1.7066 -0.0677
  317SOL    HW2 4188   2.411   0.786   2.757 -1.1908 -1.8205  0.4445
  317SOL     MW 4189   2.430   0.748   2.682 -0.0002  0.0102  0.0025
  318SOL     OW 4190   4.528   4.916   0.127 -0.0747  0.2411 -0.3285
  318SOL    HW1 4191   4.565   4.968   0.198  1.7388 -0.0692 -0.9814
  318SOL    HW2 4192   4.433   4.931   0.129 -0.6714 -2.8884  0.5663
  318SOL     MW 4193   4.520   4.925   0.136 -0.0002  0.0102  0.0025
  319SOL     OW 4194   0.290   3.964   2.598 -0.0289  0.5237  0.2977
  319SOL    HW1 4195   0.264   4.036   2.541  1.0017 -0.3104 -1.2845
  319SOL    HW2 4196   0.301   3.896   2.532  0.5528 -0.1318  1.0350
  319SOL     MW 4197   0.288   3.964   2.582 -0.0002  0.0102  0.0025
  320SOL     OW 4198   1.613   3.359   0.241  0.0613  0.0956 -0.2588
  320SOL    HW1 4199   1.550   3.294   0.209  0.1126  0.6020 -1.4432
  320SOL    HW2 4200   1.698   3.326   0.212  0.1077 -0.3062  0.3196
  320SOL     MW 4201   1.616   3.346   0.233 -0.0002  0.0102  0.0025
  321SOL     OW 4202   4.324   4.721   2.906  0.2638 -0.4200  0.2794
  321SOL    HW1 4203   4.300   4.632   2.879  0.8628 -0.2775 -0.8169
  321SOL    HW2 4204   4.378   4.752   2.833 -1.0544  0.1729 -0.4990
  321SOL     MW 4205   4.328   4.713   2.893 -0.0002  0.0102  0.0025
  322SOL     OW 4206   2.796   4.763   2.843  0.1456 -0.2352  0.0183
  322SOL    HW1 4207   2.713   4.781   2.799  0.3919  2.4206  0.4921
  322SOL    HW2 4208   2.820   4.850   2.875  1.6681 -0.4354 -0.5020
  322SOL     MW 4209   2.788   4.777   2.841 -0.0002  0.0102  0.0025
  323SOL     OW 4210   4.285   3.880   2.766 -0.2028 -0.5957  0.5157
  323SOL    HW1 4211   4.307   3.885   2.859 -1.7840  0.5146  0.8522
  323SOL    HW2 4212   4.360   3.840   2.722 -0.7772 -0.4682 -0.6072
  323SOL     MW 4213   4.298   3.875   2.773 -0.0002  0.0102  0.0025
  324SOL     OW 4214   3.793   0.523   0.146 -0.4539  0.4635 -0.0921
  324SOL    HW1 4215   3.808   0.601   0.092  2.0998  0.1020 -0.0242
  324SOL    HW2 4216   3.815   0.556   0.233 -0.8135  0.9619 -0.1827
  324SOL     MW 4217   3.798   0.538   0.150 -0.0002  0.0102  0.0025
  325SOL     OW 4218   4.654   0.674   3.060 -0.1024 -0.4884 -0.2558
  325SOL    HW1 4219   4.681   0.585   3.081 -1.2357 -0.5063  1.2788
  325SOL    HW2 4220   4.619   0.711   3.141 -1.1412 -0.3803 -0.7395
  325SOL     MW 4221   4.653   0.667   3.073 -0.0002  0.0102  0.0025
  326SOL     OW 4222   4.427   2.613   0.274 -0.1822 -0.3925  0.4482
  326SOL    HW1 4223   4.480   2.686   0.307  0.0516 -0.2593 -0.2150
  326SOL    HW2 4224   4.472   2.597   0.191 -0.1878  0.0521  0.3602
  326SOL     MW 4225   4.440   2.620   0.268 -0.0002  0.0102  0.0025
  327SOL     OW 4226   1.571   1.790   2.975 -0.4218  0.2333  0.6736
  327SOL    HW1 4227   1.620   1.721   2.929  0.5386  1.2350  0.1533
  327SOL    HW2 4228   1.503   1.808   2.910  1.4637 -2.1724 -2.3045
  327SOL     MW 4229   1.568   1.783   2.960 -0.0002  0.0102  0.0025
  328SOL     OW 4230   4.030   0.993   0.059 -0.5093 -0.4223 -0.6652
  328SOL    HW1 4231   3.976   1.046   0.000 -0.0747  2.2473  1.1541
  328SOL    HW2 4232   4.116   1.035   0.062 -0.7977  0.1316  0.1785
  328SOL     MW 4233   4.034   1.006   0.052 -0.0002  0.0102  0.0025
  329SOL     OW 4234   4.506   3.764   2.666 -0.2646 -0.1662 -0.5075
  329SOL    HW1 4235   4.585   3.805   2.631  0.0010 -1.0089 -0.9511
  329SOL    HW2 4236   4.530   3.742   2.756 -0.4591  0.5007 -0.2930
  329SOL     MW 4237   4.520   3.766   2.673 -0.0002  0.0102  0.0025
  330SOL     OW 4238   4.572   0.850   2.854 -0.1331  0.1125 -0.1044
  330SOL    HW1 4239   4.634   0.901   2.906 -0.3407  0.4991 -0.2303
  330SOL    HW2 4240   4.552   0.778   2.914 -1.2588  0.7374  0.2977
  330SOL     MW 4241   4.577   0.847   2.869 -0.0002  0.0102  0.0025
  331SOL     OW 4242   2.684   5.154   2.709 -0.4851 -0.0794  0.4806
  331SOL    HW1 4243   2.629   5.079   2.687 -0.0654  0.4758 -3.0460
  331SOL    HW2 4244   2.621   5.211   2.752  0.1173  0.8815  0.1159
  331SOL     MW 4245   2.669   5.151   2.712 -0.0002  0.0102  0.0025
  332SOL     OW 4246   0.364   2.595   3.053  0.5278 -0.3367  0.1247
  332SOL    HW1 4247   0.393   2.510   3.018 -2.1546 -0.1818 -2.8580
  332SOL    HW2 4248   0.364   2.645   2.972 -2.9015  0.4630  0.4772
  332SOL     MW 4249   0.368   2.590   3.038 -0.0002  0.0102  0.0025
  333SOL     OW 4250   2.129   5.096   2.997 -0.7063  0.0378 -0.3210
  333SOL    HW1 4251   2.085   5.038   2.935  0.9474  0.0254 -1.5406
  333SOL    HW2 4252   2.164   5.164   2.938  0.2885  0.5935  0.8655
  333SOL     MW 4253   2.128   5.097   2.981 -0.0002  0.0102  0.0025
  334SOL     OW 4254   4.964   2.037   2.793  0.3382  0.3103 -0.2595
  334SOL    HW1 4255   5.005   2.026   2.879 -0.9696  0.5086  0.4228
  334SOL    HW2 4256   4.915   2.119   2.795 -0.7417 -0.2227 -2.1732
  334SOL     MW 4257   4.963   2.046   2.804 -0.0002  0.0102  0.0025
  335SOL     OW 4258   3.358   4.548   0.133  0.4245  0.1019 -0.0920
  335SOL    HW1 4259   3.315   4.471   0.171  0.4023  0.5954  0.9159
  335SOL    HW2 4260   3.446   4.516   0.117 -0.7627 -3.0002 -1.1631
  335SOL     MW 4261   3.364   4.534   0.136 -0.0002  0.0102  0.0025
  336SOL     OW 4262   4.256   1.127   0.074 -0.3366 -0.0729  0.3017
  336SOL    HW1 4263   4.203   1.200   0.043  0.6914 -0.2533 -2.1512
  336SOL    HW2 4264   4.298   1.095  -0.006  1.0425 -0.2877  1.0796
  336SOL     MW 4265   4.255   1.133   0.059 -0.0002  0.0102  0.0025
  337SOL     OW 4266   0.349   4.751   3.029 -0.2141  0.3429  0.0757
  337SOL    HW1 4267   0.304   4.835   3.021  0.6979  0.6937 -2.3370
  337SOL    HW2 4268   0.364   4.739   2.935 -1.1871 -1.4321  0.0994
  337SOL     MW 4269   0.345   4.761   3.016 -0.0002  0.0102  0.0025
  338SOL     OW 4270   4.985   5.027   3.012 -0.0115  0.3051  0.2601
  338SOL    HW1 4271   4.974   4.962   2.943 -0.3161 -0.1416  0.7242
  338SOL    HW2 4272   4.936   5.099   2.972  0.8159  1.5886  1.4487
  338SOL     MW 4273   4.977   5.028   2.997 -0.0002  0.0102  0.0025
  339SOL     OW 4274   4.718   2.501   0.227 -0.2869 -0.0229 -0.3906
  339SOL    HW1 4275   4.765   2.451   0.161  1.5090  2.3585 -1.0546
  339SOL    HW2 4276   4.649   2.444   0.263 -1.3274  0.2595 -1.8517
  339SOL     MW 4277   4.715   2.487   0.223 -0.0002  0.0102  0.0025
  340SOL     OW 4278   4.530   4.999   2.889  0.6050  0.1070  0.6412
  340SOL    HW1 4279   4.553   4.957   2.971  1.4004 -0.3566  0.1886
  340SOL    HW2 4280   4.452   5.050   2.911 -0.8946 -2.2718  1.1977
  340SOL     MW 4281   4.522   5.001   2.902 -0.0002  0.0102  0.0025
  341SOL     OW 4282   4.686   2.045   0.277 -0.6635 -0.5920 -0.3711
  341SOL    HW1 4283   4.681   1.952   0.301  0.1880 -0.7843 -0.9179
  341SOL    HW2 4284   4.708   2.046   0.184  0.0015  0.1884 -0.2197
  341SOL     MW 4285   4.688   2.033   0.268 -0.0002  0.0102  0.0025
  342SOL     OW 4286   4.421   1.248   2.749  0.6407  0.2188 -0.3477
  342SOL    HW1 4287   4.421   1.176   2.812 -0.9159  0.2637 -0.2712
  342SOL    HW2 4288   4.492   1.305   2.778 -0.3363  0.8580  0.8560
  342SOL     MW 4289   4.431   1.246   2.761 -0.0002  0.0102  0.0025
  343SOL     OW 4290   3.768   1.568   0.233 -0.0349  0.6390 -0.6410
  343SOL    HW1 4291   3.705   1.565   0.305  2.3630 -1.2896  1.5273
  343SOL    HW2 4292   3.755   1.486   0.186  0.0580 -0.5680  1.3347
  343SOL     MW 4293   3.758   1.557   0.236 -0.0002  0.0102  0.0025
  344SOL     OW 4294   1.089   4.110   0.099  0.0099  0.1284 -0.3501
  344SOL    HW1 4295   1.014   4.061   0.064 -1.0144  2.0990 -1.0920
  344SOL    HW2 4296   1.041   4.192   0.113 -0.0860  0.2094 -1.0786
  344SOL     MW 4297   1.073   4.114   0.096 -0.0002  0.0102  0.0025
  345SOL     OW 4298   0.838   3.776   2.573 -0.4935  0.3472  0.0759
  345SOL    HW1 4299   0.842   3.865   2.537  0.2983  0.4404  0.3786
  345SOL    HW2 4300   0.848   3.719   2.497  1.2057  0.2768  0.3136
  345SOL     MW 4301   0.840   3.780   2.558 -0.0002  0.0102  0.0025
  346SOL     OW 4302   3.748   1.857   0.485 -0.4259 -0.0432 -0.0616
  346SOL    HW1 4303   3.729   1.765   0.504  1.2267 -0.3775  0.1732
  346SOL    HW2 4304   3.822   1.877   0.542 -0.2542 -0.8618  0.0212
  346SOL     MW 4305   3.755   1.847   0.495 -0.0002  0.0102  0.0025
  347SOL     OW 4306   3.922   2.605   3.021  0.0454  0.3697  0.1506
  347SOL    HW1 4307   3.910   2.614   2.926  0.1997 -1.5195 -0.0968
  347SOL    HW2 4308   3.902   2.687   3.065 -1.0436 -0.2231  0.8170
  347SOL     MW 4309   3.918   2.617   3.014 -0.0002  0.0102  0.0025
  348SOL     OW 4310   3.832   0.668   0.386  0.2030 -0.1815  0.3674
  348SOL    HW1 4311   3.900   0.723   0.347  0.5622 -0.6758  0.2999
  348SOL    HW2 4312   3.758   0.725   0.407 -1.1723 -1.3966 -0.9173
  348SOL     MW 4313   3.831   0.683   0.383 -0.0002  0.0102  0.0025
  349SOL     OW 4314   3.092   2.673   0.169  0.4283  0.1322 -0.1321
  349SOL    HW1 4315   3.092   2.700   0.261 -2.6494  0.5722 -0.1727
  349SOL    HW2 4316   3.006   2.701   0.140  1.0364  2.3450  0.0118
  349SOL     MW 4317   3.081   2.680   0.178 -0.0002  0.0102  0.0025
  350SOL     OW 4318   4.251   0.961   2.652 -0.0848  0.2731  0.2266
  350SOL    HW1 4319   4.176   0.904   2.631  0.6335 -0.4894 -0.3307
  350SOL    HW2 4320   4.327   0.908   2.629 -0.0463  0.9350 -1.3072
  350SOL     MW 4321   4.251   0.946   2.646 -0.0002  0.0102  0.0025
  351SOL     OW 4322   2.650   4.450   0.448 -0.0811 -0.3853  0.4890
  351SOL    HW1 4323   2.615   4.519   0.503 -0.8479  0.9506 -1.5727
  351SOL    HW2 4324   2.596   4.450   0.369 -1.7516  0.0261  1.5995
  351SOL     MW 4325   2.639   4.459   0.445 -0.0002  0.0102  0.0025
  352SOL     OW 4326   4.341   1.983   2.894  0.1949  0.0528  0.5153
  352SOL    HW1 4327   4.358   2.044   2.965  0.4065  0.3218  0.2316
  352SOL    HW2 4328   4.303   1.907   2.938  0.0700  1.0554  2.1877
  352SOL     MW 4329   4.338   1.981   2.909 -0.0002  0.0102  0.0025
  353SOL     OW 4330   5.130   3.591   0.005 -0.4189 -0.8830 -0.1182
  353SOL    HW1 4331   5.097   3.506  -0.025 -1.2787 -0.7312  0.3370
  353SOL    HW2 4332   5.214   3.568   0.045 -0.6585 -4.5378 -1.3099
  353SOL     MW 4333   5.136   3.577   0.006 -0.0002  0.0102  0.0025
  354SOL     OW 4334   0.223   4.521   0.037  0.3901 -0.2690  0.4629
  354SOL    HW1 4335   0.250   4.606   0.003 -0.0997 -0.1325  0.4067
  354SOL    HW2 4336   0.128   4.526   0.023  0.1764  2.3393  2.0006
  354SOL     MW 4337   0.214   4.533   0.031 -0.0002  0.0102  0.0025
  355SOL     OW 4338   3.769   0.158   0.270  0.1657 -0.2466  0.0992
  355SOL    HW1 4339   3.843   0.187   0.324  0.0727  0.0941  0.0478
  355SOL    HW2 4340   3.694   0.214   0.288  0.0060 -0.3227 -0.3079
  355SOL     MW 4341   3.769   0.169   0.279 -0.0002  0.0102  0.0025
  356SOL     OW 4342   4.183   1.361   2.828 -0.0951 -0.2160  0.7406
  356SOL    HW1 4343   4.124   1.315   2.768  0.7328  0.5494 -0.7132
  356SOL    HW2 4344   4.269   1.332   2.798  0.3297  0.1085  1.5939
  356SOL     MW 4345   4.187   1.351   2.816 -0.0002  0.0102  0.0025
  357SOL     OW 4346   3.337   0.115   0.145  0.2342 -0.2736  0.1487
  357SOL    HW1 4347   3.307   0.057   0.215 -1.7290  0.4904  0.0235
  357SOL    HW2 4348   3.363   0.047   0.083 -2.5259 -1.7683  0.4557
  357SOL     MW 4349   3.336   0.099   0.146 -0.0002  0.0102  0.0025
  358SOL     OW 4350   3.087   0.494   2.916  0.1204  0.4585  0.0340
  358SOL    HW1 4351   3.063   0.471   2.826 -0.7237  0.8106  0.1522
  358SOL    HW2 4352   3.090   0.590   2.916 -1.3748  0.5681  1.3633
  358SOL     MW 4353   3.084   0.504   2.905 -0.0002  0.0102  0.0025
  359SOL     OW 4354   4.438   1.219   0.295 -0.0067  0.6963  0.0583
  359SOL    HW1 4355   4.377   1.182   0.231  1.6863 -2.9898  0.2798
  359SOL    HW2 4356   4.495   1.277   0.244 -0.3264  0.5901 -0.4257
  359SOL     MW 4357   4.438   1.221   0.280 -0.0002  0.0102  0.0025
  360SOL     OW 4358   3.465   0.609   2.934  0.1744 -0.4946  0.0852
  360SOL    HW1 4359   3.431   0.617   2.845  0.4108 -1.0328 -0.0560
  360SOL    HW2 4360   3.461   0.700   2.965 -2.0454 -0.4483 -0.2093
  360SOL     MW 4361   3.460   0.622   2.927 -0.0002  0.0102  0.0025
  361SOL     OW 4362   2.315   1.781   2.885 -0.2036 -0.2827  0.2062
  361SOL    HW1 4363   2.364   1.835   2.823  0.4800 -0.0488  0.9239
  361SOL    HW2 4364   2.291   1.845   2.952  0.6310 -0.2605  0.5051
  361SOL     MW 4365   2.318   1.796   2.886 -0.0002  0.0102  0.0025
  362SOL     OW 4366   3.821   2.218   0.146  0.2823  0.0272  0.0141
  362SOL    HW1 4367   3.906   2.179   0.126 -0.1043 -1.1072  0.4878
  362SOL    HW2 4368   3.779   2.146   0.194  2.3259 -0.2611  1.5081
  362SOL     MW 4369   3.827   2.203   0.150 -0.0002  0.0102  0.0025
  363SOL     OW 4370   0.552   4.478   0.070 -0.5092 -0.0242 -0.1124
  363SOL    HW1 4371   0.589   4.415   0.131 -1.0515 -2.7155 -2.3261
  363SOL    HW2 4372   0.526   4.552   0.124  3.0303  0.6145  0.9644
  363SOL     MW 4373   0.553   4.479   0.085 -0.0002  0.0102  0.0025
  364SOL     OW 4374   3.229   0.987   3.003 -0.3885  0.1210 -0.3329
  364SOL    HW1 4375   3.198   1.071   2.967  1.7735  1.1398  0.0241
  364SOL    HW2 4376   3.168   0.925   2.963 -1.1395 -0.2004  1.2598
  364SOL     MW 4377   3.216   0.990   2.993 -0.0002  0.0102  0.0025
  365SOL     OW 4378   4.428   0.411   2.871 -0.4598  0.0733 -0.0654
  365SOL    HW1 4379   4.403   0.491   2.824  1.9895 -0.4428 -2.5577
  365SOL    HW2 4380   4.375   0.408   2.950  2.5155 -3.0407  2.1503
  365SOL     MW 4381   4.418   0.421   2.875 -0.0002  0.0102  0.0025
  366SOL     OW 4382   1.420   4.105   2.818 -0.2324  0.1082  0.0727
  366SOL    HW1 4383   1.485   4.036   2.825 -0.4189 -0.0212  0.5751
  366SOL    HW2 4384   1.349   4.068   2.766 -1.7568 -0.7744  2.6278
  366SOL     MW 4385   1.419   4.091   2.812 -0.0002  0.0102  0.0025
  367SOL     OW 4386   1.345   3.850   2.492  0.3633  0.2861  0.1097
  367SOL    HW1 4387   1.262   3.813   2.462 -0.5165  2.1518  0.1096
  367SOL    HW2 4388   1.357   3.805   2.575  2.4122  0.2981 -0.1361
  367SOL     MW 4389   1.335   3.839   2.499 -0.0002  0.0102  0.0025
  368SOL     OW 4390   4.101   2.807   0.578  0.1231  0.4858  0.2274
  368SOL    HW1 4391   4.149   2.762   0.648  0.2411  1.2928  0.6794
  368SOL    HW2 4392   4.140   2.777   0.496  0.4339  1.9928 -0.2006
  368SOL     MW 4393   4.113   2.797   0.577 -0.0002  0.0102  0.0025
  369SOL     OW 4394   0.383   3.202   3.006 -0.0185 -0.1025 -0.2423
  369SOL    HW1 4395   0.291   3.205   3.030  0.0426  1.2520 -0.0877
  369SOL    HW2 4396   0.423   3.248   3.080  0.8323 -0.0109 -0.7428
  369SOL     MW 4397   0.376   3.208   3.019 -0.0002  0.0102  0.0025
  370SOL     OW 4398   1.738   3.605   0.246 -0.1338 -0.1935  0.4948
  370SOL    HW1 4399   1.686   3.524   0.239  1.3346 -1.0498 -1.2042
  370SOL    HW2 4400   1.678   3.677   0.226  0.1567 -0.0865  0.0020
  370SOL     MW 4401   1.723   3.604   0.243 -0.0002  0.0102  0.0025
  371SOL     OW 4402   3.291   0.999   0.227 -0.6401  0.0150 -0.2857
  371SOL    HW1 4403   3.248   1.006   0.142 -1.4131 -2.1336 -0.1217
  371SOL    HW2 4404   3.282   1.084   0.272 -0.6974 -0.7890  1.2951
  371SOL     MW 4405   3.284   1.011   0.222 -0.0002  0.0102  0.0025
  372SOL     OW 4406   3.190   0.353   0.136 -0.0215  0.0157 -0.0496
  372SOL    HW1 4407   3.232   0.268   0.131 -0.9087 -0.3678 -1.3283
  372SOL    HW2 4408   3.218   0.387   0.051 -0.0248  0.0161 -0.0508
  372SOL     MW 4409   3.199   0.346   0.125 -0.0002  0.0102  0.0025
  373SOL     OW 4410   0.614   4.777   2.507 -0.2065  0.0511  0.4558
  373SOL    HW1 4411   0.683   4.738   2.453 -0.5209 -1.1544  0.8990
  373SOL    HW2 4412   0.645   4.867   2.513  1.5584 -0.3432 -1.4929
  373SOL     MW 4413   0.627   4.783   2.500 -0.0002  0.0102  0.0025
  374SOL     OW 4414   2.334   4.919   0.029 -0.0374  0.6266 -0.3738
  374SOL    HW1 4415   2.418   4.961   0.009 -0.2257  0.0819 -2.5652
  374SOL    HW2 4416   2.273   4.988   0.004 -0.6513 -0.1868 -1.1650
  374SOL     MW 4417   2.337   4.934   0.023 -0.0002  0.0102  0.0025
  375SOL     OW 4418   4.319   2.200   0.250  0.1520 -0.3130  0.2187
  375SOL    HW1 4419   4.239   2.152   0.229 -0.5248  0.9313 -0.1528
  375SOL    HW2 4420   4.291   2.278   0.296 -0.4319 -1.2030  1.4119
  375SOL     MW 4421   4.305   2.204   0.253 -0.0002  0.0102  0.0025
  376SOL     OW 4422   3.794   0.849   2.768  0.0245  0.0391  0.4169
  376SOL    HW1 4423   3.709   0.884   2.744  0.0258 -0.4694 -0.3722
  376SOL    HW2 4424   3.771   0.756   2.772  3.9164 -1.1697 -0.8118
  376SOL     MW 4425   3.780   0.841   2.765 -0.0002  0.0102  0.0025
  377SOL     OW 4426   3.834   0.020   2.878  0.2270 -0.1045  0.2565
  377SOL    HW1 4427   3.813  -0.027   2.959  0.2135 -0.5541 -0.0062
  377SOL    HW2 4428   3.912  -0.026   2.846  0.2470  0.7089 -0.9126
  377SOL     MW 4429   3.842   0.007   2.884 -0.0002  0.0102  0.0025
  378SOL     OW 4430   3.495   2.192   0.359 -0.6868 -0.2097  0.1234
  378SOL    HW1 4431   3.426   2.125   0.359 -0.5479 -0.3651  0.7731
  378SOL    HW2 4432   3.571   2.136   0.374 -0.5764  0.4078  2.2426
  378SOL     MW 4433   3.496   2.175   0.361 -0.0002  0.0102  0.0025
  379SOL     OW 4434   2.964   0.440   2.662 -0.2188  0.1550 -0.1792
  379SOL    HW1 4435   2.994   0.350   2.648 -1.3049 -0.2930  0.2507
  379SOL    HW2 4436   2.884   0.446   2.611  0.5033 -0.8216 -1.5075
  379SOL     MW 4437   2.958   0.429   2.653 -0.0002  0.0102  0.0025
  380SOL     OW 4438   4.079   2.425   0.108 -0.0797  0.2256 -0.1846
  380SOL    HW1 4439   4.046   2.433   0.197 -0.7475  0.2143 -0.4286
  380SOL    HW2 4440   4.033   2.493   0.059 -0.2228 -0.4547 -1.0197
  380SOL     MW 4441   4.069   2.435   0.113 -0.0002  0.0102  0.0025
  381SOL     OW 4442   2.031   1.935   0.043 -0.2099  0.1709 -0.4343
  381SOL    HW1 4443   1.961   1.897   0.096 -1.0312  3.4256  1.0931
  381SOL    HW2 4444   1.986   1.936  -0.041 -0.5615 -2.1905 -0.3255
  381SOL     MW 4445   2.016   1.930   0.039 -0.0002  0.0102  0.0025
  382SOL     OW 4446   4.188   2.719   0.310 -0.1163 -0.2292 -0.0165
  382SOL    HW1 4447   4.276   2.687   0.288 -1.5841 -3.2232 -2.2806
  382SOL    HW2 4448   4.179   2.793   0.250  1.1985 -0.3890 -0.4396
  382SOL     MW 4449   4.199   2.725   0.299 -0.0002  0.0102  0.0025
  383SOL     OW 4450   2.291   1.996   3.050 -0.0574 -0.1039  0.1570
  383SOL    HW1 4451   2.206   1.988   3.093  1.3090  0.3419  3.2192
  383SOL    HW2 4452   2.259   2.040   2.971 -0.9659  1.7471  1.4840
  383SOL     MW 4453   2.275   2.000   3.045 -0.0002  0.0102  0.0025
  384SOL     OW 4454   4.331   0.626   2.729  0.2993 -0.3434  0.4405
  384SOL    HW1 4455   4.343   0.616   2.635  0.0415  0.9430  0.2533
  384SOL    HW2 4456   4.241   0.656   2.741  0.1659  0.9777 -2.9592
  384SOL     MW 4457   4.320   0.629   2.718 -0.0002  0.0102  0.0025
  385SOL     OW 4458   3.286   4.797   0.009  0.1032  0.3509  0.7064
  385SOL    HW1 4459   3.380   4.789   0.019  0.4158  1.7295 -0.6957
  385SOL    HW2 4460   3.263   4.706   0.028  2.4273 -0.0637  1.7431
  385SOL     MW 4461   3.295   4.784   0.013 -0.0002  0.0102  0.0025
  386SOL     OW 4462   4.349   3.913   3.036  0.3360  0.0399  0.1284
  386SOL    HW1 4463   4.392   3.956   3.110 -2.0907  3.0637 -0.0339
  386SOL    HW2 4464   4.397   3.830   3.040  0.7489  0.2467 -0.3431
  386SOL     MW 4465   4.361   3.908   3.046 -0.0002  0.0102  0.0025
  387SOL     OW 4466   2.444   1.962   2.729  0.3239  0.3374 -0.0744
  387SOL    HW1 4467   2.436   1.959   2.633  0.4807  2.9453 -0.2199
  387SOL    HW2 4468   2.517   2.023   2.738 -0.5466  1.2689  0.8860
  387SOL     MW 4469   2.453   1.969   2.717 -0.0002  0.0102  0.0025
  388SOL     OW 4470   4.978   4.866   2.798  0.7424  0.3227 -0.3256
  388SOL    HW1 4471   4.932   4.786   2.824  0.2144  0.7823  0.1704
  388SOL    HW2 4472   5.069   4.838   2.808  0.4280 -1.3352 -1.5286
  388SOL     MW 4473   4.984   4.851   2.803 -0.0002  0.0102  0.0025
  389SOL     OW 4474   4.646   3.470   2.626  0.1770 -0.2701  0.0923
  389SOL    HW1 4475   4.668   3.501   2.713 -1.3715  1.2068 -0.0121
  389SOL    HW2 4476   4.553   3.452   2.634  0.4318 -2.4318 -1.0240
  389SOL     MW 4477   4.637   3.471   2.638 -0.0002  0.0102  0.0025
  390SOL     OW 4478   3.673   1.737   2.947  0.2057 -0.5255  0.0495
  390SOL    HW1 4479   3.625   1.815   2.918  2.9360  0.6938 -1.5851
  390SOL    HW2 4480   3.731   1.768   3.017  0.5522  0.4629 -0.6488
  390SOL     MW 4481   3.674   1.752   2.952 -0.0002  0.0102  0.0025
  391SOL     OW 4482   3.738   1.189   2.601 -0.2186  0.2617 -0.3684
  391SOL    HW1 4483   3.670   1.248   2.571 -0.8398 -0.7999 -1.1476
  391SOL    HW2 4484   3.795   1.171   2.526  1.6879  0.4087  0.9530
  391SOL     MW 4485   3.737   1.194   2.587 -0.0002  0.0102  0.0025
  392SOL     OW 4486   3.502   0.298   0.274  0.1367 -0.1815  0.5553
  392SOL    HW1 4487   3.447   0.238   0.224 -0.2207  0.4745  0.1384
  392SOL    HW2 4488   3.540   0.355   0.208  0.5627  3.4469  3.6001
  392SOL     MW 4489   3.499   0.298   0.259 -0.0002  0.0102  0.0025
  393SOL     OW 4490   3.141   1.223   2.892  0.1204 -0.2554 -0.2897
  393SOL    HW1 4491   3.215   1.272   2.856  0.4453 -0.7787 -0.3374
  393SOL    HW2 4492   3.079   1.294   2.912  1.8869  1.2443  0.1563
  393SOL     MW 4493   3.142   1.239   2.890 -0.0002  0.0102  0.0025
   5.17199   5.17199   3.06476
