# Supplementary material for: Resolving liquid-to-glass transitions of water under soft nanoconfinement
Source: Nat Commun. 2026 May 8;17:6224. doi: 10.1038/s41467-026-72955-y (PMC13369869; doi:10.1038/s41467-026-72955-y)
Supplement: Supplementary file 3 — Supplementary Data 1 [file 41467_2026_72955_MOESM3_ESM.zip › 270K/sim2/final.gro]

Lamellar phy in tip4pice water
 4437
    1phy    C35    1   3.835   1.463   2.320  0.3924 -0.0277  0.0822
    1phy    C33    2   3.784   1.439   2.182  0.1164 -0.5728 -0.2201
    1phy    C34    3   3.853   1.539   2.090 -0.1073  0.0699 -0.2581
    1phy    C32    4   3.775   1.286   2.143 -0.0728 -0.4970  0.0663
    1phy    C31    5   3.704   1.242   2.014  0.1676 -0.6372 -0.1685
    1phy    C30    6   3.698   1.092   2.005  0.1848  0.6444 -0.2582
    1phy    C28    7   3.627   1.027   1.887  0.2204 -0.1496  0.4702
    1phy    C29    8   3.716   1.024   1.759  0.2014 -0.0546 -0.0259
    1phy    C27    9   3.585   0.883   1.929  0.5109  0.0334 -0.2603
    1phy    C26   10   3.433   0.874   1.940 -0.2731 -0.5757 -0.5127
    1phy    C25   11   3.384   0.743   1.997 -0.4577 -0.0168 -0.0474
    1phy    C23   12   3.241   0.750   2.060  0.1455 -0.1058 -0.8206
    1phy    C24   13   3.132   0.682   1.983  0.0758 -0.9957 -0.1044
    1phy    C22   14   3.247   0.714   2.211 -0.1025  0.1707 -0.3806
    1phy    C21   15   3.135   0.774   2.300 -0.0752  0.1667 -0.1436
    1phy    C20   16   3.182   0.753   2.443 -0.2344  0.1947  0.1760
    1phy    C18   17   3.098   0.777   2.576 -0.1576 -0.8400 -0.5177
    1phy    O01   18   2.982   0.697   2.579 -0.6391 -0.6272 -0.0127
    1phy    H01   19   3.003   0.606   2.589  1.0591 -0.3328 -0.7453
    1phy    C19   20   3.199   0.722   2.681  0.0386 -0.0416  0.2327
    1phy    C13   21   3.049   0.936   2.608  0.4728  0.4128 -0.3415
    1phy     H3   22   3.133   1.007   2.586  1.5838 -1.0385 -0.9130
    1phy    O33   23   3.028   0.966   2.747  0.3445  0.3398 -0.0834
    1phy    H1B   24   2.945   0.933   2.776 -0.4432  1.1301 -1.3607
    1phy    C12   25   2.928   0.989   2.529  0.3241 -1.0127  0.2173
    1phy    O11   26   2.803   0.935   2.559  0.2001 -0.2915 -0.4094
    1phy    H1A   27   2.817   0.843   2.566  1.9060  0.0274  1.2677
    2phy    C35   28   4.247   1.186   1.662 -0.4514 -0.3761 -0.2099
    2phy    C33   29   4.274   1.050   1.629  0.5476  0.3497 -0.5200
    2phy    C34   30   4.189   0.959   1.718  0.5101  0.3417  0.1652
    2phy    C32   31   4.255   1.028   1.478  0.2572 -0.7486  0.9688
    2phy    C31   32   4.364   0.947   1.398  0.7056  0.2980 -0.3281
    2phy    C30   33   4.333   0.939   1.250  0.3615  0.1684  0.4107
    2phy    C28   34   4.433   0.869   1.158  0.4943 -0.7249 -0.3587
    2phy    C29   35   4.419   0.715   1.137  0.1971  0.4663  0.0719
    2phy    C27   36   4.415   0.947   1.024 -0.4206 -0.3748  0.0147
    2phy    C26   37   4.543   0.947   0.934 -0.8293 -0.1205  0.2325
    2phy    C25   38   4.512   1.010   0.796 -0.2568  0.4268 -0.3533
    2phy    C23   39   4.638   1.040   0.715 -0.6033  0.4172 -0.2118
    2phy    C24   40   4.636   0.961   0.585 -0.1897  0.1481  0.1870
    2phy    C22   41   4.671   1.192   0.719 -0.0272  0.4453 -0.1569
    2phy    C21   42   4.810   1.230   0.685 -0.2365 -0.3690  0.6925
    2phy    C20   43   4.840   1.372   0.725 -0.0310 -0.3756 -1.1589
    2phy    C18   44   4.985   1.442   0.702 -0.3911 -0.4035  0.2370
    2phy    O01   45   5.092   1.355   0.753 -0.4979 -0.1280  0.4882
    2phy    H01   46   5.167   1.405   0.778 -0.1872 -1.6396  2.8881
    2phy    C19   47   4.988   1.574   0.778  0.5882  0.3826  0.0626
    2phy    C13   48   5.024   1.470   0.549 -0.2821  0.3454  0.3044
    2phy     H3   49   5.028   1.372   0.495  2.8784  0.9661 -0.7639
    2phy    O33   50   4.919   1.526   0.467 -0.5642 -0.1106  0.2302
    2phy    H1B   51   4.843   1.548   0.518 -0.3152  1.2051  0.0653
    2phy    C12   52   5.165   1.508   0.479  0.4000  0.3712  0.0419
    2phy    O11   53   5.277   1.446   0.539  0.3396  0.1517 -0.1979
    2phy    H1A   54   5.351   1.487   0.498 -0.2605  0.5022 -0.9488
    3phy    C35   55   0.379   4.949   0.951 -0.0744  0.7392 -0.3024
    3phy    C33   56   0.446   5.004   1.077 -0.3020 -0.7321 -0.6702
    3phy    C34   57   0.549   5.111   1.044  0.5214  0.3050 -0.1151
    3phy    C32   58   0.348   5.043   1.190  0.1311 -0.0203 -0.0096
    3phy    C31   59   0.276   4.927   1.263 -0.2576  0.2273 -0.7082
    3phy    C30   60   0.200   4.974   1.389  0.2115 -0.1059 -0.4229
    3phy    C28   61   0.129   4.852   1.451 -0.2754  0.3892 -0.5953
    3phy    C29   62   0.168   4.845   1.602  0.0312  0.5879  0.0151
    3phy    C27   63  -0.024   4.869   1.431 -0.3403  0.4581  0.0325
    3phy    C26   64  -0.114   4.744   1.439  0.6191  0.2622 -0.3044
    3phy    C25   65  -0.255   4.785   1.417 -0.4798 -0.2917 -0.0312
    3phy    C23   66  -0.366   4.679   1.408 -0.5071  0.1127  0.2062
    3phy    C24   67  -0.435   4.658   1.540 -0.1438 -0.3119 -0.1118
    3phy    C22   68  -0.472   4.729   1.308  0.2539  0.1682 -0.0100
    3phy    C21   69  -0.535   4.636   1.209 -0.3917  0.2213 -0.0178
    3phy    C20   70  -0.609   4.696   1.097 -0.2456 -0.7478  0.4368
    3phy    C18   71  -0.658   4.617   0.973  0.2265 -0.2971 -0.0134
    3phy    O01   72  -0.544   4.535   0.939 -0.9574  0.1209 -0.2018
    3phy    H01   73  -0.499   4.569   0.864  1.4533 -0.4392  0.8965
    3phy    C19   74  -0.684   4.714   0.852  0.1424 -0.0546 -0.3459
    3phy    C13   75  -0.776   4.513   1.005  0.0424 -0.7124 -0.0070
    3phy     H3   76  -0.740   4.456   1.095 -1.8938  0.2990  1.4812
    3phy    O33   77  -0.900   4.561   1.067  0.6909  0.1757 -1.0190
    3phy    H1B   78  -0.888   4.641   1.114  1.5012 -0.4952 -0.0680
    3phy    C12   79  -0.800   4.376   0.937 -0.1516 -0.1177 -0.0001
    3phy    O11   80  -0.681   4.321   0.883  0.1865  0.6840 -0.5024
    3phy    H1A   81  -0.610   4.380   0.901 -1.5093  3.4456 -2.0889
    4phy    C35   82   1.202   4.826   1.756  0.3124  0.0323  0.3475
    4phy    C33   83   1.105   4.713   1.761  0.1144 -0.2105 -0.0448
    4phy    C34   84   1.167   4.604   1.669 -0.1062  0.1272 -0.0043
    4phy    C32   85   1.096   4.656   1.906 -0.1618  0.2878 -0.1722
    4phy    C31   86   0.959   4.680   1.969 -0.2186  0.2309 -0.3228
    4phy    C30   87   0.921   4.606   2.100 -0.4665  0.4710  0.2244
    4phy    C28   88   0.784   4.648   2.147  0.4923 -0.4493  0.1476
    4phy    C29   89   0.667   4.556   2.108  0.5916 -0.1362 -0.3755
    4phy    C27   90   0.767   4.686   2.294  0.6648  0.1809  0.2467
    4phy    C26   91   0.713   4.831   2.318  0.4736  0.3756 -0.4201
    4phy    C25   92   0.662   4.865   2.456  0.6133 -0.5135 -0.2614
    4phy    C23   93   0.639   5.013   2.501 -0.1404  0.3157  0.3678
    4phy    C24   94   0.498   5.073   2.465  0.3383  0.1661  0.6309
    4phy    C22   95   0.648   5.013   2.651 -0.0716 -0.2013  0.8109
    4phy    C21   96   0.761   5.103   2.704 -0.0677 -0.6251  0.1390
    4phy    C20   97   0.805   5.061   2.844  0.3713 -0.0130 -0.7606
    4phy    C18   98   0.916   5.133   2.933  0.6724 -1.0891  0.3319
    4phy    O01   99   0.905   5.274   2.902 -0.2229 -0.1789  0.0880
    4phy    H01  100   0.962   5.300   2.832 -0.7536 -1.4437 -0.8627
    4phy    C19  101   0.862   5.108   3.073 -0.2540 -0.3639  0.2341
    4phy    C13  102   1.068   5.081   2.904 -0.1830  0.3448  0.0122
    4phy     H3  103   1.082   5.053   2.796  0.0770 -1.5125  0.4983
    4phy    O33  104   1.099   4.956   2.971  0.1185 -0.2890  0.7011
    4phy    H1B  105   1.179   4.925   2.931  0.7288  2.8123 -0.7657
    4phy    C12  106   1.187   5.185   2.932 -0.3433  0.5904 -0.3199
    4phy    O11  107   1.174   5.306   2.865 -0.0843  0.0279 -0.2919
    4phy    H1A  108   1.224   5.375   2.905  1.6608 -1.1774 -0.2948
    5phy    C35  109   5.083   4.987   2.100  0.2183  0.1991 -0.1001
    5phy    C33  110   5.004   5.066   2.002 -0.0776 -0.1698  0.4507
    5phy    C34  111   4.998   4.983   1.874  0.1095  0.6925 -0.2888
    5phy    C32  112   4.865   5.094   2.056  0.6417 -0.2054  0.0703
    5phy    C31  113   4.817   5.243   2.058  0.1326  0.0166 -0.0067
    5phy    C30  114   4.676   5.257   2.110  0.0352  0.3348  0.3327
    5phy    C28  115   4.623   5.401   2.130 -0.1871  0.4503 -0.1102
    5phy    C29  116   4.501   5.425   2.041  0.3560  0.1861 -0.2828
    5phy    C27  117   4.588   5.429   2.279 -0.0878 -0.7083 -0.1642
    5phy    C26  118   4.687   5.509   2.360 -0.0496  0.4323  0.2415
    5phy    C25  119   4.623   5.551   2.498  0.2861  0.4493 -0.1439
    5phy    C23  120   4.717   5.567   2.617 -0.3884  0.1084 -0.1031
    5phy    C24  121   4.690   5.697   2.679  0.3886 -0.2475  0.0886
    5phy    C22  122   4.698   5.447   2.725 -0.1465 -0.0233  0.6343
    5phy    C21  123   4.803   5.420   2.827 -0.3507  0.0556 -0.2612
    5phy    C20  124   4.768   5.311   2.930  0.6263  0.4617 -0.0171
    5phy    C18  125   4.859   5.238   3.028 -0.7419  0.3309 -0.2197
    5phy    O01  126   4.929   5.328   3.115 -0.0397  0.1664  0.1551
    5phy    H01  127   4.997   5.288   3.165 -0.2293  0.5318  0.7056
    5phy    C19  128   4.762   5.176   3.127  0.0255 -0.1487 -0.7638
    5phy    C13  129   4.964   5.128   2.965  0.5827  0.1832 -0.1696
    5phy     H3  130   4.907   5.069   2.888 -2.0790  2.4749 -0.1240
    5phy    O33  131   5.008   5.032   3.059 -0.2920 -0.4339 -0.3121
    5phy    H1B  132   5.032   5.075   3.139  1.8532 -0.8084 -0.6791
    5phy    C12  133   5.083   5.180   2.883 -0.4712 -0.2681  0.3305
    5phy    O11  134   5.190   5.238   2.954  0.2030  0.2712 -0.4311
    5phy    H1A  135   5.178   5.329   2.973  0.0707  0.1685 -0.0116
    6phy    C35  136   0.578   2.014   1.187  0.2177  0.2693  0.2395
    6phy    C33  137   0.490   2.120   1.257 -0.3508 -0.2110  0.3546
    6phy    C34  138   0.554   2.153   1.389  0.0489  0.4804  0.3874
    6phy    C32  139   0.479   2.257   1.182 -0.8154  0.6406  0.2620
    6phy    C31  140   0.359   2.275   1.089  0.0967 -0.0920 -0.0607
    6phy    C30  141   0.338   2.419   1.035 -0.1605 -0.4404  0.0945
    6phy    C28  142   0.238   2.428   0.916 -0.2291  0.2334  0.5053
    6phy    C29  143   0.109   2.496   0.953 -1.1734 -0.4058  0.2856
    6phy    C27  144   0.297   2.516   0.802 -0.3516  0.0151 -0.3494
    6phy    C26  145   0.266   2.475   0.660 -0.1472 -0.1899  0.6216
    6phy    C25  146   0.347   2.568   0.565 -0.3147 -0.1588  0.4320
    6phy    C23  147   0.390   2.516   0.427  0.3190 -0.0183  0.1206
    6phy    C24  148   0.312   2.592   0.321 -0.2462 -0.2955 -0.2121
    6phy    C22  149   0.543   2.526   0.418  0.1961  0.4024  0.2110
    6phy    C21  150   0.604   2.403   0.346 -0.0369  0.2920  0.6562
    6phy    C20  151   0.758   2.407   0.356  0.5347 -0.0164 -0.5446
    6phy    C18  152   0.841   2.304   0.272 -0.1729 -0.3333 -0.2624
    6phy    O01  153   0.785   2.175   0.275 -0.1983 -0.5926  0.3223
    6phy    H01  154   0.857   2.114   0.276 -1.0669 -1.6378  0.8491
    6phy    C19  155   0.973   2.302   0.355  0.0821 -0.1271 -0.7226
    6phy    C13  156   0.857   2.349   0.118  0.5886  0.0858 -0.0016
    6phy     H3  157   0.751   2.355   0.083  0.6384  2.0054  0.0647
    6phy    O33  158   0.890   2.483   0.088 -0.1507 -0.4296  0.2555
    6phy    H1B  159   0.983   2.474   0.088  0.1272  1.7671 -1.0093
    6phy    C12  160   0.893   2.257  -0.005  0.2216 -0.3365  0.0884
    6phy    O11  161   1.025   2.245  -0.042  0.2411 -0.2473 -0.2013
    6phy    H1A  162   1.019   2.187  -0.116 -1.4492 -1.6630  0.9702
    7phy    C35  163   4.726   5.009   2.703 -0.2649  0.6027 -0.5898
    7phy    C33  164   4.749   5.008   2.552 -0.0031 -0.6661  0.0397
    7phy    C34  165   4.616   5.004   2.482  0.3327  0.1555  0.3801
    7phy    C32  166   4.824   5.133   2.495  0.5573 -0.1714  0.4833
    7phy    C31  167   4.981   5.126   2.498 -0.0862 -0.0888  0.3220
    7phy    C30  168   5.041   5.261   2.450 -0.3745 -0.2846 -0.3690
    7phy    C28  169   5.195   5.275   2.462  0.0692  0.2787 -0.0669
    7phy    C29  170   5.260   5.331   2.335 -0.6962  0.8084  0.2248
    7phy    C27  171   5.224   5.365   2.577  0.0389  0.4633  0.3473
    7phy    C26  172   5.347   5.332   2.661 -0.2837 -0.4693  0.2644
    7phy    C25  173   5.444   5.447   2.708 -0.2815 -0.2166  0.1405
    7phy    C23  174   5.563   5.388   2.794  0.5162  0.4022  1.0275
    7phy    C24  175   5.656   5.506   2.801 -0.0613 -0.3817  1.1055
    7phy    C22  176   5.534   5.345   2.940 -0.0453 -0.8929 -0.1651
    7phy    C21  177   5.532   5.192   2.973 -0.1454  0.0322  0.7786
    7phy    C20  178   5.526   5.163   3.123 -0.3775  0.2906  0.7532
    7phy    C18  179   5.398   5.167   3.218  0.3848 -0.1361  0.1752
    7phy    O01  180   5.296   5.112   3.140 -0.0644 -0.6614  0.2659
    7phy    H01  181   5.282   5.164   3.063  1.0723 -0.5339  0.1413
    7phy    C19  182   5.448   5.072   3.332  0.1516  0.1489 -0.3257
    7phy    C13  183   5.348   5.315   3.262 -0.4485  0.0222  0.6101
    7phy     H3  184   5.343   5.373   3.166  1.0411  1.0237  1.1042
    7phy    O33  185   5.444   5.393   3.339 -0.1698  0.8326  0.2843
    7phy    H1B  186   5.408   5.415   3.423  0.1591 -1.6988  1.1827
    7phy    C12  187   5.208   5.340   3.326 -0.5069 -0.3336 -0.3356
    7phy    O11  188   5.101   5.267   3.274  0.1443  0.5442 -0.2935
    7phy    H1A  189   5.109   5.182   3.312 -1.0633  0.5433 -0.0167
    8phy    C35  190   0.110   0.851   1.313  0.0996 -0.0384 -0.3350
    8phy    C33  191   0.029   0.723   1.341 -0.2957 -1.4637  0.2013
    8phy    C34  192   0.020   0.702   1.492  0.3564 -0.0978 -0.4305
    8phy    C32  193  -0.111   0.730   1.285  0.7860 -0.0689  0.2657
    8phy    C31  194  -0.133   0.626   1.177 -0.1681 -0.1689 -0.7371
    8phy    C30  195  -0.273   0.635   1.124 -0.5292 -0.3417  0.4480
    8phy    C28  196  -0.311   0.527   1.033  0.0599  0.8261  0.3348
    8phy    C29  197  -0.422   0.444   1.096 -0.0634 -0.3435  0.0636
    8phy    C27  198  -0.333   0.575   0.889 -0.3496  0.1082 -0.2008
    8phy    C26  199  -0.287   0.483   0.778 -0.1444 -0.7484  0.0522
    8phy    C25  200  -0.270   0.559   0.647  0.3753  0.0454  0.4669
    8phy    C23  201  -0.209   0.470   0.531 -0.3572 -0.6981 -0.7632
    8phy    C24  202  -0.312   0.404   0.443 -0.2670 -0.0264 -0.0308
    8phy    C22  203  -0.121   0.551   0.444  0.4592  0.0693 -0.1535
    8phy    C21  204   0.022   0.554   0.480  0.5035 -0.5825 -0.3699
    8phy    C20  205   0.111   0.585   0.363 -0.0943  0.3382  0.3298
    8phy    C18  206   0.267   0.639   0.381  0.2392  0.0669  1.2510
    8phy    O01  207   0.261   0.761   0.463 -0.3733  0.0821  0.4032
    8phy    H01  208   0.174   0.797   0.463  0.3780  2.1354  2.5319
    8phy    C19  209   0.303   0.670   0.235  0.8681 -0.5818  0.1675
    8phy    C13  210   0.365   0.531   0.447  0.3810  0.4908 -0.1639
    8phy     H3  211   0.338   0.535   0.555  3.0322 -0.2406  0.6091
    8phy    O33  212   0.340   0.397   0.428  0.1759  0.2598 -0.1051
    8phy    H1B  213   0.411   0.338   0.448 -0.3137  0.0139  0.9659
    8phy    C12  214   0.507   0.556   0.503  0.5309  0.2946 -0.3527
    8phy    O11  215   0.621   0.569   0.420 -0.2653  0.4126 -0.4070
    8phy    H1A  216   0.657   0.653   0.440  0.5085 -0.6204  3.2893
    9phy    C35  217   4.564   0.734   2.136  0.3373  0.2677  0.1305
    9phy    C33  218   4.457   0.810   2.215 -0.6713  0.3546  0.0949
    9phy    C34  219   4.339   0.719   2.238 -0.1327 -0.5487 -0.2798
    9phy    C32  220   4.496   0.856   2.354  0.2845  0.0980 -0.3277
    9phy    C31  221   4.548   0.997   2.357 -0.0427  0.0069  0.6606
    9phy    C30  222   4.582   1.035   2.496  0.4863  0.0888 -0.1801
    9phy    C28  223   4.614   1.185   2.530  0.2752  0.8595 -0.0251
    9phy    C29  224   4.481   1.257   2.543 -0.4309 -0.3273 -0.8598
    9phy    C27  225   4.672   1.184   2.670 -0.0482 -0.1546 -0.0775
    9phy    C26  226   4.828   1.165   2.684 -0.5400 -0.8208  0.3575
    9phy    C25  227   4.877   1.181   2.831 -0.4536 -0.1038  0.6811
    9phy    C23  228   5.006   1.108   2.868  0.0221 -0.5083  0.2450
    9phy    C24  229   5.099   1.209   2.935  0.5667 -0.5708  0.3988
    9phy    C22  230   4.977   0.997   2.971  0.1098  0.4006  0.0991
    9phy    C21  231   4.959   0.855   2.918  0.6071 -0.7519  0.4168
    9phy    C20  232   4.913   0.744   3.011  0.2698 -0.2115 -0.5458
    9phy    C18  233   5.008   0.658   3.085 -0.0291  0.5960 -0.4142
    9phy    O01  234   5.091   0.738   3.171 -0.0349  0.1143 -0.1519
    9phy    H01  235   5.037   0.791   3.226 -1.0273 -1.2526  0.2493
    9phy    C19  236   4.921   0.587   3.192 -0.5372  0.2490  0.5697
    9phy    C13  237   5.095   0.553   2.992 -0.4377 -0.0455  0.8780
    9phy     H3  238   5.033   0.520   2.905  0.5290 -2.7010  1.0980
    9phy    O33  239   5.110   0.422   3.057 -0.0667 -0.1166 -0.0709
    9phy    H1B  240   5.030   0.375   3.069  0.5155 -2.6572 -4.4192
    9phy    C12  241   5.236   0.593   2.940  0.2869  0.8466  0.0071
    9phy    O11  242   5.311   0.664   3.026  0.1456 -0.0882 -0.0285
    9phy    H1A  243   5.244   0.708   3.074 -1.8450 -1.6561 -1.1980
   10phy    C35  244   3.936   1.080   0.496  0.4131  0.1720  0.2284
   10phy    C33  245   4.047   1.041   0.599  0.5030 -0.2883  0.0414
   10phy    C34  246   3.981   1.016   0.729 -0.0353 -0.6759 -0.4368
   10phy    C32  247   4.115   0.910   0.566 -0.1018  0.9177 -0.3285
   10phy    C31  248   4.239   0.915   0.475 -0.1236 -0.0170 -0.8367
   10phy    C30  249   4.295   0.772   0.446 -0.1740  0.2164  0.3200
   10phy    C28  250   4.409   0.758   0.341 -0.1560 -0.3627  0.0578
   10phy    C29  251   4.482   0.626   0.366 -0.2777  0.2938 -0.0209
   10phy    C27  252   4.359   0.767   0.193  0.8244 -0.0826 -0.4169
   10phy    C26  253   4.404   0.898   0.125 -0.6631  0.1867 -0.5945
   10phy    C25  254   4.404   0.888  -0.030 -0.3161  0.1762  0.3262
   10phy    C23  255   4.448   1.017  -0.099 -0.7785 -0.5811 -0.4975
   10phy    C24  256   4.597   0.997  -0.136  0.1541 -0.4318  0.1006
   10phy    C22  257   4.365   1.047  -0.230  0.3295  0.3441 -0.1239
   10phy    C21  258   4.252   1.152  -0.227 -0.2479 -0.0862 -0.1427
   10phy    C20  259   4.182   1.170  -0.359  0.0962 -0.3865 -0.3237
   10phy    C18  260   4.058   1.258  -0.398  0.3922  0.1824  0.2270
   10phy    O01  261   3.947   1.202  -0.330 -0.5257 -0.4895  0.1339
   10phy    H01  262   3.872   1.207  -0.387  0.0664 -0.7908 -0.7009
   10phy    C19  263   4.049   1.222  -0.548  0.1343  0.4265 -0.2262
   10phy    C13  264   4.079   1.413  -0.373  0.1878 -0.2639 -0.3749
   10phy     H3  265   4.094   1.419  -0.263 -0.3753  0.1419 -0.3150
   10phy    O33  266   4.207   1.470  -0.413 -1.0860  0.5417  0.4016
   10phy    H1B  267   4.210   1.462  -0.506  1.9962 -0.7669  0.4898
   10phy    C12  268   3.953   1.510  -0.346 -0.1535 -0.3708 -0.2515
   10phy    O11  269   3.822   1.469  -0.364  0.0766 -0.0587  0.3612
   10phy    H1A  270   3.815   1.483  -0.457 -0.8571 -1.2608  0.2341
   11phy    C35  271   4.232   1.380   2.196  0.0678 -0.6639  0.2776
   11phy    C33  272   4.346   1.321   2.114 -0.4175 -0.1609  0.3367
   11phy    C34  273   4.289   1.203   2.038 -0.1156  0.0324 -0.1615
   11phy    C32  274   4.412   1.413   2.017 -0.8093 -0.0299 -0.2799
   11phy    C31  275   4.532   1.494   2.069  0.4856 -0.4066  0.4020
   11phy    C30  276   4.625   1.550   1.962  0.3094 -0.3857 -0.5510
   11phy    C28  277   4.760   1.609   1.998 -0.7166  0.5710  0.4279
   11phy    C29  278   4.855   1.560   1.888  0.3600 -0.6017  0.1502
   11phy    C27  279   4.768   1.756   2.035 -0.0538 -0.2719  0.4031
   11phy    C26  280   4.829   1.774   2.171 -0.3624 -0.3715  0.4354
   11phy    C25  281   4.826   1.927   2.219 -0.0588  0.5197  0.0615
   11phy    C23  282   4.900   1.950   2.356 -0.1457  0.4400  0.2450
   11phy    C24  283   5.046   1.991   2.345  0.0877 -0.3879 -0.8729
   11phy    C22  284   4.821   2.051   2.442  0.2138  0.5191 -0.6727
   11phy    C21  285   4.833   2.055   2.595 -0.3877 -0.1200 -0.7304
   11phy    C20  286   4.715   2.126   2.656 -0.2469 -0.7678 -0.6450
   11phy    C18  287   4.719   2.173   2.805  0.2420  0.2817 -0.1007
   11phy    O01  288   4.835   2.256   2.822  0.3461 -0.3983 -0.6804
   11phy    H01  289   4.902   2.226   2.764  1.5917 -0.9424  0.9604
   11phy    C19  290   4.593   2.264   2.813  0.3536 -0.1081 -0.3087
   11phy    C13  291   4.729   2.045   2.913 -0.3489  0.2716 -0.1742
   11phy     H3  292   4.815   1.982   2.881  0.0044  0.0018  1.2298
   11phy    O33  293   4.624   1.952   2.899  0.4438 -0.1890 -0.1330
   11phy    H1B  294   4.605   1.931   2.809  1.4206 -0.6275 -0.2407
   11phy    C12  295   4.744   2.079   3.067  0.4882 -0.0347 -0.4974
   11phy    O11  296   4.868   2.124   3.109  0.0358 -0.0666 -0.2138
   11phy    H1A  297   4.856   2.179   3.183  0.7841  1.8064 -1.3978
   12phy    C35  298   4.858   0.938   2.176  0.4413 -0.0906  0.2878
   12phy    C33  299   4.970   1.039   2.144  0.7442  0.0375 -0.3957
   12phy    C34  300   5.025   0.998   2.003  0.5951 -0.4161 -0.2420
   12phy    C32  301   4.922   1.183   2.164 -0.4249 -0.2667 -0.0323
   12phy    C31  302   4.994   1.229   2.292 -0.2562 -0.7467  0.2165
   12phy    C30  303   4.952   1.368   2.329 -0.1701  0.1184  0.3251
   12phy    C28  304   5.035   1.447   2.433 -0.7416 -0.0347 -0.3690
   12phy    C29  305   5.137   1.541   2.362  0.3928  0.0338 -0.1300
   12phy    C27  306   4.935   1.531   2.516 -0.3368 -0.0537 -0.1473
   12phy    C26  307   4.984   1.546   2.663  0.0456  0.1812  0.2459
   12phy    C25  308   4.897   1.634   2.751  0.4605 -0.3035 -0.5039
   12phy    C23  309   4.968   1.675   2.882  0.4959 -0.4253  0.3102
   12phy    C24  310   5.012   1.821   2.861  0.0478  0.3251  0.4147
   12phy    C22  311   4.874   1.670   3.001 -0.0627  0.4683 -0.3426
   12phy    C21  312   4.911   1.576   3.113 -0.0877 -0.3786  0.0620
   12phy    C20  313   4.793   1.563   3.209 -0.0749 -0.0338 -0.6144
   12phy    C18  314   4.780   1.465   3.330 -0.1046 -0.3972  0.0130
   12phy    O01  315   4.914   1.475   3.388  0.1913 -0.2562 -0.5191
   12phy    H01  316   4.905   1.501   3.478 -0.9075 -0.8237 -0.4534
   12phy    C19  317   4.680   1.533   3.427  0.4017 -0.1143  0.0657
   12phy    C13  318   4.754   1.314   3.274 -0.4934 -0.2798 -0.3459
   12phy     H3  319   4.800   1.304   3.172 -1.4964 -0.1533 -0.8301
   12phy    O33  320   4.614   1.294   3.242 -0.5678 -0.1340 -0.1931
   12phy    H1B  321   4.570   1.374   3.220 -0.6278  0.5891  2.2905
   12phy    C12  322   4.797   1.191   3.370 -1.0974 -0.6791  0.7355
   12phy    O11  323   4.745   1.064   3.336 -0.6449 -0.3088 -0.0856
   12phy    H1A  324   4.656   1.069   3.306 -1.0641 -0.9784  1.0106
   13phy    C35  325   0.381   2.891   2.382 -0.0014  0.0869  0.1389
   13phy    C33  326   0.280   2.862   2.267 -0.5529 -0.4559 -0.5223
   13phy    C34  327   0.330   2.742   2.185  0.5376  0.2570  0.1142
   13phy    C32  328   0.141   2.824   2.319 -0.1797 -0.2231  0.0945
   13phy    C31  329   0.038   2.938   2.329  0.1005  0.0164  0.0568
   13phy    C30  330  -0.108   2.894   2.343  0.5129 -0.1065  0.1581
   13phy    C28  331  -0.236   2.980   2.307 -0.2256  0.6715 -1.0379
   13phy    C29  332  -0.260   3.027   2.165  0.4029 -0.1323  0.1726
   13phy    C27  333  -0.356   2.902   2.356  0.1178  0.5453  0.0309
   13phy    C26  334  -0.407   2.959   2.491 -0.5510 -0.5832 -0.1909
   13phy    C25  335  -0.534   2.889   2.531  0.2188 -0.0741  0.2774
   13phy    C23  336  -0.610   2.945   2.657 -0.2408  0.7099  0.1083
   13phy    C24  337  -0.763   2.950   2.637 -0.3322 -0.3733 -0.1502
   13phy    C22  338  -0.566   2.866   2.784 -0.0615  0.6776  0.1698
   13phy    C21  339  -0.560   2.954   2.910  0.0324  0.0736  0.5575
   13phy    C20  340  -0.498   2.880   3.029  0.2714 -0.3521 -0.1359
   13phy    C18  341  -0.446   2.959   3.162 -0.1187  0.3312  0.1476
   13phy    O01  342  -0.550   3.052   3.199 -0.4271  0.3991  0.0659
   13phy    H01  343  -0.569   3.110   3.128 -1.4586 -0.7264 -0.6078
   13phy    C19  344  -0.433   2.851   3.276 -0.9312  0.8489 -0.3394
   13phy    C13  345  -0.313   3.044   3.128 -0.2028  0.2729  0.6798
   13phy     H3  346  -0.340   3.107   3.039 -2.0208  0.5016  1.3385
   13phy    O33  347  -0.203   2.977   3.082  0.2434  0.5021 -0.1983
   13phy    H1B  348  -0.163   2.924   3.148 -0.3307 -0.3540 -0.5088
   13phy    C12  349  -0.267   3.155   3.229 -0.0073 -0.6906 -0.5706
   13phy    O11  350  -0.204   3.095   3.343  0.3065  0.2890  0.7880
   13phy    H1A  351  -0.251   3.121   3.420  1.2154 -0.6023  1.6622
   14phy    C35  352   0.126   2.506   1.405 -0.2326 -0.1566  0.1586
   14phy    C33  353  -0.013   2.475   1.449  0.0034 -0.0620  0.8417
   14phy    C34  354  -0.011   2.422   1.586  0.1067 -0.4637 -0.2421
   14phy    C32  355  -0.107   2.590   1.443  0.6133  0.2328  0.3128
   14phy    C31  356  -0.179   2.631   1.314  0.3717 -0.0189  0.1327
   14phy    C30  357  -0.255   2.767   1.330 -0.0433 -0.6834  0.4375
   14phy    C28  358  -0.381   2.782   1.235 -0.4148  0.7635 -0.1605
   14phy    C29  359  -0.502   2.689   1.263  0.0937  0.0828  0.2640
   14phy    C27  360  -0.404   2.931   1.221 -0.5565  0.1317  0.3498
   14phy    C26  361  -0.403   2.999   1.083 -0.4922 -0.6566  0.3854
   14phy    C25  362  -0.428   3.154   1.106  0.0335  0.6817 -0.3697
   14phy    C23  363  -0.402   3.230   0.978 -0.2456  0.0889  0.0738
   14phy    C24  364  -0.491   3.354   0.981  0.5306 -0.3084 -0.5521
   14phy    C22  365  -0.254   3.263   0.943 -0.6428  0.1237 -0.3581
   14phy    C21  366  -0.227   3.281   0.791 -0.6213  0.3550 -0.5615
   14phy    C20  367  -0.081   3.281   0.746  0.4879  0.0977 -0.7208
   14phy    C18  368  -0.041   3.302   0.597  0.3349  0.2026 -0.3735
   14phy    O01  369  -0.125   3.209   0.526  0.3552 -0.0034 -0.0714
   14phy    H01  370  -0.142   3.127   0.568 -1.3922 -1.2534 -2.8902
   14phy    C19  371   0.103   3.250   0.587  0.1168 -0.5981 -0.3096
   14phy    C13  372  -0.056   3.449   0.527 -0.5439 -0.3045  0.2261
   14phy     H3  373  -0.162   3.477   0.552 -1.1126 -1.5630 -0.6848
   14phy    O33  374   0.001   3.555   0.604 -0.0270 -0.5170  0.1867
   14phy    H1B  375   0.080   3.588   0.566  1.3597 -1.5522  2.0231
   14phy    C12  376  -0.100   3.483   0.378 -0.5851  0.4357  1.1752
   14phy    O11  377  -0.181   3.386   0.315  0.1116 -0.1982  0.2486
   14phy    H1A  378  -0.157   3.301   0.348 -3.0260 -1.3928 -0.1418
   15phy    C35  379   4.927   4.392   1.789 -0.6413 -0.5065 -0.1268
   15phy    C33  380   4.981   4.513   1.855 -0.2748  0.0474 -0.2749
   15phy    C34  381   4.880   4.629   1.860  0.7533 -0.4561  0.2555
   15phy    C32  382   5.053   4.470   1.985 -0.1944  0.4662  0.6023
   15phy    C31  383   5.190   4.547   2.011  0.4935 -0.0402  0.2011
   15phy    C30  384   5.234   4.518   2.159  0.4243  0.5361  1.0172
   15phy    C28  385   5.371   4.588   2.198  0.2786 -0.7402  0.0266
   15phy    C29  386   5.384   4.739   2.190  0.5094  0.3420  0.5668
   15phy    C27  387   5.401   4.552   2.344 -0.0705  0.2821 -0.2298
   15phy    C26  388   5.493   4.434   2.367 -0.3015  0.5450  0.1888
   15phy    C25  389   5.563   4.451   2.498 -0.1568  0.5117 -0.4386
   15phy    C23  390   5.659   4.335   2.533  0.6534 -0.0630 -0.3301
   15phy    C24  391   5.792   4.343   2.468 -0.0366 -0.0735 -0.2665
   15phy    C22  392   5.679   4.329   2.688  0.1422 -0.3443  0.2154
   15phy    C21  393   5.588   4.226   2.754  0.3273 -0.2477 -0.5469
   15phy    C20  394   5.542   4.274   2.895  0.4156  0.2349  0.2241
   15phy    C18  395   5.399   4.235   2.957  0.6964  0.4614 -0.1833
   15phy    O01  396   5.373   4.094   2.938 -0.2813  0.2917 -0.6409
   15phy    H01  397   5.281   4.077   2.946 -0.2237 -0.6417 -1.6899
   15phy    C19  398   5.428   4.241   3.110  0.3304  0.5696  0.2662
   15phy    C13  399   5.271   4.327   2.916 -0.0638 -0.2628 -0.6352
   15phy     H3  400   5.313   4.431   2.905  2.0308 -1.1030 -1.0107
   15phy    O33  401   5.169   4.347   3.011 -0.7904 -0.9186  0.2251
   15phy    H1B  402   5.094   4.293   2.999 -1.6125 -0.2588  2.0126
   15phy    C12  403   5.195   4.312   2.779  0.4730  0.2354 -0.0316
   15phy    O11  404   5.100   4.211   2.766 -0.4225 -0.1607  0.1770
   15phy    H1A  405   5.144   4.133   2.738  0.4409 -0.2232  1.6188
   16phy    C35  406   4.617   4.070   2.173 -0.0225  0.1764  0.1252
   16phy    C33  407   4.712   4.167   2.113 -0.1342 -0.2701 -0.2915
   16phy    C34  408   4.794   4.086   2.024  0.2017 -0.0614 -0.2356
   16phy    C32  409   4.638   4.272   2.027 -0.2673 -0.4714 -0.1590
   16phy    C31  410   4.609   4.406   2.097  0.4135  0.2763 -0.3789
   16phy    C30  411   4.532   4.501   2.005 -0.0125 -0.1622 -0.3575
   16phy    C28  412   4.503   4.644   2.062  0.8331 -0.6201  0.0392
   16phy    C29  413   4.498   4.744   1.939 -0.4779  0.1118 -0.6363
   16phy    C27  414   4.371   4.653   2.143  0.2641  0.8114  0.1195
   16phy    C26  415   4.398   4.734   2.270 -0.5200 -0.4854 -0.0228
   16phy    C25  416   4.263   4.719   2.342  0.5095 -0.5871 -0.3881
   16phy    C23  417   4.247   4.780   2.485  0.3345 -0.1148  0.4398
   16phy    C24  418   4.104   4.812   2.501  0.2623 -0.1829  0.1109
   16phy    C22  419   4.270   4.679   2.599  0.9654  0.4994 -0.1768
   16phy    C21  420   4.388   4.707   2.686  0.3000 -0.4870 -0.0596
   16phy    C20  421   4.389   4.609   2.804 -0.1786  0.1956  0.1399
   16phy    C18  422   4.514   4.609   2.902  0.2479  0.7153  0.3104
   16phy    O01  423   4.527   4.744   2.942  0.3252 -0.3606 -0.1421
   16phy    H01  424   4.444   4.784   2.959  0.0931 -0.7421 -0.3528
   16phy    C19  425   4.460   4.521   3.019 -0.4036  0.0284 -0.1881
   16phy    C13  426   4.656   4.563   2.833  0.4184  0.4688 -0.3120
   16phy     H3  427   4.676   4.627   2.743 -0.1819  0.2783 -0.5835
   16phy    O33  428   4.646   4.432   2.771  0.1385 -0.2071  0.6646
   16phy    H1B  429   4.568   4.423   2.719  1.1297 -0.2086 -0.8937
   16phy    C12  430   4.789   4.564   2.923 -0.0101  0.5231  0.2686
   16phy    O11  431   4.810   4.672   3.007  0.5052 -0.0985  0.6768
   16phy    H1A  432   4.732   4.723   3.008  0.2175 -0.5479  1.6974
   17phy    C35  433   4.872   3.605   2.025 -0.1235 -0.0714 -0.1977
   17phy    C33  434   4.840   3.578   1.878 -0.2490  0.3242 -0.3490
   17phy    C34  435   4.866   3.434   1.860  0.1970 -0.6292  0.0693
   17phy    C32  436   4.697   3.606   1.841  0.5417  0.1160 -0.5542
   17phy    C31  437   4.675   3.747   1.786  0.1504  0.7798  0.2282
   17phy    C30  438   4.529   3.768   1.742 -0.6133  0.0207 -0.6440
   17phy    C28  439   4.497   3.920   1.719 -0.5131  0.3019  0.0207
   17phy    C29  440   4.536   3.967   1.573 -0.0059 -0.4720 -0.2552
   17phy    C27  441   4.353   3.961   1.753 -0.1974  0.1961 -0.3417
   17phy    C26  442   4.351   4.073   1.854  0.6610 -0.5693  0.6007
   17phy    C25  443   4.204   4.116   1.888 -0.1340 -0.3176  0.4513
   17phy    C23  444   4.193   4.230   1.994 -0.9559  0.2391  0.0713
   17phy    C24  445   4.115   4.352   1.940  0.1043 -0.1510  0.3693
   17phy    C22  446   4.147   4.184   2.132 -0.0134  0.8637  0.0775
   17phy    C21  447   4.199   4.253   2.251 -1.2098  0.0966 -0.3480
   17phy    C20  448   4.144   4.182   2.373 -0.0377  0.6187  0.4668
   17phy    C18  449   4.199   4.218   2.520 -0.2174  0.6198 -0.3749
   17phy    O01  450   4.190   4.362   2.540 -0.6131  0.0138 -0.3870
   17phy    H01  451   4.103   4.382   2.568  0.2126  1.4416  1.3573
   17phy    C19  452   4.099   4.140   2.610 -0.1884 -0.5581 -0.1184
   17phy    C13  453   4.348   4.167   2.553 -0.2598 -0.1196  0.9554
   17phy     H3  454   4.366   4.073   2.494 -0.6822  1.2467 -1.5050
   17phy    O33  455   4.366   4.121   2.690 -0.3012  0.3522  0.0163
   17phy    H1B  456   4.379   4.193   2.748  2.8948  1.0707 -1.3855
   17phy    C12  457   4.466   4.268   2.510  0.9009  0.2493 -0.7386
   17phy    O11  458   4.469   4.388   2.577 -0.0527 -0.2589 -0.0994
   17phy    H1A  459   4.382   4.423   2.571  0.6438  1.5419 -0.3373
   18phy    C35  460   1.234   2.958   0.980  0.3108  0.2178 -0.0832
   18phy    C33  461   1.122   2.864   1.030 -0.1272  0.6901  0.2755
   18phy    C34  462   1.118   2.867   1.185 -0.2592  0.0125 -0.3788
   18phy    C32  463   0.996   2.939   0.979  0.1864 -0.1951  0.3832
   18phy    C31  464   0.867   2.865   0.964 -0.2736  0.1249 -0.1918
   18phy    C30  465   0.748   2.959   0.936  0.0382  0.0760  0.0081
   18phy    C28  466   0.618   2.894   0.891  0.5701 -0.2004  0.3134
   18phy    C29  467   0.537   2.872   1.017 -0.1594 -0.1646  0.1514
   18phy    C27  468   0.540   2.988   0.797  0.2045 -0.0139 -0.1312
   18phy    C26  469   0.550   2.958   0.648  0.2006 -0.1072 -0.5773
   18phy    C25  470   0.473   3.068   0.560 -0.1980  0.0207  0.3288
   18phy    C23  471   0.497   3.041   0.410  0.4627 -0.5249 -0.1173
   18phy    C24  472   0.371   3.077   0.325 -0.2451  0.0405 -0.2571
   18phy    C22  473   0.627   3.106   0.351  0.7471 -0.5869  0.2053
   18phy    C21  474   0.714   3.007   0.278  0.1731 -0.1795  0.1541
   18phy    C20  475   0.827   3.081   0.210  0.0793  0.3201  0.4178
   18phy    C18  476   0.902   3.025   0.090  0.7588 -0.1855  0.0934
   18phy    O01  477   0.922   2.890   0.109  0.1726  0.1643 -0.7945
   18phy    H01  478   0.989   2.858   0.052  0.6831 -1.3953  0.6222
   18phy    C19  479   1.031   3.102   0.112 -0.3188 -0.1941  0.2028
   18phy    C13  480   0.823   3.067  -0.044  0.1318  0.1181 -0.1099
   18phy     H3  481   0.735   2.997  -0.044 -0.0735  0.3673 -0.8883
   18phy    O33  482   0.752   3.189  -0.037  0.5894  0.2537  0.0352
   18phy    H1B  483   0.818   3.253  -0.057  1.5351 -0.6618  0.0816
   18phy    C12  484   0.835   3.017  -0.192 -0.0945  0.5713  0.4448
   18phy    O11  485   0.890   3.086  -0.299  0.2031  0.4657 -0.5130
   18phy    H1A  486   0.827   3.110  -0.364 -0.0887 -0.8648 -0.7506
   19phy    C35  487   0.088   2.960   1.879  0.0624 -0.6398 -0.0104
   19phy    C33  488  -0.013   2.935   1.771 -0.3044  0.1349  0.4469
   19phy    C34  489  -0.046   2.788   1.765 -0.2055  0.6041 -0.1311
   19phy    C32  490  -0.134   3.027   1.791  0.3004  0.2419  0.2554
   19phy    C31  491  -0.212   3.079   1.669  0.1775  0.1024 -0.4553
   19phy    C30  492  -0.348   3.140   1.701 -0.2560  0.2805 -0.1278
   19phy    C28  493  -0.429   3.186   1.577 -0.0560  0.7591 -0.2693
   19phy    C29  494  -0.568   3.120   1.596  0.4601 -0.5765 -0.4869
   19phy    C27  495  -0.415   3.340   1.574 -0.0467  0.1999 -0.0647
   19phy    C26  496  -0.431   3.398   1.429  0.2730  0.4019  0.5229
   19phy    C25  497  -0.366   3.539   1.424  0.1735  0.0643 -0.0841
   19phy    C23  498  -0.377   3.609   1.294  0.5179  0.1668 -0.2314
   19phy    C24  499  -0.441   3.744   1.302  0.5277  0.1081 -0.3717
   19phy    C22  500  -0.230   3.616   1.247 -0.2116  0.3777  0.6310
   19phy    C21  501  -0.221   3.630   1.091  0.1507  0.4369  0.3624
   19phy    C20  502  -0.071   3.653   1.056  0.6056  0.0576  0.6968
   19phy    C18  503  -0.043   3.723   0.917 -0.2870  0.6875  0.8766
   19phy    O01  504  -0.126   3.660   0.807 -0.4835 -0.0662  0.1005
   19phy    H01  505  -0.076   3.594   0.763  0.5120  0.4435  0.4292
   19phy    C19  506   0.106   3.675   0.882  0.2550 -0.3778 -0.2271
   19phy    C13  507  -0.075   3.883   0.919  0.3190  0.2135 -0.1123
   19phy     H3  508  -0.186   3.887   0.929  0.4335 -0.3646  1.6556
   19phy    O33  509  -0.041   3.965   1.034  0.3172  0.3915 -0.5263
   19phy    H1B  510  -0.032   3.922   1.117  0.1368  1.3788  0.0172
   19phy    C12  511  -0.085   3.970   0.790 -0.2640  0.5903 -0.0098
   19phy    O11  512   0.032   4.045   0.776  0.1468 -0.3401 -0.3126
   19phy    H1A  513   0.035   4.091   0.858 -0.0843  0.7067 -0.8668
   20phy    C35  514   3.760   0.709   2.229  0.2173 -0.3900 -0.5785
   20phy    C33  515   3.904   0.723   2.280 -0.1488  0.3938  0.1356
   20phy    C34  516   3.964   0.862   2.235  0.1714  0.3707  0.4012
   20phy    C32  517   3.918   0.704   2.429 -0.6012  0.3064 -0.2157
   20phy    C31  518   4.045   0.638   2.483 -1.2228 -0.0639  0.1201
   20phy    C30  519   4.068   0.672   2.632  0.0371  0.0415  0.4812
   20phy    C28  520   4.202   0.657   2.693 -0.1435  0.2425  0.2879
   20phy    C29  521   4.280   0.787   2.661  0.0205 -0.2660  0.0684
   20phy    C27  522   4.187   0.633   2.842  0.1405  0.6276 -0.4793
   20phy    C26  523   4.291   0.530   2.890 -0.1688 -0.2532  0.4157
   20phy    C25  524   4.299   0.529   3.039  0.0430  0.1948 -0.2353
   20phy    C23  525   4.409   0.429   3.085  0.5705 -0.1680 -0.0503
   20phy    C24  526   4.543   0.498   3.109 -0.3488  0.3033 -0.0179
   20phy    C22  527   4.355   0.350   3.208  0.8146  0.5747 -0.1311
   20phy    C21  528   4.399   0.200   3.223 -1.2141 -0.1646 -0.1577
   20phy    C20  529   4.318   0.126   3.317  0.2048 -1.0447 -0.7248
   20phy    C18  530   4.312  -0.025   3.344  0.2069  0.5687 -0.6658
   20phy    O01  531   4.433  -0.077   3.405 -0.4885 -0.0128 -0.1188
   20phy    H01  532   4.500  -0.012   3.415  1.5310 -1.9712 -0.3972
   20phy    C19  533   4.199  -0.032   3.450 -0.2919 -0.8154 -0.3066
   20phy    C13  534   4.271  -0.121   3.222  0.1293 -0.1564  0.3036
   20phy     H3  535   4.175  -0.093   3.172  1.6601 -0.5341 -3.1373
   20phy    O33  536   4.248  -0.255   3.267 -0.4038  0.1616 -0.0032
   20phy    H1B  537   4.322  -0.311   3.278 -1.2393 -1.1157 -0.6720
   20phy    C12  538   4.377  -0.136   3.112 -0.3797  0.0478 -0.0228
   20phy    O11  539   4.338  -0.239   3.029  0.3302 -0.4910  0.2555
   20phy    H1A  540   4.245  -0.242   3.039  0.4315 -0.1753  1.4186
   21phy    C35  541   1.108   3.945   1.299 -0.0638  0.6048 -0.0924
   21phy    C33  542   1.110   3.807   1.360 -0.3812  0.3186  0.0861
   21phy    C34  543   1.253   3.760   1.344 -0.0188  0.4518 -0.0252
   21phy    C32  544   1.048   3.798   1.503 -0.1826  0.3475  0.4117
   21phy    C31  545   0.903   3.744   1.496 -0.0942  0.1248 -0.3477
   21phy    C30  546   0.824   3.736   1.627 -0.0436 -0.1598 -0.9324
   21phy    C28  547   0.683   3.664   1.605  0.3098  0.2733  0.4817
   21phy    C29  548   0.661   3.585   1.741 -0.6214 -0.9190 -0.0473
   21phy    C27  549   0.572   3.759   1.568  0.1350  0.1035  0.4386
   21phy    C26  550   0.495   3.720   1.440 -0.4650  0.5407  0.1176
   21phy    C25  551   0.395   3.826   1.397  0.0590  0.1327  0.0490
   21phy    C23  552   0.315   3.798   1.269  0.1882  0.1876 -0.7023
   21phy    C24  553   0.189   3.724   1.299  0.4068  0.0536  0.6633
   21phy    C22  554   0.278   3.934   1.199  0.4683  0.0822 -0.4473
   21phy    C21  555   0.354   3.962   1.070 -0.5075  0.5019  0.4066
   21phy    C20  556   0.282   4.076   0.985 -0.1473  0.6455 -0.8770
   21phy    C18  557   0.364   4.143   0.873 -0.1017 -0.7665  0.0147
   21phy    O01  558   0.497   4.183   0.921 -0.3452  0.3757  0.0216
   21phy    H01  559   0.501   4.220   1.007  1.9479 -1.2962  0.7385
   21phy    C19  560   0.288   4.275   0.838 -0.2637  0.1594 -0.5818
   21phy    C13  561   0.387   4.060   0.737  0.8148 -0.3780 -0.1015
   21phy     H3  562   0.436   3.966   0.775  1.3270 -0.0165  0.1390
   21phy    O33  563   0.270   3.997   0.682  0.1533  0.0818  0.1243
   21phy    H1B  564   0.191   4.023   0.726  0.0966  0.2021 -0.0490
   21phy    C12  565   0.503   4.073   0.637 -0.3145  0.0800 -0.2090
   21phy    O11  566   0.612   4.154   0.684  0.4853  0.4917  0.7258
   21phy    H1A  567   0.595   4.157   0.777 -1.8056 -3.2970  0.6423
   22phy    C35  568   1.560   3.919   0.549  0.0457 -0.0582  0.1760
   22phy    C33  569   1.616   3.833   0.662  0.8403  0.7587 -0.4596
   22phy    C34  570   1.502   3.744   0.695 -0.1469  0.1794  0.5659
   22phy    C32  571   1.741   3.743   0.628 -0.5282  0.2576 -0.0978
   22phy    C31  572   1.874   3.812   0.610 -0.0806 -0.3103  0.1599
   22phy    C30  573   1.989   3.713   0.608 -0.2057  0.1430 -0.3800
   22phy    C28  574   2.133   3.772   0.606  0.3979 -0.1440  0.1021
   22phy    C29  575   2.192   3.790   0.744 -0.2676 -0.3089  0.0677
   22phy    C27  576   2.223   3.672   0.532 -0.1299  0.0512 -0.5345
   22phy    C26  577   2.281   3.723   0.399 -0.1951 -0.2722 -0.1168
   22phy    C25  578   2.394   3.636   0.353 -0.3711 -0.8944  0.2472
   22phy    C23  579   2.465   3.668   0.219  0.0139 -0.3928  0.2336
   22phy    C24  580   2.614   3.623   0.229  0.0698 -0.0473 -0.4222
   22phy    C22  581   2.398   3.593   0.106  0.1372 -0.0442  0.1372
   22phy    C21  582   2.327   3.688   0.004  0.0511 -0.0815  0.0102
   22phy    C20  583   2.252   3.606  -0.101 -0.5140 -0.0010 -0.0102
   22phy    C18  584   2.139   3.669  -0.191  0.7325  0.4577  0.4122
   22phy    O01  585   2.021   3.684  -0.108 -0.0472  0.4136 -0.1350
   22phy    H01  586   2.015   3.607  -0.054  0.9723  0.8026  0.5674
   22phy    C19  587   2.112   3.546  -0.277 -0.5989  0.3661  0.4212
   22phy    C13  588   2.157   3.800  -0.277 -0.4639 -0.2668  0.1322
   22phy     H3  589   2.187   3.875  -0.200 -0.1027  0.0953 -0.3568
   22phy    O33  590   2.278   3.810  -0.350  0.6062 -0.3814  0.4689
   22phy    H1B  591   2.350   3.828  -0.292  0.5002  0.6208  0.3229
   22phy    C12  592   2.050   3.909  -0.329  0.1719 -1.1686  0.3015
   22phy    O11  593   1.924   3.898  -0.275  0.2670  0.2630  0.0556
   22phy    H1A  594   1.915   3.809  -0.247 -0.2329  0.8499  1.8552
   23phy    C35  595   2.006   3.677   2.526 -0.1436 -0.3146 -0.2386
   23phy    C33  596   1.965   3.580   2.420 -0.0403  0.1344 -0.1728
   23phy    C34  597   2.008   3.446   2.465  0.1149  0.1293 -0.0131
   23phy    C32  598   1.813   3.570   2.395 -0.4475 -0.3346 -0.0208
   23phy    C31  599   1.777   3.641   2.268 -0.8181  0.1530  0.2018
   23phy    C30  600   1.632   3.605   2.235 -0.8835  0.1893  0.3077
   23phy    C28  601   1.586   3.685   2.108  0.1739  0.5911 -0.2967
   23phy    C29  602   1.585   3.593   1.989  0.5450 -0.1665  0.2157
   23phy    C27  603   1.434   3.732   2.106  0.3246  0.5377  0.0089
   23phy    C26  604   1.405   3.854   2.193  0.7236  0.4187 -0.0386
   23phy    C25  605   1.266   3.921   2.155 -0.5120 -0.7888 -0.0193
   23phy    C23  606   1.220   4.030   2.256  0.4512  0.5712 -0.4812
   23phy    C24  607   1.200   4.161   2.176 -0.3546 -0.2635 -0.5071
   23phy    C22  608   1.090   3.982   2.323 -0.2810 -0.0776  0.5159
   23phy    C21  609   1.085   3.998   2.473  0.3780  0.1216  0.4410
   23phy    C20  610   0.953   3.941   2.526  0.0124  0.1508 -0.6941
   23phy    C18  611   0.921   3.937   2.684  0.4073  0.3176 -0.1290
   23phy    O01  612   0.905   4.066   2.736  0.4734  0.6063  0.0848
   23phy    H01  613   0.852   4.052   2.812 -0.0815 -2.4671 -0.7416
   23phy    C19  614   0.775   3.897   2.675 -0.2713 -0.1136  0.2884
   23phy    C13  615   1.010   3.853   2.788 -0.1348  0.8248 -0.1470
   23phy     H3  616   1.029   3.751   2.744 -2.2333  0.9598 -1.4930
   23phy    O33  617   0.948   3.814   2.904  0.2389 -0.3265 -0.7263
   23phy    H1B  618   0.877   3.874   2.920  0.3359 -0.3134 -0.3512
   23phy    C12  619   1.150   3.915   2.824  0.3773 -0.4555  1.0025
   23phy    O11  620   1.234   3.844   2.908 -0.6391  0.4268  0.3398
   23phy    H1A  621   1.316   3.888   2.916 -0.0142 -0.8437  1.1714
   24phy    C35  622   4.915   4.404   2.400 -0.2445  0.0332 -0.2632
   24phy    C33  623   4.888   4.556   2.409  0.0505  0.4509 -0.2302
   24phy    C34  624   4.738   4.579   2.386 -0.2914  0.2434 -0.0144
   24phy    C32  625   4.935   4.629   2.538 -0.0641 -0.6288  0.1491
   24phy    C31  626   5.085   4.673   2.544 -0.2450 -0.4212  0.3597
   24phy    C30  627   5.131   4.751   2.669 -0.2457 -0.0467  0.1548
   24phy    C28  628   5.282   4.778   2.682  0.7278  0.1282 -0.2333
   24phy    C29  629   5.316   4.914   2.622 -0.0564  0.0051 -0.4114
   24phy    C27  630   5.330   4.774   2.832 -0.1272 -0.1804 -0.5571
   24phy    C26  631   5.473   4.726   2.855 -0.1281 -0.2889 -0.0103
   24phy    C25  632   5.504   4.716   3.000 -0.2206 -0.0922 -0.1045
   24phy    C23  633   5.652   4.700   3.040 -0.7414 -0.0337 -0.6423
   24phy    C24  634   5.698   4.820   3.129 -0.3132 -0.2019  0.1753
   24phy    C22  635   5.664   4.566   3.120  0.3433  0.1029  0.5386
   24phy    C21  636   5.798   4.491   3.130  0.3926  0.0367  0.5643
   24phy    C20  637   5.792   4.401   3.255  0.7497  0.5464  0.5319
   24phy    C18  638   5.897   4.283   3.275  0.7419 -0.0262 -0.2606
   24phy    O01  639   6.034   4.312   3.270 -0.0196  0.5291  0.3393
   24phy    H01  640   6.048   4.405   3.279 -1.9989  0.8204  0.8743
   24phy    C19  641   5.876   4.262   3.425 -0.2384  0.0693 -0.2128
   24phy    C13  642   5.870   4.144   3.190 -0.2163 -0.4074  0.3839
   24phy     H3  643   5.764   4.110   3.199 -0.3957  0.4480  1.7748
   24phy    O33  644   5.945   4.030   3.236  0.5275  0.2320 -0.1973
   24phy    H1B  645   6.038   4.047   3.236  0.6728 -0.4900  0.2492
   24phy    C12  646   5.902   4.152   3.038 -0.5182 -0.5810  1.0042
   24phy    O11  647   5.874   4.043   2.949  0.2319 -0.1105  0.6127
   24phy    H1A  648   5.791   4.000   2.961 -0.2711  0.2953 -1.1177
   25phy    C35  649   1.134   4.408   1.253  0.6887 -0.2625  0.1491
   25phy    C33  650   1.139   4.559   1.208  0.3582 -0.2329 -0.1683
   25phy    C34  651   1.054   4.632   1.307  0.4314 -0.5949  0.9334
   25phy    C32  652   1.285   4.609   1.194 -0.2628 -0.1904 -0.0448
   25phy    C31  653   1.309   4.722   1.097 -0.4367  0.0063 -0.5220
   25phy    C30  654   1.451   4.741   1.050 -0.2998  0.0323  0.0055
   25phy    C28  655   1.453   4.822   0.921 -0.0211 -0.2082  0.1155
   25phy    C29  656   1.516   4.961   0.937  0.3063 -0.0093 -0.3199
   25phy    C27  657   1.534   4.740   0.819 -0.0589 -0.2066  0.8054
   25phy    C26  658   1.524   4.769   0.668  0.2955 -0.1262  0.0058
   25phy    C25  659   1.635   4.715   0.584  0.1745  0.6004  0.1254
   25phy    C23  660   1.678   4.801   0.460 -0.5002  0.5991 -0.1735
   25phy    C24  661   1.783   4.911   0.495 -0.2153 -0.1453 -0.1836
   25phy    C22  662   1.743   4.698   0.362  0.1850 -0.0952  0.2834
   25phy    C21  663   1.655   4.616   0.263  0.0284 -0.2953  0.0584
   25phy    C20  664   1.723   4.497   0.203 -0.5804  0.0645 -0.1532
   25phy    C18  665   1.653   4.415   0.079 -0.3560  0.3194 -0.1924
   25phy    O01  666   1.516   4.391   0.115  0.2315 -0.1538 -0.1036
   25phy    H01  667   1.490   4.310   0.076 -0.0064 -0.0703 -0.1175
   25phy    C19  668   1.724   4.275   0.088 -0.3276  0.1612 -0.1447
   25phy    C13  669   1.664   4.493  -0.061  0.0797 -0.9163 -0.0954
   25phy     H3  670   1.613   4.590  -0.039  1.2549 -0.5311  1.0436
   25phy    O33  671   1.793   4.542  -0.091 -0.3089  0.1979  0.2769
   25phy    H1B  672   1.835   4.480  -0.147  0.7349  1.1819 -0.0654
   25phy    C12  673   1.554   4.475  -0.172  0.4374 -0.8930 -0.0261
   25phy    O11  674   1.546   4.353  -0.241 -0.0250  0.2441 -0.2108
   25phy    H1A  675   1.463   4.320  -0.214 -0.6503  0.8464 -1.3665
   26phy    C35  676   0.342   0.478   1.644  0.9472  0.1788 -0.2003
   26phy    C33  677   0.460   0.401   1.620 -0.3589  0.3914 -0.3420
   26phy    C34  678   0.475   0.376   1.472 -0.7294  0.2103 -0.3508
   26phy    C32  679   0.578   0.475   1.683  0.0878  0.4866 -0.4010
   26phy    C31  680   0.702   0.391   1.737  0.1685 -0.3205  0.5773
   26phy    C30  681   0.808   0.490   1.790 -0.1875  0.4343 -0.6301
   26phy    C28  682   0.952   0.438   1.805  0.2173 -0.6361 -0.1732
   26phy    C29  683   1.046   0.456   1.684  0.4216  0.1063 -0.4157
   26phy    C27  684   1.006   0.487   1.941  0.0757  0.0490  0.3948
   26phy    C26  685   1.138   0.431   1.997 -0.0837 -0.6390  0.1326
   26phy    C25  686   1.144   0.460   2.147 -1.3156 -0.1561  0.0208
   26phy    C23  687   1.294   0.464   2.208 -0.2699  0.1241  0.4490
   26phy    C24  688   1.396   0.552   2.134  0.2778 -0.1522  0.3641
   26phy    C22  689   1.283   0.478   2.360 -0.2127 -0.1079  0.2447
   26phy    C21  690   1.383   0.391   2.431 -0.3419  0.4630  0.1689
   26phy    C20  691   1.357   0.401   2.581 -0.0090 -0.3951  0.1893
   26phy    C18  692   1.476   0.375   2.683  0.0047 -0.1486  0.6241
   26phy    O01  693   1.597   0.447   2.642  0.4143 -0.9130 -0.3328
   26phy    H01  694   1.669   0.427   2.697  0.9229 -0.4123 -0.8024
   26phy    C19  695   1.434   0.444   2.811 -0.0007  0.3362  0.7653
   26phy    C13  696   1.510   0.213   2.696 -0.0812 -0.7318  0.3432
   26phy     H3  697   1.421   0.153   2.665 -0.2191  0.0305 -0.8127
   26phy    O33  698   1.524   0.175   2.830 -0.0228  0.2823 -0.0201
   26phy    H1B  699   1.536   0.082   2.834 -0.7694  0.2113  1.2292
   26phy    C12  700   1.633   0.144   2.623 -0.0053  0.0454  0.5316
   26phy    O11  701   1.757   0.158   2.684  0.2353 -0.3722 -0.2751
   26phy    H1A  702   1.799   0.076   2.706  2.6388  1.1500  1.4469
   27phy    C35  703   0.164   0.368   1.096 -0.2619 -0.3861  0.3717
   27phy    C33  704   0.261   0.409   0.990  0.1730 -0.2391 -0.6038
   27phy    C34  705   0.193   0.412   0.848 -0.3490 -0.3332 -0.3095
   27phy    C32  706   0.337   0.534   1.044 -0.2401 -0.1986  0.5238
   27phy    C31  707   0.472   0.562   0.970  0.3383  0.3626 -0.1376
   27phy    C30  708   0.543   0.693   0.991  0.6174  0.2671 -0.2265
   27phy    C28  709   0.627   0.740   0.871  0.2443  0.6949  0.4711
   27phy    C29  710   0.599   0.886   0.834 -0.0173 -0.0263  0.1441
   27phy    C27  711   0.776   0.703   0.880 -0.5018  0.3922  0.5131
   27phy    C26  712   0.828   0.628   0.762  0.0563 -0.6010  0.2737
   27phy    C25  713   0.974   0.618   0.756 -0.1080  0.2478  0.0507
   27phy    C23  714   1.032   0.547   0.633 -0.0026  0.0647 -0.8401
   27phy    C24  715   1.121   0.644   0.555  0.2600  0.3233  0.2419
   27phy    C22  716   1.101   0.410   0.663  1.0081  0.0390 -0.1191
   27phy    C21  717   1.085   0.305   0.557  0.3113 -0.0776  0.2974
   27phy    C20  718   1.183   0.184   0.575 -0.2110 -0.8303 -0.1960
   27phy    C18  719   1.173   0.067   0.476  0.9726 -0.3034  0.3427
   27phy    O01  720   1.037   0.016   0.456 -0.0280 -0.4604  0.2333
   27phy    H01  721   0.970   0.081   0.449 -0.6775 -1.0701  0.6412
   27phy    C19  722   1.263  -0.035   0.540 -0.5442  0.1888 -1.0722
   27phy    C13  723   1.232   0.107   0.326  0.1909  0.3094 -0.0490
   27phy     H3  724   1.174   0.195   0.288 -0.4217  0.2222  0.6688
   27phy    O33  725   1.362   0.164   0.313 -0.2585  0.0864  0.0961
   27phy    H1B  726   1.352   0.256   0.298 -2.3124  0.1230  1.3783
   27phy    C12  727   1.196   0.026   0.194  0.1056  0.0479 -0.2646
   27phy    O11  728   1.077  -0.048   0.190 -0.1959  1.1206  0.4074
   27phy    H1A  729   1.000   0.006   0.197 -0.9284  0.0243  1.0146
   28phy    C35  730   1.905   1.184   1.355  0.0868  0.2018  0.3735
   28phy    C33  731   1.810   1.239   1.245 -0.1045  0.3476  0.2058
   28phy    C34  732   1.684   1.285   1.325 -0.1298  0.3844 -0.0652
   28phy    C32  733   1.864   1.344   1.149  0.5079 -0.0455 -0.0804
   28phy    C31  734   1.791   1.402   1.036  0.0372 -0.2556 -0.4477
   28phy    C30  735   1.846   1.537   0.985  0.3709 -0.2780 -0.0059
   28phy    C28  736   1.735   1.593   0.882 -0.2872 -0.1954 -0.3648
   28phy    C29  737   1.649   1.698   0.957 -0.2907  0.1240  0.2248
   28phy    C27  738   1.820   1.651   0.776 -0.2062 -0.2379 -0.0662
   28phy    C26  739   1.786   1.645   0.630 -0.3095 -0.4599 -0.6131
   28phy    C25  740   1.893   1.727   0.554  0.3401  0.1968  0.2098
   28phy    C23  741   1.858   1.774   0.410  0.0676 -0.6106  0.2022
   28phy    C24  742   1.785   1.909   0.410 -0.2236  0.0492 -0.1866
   28phy    C22  743   1.988   1.797   0.331  0.1063  0.3090 -0.1995
   28phy    C21  744   2.048   1.678   0.253  0.2219  0.5096  0.3206
   28phy    C20  745   2.203   1.674   0.219  0.3220 -0.3273  0.1597
   28phy    C18  746   2.247   1.599   0.093  0.1834  0.0587 -0.1019
   28phy    O01  747   2.198   1.466   0.101 -0.1432 -0.3425 -0.3291
   28phy    H01  748   2.107   1.460   0.077  0.0569 -2.1092 -0.8517
   28phy    C19  749   2.397   1.600   0.112 -0.0274 -0.7300 -0.2524
   28phy    C13  750   2.201   1.671  -0.046 -0.3731  0.4405 -0.4700
   28phy     H3  751   2.089   1.664  -0.040 -0.3327  1.1538  2.1687
   28phy    O33  752   2.210   1.810  -0.057  0.1691  0.9116  0.0199
   28phy    H1B  753   2.146   1.841  -0.118  0.4012 -0.5595 -1.0319
   28phy    C12  754   2.210   1.611  -0.190 -0.6167  0.2062  0.0655
   28phy    O11  755   2.321   1.643  -0.272  0.4266 -0.0609 -0.4549
   28phy    H1A  756   2.303   1.727  -0.309 -1.2512 -0.3883 -0.4275
   29phy    C35  757   0.508   4.598   0.972  0.5443 -0.0968 -0.1168
   29phy    C33  758   0.655   4.617   1.025 -0.4339  0.5083  0.2528
   29phy    C34  759   0.655   4.679   1.163 -0.4876  0.5646  0.3302
   29phy    C32  760   0.730   4.490   1.042 -0.7456  0.2106 -0.1281
   29phy    C31  761   0.796   4.430   0.916 -0.4913  0.0649 -0.4421
   29phy    C30  762   0.861   4.298   0.952 -0.2145  0.4533  0.2874
   29phy    C28  763   0.971   4.242   0.851 -0.1830 -0.2642 -0.3053
   29phy    C29  764   1.109   4.223   0.912  0.3626  0.0622  0.3800
   29phy    C27  765   0.922   4.112   0.783 -0.4257 -0.2116 -1.1655
   29phy    C26  766   0.974   4.082   0.640  0.1841 -0.1566 -0.4194
   29phy    C25  767   0.937   3.941   0.588  0.4093  0.2214 -0.0797
   29phy    C23  768   1.015   3.878   0.470  0.2578  0.2680 -0.0879
   29phy    C24  769   1.161   3.827   0.496 -0.0691 -0.0396  0.2582
   29phy    C22  770   0.937   3.760   0.407  0.4662  0.2037 -0.5063
   29phy    C21  771   0.942   3.734   0.251  0.0787 -0.4343  0.0595
   29phy    C20  772   0.847   3.620   0.216  0.2634  0.4870  0.5334
   29phy    C18  773   0.825   3.571   0.066  0.0169 -0.1507  0.2086
   29phy    O01  774   0.802   3.686  -0.015 -0.2098 -0.0153 -0.3284
   29phy    H01  775   0.829   3.664  -0.102  1.9141 -2.4288  0.8126
   29phy    C19  776   0.693   3.491   0.071  0.1831  0.2164  0.1036
   29phy    C13  777   0.948   3.494  -0.013 -0.2559 -0.4873  0.3377
   29phy     H3  778   0.993   3.425   0.063  1.5391  0.4639  0.1754
   29phy    O33  779   0.917   3.396  -0.108  0.2036  0.1591  0.1470
   29phy    H1B  780   0.874   3.442  -0.178  0.6448  1.5498  0.7687
   29phy    C12  781   1.095   3.546  -0.034 -0.1708 -0.0693  0.1678
   29phy    O11  782   1.140   3.602  -0.159 -1.0363 -0.6312  0.2437
   29phy    H1A  783   1.101   3.682  -0.187  0.6840  0.5569  1.0682
   30phy    C35  784   0.794   4.098   1.232 -0.2008  0.3899 -0.1697
   30phy    C33  785   0.720   4.139   1.357 -0.6416 -0.2319 -0.2198
   30phy    C34  786   0.828   4.179   1.457 -0.4572 -0.4114 -0.6096
   30phy    C32  787   0.633   4.271   1.345 -0.6013 -0.0832 -0.3075
   30phy    C31  788   0.483   4.251   1.310 -0.0046 -0.8705 -0.5409
   30phy    C30  789   0.407   4.386   1.284 -0.5812 -0.0204 -0.1222
   30phy    C28  790   0.261   4.384   1.242  0.0241  0.1980 -0.1060
   30phy    C29  791   0.163   4.329   1.341 -0.0215  0.0057 -0.0796
   30phy    C27  792   0.201   4.519   1.199 -0.5224  0.0275  0.0838
   30phy    C26  793   0.114   4.529   1.080 -0.0648 -0.2238  0.2641
   30phy    C25  794   0.087   4.679   1.055 -0.0720 -0.0134  0.2422
   30phy    C23  795   0.000   4.694   0.927 -0.4183 -0.0030 -0.2283
   30phy    C24  796  -0.125   4.766   0.982 -0.2220 -0.1096  0.2124
   30phy    C22  797   0.067   4.756   0.799 -0.1837  0.7445 -0.1006
   30phy    C21  798   0.155   4.661   0.714  0.0597 -0.6718 -0.5353
   30phy    C20  799   0.217   4.719   0.583  0.1963 -0.1131  0.0926
   30phy    C18  800   0.339   4.641   0.518 -0.0296 -0.4114  0.4905
   30phy    O01  801   0.446   4.611   0.613  0.0557  0.4203  0.0684
   30phy    H01  802   0.467   4.685   0.667  0.0808  0.8910 -0.5650
   30phy    C19  803   0.398   4.752   0.433  0.1793  0.1471  0.7395
   30phy    C13  804   0.290   4.504   0.445  0.0699  0.3968 -0.1096
   30phy     H3  805   0.270   4.440   0.535 -0.1569  0.5058 -0.0788
   30phy    O33  806   0.154   4.502   0.392  0.1679 -0.2004  0.2403
   30phy    H1B  807   0.116   4.417   0.384  0.1587 -0.1478 -0.3229
   30phy    C12  808   0.384   4.394   0.375 -0.0917  0.0021  0.0800
   30phy    O11  809   0.369   4.254   0.405  0.3974 -0.2290  0.4166
   30phy    H1A  810   0.309   4.224   0.339 -0.1032  2.2870 -0.3931
   31phy    C35  811   0.596   1.681   1.340  0.4539  0.0511  0.2195
   31phy    C33  812   0.620   1.541   1.398 -0.1909 -0.4553  0.2264
   31phy    C34  813   0.566   1.444   1.289  0.6387 -0.1246 -0.0630
   31phy    C32  814   0.772   1.540   1.404 -0.5808 -0.1850 -0.1155
   31phy    C31  815   0.839   1.443   1.497  0.3163  0.3883  0.1912
   31phy    C30  816   0.987   1.446   1.469 -0.3565  0.4044 -0.1206
   31phy    C28  817   1.067   1.363   1.575  0.8078 -0.5911 -0.3642
   31phy    C29  818   1.197   1.304   1.513 -0.5452  0.5330 -0.8372
   31phy    C27  819   1.103   1.456   1.698  0.6036  0.2356 -0.1246
   31phy    C26  820   1.111   1.381   1.831  0.7032 -0.0290 -0.2385
   31phy    C25  821   1.164   1.457   1.948  0.2772 -0.5006 -0.4444
   31phy    C23  822   1.183   1.382   2.086 -0.4456 -0.1489 -0.0199
   31phy    C24  823   1.329   1.335   2.093  0.1518  0.1114 -0.1821
   31phy    C22  824   1.162   1.476   2.203  0.4159  0.0440 -0.0512
   31phy    C21  825   1.080   1.415   2.315 -0.1367  0.2060 -0.6055
   31phy    C20  826   1.077   1.510   2.433 -0.1419 -0.1882 -0.0549
   31phy    C18  827   1.045   1.441   2.569 -0.0369  0.4953  0.7607
   31phy    O01  828   1.099   1.311   2.603  0.4253 -0.6005  0.0803
   31phy    H01  829   1.191   1.299   2.587  0.6397  0.4291  0.5216
   31phy    C19  830   1.134   1.535   2.650 -1.1203 -0.3415 -0.5268
   31phy    C13  831   0.886   1.441   2.598 -0.0669 -0.3036  0.1349
   31phy     H3  832   0.833   1.509   2.526  1.8639  1.3370  0.1820
   31phy    O33  833   0.851   1.493   2.728 -0.3702  0.0239  0.0590
   31phy    H1B  834   0.868   1.585   2.719 -1.5394  0.2924  0.3166
   31phy    C12  835   0.796   1.309   2.578 -0.1075  0.1614 -0.0288
   31phy    O11  836   0.796   1.221   2.684 -0.6422 -0.2463 -0.1973
   31phy    H1A  837   0.883   1.190   2.696 -0.8246  0.0738  2.5330
   32phy    C35  838   1.681   0.343   1.962 -0.1918 -0.0111 -0.0604
   32phy    C33  839   1.665   0.408   1.825  0.0425 -0.5571 -0.0782
   32phy    C34  840   1.521   0.417   1.784 -0.0769  0.3397  0.3129
   32phy    C32  841   1.720   0.550   1.838 -0.1116  0.0350  0.6337
   32phy    C31  842   1.786   0.607   1.713  0.2165  0.0770 -0.1955
   32phy    C30  843   1.844   0.756   1.735 -0.0738  0.3566  0.8175
   32phy    C28  844   1.937   0.820   1.629 -0.3763 -0.9009 -0.2949
   32phy    C29  845   1.859   0.853   1.493 -0.3371 -0.7270 -0.1208
   32phy    C27  846   1.988   0.957   1.681  0.4459  0.2430  0.1611
   32phy    C26  847   2.109   0.950   1.781  0.3085 -0.0311 -0.4044
   32phy    C25  848   2.150   1.081   1.844 -0.3522 -0.1689 -0.2793
   32phy    C23  849   2.262   1.070   1.948 -0.6729 -0.0582 -0.0611
   32phy    C24  850   2.400   1.098   1.885  0.1733  0.3997  0.3275
   32phy    C22  851   2.224   1.156   2.075  0.2980  0.0878 -0.3501
   32phy    C21  852   2.303   1.123   2.201  0.0318  0.0820 -0.1592
   32phy    C20  853   2.252   1.210   2.320 -0.6015  0.2536  0.8242
   32phy    C18  854   2.310   1.181   2.468 -0.7429  0.2244  0.0957
   32phy    O01  855   2.451   1.183   2.455 -0.1190 -0.4423 -0.4755
   32phy    H01  856   2.494   1.142   2.527 -0.1247  1.1019  0.4688
   32phy    C19  857   2.268   1.313   2.537  0.4020 -0.3725 -0.7099
   32phy    C13  858   2.260   1.049   2.547  0.4841  0.9294  0.4761
   32phy     H3  859   2.151   1.052   2.569  0.8995  0.0287  2.9439
   32phy    O33  860   2.313   1.056   2.678 -0.4026 -0.0920 -0.4989
   32phy    H1B  861   2.406   1.065   2.687  0.0825 -3.6199 -0.6398
   32phy    C12  862   2.291   0.901   2.494  0.1644 -0.2883 -0.3382
   32phy    O11  863   2.269   0.800   2.588  0.3351  0.0788  0.2413
   32phy    H1A  864   2.281   0.841   2.672 -2.7473 -0.3477  1.0272
   33phy    C35  865   5.099   0.885   2.530  0.2362 -0.5828  0.3066
   33phy    C33  866   5.140   0.741   2.500 -0.3568 -0.1131  0.7748
   33phy    C34  867   5.048   0.701   2.390  0.1371 -0.2649 -0.3166
   33phy    C32  868   5.290   0.750   2.445  0.2466 -0.3410 -0.5829
   33phy    C31  869   5.370   0.627   2.464  0.8959 -0.1956  0.6113
   33phy    C30  870   5.493   0.646   2.379 -0.6953  0.5550 -0.2923
   33phy    C28  871   5.564   0.511   2.352  0.7069 -0.2803  0.0406
   33phy    C29  872   5.538   0.463   2.210 -0.5542  0.1392  0.0166
   33phy    C27  873   5.716   0.529   2.355 -0.5911 -0.0380 -0.0265
   33phy    C26  874   5.793   0.432   2.443 -0.6126  0.6880 -0.5741
   33phy    C25  875   5.941   0.438   2.421 -0.5492  0.0735  0.4487
   33phy    C23  876   6.015   0.383   2.547  0.2711  0.4050  0.4322
   33phy    C24  877   6.111   0.270   2.521 -0.1129 -0.0280  0.1860
   33phy    C22  878   6.085   0.504   2.624  0.3473 -0.2242  0.7399
   33phy    C21  879   6.052   0.508   2.771  0.5809  0.2456 -0.5838
   33phy    C20  880   6.126   0.631   2.835  0.3097 -0.4641  0.2129
   33phy    C18  881   6.096   0.662   2.985  0.1345  0.3298 -0.5424
   33phy    O01  882   6.128   0.534   3.054  0.4360  0.0668  0.4918
   33phy    H01  883   6.045   0.491   3.053  0.5560 -0.2175  1.8651
   33phy    C19  884   6.217   0.754   3.021  0.3762 -0.2530 -0.0852
   33phy    C13  885   5.942   0.711   3.019 -0.2821 -0.3813  0.4453
   33phy     H3  886   5.871   0.649   2.958 -0.9770  1.0359 -0.2388
   33phy    O33  887   5.926   0.843   2.954 -0.5649  0.4569 -0.1163
   33phy    H1B  888   5.895   0.831   2.866 -4.0278  0.7217  0.9587
   33phy    C12  889   5.890   0.722   3.168 -0.2398 -0.1294  0.3628
   33phy    O11  890   5.924   0.837   3.229 -0.2131 -0.2482 -0.1326
   33phy    H1A  891   5.938   0.898   3.159 -1.6461  0.2111 -0.0497
   34phy    C35  892   4.224   3.641   1.450 -0.0912  0.0303 -0.1434
   34phy    C33  893   4.266   3.506   1.504 -0.0644  0.0679  0.4074
   34phy    C34  894   4.251   3.514   1.652  0.0539  0.0517 -0.1463
   34phy    C32  895   4.179   3.393   1.443 -0.2419 -0.7766 -0.1540
   34phy    C31  896   4.246   3.306   1.334 -0.3234  0.4233  0.1111
   34phy    C30  897   4.168   3.191   1.276  0.0622  0.3168  0.5077
   34phy    C28  898   4.216   3.152   1.131 -0.5608 -0.8895 -0.3969
   34phy    C29  899   4.246   3.001   1.124 -0.1353 -0.1156  0.5710
   34phy    C27  900   4.116   3.194   1.026  0.2470  0.2157 -0.3806
   34phy    C26  901   4.166   3.313   0.944  0.1774  0.3484  0.8458
   34phy    C25  902   4.055   3.348   0.838  0.2389  0.0825 -0.1205
   34phy    C23  903   4.102   3.420   0.708  0.2972 -1.0930 -0.1645
   34phy    C24  904   4.058   3.341   0.586 -0.7988  0.0229 -0.3687
   34phy    C22  905   4.055   3.567   0.703 -0.1585 -0.6123 -0.4211
   34phy    C21  906   4.151   3.673   0.641  0.0730 -0.9273 -1.3584
   34phy    C20  907   4.097   3.817   0.651 -0.4380 -0.2065 -0.4351
   34phy    C18  908   4.204   3.928   0.597  0.2603  0.3053  0.6790
   34phy    O01  909   4.335   3.912   0.655  0.1350 -0.1943  0.7968
   34phy    H01  910   4.352   3.819   0.658 -0.2329 -0.2336  2.8585
   34phy    C19  911   4.144   4.061   0.658  0.2517 -0.0754  0.2758
   34phy    C13  912   4.217   3.925   0.433  0.2657 -0.4095  1.0060
   34phy     H3  913   4.251   3.821   0.410 -0.5922  0.1276 -3.5031
   34phy    O33  914   4.093   3.911   0.357 -0.4979 -0.3751 -0.3500
   34phy    H1B  915   4.060   3.824   0.367 -0.4791 -0.2848  0.5366
   34phy    C12  916   4.338   3.971   0.343 -0.3451  0.0018  0.4797
   34phy    O11  917   4.447   4.019   0.419  0.5378  0.4518 -0.0116
   34phy    H1A  918   4.427   4.007   0.510  3.2212  1.5413  0.8432
   35phy    C35  919   0.991   1.932   1.005 -0.1600  0.1504 -0.1099
   35phy    C33  920   1.036   1.890   1.141 -0.0099  0.1847 -0.1564
   35phy    C34  921   0.927   1.926   1.234 -0.4290 -0.6407 -0.3189
   35phy    C32  922   1.055   1.737   1.148 -0.3918 -0.0808  0.3366
   35phy    C31  923   1.184   1.672   1.087  0.3730 -0.3624 -0.4522
   35phy    C30  924   1.196   1.518   1.091 -0.2817 -0.1475 -0.4071
   35phy    C28  925   1.328   1.461   1.038 -0.1363 -0.0135 -0.0229
   35phy    C29  926   1.401   1.381   1.146  0.6624  0.5375 -0.2574
   35phy    C27  927   1.296   1.381   0.907  0.0831 -0.1248  0.0589
   35phy    C26  928   1.361   1.424   0.781  0.5578 -0.1144  0.7778
   35phy    C25  929   1.363   1.310   0.671  0.5228 -0.2501 -0.3182
   35phy    C23  930   1.445   1.348   0.540  0.7568  0.2690 -0.7301
   35phy    C24  931   1.584   1.313   0.565  0.5323  0.5672  0.0325
   35phy    C22  932   1.390   1.246   0.436  0.2189 -0.0929  0.2960
   35phy    C21  933   1.368   1.295   0.294 -0.7088 -0.0328  0.3788
   35phy    C20  934   1.319   1.183   0.198 -0.4073  0.9411 -0.3662
   35phy    C18  935   1.262   1.215   0.059  0.7278 -0.0759 -0.1543
   35phy    O01  936   1.158   1.312   0.079 -0.5179 -0.2562 -0.1512
   35phy    H01  937   1.106   1.290   0.153 -0.5076  1.5536  0.4275
   35phy    C19  938   1.184   1.087   0.021  0.5245  0.0163 -0.7042
   35phy    C13  939   1.377   1.268  -0.042 -0.3974 -0.3793 -0.5845
   35phy     H3  940   1.414   1.363   0.004  0.6801 -1.4402  0.8244
   35phy    O33  941   1.503   1.206  -0.047  0.1425  0.0135  0.4024
   35phy    H1B  942   1.560   1.223   0.026  1.4208 -0.3531 -0.4661
   35phy    C12  943   1.347   1.342  -0.178  0.1245  0.3419 -0.1503
   35phy    O11  944   1.341   1.257  -0.287 -0.2985 -0.0553 -0.1087
   35phy    H1A  945   1.267   1.199  -0.284  0.8582 -1.5681  0.4374
   36phy    C35  946   2.102   1.587   2.323 -0.1082  0.0756  0.1807
   36phy    C33  947   2.122   1.622   2.173  0.5475  1.0799  0.6475
   36phy    C34  948   2.253   1.553   2.132 -0.2483  0.1177  0.3408
   36phy    C32  949   1.991   1.581   2.093 -0.0349  0.3910 -0.1912
   36phy    C31  950   1.897   1.695   2.068  0.5340 -0.4705 -0.3859
   36phy    C30  951   1.760   1.646   2.010 -0.4872  0.0931 -0.3805
   36phy    C28  952   1.642   1.743   2.019  0.6995  0.1983 -0.5958
   36phy    C29  953   1.565   1.736   1.888  0.9648  0.4437 -0.2061
   36phy    C27  954   1.566   1.731   2.160 -0.1401  0.2635 -0.4227
   36phy    C26  955   1.474   1.841   2.191  0.6401  0.4229  0.2747
   36phy    C25  956   1.376   1.815   2.303 -0.0590  0.5569  0.3244
   36phy    C23  957   1.291   1.930   2.359 -0.4250 -0.5548 -0.0408
   36phy    C24  958   1.161   1.960   2.283 -0.0130  0.4483 -0.1308
   36phy    C22  959   1.260   1.897   2.505  0.4045 -0.2455 -0.5495
   36phy    C21  960   1.218   2.011   2.594  0.8015 -0.2923 -0.3304
   36phy    C20  961   1.256   2.005   2.743 -0.2162  0.4547 -0.2813
   36phy    C18  962   1.210   2.110   2.860 -0.0744  0.4282  0.0359
   36phy    O01  963   1.070   2.122   2.877 -0.4205 -0.5585  0.3361
   36phy    H01  964   1.022   2.128   2.797  0.3993  1.3185 -0.0788
   36phy    C19  965   1.255   2.027   2.980 -0.9677  0.1519 -0.1710
   36phy    C13  966   1.266   2.259   2.845  0.1265 -0.5774  0.3730
   36phy     H3  967   1.376   2.259   2.821  0.0300  1.0673 -0.2124
   36phy    O33  968   1.264   2.326   2.965  0.0515  0.1598 -0.0915
   36phy    H1B  969   1.174   2.326   2.992 -0.1826 -0.5256 -0.8267
   36phy    C12  970   1.214   2.356   2.729  0.1251  0.0415 -0.6316
   36phy    O11  971   1.074   2.372   2.719 -0.0305  0.9841 -0.0427
   36phy    H1A  972   1.043   2.434   2.782 -2.1412  1.0168 -1.0231
   37phy    C35  973   1.217   0.483   1.169  0.2788  0.0628 -0.0580
   37phy    C33  974   1.073   0.493   1.199  0.4015 -0.1849 -0.4906
   37phy    C34  975   0.993   0.361   1.189  0.0680  0.2515  0.1779
   37phy    C32  976   1.056   0.578   1.326 -0.3773  0.3353  0.2158
   37phy    C31  977   0.960   0.696   1.311  0.6511  0.4163  0.0619
   37phy    C30  978   0.906   0.774   1.429 -0.3609  0.8378 -0.7083
   37phy    C28  979   0.810   0.872   1.371  0.0295  0.3215  0.3176
   37phy    C29  980   0.697   0.878   1.467  0.4356  0.3405  0.0811
   37phy    C27  981   0.864   1.013   1.339 -0.3019 -0.0081  0.5306
   37phy    C26  982   0.829   1.048   1.195  0.2342 -0.0289 -0.8205
   37phy    C25  983   0.876   1.184   1.158  0.4729 -0.8385 -0.5213
   37phy    C23  984   0.841   1.237   1.016 -0.7253 -0.1220  0.3414
   37phy    C24  985   0.857   1.389   1.018  0.4152  0.1995 -0.0582
   37phy    C22  986   0.931   1.188   0.900  0.3581 -0.0981  0.0892
   37phy    C21  987   0.868   1.179   0.758 -0.0122  0.0400 -0.2423
   37phy    C20  988   0.976   1.127   0.664  0.2240  0.1301 -0.4287
   37phy    C18  989   0.944   1.116   0.511 -0.3952 -0.3104 -0.0675
   37phy    O01  990   0.816   1.063   0.485  0.2415  0.3768 -0.4511
   37phy    H01  991   0.743   1.115   0.515  0.8949  1.2761 -0.3643
   37phy    C19  992   1.044   1.006   0.468 -0.2723  0.1176 -0.3743
   37phy    C13  993   0.971   1.257   0.431 -0.2037  0.2713 -0.2484
   37phy     H3  994   1.064   1.298   0.477 -0.3828  0.8885 -0.4212
   37phy    O33  995   1.015   1.262   0.295  0.9267  0.6313  0.4329
   37phy    H1B  996   0.946   1.234   0.239 -0.8616  1.3007  2.1775
   37phy    C12  997   0.907   1.397   0.445  0.1110 -0.0187  0.0084
   37phy    O11  998   0.787   1.424   0.380 -0.2229 -0.7237  0.4388
   37phy    H1A  999   0.706   1.388   0.412 -0.8062  0.5095  0.4109
   38phy    C35 1000   0.343   1.160   1.413  0.6953  0.5276 -0.1047
   38phy    C33 1001   0.365   1.158   1.561 -0.0346  0.0980 -0.2181
   38phy    C34 1002   0.302   1.040   1.621 -0.0890 -0.1024  0.0996
   38phy    C32 1003   0.510   1.184   1.604  0.2237  0.0417 -0.1474
   38phy    C31 1004   0.536   1.244   1.749  0.3150 -0.1808  0.0652
   38phy    C30 1005   0.684   1.258   1.789  0.4617 -0.3614  0.4148
   38phy    C28 1006   0.703   1.289   1.939 -0.1202 -0.1433 -0.1415
   38phy    C29 1007   0.835   1.220   1.983  1.1999 -0.0084 -0.3467
   38phy    C27 1008   0.718   1.437   1.959  0.2512 -0.1555 -0.1059
   38phy    C26 1009   0.659   1.486   2.092  0.2932  0.3805 -0.0240
   38phy    C25 1010   0.708   1.630   2.122 -0.2361  0.2367 -0.4697
   38phy    C23 1011   0.716   1.668   2.277 -0.2300  0.0826  0.3148
   38phy    C24 1012   0.806   1.793   2.284  0.0543 -0.1008  0.3880
   38phy    C22 1013   0.576   1.702   2.336 -0.0170 -0.2120  0.2074
   38phy    C21 1014   0.542   1.648   2.475 -0.3111 -0.4518 -0.4427
   38phy    C20 1015   0.408   1.693   2.537  0.2474  0.3104  0.0069
   38phy    C18 1016   0.385   1.701   2.692 -0.0762 -0.6434  0.3819
   38phy    O01 1017   0.497   1.755   2.761 -0.4452  0.2921 -0.4969
   38phy    H01 1018   0.504   1.842   2.725 -2.3870 -0.1178 -2.0701
   38phy    C19 1019   0.269   1.801   2.689 -0.6822  0.2473 -0.3617
   38phy    C13 1020   0.349   1.557   2.766 -0.0162  0.1829 -0.4326
   38phy     H3 1021   0.255   1.513   2.724  0.4310 -0.8801 -0.3575
   38phy    O33 1022   0.314   1.579   2.900 -0.0770 -0.1397  0.2892
   38phy    H1B 1023   0.372   1.641   2.940 -0.2108 -1.1900  2.2493
   38phy    C12 1024   0.462   1.439   2.778  0.0995 -0.0028  0.6803
   38phy    O11 1025   0.420   1.324   2.834 -0.3856  0.2584  0.3564
   38phy    H1A 1026   0.398   1.348   2.922  0.6599  0.5385  0.5490
   39phy    C35 1027   0.243   2.474   1.858  0.5435  0.0314  0.0922
   39phy    C33 1028   0.382   2.451   1.803  0.0044 -0.1354 -0.4616
   39phy    C34 1029   0.382   2.405   1.655  0.0732  0.3364 -0.3790
   39phy    C32 1030   0.468   2.572   1.833 -0.2629  0.3215  0.2741
   39phy    C31 1031   0.596   2.525   1.909 -0.1383 -0.5931 -0.6860
   39phy    C30 1032   0.663   2.649   1.974  0.7194  0.2838  0.1177
   39phy    C28 1033   0.765   2.613   2.079  0.1690 -0.5769  0.3820
   39phy    C29 1034   0.903   2.628   2.021 -0.6081 -0.2249 -0.1299
   39phy    C27 1035   0.737   2.700   2.204 -0.3293 -0.1351 -0.3322
   39phy    C26 1036   0.764   2.624   2.333 -0.3105  0.1444 -0.2728
   39phy    C25 1037   0.726   2.712   2.451  0.6294  0.1236  0.1738
   39phy    C23 1038   0.793   2.680   2.591 -0.0698 -0.1938  0.0371
   39phy    C24 1039   0.932   2.745   2.610 -0.0207 -0.0275 -0.1964
   39phy    C22 1040   0.704   2.731   2.704 -0.2747  0.8938  0.8986
   39phy    C21 1041   0.653   2.624   2.800 -0.4697  0.0933  0.4005
   39phy    C20 1042   0.568   2.692   2.908  0.4471 -0.0018  0.0880
   39phy    C18 1043   0.532   2.626   3.045  0.3350  1.2543 -0.1990
   39phy    O01 1044   0.656   2.582   3.105  0.0182 -0.2912  0.2246
   39phy    H01 1045   0.669   2.630   3.185 -0.0108 -1.0702  0.7113
   39phy    C19 1046   0.490   2.744   3.135  0.3431 -0.0976  0.0151
   39phy    C13 1047   0.438   2.492   3.025 -0.0100  0.6268  0.1436
   39phy     H3 1048   0.476   2.429   2.940 -0.2620  0.3165  0.2559
   39phy    O33 1049   0.317   2.526   2.970 -0.4571 -0.0219  0.4424
   39phy    H1B 1050   0.288   2.455   2.917  5.2163 -0.7359 -2.5331
   39phy    C12 1051   0.418   2.385   3.152 -0.5567 -0.0819 -0.0584
   39phy    O11 1052   0.330   2.281   3.127  0.1706 -0.4645 -0.3933
   39phy    H1A 1053   0.321   2.232   3.207 -0.9911 -2.4353 -1.6585
   40phy    C35 1054   1.458   3.361   1.725 -0.2283 -0.5815 -0.6265
   40phy    C33 1055   1.458   3.428   1.593 -0.1086  0.7621 -0.5823
   40phy    C34 1056   1.347   3.367   1.507 -0.5964  0.4916 -0.2573
   40phy    C32 1057   1.456   3.583   1.600 -0.1093  0.0625  0.5396
   40phy    C31 1058   1.598   3.647   1.606 -0.7557 -0.4521  0.0713
   40phy    C30 1059   1.616   3.800   1.637  0.4442 -0.4297  0.3059
   40phy    C28 1060   1.765   3.851   1.627 -0.0951  0.6467  0.3625
   40phy    C29 1061   1.792   3.919   1.496 -0.3092  0.3664  0.3885
   40phy    C27 1062   1.790   3.962   1.728  0.7955  0.5006  0.2626
   40phy    C26 1063   1.814   3.912   1.870  0.0627 -0.2435  0.1548
   40phy    C25 1064   1.845   4.037   1.957 -0.5673 -0.2212 -0.6130
   40phy    C23 1065   1.881   3.998   2.104  0.1294 -0.3960  0.4243
   40phy    C24 1066   2.039   4.005   2.129  0.5074  0.2046  0.0915
   40phy    C22 1067   1.795   4.103   2.183  0.3799  0.1387 -0.2987
   40phy    C21 1068   1.773   4.069   2.324  0.1780  0.0609  0.7177
   40phy    C20 1069   1.690   4.182   2.379  0.3527  1.2887 -0.1541
   40phy    C18 1070   1.630   4.168   2.529  0.1037 -0.4206 -0.1537
   40phy    O01 1071   1.744   4.148   2.618  0.0942 -0.3657 -0.1400
   40phy    H01 1072   1.721   4.096   2.693 -1.4868  0.7299  0.1878
   40phy    C19 1073   1.583   4.309   2.566  0.4594 -0.5923 -0.3654
   40phy    C13 1074   1.516   4.056   2.559 -0.3252 -0.0671  0.8924
   40phy     H3 1075   1.443   4.059   2.474 -0.2672  0.3370  0.8563
   40phy    O33 1076   1.425   4.083   2.660  0.3554  0.5883 -0.6508
   40phy    H1B 1077   1.373   4.160   2.646 -1.6321 -0.4757  0.4920
   40phy    C12 1078   1.558   3.905   2.574  1.0165 -0.0470  0.1443
   40phy    O11 1079   1.628   3.877   2.691  0.0969  0.2937 -0.6440
   40phy    H1A 1080   1.582   3.909   2.766  0.0556 -1.4669  0.1360
   41phy    C35 1081   0.204   1.581   1.962 -0.1820 -0.1082 -0.5653
   41phy    C33 1082   0.237   1.552   1.816 -0.0534 -0.2639  0.4978
   41phy    C34 1083   0.111   1.505   1.738  0.3884 -0.2938 -0.1587
   41phy    C32 1084   0.302   1.679   1.748  0.1216  0.3901  0.2439
   41phy    C31 1085   0.453   1.702   1.770 -0.2249 -0.3980  0.3408
   41phy    C30 1086   0.511   1.835   1.722 -0.3748  0.4732 -0.3529
   41phy    C28 1087   0.654   1.873   1.766 -0.6759  0.3019  0.0535
   41phy    C29 1088   0.759   1.877   1.651 -0.9579 -0.0163 -0.0520
   41phy    C27 1089   0.653   1.997   1.858 -0.0234  0.2369 -0.2531
   41phy    C26 1090   0.773   2.022   1.958 -0.4266 -0.0543 -0.2362
   41phy    C25 1091   0.770   2.169   2.012 -0.0955  0.5193  0.1729
   41phy    C23 1092   0.860   2.183   2.140 -0.5585 -0.3314  0.3556
   41phy    C24 1093   0.986   2.268   2.113  0.1164  0.1275  0.2126
   41phy    C22 1094   0.782   2.237   2.261 -0.2438  0.3788 -0.1099
   41phy    C21 1095   0.827   2.174   2.393 -0.3549 -0.0049 -0.2166
   41phy    C20 1096   0.757   2.220   2.524 -0.4207 -0.4098  0.0179
   41phy    C18 1097   0.791   2.142   2.649 -0.7234 -0.3244 -0.4041
   41phy    O01 1098   0.933   2.152   2.669 -0.4386 -0.4565  0.1940
   41phy    H01 1099   0.974   2.234   2.649  2.1787 -1.3831  1.2043
   41phy    C19 1100   0.728   2.230   2.766  0.2322  0.3522 -0.0355
   41phy    C13 1101   0.743   1.986   2.645 -0.5983  0.7828 -0.3737
   41phy     H3 1102   0.756   1.948   2.541  1.4280  1.1072 -0.2731
   41phy    O33 1103   0.600   1.976   2.667 -0.3638  0.8480  0.6660
   41phy    H1B 1104   0.554   2.057   2.655 -2.3030 -0.5443 -2.2630
   41phy    C12 1105   0.833   1.876   2.722  0.2792  0.1913 -0.5157
   41phy    O11 1106   0.779   1.748   2.702 -0.3388  0.3737 -0.0718
   41phy    H1A 1107   0.685   1.754   2.705 -0.5302 -1.3324 -1.4550
   42phy    C35 1108   4.676   0.523   1.549  0.4321  0.5681 -0.5614
   42phy    C33 1109   4.596   0.642   1.610 -0.8733  0.0554  0.5407
   42phy    C34 1110   4.476   0.589   1.688 -0.1632  0.4652 -0.8769
   42phy    C32 1111   4.691   0.741   1.680  0.2974  0.4499 -1.1135
   42phy    C31 1112   4.656   0.883   1.651 -0.1746  0.0212 -0.2087
   42phy    C30 1113   4.758   0.990   1.696 -0.0010  0.4922 -0.5875
   42phy    C28 1114   4.738   1.138   1.659 -0.4069 -0.3637  0.0555
   42phy    C29 1115   4.759   1.216   1.786 -0.1280 -0.1460  0.1045
   42phy    C27 1116   4.842   1.187   1.557  0.8475  0.0230  0.0978
   42phy    C26 1117   4.815   1.166   1.410  0.5174  0.0594  0.6062
   42phy    C25 1118   4.942   1.202   1.327 -0.1561  0.4258  0.7252
   42phy    C23 1119   4.922   1.197   1.175  0.1854  0.3022  0.0710
   42phy    C24 1120   4.920   1.342   1.124 -0.0006  0.3307 -0.4022
   42phy    C22 1121   5.050   1.128   1.124  0.7221  0.5249  0.3866
   42phy    C21 1122   5.036   1.072   0.980 -0.4270 -0.1840 -0.4480
   42phy    C20 1123   5.153   0.975   0.935 -0.5666 -0.4367 -0.6421
   42phy    C18 1124   5.151   0.893   0.803  0.3602  0.2016 -0.0607
   42phy    O01 1125   5.051   0.789   0.832 -0.0514 -0.2354  0.3027
   42phy    H01 1126   5.050   0.765   0.922 -1.1692 -0.2866  0.2930
   42phy    C19 1127   5.293   0.831   0.808  0.1568 -0.9821  0.3175
   42phy    C13 1128   5.126   0.982   0.675 -0.4968  0.1668 -0.1438
   42phy     H3 1129   5.025   1.029   0.692 -0.1229  1.3292 -0.9916
   42phy    O33 1130   5.200   1.102   0.664 -0.0155 -0.0054  0.0776
   42phy    H1B 1131   5.185   1.163   0.734 -1.2969 -0.6769  0.4145
   42phy    C12 1132   5.065   0.940   0.537 -0.4649  0.2094 -0.7214
   42phy    O11 1133   5.150   0.911   0.427  0.3358 -0.0066 -0.8997
   42phy    H1A 1134   5.095   0.896   0.353  0.0757 -0.1129 -0.6861
   43phy    C35 1135   4.980   0.546   2.055 -0.1203 -0.3493 -0.1581
   43phy    C33 1136   5.124   0.517   2.028 -0.6276 -0.3655  0.2139
   43phy    C34 1137   5.148   0.373   1.987  0.2652  0.0298 -0.5254
   43phy    C32 1138   5.201   0.613   1.932  0.1677  0.0065 -0.2368
   43phy    C31 1139   5.322   0.675   2.002  0.9154  0.0189 -0.0067
   43phy    C30 1140   5.398   0.773   1.913  0.7609 -0.2408 -0.0057
   43phy    C28 1141   5.505   0.849   1.987 -0.0227 -0.2173  0.4772
   43phy    C29 1142   5.637   0.847   1.911 -0.4810 -0.2444  0.2292
   43phy    C27 1143   5.442   0.987   2.022  0.1305 -0.2818 -0.3951
   43phy    C26 1144   5.495   1.043   2.155 -0.2608  0.1511 -0.2706
   43phy    C25 1145   5.406   1.149   2.208 -0.6178  0.0030 -0.2544
   43phy    C23 1146   5.471   1.204   2.338  0.2092 -0.0425  0.2449
   43phy    C24 1147   5.485   1.349   2.322 -0.5581 -0.3245  0.3620
   43phy    C22 1148   5.391   1.172   2.469 -0.2578 -0.3732  0.2789
   43phy    C21 1149   5.477   1.081   2.557 -0.0239  0.0234 -0.5854
   43phy    C20 1150   5.423   1.036   2.692  0.0493 -0.5818  0.0213
   43phy    C18 1151   5.527   0.978   2.805  0.1827 -0.2164 -0.3627
   43phy    O01 1152   5.615   1.084   2.845  0.3589  0.6784  0.2004
   43phy    H01 1153   5.569   1.166   2.842  0.3862  0.6827 -0.1012
   43phy    C19 1154   5.426   0.972   2.925 -0.1284  0.3472  0.0472
   43phy    C13 1155   5.615   0.844   2.791 -0.3390  1.6208 -0.2862
   43phy     H3 1156   5.550   0.761   2.755 -1.6087  1.0749  2.9617
   43phy    O33 1157   5.659   0.785   2.910 -0.2669 -0.1359 -0.1121
   43phy    H1B 1158   5.625   0.840   2.978  0.5077 -1.8272  1.7401
   43phy    C12 1159   5.729   0.849   2.690 -0.0945  0.5149  0.6976
   43phy    O11 1160   5.823   0.953   2.698  0.4971 -0.2178  0.1714
   43phy    H1A 1161   5.774   1.032   2.686  2.3419  1.0228  0.3341
   44phy    C35 1162   1.403   1.894   0.691 -0.0339  0.4715  0.1078
   44phy    C33 1163   1.326   1.797   0.598  0.2924  0.0235 -0.4018
   44phy    C34 1164   1.179   1.764   0.644 -0.4754  0.3159 -0.1126
   44phy    C32 1165   1.316   1.853   0.458  0.1800  0.0490  0.1843
   44phy    C31 1166   1.405   1.772   0.360 -0.4625  0.2898 -0.1885
   44phy    C30 1167   1.391   1.818   0.217  0.5631 -0.0511 -0.1132
   44phy    C28 1168   1.448   1.722   0.111 -0.1368 -0.5131 -0.0179
   44phy    C29 1169   1.332   1.638   0.051 -0.0393 -0.2650 -0.3772
   44phy    C27 1170   1.524   1.801  -0.001 -0.2127  0.0346  0.4647
   44phy    C26 1171   1.675   1.826   0.016 -0.0885  0.2392  0.1351
   44phy    C25 1172   1.739   1.916  -0.085 -0.1319 -0.0034 -0.0508
   44phy    C23 1173   1.887   1.945  -0.075 -0.0200  0.4247  0.0085
   44phy    C24 1174   1.938   1.915  -0.216  0.0251  0.4567  0.6389
   44phy    C22 1175   1.919   2.099  -0.051  0.0167 -0.5678  0.2441
   44phy    C21 1176   1.942   2.143   0.095 -0.2622 -0.3423 -0.1957
   44phy    C20 1177   1.965   2.291   0.123 -0.0474 -0.0537  0.1588
   44phy    C18 1178   2.006   2.340   0.269  0.0643  0.1164 -0.1571
   44phy    O01 1179   1.920   2.269   0.358  0.2113 -0.1461 -0.0075
   44phy    H01 1180   1.839   2.255   0.313  0.2726  1.9192 -0.8965
   44phy    C19 1181   1.959   2.486   0.272 -0.2523  0.2642 -0.2182
   44phy    C13 1182   2.153   2.312   0.317 -0.0428  0.2289 -0.2450
   44phy     H3 1183   2.154   2.202   0.338  0.7589  0.3828  0.6219
   44phy    O33 1184   2.254   2.312   0.215 -0.6884 -0.3580  0.3069
   44phy    H1B 1185   2.219   2.257   0.148 -1.3386 -0.0160  0.3586
   44phy    C12 1186   2.209   2.330   0.469 -0.6745  0.5216  0.2327
   44phy    O11 1187   2.262   2.453   0.519 -0.1448  0.1169  0.7143
   44phy    H1A 1188   2.184   2.493   0.553 -0.9292 -0.9372  0.2251
   45phy    C35 1189   1.679   3.015   1.493 -0.3441 -0.2712 -0.2184
   45phy    C33 1190   1.577   2.908   1.458  0.1479 -0.6401 -0.2034
   45phy    C34 1191   1.589   2.877   1.313 -0.1586 -0.1950  0.2904
   45phy    C32 1192   1.585   2.779   1.537 -1.3100  0.0142 -0.4580
   45phy    C31 1193   1.473   2.763   1.634  0.0483  0.4057  0.3732
   45phy    C30 1194   1.458   2.644   1.732 -0.0365  0.1777  0.2275
   45phy    C28 1195   1.313   2.640   1.793  0.1497  0.0667 -0.3021
   45phy    C29 1196   1.208   2.582   1.695 -0.0885 -0.0066  0.2307
   45phy    C27 1197   1.298   2.547   1.917 -0.1718  0.3273  0.1118
   45phy    C26 1198   1.348   2.583   2.060  0.2842 -0.2424 -0.7816
   45phy    C25 1199   1.283   2.496   2.170 -0.5810 -0.0259  0.3172
   45phy    C23 1200   1.329   2.538   2.309 -0.5493  0.0791 -0.2165
   45phy    C24 1201   1.218   2.601   2.395 -0.3784 -0.5818  0.0001
   45phy    C22 1202   1.388   2.415   2.384  0.2033 -0.5916  0.2408
   45phy    C21 1203   1.517   2.444   2.463  0.6572 -0.3813 -0.3881
   45phy    C20 1204   1.571   2.314   2.535  0.2695  0.1147 -0.6006
   45phy    C18 1205   1.672   2.323   2.660 -0.1953 -0.2326  0.8180
   45phy    O01 1206   1.608   2.416   2.749  0.2295  0.1153  0.0698
   45phy    H01 1207   1.572   2.485   2.698  3.4859  0.8159 -1.5105
   45phy    C19 1208   1.649   2.183   2.732 -0.0740 -0.1400  0.0959
   45phy    C13 1209   1.828   2.353   2.643 -0.2458 -0.4203  0.4624
   45phy     H3 1210   1.875   2.288   2.564 -0.9244  0.5632 -0.8053
   45phy    O33 1211   1.904   2.315   2.763 -0.1757 -0.6405 -0.0685
   45phy    H1B 1212   1.891   2.381   2.828 -0.1058 -0.2648 -0.4322
   45phy    C12 1213   1.867   2.500   2.598  0.1495  0.0292 -0.1044
   45phy    O11 1214   1.842   2.608   2.683 -0.1881 -0.7112 -0.1683
   45phy    H1A 1215   1.749   2.618   2.684 -0.2677 -1.2832 -0.8588
   46phy    C35 1216   2.866   3.202   2.145 -0.2195  0.0429 -0.1312
   46phy    C33 1217   2.738   3.207   2.071  0.1046  0.0858  0.8033
   46phy    C34 1218   2.758   3.130   1.942  0.2963 -0.4301 -0.1072
   46phy    C32 1219   2.625   3.169   2.167 -0.3101 -0.1796 -0.1814
   46phy    C31 1220   2.482   3.188   2.126  1.1261  0.5106 -0.1508
   46phy    C30 1221   2.383   3.111   2.217  0.2058  0.8940 -0.2766
   46phy    C28 1222   2.234   3.121   2.175  0.4026  0.1000 -0.5404
   46phy    C29 1223   2.196   3.059   2.038 -0.0008  0.0435  0.0302
   46phy    C27 1224   2.155   3.057   2.292 -0.3915  0.2493  0.1597
   46phy    C26 1225   2.017   3.113   2.325 -0.1876 -0.0897  0.7204
   46phy    C25 1226   1.972   3.043   2.448 -0.1454 -0.5589 -0.0036
   46phy    C23 1227   1.839   3.097   2.503  0.2763  0.4431 -0.6250
   46phy    C24 1228   1.732   2.990   2.503 -0.4552  0.1340  0.2480
   46phy    C22 1229   1.854   3.155   2.645 -0.2705  0.5348  0.3667
   46phy    C21 1230   1.741   3.221   2.725  0.5756 -0.0046  0.2584
   46phy    C20 1231   1.792   3.324   2.818 -0.7374  0.0626  0.9467
   46phy    C18 1232   1.686   3.412   2.889 -0.9073 -0.0335 -0.0517
   46phy    O01 1233   1.584   3.324   2.950  0.3484  0.5157  0.3193
   46phy    H01 1234   1.528   3.383   2.997  1.1637  0.9552  0.7649
   46phy    C19 1235   1.759   3.474   3.012 -0.0157 -0.1592  0.0120
   46phy    C13 1236   1.604   3.510   2.789 -0.5940  0.4115  0.8257
   46phy     H3 1237   1.570   3.455   2.697  1.2243 -0.3921  0.5889
   46phy    O33 1238   1.692   3.609   2.737 -0.3436 -0.0596  0.1069
   46phy    H1B 1239   1.650   3.691   2.718 -1.2654  0.0751  2.3762
   46phy    C12 1240   1.466   3.577   2.840  0.1737  0.2063  0.0835
   46phy    O11 1241   1.393   3.499   2.934  0.3831  0.2025  0.1895
   46phy    H1A 1242   1.309   3.540   2.947 -0.6182 -1.3476 -1.0784
   47phy    C35 1243   0.957   2.555   1.261 -0.5216  0.0328  0.1758
   47phy    C33 1244   0.841   2.527   1.347 -0.1977  0.2909 -0.3996
   47phy    C34 1245   0.884   2.421   1.452 -0.3808 -0.0080 -0.3509
   47phy    C32 1246   0.785   2.662   1.395 -0.4997  0.2730  0.1787
   47phy    C31 1247   0.635   2.676   1.405  0.4376 -0.2083 -0.1315
   47phy    C30 1248   0.589   2.790   1.494  0.1809 -0.1636  0.0330
   47phy    C28 1249   0.435   2.817   1.496  0.3803  0.0219  0.5837
   47phy    C29 1250   0.401   2.895   1.614 -0.5217 -0.0705  0.3418
   47phy    C27 1251   0.382   2.900   1.374 -0.0259  0.3813 -0.1607
   47phy    C26 1252   0.258   2.848   1.297 -0.2897 -0.1960 -0.2262
   47phy    C25 1253   0.228   2.938   1.180  0.1255 -0.2665 -0.0297
   47phy    C23 1254   0.096   2.916   1.114  0.0419  0.2440 -0.0833
   47phy    C24 1255  -0.006   3.024   1.165 -0.2903  0.6365 -0.2488
   47phy    C22 1256   0.120   2.926   0.959  0.0770 -0.1115 -0.3373
   47phy    C21 1257   0.010   2.863   0.878 -0.4743  0.3570 -0.0548
   47phy    C20 1258   0.050   2.868   0.726 -0.1942  0.3127  0.6824
   47phy    C18 1259  -0.033   2.800   0.613  0.2316 -0.1705 -0.2606
   47phy    O01 1260  -0.044   2.657   0.645 -0.8123 -0.0582  0.5339
   47phy    H01 1261  -0.061   2.642   0.736  1.0695 -2.0004  0.6494
   47phy    C19 1262   0.053   2.815   0.485 -0.2014 -0.2721 -0.1472
   47phy    C13 1263  -0.181   2.860   0.592  0.2367  0.2704 -0.5629
   47phy     H3 1264  -0.237   2.824   0.682  0.6849 -1.7178 -1.0284
   47phy    O33 1265  -0.206   2.995   0.614  0.1241 -0.3836 -0.3188
   47phy    H1B 1266  -0.297   3.010   0.595 -0.3277 -1.6854  0.6428
   47phy    C12 1267  -0.303   2.785   0.517  0.1391 -0.0949  0.6487
   47phy    O11 1268  -0.272   2.652   0.483 -0.0776  0.1343  0.4887
   47phy    H1A 1269  -0.195   2.634   0.533  1.5425 -0.3963 -2.0139
   48phy    C35 1270   1.462   3.197   2.265 -0.1669  0.1926  0.3218
   48phy    C33 1271   1.473   3.086   2.162 -0.6545 -0.1407 -0.3491
   48phy    C34 1272   1.349   3.077   2.083 -0.1446 -0.6849 -0.2000
   48phy    C32 1273   1.616   3.086   2.101  0.3324  0.6176 -0.1555
   48phy    C31 1274   1.661   2.941   2.081  0.7392  0.2181  0.4052
   48phy    C30 1275   1.801   2.937   2.029 -0.3871 -0.0908 -0.5415
   48phy    C28 1276   1.838   2.784   2.018  0.0512  0.2949 -0.0363
   48phy    C29 1277   1.851   2.747   1.871 -0.2936 -0.7897 -0.1448
   48phy    C27 1278   1.951   2.736   2.112 -0.4764  0.5973 -0.3812
   48phy    C26 1279   1.963   2.591   2.159  0.0821 -1.0593 -0.5389
   48phy    C25 1280   2.099   2.577   2.230  0.4715 -0.3098  0.2654
   48phy    C23 1281   2.133   2.438   2.288  0.0316 -0.1031 -0.4181
   48phy    C24 1282   2.186   2.337   2.185 -0.0788  0.2883 -0.2318
   48phy    C22 1283   2.243   2.472   2.387 -0.2398  0.2621  0.4457
   48phy    C21 1284   2.225   2.407   2.523  0.1180 -0.5922  0.6346
   48phy    C20 1285   2.339   2.449   2.614  0.2473 -0.2946  0.3921
   48phy    C18 1286   2.349   2.410   2.762  0.6927 -0.0737 -0.3150
   48phy    O01 1287   2.335   2.268   2.770  0.1624 -0.4823  0.1866
   48phy    H01 1288   2.365   2.234   2.852 -0.0927  0.4317  0.6815
   48phy    C19 1289   2.499   2.436   2.800 -0.2293  0.3124 -0.1754
   48phy    C13 1290   2.234   2.490   2.850  0.1522 -0.0346 -0.1256
   48phy     H3 1291   2.145   2.512   2.787  1.1175  1.1475 -1.1304
   48phy    O33 1292   2.288   2.626   2.870  0.4346 -0.0664  0.0324
   48phy    H1B 1293   2.223   2.693   2.863 -0.0358 -0.3139  1.6682
   48phy    C12 1294   2.190   2.439   2.989  0.1075  0.5961 -0.5733
   48phy    O11 1295   2.137   2.310   3.004  0.0434 -0.1262  0.0887
   48phy    H1A 1296   2.211   2.253   2.990  0.8161  1.2616 -1.9588
   49phy    C35 1297   1.125   1.929   1.821  0.4612  0.4606  0.2688
   49phy    C33 1298   1.236   2.021   1.769 -0.0026  0.8514  0.2637
   49phy    C34 1299   1.191   2.091   1.637  0.3370  0.5773 -0.3063
   49phy    C32 1300   1.306   2.109   1.873  0.3086 -0.3859  0.2987
   49phy    C31 1301   1.453   2.139   1.841 -0.4917 -0.0078 -0.4044
   49phy    C30 1302   1.519   2.216   1.961 -0.2172 -0.1226 -0.1110
   49phy    C28 1303   1.675   2.233   1.953  0.4825 -0.0521 -0.0672
   49phy    C29 1304   1.692   2.378   1.892  0.1282 -0.0515  0.3160
   49phy    C27 1305   1.746   2.241   2.088 -0.3016 -0.1189  0.1994
   49phy    C26 1306   1.808   2.115   2.144 -0.2323 -0.0628 -0.0911
   49phy    C25 1307   1.797   2.109   2.300 -0.1412 -0.3954  0.0281
   49phy    C23 1308   1.885   1.989   2.351  0.4145  0.7659 -0.3711
   49phy    C24 1309   2.022   2.035   2.401  0.1414  0.2593 -0.1260
   49phy    C22 1310   1.815   1.938   2.484  0.1223  0.4069  0.5901
   49phy    C21 1311   1.816   1.791   2.521  0.4003  0.5520  0.5262
   49phy    C20 1312   1.696   1.769   2.609  0.4049 -0.3092 -0.2709
   49phy    C18 1313   1.657   1.636   2.683 -0.4996 -0.5825 -0.0458
   49phy    O01 1314   1.753   1.608   2.786 -0.2761 -0.0587 -0.3335
   49phy    H01 1315   1.837   1.595   2.746 -0.7494  0.5738 -1.5681
   49phy    C19 1316   1.533   1.692   2.762  0.3130  0.1641  0.0874
   49phy    C13 1317   1.617   1.510   2.586  0.5146 -0.1547 -0.0002
   49phy     H3 1318   1.537   1.540   2.514  0.5602 -0.6659 -0.2728
   49phy    O33 1319   1.552   1.404   2.660  0.2637  0.2930 -0.3355
   49phy    H1B 1320   1.610   1.375   2.728 -1.7556  0.6488  1.6675
   49phy    C12 1321   1.737   1.447   2.499 -0.0620 -0.3663  0.2826
   49phy    O11 1322   1.836   1.362   2.564  0.4669  0.6747 -0.2194
   49phy    H1A 1323   1.899   1.423   2.599 -1.3103  2.0027  0.8769
   50phy    C35 1324   0.830   1.840   0.528 -0.3532  0.0422 -0.1070
   50phy    C33 1325   0.740   1.961   0.531  0.0422 -0.2625 -0.3194
   50phy    C34 1326   0.593   1.917   0.518 -0.0161 -0.3263  0.3571
   50phy    C32 1327   0.767   2.040   0.663 -0.9112  0.0989 -0.4552
   50phy    C31 1328   0.730   2.192   0.667 -0.4163 -0.0219 -0.1260
   50phy    C30 1329   0.770   2.271   0.799 -0.2473  0.3297  0.1363
   50phy    C28 1330   0.761   2.423   0.798 -0.1073  0.0593 -0.3685
   50phy    C29 1331   0.706   2.479   0.928 -0.5054  0.2793  0.3525
   50phy    C27 1332   0.902   2.474   0.760 -0.3023  0.2760  0.3669
   50phy    C26 1333   0.920   2.594   0.669  0.0907 -0.1037  0.3031
   50phy    C25 1334   1.050   2.629   0.610 -0.3154  0.0284 -0.1217
   50phy    C23 1335   1.046   2.744   0.513 -0.2958 -0.3566 -1.0835
   50phy    C24 1336   1.064   2.880   0.575 -0.0520  0.0533 -0.3773
   50phy    C22 1337   1.154   2.737   0.407 -0.0865  0.0400 -0.2451
   50phy    C21 1338   1.107   2.678   0.275  0.3693  0.3857  0.2400
   50phy    C20 1339   1.226   2.668   0.177 -0.2938  0.2913  0.0679
   50phy    C18 1340   1.207   2.612   0.028  0.3622 -0.1735  0.0296
   50phy    O01 1341   1.162   2.474   0.041  0.4257  0.5667 -0.0006
   50phy    H01 1342   1.227   2.430   0.092 -1.3069 -0.2122  1.6806
   50phy    C19 1343   1.352   2.609  -0.033  0.0369 -0.2551 -0.1604
   50phy    C13 1344   1.099   2.686  -0.071  0.1299  0.3385 -0.2417
   50phy     H3 1345   1.003   2.670  -0.015  0.1947  2.3467  0.5296
   50phy    O33 1346   1.089   2.823  -0.066  0.0630  0.2194 -0.7671
   50phy    H1B 1347   1.137   2.858  -0.140 -0.7667 -1.7513 -2.3325
   50phy    C12 1348   1.029   2.640  -0.200  0.2788  0.4354  0.2261
   50phy    O11 1349   0.992   2.504  -0.214  0.3038 -0.6939 -0.1963
   50phy    H1A 1350   0.961   2.484  -0.128 -2.8043  0.1877 -0.9594
   51phy    C35 1351   1.689   1.746   1.367  0.1963 -0.4412 -0.0826
   51phy    C33 1352   1.550   1.814   1.364 -0.0870 -0.9231 -0.3236
   51phy    C34 1353   1.445   1.740   1.452  0.4312  0.1154 -0.3595
   51phy    C32 1354   1.571   1.967   1.385  0.0325  0.3218 -0.2382
   51phy    C31 1355   1.449   2.051   1.335  0.5511  0.4647 -0.1436
   51phy    C30 1356   1.490   2.205   1.346 -0.3528 -0.2496 -0.2611
   51phy    C28 1357   1.387   2.313   1.312  0.0144 -1.0807 -0.3117
   51phy    C29 1358   1.403   2.441   1.389 -0.0799  0.1898 -0.4166
   51phy    C27 1359   1.384   2.365   1.168  0.1254  0.0465  0.4232
   51phy    C26 1360   1.337   2.272   1.050 -1.1043 -0.2864  0.0214
   51phy    C25 1361   1.312   2.352   0.920 -0.3107 -0.1715 -0.2677
   51phy    C23 1362   1.296   2.268   0.791 -0.3784  1.2593 -0.1251
   51phy    C24 1363   1.151   2.210   0.775 -0.0753 -0.1983 -0.0863
   51phy    C22 1364   1.321   2.361   0.670 -0.9489  0.0337  0.0342
   51phy    C21 1365   1.390   2.301   0.542  0.1073  0.4330  0.2575
   51phy    C20 1366   1.461   2.403   0.456  0.5089 -0.1347 -0.6029
   51phy    C18 1367   1.534   2.369   0.322 -0.0284 -0.6069 -0.5911
   51phy    O01 1368   1.649   2.286   0.355 -0.1913 -0.0242 -0.0235
   51phy    H01 1369   1.684   2.311   0.438  0.6391  0.4707 -0.5101
   51phy    C19 1370   1.588   2.505   0.288 -0.6273 -0.3425  0.6522
   51phy    C13 1371   1.453   2.293   0.205  0.3240  0.1913 -0.7579
   51phy     H3 1372   1.433   2.191   0.246 -0.3317 -0.3729 -2.3884
   51phy    O33 1373   1.317   2.337   0.192 -0.1600 -0.2473 -0.1404
   51phy    H1B 1374   1.264   2.265   0.164 -0.3118  0.4269 -1.7219
   51phy    C12 1375   1.517   2.221   0.080 -0.4983 -0.0985 -0.1263
   51phy    O11 1376   1.519   2.291  -0.039 -0.4343 -0.5993  0.0374
   51phy    H1A 1377   1.434   2.324  -0.060  0.1951  1.3012  0.3001
   52phy    C35 1378   1.254   0.953   0.800 -0.5413  0.0518 -0.1194
   52phy    C33 1379   1.314   0.886   0.924 -0.5605  0.3599  0.3388
   52phy    C34 1380   1.222   0.765   0.945 -0.5166  0.4122 -0.1260
   52phy    C32 1381   1.448   0.823   0.885 -0.2407 -0.2923  0.2263
   52phy    C31 1382   1.563   0.903   0.941  0.3019 -0.1098 -0.0833
   52phy    C30 1383   1.692   0.827   0.924  0.5585 -0.0492  0.3492
   52phy    C28 1384   1.806   0.921   0.969  0.2297 -0.1477  0.1957
   52phy    C29 1385   1.863   0.886   1.104  0.0557 -0.4350 -0.2856
   52phy    C27 1386   1.921   0.934   0.868  0.2814  0.2094  0.0173
   52phy    C26 1387   1.929   1.064   0.784 -0.6088  0.0635 -0.9230
   52phy    C25 1388   2.023   1.059   0.664  0.1462  0.1455 -0.0973
   52phy    C23 1389   2.045   1.194   0.590 -0.0764 -0.2177  0.0527
   52phy    C24 1390   2.185   1.247   0.620 -0.3793  0.5434 -0.2776
   52phy    C22 1391   2.047   1.155   0.442  0.7345 -0.2636  0.5844
   52phy    C21 1392   1.931   1.222   0.365  0.0932 -0.0275 -0.5864
   52phy    C20 1393   1.924   1.174   0.225  0.0321 -0.1607  0.1762
   52phy    C18 1394   1.830   1.218   0.113 -0.2302  0.3178 -0.1097
   52phy    O01 1395   1.698   1.208   0.176 -0.1671  0.4503 -0.3532
   52phy    H01 1396   1.708   1.138   0.238  0.1595  1.2291  0.4930
   52phy    C19 1397   1.845   1.104   0.010 -0.1508  0.4257  0.3331
   52phy    C13 1398   1.855   1.365   0.048 -0.0295 -0.1957  0.7661
   52phy     H3 1399   1.848   1.437   0.134  1.8694  1.9388 -0.7204
   52phy    O33 1400   1.985   1.405   0.003 -0.2954 -0.5515  0.0689
   52phy    H1B 1401   2.000   1.370  -0.082 -0.5006 -0.9879  0.2079
   52phy    C12 1402   1.746   1.447  -0.020 -0.2252 -0.0281 -0.2163
   52phy    O11 1403   1.743   1.434  -0.160  0.1774  0.0551  0.4089
   52phy    H1A 1404   1.771   1.516  -0.196 -0.5013  0.8311  1.6038
   53phy    C35 1405   0.909   3.834   1.035  0.4781 -0.8995 -0.0322
   53phy    C33 1406   0.844   3.704   1.002  0.2211  0.1949 -0.2374
   53phy    C34 1407   0.696   3.723   1.023  0.0579  1.1940 -1.1630
   53phy    C32 1408   0.861   3.663   0.858  0.4270 -0.3693  0.0540
   53phy    C31 1409   0.897   3.521   0.822 -0.1798  0.4974 -0.1341
   53phy    C30 1410   0.922   3.498   0.672 -0.9525  0.5309 -0.7932
   53phy    C28 1411   0.970   3.352   0.642 -0.7231 -0.4937  0.5178
   53phy    C29 1412   0.851   3.255   0.619  0.4295  0.0112  0.0812
   53phy    C27 1413   1.053   3.347   0.512 -0.7318 -0.2974 -0.0026
   53phy    C26 1414   1.208   3.380   0.525 -0.3407  0.2048  0.2512
   53phy    C25 1415   1.286   3.412   0.392  0.1335 -0.5653 -0.4647
   53phy    C23 1416   1.429   3.462   0.410  0.3383  0.3322  0.1389
   53phy    C24 1417   1.523   3.350   0.455 -0.0438 -0.1124 -0.0819
   53phy    C22 1418   1.474   3.514   0.275 -0.0231 -0.2590  0.2002
   53phy    C21 1419   1.562   3.636   0.272  0.0997 -0.5388  0.6028
   53phy    C20 1420   1.610   3.675   0.127 -0.4571  0.0866 -0.4082
   53phy    C18 1421   1.693   3.806   0.109  0.1178  0.3054  0.0790
   53phy    O01 1422   1.623   3.911   0.185 -0.1132  0.2558 -0.3471
   53phy    H01 1423   1.535   3.922   0.156 -1.3959  1.3768  3.3772
   53phy    C19 1424   1.689   3.843  -0.039 -0.4734 -0.1103 -0.7202
   53phy    C13 1425   1.850   3.804   0.166 -0.3068 -0.5275  0.3431
   53phy     H3 1426   1.836   3.828   0.274  1.5569  2.4402  0.0168
   53phy    O33 1427   1.906   3.671   0.184  0.4397 -0.5082  0.1502
   53phy    H1B 1428   1.895   3.637   0.271 -0.4650  1.7597  0.9733
   53phy    C12 1429   1.964   3.910   0.174  0.3892  0.2647 -0.0805
   53phy    O11 1430   2.037   3.946   0.058  0.1347  0.1698  0.9311
   53phy    H1A 1431   2.022   3.877  -0.004 -1.8284 -0.4198  1.9938
   54phy    C35 1432   3.633   3.072   1.646  0.0293 -0.0664  0.4591
   54phy    C33 1433   3.587   2.958   1.556  0.3879 -0.2322  1.1444
   54phy    C34 1434   3.618   2.821   1.620  0.0872 -0.3238 -0.2793
   54phy    C32 1435   3.444   2.975   1.511  1.1236  0.4392  0.0493
   54phy    C31 1436   3.425   2.908   1.369  0.0809 -0.5074 -0.4494
   54phy    C30 1437   3.278   2.915   1.335  0.6680 -0.6665 -0.2396
   54phy    C28 1438   3.209   2.814   1.239 -0.0396 -0.7254 -0.1728
   54phy    C29 1439   3.157   2.691   1.317  0.0166 -0.3277 -0.4324
   54phy    C27 1440   3.085   2.878   1.168 -0.3167 -0.3662  0.6006
   54phy    C26 1441   3.059   2.836   1.025 -0.2670 -0.2822  0.2821
   54phy    C25 1442   2.917   2.877   0.972 -0.6063  0.4979  0.2670
   54phy    C23 1443   2.878   2.830   0.831 -0.2316  0.6104 -0.1141
   54phy    C24 1444   2.807   2.694   0.837 -0.0099  0.2600 -0.1829
   54phy    C22 1445   2.792   2.947   0.770  0.1067 -0.9900 -0.6878
   54phy    C21 1446   2.795   2.953   0.617  0.2444 -0.2412 -0.1366
   54phy    C20 1447   2.699   3.053   0.546  0.9114  1.1080  0.0364
   54phy    C18 1448   2.691   3.030   0.385  0.1807 -0.0759  0.4446
   54phy    O01 1449   2.823   3.037   0.330 -0.1027  0.4313  0.7931
   54phy    H01 1450   2.877   2.961   0.331 -0.1372  0.2743 -1.9054
   54phy    C19 1451   2.620   3.158   0.335  0.7255  0.2921  0.3778
   54phy    C13 1452   2.616   2.895   0.338  0.1978 -0.9307 -0.4118
   54phy     H3 1453   2.683   2.817   0.382  0.5538 -0.6673 -0.4875
   54phy    O33 1454   2.494   2.864   0.415  0.4402 -0.1146 -0.4024
   54phy    H1B 1455   2.477   2.772   0.413 -2.0301  0.3023 -0.8571
   54phy    C12 1456   2.630   2.832   0.195 -0.1523 -0.0620  0.5455
   54phy    O11 1457   2.548   2.876   0.091  0.1360  0.5440  0.2956
   54phy    H1A 1458   2.535   2.805   0.031 -0.8453  1.1985 -0.2982
   55phy    C35 1459   0.432   4.191   1.971 -0.2206 -0.0819 -0.5054
   55phy    C33 1460   0.408   4.158   1.828  0.6483 -0.6197  0.4066
   55phy    C34 1461   0.498   4.050   1.783 -0.3701  0.2506 -0.2462
   55phy    C32 1462   0.254   4.128   1.819 -0.0244  0.2629  0.0873
   55phy    C31 1463   0.191   4.102   1.677  0.0191  0.0446 -0.4799
   55phy    C30 1464   0.045   4.064   1.668 -0.0922 -0.7428 -0.2020
   55phy    C28 1465  -0.008   4.035   1.530 -0.4285  0.1928 -0.9128
   55phy    C29 1466  -0.033   3.883   1.536  0.3531  0.0102 -0.6862
   55phy    C27 1467  -0.129   4.128   1.506  0.3752  0.3072  0.8446
   55phy    C26 1468  -0.177   4.131   1.361 -0.3995 -0.3793  0.1589
   55phy    C25 1469  -0.285   4.236   1.344 -0.5584 -0.4049 -0.3825
   55phy    C23 1470  -0.382   4.219   1.222  0.4356 -0.3654  0.1950
   55phy    C24 1471  -0.522   4.244   1.268  0.5044 -0.0792  0.4529
   55phy    C22 1472  -0.340   4.311   1.093  0.0815  0.2716 -0.2432
   55phy    C21 1473  -0.383   4.254   0.958  0.5046  0.9055 -0.0228
   55phy    C20 1474  -0.309   4.328   0.850 -0.1873 -0.1053 -0.0923
   55phy    C18 1475  -0.324   4.336   0.690  0.4173 -0.2653  0.0959
   55phy    O01 1476  -0.353   4.204   0.650  0.4033  0.1425 -0.1519
   55phy    H01 1477  -0.435   4.165   0.673  0.0944 -0.2792 -1.8146
   55phy    C19 1478  -0.190   4.396   0.638 -0.2581 -0.7000 -0.4858
   55phy    C13 1479  -0.446   4.428   0.641 -0.1888  0.4535  0.9249
   55phy     H3 1480  -0.535   4.392   0.699 -1.1482 -0.1164 -0.8384
   55phy    O33 1481  -0.452   4.558   0.686 -0.6127  0.3985 -0.4368
   55phy    H1B 1482  -0.425   4.605   0.609  0.7500 -0.7651 -0.7113
   55phy    C12 1483  -0.526   4.415   0.501  0.1096  0.2612 -0.0748
   55phy    O11 1484  -0.490   4.490   0.389  0.3986 -0.3166 -0.5705
   55phy    H1A 1485  -0.509   4.581   0.403  0.1432 -0.5742  1.0139
   56phy    C35 1486   3.455   2.819   2.429  0.3828  0.1108 -0.2571
   56phy    C33 1487   3.334   2.917   2.416  0.2423 -0.1766  0.0088
   56phy    C34 1488   3.367   3.047   2.351  0.3268 -0.3517  0.0695
   56phy    C32 1489   3.215   2.842   2.350 -0.3321  0.1206 -0.2566
   56phy    C31 1490   3.069   2.876   2.381  0.4200 -0.3846  0.0005
   56phy    C30 1491   2.975   2.802   2.285  0.2539  0.0008  0.6957
   56phy    C28 1492   2.818   2.828   2.296 -0.1194  0.0331  0.1195
   56phy    C29 1493   2.757   2.798   2.162 -0.0058 -0.0500 -0.0865
   56phy    C27 1494   2.738   2.766   2.408  0.1292  0.0855  0.0560
   56phy    C26 1495   2.648   2.853   2.492  0.2815  0.2564 -0.0013
   56phy    C25 1496   2.530   2.776   2.549 -0.7870 -0.2725  0.3663
   56phy    C23 1497   2.435   2.879   2.614  0.2486 -0.8080 -0.3181
   56phy    C24 1498   2.293   2.848   2.581  0.1995 -0.2208  0.4132
   56phy    C22 1499   2.447   2.874   2.770  0.1960  0.6678  0.4145
   56phy    C21 1500   2.498   3.016   2.811 -0.2483 -0.0279 -0.3632
   56phy    C20 1501   2.472   3.043   2.955  0.0425  0.4527 -0.0949
   56phy    C18 1502   2.495   3.183   3.014 -0.4317  0.3448 -0.2593
   56phy    O01 1503   2.424   3.275   2.934  0.2702 -0.2297 -0.2663
   56phy    H01 1504   2.335   3.253   2.953  0.5695  0.5510  2.4900
   56phy    C19 1505   2.420   3.188   3.147  0.3748  0.0240  0.1260
   56phy    C13 1506   2.655   3.222   3.010 -0.2343  0.2306 -0.1869
   56phy     H3 1507   2.705   3.194   2.913  0.8477  0.7985  0.1879
   56phy    O33 1508   2.725   3.140   3.097 -0.6201  0.3526 -0.0886
   56phy    H1B 1509   2.686   3.056   3.105 -1.1502  0.6155  0.1532
   56phy    C12 1510   2.704   3.372   3.029  0.5395  0.6348  0.6139
   56phy    O11 1511   2.643   3.465   2.942  0.0933  0.6539  0.2816
   56phy    H1A 1512   2.570   3.419   2.906  1.0557 -1.8373  1.3192
   57phy    C35 1513   1.221   3.555   1.016  0.0300 -0.2486  0.1480
   57phy    C33 1514   1.188   3.422   1.076  0.4100 -0.0661  0.2450
   57phy    C34 1515   1.319   3.337   1.087 -0.1946 -0.0087 -0.8237
   57phy    C32 1516   1.094   3.436   1.197 -0.5841 -0.4724  0.1641
   57phy    C31 1517   0.986   3.323   1.207 -0.0120 -0.2606 -0.0348
   57phy    C30 1518   0.900   3.343   1.328  0.2229 -0.3170 -0.3393
   57phy    C28 1519   0.761   3.272   1.334  0.6519  0.9472 -0.0657
   57phy    C29 1520   0.741   3.233   1.477  0.0665 -0.0183  0.1969
   57phy    C27 1521   0.643   3.354   1.277 -0.0859 -0.2463  0.6488
   57phy    C26 1522   0.592   3.312   1.144  0.0506 -0.1134  0.5542
   57phy    C25 1523   0.460   3.380   1.103 -0.7302 -1.0006  0.5126
   57phy    C23 1524   0.408   3.355   0.960 -0.3587  0.8070  0.2111
   57phy    C24 1525   0.252   3.318   0.981 -0.9184  0.4286  0.0694
   57phy    C22 1526   0.434   3.481   0.873  0.2699  0.0654 -0.2229
   57phy    C21 1527   0.429   3.455   0.724 -0.2593  0.3189 -0.5312
   57phy    C20 1528   0.478   3.578   0.642 -0.5122  0.2763 -0.1211
   57phy    C18 1529   0.483   3.574   0.487 -0.1800 -0.3194 -0.5758
   57phy    O01 1530   0.562   3.458   0.448 -0.2566 -0.0615 -0.2679
   57phy    H01 1531   0.585   3.405   0.522 -0.3773  0.4603  0.1461
   57phy    C19 1532   0.571   3.698   0.463  0.3855 -0.3328  0.2670
   57phy    C13 1533   0.341   3.582   0.414  0.1981 -0.4436  0.1015
   57phy     H3 1534   0.292   3.488   0.452  0.7286 -2.2593 -3.2647
   57phy    O33 1535   0.244   3.680   0.456  0.0799 -0.3049  0.0122
   57phy    H1B 1536   0.242   3.763   0.412 -2.1162  1.7275  3.4730
   57phy    C12 1537   0.307   3.539   0.263  0.1122 -1.0066  0.1358
   57phy    O11 1538   0.331   3.638   0.171 -0.4726  0.2191 -0.1253
   57phy    H1A 1539   0.368   3.594   0.096  0.7832 -1.3144  1.3253
   58phy    C35 1540   0.981   2.912   1.766  0.3096  0.2700 -0.0703
   58phy    C33 1541   1.073   3.010   1.690 -0.6226  0.4292 -0.1803
   58phy    C34 1542   1.084   2.980   1.543  0.9717 -0.1258 -0.1695
   58phy    C32 1543   1.019   3.152   1.701 -0.2867 -0.0664  0.0789
   58phy    C31 1544   1.096   3.233   1.808 -0.1632 -0.1388  0.2824
   58phy    C30 1545   1.036   3.373   1.812 -0.3918  0.4328 -0.5117
   58phy    C28 1546   1.108   3.467   1.909  0.2535  0.0329 -0.1285
   58phy    C29 1547   1.107   3.603   1.845 -0.0231 -0.2439 -0.0924
   58phy    C27 1548   1.058   3.462   2.052 -0.9862 -0.1690  0.8352
   58phy    C26 1549   1.171   3.472   2.159  0.1645  0.4171 -0.0929
   58phy    C25 1550   1.111   3.493   2.301  0.1003 -0.1967 -0.6002
   58phy    C23 1551   1.214   3.480   2.412  0.1830 -0.2636 -0.2073
   58phy    C24 1552   1.304   3.607   2.447  0.0495 -0.0960  0.4805
   58phy    C22 1553   1.159   3.418   2.542  0.1058  0.2413 -0.5023
   58phy    C21 1554   1.223   3.292   2.591  0.3208  0.7515  0.2267
   58phy    C20 1555   1.197   3.254   2.737 -0.0264 -0.7801  0.5224
   58phy    C18 1556   1.286   3.144   2.816 -0.0159 -0.0910  0.2843
   58phy    O01 1557   1.430   3.148   2.786  0.5422  0.1685 -0.6061
   58phy    H01 1558   1.471   3.231   2.800  2.9736 -1.2348  1.4668
   58phy    C19 1559   1.277   3.186   2.968  0.4902  0.0873 -0.3267
   58phy    C13 1560   1.235   2.988   2.790 -0.6701 -0.1185 -0.6391
   58phy     H3 1561   1.123   2.988   2.791 -0.7786  3.1375  1.1700
   58phy    O33 1562   1.263   2.895   2.898 -0.1316  1.0514  0.3191
   58phy    H1B 1563   1.356   2.884   2.907 -0.3531 -1.9507  0.2084
   58phy    C12 1564   1.281   2.926   2.655 -0.8705  0.2969 -0.0926
   58phy    O11 1565   1.422   2.898   2.653  0.1010  0.4684  0.1849
   58phy    H1A 1566   1.459   2.970   2.700  1.6667 -1.4963  2.1461
   59phy    C35 1567   1.963   2.138   0.712  0.0750  0.0028  0.4249
   59phy    C33 1568   1.815   2.198   0.715 -0.4665  0.3095  0.6532
   59phy    C34 1569   1.717   2.088   0.755  0.4732 -0.6419  0.1224
   59phy    C32 1570   1.813   2.314   0.812  0.5478 -0.1183  0.4674
   59phy    C31 1571   1.714   2.428   0.769  0.0575  0.4123  0.0003
   59phy    C30 1572   1.732   2.552   0.853  0.1039 -0.2248  0.7635
   59phy    C28 1573   1.633   2.668   0.831  0.0807 -0.1278  0.2490
   59phy    C29 1574   1.608   2.729   0.970 -0.3522  0.3502  0.4409
   59phy    C27 1575   1.690   2.781   0.738 -0.5054  0.1188  0.4126
   59phy    C26 1576   1.630   2.769   0.597  0.3744 -0.0003 -0.4696
   59phy    C25 1577   1.660   2.910   0.532  0.7470 -0.1541 -0.3738
   59phy    C23 1578   1.631   2.909   0.383  0.3508  0.1302  0.5789
   59phy    C24 1579   1.507   2.993   0.347 -0.4556 -0.4824 -0.0166
   59phy    C22 1580   1.757   2.964   0.316 -0.8601  1.1920 -0.1255
   59phy    C21 1581   1.795   2.889   0.191  0.1919 -0.3626 -0.6640
   59phy    C20 1582   1.944   2.904   0.164 -0.7590 -0.3550 -0.8664
   59phy    C18 1583   2.020   2.849   0.034  0.4164  0.4244  0.4989
   59phy    O01 1584   1.984   2.710   0.013 -0.0566  0.5179 -0.3222
   59phy    H01 1585   2.013   2.686  -0.073 -0.0923  0.2362 -0.2572
   59phy    C19 1586   2.171   2.876   0.067 -0.3366  0.6138 -0.0985
   59phy    C13 1587   1.983   2.921  -0.105  0.6924 -0.3065  0.1864
   59phy     H3 1588   1.878   2.886  -0.122  0.1856  1.9207 -1.8569
   59phy    O33 1589   1.952   3.063  -0.102 -0.0800 -0.1790 -0.3866
   59phy    H1B 1590   1.861   3.084  -0.091  0.4518  2.4538 -0.3014
   59phy    C12 1591   2.005   2.875  -0.257  0.0759  0.6900 -0.0752
   59phy    O11 1592   2.011   2.735  -0.280 -0.0502 -0.5360  0.3605
   59phy    H1A 1593   1.984   2.709  -0.366 -0.3351 -0.5207  0.4445
   60phy    C35 1594   0.042   0.149   1.611  0.3295 -0.1109  0.4158
   60phy    C33 1595  -0.088   0.204   1.550 -0.5200 -0.4058 -0.1899
   60phy    C34 1596  -0.125   0.316   1.639 -0.0052 -0.8862  0.0922
   60phy    C32 1597  -0.079   0.246   1.401 -0.6144  0.2413 -0.2327
   60phy    C31 1598  -0.121   0.132   1.298  0.1676 -0.4411 -0.0714
   60phy    C30 1599  -0.163   0.186   1.158 -0.4886 -0.0726  0.7805
   60phy    C28 1600  -0.191   0.081   1.051 -0.1435  0.4228 -0.2328
   60phy    C29 1601  -0.338   0.054   1.038  0.1097 -0.0885 -0.1867
   60phy    C27 1602  -0.138   0.140   0.918  0.4254 -0.4210 -0.0508
   60phy    C26 1603  -0.050   0.048   0.842 -0.2643  0.3052 -0.4370
   60phy    C25 1604  -0.020   0.106   0.707 -0.1867  0.1119 -0.1397
   60phy    C23 1605   0.088   0.029   0.626 -0.1855 -0.3208 -0.0805
   60phy    C24 1606   0.025  -0.006   0.488 -0.3018 -0.0158 -0.0982
   60phy    C22 1607   0.222   0.104   0.638  0.1511 -0.5685  0.1453
   60phy    C21 1608   0.342   0.018   0.603 -0.6124 -0.0975 -0.1251
   60phy    C20 1609   0.469   0.098   0.631 -0.0917 -0.5583 -0.1468
   60phy    C18 1610   0.605   0.053   0.571 -0.1920 -0.8384 -0.5437
   60phy    O01 1611   0.619  -0.086   0.555  0.5305  0.0476 -0.1232
   60phy    H01 1612   0.583  -0.128   0.631 -2.4498 -0.0108 -1.4435
   60phy    C19 1613   0.704   0.096   0.681 -0.3554 -0.3872  0.1447
   60phy    C13 1614   0.631   0.125   0.426  0.7900  0.2358  0.4396
   60phy     H3 1615   0.557   0.073   0.360  1.5635  0.3583 -0.5395
   60phy    O33 1616   0.571   0.257   0.412  0.3009 -0.1915 -0.4941
   60phy    H1B 1617   0.623   0.325   0.375  0.3125  0.7738  1.1996
   60phy    C12 1618   0.734   0.086   0.307 -0.4079 -0.1105 -0.0187
   60phy    O11 1619   0.853   0.155   0.291  0.1249  0.3556 -0.4729
   60phy    H1A 1620   0.838   0.247   0.299  1.8116  0.6117  0.1903
   61phy    C35 1621   0.292   0.107   1.943 -0.5129  0.0273  0.9077
   61phy    C33 1622   0.409   0.018   1.895  0.1159 -0.3371  0.1969
   61phy    C34 1623   0.397   0.001   1.744  0.1070 -0.2198 -0.1419
   61phy    C32 1624   0.543   0.075   1.941  1.2228 -0.2338 -0.0919
   61phy    C31 1625   0.669  -0.009   1.948  0.0441  0.6079  0.5540
   61phy    C30 1626   0.782   0.077   2.012  0.0963 -0.2553  0.3819
   61phy    C28 1627   0.916   0.005   2.003  0.2554  0.1322  0.0057
   61phy    C29 1628   0.997   0.047   1.886 -0.8969  0.1443  0.1469
   61phy    C27 1629   0.995   0.039   2.132 -0.4756  0.2764  0.0910
   61phy    C26 1630   1.050  -0.078   2.213 -0.6746  0.0218  0.4672
   61phy    C25 1631   1.109  -0.039   2.349  0.0362  0.5792 -0.6659
   61phy    C23 1632   1.188  -0.150   2.430 -0.1012 -0.5560  0.1951
   61phy    C24 1633   1.294  -0.085   2.513 -0.1200 -0.0075 -0.2841
   61phy    C22 1634   1.087  -0.236   2.509  0.0931  0.4069  0.5944
   61phy    C21 1635   1.135  -0.376   2.553 -0.2388 -0.0621 -0.4669
   61phy    C20 1636   1.050  -0.408   2.672 -0.1048 -0.0606 -0.8448
   61phy    C18 1637   1.087  -0.544   2.753  0.0236 -0.4199 -0.4135
   61phy    O01 1638   1.218  -0.555   2.804 -0.0592  0.4223  0.5144
   61phy    H01 1639   1.243  -0.470   2.835 -0.5257  0.0733  1.9375
   61phy    C19 1640   1.001  -0.504   2.870  0.2587  0.0298 -0.3476
   61phy    C13 1641   1.048  -0.687   2.689  0.3774  0.0855  0.1993
   61phy     H3 1642   0.952  -0.680   2.633  1.0813  1.0073 -0.9340
   61phy    O33 1643   1.018  -0.791   2.779 -0.3080 -0.0726  0.1672
   61phy    H1B 1644   1.004  -0.872   2.732  1.1029 -0.9057  1.1222
   61phy    C12 1645   1.155  -0.739   2.581  0.2823  0.5554  0.0879
   61phy    O11 1646   1.276  -0.775   2.642  0.1181  0.7519 -1.0721
   61phy    H1A 1647   1.277  -0.736   2.727 -1.0705 -1.5618  0.0587
   62phy    C35 1648   0.570   4.484   1.656 -0.1112 -0.0585  0.4577
   62phy    C33 1649   0.544   4.635   1.662  0.0392  0.2277  0.1309
   62phy    C34 1650   0.453   4.662   1.783 -0.2749 -0.0223 -0.1473
   62phy    C32 1651   0.665   4.727   1.665 -0.1499 -0.2422  0.1692
   62phy    C31 1652   0.663   4.835   1.547  0.0057  0.8973 -0.3393
   62phy    C30 1653   0.782   4.928   1.557  0.0511  0.1751 -0.8761
   62phy    C28 1654   0.795   5.023   1.441  0.2442  0.4812  0.0862
   62phy    C29 1655   0.824   5.159   1.504  0.2107  0.9770  0.0052
   62phy    C27 1656   0.917   4.985   1.352  0.1034 -0.0287  0.0500
   62phy    C26 1657   0.902   5.031   1.200 -0.3386 -0.3104  1.0579
   62phy    C25 1658   1.025   4.993   1.121  0.1221  0.4806 -0.0461
   62phy    C23 1659   1.011   5.001   0.971 -0.2025 -0.5067  0.0701
   62phy    C24 1660   1.115   5.103   0.922 -0.0674 -0.1107  0.3422
   62phy    C22 1661   1.030   4.860   0.913 -0.2525 -0.5838  0.3784
   62phy    C21 1662   0.946   4.836   0.788 -0.4382  0.6312  0.7591
   62phy    C20 1663   0.984   4.703   0.715  0.8338  0.0123  0.3131
   62phy    C18 1664   0.900   4.670   0.588  0.4205 -0.5370  0.5487
   62phy    O01 1665   0.767   4.642   0.625 -0.1823 -0.1916  0.1465
   62phy    H01 1666   0.746   4.550   0.628 -0.6171 -0.1589 -1.2112
   62phy    C19 1667   0.964   4.532   0.546 -0.2059 -0.9682 -0.3621
   62phy    C13 1668   0.916   4.785   0.468  0.4593 -0.0164  0.1084
   62phy     H3 1669   0.879   4.880   0.515  0.8844 -0.5635  1.5960
   62phy    O33 1670   1.048   4.836   0.433  0.5161  0.3606  0.3575
   62phy    H1B 1671   1.058   4.928   0.446  2.2310  0.2544  0.0279
   62phy    C12 1672   0.806   4.801   0.357  0.0486  0.4046 -0.0049
   62phy    O11 1673   0.811   4.714   0.249  0.1974  0.6083  0.1643
   62phy    H1A 1674   0.900   4.691   0.231 -0.2983 -0.4902 -1.0821
   63phy    C35 1675   2.685   2.825   1.619 -0.4739 -0.8117  0.1548
   63phy    C33 1676   2.834   2.859   1.578  0.1917 -0.6792 -0.2032
   63phy    C34 1677   2.875   2.732   1.507 -0.4459 -0.0145  0.8702
   63phy    C32 1678   2.837   2.986   1.495 -0.5473 -0.0083  0.2604
   63phy    C31 1679   2.935   3.087   1.553  0.6397 -0.4055 -0.3685
   63phy    C30 1680   2.953   3.205   1.462  0.0398  0.3132 -0.2404
   63phy    C28 1681   3.017   3.318   1.540 -0.3948 -0.2767 -0.3342
   63phy    C29 1682   3.160   3.342   1.499  0.2919 -0.0995  0.0657
   63phy    C27 1683   2.940   3.453   1.527 -0.0890 -0.8292  0.5704
   63phy    C26 1684   2.857   3.479   1.647  0.0035 -1.0730 -0.2887
   63phy    C25 1685   2.767   3.602   1.618 -0.4554 -0.1842 -0.3357
   63phy    C23 1686   2.721   3.690   1.738  0.0311  0.2304 -0.4718
   63phy    C24 1687   2.756   3.834   1.720  0.1761  0.4122 -0.1226
   63phy    C22 1688   2.580   3.656   1.789  0.2510 -0.7742 -0.3841
   63phy    C21 1689   2.567   3.674   1.944 -0.2835  0.7699 -0.3406
   63phy    C20 1690   2.441   3.601   1.983  0.4944 -0.0100 -0.3349
   63phy    C18 1691   2.356   3.644   2.113 -0.3628 -0.4074  0.2040
   63phy    O01 1692   2.359   3.790   2.116 -0.2371 -0.0253  0.5173
   63phy    H01 1693   2.432   3.824   2.068 -1.6786  0.1510 -1.6659
   63phy    C19 1694   2.210   3.616   2.070  0.0061  0.1336  0.3615
   63phy    C13 1695   2.414   3.585   2.252  0.1002  0.0278 -0.3645
   63phy     H3 1696   2.525   3.598   2.251  0.2839 -1.2905  0.5036
   63phy    O33 1697   2.406   3.446   2.258  0.4577 -0.0827 -0.3947
   63phy    H1B 1698   2.358   3.406   2.188  1.1339 -1.6616  0.0107
   63phy    C12 1699   2.371   3.660   2.385 -0.1899  0.1673 -0.5921
   63phy    O11 1700   2.367   3.802   2.381 -0.1796 -0.1223  0.0032
   63phy    H1A 1701   2.354   3.824   2.291  0.7617  0.1439 -0.0753
   64phy    C35 1702   1.787   3.616   1.020  0.4885 -0.4086  0.4058
   64phy    C33 1703   1.691   3.672   1.119  0.2694  0.2118  0.3810
   64phy    C34 1704   1.702   3.602   1.251  0.8303 -1.2661  0.0817
   64phy    C32 1705   1.721   3.825   1.137  0.3106 -0.3258  0.3533
   64phy    C31 1706   1.617   3.918   1.065 -0.2527  0.5707  0.2643
   64phy    C30 1707   1.657   4.067   1.070  0.2411  0.1480  0.2347
   64phy    C28 1708   1.549   4.166   1.018  0.3424  0.6980  0.1197
   64phy    C29 1709   1.534   4.281   1.119  0.7837  0.3895  0.4685
   64phy    C27 1710   1.569   4.202   0.866 -0.2791  0.2967 -0.7337
   64phy    C26 1711   1.442   4.234   0.788  0.6327  0.3877 -0.7443
   64phy    C25 1712   1.474   4.286   0.647  0.3956  0.3057 -0.7167
   64phy    C23 1713   1.354   4.331   0.557  0.1382  0.8218 -0.6231
   64phy    C24 1714   1.341   4.479   0.551 -0.6303 -0.4152 -0.1377
   64phy    C22 1715   1.379   4.283   0.412 -0.1089 -0.4654  0.9207
   64phy    C21 1716   1.274   4.229   0.315 -0.0943  0.4682  0.1259
   64phy    C20 1717   1.306   4.094   0.238  0.0758  0.0126  0.4015
   64phy    C18 1718   1.231   4.074   0.102 -0.5309  0.1767 -0.5356
   64phy    O01 1719   1.088   4.094   0.131  0.2510 -0.1941  0.2476
   64phy    H01 1720   1.074   4.182   0.158 -0.1821  0.0310 -0.6597
   64phy    C19 1721   1.264   3.930   0.078  0.7024  0.2284 -0.1687
   64phy    C13 1722   1.286   4.178  -0.016  0.4785 -0.0507  0.2375
   64phy     H3 1723   1.265   4.281   0.023  0.1046  0.6902 -1.7694
   64phy    O33 1724   1.427   4.197  -0.026  0.7260 -0.0051 -0.0896
   64phy    H1B 1725   1.456   4.147  -0.101 -1.3107 -1.6613  0.1101
   64phy    C12 1726   1.207   4.225  -0.138  0.7148  0.3111 -0.0276
   64phy    O11 1727   1.257   4.312  -0.233  0.0297 -0.4051 -0.3574
   64phy    H1A 1728   1.179   4.347  -0.271  0.4693  1.8206  0.6120
   65phy    C35 1729   2.144   0.470   0.951 -0.3518  0.1323  0.2596
   65phy    C33 1730   2.173   0.465   1.102 -0.2354  0.2337 -0.3351
   65phy    C34 1731   2.072   0.528   1.198 -0.3760 -0.3844 -0.4507
   65phy    C32 1732   2.216   0.316   1.138 -0.4291 -0.2918  0.6468
   65phy    C31 1733   2.365   0.295   1.171 -0.0196  0.0111  0.1321
   65phy    C30 1734   2.404   0.149   1.203  0.0456 -0.1403  0.7590
   65phy    C28 1735   2.537   0.144   1.280 -0.4115  0.0989 -0.0976
   65phy    C29 1736   2.516   0.112   1.426 -0.3053 -0.2217 -0.3409
   65phy    C27 1737   2.634   0.036   1.234  0.1036 -0.2091 -0.4084
   65phy    C26 1738   2.718   0.055   1.113  0.4569  0.4996  0.4042
   65phy    C25 1739   2.792  -0.074   1.074 -0.3595  1.2813 -0.0363
   65phy    C23 1740   2.898  -0.056   0.958  0.7105 -0.0491  0.7330
   65phy    C24 1741   3.038  -0.059   1.007  0.1315 -0.3454 -0.0257
   65phy    C22 1742   2.871  -0.158   0.843  0.3957 -0.3362 -0.4827
   65phy    C21 1743   2.879  -0.096   0.704  0.4965  0.6910  0.4057
   65phy    C20 1744   2.814  -0.189   0.603  0.0117  0.7772  0.1153
   65phy    C18 1745   2.809  -0.145   0.449  0.7407  0.0688 -0.7399
   65phy    O01 1746   2.736  -0.019   0.440 -0.0622  0.0911 -0.4381
   65phy    H01 1747   2.681  -0.018   0.364 -0.3788 -1.4069 -0.2619
   65phy    C19 1748   2.716  -0.255   0.401  0.0094 -0.1941 -0.4290
   65phy    C13 1749   2.955  -0.131   0.382  0.2357  0.0667  0.2288
   65phy     H3 1750   3.008  -0.052   0.441  0.2448  0.1200  0.1506
   65phy    O33 1751   3.045  -0.239   0.410 -0.1862 -0.4806  1.2178
   65phy    H1B 1752   3.011  -0.314   0.365  1.1362  0.2521 -1.2157
   65phy    C12 1753   2.997  -0.057   0.248 -0.0291  0.8952  0.2473
   65phy    O11 1754   3.005  -0.150   0.138 -0.1037  0.0800 -0.1372
   65phy    H1A 1755   3.067  -0.217   0.162  0.3140  0.7961  0.8390
   66phy    C35 1756   2.345   1.463   1.750  0.2655 -0.1705 -0.0811
   66phy    C33 1757   2.249   1.528   1.653 -0.2857  0.7924  0.6757
   66phy    C34 1758   2.322   1.597   1.539 -0.4748  0.6801 -0.1132
   66phy    C32 1759   2.131   1.434   1.617 -0.1367 -0.3173  0.1312
   66phy    C31 1760   2.010   1.456   1.709 -0.1910 -0.0205  0.5127
   66phy    C30 1761   1.900   1.345   1.680  0.0029  0.4398  0.0529
   66phy    C28 1762   1.768   1.342   1.759  0.3740 -0.3147 -0.3666
   66phy    C29 1763   1.652   1.432   1.697 -0.2572  0.2371 -0.3411
   66phy    C27 1764   1.708   1.195   1.767  0.6683 -0.7893  0.3907
   66phy    C26 1765   1.688   1.148   1.912 -0.0930  0.1362  0.1631
   66phy    C25 1766   1.638   1.007   1.917  0.1149 -0.2884  0.0054
   66phy    C23 1767   1.620   0.957   2.064 -0.0635 -0.0901  0.1649
   66phy    C24 1768   1.473   0.947   2.091 -0.4303  0.2787  0.9463
   66phy    C22 1769   1.700   0.831   2.094 -0.1044  0.4116 -0.2393
   66phy    C21 1770   1.734   0.804   2.246  0.5842  0.0393  0.4993
   66phy    C20 1771   1.772   0.658   2.263 -0.5452  0.5285 -0.1862
   66phy    C18 1772   1.766   0.583   2.408  0.6673 -0.4981 -0.0151
   66phy    O01 1773   1.639   0.614   2.471 -0.3058  0.3794 -0.3787
   66phy    H01 1774   1.618   0.551   2.537 -2.2751  1.4289  0.0632
   66phy    C19 1775   1.765   0.437   2.354 -0.2106  0.5858  0.2314
   66phy    C13 1776   1.892   0.614   2.504 -0.3649  0.1442 -0.2444
   66phy     H3 1777   1.988   0.602   2.448  0.0593 -0.4761  0.6008
   66phy    O33 1778   1.907   0.515   2.604 -0.6364  0.4233  0.1169
   66phy    H1B 1779   1.994   0.522   2.638 -1.2123 -0.1512  1.7942
   66phy    C12 1780   1.894   0.749   2.582 -0.8400  0.7473 -0.4702
   66phy    O11 1781   1.781   0.785   2.643  0.4620 -0.4036 -0.3465
   66phy    H1A 1782   1.718   0.788   2.573  0.0762  0.8762  0.0422
   67phy    C35 1783   3.759   0.792   1.250  0.0951  0.5032  0.5343
   67phy    C33 1784   3.849   0.818   1.127 -0.0123  0.8570  0.1887
   67phy    C34 1785   3.972   0.891   1.187  0.2211  0.0375 -0.1851
   67phy    C32 1786   3.887   0.681   1.073  0.0221 -0.0942 -0.4549
   67phy    C31 1787   3.946   0.675   0.924 -0.0291 -0.2405 -0.4146
   67phy    C30 1788   4.012   0.542   0.902 -0.6314 -0.0565 -0.6673
   67phy    C28 1789   4.080   0.510   0.768  0.2454  0.4551 -0.4898
   67phy    C29 1790   4.221   0.554   0.766 -0.1183  0.2519 -0.1671
   67phy    C27 1791   4.096   0.359   0.763  0.2614  0.4194 -0.4953
   67phy    C26 1792   4.005   0.299   0.652 -0.5323  0.4886  0.4719
   67phy    C25 1793   3.984   0.150   0.674  0.5614  0.4338  0.1592
   67phy    C23 1794   3.918   0.080   0.554  0.7204  0.2890 -0.5235
   67phy    C24 1795   3.959  -0.070   0.559  0.7411  0.7077 -0.3197
   67phy    C22 1796   3.764   0.081   0.547  0.0800 -0.1014  0.2981
   67phy    C21 1797   3.706   0.091   0.409 -0.7549 -0.3460  0.1466
   67phy    C20 1798   3.555   0.130   0.412  0.3059 -0.5205 -0.1909
   67phy    C18 1799   3.473   0.111   0.278  0.2944 -0.4875 -0.3449
   67phy    O01 1800   3.552   0.179   0.173  1.0025  0.2192 -0.3484
   67phy    H01 1801   3.612   0.115   0.139  0.9146 -0.4349  0.6730
   67phy    C19 1802   3.346   0.189   0.313  0.0838 -0.2843 -0.5465
   67phy    C13 1803   3.449  -0.042   0.239 -0.1960  0.9053  0.3588
   67phy     H3 1804   3.549  -0.074   0.200 -1.0330 -1.3789 -0.0388
   67phy    O33 1805   3.437  -0.143   0.340 -0.0373 -0.6554  0.1508
   67phy    H1B 1806   3.368  -0.123   0.400  0.0695  1.7404 -0.4178
   67phy    C12 1807   3.396  -0.090   0.096 -0.5149 -0.0099 -0.1896
   67phy    O11 1808   3.411  -0.003  -0.012  1.0209 -0.2142  0.1402
   67phy    H1A 1809   3.476   0.060   0.013  1.2617 -0.8355  1.1542
   68phy    C35 1810   2.691   3.743   0.627 -0.0689 -0.4888 -0.4093
   68phy    C33 1811   2.713   3.824   0.752  0.1404 -0.3487  0.1837
   68phy    C34 1812   2.858   3.810   0.780 -0.1418 -0.0078 -0.2162
   68phy    C32 1813   2.668   3.967   0.741  0.8127  0.4023  0.4355
   68phy    C31 1814   2.525   3.986   0.799  0.2476  0.0915 -0.1994
   68phy    C30 1815   2.490   4.129   0.785 -0.6494 -0.3236 -0.0829
   68phy    C28 1816   2.355   4.164   0.852  0.3091 -0.0987 -0.3338
   68phy    C29 1817   2.377   4.238   0.982 -0.1002 -0.1486 -0.4885
   68phy    C27 1818   2.276   4.264   0.758 -0.2835  0.0986  0.1536
   68phy    C26 1819   2.187   4.198   0.650  0.4744 -0.2510 -0.4741
   68phy    C25 1820   2.100   4.302   0.582  0.1126  0.1309 -0.1410
   68phy    C23 1821   2.025   4.240   0.460 -0.2664  0.7430 -0.6174
   68phy    C24 1822   1.880   4.216   0.504 -0.3170 -0.1432 -0.6139
   68phy    C22 1823   2.013   4.342   0.352  0.2049  0.2489 -0.0165
   68phy    C21 1824   2.126   4.316   0.251 -0.4634  0.4865 -0.7108
   68phy    C20 1825   2.124   4.417   0.136 -0.1389  0.4837 -0.0694
   68phy    C18 1826   2.219   4.407   0.013  0.0266 -0.0017  0.4349
   68phy    O01 1827   2.349   4.445   0.058 -0.2831 -0.0432 -0.3110
   68phy    H01 1828   2.405   4.376   0.088  0.9664  1.6257  1.4354
   68phy    C19 1829   2.168   4.527  -0.070  0.1845  0.1936 -0.1928
   68phy    C13 1830   2.217   4.262  -0.067  0.1141  0.0819  0.0180
   68phy     H3 1831   2.267   4.191   0.004  2.1712  0.1257 -1.3105
   68phy    O33 1832   2.092   4.194  -0.073 -0.4025 -0.4969  0.1269
   68phy    H1B 1833   2.087   4.116  -0.020  2.2540 -0.8732 -0.0623
   68phy    C12 1834   2.327   4.208  -0.160 -0.4122 -0.2932  0.1621
   68phy    O11 1835   2.454   4.263  -0.147  0.2926 -0.0878 -0.3079
   68phy    H1A 1836   2.468   4.330  -0.211 -0.9568 -1.3959 -2.0296
   69phy    C35 1837   1.700   4.569   1.649 -0.2046 -0.2770 -0.5233
   69phy    C33 1838   1.697   4.582   1.495  0.0111  0.8276 -0.0418
   69phy    C34 1839   1.648   4.726   1.474  0.0610 -0.0004 -0.1356
   69phy    C32 1840   1.836   4.570   1.428  0.1192 -0.1428 -0.4001
   69phy    C31 1841   1.880   4.428   1.391 -0.1882  0.1048 -0.0693
   69phy    C30 1842   2.020   4.397   1.336  0.1432 -0.3988 -0.4235
   69phy    C28 1843   2.037   4.249   1.306 -0.3105  0.2905 -0.9515
   69phy    C29 1844   2.031   4.217   1.160  0.0194 -0.7639  0.9190
   69phy    C27 1845   2.175   4.210   1.365 -0.1363  0.1867  0.5461
   69phy    C26 1846   2.172   4.180   1.515 -0.4403  0.1713 -0.2509
   69phy    C25 1847   2.284   4.085   1.559 -0.9835 -0.1391  0.3069
   69phy    C23 1848   2.272   4.033   1.700  0.1611  0.2741  0.3908
   69phy    C24 1849   2.238   3.883   1.693 -0.1204 -0.5095  0.2402
   69phy    C22 1850   2.409   4.056   1.760 -0.4595 -0.1118  0.1303
   69phy    C21 1851   2.410   4.089   1.902 -1.0436 -0.5260  0.3028
   69phy    C20 1852   2.554   4.107   1.950  0.4228 -0.2709  0.0552
   69phy    C18 1853   2.594   4.099   2.105  0.0395  0.5003  0.6121
   69phy    O01 1854   2.566   3.965   2.145 -0.2345 -0.7424 -0.4725
   69phy    H01 1855   2.606   3.956   2.229 -3.0686 -1.2125  0.9508
   69phy    C19 1856   2.747   4.105   2.099 -0.0653 -0.3356  0.5470
   69phy    C13 1857   2.537   4.215   2.207 -0.5601  0.2719  0.9442
   69phy     H3 1858   2.546   4.316   2.159 -2.0197  0.9963  2.1461
   69phy    O33 1859   2.609   4.242   2.324  0.5309  0.7886  0.0662
   69phy    H1B 1860   2.596   4.168   2.379  2.6343  0.5096  0.2852
   69phy    C12 1861   2.378   4.206   2.241 -0.0496 -0.3760  0.1774
   69phy    O11 1862   2.323   4.298   2.331  0.2083  0.3322 -0.4694
   69phy    H1A 1863   2.342   4.385   2.302 -1.0691  0.2404 -1.6832
   70phy    C35 1864   1.256   0.047   1.557 -0.1653  0.0329  0.1932
   70phy    C33 1865   1.341  -0.016   1.448 -1.4035 -0.3645 -0.2898
   70phy    C34 1866   1.278  -0.147   1.407 -0.2743 -0.2267 -0.4166
   70phy    C32 1867   1.363   0.069   1.323  0.5685  0.0595 -0.0511
   70phy    C31 1868   1.440   0.200   1.350  0.0370  0.4833 -0.3917
   70phy    C30 1869   1.546   0.227   1.239 -0.4444 -0.1718  0.1940
   70phy    C28 1870   1.599   0.368   1.228 -1.0267 -0.0369 -0.2350
   70phy    C29 1871   1.717   0.398   1.322  0.4609  0.0810  0.1207
   70phy    C27 1872   1.659   0.391   1.085  0.0192 -0.4735  0.2902
   70phy    C26 1873   1.576   0.418   0.963  1.1092  0.1098 -0.1051
   70phy    C25 1874   1.666   0.430   0.843 -0.4655  0.0467  0.0171
   70phy    C23 1875   1.595   0.415   0.708 -0.0882  0.2487  0.9438
   70phy    C24 1876   1.531   0.546   0.662 -0.5930  0.2351  0.0150
   70phy    C22 1877   1.699   0.359   0.610  0.2815 -0.3665 -0.0880
   70phy    C21 1878   1.636   0.283   0.490 -0.0471  1.0855  0.0353
   70phy    C20 1879   1.737   0.211   0.404  0.2631 -0.1287  0.0494
   70phy    C18 1880   1.699   0.150   0.266 -1.0247  0.3342  0.9040
   70phy    O01 1881   1.598   0.053   0.290 -1.1545  0.3419  0.7727
   70phy    H01 1882   1.517   0.090   0.321 -1.8833 -1.7540  1.5508
   70phy    C19 1883   1.834   0.073   0.234  0.6756 -0.4343 -0.3162
   70phy    C13 1884   1.660   0.259   0.149  0.6678 -0.0143  0.8579
   70phy     H3 1885   1.562   0.295   0.188  0.5016  1.2051 -0.5825
   70phy    O33 1886   1.722   0.390   0.146  0.3538  0.2034 -0.2096
   70phy    H1B 1887   1.801   0.380   0.095  2.1385 -0.6690  2.5164
   70phy    C12 1888   1.585   0.233   0.015  0.0617  0.7499 -0.1184
   70phy    O11 1889   1.658   0.240  -0.105 -0.2220 -0.2550  0.0535
   70phy    H1A 1890   1.605   0.245  -0.182  1.0365 -0.7135 -0.8715
   71phy    C35 1891   2.657   1.162   0.988  0.4449 -0.4639 -0.2185
   71phy    C33 1892   2.748   1.079   1.070  0.1328 -0.4116  0.2605
   71phy    C34 1893   2.818   1.162   1.175  0.0336 -1.1611 -0.4846
   71phy    C32 1894   2.677   0.958   1.123  0.1870  0.3538  0.5944
   71phy    C31 1895   2.742   0.819   1.091  0.5572 -0.1086  0.4462
   71phy    C30 1896   2.652   0.707   1.147 -0.5109  0.2416 -0.4010
   71phy    C28 1897   2.682   0.564   1.095 -0.3071  0.4766 -0.1551
   71phy    C29 1898   2.695   0.468   1.217 -0.4561  0.3742  0.3430
   71phy    C27 1899   2.579   0.522   0.989  0.4113  0.3323  0.5695
   71phy    C26 1900   2.622   0.420   0.886 -0.3480  0.0374  1.0898
   71phy    C25 1901   2.506   0.378   0.790 -0.1105 -0.0978 -0.0286
   71phy    C23 1902   2.548   0.274   0.682 -0.0779 -0.1462 -0.2346
   71phy    C24 1903   2.554   0.132   0.735 -0.2856  0.9844 -0.4038
   71phy    C22 1904   2.442   0.274   0.573  0.4633 -0.1542 -0.2589
   71phy    C21 1905   2.503   0.274   0.429  0.8381 -0.3454  0.2875
   71phy    C20 1906   2.407   0.199   0.332 -0.7234  0.8747  0.5054
   71phy    C18 1907   2.453   0.189   0.178  0.2374 -0.2663 -0.1391
   71phy    O01 1908   2.474   0.324   0.134  0.5293 -0.4803 -0.2700
   71phy    H01 1909   2.423   0.382   0.189  1.3128 -2.1666  2.4384
   71phy    C19 1910   2.333   0.127   0.103  0.0124  0.0424 -0.1792
   71phy    C13 1911   2.589   0.112   0.135  1.1558  0.2387 -0.1815
   71phy     H3 1912   2.668   0.182   0.171  1.9111 -0.5839 -0.2163
   71phy    O33 1913   2.635  -0.005   0.200 -0.1414  0.2329 -0.1563
   71phy    H1B 1914   2.603  -0.086   0.166  0.9542 -0.9434  1.4391
   71phy    C12 1915   2.662   0.130  -0.007  0.4469 -0.0796  0.4602
   71phy    O11 1916   2.660   0.261  -0.057  0.3572  0.2715 -0.3771
   71phy    H1A 1917   2.591   0.301  -0.007  0.0206  0.1259 -0.7168
   72phy    C35 1918   2.244   0.866   1.325  0.5697 -0.3376 -0.0315
   72phy    C33 1919   2.267   0.951   1.206 -1.0380 -1.0057 -0.0579
   72phy    C34 1920   2.356   1.069   1.249  0.0313 -0.5434  0.3635
   72phy    C32 1921   2.324   0.860   1.088  0.0618  0.4213 -0.1617
   72phy    C31 1922   2.315   0.920   0.947  1.2190  0.2796 -0.1761
   72phy    C30 1923   2.344   0.816   0.841 -0.1211 -0.1231 -0.5123
   72phy    C28 1924   2.362   0.849   0.689  0.5316  0.4655  0.0325
   72phy    C29 1925   2.497   0.899   0.651 -0.4238 -0.4049  0.4603
   72phy    C27 1926   2.339   0.713   0.615 -0.3616  0.1936  0.1607
   72phy    C26 1927   2.225   0.715   0.513 -0.2619 -0.7656  0.6728
   72phy    C25 1928   2.184   0.583   0.439  0.2496  0.2520  0.0083
   72phy    C23 1929   2.073   0.589   0.337  0.1705 -0.0306  0.2332
   72phy    C24 1930   2.066   0.454   0.268  0.1603 -0.2616 -0.5756
   72phy    C22 1931   1.932   0.612   0.404 -0.3449 -0.0089  0.1436
   72phy    C21 1932   1.845   0.713   0.339 -0.1678  0.4758 -0.1015
   72phy    C20 1933   1.710   0.735   0.401  0.2380  0.3369  0.0923
   72phy    C18 1934   1.599   0.796   0.302  0.1830 -0.2953 -0.1670
   72phy    O01 1935   1.638   0.923   0.244 -0.3646  0.6832  0.1907
   72phy    H01 1936   1.582   0.952   0.175  0.8820  1.0715 -0.7015
   72phy    C19 1937   1.476   0.815   0.386  0.6906 -0.3921  0.2096
   72phy    C13 1938   1.557   0.692   0.185  0.4926  0.1879  0.0140
   72phy     H3 1939   1.651   0.685   0.125  0.0799  1.3494 -0.7923
   72phy    O33 1940   1.531   0.557   0.218  0.0906 -0.5318  0.5504
   72phy    H1B 1941   1.598   0.498   0.189  0.5682 -0.7302  1.9305
   72phy    C12 1942   1.480   0.729   0.051  0.0373 -0.2780  0.5064
   72phy    O11 1943   1.479   0.869   0.032 -0.1344  0.1154 -0.2987
   72phy    H1A 1944   1.475   0.907  -0.054 -0.0964  2.4059  0.6330
   73phy    C35 1945   1.863   2.374   1.583 -0.6073  0.0441 -0.8049
   73phy    C33 1946   1.912   2.394   1.445 -0.6649  0.4473 -0.0760
   73phy    C34 1947   1.796   2.429   1.353 -0.4324 -0.0640  0.3281
   73phy    C32 1948   2.026   2.504   1.445 -0.1667  0.2768  0.0030
   73phy    C31 1949   2.139   2.491   1.344 -0.3221 -0.3285 -0.0128
   73phy    C30 1950   2.242   2.595   1.390 -0.0524 -0.2610 -0.2679
   73phy    C28 1951   2.372   2.622   1.302  0.0660 -0.0307  0.5613
   73phy    C29 1952   2.403   2.770   1.269 -0.1936 -0.1550 -0.0766
   73phy    C27 1953   2.498   2.547   1.361 -0.0218 -0.5286  0.1455
   73phy    C26 1954   2.596   2.484   1.259  0.3961  0.2363 -0.0439
   73phy    C25 1955   2.721   2.428   1.325 -0.2208  0.2661 -0.2971
   73phy    C23 1956   2.824   2.351   1.241  0.2685 -0.0437  0.2326
   73phy    C24 1957   2.962   2.348   1.298 -0.0014 -0.0186  0.8229
   73phy    C22 1958   2.787   2.198   1.225 -0.1578  0.2371 -0.2837
   73phy    C21 1959   2.796   2.136   1.089  0.0361 -0.5506  0.2508
   73phy    C20 1960   2.709   2.006   1.092 -0.8573 -0.3717 -0.2071
   73phy    C18 1961   2.665   1.930   0.963 -0.7674  0.5088  0.5892
   73phy    O01 1962   2.620   2.018   0.859  0.3387  0.0424 -0.7412
   73phy    H01 1963   2.643   1.987   0.773 -0.4802  3.1465 -2.2235
   73phy    C19 1964   2.547   1.841   1.011  0.1160 -0.0755  0.0662
   73phy    C13 1965   2.782   1.842   0.901 -0.2196  0.6036 -0.7362
   73phy     H3 1966   2.865   1.914   0.882 -0.3523  1.1839  0.8071
   73phy    O33 1967   2.850   1.752   0.993 -0.3965  0.0289 -0.0223
   73phy    H1B 1968   2.808   1.668   0.991 -1.9667  0.7757 -1.5375
   73phy    C12 1969   2.795   1.792   0.741  0.1797  0.1126  0.4347
   73phy    O11 1970   2.707   1.866   0.654  0.2715  0.5385 -0.2224
   73phy    H1A 1971   2.739   1.857   0.566  0.6856  1.2633 -0.1622
   74phy    C35 1972   4.120   2.275   2.919  0.4190  0.0596  0.1283
   74phy    C33 1973   4.166   2.163   3.014 -0.9473 -0.3826 -0.3747
   74phy    C34 1974   4.316   2.161   3.034 -0.8080 -0.3726 -0.0243
   74phy    C32 1975   4.087   2.180   3.148 -0.1221  0.2087 -0.2757
   74phy    C31 1976   4.048   2.047   3.218 -0.0207 -0.4875  0.4127
   74phy    C30 1977   3.960   2.070   3.339  0.5424 -0.0399  0.1288
   74phy    C28 1978   3.922   1.949   3.425  0.2204  0.3920  0.3133
   74phy    C29 1979   4.035   1.899   3.516  0.5900 -0.1428 -0.0413
   74phy    C27 1980   3.791   1.973   3.503 -0.0256  0.4830  0.2061
   74phy    C26 1981   3.697   1.856   3.510 -0.1125  0.0663 -0.3915
   74phy    C25 1982   3.549   1.910   3.537 -0.5377  0.3357  0.5035
   74phy    C23 1983   3.433   1.812   3.580 -0.4068 -0.6589 -0.0080
   74phy    C24 1984   3.461   1.754   3.721 -0.1635 -0.9870 -0.2867
   74phy    C22 1985   3.306   1.899   3.584 -0.8342 -0.5240  0.1791
   74phy    C21 1986   3.177   1.842   3.533 -0.2367 -0.1723 -0.4360
   74phy    C20 1987   3.087   1.947   3.470 -0.1214 -0.5288  0.3883
   74phy    C18 1988   2.971   1.887   3.367 -0.2374  0.2704 -0.0654
   74phy    O01 1989   3.042   1.810   3.265  0.7617  0.5128  0.3490
   74phy    H01 1990   3.005   1.724   3.273  0.9153  0.4928  0.8496
   74phy    C19 1991   2.908   2.011   3.294  0.1287 -0.0193 -0.2243
   74phy    C13 1992   2.853   1.799   3.441  0.5944  0.1469 -0.1345
   74phy     H3 1993   2.908   1.724   3.504 -0.1070 -0.0210  0.2917
   74phy    O33 1994   2.779   1.855   3.548  0.6194  0.1291 -0.3677
   74phy    H1B 1995   2.743   1.939   3.527  1.4040  0.5393 -0.1356
   74phy    C12 1996   2.785   1.677   3.372 -0.1303  0.3689 -1.0429
   74phy    O11 1997   2.851   1.629   3.260 -0.2909  0.1323  0.4357
   74phy    H1A 1998   2.817   1.545   3.237  0.3965 -0.0999  0.2497
   75phy    C35 1999   4.459   2.147   1.270  0.3022 -0.8341  0.0336
   75phy    C33 2000   4.592   2.222   1.278 -0.1932  0.1754  0.0234
   75phy    C34 2001   4.574   2.325   1.387 -0.1508 -0.6790 -0.2211
   75phy    C32 2002   4.712   2.122   1.316 -0.0126  0.0941 -0.0165
   75phy    C31 2003   4.836   2.145   1.233 -0.0803  0.1098  0.2488
   75phy    C30 2004   4.948   2.042   1.261 -0.3789 -0.4525 -1.2164
   75phy    C28 2005   5.077   2.075   1.192 -0.1459 -0.0145  0.0465
   75phy    C29 2006   5.189   2.077   1.291 -0.2214  0.1594  0.0610
   75phy    C27 2007   5.099   1.982   1.074 -0.1108  0.1594 -0.1079
   75phy    C26 2008   5.148   2.053   0.950 -0.0978  0.1154  0.1598
   75phy    C25 2009   5.159   1.956   0.837 -0.3888 -0.7992  0.7045
   75phy    C23 2010   5.251   1.994   0.720 -0.1941  0.4965  0.0705
   75phy    C24 2011   5.398   1.951   0.750  0.3684 -0.1476 -0.3076
   75phy    C22 2012   5.192   1.920   0.597 -0.2064  0.2055  0.1490
   75phy    C21 2013   5.228   1.980   0.458  0.1761 -0.2826 -0.3928
   75phy    C20 2014   5.130   1.921   0.352  0.2741 -0.1486  0.2308
   75phy    C18 2015   5.137   1.940   0.199  0.8824 -0.2992  0.1218
   75phy    O01 2016   5.162   2.085   0.172  0.2883  0.1132 -0.9717
   75phy    H01 2017   5.247   2.104   0.205  0.5793 -2.2558 -0.1420
   75phy    C19 2018   4.992   1.897   0.162 -0.3120  0.4023 -0.4017
   75phy    C13 2019   5.252   1.854   0.129 -0.2906  0.1905 -0.0601
   75phy     H3 2020   5.345   1.891   0.179 -0.3766  0.0706  0.1958
   75phy    O33 2021   5.268   1.713   0.164 -0.4790 -0.4320 -0.3248
   75phy    H1B 2022   5.243   1.655   0.095 -1.6749 -2.0331  1.3704
   75phy    C12 2023   5.303   1.880  -0.016 -0.4595  0.3692 -0.1005
   75phy    O11 2024   5.313   2.014  -0.065  0.2921 -0.2433  0.1975
   75phy    H1A 2025   5.232   2.059  -0.052 -0.0267 -0.5007 -0.7956
   76phy    C35 2026   3.771   1.861   1.685  0.0331  0.1793  0.0735
   76phy    C33 2027   3.688   1.990   1.697 -0.4932  0.5221  0.0420
   76phy    C34 2028   3.782   2.107   1.690  0.1417 -0.1605  0.5094
   76phy    C32 2029   3.589   1.991   1.579  0.0265 -0.4381  0.2194
   76phy    C31 2030   3.446   2.032   1.626  0.5890 -0.1393 -0.4919
   76phy    C30 2031   3.338   2.022   1.523 -0.2673 -0.7845  0.5565
   76phy    C28 2032   3.189   2.039   1.551 -0.2081 -0.6191  0.2883
   76phy    C29 2033   3.124   2.038   1.411  0.1926  0.4766 -0.3192
   76phy    C27 2034   3.126   1.924   1.633  0.2498  0.0722  0.8785
   76phy    C26 2035   3.087   1.961   1.778  0.1367  0.3293  0.1993
   76phy    C25 2036   3.041   1.833   1.853 -0.6799  0.5104  0.2390
   76phy    C23 2037   2.982   1.838   1.994  0.8222  0.2875 -0.0820
   76phy    C24 2038   2.827   1.825   1.995 -0.6339 -0.0344  0.7289
   76phy    C22 2039   3.030   1.714   2.070  0.7931  0.7603  0.5527
   76phy    C21 2040   3.081   1.756   2.210 -0.5730  0.1114 -0.2288
   76phy    C20 2041   3.114   1.633   2.300 -0.5539 -0.0600 -0.0873
   76phy    C18 2042   3.081   1.645   2.450  0.9271  0.3698 -0.0232
   76phy    O01 2043   2.948   1.700   2.484 -0.9915 -0.0348  0.0652
   76phy    H01 2044   2.881   1.672   2.425 -2.0172  1.7329  0.3277
   76phy    C19 2045   3.074   1.497   2.484 -0.0080 -0.0801  0.2798
   76phy    C13 2046   3.200   1.724   2.535 -0.5863  0.2261  0.0498
   76phy     H3 2047   3.302   1.704   2.492  0.7313  0.3135  2.8780
   76phy    O33 2048   3.235   1.675   2.670 -0.1337 -0.2164  0.2022
   76phy    H1B 2049   3.158   1.652   2.717 -1.0367 -0.6025 -1.3897
   76phy    C12 2050   3.181   1.881   2.549  0.1285  0.6833  0.3716
   76phy    O11 2051   3.059   1.922   2.605  0.4086 -0.4818  0.0212
   76phy    H1A 2052   2.996   1.861   2.572 -0.1001  0.3228 -0.5095
   77phy    C35 2053   3.041   0.593   1.251 -0.1163  0.1652 -0.1874
   77phy    C33 2054   3.132   0.541   1.144  0.0037  0.3410 -0.0337
   77phy    C34 2055   3.262   0.494   1.214 -0.3203 -0.3515 -0.0771
   77phy    C32 2056   3.059   0.425   1.075 -0.3273  0.1141 -0.2959
   77phy    C31 2057   3.113   0.391   0.944 -0.7830  0.4032 -0.0491
   77phy    C30 2058   3.032   0.298   0.850  0.1524  0.6361  0.4422
   77phy    C28 2059   3.092   0.272   0.710 -0.6726  0.5896 -0.5843
   77phy    C29 2060   3.170   0.141   0.712 -0.5941  0.2061  0.2388
   77phy    C27 2061   2.985   0.262   0.605 -0.0869  0.2609 -0.3959
   77phy    C26 2062   3.000   0.372   0.502 -0.2604  0.2647 -0.2805
   77phy    C25 2063   2.883   0.371   0.406 -0.4819  0.3048  0.2790
   77phy    C23 2064   2.891   0.476   0.294  0.2312 -0.0505  0.7125
   77phy    C24 2065   2.970   0.441   0.172  0.4088  0.3554 -0.0450
   77phy    C22 2066   2.751   0.522   0.259 -0.1554  0.0237  0.5910
   77phy    C21 2067   2.751   0.667   0.301  0.3142  0.8948 -0.5316
   77phy    C20 2068   2.613   0.737   0.297  0.6925  0.1475 -0.4072
   77phy    C18 2069   2.540   0.767   0.161  1.0707 -0.4186  0.0971
   77phy    O01 2070   2.644   0.800   0.062  0.0846 -0.3075  0.5862
   77phy    H01 2071   2.595   0.838  -0.009 -3.9246 -2.7516  1.7237
   77phy    C19 2072   2.451   0.891   0.199  0.0894 -0.1562  0.4746
   77phy    C13 2073   2.452   0.637   0.108  0.1309  0.2136 -0.1286
   77phy     H3 2074   2.532   0.562   0.085  2.0198  1.7454  1.2231
   77phy    O33 2075   2.381   0.562   0.201 -0.1213  0.4248  0.3280
   77phy    H1B 2076   2.302   0.609   0.221 -0.3614  0.0964  0.1663
   77phy    C12 2077   2.402   0.613  -0.037 -0.1098 -1.2486  0.3532
   77phy    O11 2078   2.270   0.659  -0.057  0.3439 -0.7207 -0.2442
   77phy    H1A 2079   2.221   0.587  -0.092 -1.2526  0.6645 -1.0237
   78phy    C35 2080   4.256   1.617   1.673  0.9474 -0.1192 -0.2285
   78phy    C33 2081   4.133   1.697   1.631  0.0590  0.1411 -0.1275
   78phy    C34 2082   4.139   1.835   1.690  0.0157 -0.1840  0.0562
   78phy    C32 2083   4.128   1.695   1.474 -0.0646  0.4941 -0.8544
   78phy    C31 2084   3.989   1.700   1.408 -0.0057  0.6785 -0.2644
   78phy    C30 2085   3.982   1.736   1.259  0.0330 -0.4617 -0.0263
   78phy    C28 2086   3.853   1.739   1.174 -0.1123 -0.5384 -0.8756
   78phy    C29 2087   3.766   1.865   1.209  0.1672  0.2224  0.1367
   78phy    C27 2088   3.866   1.747   1.020  0.0585  0.0129  0.4325
   78phy    C26 2089   3.874   1.614   0.943 -0.8121 -0.1483 -0.0523
   78phy    C25 2090   3.838   1.618   0.796 -0.3664 -0.4654 -0.2661
   78phy    C23 2091   3.829   1.477   0.723 -0.0706 -0.1141 -0.4296
   78phy    C24 2092   3.691   1.410   0.756 -0.2372  0.1500  0.2583
   78phy    C22 2093   3.809   1.525   0.579 -0.0617  0.3307  0.5909
   78phy    C21 2094   3.911   1.473   0.482  0.0795 -0.7631 -0.0562
   78phy    C20 2095   3.869   1.494   0.336  0.4215 -0.1406 -0.2367
   78phy    C18 2096   3.970   1.492   0.218 -0.4379 -0.4393  0.4754
   78phy    O01 2097   4.060   1.601   0.230 -0.4195  0.1331 -0.3910
   78phy    H01 2098   4.016   1.682   0.247 -0.0557  0.3291 -0.3660
   78phy    C19 2099   3.881   1.512   0.089  0.6965  0.2702 -0.2080
   78phy    C13 2100   4.058   1.350   0.205  0.3312  0.2541 -0.6554
   78phy     H3 2101   4.097   1.331   0.308  0.5708  0.0143 -0.7906
   78phy    O33 2102   3.997   1.222   0.179 -0.3523  0.1102 -0.0927
   78phy    H1B 2103   4.004   1.194   0.090  0.2725  1.3510 -0.4576
   78phy    C12 2104   4.206   1.340   0.151  0.7332  0.2708 -0.0165
   78phy    O11 2105   4.288   1.455   0.183  0.1798  0.1024  0.0693
   78phy    H1A 2106   4.231   1.520   0.220  0.8261  0.2771  0.7742
   79phy    C35 2107   3.039   0.972   1.409 -0.3664  0.0979  0.2420
   79phy    C33 2108   3.186   1.019   1.439  0.3426  0.7146 -0.5725
   79phy    C34 2109   3.209   1.006   1.588 -0.0272 -0.1352 -0.2191
   79phy    C32 2110   3.292   0.971   1.344 -0.7642  0.0355 -0.0994
   79phy    C31 2111   3.325   1.080   1.241 -0.4164  0.1319 -0.3377
   79phy    C30 2112   3.446   1.039   1.150 -0.2404  0.4386  0.0037
   79phy    C28 2113   3.478   1.113   1.021 -0.6078 -0.1777 -0.1170
   79phy    C29 2114   3.603   1.204   1.064  0.8978  0.4463  0.0743
   79phy    C27 2115   3.533   1.015   0.908  0.5252  0.0004  0.1623
   79phy    C26 2116   3.470   1.060   0.778  0.5491  0.1158 -0.0930
   79phy    C25 2117   3.538   0.995   0.656 -0.5554 -0.2223  0.0823
   79phy    C23 2118   3.504   1.058   0.516 -0.6744  0.2185  0.1152
   79phy    C24 2119   3.603   1.165   0.478 -0.1035 -0.2685  0.5249
   79phy    C22 2120   3.532   0.950   0.408 -0.0420  0.3853  0.0983
   79phy    C21 2121   3.417   0.883   0.335 -0.1823  0.0324  0.0164
   79phy    C20 2122   3.469   0.765   0.254  0.0068 -0.5361 -0.0462
   79phy    C18 2123   3.371   0.683   0.160  0.0896  0.1006 -0.5267
   79phy    O01 2124   3.265   0.627   0.234 -0.9215  0.7467 -0.0812
   79phy    H01 2125   3.294   0.608   0.321  2.2710  0.8300 -1.0022
   79phy    C19 2126   3.462   0.568   0.124 -0.1650 -0.6819  0.8308
   79phy    C13 2127   3.321   0.758   0.027  0.2245 -0.0493  0.4846
   79phy     H3 2128   3.269   0.848   0.069  0.7240  0.3429  0.2776
   79phy    O33 2129   3.412   0.831  -0.060  0.4778  0.1889  0.6854
   79phy    H1B 2130   3.496   0.833  -0.018 -0.0090  0.8844  1.6674
   79phy    C12 2131   3.178   0.742  -0.041 -0.2126 -0.2105 -0.5539
   79phy    O11 2132   3.082   0.689   0.049  0.6152 -0.0124 -0.2010
   79phy    H1A 2133   3.129   0.649   0.119  1.3037 -1.7532 -1.5933
   80phy    C35 2134   3.047   0.901   0.741  0.3771  0.7309  0.4455
   80phy    C33 2135   3.070   0.750   0.752  0.0163  0.9484 -0.3382
   80phy    C34 2136   2.935   0.682   0.736  0.2266  0.2672  0.1211
   80phy    C32 2137   3.167   0.679   0.657 -0.2588  0.5549 -0.2677
   80phy    C31 2138   3.306   0.650   0.703  0.0520  0.8392 -0.7719
   80phy    C30 2139   3.384   0.564   0.608 -0.0881 -0.4126  0.4503
   80phy    C28 2140   3.535   0.557   0.643 -0.2382 -0.1649 -0.0707
   80phy    C29 2141   3.579   0.478   0.764  0.0909  0.4309 -0.0995
   80phy    C27 2142   3.616   0.508   0.517 -0.3264 -0.4411 -0.1443
   80phy    C26 2143   3.748   0.583   0.482 -0.2366 -0.0034  0.2479
   80phy    C25 2144   3.797   0.553   0.341  0.3559  0.4814  0.2014
   80phy    C23 2145   3.920   0.627   0.282 -0.4212  0.3241 -0.4724
   80phy    C24 2146   4.053   0.553   0.309 -0.2925  0.2064 -0.4139
   80phy    C22 2147   3.903   0.646   0.130 -0.6657 -0.3326 -0.3271
   80phy    C21 2148   3.895   0.794   0.096  0.1148 -0.3685 -0.1748
   80phy    C20 2149   3.899   0.829  -0.052 -0.2023  0.4591  0.2481
   80phy    C18 2150   3.796   0.932  -0.112 -0.3287 -0.5196 -0.4406
   80phy    O01 2151   3.661   0.891  -0.084  0.4044 -0.0628 -0.4179
   80phy    H01 2152   3.613   0.924  -0.157  1.8872  0.4797 -1.1926
   80phy    C19 2153   3.814   0.903  -0.256 -0.5000 -0.4224 -0.1507
   80phy    C13 2154   3.816   1.083  -0.069  0.6595 -0.0492 -0.4080
   80phy     H3 2155   3.803   1.081   0.042  1.2092 -1.8791 -0.3425
   80phy    O33 2156   3.954   1.136  -0.073  0.1277 -0.0669  0.0513
   80phy    H1B 2157   3.977   1.155  -0.162 -0.0885  1.3387  0.2575
   80phy    C12 2158   3.708   1.195  -0.065 -0.0799 -0.9050 -0.8201
   80phy    O11 2159   3.695   1.283  -0.170 -0.3468 -0.0169  0.3927
   80phy    H1A 2160   3.632   1.349  -0.150 -2.0439 -0.9382 -1.5746
   81phy    C35 2161   3.444   1.603   1.187  0.5053  0.3341 -0.0135
   81phy    C33 2162   3.303   1.544   1.193  0.4960  0.0857 -0.3113
   81phy    C34 2163   3.231   1.621   1.301  0.3147 -0.5389  0.0703
   81phy    C32 2164   3.213   1.559   1.063  0.2470 -0.2635  0.3529
   81phy    C31 2165   3.252   1.480   0.941 -0.8333  0.5060  0.0852
   81phy    C30 2166   3.144   1.483   0.830  0.5280  0.2021 -0.8561
   81phy    C28 2167   3.144   1.361   0.737 -0.6960 -0.3481 -0.2293
   81phy    C29 2168   3.047   1.253   0.779 -0.4212  0.4032  0.0150
   81phy    C27 2169   3.103   1.405   0.594 -0.0981  0.0191 -0.6371
   81phy    C26 2170   3.214   1.389   0.499  0.2637 -0.2752 -0.4348
   81phy    C25 2171   3.181   1.418   0.355 -0.4308  0.2341 -0.7545
   81phy    C23 2172   3.303   1.388   0.261  0.4808 -0.9486  0.6193
   81phy    C24 2173   3.302   1.244   0.218  0.5144  0.4644 -0.3200
   81phy    C22 2174   3.295   1.462   0.126 -0.0456 -0.1173 -0.0679
   81phy    C21 2175   3.352   1.610   0.122 -0.0705  0.3915 -0.4199
   81phy    C20 2176   3.317   1.674  -0.015  0.0299 -0.0954 -0.1130
   81phy    C18 2177   3.338   1.828  -0.058 -0.0522 -0.1513  0.1083
   81phy    O01 2178   3.248   1.911   0.025  0.4228  0.7219  0.4966
   81phy    H01 2179   3.184   1.857   0.067  1.6636  0.7137  2.4769
   81phy    C19 2180   3.279   1.840  -0.202 -0.3890 -0.0143 -0.7459
   81phy    C13 2181   3.490   1.881  -0.047 -0.4085 -0.4967  0.2942
   81phy     H3 2182   3.527   1.847   0.053  1.7243  0.3683 -0.1418
   81phy    O33 2183   3.594   1.821  -0.122  0.2219 -0.4344 -0.3172
   81phy    H1B 2184   3.595   1.730  -0.101  0.5894 -0.1922  0.7951
   81phy    C12 2185   3.529   2.031  -0.010  0.1653 -0.0181  0.0109
   81phy    O11 2186   3.556   2.117  -0.116  0.4941 -0.1317  0.4316
   81phy    H1A 2187   3.556   2.206  -0.086 -0.3207  0.1075 -0.2542
   82phy    C35 2188   2.308   1.946   0.497  0.0746 -0.0741 -0.1420
   82phy    C33 2189   2.345   1.839   0.602  0.4725  0.4072  0.0694
   82phy    C34 2190   2.238   1.830   0.713  0.0272  0.1764  0.4235
   82phy    C32 2191   2.363   1.697   0.535  0.2484  0.3695 -0.5357
   82phy    C31 2192   2.505   1.643   0.550 -0.1981 -0.3383  0.2982
   82phy    C30 2193   2.509   1.490   0.536 -0.0003 -0.2057  0.4265
   82phy    C28 2194   2.647   1.423   0.572 -0.1527 -0.8410 -0.6332
   82phy    C29 2195   2.666   1.403   0.726  0.0254  0.1637 -0.4390
   82phy    C27 2196   2.652   1.284   0.509 -0.0310 -0.0149  0.2671
   82phy    C26 2197   2.794   1.246   0.443 -0.0968 -0.5682  0.9324
   82phy    C25 2198   2.818   1.094   0.403  0.0538 -0.7548  0.2921
   82phy    C23 2199   2.942   1.075   0.310  0.3049 -0.2075  0.5997
   82phy    C24 2200   3.026   0.953   0.349 -0.8056  0.9357  0.1188
   82phy    C22 2201   2.904   1.073   0.161  0.3070  0.0897 -0.1282
   82phy    C21 2202   2.975   1.172   0.074 -0.5633 -0.0223  0.8607
   82phy    C20 2203   2.919   1.159  -0.065  0.6649  0.0444  0.4833
   82phy    C18 2204   2.971   1.258  -0.183  0.5534 -0.2894 -0.2909
   82phy    O01 2205   2.947   1.396  -0.130  0.3894  0.0157  0.3065
   82phy    H01 2206   2.858   1.397  -0.098  0.6403  0.6220  1.0031
   82phy    C19 2207   2.873   1.229  -0.299 -0.5707 -0.1324 -0.1365
   82phy    C13 2208   3.127   1.231  -0.217  0.3644  1.1338  0.4466
   82phy     H3 2209   3.181   1.257  -0.122 -1.0684 -0.1096  1.6619
   82phy    O33 2210   3.174   1.092  -0.224  0.1535 -0.2169  0.1742
   82phy    H1B 2211   3.133   1.052  -0.298 -0.3199  2.1211 -0.9241
   82phy    C12 2212   3.225   1.329  -0.287 -0.1947 -0.1625 -0.5279
   82phy    O11 2213   3.250   1.309  -0.425 -0.2820  0.9877  0.1644
   82phy    H1A 2214   3.321   1.249  -0.431 -0.7246  0.3647  0.9641
   83phy    C35 2215   3.814   1.177   1.425  0.3060 -0.1506 -0.7564
   83phy    C33 2216   3.785   1.327   1.429  0.4977 -0.0457  0.5182
   83phy    C34 2217   3.811   1.385   1.296  0.5264 -0.4068 -0.0586
   83phy    C32 2218   3.633   1.352   1.461 -0.2706  0.3676  0.4346
   83phy    C31 2219   3.604   1.416   1.601  0.2251 -0.2853  0.2131
   83phy    C30 2220   3.455   1.450   1.621  0.1143  0.5391  0.5639
   83phy    C28 2221   3.414   1.495   1.764  0.6671 -0.0200  0.2466
   83phy    C29 2222   3.365   1.638   1.770  0.4900  0.0811  0.5121
   83phy    C27 2223   3.307   1.396   1.813 -0.5700 -0.3913  0.1229
   83phy    C26 2224   3.316   1.356   1.963  0.0415  0.3512  0.6518
   83phy    C25 2225   3.219   1.248   2.009 -0.5548  0.0914  0.0155
   83phy    C23 2226   3.201   1.248   2.164  1.0247  0.0630  0.2657
   83phy    C24 2227   3.058   1.202   2.191 -0.6016  0.4733  0.2510
   83phy    C22 2228   3.304   1.148   2.233  0.6684  0.1525  0.5412
   83phy    C21 2229   3.338   1.161   2.382  0.0632 -0.3916  0.0444
   83phy    C20 2230   3.460   1.081   2.425  0.5484 -0.0937  0.4797
   83phy    C18 2231   3.532   1.104   2.565 -0.1501  0.2736  0.5422
   83phy    O01 2232   3.429   1.103   2.669 -0.0850  0.2080  0.3739
   83phy    H01 2233   3.464   1.053   2.741  2.6008  0.3617 -0.7180
   83phy    C19 2234   3.601   0.966   2.579  0.1728 -0.3695  0.2454
   83phy    C13 2235   3.633   1.230   2.590  0.3992 -0.5731 -0.4463
   83phy     H3 2236   3.711   1.232   2.509 -0.4419 -1.2434 -1.2882
   83phy    O33 2237   3.717   1.210   2.702 -0.5022 -0.2670  0.5104
   83phy    H1B 2238   3.684   1.241   2.784 -0.3042 -0.1815  0.5596
   83phy    C12 2239   3.567   1.376   2.605 -0.0671 -0.5598  0.9439
   83phy    O11 2240   3.644   1.491   2.607 -0.0172 -0.2759  0.0613
   83phy    H1A 2241   3.592   1.555   2.651  1.3689 -0.0349  1.4370
   84phy    C35 2242   4.186   2.621   2.897  0.0870 -0.0443 -0.3004
   84phy    C33 2243   4.170   2.698   3.026 -0.4135 -0.0385 -0.3475
   84phy    C34 2244   4.038   2.767   3.018 -0.3784  0.4604  0.7546
   84phy    C32 2245   4.174   2.611   3.149  0.5406  0.0678  0.2076
   84phy    C31 2246   4.314   2.596   3.218 -0.0180  0.3102  0.0494
   84phy    C30 2247   4.305   2.494   3.334  0.4225 -0.0506  0.3321
   84phy    C28 2248   4.431   2.492   3.422  0.5065 -0.6818  0.1499
   84phy    C29 2249   4.437   2.599   3.531  0.4078  0.3822 -0.3073
   84phy    C27 2250   4.453   2.355   3.487  0.7393 -0.4733 -0.4123
   84phy    C26 2251   4.516   2.233   3.409  0.0987 -0.5188  0.1535
   84phy    C25 2252   4.526   2.114   3.505  0.0003  0.3436  0.4381
   84phy    C23 2253   4.584   1.980   3.468 -0.2693 -0.0621  0.3875
   84phy    C24 2254   4.659   1.915   3.583  0.4712  0.1994 -0.1304
   84phy    C22 2255   4.480   1.890   3.400  0.4902  0.3850  0.2973
   84phy    C21 2256   4.507   1.845   3.260 -0.0315  0.1904 -0.3014
   84phy    C20 2257   4.383   1.772   3.200 -0.2178 -0.3825  0.5897
   84phy    C18 2258   4.375   1.721   3.054 -0.1744 -0.2825  0.1932
   84phy    O01 2259   4.406   1.826   2.970  0.5921 -0.3359  0.1311
   84phy    H01 2260   4.495   1.856   2.977  1.1798 -1.5810 -1.4643
   84phy    C19 2261   4.226   1.701   3.036  0.5570  0.4686 -0.7338
   84phy    C13 2262   4.455   1.585   3.022 -0.1647  0.2868  0.2107
   84phy     H3 2263   4.560   1.624   3.013 -0.6793  1.3885 -1.5831
   84phy    O33 2264   4.474   1.494   3.130 -0.3008  0.6879 -0.2532
   84phy    H1B 2265   4.425   1.516   3.207  1.4895  0.9987  0.8580
   84phy    C12 2266   4.498   1.521   2.887  0.3568  0.1278  0.3121
   84phy    O11 2267   4.461   1.588   2.773  0.2358  0.2361 -0.3758
   84phy    H1A 2268   4.411   1.534   2.715 -0.0749 -0.0880  0.1901
   85phy    C35 2269   1.510   0.766   1.363 -0.3100 -0.7498  0.0655
   85phy    C33 2270   1.445   0.888   1.422 -0.3572  0.2806 -0.2900
   85phy    C34 2271   1.423   0.998   1.322 -0.5072 -0.4172  0.4414
   85phy    C32 2272   1.322   0.839   1.507 -0.3538 -0.5167 -0.4721
   85phy    C31 2273   1.301   0.917   1.641  0.7946  0.5051  0.5242
   85phy    C30 2274   1.186   0.834   1.715 -0.1793 -0.0675 -0.1128
   85phy    C28 2275   1.109   0.926   1.810  0.1287 -0.0566  0.1651
   85phy    C29 2276   0.981   0.987   1.744 -0.1717  0.3925  0.2974
   85phy    C27 2277   1.062   0.853   1.936 -0.4207  0.0899 -0.1209
   85phy    C26 2278   1.034   0.933   2.061  0.9606 -0.2909  0.4364
   85phy    C25 2279   0.950   0.844   2.159  0.2864 -0.5013 -0.2780
   85phy    C23 2280   0.932   0.906   2.301  0.7250  0.4976  0.1587
   85phy    C24 2281   0.789   0.878   2.353  0.0781  0.1038  0.5264
   85phy    C22 2282   1.030   0.839   2.398  0.4459 -0.0290  0.6412
   85phy    C21 2283   1.110   0.931   2.483  1.0552 -0.2492  0.3822
   85phy    C20 2284   1.224   0.853   2.545 -0.3109 -0.5463  0.6230
   85phy    C18 2285   1.347   0.928   2.621  0.5697 -0.2368 -0.1301
   85phy    O01 2286   1.296   0.985   2.745  0.0664 -0.0990 -0.4625
   85phy    H01 2287   1.213   1.023   2.726 -1.0430 -1.3051  1.6781
   85phy    C19 2288   1.414   0.801   2.668  0.2981  0.1643  0.0518
   85phy    C13 2289   1.445   1.025   2.530  0.5203  0.6256  0.1279
   85phy     H3 2290   1.483   0.964   2.444 -0.7398 -0.9697  0.6488
   85phy    O33 2291   1.559   1.052   2.607 -0.0753  0.2356 -0.6301
   85phy    H1B 2292   1.541   1.111   2.677  0.7617  0.6247 -0.7186
   85phy    C12 2293   1.384   1.166   2.483  0.4135 -0.3242  0.0176
   85phy    O11 2294   1.334   1.248   2.587  0.0044  0.4569 -0.2817
   85phy    H1A 2295   1.408   1.292   2.626  1.2053 -1.0013 -0.8322
   86phy    C35 2296   3.771   2.793   2.239  0.4632 -0.5345 -0.3142
   86phy    C33 2297   3.716   2.772   2.101  0.3817  0.0370 -0.0828
   86phy    C34 2298   3.783   2.866   2.005  0.3381 -0.0174  0.1680
   86phy    C32 2299   3.727   2.624   2.052  0.1744  0.1472  0.0402
   86phy    C31 2300   3.605   2.538   2.091 -0.0723  0.2345 -0.3964
   86phy    C30 2301   3.605   2.401   2.033 -0.2702 -0.4190  0.5094
   86phy    C28 2302   3.492   2.306   2.066 -0.0333 -0.0272  0.3674
   86phy    C29 2303   3.383   2.309   1.953 -0.1135 -0.0681 -0.3159
   86phy    C27 2304   3.548   2.161   2.080 -0.5116 -0.4275 -0.2516
   86phy    C26 2305   3.470   2.045   2.153 -0.0271  0.6649 -0.9476
   86phy    C25 2306   3.534   1.910   2.146  0.7412 -0.2844 -0.0632
   86phy    C23 2307   3.487   1.800   2.247 -0.4644  0.5791  0.4692
   86phy    C24 2308   3.471   1.685   2.153  0.7652 -0.1736  0.4441
   86phy    C22 2309   3.593   1.779   2.356  0.1223 -0.7488  0.3260
   86phy    C21 2310   3.592   1.864   2.481  0.2990 -0.0517  0.1620
   86phy    C20 2311   3.700   1.855   2.586  0.0811  0.6566  0.4108
   86phy    C18 2312   3.688   1.937   2.718  0.2402 -0.7431  0.0989
   86phy    O01 2313   3.577   1.896   2.801  0.1231  0.1043 -0.4039
   86phy    H01 2314   3.603   1.887   2.890 -1.7493  0.0123  0.1607
   86phy    C19 2315   3.814   1.889   2.793  0.1721  0.3224 -0.0226
   86phy    C13 2316   3.693   2.099   2.708 -0.2654  0.7921 -0.6202
   86phy     H3 2317   3.777   2.128   2.640  1.1389 -2.3194 -0.3862
   86phy    O33 2318   3.732   2.161   2.836  0.0854  0.4236 -0.0936
   86phy    H1B 2319   3.666   2.138   2.899 -0.1887  1.5787  0.0573
   86phy    C12 2320   3.559   2.168   2.665 -0.0493  0.2427  0.2577
   86phy    O11 2321   3.452   2.143   2.747 -0.3717 -0.1990 -0.3117
   86phy    H1A 2322   3.441   2.050   2.750 -1.2502 -0.1681 -1.7596
   87phy    C35 2323   3.736   3.792   1.303 -0.8130 -0.0421 -0.3135
   87phy    C33 2324   3.833   3.689   1.369  0.3827  0.0502 -0.7220
   87phy    C34 2325   3.891   3.751   1.494  0.0084 -0.0906  0.3175
   87phy    C32 2326   3.766   3.550   1.388 -0.0716  0.1155  0.2185
   87phy    C31 2327   3.746   3.458   1.265  0.2279  0.0642  0.0840
   87phy    C30 2328   3.740   3.316   1.310  0.1517 -0.2380 -0.2551
   87phy    C28 2329   3.727   3.207   1.204 -0.4761  0.0924  0.2551
   87phy    C29 2330   3.786   3.072   1.262  0.0217 -0.7273  0.1662
   87phy    C27 2331   3.582   3.176   1.152  0.7090  0.0506 -0.3450
   87phy    C26 2332   3.546   3.197   1.000 -0.2587 -0.9278  0.4830
   87phy    C25 2333   3.412   3.134   0.968  0.6055 -0.0130 -0.0928
   87phy    C23 2334   3.380   3.101   0.822 -0.1466  0.3901 -0.5253
   87phy    C24 2335   3.402   2.947   0.791  0.2530 -0.0844 -0.4342
   87phy    C22 2336   3.232   3.116   0.790  0.2793  0.5014 -0.3941
   87phy    C21 2337   3.204   3.249   0.732 -0.4634  0.1220  0.5197
   87phy    C20 2338   3.053   3.271   0.695  0.2134 -0.0807 -0.0467
   87phy    C18 2339   3.004   3.401   0.615 -0.6468 -0.1242 -0.0926
   87phy    O01 2340   3.056   3.524   0.675 -0.0202 -0.6883 -0.5096
   87phy    H01 2341   3.149   3.534   0.670  0.0478 -0.0531  1.5239
   87phy    C19 2342   2.857   3.402   0.642 -0.3900  0.5767 -0.0626
   87phy    C13 2343   3.035   3.398   0.460 -0.0624 -0.0724 -0.1720
   87phy     H3 2344   3.147   3.395   0.465 -0.0703  0.0895  0.1218
   87phy    O33 2345   3.015   3.272   0.387 -0.0192 -0.6415  0.1439
   87phy    H1B 2346   2.945   3.220   0.423  0.0038 -0.7241  0.0702
   87phy    C12 2347   3.041   3.518   0.359  0.2581  0.0636  0.1145
   87phy    O11 2348   3.014   3.640   0.424 -0.0607  0.1476 -0.6796
   87phy    H1A 2349   3.050   3.630   0.510  0.5996 -2.1875 -1.1742
   88phy    C35 2350   2.313   2.711   1.795 -0.0533 -0.1935  0.3122
   88phy    C33 2351   2.344   2.566   1.814 -0.1758 -0.2696  0.1127
   88phy    C34 2352   2.229   2.480   1.779  0.6175 -0.1281  0.5283
   88phy    C32 2353   2.483   2.542   1.749  0.4956  0.1954 -0.1440
   88phy    C31 2354   2.563   2.416   1.802 -0.4186  0.6297 -0.5354
   88phy    C30 2355   2.708   2.435   1.787  0.0522 -0.2118  0.8612
   88phy    C28 2356   2.807   2.321   1.817 -0.2620  1.1559  0.2909
   88phy    C29 2357   2.864   2.262   1.688  0.0641 -0.2610 -0.4272
   88phy    C27 2358   2.917   2.376   1.913  0.4658 -0.0021  0.0794
   88phy    C26 2359   2.931   2.312   2.051  0.5084 -0.3042  0.1507
   88phy    C25 2360   3.059   2.356   2.129  0.1095  0.3256 -0.2998
   88phy    C23 2361   3.078   2.289   2.267  0.0807  0.1469  0.0167
   88phy    C24 2362   3.135   2.146   2.266  0.5270  0.6333 -0.8687
   88phy    C22 2363   3.157   2.394   2.345 -0.5300  0.1484 -0.0983
   88phy    C21 2364   3.121   2.426   2.490 -0.1269 -0.9284  0.4338
   88phy    C20 2365   3.220   2.516   2.562  0.0849  0.2374 -0.1737
   88phy    C18 2366   3.194   2.557   2.713  0.0764 -0.4977  0.8249
   88phy    O01 2367   3.162   2.448   2.800 -0.6175  0.0672 -0.2486
   88phy    H01 2368   3.236   2.391   2.808 -1.4819 -1.0746 -0.1585
   88phy    C19 2369   3.336   2.608   2.750  0.1903  0.1647 -0.1611
   88phy    C13 2370   3.080   2.672   2.735 -0.3691 -0.1495  0.2876
   88phy     H3 2371   3.100   2.753   2.660 -0.6760 -0.3790 -0.0455
   88phy    O33 2372   3.085   2.745   2.854 -0.2388 -0.0836  0.3667
   88phy    H1B 2373   3.031   2.821   2.856 -0.2051 -0.0546  0.2060
   88phy    C12 2374   2.931   2.633   2.718 -0.5786 -0.0715  0.1424
   88phy    O11 2375   2.867   2.561   2.820 -0.3722  0.1651  0.4496
   88phy    H1A 2376   2.902   2.474   2.817 -0.8020  0.0047 -0.3191
   89phy    C35 2377   1.954   3.157   1.786 -0.4751 -0.5943  0.9845
   89phy    C33 2378   1.910   3.308   1.809  1.2655 -0.0714  0.1750
   89phy    C34 2379   1.910   3.320   1.958  0.0002  0.3478  0.0985
   89phy    C32 2380   2.002   3.409   1.742 -0.1339 -0.3370  0.0543
   89phy    C31 2381   2.000   3.423   1.591 -0.3556  0.3090 -0.4170
   89phy    C30 2382   2.096   3.527   1.541 -0.0754 -0.3175  0.0733
   89phy    C28 2383   2.089   3.566   1.389 -0.4579 -0.3718  0.0556
   89phy    C29 2384   2.108   3.718   1.364  0.2228  0.4698  0.0263
   89phy    C27 2385   2.185   3.478   1.306  0.6844  0.1181 -0.0314
   89phy    C26 2386   2.151   3.444   1.158  0.4726 -0.0325 -0.7763
   89phy    C25 2387   2.269   3.369   1.096 -0.4283  0.6488  0.4419
   89phy    C23 2388   2.259   3.352   0.941  0.3172 -0.0263  0.1757
   89phy    C24 2389   2.315   3.482   0.878 -0.4528  0.0391 -0.0278
   89phy    C22 2390   2.351   3.235   0.899 -0.0861  0.4037  0.5568
   89phy    C21 2391   2.278   3.101   0.868 -0.4114 -0.1255 -0.1286
   89phy    C20 2392   2.362   2.992   0.799  0.2723  0.1085 -0.1770
   89phy    C18 2393   2.303   2.861   0.733 -0.5757  0.3992  0.1064
   89phy    O01 2394   2.209   2.800   0.828  0.4813  0.2519  0.0268
   89phy    H01 2395   2.214   2.847   0.909  1.6697  0.0208  0.1024
   89phy    C19 2396   2.430   2.767   0.729  0.3526 -0.0999 -0.0813
   89phy    C13 2397   2.221   2.893   0.596  0.3405 -0.0452  0.1871
   89phy     H3 2398   2.133   2.953   0.632 -1.1287 -0.7465 -1.9719
   89phy    O33 2399   2.267   2.988   0.497 -0.4990 -1.0828 -0.0306
   89phy    H1B 2400   2.354   2.962   0.474 -0.3941 -0.2097 -0.6718
   89phy    C12 2401   2.131   2.796   0.528 -0.5129 -0.0196 -0.1067
   89phy    O11 2402   2.099   2.681   0.605 -0.9622  0.4312  0.0962
   89phy    H1A 2403   2.083   2.721   0.688 -3.4187  1.3760 -0.7213
   90phy    C35 2404   3.122   2.696   1.952  0.1115 -0.3599 -0.4162
   90phy    C33 2405   3.238   2.749   1.864  0.3298  0.5163 -0.1458
   90phy    C34 2406   3.259   2.659   1.736 -0.3811  0.6542  0.3578
   90phy    C32 2407   3.195   2.892   1.819  0.1251 -0.9270  0.1320
   90phy    C31 2408   3.270   3.014   1.886 -0.3004  0.1978  0.8594
   90phy    C30 2409   3.208   3.158   1.863  0.2458  0.3213  0.3045
   90phy    C28 2410   3.264   3.277   1.945  0.2820 -0.4096  0.3509
   90phy    C29 2411   3.409   3.322   1.915 -0.6766 -0.1045  0.1365
   90phy    C27 2412   3.168   3.393   1.922 -0.1754 -0.3890  0.4075
   90phy    C26 2413   3.132   3.479   2.046 -0.2337  0.0780 -0.0158
   90phy    C25 2414   3.026   3.588   2.019  0.0411 -0.1155 -0.1430
   90phy    C23 2415   2.998   3.665   2.153  0.1170  0.4640 -0.1547
   90phy    C24 2416   2.974   3.808   2.124  0.0198 -0.5656 -0.6553
   90phy    C22 2417   2.873   3.611   2.222  0.0350 -0.3606 -0.1789
   90phy    C21 2418   2.910   3.558   2.356  0.0485  0.5461  0.0820
   90phy    C20 2419   2.791   3.479   2.421  0.7119 -0.7041 -0.4995
   90phy    C18 2420   2.800   3.414   2.563 -0.1670 -0.5266  0.0845
   90phy    O01 2421   2.833   3.507   2.670 -0.7729 -0.3348  0.3058
   90phy    H01 2422   2.920   3.541   2.658 -1.2112  0.0239 -2.4014
   90phy    C19 2423   2.651   3.396   2.595  0.4850  0.1145  0.5917
   90phy    C13 2424   2.878   3.273   2.581  0.1047  0.8479  0.3831
   90phy     H3 2425   2.824   3.195   2.523 -0.7274  0.8486  1.1399
   90phy    O33 2426   2.860   3.224   2.715  0.2916 -0.1465 -0.1199
   90phy    H1B 2427   2.847   3.300   2.768  0.4435 -0.9415  1.0867
   90phy    C12 2428   3.034   3.265   2.548 -0.0734 -0.1511  0.0402
   90phy    O11 2429   3.122   3.324   2.643 -0.1067 -0.5921  0.4835
   90phy    H1A 2430   3.115   3.417   2.641 -1.1882 -0.6650  0.7456
   91phy    C35 2431   4.195   1.959   0.663  0.0463  0.0290 -0.1982
   91phy    C33 2432   4.191   2.047   0.784  0.1205  0.5186 -0.1858
   91phy    C34 2433   4.174   1.966   0.911  0.3659  0.0149 -0.0021
   91phy    C32 2434   4.296   2.163   0.779  0.3114 -0.9834 -0.3691
   91phy    C31 2435   4.257   2.290   0.856 -0.1329 -0.0914  0.6018
   91phy    C30 2436   4.382   2.381   0.866  0.2085  0.8854 -0.0702
   91phy    C28 2437   4.351   2.522   0.924  0.1995  0.1297 -0.2052
   91phy    C29 2438   4.361   2.509   1.073 -0.5163  0.3320 -0.0478
   91phy    C27 2439   4.442   2.636   0.876 -0.1526 -0.2047 -0.2701
   91phy    C26 2440   4.366   2.729   0.773  0.2643  0.2988 -0.0847
   91phy    C25 2441   4.437   2.867   0.756 -0.1931  0.1250  0.0128
   91phy    C23 2442   4.340   2.956   0.678 -0.2040  0.0280 -0.1216
   91phy    C24 2443   4.350   3.100   0.725  0.5039 -0.1568 -0.1703
   91phy    C22 2444   4.371   2.958   0.521 -0.0137 -0.0829 -0.0677
   91phy    C21 2445   4.254   2.915   0.440  0.0629  0.2677  0.5244
   91phy    C20 2446   4.246   2.947   0.295  0.3268  0.6579  0.1509
   91phy    C18 2447   4.212   3.089   0.244 -0.3012 -0.3833  0.9200
   91phy    O01 2448   4.084   3.131   0.295 -0.0352 -0.1582 -0.5533
   91phy    H01 2449   4.028   3.056   0.309  0.1935 -0.2108  0.1419
   91phy    C19 2450   4.208   3.059   0.093 -0.1139  0.2665  0.1699
   91phy    C13 2451   4.316   3.205   0.274  0.2000  0.4122 -0.1304
   91phy     H3 2452   4.300   3.215   0.385 -0.6349  0.1443 -0.2183
   91phy    O33 2453   4.460   3.182   0.280  0.5395 -0.0737 -0.2383
   91phy    H1B 2454   4.485   3.145   0.198  1.9386  1.3461 -0.4891
   91phy    C12 2455   4.291   3.363   0.264  0.1163  0.3449 -0.2494
   91phy    O11 2456   4.361   3.437   0.164 -0.6588 -0.2747 -0.1926
   91phy    H1A 2457   4.403   3.382   0.101  0.9769  0.1893  0.4223
   92phy    C35 2458   1.837   2.024   1.680 -0.5705 -0.1148 -0.1629
   92phy    C33 2459   1.970   1.959   1.701 -0.3158  0.1093  0.0159
   92phy    C34 2460   2.023   1.905   1.567  0.1702 -0.3824 -0.4963
   92phy    C32 2461   2.064   2.042   1.792 -0.3098 -0.2858  0.0905
   92phy    C31 2462   2.167   1.965   1.880  0.3555 -0.4770  0.0645
   92phy    C30 2463   2.274   2.059   1.933 -0.3238 -0.0572  0.0119
   92phy    C28 2464   2.402   1.991   1.991  0.4844 -0.2735 -0.4796
   92phy    C29 2465   2.501   1.980   1.875  0.4189  0.2193 -0.1278
   92phy    C27 2466   2.463   2.105   2.083  0.2314  0.4903  0.5720
   92phy    C26 2467   2.562   2.070   2.192 -0.3275 -0.0725 -0.0607
   92phy    C25 2468   2.573   2.186   2.295 -0.5606 -0.2312  0.6133
   92phy    C23 2469   2.676   2.154   2.408 -0.8265  0.1249 -0.3319
   92phy    C24 2470   2.740   2.283   2.449 -0.0688  0.0142  0.1384
   92phy    C22 2471   2.610   2.092   2.537 -0.4466  0.1732 -0.2848
   92phy    C21 2472   2.700   2.001   2.623  0.2630 -0.2205  0.9424
   92phy    C20 2473   2.630   1.933   2.742 -0.2453  1.0484 -0.0717
   92phy    C18 2474   2.712   1.869   2.859 -0.4476  0.7925  0.8100
   92phy    O01 2475   2.783   1.975   2.923 -0.6551 -0.3408 -0.0762
   92phy    H01 2476   2.730   2.051   2.937 -1.1908 -0.9904  1.5583
   92phy    C19 2477   2.607   1.831   2.963  0.0082 -0.0742  0.3956
   92phy    C13 2478   2.812   1.755   2.801  0.3136  0.5719  0.7780
   92phy     H3 2479   2.868   1.801   2.716 -0.8641  0.6219  0.0168
   92phy    O33 2480   2.746   1.651   2.727 -0.6263  0.3137 -0.7294
   92phy    H1B 2481   2.807   1.611   2.668  0.1700 -0.3809  0.5237
   92phy    C12 2482   2.926   1.691   2.902  0.1196 -0.4559  0.0753
   92phy    O11 2483   3.031   1.608   2.852 -0.2449  0.7090 -0.0962
   92phy    H1A 2484   3.019   1.532   2.906  0.5488  0.5813 -0.0974
   93phy    C35 2485   2.321   2.125   1.542  0.2860 -0.6705  0.5405
   93phy    C33 2486   2.421   2.063   1.444 -0.0900 -0.3185 -0.3506
   93phy    C34 2487   2.429   2.169   1.336 -0.2942 -0.6595 -0.1448
   93phy    C32 2488   2.558   2.033   1.508  0.6220  0.3098 -0.1305
   93phy    C31 2489   2.594   1.887   1.476  0.3606 -0.2001 -0.3441
   93phy    C30 2490   2.728   1.843   1.536 -0.0469 -0.1790 -0.7454
   93phy    C28 2491   2.774   1.708   1.480 -0.7037  0.5581 -0.1420
   93phy    C29 2492   2.885   1.720   1.374 -0.3894 -0.0179 -0.1878
   93phy    C27 2493   2.842   1.618   1.591 -0.2099  0.1179  0.5187
   93phy    C26 2494   2.772   1.526   1.683 -0.2224  0.3188 -0.0490
   93phy    C25 2495   2.850   1.405   1.740 -0.3520  0.1512 -0.7231
   93phy    C23 2496   2.767   1.307   1.830 -0.1065  0.0519  0.0368
   93phy    C24 2497   2.754   1.170   1.768  0.2257  0.2569  0.3588
   93phy    C22 2498   2.797   1.302   1.979  0.3873  0.2027 -0.3878
   93phy    C21 2499   2.684   1.358   2.064 -0.1878 -0.6763 -0.1904
   93phy    C20 2500   2.728   1.364   2.214 -0.2603 -0.2898  0.2133
   93phy    C18 2501   2.645   1.437   2.331  0.9677 -0.1448  0.1614
   93phy    O01 2502   2.507   1.401   2.327  0.2022 -0.8302 -0.3463
   93phy    H01 2503   2.484   1.319   2.366 -2.6232  0.1799  0.4039
   93phy    C19 2504   2.699   1.388   2.466  0.3643 -0.1382  0.4549
   93phy    C13 2505   2.641   1.600   2.307 -0.2030  0.4733  0.5832
   93phy     H3 2506   2.613   1.621   2.201 -1.9179  1.9193  1.2638
   93phy    O33 2507   2.775   1.654   2.313  0.2071  0.0375  0.2528
   93phy    H1B 2508   2.791   1.697   2.232 -0.5814 -2.8937 -1.6185
   93phy    C12 2509   2.542   1.690   2.393 -0.4647 -0.1446 -0.1873
   93phy    O11 2510   2.422   1.629   2.422 -0.0409  0.2889 -0.2654
   93phy    H1A 2511   2.432   1.539   2.397  1.4198  0.2276  0.4311
   94phy    C35 2512   3.191   1.944   0.794 -0.4126 -0.4472  0.3460
   94phy    C33 2513   3.257   2.025   0.902 -0.0188 -0.1853 -0.2182
   94phy    C34 2514   3.185   1.984   1.032  0.2362  0.2039 -0.5713
   94phy    C32 2515   3.410   1.990   0.912  0.1013 -0.2556 -0.0853
   94phy    C31 2516   3.493   2.102   0.850 -0.2131 -0.8873 -0.6513
   94phy    C30 2517   3.647   2.081   0.866 -0.0117  0.4942  0.1050
   94phy    C28 2518   3.733   2.206   0.860  0.2445 -0.4714 -0.5105
   94phy    C29 2519   3.849   2.180   0.950 -0.5170  0.1233  0.4369
   94phy    C27 2520   3.790   2.223   0.715  0.0589 -0.7375  0.3502
   94phy    C26 2521   3.838   2.362   0.670 -0.3827  0.2818 -0.2989
   94phy    C25 2522   3.929   2.344   0.542 -0.1544  0.6624 -0.1928
   94phy    C23 2523   3.957   2.473   0.464  0.0946  0.4940 -0.4694
   94phy    C24 2524   4.102   2.515   0.502 -0.7464 -0.1818 -0.3841
   94phy    C22 2525   3.951   2.446   0.307  0.5113 -0.3996 -0.6356
   94phy    C21 2526   3.810   2.466   0.243 -0.4730 -0.9466 -0.3881
   94phy    C20 2527   3.834   2.476   0.092 -0.0563 -0.7368  0.3845
   94phy    C18 2528   3.712   2.491  -0.011 -0.5360  0.1696 -0.4729
   94phy    O01 2529   3.619   2.389   0.002  0.7356 -0.3047  0.6262
   94phy    H01 2530   3.603   2.366   0.091 -0.7237 -0.0156  0.4644
   94phy    C19 2531   3.785   2.475  -0.145 -0.1784  0.0166 -0.1488
   94phy    C13 2532   3.636   2.634  -0.000  0.9027 -0.5056 -0.2881
   94phy     H3 2533   3.594   2.626   0.104  1.1220  0.9999 -0.0589
   94phy    O33 2534   3.716   2.752   0.025  0.2840 -0.7855  0.1450
   94phy    H1B 2535   3.808   2.737   0.013  0.3389  0.4195 -1.3179
   94phy    C12 2536   3.482   2.660  -0.045  0.2759  0.0918  0.5123
   94phy    O11 2537   3.392   2.558  -0.068 -0.0846 -0.0413  0.1523
   94phy    H1A 2538   3.440   2.492  -0.115  1.6687  2.5059 -1.9528
   95phy    C35 2539   4.278   3.727   2.343  0.3729  0.1409  0.4418
   95phy    C33 2540   4.280   3.751   2.192  0.2297  0.4623 -0.5481
   95phy    C34 2541   4.425   3.713   2.153  0.1518  0.3333  0.6436
   95phy    C32 2542   4.192   3.648   2.118 -0.0345  0.4664 -0.2296
   95phy    C31 2543   4.048   3.689   2.080 -0.2375 -0.3408  0.0633
   95phy    C30 2544   3.979   3.578   1.991  0.1756 -0.4798  0.2849
   95phy    C28 2545   3.837   3.605   1.935 -0.2600  0.2162 -0.0039
   95phy    C29 2546   3.830   3.553   1.789  0.0184  0.6923  0.2200
   95phy    C27 2547   3.723   3.537   2.010  0.2403  0.2672  0.4216
   95phy    C26 2548   3.660   3.596   2.134  0.0066  0.3950  0.4293
   95phy    C25 2549   3.574   3.495   2.209 -0.6670  0.5108  0.2711
   95phy    C23 2550   3.499   3.539   2.334  0.2086  0.6002  0.5150
   95phy    C24 2551   3.364   3.609   2.300 -0.1970  0.0299 -0.3003
   95phy    C22 2552   3.478   3.417   2.422 -0.3609  0.1867 -0.1450
   95phy    C21 2553   3.479   3.431   2.579  0.4525 -1.0159 -0.0001
   95phy    C20 2554   3.472   3.296   2.651  0.1708  0.1401  0.2543
   95phy    C18 2555   3.476   3.298   2.807 -0.1735  0.8477 -0.1561
   95phy    O01 2556   3.362   3.362   2.867  0.9167 -0.1153 -0.1708
   95phy    H01 2557   3.368   3.341   2.958  0.8919 -1.3759 -0.4406
   95phy    C19 2558   3.448   3.147   2.822 -0.6188  0.4224 -0.2351
   95phy    C13 2559   3.617   3.336   2.875 -0.1228 -0.3039  0.1861
   95phy     H3 2560   3.703   3.302   2.811 -0.1229 -0.7534  0.4230
   95phy    O33 2561   3.647   3.265   3.004 -0.0715 -0.3957  0.2829
   95phy    H1B 2562   3.621   3.326   3.070  0.4402 -0.4631  0.5543
   95phy    C12 2563   3.648   3.488   2.899  0.3016 -0.1026  0.3144
   95phy    O11 2564   3.782   3.523   2.935  0.2469  0.0603  0.1858
   95phy    H1A 2565   3.840   3.474   2.881 -2.2714 -0.9999 -1.7462
   96phy    C35 2566   2.608   4.354   1.626 -0.6878 -0.1510 -0.3297
   96phy    C33 2567   2.730   4.259   1.636  0.1067 -0.6499 -0.7601
   96phy    C34 2568   2.742   4.164   1.512  0.0028  0.1249  0.3557
   96phy    C32 2569   2.849   4.349   1.680 -0.3549 -0.3739  0.8461
   96phy    C31 2570   2.947   4.279   1.771 -0.8216  0.0690 -0.4362
   96phy    C30 2571   3.079   4.355   1.778  0.1671  0.0798  0.7808
   96phy    C28 2572   3.197   4.302   1.862  0.6766  0.2805  0.2553
   96phy    C29 2573   3.326   4.375   1.814 -0.4035  0.1921  0.0730
   96phy    C27 2574   3.178   4.297   2.015  0.2221 -0.5248  0.1629
   96phy    C26 2575   3.239   4.178   2.074 -0.0574 -0.5778  0.1106
   96phy    C25 2576   3.223   4.169   2.221  1.0184  0.0111 -0.0234
   96phy    C23 2577   3.248   4.028   2.285  0.2416 -0.0042 -0.6135
   96phy    C24 2578   3.394   3.991   2.281  0.0437  0.2755  0.2131
   96phy    C22 2579   3.216   4.052   2.436 -0.1262 -0.1952  0.0667
   96phy    C21 2580   3.090   3.979   2.488  0.1061 -0.6512  0.4928
   96phy    C20 2581   3.044   4.023   2.626 -0.5853 -0.3969 -0.4751
   96phy    C18 2582   2.913   3.958   2.689 -0.1949  0.5297 -0.2994
   96phy    O01 2583   2.919   3.809   2.697 -0.2751 -0.0605  0.1289
   96phy    H01 2584   2.835   3.773   2.715  0.4446 -1.4046  0.9714
   96phy    C19 2585   2.937   4.004   2.839 -0.1137 -0.1189  0.2181
   96phy    C13 2586   2.768   4.000   2.620 -0.3164 -0.3177  0.1798
   96phy     H3 2587   2.776   4.106   2.585 -1.6923  0.3796  1.8217
   96phy    O33 2588   2.672   4.023   2.725 -0.0193  0.0286 -0.1599
   96phy    H1B 2589   2.645   3.944   2.769  0.0519 -0.2619 -0.6250
   96phy    C12 2590   2.712   3.910   2.503 -0.2281 -0.5191 -0.2804
   96phy    O11 2591   2.596   3.961   2.436 -0.5642  0.6018  0.0192
   96phy    H1A 2592   2.530   3.967   2.502 -0.6011 -0.0769  0.0533
   97phy    C35 2593   2.420   1.456   1.174 -0.0902 -0.4464  0.0346
   97phy    C33 2594   2.309   1.507   1.084  0.4543  0.0439 -0.5743
   97phy    C34 2595   2.266   1.391   0.996 -0.1086  0.1774 -0.3981
   97phy    C32 2596   2.202   1.594   1.155 -0.0162 -0.4439  0.1959
   97phy    C31 2597   2.151   1.717   1.077 -0.0896  0.2156 -0.3612
   97phy    C30 2598   2.085   1.818   1.174  0.6550 -0.2761  0.1655
   97phy    C28 2599   2.018   1.944   1.111 -0.1943  0.1655 -0.1685
   97phy    C29 2600   1.874   1.966   1.164  0.3688 -0.0498 -0.3954
   97phy    C27 2601   2.112   2.063   1.140  0.2583  0.1913 -0.1706
   97phy    C26 2602   2.132   2.166   1.027  0.2491  0.2822  0.0359
   97phy    C25 2603   2.227   2.277   1.054  0.2098  0.3936  0.1429
   97phy    C23 2604   2.273   2.352   0.929 -0.9895 -0.4776  0.0462
   97phy    C24 2605   2.217   2.496   0.905  0.0808 -0.5106 -0.3487
   97phy    C22 2606   2.430   2.357   0.928  0.7210  0.4343  0.0761
   97phy    C21 2607   2.498   2.373   0.790 -0.2940 -0.9736 -0.2824
   97phy    C20 2608   2.654   2.372   0.801  0.0325  0.1806 -0.0648
   97phy    C18 2609   2.745   2.302   0.693 -0.2956  0.1765 -0.5783
   97phy    O01 2610   2.725   2.161   0.708 -0.1816  0.1681  0.1724
   97phy    H01 2611   2.696   2.143   0.796 -0.0606 -1.9010 -0.1698
   97phy    C19 2612   2.893   2.326   0.738 -0.5791  0.0682  0.0322
   97phy    C13 2613   2.717   2.336   0.537 -0.6158  0.6179  0.0357
   97phy     H3 2614   2.606   2.325   0.524 -0.3130 -0.9684 -1.7079
   97phy    O33 2615   2.720   2.473   0.503  0.0533 -0.2838 -0.0601
   97phy    H1B 2616   2.799   2.502   0.463 -0.7228 -1.3460 -2.5962
   97phy    C12 2617   2.741   2.246   0.417 -0.3195  0.7548  0.3860
   97phy    O11 2618   2.721   2.105   0.438 -0.1294  0.2364 -0.0220
   97phy    H1A 2619   2.712   2.092   0.530 -2.4760 -1.8981 -0.4543
   98phy    C35 2620   3.167   3.805   1.691  0.1166  0.6170  0.2096
   98phy    C33 2621   3.313   3.777   1.697  0.8457  0.3380  0.5969
   98phy    C34 2622   3.367   3.705   1.578 -0.2768 -0.0068 -0.1069
   98phy    C32 2623   3.386   3.907   1.748  0.0259 -0.3207  0.5415
   98phy    C31 2624   3.533   3.902   1.814  0.5408  0.3112 -0.0937
   98phy    C30 2625   3.574   4.049   1.835  0.1739 -0.1880  0.3125
   98phy    C28 2626   3.722   4.063   1.878  0.3209  0.2006 -0.0141
   98phy    C29 2627   3.807   4.086   1.758 -0.0220  0.1656  0.4518
   98phy    C27 2628   3.739   4.198   1.951 -0.2557  0.1115 -0.2257
   98phy    C26 2629   3.745   4.210   2.101 -0.4459 -0.1408  0.0690
   98phy    C25 2630   3.697   4.346   2.155 -0.0137 -0.0764 -0.1130
   98phy    C23 2631   3.709   4.355   2.308  0.3507 -0.1553  0.1133
   98phy    C24 2632   3.849   4.392   2.351 -0.1276 -0.7863  0.1442
   98phy    C22 2633   3.615   4.469   2.350  0.4508  0.1549  0.2696
   98phy    C21 2634   3.506   4.414   2.446 -0.0263 -0.1923  0.2872
   98phy    C20 2635   3.407   4.528   2.490  0.2461 -0.3115 -0.0168
   98phy    C18 2636   3.316   4.519   2.621 -0.5699  0.3332 -0.4428
   98phy    O01 2637   3.391   4.449   2.726  0.1119 -0.3876 -0.4533
   98phy    H01 2638   3.397   4.356   2.716 -0.5803 -0.2575 -2.5933
   98phy    C19 2639   3.299   4.667   2.672 -0.0763 -0.2047  0.3165
   98phy    C13 2640   3.183   4.432   2.598  0.7990 -0.0684 -0.0132
   98phy     H3 2641   3.207   4.336   2.545  0.5150  0.5369 -1.2902
   98phy    O33 2642   3.100   4.490   2.493 -0.7362  0.5243  0.4169
   98phy    H1B 2643   3.056   4.424   2.443 -2.1903  0.5626  1.5667
   98phy    C12 2644   3.084   4.394   2.716  0.6762 -0.6313 -0.0343
   98phy    O11 2645   3.000   4.499   2.771  0.4410  0.8883  0.1740
   98phy    H1A 2646   2.995   4.564   2.704 -1.6790 -1.5350 -2.2494
   99phy    C35 2647   2.867   3.247   1.073  0.2892  0.4485  0.2964
   99phy    C33 2648   2.717   3.264   1.082 -0.1223  0.3675  0.6006
   99phy    C34 2649   2.655   3.133   1.123  0.3886 -0.5734 -0.2339
   99phy    C32 2650   2.686   3.369   1.193  0.4071 -0.4891 -0.8054
   99phy    C31 2651   2.649   3.512   1.142 -0.3436  0.0066  0.5230
   99phy    C30 2652   2.590   3.608   1.254 -0.6214 -0.1686  0.0968
   99phy    C28 2653   2.565   3.758   1.225 -0.2116  0.1706  0.5031
   99phy    C29 2654   2.484   3.813   1.342  0.0612 -0.0999  0.3833
   99phy    C27 2655   2.700   3.837   1.205  0.1542 -0.0258  0.1854
   99phy    C26 2656   2.711   3.970   1.130 -0.1017  0.2279  0.0832
   99phy    C25 2657   2.856   4.026   1.134  0.0610  0.6199  0.4846
   99phy    C23 2658   2.866   4.163   1.059 -0.2200  0.0970 -0.8204
   99phy    C24 2659   2.836   4.287   1.150 -0.1745 -0.5069  0.0721
   99phy    C22 2660   3.012   4.193   1.019 -0.1483 -0.1072 -0.4396
   99phy    C21 2661   3.066   4.135   0.885 -0.0378 -0.4305 -0.2151
   99phy    C20 2662   3.200   4.189   0.850  0.0119  0.6643 -0.0756
   99phy    C18 2663   3.269   4.100   0.737 -0.0591  0.2876  0.4280
   99phy    O01 2664   3.282   3.958   0.768 -0.3416 -0.3090 -0.3093
   99phy    H01 2665   3.215   3.932   0.828 -0.3812 -0.4296 -0.4066
   99phy    C19 2666   3.416   4.164   0.747 -0.3178 -0.2303  0.6335
   99phy    C13 2667   3.211   4.124   0.590 -0.2254  0.1527 -0.5132
   99phy     H3 2668   3.108   4.080   0.600  0.4872 -1.4706  0.0195
   99phy    O33 2669   3.173   4.254   0.542 -0.2060  0.3530 -0.2422
   99phy    H1B 2670   3.245   4.299   0.501 -0.5721  2.0717  0.8608
   99phy    C12 2671   3.234   4.021   0.471  0.5709 -0.1502  0.1029
   99phy    O11 2672   3.317   4.066   0.367 -0.3523 -0.1117  0.4132
   99phy    H1A 2673   3.311   4.010   0.293 -1.1050 -1.5321  1.5026
  100phy    C35 2674   4.106   2.087   1.227  0.3007 -0.3730 -0.2639
  100phy    C33 2675   4.037   2.149   1.350  0.2692 -0.6847 -0.5016
  100phy    C34 2676   4.140   2.176   1.467  0.3924  0.4563  0.0208
  100phy    C32 2677   3.962   2.279   1.317 -0.1987 -0.3007  0.0653
  100phy    C31 2678   3.816   2.276   1.362 -0.7857  0.4003 -0.0024
  100phy    C30 2679   3.748   2.404   1.313 -0.1071 -0.0604  0.0471
  100phy    C28 2680   3.598   2.416   1.340 -0.1974 -0.6459 -0.3085
  100phy    C29 2681   3.567   2.472   1.482 -0.1206 -0.1065  0.4026
  100phy    C27 2682   3.537   2.512   1.237  0.2174  0.3129  0.1010
  100phy    C26 2683   3.459   2.442   1.124 -0.1035 -0.2321  1.0679
  100phy    C25 2684   3.411   2.546   1.019 -0.8264  0.1700  0.1477
  100phy    C23 2685   3.323   2.481   0.915  0.1938  0.1636  0.8624
  100phy    C24 2686   3.191   2.416   0.950  0.3323 -0.3252 -0.0619
  100phy    C22 2687   3.303   2.584   0.803 -0.0472  0.2799 -0.0425
  100phy    C21 2688   3.371   2.528   0.673 -0.3152  0.3974  0.0195
  100phy    C20 2689   3.323   2.609   0.554  0.4152 -0.0328 -0.4165
  100phy    C18 2690   3.358   2.571   0.404 -0.6784 -0.2310  0.1187
  100phy    O01 2691   3.502   2.579   0.392  0.2374  0.0885 -0.3430
  100phy    H01 2692   3.538   2.643   0.450  0.0382 -0.1683  0.0682
  100phy    C19 2693   3.300   2.685   0.320  0.0547 -0.1721 -0.7207
  100phy    C13 2694   3.308   2.431   0.348 -0.7372  0.5524  0.4180
  100phy     H3 2695   3.324   2.367   0.438 -0.0560  1.7945  1.2107
  100phy    O33 2696   3.164   2.414   0.342  0.4497  0.5211  0.4936
  100phy    H1B 2697   3.130   2.385   0.260 -2.2619 -0.5573  1.8544
  100phy    C12 2698   3.388   2.324   0.263  0.3460 -0.4985 -0.0352
  100phy    O11 2699   3.509   2.366   0.214 -0.6121 -0.5687  0.1239
  100phy    H1A 2700   3.536   2.433   0.273  1.7823  0.0768 -1.5603
  101phy    C35 2701   1.907   4.625   0.789 -0.5813  0.3810 -0.2018
  101phy    C33 2702   1.923   4.634   0.942 -0.1803  0.0840  0.1233
  101phy    C34 2703   1.818   4.562   1.019  0.0423 -0.4896  0.0678
  101phy    C32 2704   2.069   4.580   0.979  0.5406  0.2656  1.1508
  101phy    C31 2705   2.199   4.661   0.954  0.0171 -0.2437  0.4481
  101phy    C30 2706   2.324   4.591   1.016  0.0493  0.4298  0.3149
  101phy    C28 2707   2.442   4.690   1.018 -0.3831 -0.1554  0.2309
  101phy    C29 2708   2.463   4.729   1.161 -0.1650 -0.1587 -0.0318
  101phy    C27 2709   2.573   4.614   0.977 -0.6359 -0.0176  0.0025
  101phy    C26 2710   2.612   4.606   0.831  0.1401 -0.1021  0.6553
  101phy    C25 2711   2.730   4.511   0.815 -0.0370  0.0976  0.4959
  101phy    C23 2712   2.773   4.490   0.667 -0.8374  0.2311  0.2439
  101phy    C24 2713   2.924   4.454   0.663 -0.1101 -0.1139 -0.0484
  101phy    C22 2714   2.694   4.377   0.599  0.4839 -0.1510 -0.0174
  101phy    C21 2715   2.678   4.366   0.447 -0.1054 -0.3555 -0.4410
  101phy    C20 2716   2.606   4.248   0.400  0.5166  0.0251 -0.2797
  101phy    C18 2717   2.594   4.221   0.245  0.2588 -0.4592  0.4541
  101phy    O01 2718   2.542   4.329   0.174  0.6593  0.2497  0.1811
  101phy    H01 2719   2.617   4.379   0.148  2.6982 -1.2090  2.8172
  101phy    C19 2720   2.475   4.120   0.239  0.1110  0.0215  0.1253
  101phy    C13 2721   2.731   4.170   0.179  0.6030  0.1925  0.2694
  101phy     H3 2722   2.780   4.260   0.134  0.3710  0.2549  0.1406
  101phy    O33 2723   2.843   4.125   0.259 -0.2054 -0.1569 -0.0448
  101phy    H1B 2724   2.846   4.033   0.275 -2.0712  0.1478  2.5946
  101phy    C12 2725   2.752   4.104   0.039 -0.5686  0.7757 -0.0758
  101phy    O11 2726   2.646   4.126  -0.057 -0.2545  0.2591  0.1159
  101phy    H1A 2727   2.617   4.215  -0.061 -1.7784 -0.2184 -0.2819
  102phy    C35 2728   2.722   4.615   1.918 -0.5105 -0.9044  0.1636
  102phy    C33 2729   2.778   4.748   1.877 -0.0208  0.1651  0.0014
  102phy    C34 2730   2.877   4.699   1.776  0.1835  0.4225  0.1663
  102phy    C32 2731   2.670   4.838   1.825 -0.0343 -0.6420 -0.1353
  102phy    C31 2732   2.620   4.938   1.928  0.5425 -0.0177  0.1997
  102phy    C30 2733   2.482   4.983   1.889 -0.0931  0.0551 -0.2755
  102phy    C28 2734   2.420   5.096   1.972 -0.3333 -0.1250  0.3011
  102phy    C29 2735   2.450   5.236   1.919  0.2423  0.0730  0.2624
  102phy    C27 2736   2.270   5.065   1.968 -0.5666 -0.6630 -0.4758
  102phy    C26 2737   2.192   5.080   2.098  0.0840  0.3966 -0.2695
  102phy    C25 2738   2.041   5.042   2.095 -1.1649  0.7294 -0.0776
  102phy    C23 2739   1.975   5.068   2.231  0.6557  0.3682  0.1426
  102phy    C24 2740   1.930   5.211   2.235  0.3782 -0.1556 -0.4883
  102phy    C22 2741   1.859   4.975   2.263  0.2088  0.4597  0.5633
  102phy    C21 2742   1.863   4.922   2.403 -0.1253  0.4061 -0.4416
  102phy    C20 2743   1.731   4.839   2.434  0.0053 -0.0110 -0.0531
  102phy    C18 2744   1.721   4.767   2.578 -0.1453 -0.0383 -1.0292
  102phy    O01 2745   1.719   4.877   2.672  1.0006  0.0368 -0.4578
  102phy    H01 2746   1.802   4.921   2.671  1.1847 -0.2998 -1.6869
  102phy    C19 2747   1.576   4.704   2.577  0.3617 -0.3961 -0.2421
  102phy    C13 2748   1.846   4.663   2.610  0.4668  0.2380  0.7113
  102phy     H3 2749   1.939   4.721   2.588 -0.1069  0.8392 -0.2239
  102phy    O33 2750   1.854   4.563   2.509 -0.3893  0.4628 -0.3835
  102phy    H1B 2751   1.897   4.485   2.540  3.2408  2.4739  0.1119
  102phy    C12 2752   1.873   4.627   2.760 -0.0231  0.1282  0.1845
  102phy    O11 2753   2.001   4.574   2.779 -0.2395 -0.0586  0.3766
  102phy    H1A 2754   1.999   4.488   2.741 -1.3672 -0.2741  0.8746
  103phy    C35 2755   2.774   4.771   1.372 -0.9517 -0.2212  0.3400
  103phy    C33 2756   2.917   4.719   1.354 -0.2825 -0.0676  0.3280
  103phy    C34 2757   2.937   4.648   1.228 -0.2954 -0.4914 -0.2656
  103phy    C32 2758   3.022   4.835   1.371 -0.2190 -0.1001 -0.4162
  103phy    C31 2759   3.146   4.793   1.444 -0.4146 -0.1185  0.1907
  103phy    C30 2760   3.233   4.911   1.466 -0.6479 -0.4906  0.0220
  103phy    C28 2761   3.372   4.874   1.521  0.2008 -0.4443  0.1447
  103phy    C29 2762   3.489   4.943   1.456 -0.0498 -0.1730  0.2496
  103phy    C27 2763   3.382   4.906   1.674  0.3868 -0.0320 -0.1916
  103phy    C26 2764   3.315   4.816   1.775  0.5796  0.2403  0.8078
  103phy    C25 2765   3.340   4.856   1.917  0.1438  0.1740 -0.2937
  103phy    C23 2766   3.296   4.757   2.023 -0.5722  0.5407 -0.1962
  103phy    C24 2767   3.420   4.726   2.112  0.2639 -0.3061 -0.3914
  103phy    C22 2768   3.176   4.818   2.103 -0.5843  0.0436  0.4722
  103phy    C21 2769   3.087   4.727   2.190  0.8267 -0.0160  0.2635
  103phy    C20 2770   2.987   4.816   2.268  0.1110  0.1790 -0.3017
  103phy    C18 2771   2.893   4.741   2.370  0.3090 -0.1164 -0.1285
  103phy    O01 2772   2.954   4.706   2.496 -0.2322  0.0230 -0.2261
  103phy    H01 2773   3.026   4.654   2.466  0.5726  1.5816 -1.1095
  103phy    C19 2774   2.812   4.868   2.415 -0.3087 -0.1729 -0.3874
  103phy    C13 2775   2.784   4.629   2.323  0.1647  0.4415 -0.1120
  103phy     H3 2776   2.721   4.662   2.236 -1.0237  2.3681  1.4147
  103phy    O33 2777   2.682   4.609   2.421  0.6633 -0.1352  0.2350
  103phy    H1B 2778   2.704   4.544   2.485 -0.9625  1.1412  2.2163
  103phy    C12 2779   2.834   4.488   2.274 -0.7610  0.0501  0.0230
  103phy    O11 2780   2.888   4.399   2.366  0.0718 -0.1696 -0.0096
  103phy    H1A 2781   2.818   4.369   2.420 -1.5768  3.2976  0.0290
  104phy    C35 2782   2.391   4.637   1.534  0.2305  0.3370  0.3430
  104phy    C33 2783   2.244   4.674   1.566 -0.7122  0.4086 -0.2901
  104phy    C34 2784   2.225   4.676   1.719 -0.5983 -0.0693 -0.0966
  104phy    C32 2785   2.198   4.808   1.509  0.1740  0.5209 -0.1402
  104phy    C31 2786   2.100   4.791   1.393  0.4917 -0.1187 -0.1084
  104phy    C30 2787   2.075   4.937   1.339 -0.1449  0.4442  0.1133
  104phy    C28 2788   1.986   4.939   1.214  0.3256  0.0764 -0.6048
  104phy    C29 2789   1.832   4.943   1.239 -0.2604 -0.2062  0.2433
  104phy    C27 2790   2.030   5.054   1.128 -0.4673 -0.0851 -0.5836
  104phy    C26 2791   2.009   5.031   0.982  0.3675  0.3282 -1.1560
  104phy    C25 2792   2.091   5.135   0.902  0.0369  0.2585 -0.4096
  104phy    C23 2793   2.082   5.117   0.749 -0.2821 -0.5463  0.6176
  104phy    C24 2794   2.063   5.252   0.678 -0.3235  0.0956  0.3970
  104phy    C22 2795   2.200   5.033   0.697  0.0957 -0.6388  0.4173
  104phy    C21 2796   2.157   4.929   0.598  1.1095  0.0885 -0.3480
  104phy    C20 2797   2.281   4.840   0.563 -0.6762 -0.6878 -0.0535
  104phy    C18 2798   2.269   4.737   0.441 -0.1455 -0.1718 -0.7039
  104phy    O01 2799   2.147   4.660   0.461  0.5359  0.3181  0.1592
  104phy    H01 2800   2.124   4.651   0.551 -0.6890  1.4177 -0.0237
  104phy    C19 2801   2.375   4.631   0.469  0.6672  0.5304 -0.7897
  104phy    C13 2802   2.278   4.780   0.286  0.2409 -0.1552  0.6645
  104phy     H3 2803   2.327   4.881   0.284 -1.2839  0.7222 -3.5433
  104phy    O33 2804   2.366   4.728   0.190 -0.0394 -0.0781 -0.1974
  104phy    H1B 2805   2.329   4.658   0.139 -0.5734  0.9867 -1.3302
  104phy    C12 2806   2.158   4.860   0.218 -0.5110 -0.5449  0.3375
  104phy    O11 2807   2.046   4.781   0.195  0.4910 -0.0588  0.1030
  104phy    H1A 2808   2.042   4.709   0.256 -1.9171  0.5008  0.7059
  105phy    C35 2809   2.438   3.137   1.667  0.2825 -0.4843  0.3454
  105phy    C33 2810   2.390   3.139   1.524 -0.4515  0.5952  0.6049
  105phy    C34 2811   2.513   3.119   1.444  0.2813 -0.3755  0.0160
  105phy    C32 2812   2.274   3.045   1.492 -0.1261  0.1653  0.1735
  105phy    C31 2813   2.199   3.063   1.359  0.4793 -0.2012  0.1959
  105phy    C30 2814   2.064   2.985   1.348  0.1380 -0.2649 -0.6169
  105phy    C28 2815   2.000   2.963   1.211  0.4412  0.8830  0.0969
  105phy    C29 2816   1.921   2.831   1.214  0.1099  0.7115 -0.0549
  105phy    C27 2817   1.905   3.080   1.168  0.4204  0.2773 -0.6116
  105phy    C26 2818   1.869   3.092   1.016  0.4952 -0.0970 -0.5127
  105phy    C25 2819   1.818   3.232   0.982 -0.1487  0.0291 -0.5252
  105phy    C23 2820   1.780   3.253   0.839 -0.1014 -0.1294  0.0159
  105phy    C24 2821   1.662   3.347   0.817 -0.4288  0.7811  0.1147
  105phy    C22 2822   1.907   3.301   0.765 -0.0729 -0.2129  0.0682
  105phy    C21 2823   1.934   3.237   0.628  0.3943  0.2947 -0.4977
  105phy    C20 2824   2.064   3.292   0.562  0.1920  0.0379  0.5017
  105phy    C18 2825   2.091   3.256   0.410  0.4786 -0.1714  0.3469
  105phy    O01 2826   2.077   3.116   0.382  0.2764  0.2277 -0.6176
  105phy    H01 2827   2.154   3.070   0.409 -0.3016 -0.0143  0.7440
  105phy    C19 2828   2.236   3.297   0.383 -0.1157 -0.3300  0.0983
  105phy    C13 2829   1.984   3.334   0.315  0.2019 -0.4766  0.1166
  105phy     H3 2830   1.886   3.281   0.330 -0.5898  0.8653 -0.1555
  105phy    O33 2831   1.938   3.466   0.350  0.3441 -0.0999 -0.8468
  105phy    H1B 2832   1.952   3.482   0.442 -1.0328 -0.0671 -0.6255
  105phy    C12 2833   1.963   3.319   0.160 -0.2514 -0.0746  0.2124
  105phy    O11 2834   1.992   3.420   0.075 -0.8674  0.6528  0.0614
  105phy    H1A 2835   1.954   3.498   0.109 -0.6079  0.7756  0.0746
  106phy    C35 2836   1.680   0.006   1.685 -0.3277  0.0576  0.2583
  106phy    C33 2837   1.824   0.007   1.741 -0.1296 -1.1281 -0.0929
  106phy    C34 2838   1.862  -0.137   1.751  0.4543  0.4126  0.3022
  106phy    C32 2839   1.908   0.100   1.649  0.0354 -0.0263 -0.6290
  106phy    C31 2840   2.028   0.173   1.708  0.5599 -0.7916  0.5789
  106phy    C30 2841   2.087   0.272   1.617 -0.9625 -0.3122 -0.4541
  106phy    C28 2842   2.218   0.354   1.670 -0.0939  0.2938  0.3196
  106phy    C29 2843   2.285   0.412   1.547  0.2008 -0.1074 -0.2795
  106phy    C27 2844   2.192   0.474   1.761  0.5547 -0.1198 -0.1977
  106phy    C26 2845   2.259   0.463   1.901 -0.6549  0.0646  0.1177
  106phy    C25 2846   2.170   0.540   2.001  0.1951  0.1867  0.3013
  106phy    C23 2847   2.237   0.550   2.140 -0.0886  0.1263  0.2613
  106phy    C24 2848   2.224   0.693   2.201  0.1844  0.5453 -0.1657
  106phy    C22 2849   2.174   0.445   2.232 -0.1791 -0.3814 -0.4598
  106phy    C21 2850   2.254   0.384   2.342 -0.0700  0.2424  0.7989
  106phy    C20 2851   2.175   0.300   2.439  0.1540 -0.0539  0.4381
  106phy    C18 2852   2.250   0.218   2.561  0.3688  0.3507  0.0564
  106phy    O01 2853   2.322   0.312   2.637  0.2637 -0.2507 -0.0931
  106phy    H01 2854   2.281   0.396   2.634 -0.8562 -0.6912  1.6244
  106phy    C19 2855   2.130   0.182   2.650 -0.4003  0.3884 -0.3438
  106phy    C13 2856   2.347   0.091   2.531  0.1781  0.7144  0.6561
  106phy     H3 2857   2.286   0.015   2.475 -0.4932  1.4979  0.2988
  106phy    O33 2858   2.383   0.017   2.641  0.6664 -0.3001  0.2188
  106phy    H1B 2859   2.441   0.070   2.691 -1.1037  1.5491  0.4466
  106phy    C12 2860   2.472   0.106   2.438 -0.1206  0.3722 -1.1183
  106phy    O11 2861   2.596   0.134   2.489 -0.3415 -0.0930  0.2469
  106phy    H1A 2862   2.595   0.082   2.567 -1.6965 -0.6185 -0.1071
  107phy    C35 2863   2.888   0.077   1.525 -0.0672 -0.5419  0.1556
  107phy    C33 2864   2.977   0.197   1.511  0.1059 -0.1248 -0.0854
  107phy    C34 2865   3.057   0.199   1.375 -0.0362  0.2203 -0.4831
  107phy    C32 2866   2.875   0.310   1.519  0.6182  0.3746  0.1334
  107phy    C31 2867   2.917   0.436   1.598 -0.0555 -0.4948  0.2539
  107phy    C30 2868   2.803   0.536   1.601  0.3384 -0.2403  0.3677
  107phy    C28 2869   2.820   0.657   1.696 -0.4360  0.4034 -0.4376
  107phy    C29 2870   2.832   0.785   1.625 -0.2138 -0.3281 -0.4418
  107phy    C27 2871   2.720   0.667   1.817  0.4071  0.0077 -0.2833
  107phy    C26 2872   2.763   0.740   1.941 -0.0474 -0.8023  0.3302
  107phy    C25 2873   2.650   0.751   2.041  0.2974  0.2230 -0.2132
  107phy    C23 2874   2.684   0.828   2.169 -0.3893  0.1535 -0.1325
  107phy    C24 2875   2.652   0.973   2.162  0.9264 -0.3134 -0.3998
  107phy    C22 2876   2.607   0.771   2.292 -0.0678  0.0825  0.4733
  107phy    C21 2877   2.677   0.673   2.386  0.5479 -0.0107 -1.1955
  107phy    C20 2878   2.582   0.632   2.500  0.1016 -0.1398 -0.2179
  107phy    C18 2879   2.652   0.567   2.632  1.0679  0.0121  0.3984
  107phy    O01 2880   2.756   0.657   2.676  0.0216  0.5051 -0.0910
  107phy    H01 2881   2.838   0.611   2.672 -1.1508 -2.6146  4.0303
  107phy    C19 2882   2.541   0.584   2.746 -0.3639  0.0616  0.0878
  107phy    C13 2883   2.706   0.414   2.622  0.0241 -0.5955 -0.3427
  107phy     H3 2884   2.630   0.351   2.568 -1.3040  0.4336  0.2914
  107phy    O33 2885   2.719   0.348   2.745  0.4528  0.3934  0.2293
  107phy    H1B 2886   2.788   0.368   2.805  0.6682 -1.6427  0.7247
  107phy    C12 2887   2.841   0.393   2.547 -0.2846 -0.0864 -0.0203
  107phy    O11 2888   2.953   0.456   2.602 -0.2891  0.1939 -0.4504
  107phy    H1A 2889   2.972   0.396   2.672 -2.3149 -1.8420 -1.5037
  108phy    C35 2890   4.714   5.099   1.620  0.2176  0.2211 -0.0398
  108phy    C33 2891   4.574   5.076   1.574 -0.3598 -0.7930 -0.1100
  108phy    C34 2892   4.488   5.046   1.692  0.1138  0.3778 -0.0224
  108phy    C32 2893   4.538   5.186   1.472  0.4518 -0.4946  0.2213
  108phy    C31 2894   4.462   5.141   1.350  0.4844 -0.5981  0.3428
  108phy    C30 2895   4.388   5.257   1.276  0.1877  0.4856 -0.4739
  108phy    C28 2896   4.335   5.215   1.139 -0.4577 -0.0071  0.0301
  108phy    C29 2897   4.183   5.239   1.135 -0.6149  0.3453 -0.2634
  108phy    C27 2898   4.397   5.306   1.026 -0.2347 -0.8344 -0.2300
  108phy    C26 2899   4.403   5.248   0.884  0.4192  0.0535 -0.3438
  108phy    C25 2900   4.494   5.317   0.778  0.1547  0.4837  0.4258
  108phy    C23 2901   4.488   5.232   0.650  0.5234  0.1310  0.0452
  108phy    C24 2902   4.456   5.338   0.541 -0.1240 -0.4652  0.7637
  108phy    C22 2903   4.619   5.165   0.625  0.4185 -0.0095  0.6206
  108phy    C21 2904   4.615   5.029   0.560  0.1092 -0.3131  0.0305
  108phy    C20 2905   4.754   4.961   0.550  0.2689  0.4482  0.6260
  108phy    C18 2906   4.776   4.831   0.463 -0.5732  0.1246  0.1293
  108phy    O01 2907   4.664   4.744   0.487  0.2867 -0.0454 -0.0047
  108phy    H01 2908   4.590   4.793   0.456  1.0249  1.8672  1.0595
  108phy    C19 2909   4.898   4.765   0.528  0.6713 -0.1458  0.6623
  108phy    C13 2910   4.793   4.873   0.307  0.3016 -0.5022  0.3253
  108phy     H3 2911   4.690   4.906   0.278  0.4151 -1.6904 -1.6223
  108phy    O33 2912   4.861   5.002   0.271 -0.5761 -0.1296 -0.7148
  108phy    H1B 2913   4.949   4.986   0.245  0.0434  0.2194  1.0099
  108phy    C12 2914   4.776   4.780   0.177 -0.2673 -0.0904  0.6475
  108phy    O11 2915   4.674   4.678   0.173  0.3900 -0.4643  0.2087
  108phy    H1A 2916   4.715   4.599   0.143 -2.3747 -2.5006  1.2887
  109phy    C35 2917   4.537   2.807   1.834 -0.1816  0.2710  0.1028
  109phy    C33 2918   4.596   2.665   1.806 -0.1219 -0.2348 -0.0346
  109phy    C34 2919   4.602   2.656   1.657  0.1894  0.4818  0.0930
  109phy    C32 2920   4.730   2.649   1.878 -0.0314 -0.2539 -0.2267
  109phy    C31 2921   4.736   2.527   1.971  0.1371  0.8054  0.2187
  109phy    C30 2922   4.865   2.518   2.047  0.2404 -0.0547 -0.5022
  109phy    C28 2923   4.863   2.390   2.143 -0.3162  0.1140 -0.3049
  109phy    C29 2924   4.937   2.281   2.076 -0.5716 -0.2663 -0.0091
  109phy    C27 2925   4.952   2.418   2.266 -0.6286 -0.1805  0.2324
  109phy    C26 2926   4.909   2.522   2.371 -0.2576  0.0531 -0.2002
  109phy    C25 2927   4.965   2.492   2.505 -0.0174 -0.1841 -0.0488
  109phy    C23 2928   4.950   2.608   2.607  0.7173 -0.2191 -0.4699
  109phy    C24 2929   4.843   2.576   2.711 -0.1021 -0.5742 -0.4157
  109phy    C22 2930   5.088   2.639   2.666  0.0748  0.2302  0.7599
  109phy    C21 2931   5.107   2.784   2.718 -0.3915 -0.4768  0.4051
  109phy    C20 2932   5.247   2.844   2.707  0.2767 -0.5043  0.3422
  109phy    C18 2933   5.284   2.968   2.801  0.1372 -0.1977 -0.1063
  109phy    O01 2934   5.250   2.926   2.934  0.0783 -0.7399  0.3220
  109phy    H01 2935   5.284   2.986   2.999 -0.1771 -0.5533  0.2862
  109phy    C19 2936   5.434   2.973   2.789 -0.3695 -0.2773  0.2536
  109phy    C13 2937   5.223   3.112   2.769  0.4761  0.0624 -0.6579
  109phy     H3 2938   5.243   3.135   2.661 -1.2136  1.9175 -0.6259
  109phy    O33 2939   5.284   3.230   2.831 -0.0201 -0.1321  0.1488
  109phy    H1B 2940   5.242   3.239   2.915 -0.9649  0.9714 -0.4136
  109phy    C12 2941   5.069   3.129   2.789  0.2849 -0.0941  0.0562
  109phy    O11 2942   5.022   3.160   2.919  0.6140 -0.1803 -0.0067
  109phy    H1A 2943   4.983   3.084   2.958  1.1098 -0.7236 -0.5543
  110phy    C35 2944   4.402   1.383   0.981 -0.4333 -0.4442  0.0758
  110phy    C33 2945   4.382   1.412   1.131 -0.2229 -0.5539 -0.2911
  110phy    C34 2946   4.262   1.332   1.185 -0.5290  0.0906 -0.6768
  110phy    C32 2947   4.507   1.394   1.222 -0.2451 -0.1783  0.5551
  110phy    C31 2948   4.548   1.527   1.291 -0.3996  0.3814  0.4798
  110phy    C30 2949   4.654   1.509   1.398  0.5821  0.3126  0.3624
  110phy    C28 2950   4.714   1.635   1.449 -0.3632 -0.3984  0.3997
  110phy    C29 2951   4.657   1.682   1.576  0.4060  0.0419 -0.1613
  110phy    C27 2952   4.865   1.600   1.464 -0.0895  0.2376  0.0407
  110phy    C26 2953   4.962   1.646   1.356 -0.3602 -0.4027 -0.1735
  110phy    C25 2954   5.107   1.608   1.383 -0.0396 -0.5743 -0.6124
  110phy    C23 2955   5.221   1.638   1.285  0.0521 -0.4324 -0.6508
  110phy    C24 2956   5.327   1.734   1.350 -0.0441  0.5589  0.3702
  110phy    C22 2957   5.265   1.507   1.223 -0.1487  0.0190  0.4212
  110phy    C21 2958   5.338   1.522   1.088  0.3625 -0.6430 -0.0907
  110phy    C20 2959   5.379   1.392   1.024  0.3819 -0.0473  0.1857
  110phy    C18 2960   5.433   1.398   0.878 -0.5402  0.5120  0.2815
  110phy    O01 2961   5.329   1.450   0.793  0.3944 -0.2814  0.2333
  110phy    H01 2962   5.362   1.506   0.725 -0.6287  3.2301  2.3590
  110phy    C19 2963   5.448   1.244   0.851  0.1635  0.3198 -0.1639
  110phy    C13 2964   5.565   1.479   0.842 -0.4725  0.3901 -0.1697
  110phy     H3 2965   5.540   1.582   0.877  1.5016  1.2690 -1.1800
  110phy    O33 2966   5.681   1.457   0.924  0.2418 -0.3837  0.0899
  110phy    H1B 2967   5.683   1.370   0.959 -3.3312 -1.2302 -1.3592
  110phy    C12 2968   5.611   1.546   0.699 -0.3631  0.1355  0.1085
  110phy    O11 2969   5.513   1.543   0.593 -0.7968 -0.5538 -0.3759
  110phy    H1A 2970   5.546   1.567   0.509  2.4546  0.0495  0.9545
  111phy    C35 2971   4.402   2.848   2.186  0.3263  0.2894  0.1450
  111phy    C33 2972   4.279   2.757   2.198 -0.5898 -0.0071 -0.8926
  111phy    C34 2973   4.191   2.813   2.309 -0.6192 -0.1206  0.7054
  111phy    C32 2974   4.210   2.731   2.065  0.0847  0.4044  0.7040
  111phy    C31 2975   4.121   2.604   2.044 -0.2716  0.0406 -0.0171
  111phy    C30 2976   4.110   2.562   1.897  0.1066 -0.0077 -0.4605
  111phy    C28 2977   4.028   2.434   1.891  0.0331  0.5018  0.6615
  111phy    C29 2978   3.958   2.429   1.747  0.1704 -0.4372 -0.2013
  111phy    C27 2979   4.107   2.306   1.897 -0.2008  0.1140 -0.5633
  111phy    C26 2980   4.085   2.214   2.023  0.5601 -0.4830 -0.5340
  111phy    C25 2981   4.133   2.074   2.003  0.3516 -0.0849 -0.7865
  111phy    C23 2982   4.082   1.966   2.109  0.0552 -0.1419  0.7240
  111phy    C24 2983   3.989   1.867   2.042 -0.0787 -0.1127  0.2646
  111phy    C22 2984   4.199   1.888   2.169 -0.1285  0.2698  0.4404
  111phy    C21 2985   4.207   1.855   2.316 -0.5610  0.2711  0.3192
  111phy    C20 2986   4.340   1.774   2.331  0.1720  0.1584  0.1289
  111phy    C18 2987   4.397   1.743   2.471 -0.4789  0.6491 -0.0046
  111phy    O01 2988   4.292   1.667   2.540  0.4144 -0.6344 -0.5118
  111phy    H01 2989   4.243   1.725   2.596 -0.2167 -0.8890 -0.7934
  111phy    C19 2990   4.511   1.645   2.441  0.0910 -0.3418  0.7972
  111phy    C13 2991   4.444   1.867   2.568  0.5923  0.4526  0.0638
  111phy     H3 2992   4.497   1.943   2.507  2.9727 -0.9979  0.1840
  111phy    O33 2993   4.539   1.839   2.671 -0.0910  0.3700  0.3464
  111phy    H1B 2994   4.527   1.750   2.698 -2.9222  0.3528 -0.5894
  111phy    C12 2995   4.331   1.950   2.649  0.7860  0.0778  0.3223
  111phy    O11 2996   4.252   1.870   2.741  0.2700 -0.4478  0.1498
  111phy    H1A 2997   4.303   1.856   2.819  0.8771 -2.1293 -0.5154
  112phy    C35 2998   4.519   2.444   2.418  0.5041  0.2105 -0.6040
  112phy    C33 2999   4.417   2.346   2.351  0.5752 -0.6778  0.2099
  112phy    C34 3000   4.477   2.222   2.283 -0.0490  0.1973  0.7309
  112phy    C32 3001   4.299   2.319   2.447  0.1309 -0.1347 -0.3057
  112phy    C31 3002   4.171   2.375   2.385  0.1114  0.3927 -0.0610
  112phy    C30 3003   4.063   2.378   2.494 -0.4329  0.3882  0.3433
  112phy    C28 3004   3.936   2.453   2.459 -0.2790 -0.2702  0.2798
  112phy    C29 3005   3.817   2.365   2.426 -0.3306 -0.1104  0.1256
  112phy    C27 3006   3.904   2.541   2.583 -0.4766 -0.1218 -0.3019
  112phy    C26 3007   3.889   2.693   2.553 -0.6113 -0.0980  0.4218
  112phy    C25 3008   3.870   2.784   2.677 -0.3161 -0.4037  0.2621
  112phy    C23 3009   3.869   2.932   2.647 -0.7111  0.3580  0.4170
  112phy    C24 3010   3.724   2.984   2.616  0.0712 -0.1789  0.2031
  112phy    C22 3011   3.918   3.013   2.772 -0.1986  0.0319 -0.0987
  112phy    C21 3012   3.987   3.147   2.742  0.0295 -0.3421 -0.1200
  112phy    C20 3013   4.045   3.205   2.871 -0.8958  0.4133 -0.0314
  112phy    C18 3014   4.099   3.357   2.869 -0.9124  0.2328 -0.6704
  112phy    O01 3015   3.995   3.440   2.828 -0.1399 -0.3873 -0.1872
  112phy    H01 3016   4.025   3.507   2.769 -2.9732  0.8431 -0.3657
  112phy    C19 3017   4.117   3.382   3.021 -0.1669  0.2000  0.5274
  112phy    C13 3018   4.231   3.374   2.773 -0.4193 -0.7725 -0.0727
  112phy     H3 3019   4.220   3.320   2.676  0.3672 -3.2234  1.1264
  112phy    O33 3020   4.339   3.302   2.831  0.1723 -0.2083  0.5670
  112phy    H1B 3021   4.422   3.312   2.788 -0.0402 -0.1742  0.1631
  112phy    C12 3022   4.270   3.524   2.742 -0.0320 -0.2050 -0.3217
  112phy    O11 3023   4.167   3.614   2.711  0.5217  0.1456 -0.4423
  112phy    H1A 3024   4.207   3.698   2.703  0.5894  0.5173  2.5809
  113phy    C35 3025   4.125   0.498   1.742 -0.0454  0.0786 -0.0989
  113phy    C33 3026   4.019   0.561   1.836 -0.7601 -0.1136 -0.1012
  113phy    C34 3027   4.096   0.673   1.908  0.1556 -0.4164  0.1898
  113phy    C32 3028   3.897   0.629   1.767 -0.4006  0.4516  0.2908
  113phy    C31 3029   3.801   0.531   1.697  0.4553 -0.3728 -0.7101
  113phy    C30 3030   3.690   0.599   1.605 -0.0782 -0.6063 -0.3813
  113phy    C28 3031   3.575   0.508   1.553  0.2346 -0.0971 -0.1152
  113phy    C29 3032   3.443   0.578   1.541  0.3502 -0.3918  0.0139
  113phy    C27 3033   3.612   0.449   1.414 -0.0257 -0.6197  0.0701
  113phy    C26 3034   3.563   0.313   1.371 -0.1554  0.0499  0.0719
  113phy    C25 3035   3.636   0.272   1.242  0.6082 -0.6903 -0.1033
  113phy    C23 3036   3.575   0.155   1.161  0.8018 -0.1350  0.0234
  113phy    C24 3037   3.470   0.214   1.063  0.1254  0.0667 -0.0986
  113phy    C22 3038   3.695   0.112   1.077  0.7379  0.2296  0.2797
  113phy    C21 3039   3.721  -0.037   1.094  0.4247 -0.2079  0.2958
  113phy    C20 3040   3.841  -0.096   1.014  0.1000 -0.1006  0.9498
  113phy    C18 3041   3.894  -0.236   1.032 -0.6812  0.5875 -0.4753
  113phy    O01 3042   3.903  -0.258   1.180  0.5979  0.3445 -0.1066
  113phy    H01 3043   3.831  -0.219   1.226 -0.5320 -0.8726 -0.7441
  113phy    C19 3044   4.040  -0.222   0.982 -0.0458 -0.0683 -0.4441
  113phy    C13 3045   3.801  -0.350   0.961  0.1567 -0.1432 -0.2632
  113phy     H3 3046   3.712  -0.356   1.029 -1.7156  0.6540 -2.4769
  113phy    O33 3047   3.724  -0.326   0.841  0.5525 -0.1808 -0.1237
  113phy    H1B 3048   3.770  -0.367   0.770  1.0676 -0.2408  0.2314
  113phy    C12 3049   3.843  -0.495   0.987  0.5174  0.1315  0.4790
  113phy    O11 3050   3.942  -0.559   0.905  0.0656  0.2942 -0.0015
  113phy    H1A 3051   4.029  -0.568   0.938  0.0332  0.4249  0.1183
  114phy    C35 3052   0.914   3.083   2.466 -0.1291  0.5013  0.0129
  114phy    C33 3053   0.938   3.098   2.318  0.5233 -0.3285 -0.6585
  114phy    C34 3054   1.042   2.999   2.274  0.1130  1.1095  0.2229
  114phy    C32 3055   0.804   3.071   2.248  0.3712  0.2639 -0.1173
  114phy    C31 3056   0.780   3.141   2.115  0.1176 -0.0459 -0.1007
  114phy    C30 3057   0.627   3.126   2.092 -0.2194  0.6938  0.3126
  114phy    C28 3058   0.554   3.220   1.982  0.0527  0.2309 -0.3063
  114phy    C29 3059   0.585   3.156   1.844  0.3303 -0.2953 -0.5460
  114phy    C27 3060   0.405   3.215   2.007 -0.2578  0.3031 -0.5581
  114phy    C26 3061   0.330   3.315   2.103 -0.2335  0.1365  0.5939
  114phy    C25 3062   0.176   3.285   2.122  0.1624  0.2194 -1.0879
  114phy    C23 3063   0.094   3.374   2.217 -0.5223  0.6190 -0.1644
  114phy    C24 3064  -0.053   3.357   2.196 -0.2550 -0.2306 -0.4349
  114phy    C22 3065   0.135   3.358   2.368  0.2067  0.3579  0.3318
  114phy    C21 3066   0.128   3.500   2.422  0.4767 -0.1013  0.1567
  114phy    C20 3067   0.157   3.499   2.575  0.4590 -0.1066 -0.3218
  114phy    C18 3068   0.162   3.631   2.660 -0.4402 -0.2982  0.0179
  114phy    O01 3069   0.029   3.688   2.656  0.1818  0.4373 -0.0843
  114phy    H01 3070  -0.029   3.618   2.634 -1.1409  1.3538  0.3927
  114phy    C19 3071   0.176   3.582   2.804 -0.0897 -0.2579 -0.0286
  114phy    C13 3072   0.269   3.749   2.608 -0.1407  0.3306 -0.4111
  114phy     H3 3073   0.260   3.764   2.497 -1.4867  0.3573 -0.3180
  114phy    O33 3074   0.408   3.709   2.620  0.6774  0.0730  0.2241
  114phy    H1B 3075   0.434   3.626   2.585  1.5068  0.6936 -0.6686
  114phy    C12 3076   0.242   3.894   2.665 -0.1214  0.0504 -0.0811
  114phy    O11 3077   0.110   3.950   2.643 -0.0502  0.2402  0.2848
  114phy    H1A 3078   0.053   3.876   2.645  0.1935 -0.0100 -1.3036
  115phy    C35 3079   4.309   1.623   0.467  0.0175  0.4077  0.0186
  115phy    C33 3080   4.361   1.530   0.582  0.3238  0.0232  0.4884
  115phy    C34 3081   4.378   1.388   0.536 -0.2360 -0.4538  0.2392
  115phy    C32 3082   4.495   1.583   0.633  0.5755 -0.4229 -0.4778
  115phy    C31 3083   4.498   1.673   0.761  0.1784  0.7429 -0.2962
  115phy    C30 3084   4.642   1.721   0.798 -0.0518 -0.4670 -0.1456
  115phy    C28 3085   4.654   1.841   0.895  0.5771  0.5804  0.1052
  115phy    C29 3086   4.682   1.803   1.039 -0.1043 -0.1841 -0.0242
  115phy    C27 3087   4.764   1.932   0.843 -0.4254  0.7037  0.4746
  115phy    C26 3088   4.715   2.065   0.792 -0.9565 -0.1223  0.0579
  115phy    C25 3089   4.834   2.145   0.734  0.3933 -0.7434 -0.4989
  115phy    C23 3090   4.812   2.294   0.680  0.6562  0.3230 -0.5323
  115phy    C24 3091   4.819   2.397   0.789 -0.4663  0.2375  0.0326
  115phy    C22 3092   4.931   2.321   0.582  0.8484 -0.1966 -0.3179
  115phy    C21 3093   4.893   2.332   0.442  0.6440  0.1431  1.0820
  115phy    C20 3094   5.019   2.357   0.357  0.1767  0.1028 -0.4992
  115phy    C18 3095   4.999   2.368   0.198 -1.0136 -0.2976 -0.3813
  115phy    O01 3096   4.960   2.237   0.156 -0.1764 -0.6923  0.3146
  115phy    H01 3097   5.036   2.181   0.161 -0.2265 -0.7293  0.6308
  115phy    C19 3098   5.142   2.400   0.149 -0.3792 -0.1825  0.3001
  115phy    C13 3099   4.894   2.485   0.147 -0.4175  0.4005 -0.2615
  115phy     H3 3100   4.795   2.452   0.187 -0.9291  1.4313 -0.6460
  115phy    O33 3101   4.902   2.616   0.207  0.0118  0.1197  0.5229
  115phy    H1B 3102   4.871   2.620   0.295  1.5316  0.1592  1.0794
  115phy    C12 3103   4.824   2.496   0.008 -0.4102  0.0078  0.7584
  115phy    O11 3104   4.880   2.438  -0.105  0.1534 -0.0308 -0.0122
  115phy    H1A 3105   4.813   2.423  -0.168  0.8051  1.8232 -1.2526
  116phy    C35 3106   4.240   4.795   1.482 -0.6010 -0.7237 -0.0554
  116phy    C33 3107   4.263   4.660   1.545 -0.6470 -0.5167 -0.2227
  116phy    C34 3108   4.184   4.658   1.680 -0.3331 -0.2660  0.4371
  116phy    C32 3109   4.205   4.549   1.450 -0.1738  0.6780  0.1201
  116phy    C31 3110   4.241   4.403   1.474  0.1168 -0.3269  0.1803
  116phy    C30 3111   4.153   4.308   1.390  0.4304 -1.0367  0.0528
  116phy    C28 3112   4.180   4.159   1.400 -0.2694 -0.0846 -0.3194
  116phy    C29 3113   4.069   4.091   1.480 -0.3519  0.2623 -0.1386
  116phy    C27 3114   4.173   4.102   1.256 -0.6021  0.6210 -0.3296
  116phy    C26 3115   4.276   3.991   1.226  0.0296 -0.8576  0.5673
  116phy    C25 3116   4.246   3.920   1.095  0.0283 -0.0639  0.0033
  116phy    C23 3117   4.344   3.806   1.063 -0.5750  0.8564  0.3876
  116phy    C24 3118   4.262   3.677   1.039 -0.3985 -0.1264 -0.3494
  116phy    C22 3119   4.423   3.847   0.938 -0.3725 -0.0037  0.3591
  116phy    C21 3120   4.540   3.755   0.900  0.4455  0.7392  0.1702
  116phy    C20 3121   4.606   3.800   0.769  0.6497  0.4580 -0.6799
  116phy    C18 3122   4.661   3.692   0.672  0.3743  0.1313  0.1770
  116phy    O01 3123   4.740   3.595   0.742  0.0566  0.5889  0.1986
  116phy    H01 3124   4.810   3.637   0.787  0.9598  2.1517 -2.4462
  116phy    C19 3125   4.756   3.767   0.580  0.5278 -0.3999  0.7403
  116phy    C13 3126   4.547   3.621   0.591 -0.0803 -0.2707  0.6900
  116phy     H3 3127   4.482   3.578   0.672  0.3031 -1.1259  0.5509
  116phy    O33 3128   4.451   3.712   0.531 -0.4146  0.3028 -0.6968
  116phy    H1B 3129   4.459   3.710   0.438  0.4062  0.6382 -0.6467
  116phy    C12 3130   4.545   3.476   0.528  0.0418  0.7269  0.2317
  116phy    O11 3131   4.655   3.402   0.569  0.1520 -0.0793  0.0022
  116phy    H1A 3132   4.711   3.457   0.620  0.0940 -0.9482  1.0405
  117phy    C35 3133   2.849   0.124   1.959 -0.5554 -0.3761 -0.1860
  117phy    C33 3134   2.890   0.228   2.069 -0.0229 -0.1822 -0.5468
  117phy    C34 3135   2.764   0.307   2.110  0.2328 -0.3029 -0.1836
  117phy    C32 3136   2.945   0.150   2.194 -0.0499 -0.1912 -0.1802
  117phy    C31 3137   3.099   0.142   2.221 -0.0546 -0.8660 -0.3612
  117phy    C30 3138   3.123   0.078   2.358 -0.5906  0.0479 -0.2862
  117phy    C28 3139   3.267   0.092   2.407  0.2807  0.4900 -0.1611
  117phy    C29 3140   3.308   0.242   2.443 -0.2767  0.1221  0.1945
  117phy    C27 3141   3.301  -0.011   2.516 -0.5502  0.4667 -0.1138
  117phy    C26 3142   3.422  -0.109   2.494  0.3447  0.2213  0.4895
  117phy    C25 3143   3.570  -0.067   2.507 -1.1245  0.8552 -0.3928
  117phy    C23 3144   3.668  -0.182   2.487 -0.0060 -0.1833  0.1631
  117phy    C24 3145   3.786  -0.131   2.404  0.9264 -0.0971  0.0056
  117phy    C22 3146   3.716  -0.244   2.618 -0.1735 -0.5051  0.4064
  117phy    C21 3147   3.745  -0.390   2.637  0.0967 -0.1921  0.3005
  117phy    C20 3148   3.842  -0.442   2.743 -0.4833  0.3365  0.0675
  117phy    C18 3149   3.890  -0.593   2.748  0.2053  0.4373 -0.5244
  117phy    O01 3150   3.939  -0.641   2.621  0.2143 -0.1805 -0.2662
  117phy    H01 3151   3.892  -0.595   2.555 -1.8672 -1.7241  0.0662
  117phy    C19 3152   4.015  -0.592   2.840  0.0636 -0.4486 -0.1971
  117phy    C13 3153   3.761  -0.680   2.801  0.1096 -0.4276  0.1668
  117phy     H3 3154   3.672  -0.664   2.734  0.6921 -0.0186 -0.5245
  117phy    O33 3155   3.712  -0.625   2.930 -0.3497 -0.0460 -0.4402
  117phy    H1B 3156   3.747  -0.666   3.007 -0.6664 -0.2249 -0.3904
  117phy    C12 3157   3.772  -0.839   2.798  0.6364 -0.3329  0.1809
  117phy    O11 3158   3.662  -0.923   2.812 -0.1540  0.0439  0.3615
  117phy    H1A 3159   3.643  -0.929   2.903  0.9105  2.2371  0.8148
  118phy    C35 3160   0.062   3.293   1.409 -0.5202 -0.3665  0.1399
  118phy    C33 3161   0.136   3.309   1.542 -0.0891 -0.1117  0.3398
  118phy    C34 3162   0.268   3.231   1.558  0.2671 -0.3200  0.4430
  118phy    C32 3163   0.140   3.459   1.586  0.3857  0.3332  0.2305
  118phy    C31 3164   0.167   3.480   1.739 -0.1207 -0.1592  0.1578
  118phy    C30 3165   0.155   3.633   1.774  0.0556 -0.3750  0.3102
  118phy    C28 3166   0.207   3.674   1.917  0.2909  0.2502  0.4099
  118phy    C29 3167   0.362   3.695   1.904  0.6408  0.1379  0.0082
  118phy    C27 3168   0.134   3.799   1.969 -0.0167 -0.7466 -0.1511
  118phy    C26 3169   0.128   3.817   2.122  0.4276 -0.3835 -0.6994
  118phy    C25 3170   0.043   3.934   2.153  0.9342 -0.3735  0.2949
  118phy    C23 3171   0.039   3.979   2.302  0.5109  0.7492 -0.0000
  118phy    C24 3172   0.089   4.118   2.312 -0.0080  0.1671  0.4962
  118phy    C22 3173  -0.106   3.985   2.356  0.3597 -0.0303  0.3787
  118phy    C21 3174  -0.146   3.865   2.438  0.3039  0.2168  0.0029
  118phy    C20 3175  -0.296   3.877   2.480  0.0087 -0.0946  0.0442
  118phy    C18 3176  -0.355   3.799   2.603 -0.0167  0.4316  0.0088
  118phy    O01 3177  -0.272   3.816   2.719 -0.2246 -0.1217 -0.0490
  118phy    H01 3178  -0.252   3.905   2.740  0.0983 -0.1376 -0.2798
  118phy    C19 3179  -0.481   3.881   2.634 -0.3989  0.1206  0.0956
  118phy    C13 3180  -0.391   3.639   2.582  0.6749 -0.7155  0.5204
  118phy     H3 3181  -0.470   3.625   2.504 -0.0747 -1.1305  1.3376
  118phy    O33 3182  -0.450   3.587   2.694 -0.4755  0.6517 -0.3971
  118phy    H1B 3183  -0.449   3.650   2.763 -1.2564 -0.9453  1.1581
  118phy    C12 3184  -0.275   3.539   2.550  0.7738  0.5329 -0.1568
  118phy    O11 3185  -0.184   3.521   2.653  0.0054  0.1830  0.0360
  118phy    H1A 3186  -0.234   3.506   2.731  0.6712  0.6799  0.5643
  119phy    C35 3187   4.531   3.379   2.327  0.0551 -0.5050  0.3200
  119phy    C33 3188   4.449   3.296   2.228 -0.7074  0.9635 -0.2221
  119phy    C34 3189   4.538   3.201   2.143  0.2879 -0.0322 -0.0382
  119phy    C32 3190   4.336   3.223   2.294  0.5893  0.1539  0.0755
  119phy    C31 3191   4.203   3.299   2.275 -0.1997 -0.2689 -0.4673
  119phy    C30 3192   4.089   3.240   2.363  0.1806  0.1506  0.0389
  119phy    C28 3193   3.949   3.294   2.332 -0.1308  0.0437  0.6425
  119phy    C29 3194   3.855   3.175   2.308  0.1972  0.4775  0.4675
  119phy    C27 3195   3.884   3.382   2.438  0.6351  0.3251 -0.1203
  119phy    C26 3196   3.929   3.531   2.437 -0.5069 -0.0905 -0.2847
  119phy    C25 3197   3.822   3.614   2.513 -0.2021 -0.0020 -0.2934
  119phy    C23 3198   3.858   3.764   2.524  0.0718  0.6455  0.0293
  119phy    C24 3199   3.789   3.845   2.413 -0.3119  0.1183 -0.4704
  119phy    C22 3200   3.818   3.834   2.660 -0.2265  0.3752 -0.2918
  119phy    C21 3201   3.936   3.830   2.755 -0.7300  0.2748  0.2081
  119phy    C20 3202   3.898   3.888   2.896  0.0386  0.4367  0.6616
  119phy    C18 3203   4.010   3.901   3.009 -0.3115 -0.0886  0.3176
  119phy    O01 3204   4.132   3.950   2.951 -0.2984  0.1131 -0.3000
  119phy    H01 3205   4.133   3.924   2.861 -1.8427  2.5187 -1.1047
  119phy    C19 3206   3.953   4.016   3.092 -0.1481 -0.0045  0.2033
  119phy    C13 3207   4.046   3.750   3.069  0.9096 -0.1726  0.5621
  119phy     H3 3208   4.076   3.683   2.985 -3.0853  0.6097 -1.7337
  119phy    O33 3209   3.921   3.696   3.105  0.0894 -0.5345 -0.5445
  119phy    H1B 3210   3.900   3.628   3.044  0.3085  0.9494 -2.3634
  119phy    C12 3211   4.149   3.733   3.192 -0.3089 -0.3216  0.2334
  119phy    O11 3212   4.290   3.740   3.160 -0.1043  0.1792 -0.2377
  119phy    H1A 3213   4.332   3.687   3.225 -1.5008 -2.5128 -1.3585
  120phy    C35 3214   3.980   3.175   1.865  0.3856  0.4656 -0.2388
  120phy    C33 3215   4.113   3.147   1.792  0.9409 -0.4938  0.0522
  120phy    C34 3216   4.239   3.195   1.864 -0.6411  0.1746  0.1083
  120phy    C32 3217   4.106   2.993   1.772  0.5440 -0.5453 -0.3567
  120phy    C31 3218   4.155   2.940   1.635  0.5553  0.1973 -0.8201
  120phy    C30 3219   4.149   2.785   1.631  0.3240 -0.1351  0.5479
  120phy    C28 3220   4.176   2.725   1.492  0.7725  0.1510 -0.4261
  120phy    C29 3221   4.256   2.599   1.506 -0.3051  0.5512  0.0098
  120phy    C27 3222   4.045   2.731   1.401  0.2481  0.5679 -0.1391
  120phy    C26 3223   4.051   2.707   1.250 -0.6355  0.2222  0.3069
  120phy    C25 3224   3.922   2.729   1.167 -0.8717  0.3753 -0.5068
  120phy    C23 3225   3.919   2.695   1.015 -0.1741 -0.4823  0.6349
  120phy    C24 3226   3.893   2.549   0.997 -0.2460  0.1585 -0.8417
  120phy    C22 3227   3.829   2.784   0.930 -0.3398  0.5743  0.3603
  120phy    C21 3228   3.886   2.817   0.795  0.0944  1.0917  0.1133
  120phy    C20 3229   3.784   2.904   0.717 -0.2068  0.0959 -0.1330
  120phy    C18 3230   3.818   2.975   0.578  0.0521 -0.0658  0.2125
  120phy    O01 3231   3.960   2.993   0.564  0.2313  0.2576 -0.7813
  120phy    H01 3232   3.997   2.996   0.650 -1.5403  0.0085  0.0556
  120phy    C19 3233   3.757   3.112   0.592  0.2372  0.3963  0.1029
  120phy    C13 3234   3.743   2.892   0.464 -0.0375 -0.2716  0.2215
  120phy     H3 3235   3.791   2.791   0.464  0.2972 -0.1132  0.7269
  120phy    O33 3236   3.608   2.853   0.476 -0.3350 -0.2241  0.2991
  120phy    H1B 3237   3.549   2.926   0.473 -0.3292 -0.2201  0.2872
  120phy    C12 3238   3.785   2.896   0.310  0.6332 -0.6836  0.1128
  120phy    O11 3239   3.920   2.928   0.290  0.2072  0.0891  0.1379
  120phy    H1A 3240   3.959   2.904   0.371  1.2911  0.2558 -0.3202
  121phy    C35 3241   4.474   2.275   1.793  0.2621  0.1258 -0.1290
  121phy    C33 3242   4.555   2.141   1.779 -0.8354 -0.3913 -0.0700
  121phy    C34 3243   4.486   2.064   1.660  0.7044  0.3819 -0.3021
  121phy    C32 3244   4.701   2.165   1.752 -0.5672  0.6253  0.1578
  121phy    C31 3245   4.806   2.056   1.781  0.4053  0.2948 -0.2228
  121phy    C30 3246   4.948   2.090   1.743  0.3227  0.3899  0.4628
  121phy    C28 3247   5.052   1.976   1.768 -0.4032 -0.2364 -0.0601
  121phy    C29 3248   5.091   1.907   1.639  0.2991 -0.1180  0.2508
  121phy    C27 3249   5.182   2.045   1.818  0.3645  0.1479 -0.3536
  121phy    C26 3250   5.214   2.017   1.967  0.1460 -0.4040  0.5863
  121phy    C25 3251   5.348   2.071   2.006 -0.0832 -0.0594  0.1642
  121phy    C23 3252   5.402   2.040   2.146  0.6687 -0.0652 -0.0895
  121phy    C24 3253   5.521   1.940   2.128 -0.1732  0.3914  0.1118
  121phy    C22 3254   5.443   2.170   2.217  0.2776 -0.4968  0.1064
  121phy    C21 3255   5.403   2.153   2.359  0.5769 -0.1752 -0.4016
  121phy    C20 3256   5.439   2.276   2.438 -0.3064  0.1163  0.2786
  121phy    C18 3257   5.424   2.291   2.596 -1.0584  0.5175  0.2896
  121phy    O01 3258   5.528   2.203   2.652  0.2000  0.2834  0.5118
  121phy    H01 3259   5.514   2.198   2.744  1.2705  2.0947  0.8238
  121phy    C19 3260   5.490   2.430   2.604 -0.5305  0.3246 -0.3535
  121phy    C13 3261   5.288   2.286   2.684 -0.0915 -0.5740 -0.6929
  121phy     H3 3262   5.213   2.358   2.642  0.0989 -1.0955 -1.9908
  121phy    O33 3263   5.303   2.326   2.818 -0.4891  0.7289  0.0507
  121phy    H1B 3264   5.221   2.340   2.860 -0.4627  0.2028  0.2890
  121phy    C12 3265   5.204   2.154   2.695  0.0703  0.3779 -0.0868
  121phy    O11 3266   5.080   2.178   2.757 -0.1645  0.0022 -0.3783
  121phy    H1A 3267   5.089   2.189   2.850  0.1356 -0.1807 -0.3838
  122phy    C35 3268   1.474   4.238   1.764 -0.0698  0.1402  0.3149
  122phy    C33 3269   1.375   4.238   1.645 -0.2029  0.3046 -0.1676
  122phy    C34 3270   1.460   4.193   1.524  0.4857  0.1998 -0.4528
  122phy    C32 3271   1.250   4.150   1.668  0.1638 -0.0557 -0.2663
  122phy    C31 3272   1.147   4.195   1.776  0.2375  0.3137  0.4553
  122phy    C30 3273   1.027   4.104   1.768 -0.1058  0.2398  0.2586
  122phy    C28 3274   0.928   4.125   1.886  0.1714  0.1191 -0.7472
  122phy    C29 3275   0.817   4.230   1.850 -0.3132  0.4065 -0.5446
  122phy    C27 3276   0.864   3.987   1.922 -0.4338  0.1796  0.0522
  122phy    C26 3277   0.812   3.967   2.071 -0.3529  0.4403 -0.0823
  122phy    C25 3278   0.749   3.836   2.103  0.5700 -0.1200 -0.5670
  122phy    C23 3279   0.685   3.821   2.239 -0.5629  0.1385 -0.4106
  122phy    C24 3280   0.549   3.892   2.245 -0.1779  0.1400 -0.1891
  122phy    C22 3281   0.670   3.668   2.263  0.2493 -0.6765 -0.2078
  122phy    C21 3282   0.663   3.614   2.404 -0.4186  0.1336  0.3457
  122phy    C20 3283   0.621   3.466   2.416 -0.6297 -0.5740  0.0342
  122phy    C18 3284   0.589   3.392   2.548 -0.1297 -0.0686 -0.2689
  122phy    O01 3285   0.493   3.465   2.623 -0.2071  0.5621 -0.3495
  122phy    H01 3286   0.459   3.402   2.684 -3.0339  1.7447 -0.5734
  122phy    C19 3287   0.523   3.266   2.492  0.4640 -0.2716  0.4693
  122phy    C13 3288   0.714   3.348   2.644  0.4283 -0.1581 -0.5491
  122phy     H3 3289   0.796   3.304   2.580  0.5822 -2.5319  1.1285
  122phy    O33 3290   0.690   3.240   2.730  0.1892  0.5494 -0.7486
  122phy    H1B 3291   0.598   3.235   2.751  0.4510 -1.7454  0.1387
  122phy    C12 3292   0.793   3.458   2.721  0.0017 -0.5146 -0.3797
  122phy    O11 3293   0.744   3.502   2.850  0.4378 -0.3048  0.1487
  122phy    H1A 3294   0.662   3.548   2.846 -0.8637 -2.2384  2.2234
  123phy    C35 3295   3.298   3.494   1.111 -0.1133 -0.5081 -0.3288
  123phy    C33 3296   3.234   3.629   1.087  0.2329 -0.0652 -0.5135
  123phy    C34 3297   3.110   3.608   0.995  0.4254 -0.1501  0.1011
  123phy    C32 3298   3.220   3.719   1.212  0.4467 -0.1574 -0.1855
  123phy    C31 3299   3.218   3.873   1.208  0.6104 -0.4197  0.4348
  123phy    C30 3300   3.256   3.942   1.340  0.6255  0.6901 -0.0193
  123phy    C28 3301   3.296   4.088   1.331  0.1875 -0.5305 -0.2023
  123phy    C29 3302   3.245   4.147   1.463  0.1099 -0.2992 -0.1474
  123phy    C27 3303   3.445   4.119   1.330 -0.5212 -0.2180  0.6612
  123phy    C26 3304   3.526   4.118   1.191  0.1872  0.0352  0.2453
  123phy    C25 3305   3.682   4.133   1.195  0.1850 -0.1051 -0.6546
  123phy    C23 3306   3.748   4.143   1.061 -0.4201  0.4226  1.0571
  123phy    C24 3307   3.890   4.207   1.061 -0.1942  0.0465 -0.7850
  123phy    C22 3308   3.782   4.004   0.989  0.1984  0.4226  0.5170
  123phy    C21 3309   3.674   3.940   0.889  0.5784 -0.4123 -0.4718
  123phy    C20 3310   3.704   3.799   0.839 -0.6538  0.7607  0.1001
  123phy    C18 3311   3.621   3.746   0.720 -0.1518  0.9209  0.4024
  123phy    O01 3312   3.479   3.746   0.752 -0.6459  0.0173 -0.1601
  123phy    H01 3313   3.447   3.833   0.736  1.0837  0.5630 -0.8564
  123phy    C19 3314   3.664   3.600   0.723 -0.2289  0.2460  0.3333
  123phy    C13 3315   3.646   3.819   0.578  0.2524  0.8428 -0.5269
  123phy     H3 3316   3.592   3.916   0.595 -1.3792 -0.2976  1.2827
  123phy    O33 3317   3.780   3.867   0.550  0.1833  0.1459 -0.3154
  123phy    H1B 3318   3.792   3.959   0.566  2.6902  0.0038 -0.8784
  123phy    C12 3319   3.565   3.802   0.452  0.0100 -0.6570 -0.4240
  123phy    O11 3320   3.439   3.733   0.467 -0.3512 -0.2633 -1.3573
  123phy    H1A 3321   3.400   3.727   0.382 -0.0728  0.0023 -1.5080
  124phy    C35 3322   3.736   0.045   1.756  0.2179  0.1507  0.3267
  124phy    C33 3323   3.877   0.043   1.707 -0.0713 -0.5348 -0.1938
  124phy    C34 3324   3.882   0.133   1.591  0.3882  0.1956  0.1912
  124phy    C32 3325   3.969   0.108   1.813  0.1645 -0.0216  0.5124
  124phy    C31 3326   4.034   0.022   1.922  0.0998 -0.7329  0.2599
  124phy    C30 3327   4.120   0.109   2.006  0.2261 -0.0763  0.0091
  124phy    C28 3328   4.187   0.043   2.129  0.1431 -0.5003  0.1610
  124phy    C29 3329   4.327  -0.015   2.099  0.5875  0.4788  0.0721
  124phy    C27 3330   4.204   0.145   2.243  0.6071  0.1417 -0.0963
  124phy    C26 3331   4.167   0.104   2.384 -0.0232 -0.4927 -0.1875
  124phy    C25 3332   4.209   0.198   2.493  0.1943 -0.1049  0.3165
  124phy    C23 3333   4.198   0.137   2.637  0.2063  0.3475 -0.3087
  124phy    C24 3334   4.341   0.125   2.689 -0.1209  0.4078 -0.3721
  124phy    C22 3335   4.109   0.217   2.737  0.2017 -0.2679  0.2682
  124phy    C21 3336   4.046   0.126   2.841  0.0793  0.4228 -0.0135
  124phy    C20 3337   3.969   0.213   2.947 -0.1191 -0.0478  0.3464
  124phy    C18 3338   3.904   0.144   3.073  0.1606  0.5194 -0.3045
  124phy    O01 3339   3.990   0.041   3.128 -0.1236 -0.1385 -0.1085
  124phy    H01 3340   3.941  -0.024   3.174  0.2003 -1.3632 -1.4234
  124phy    C19 3341   3.912   0.251   3.187  0.3103 -0.0321 -0.2841
  124phy    C13 3342   3.755   0.089   3.054  0.5749 -0.3034  0.9716
  124phy     H3 3343   3.688   0.176   3.029  2.5118  0.6150 -1.3837
  124phy    O33 3344   3.698   0.046   3.179  0.0026 -0.1898  0.5990
  124phy    H1B 3345   3.752  -0.025   3.208  0.3626  0.8906  2.7002
  124phy    C12 3346   3.722  -0.028   2.953 -0.0867  0.0107  0.0963
  124phy    O11 3347   3.761  -0.154   3.004 -0.3717  0.0797  0.2210
  124phy    H1A 3348   3.693  -0.217   2.986 -0.2093 -0.1635  0.4615
  125phy    C35 3349   3.208   0.286   1.841  0.7371  0.3497 -0.1901
  125phy    C33 3350   3.344   0.220   1.865  0.1044  0.5203  0.0281
  125phy    C34 3351   3.434   0.210   1.740  0.7320  0.1613  0.2220
  125phy    C32 3352   3.427   0.285   1.980  0.4461  0.2203 -0.1087
  125phy    C31 3353   3.530   0.201   2.054  0.5202 -0.2745  0.5898
  125phy    C30 3354   3.607   0.294   2.148 -0.2132 -0.3682  0.7340
  125phy    C28 3355   3.691   0.246   2.268  0.7642 -0.1440  0.8578
  125phy    C29 3356   3.839   0.220   2.227  0.1342  0.4859 -0.0651
  125phy    C27 3357   3.689   0.366   2.372  0.1475  0.0170  0.4248
  125phy    C26 3358   3.645   0.318   2.515 -0.0044 -0.3888  0.2328
  125phy    C25 3359   3.622   0.431   2.613  0.2449 -0.7685  0.3395
  125phy    C23 3360   3.617   0.385   2.764  0.5629 -0.2835  0.0496
  125phy    C24 3361   3.715   0.455   2.850 -0.0633 -0.1260 -0.2862
  125phy    C22 3362   3.476   0.395   2.814  0.4237 -0.1618  0.0522
  125phy    C21 3363   3.407   0.258   2.817  0.2373  0.1247  0.2646
  125phy    C20 3364   3.291   0.265   2.909  0.0206  0.0981  0.2880
  125phy    C18 3365   3.190   0.143   2.933 -0.5072  0.2011 -0.0954
  125phy    O01 3366   3.263   0.023   2.936 -0.8626 -0.3623  0.2168
  125phy    H01 3367   3.319   0.026   3.012 -0.9050 -0.5321  0.2555
  125phy    C19 3368   3.142   0.181   3.075  0.4026  0.2930 -0.1429
  125phy    C13 3369   3.090   0.141   2.804 -0.3620 -0.0751  0.0926
  125phy     H3 3370   3.149   0.142   2.708  1.4621  2.0315  1.1508
  125phy    O33 3371   3.018   0.265   2.789 -1.1924  0.3424 -0.3669
  125phy    H1B 3372   2.968   0.294   2.864 -1.0571  1.0448 -0.5406
  125phy    C12 3373   2.985   0.025   2.789  0.6835  0.5384 -0.4079
  125phy    O11 3374   3.042  -0.103   2.807  0.7593  0.1251 -0.2463
  125phy    H1A 3375   3.122  -0.090   2.855 -0.1214  0.5600  1.1654
  126phy    C35 3376   1.428   0.116   2.014 -0.0454  0.1708 -0.1563
  126phy    C33 3377   1.498   0.014   2.098 -0.1761 -0.3071 -0.0173
  126phy    C34 3378   1.530   0.060   2.242 -0.6042  0.0495 -0.5440
  126phy    C32 3379   1.425  -0.124   2.086 -0.5193  0.1793  0.1260
  126phy    C31 3380   1.512  -0.249   2.112  0.2216 -0.3610  0.1686
  126phy    C30 3381   1.433  -0.385   2.088 -0.3284 -0.5185 -0.0209
  126phy    C28 3382   1.500  -0.518   2.137 -0.4703 -0.2170  0.2545
  126phy    C29 3383   1.402  -0.626   2.166  0.6517 -0.4864  0.1116
  126phy    C27 3384   1.617  -0.569   2.049 -0.0999 -0.4527 -0.3595
  126phy    C26 3385   1.736  -0.629   2.111 -0.5304 -0.1954 -0.1598
  126phy    C25 3386   1.856  -0.611   2.011  0.4334 -0.0265  0.0946
  126phy    C23 3387   1.987  -0.638   2.083 -0.1982  0.2125 -0.2711
  126phy    C24 3388   2.074  -0.732   1.991 -0.5499  0.0035  0.6271
  126phy    C22 3389   2.066  -0.517   2.131 -0.4597 -0.4045 -0.3315
  126phy    C21 3390   2.147  -0.541   2.256  0.1676 -0.7876  0.0053
  126phy    C20 3391   2.222  -0.415   2.318 -0.9232 -0.1197  0.1796
  126phy    C18 3392   2.347  -0.440   2.422  0.0950 -0.1792 -0.1613
  126phy    O01 3393   2.448  -0.520   2.355  0.0276 -0.0170 -0.4548
  126phy    H01 3394   2.537  -0.502   2.379 -0.2466  2.4218 -0.9920
  126phy    C19 3395   2.407  -0.301   2.431  0.1146 -0.0665  0.2423
  126phy    C13 3396   2.297  -0.512   2.563 -0.2652  0.1223 -0.1907
  126phy     H3 3397   2.235  -0.603   2.542  1.0575 -0.8808  0.0495
  126phy    O33 3398   2.202  -0.425   2.627 -0.2732  0.3445  0.3858
  126phy    H1B 3399   2.151  -0.479   2.683 -2.3600  0.5208 -1.2430
  126phy    C12 3400   2.399  -0.563   2.669  0.2289  0.0357 -0.1671
  126phy    O11 3401   2.359  -0.658   2.761  1.0380  0.5912  0.2033
  126phy    H1A 3402   2.390  -0.740   2.728  0.0625 -0.6170  2.0801
  127phy    C35 3403   3.796   4.881   2.037  0.1860  0.3406 -0.2250
  127phy    C33 3404   3.890   4.785   1.960 -0.6937  0.0418 -0.5577
  127phy    C34 3405   4.001   4.732   2.053  0.6130 -0.1238 -0.4621
  127phy    C32 3406   3.807   4.673   1.892  1.1141 -0.1909 -0.5428
  127phy    C31 3407   3.834   4.654   1.750 -0.4604  0.3711 -0.2517
  127phy    C30 3408   3.725   4.573   1.685  0.0351  0.3449 -0.2476
  127phy    C28 3409   3.733   4.515   1.542 -0.0634 -0.2767  0.0244
  127phy    C29 3410   3.813   4.383   1.542  0.4177 -0.5510  0.5291
  127phy    C27 3411   3.593   4.491   1.492  0.2677  0.2670 -0.3729
  127phy    C26 3412   3.568   4.528   1.346  0.4868  0.2377  0.4431
  127phy    C25 3413   3.418   4.532   1.308 -0.0554  0.5053 -0.2501
  127phy    C23 3414   3.388   4.543   1.155 -0.1084  0.2404  0.4721
  127phy    C24 3415   3.252   4.483   1.145  0.7476  0.4954 -0.8274
  127phy    C22 3416   3.377   4.682   1.091 -0.4513 -0.1220  0.2557
  127phy    C21 3417   3.393   4.690   0.937 -0.1097 -0.6018  0.3032
  127phy    C20 3418   3.390   4.837   0.894  0.1998 -0.7519 -0.3554
  127phy    C18 3419   3.418   4.878   0.743 -0.2144 -0.1644 -0.7835
  127phy    O01 3420   3.542   4.813   0.695  0.5938 -0.2656  0.4486
  127phy    H01 3421   3.595   4.801   0.771 -1.5055 -0.9180  1.8630
  127phy    C19 3422   3.459   5.027   0.765  0.1077 -0.4568 -0.7037
  127phy    C13 3423   3.303   4.844   0.639 -0.0809  0.0459  0.5204
  127phy     H3 3424   3.209   4.843   0.699 -1.4944  1.4788 -1.5044
  127phy    O33 3425   3.257   4.950   0.546 -0.4629  0.0757  0.0856
  127phy    H1B 3426   3.175   4.932   0.506 -0.1887  1.9708 -1.4889
  127phy    C12 3427   3.276   4.700   0.590 -0.2401 -0.2156 -0.2583
  127phy    O11 3428   3.288   4.674   0.451 -0.2179  0.0860  0.6677
  127phy    H1A 3429   3.315   4.753   0.407 -1.1489 -0.2797 -0.6386
  128SOL     OW 3430   0.129   3.325   3.084  0.2480  0.2397 -0.1043
  128SOL    HW1 3431   0.048   3.375   3.096 -0.9573 -1.3131 -1.2280
  128SOL    HW2 3432   0.201   3.388   3.077  0.6723 -0.2675 -0.3496
  128SOL     MW 3433   0.128   3.340   3.084  0.0032 -0.0073 -0.0024
  129SOL     OW 3434   0.757   0.816   0.379  0.1957 -0.8237  0.1157
  129SOL    HW1 3435   0.778   0.906   0.406 -0.1536 -0.8066  0.3316
  129SOL    HW2 3436   0.804   0.812   0.296 -1.0362 -0.1472 -0.6368
  129SOL     MW 3437   0.766   0.827   0.372  0.0032 -0.0073 -0.0024
  130SOL     OW 3438   0.580   1.177   0.531  0.2385  0.0077  0.2455
  130SOL    HW1 3439   0.532   1.239   0.476  1.5319  0.4077 -0.4599
  130SOL    HW2 3440   0.522   1.101   0.534  0.8509 -0.4446  0.9344
  130SOL     MW 3441   0.566   1.175   0.524  0.0032 -0.0073 -0.0024
  131SOL     OW 3442   1.695   2.689   3.090 -0.0623  0.1631 -0.1182
  131SOL    HW1 3443   1.780   2.719   3.122 -1.3250  2.3288  1.4848
  131SOL    HW2 3444   1.717   2.602   3.057  1.7745  0.5499 -0.0139
  131SOL     MW 3445   1.709   2.682   3.090  0.0032 -0.0073 -0.0024
  132SOL     OW 3446   0.530   1.741   3.084 -0.1386 -0.8007 -0.2305
  132SOL    HW1 3447   0.530   1.833   3.059 -0.9334 -0.9057 -0.6556
  132SOL    HW2 3448   0.609   1.709   3.040 -0.0929 -0.9891 -0.0148
  132SOL     MW 3449   0.540   1.749   3.075  0.0032 -0.0073 -0.0024
  133SOL     OW 3450   0.490   3.652   2.883  0.3317  0.1982 -0.0535
  133SOL    HW1 3451   0.471   3.680   2.793  1.0600  0.8345 -0.0180
  133SOL    HW2 3452   0.513   3.736   2.923 -0.7252  0.9482 -0.9398
  133SOL     MW 3453   0.490   3.667   2.877  0.0032 -0.0073 -0.0024
  134SOL     OW 3454   3.440   4.412   0.035  0.2385  0.3431 -0.1543
  134SOL    HW1 3455   3.425   4.485  -0.024 -0.5669 -0.1156 -0.5437
  134SOL    HW2 3456   3.352   4.377   0.054  0.9202 -0.6998  1.2842
  134SOL     MW 3457   3.426   4.417   0.030  0.0032 -0.0073 -0.0024
  135SOL     OW 3458   3.155   3.616   3.110  0.1922 -0.4056 -0.1038
  135SOL    HW1 3459   3.190   3.609   3.021  1.6518  0.1364  0.4113
  135SOL    HW2 3460   3.149   3.524   3.138  1.4653 -0.6495 -0.5571
  135SOL     MW 3461   3.159   3.603   3.102  0.0032 -0.0073 -0.0024
  136SOL     OW 3462   0.577   2.052   0.167  0.0911  0.0455 -0.2984
  136SOL    HW1 3463   0.640   2.098   0.222  1.1606 -0.5684 -0.9640
  136SOL    HW2 3464   0.609   1.963   0.187  1.3156  0.8497  1.7153
  136SOL     MW 3465   0.590   2.046   0.177  0.0032 -0.0073 -0.0024
  137SOL     OW 3466   2.683   3.725   2.795  0.2817  0.0918  0.0308
  137SOL    HW1 3467   2.707   3.725   2.888 -0.4275 -0.2556  0.2207
  137SOL    HW2 3468   2.706   3.636   2.772  0.0927  0.3209 -1.1217
  137SOL     MW 3469   2.689   3.713   2.804  0.0032 -0.0073 -0.0024
  138SOL     OW 3470   2.491   2.578   0.412  0.1111  0.7014  0.7783
  138SOL    HW1 3471   2.417   2.533   0.453 -0.1283 -0.0800 -0.4533
  138SOL    HW2 3472   2.564   2.535   0.457  0.4443  0.8321  0.3756
  138SOL     MW 3473   2.491   2.566   0.423  0.0032 -0.0073 -0.0024
  139SOL     OW 3474   1.069   4.813   0.060  0.0033  0.0062  0.0970
  139SOL    HW1 3475   1.057   4.854  -0.026  0.5985  1.9064  0.8683
  139SOL    HW2 3476   1.075   4.890   0.117  0.8381 -0.0366  0.0683
  139SOL     MW 3477   1.068   4.829   0.056  0.0032 -0.0073 -0.0024
  140SOL     OW 3478   1.997   1.551   2.709  0.0862 -0.3903 -0.5774
  140SOL    HW1 3479   2.077   1.595   2.681 -1.0541  1.1154 -1.5777
  140SOL    HW2 3480   2.030   1.475   2.757  0.3380  0.6581  1.0153
  140SOL     MW 3481   2.012   1.547   2.712  0.0032 -0.0073 -0.0024
  141SOL     OW 3482   3.470   1.660   2.750  0.5471 -0.1228  0.0543
  141SOL    HW1 3483   3.479   1.755   2.748 -0.3612  0.0298 -3.3820
  141SOL    HW2 3484   3.378   1.651   2.728  0.1733 -3.1911  2.1924
  141SOL     MW 3485   3.459   1.672   2.747  0.0032 -0.0073 -0.0024
  142SOL     OW 3486   3.459   3.446   0.202  0.5299 -0.0723 -0.1373
  142SOL    HW1 3487   3.553   3.444   0.185  0.9652  1.4130  1.8122
  142SOL    HW2 3488   3.421   3.396   0.129  1.4383 -1.4644  0.2933
  142SOL     MW 3489   3.466   3.439   0.190  0.0032 -0.0073 -0.0024
  143SOL     OW 3490   4.774   4.402   0.212 -0.5263  0.1211 -0.0932
  143SOL    HW1 3491   4.725   4.418   0.293 -0.9708 -1.8041  0.0598
  143SOL    HW2 3492   4.698   4.365   0.166 -0.2887  0.9932 -1.2695
  143SOL     MW 3493   4.758   4.399   0.216  0.0032 -0.0073 -0.0024
  144SOL     OW 3494   1.340   4.756   0.015  0.1146  0.1825  0.2195
  144SOL    HW1 3495   1.253   4.782   0.045  0.7052  0.9723  1.3024
  144SOL    HW2 3496   1.397   4.790   0.084  0.6338  0.6401 -0.4235
  144SOL     MW 3497   1.336   4.764   0.028  0.0032 -0.0073 -0.0024
  145SOL     OW 3498   4.684   3.167   0.434  0.2104 -0.1396  0.5392
  145SOL    HW1 3499   4.693   3.244   0.489 -0.2871  0.7152 -0.5287
  145SOL    HW2 3500   4.599   3.172   0.390 -0.4954 -1.5012  1.6345
  145SOL     MW 3501   4.674   3.178   0.435  0.0032 -0.0073 -0.0024
  146SOL     OW 3502   1.916   4.313   2.951  0.7433  0.2562 -0.4950
  146SOL    HW1 3503   1.955   4.322   2.864 -0.9029 -2.8509 -1.6905
  146SOL    HW2 3504   1.978   4.260   3.001 -0.4986 -0.6672  0.1170
  146SOL     MW 3505   1.929   4.308   2.946  0.0032 -0.0073 -0.0024
  147SOL     OW 3506   1.929   4.782   3.104 -0.4291  0.2026  0.8596
  147SOL    HW1 3507   1.976   4.789   3.187  2.5811 -1.7408 -0.5119
  147SOL    HW2 3508   1.886   4.696   3.106 -1.7924  0.8246  0.0945
  147SOL     MW 3509   1.929   4.772   3.115  0.0032 -0.0073 -0.0024
  148SOL     OW 3510   2.935   4.385   3.102 -0.4591 -0.2514 -0.0197
  148SOL    HW1 3511   2.867   4.403   3.167 -0.2228 -0.0359  0.1661
  148SOL    HW2 3512   2.883   4.377   3.022  1.2289 -0.5699 -1.1335
  148SOL     MW 3513   2.919   4.386   3.100  0.0032 -0.0073 -0.0024
  149SOL     OW 3514   2.039   1.324   2.875 -0.0067  0.4377  0.3830
  149SOL    HW1 3515   2.117   1.269   2.865 -0.9972 -0.7051 -1.3708
  149SOL    HW2 3516   1.976   1.269   2.830 -1.8875 -0.0237  3.2976
  149SOL     MW 3517   2.041   1.310   2.868  0.0032 -0.0073 -0.0024
  150SOL     OW 3518   3.864   4.446   0.677 -0.1583  0.1727 -0.4724
  150SOL    HW1 3519   3.864   4.530   0.631 -1.2784  1.3173  1.5065
  150SOL    HW2 3520   3.885   4.482   0.763  0.4568  0.8112 -0.8774
  150SOL     MW 3521   3.866   4.462   0.682  0.0032 -0.0073 -0.0024
  151SOL     OW 3522   3.365   4.541   2.974  0.1072  0.0231 -0.7208
  151SOL    HW1 3523   3.269   4.540   2.970  0.0320 -2.3245 -0.1409
  151SOL    HW2 3524   3.383   4.497   2.891  1.8276 -2.0905  0.6744
  151SOL     MW 3525   3.354   4.535   2.963  0.0032 -0.0073 -0.0024
  152SOL     OW 3526   0.827   1.602   0.182 -0.2354 -0.1659 -0.6137
  152SOL    HW1 3527   0.887   1.570   0.115  0.9981  0.6727  0.0468
  152SOL    HW2 3528   0.816   1.534   0.248 -1.9752  2.3430  1.9114
  152SOL     MW 3529   0.833   1.589   0.182  0.0032 -0.0073 -0.0024
  153SOL     OW 3530   2.128   3.219   2.937  0.0101  0.2299 -0.0466
  153SOL    HW1 3531   2.084   3.159   2.998  1.4409  0.2192  1.0088
  153SOL    HW2 3532   2.062   3.274   2.895 -0.1742  0.0416 -0.0058
  153SOL     MW 3533   2.113   3.219   2.940  0.0032 -0.0073 -0.0024
  154SOL     OW 3534   3.884   4.947   0.131 -0.0377  0.4080 -0.2076
  154SOL    HW1 3535   3.820   4.877   0.145 -1.0190  1.0684 -1.2690
  154SOL    HW2 3536   3.961   4.908   0.173 -0.1280  0.0927 -0.3293
  154SOL     MW 3537   3.886   4.932   0.138  0.0032 -0.0073 -0.0024
  155SOL     OW 3538   2.742   4.433   2.899  0.1748 -0.0680  0.2287
  155SOL    HW1 3539   2.667   4.474   2.942 -1.9527 -0.3675 -2.8602
  155SOL    HW2 3540   2.783   4.505   2.849 -0.8576 -0.2830 -0.9864
  155SOL     MW 3541   2.738   4.448   2.898  0.0032 -0.0073 -0.0024
  156SOL     OW 3542   3.726   3.082   3.142  0.7176 -0.8797 -0.0215
  156SOL    HW1 3543   3.688   3.141   3.077  3.0839  0.7322 -0.0885
  156SOL    HW2 3544   3.717   2.994   3.106 -0.6687 -0.0329 -1.9629
  156SOL     MW 3545   3.720   3.078   3.129  0.0032 -0.0073 -0.0024
  157SOL     OW 3546   2.216   0.559   2.670  0.2367 -0.2756 -0.2340
  157SOL    HW1 3547   2.252   0.633   2.621  1.8868  0.9334  2.5288
  157SOL    HW2 3548   2.165   0.599   2.740  0.9770  0.6270 -0.1901
  157SOL     MW 3549   2.214   0.574   2.673  0.0032 -0.0073 -0.0024
  158SOL     OW 3550   0.168   1.493   3.107  0.1630 -0.1356 -0.3276
  158SOL    HW1 3551   0.194   1.521   3.019 -0.5686 -0.0783 -0.5348
  158SOL    HW2 3552   0.227   1.418   3.115 -2.0165 -1.8278  0.8185
  158SOL     MW 3553   0.179   1.487   3.096  0.0032 -0.0073 -0.0024
  159SOL     OW 3554   2.610   2.308   0.082  0.2839  0.0290 -0.1709
  159SOL    HW1 3555   2.689   2.353   0.110 -0.9130  0.8220  2.2322
  159SOL    HW2 3556   2.544   2.376   0.098  1.9572  1.4406  1.1448
  159SOL     MW 3557   2.612   2.323   0.088  0.0032 -0.0073 -0.0024
  160SOL     OW 3558   2.070   0.861   2.906 -0.4475 -0.0522 -0.3868
  160SOL    HW1 3559   2.077   0.859   3.001  1.0529  1.8406 -0.3956
  160SOL    HW2 3560   2.015   0.939   2.893 -2.9558 -1.5966  0.2200
  160SOL     MW 3561   2.064   0.871   2.917  0.0032 -0.0073 -0.0024
  161SOL     OW 3562   0.499   1.355   0.329  0.2199 -0.1375  0.3476
  161SOL    HW1 3563   0.439   1.308   0.271  1.6440  0.2798 -1.5581
  161SOL    HW2 3564   0.484   1.449   0.315 -0.9183 -0.0933  1.5815
  161SOL     MW 3565   0.489   1.361   0.320  0.0032 -0.0073 -0.0024
  162SOL     OW 3566   2.405   2.161   2.985 -0.0335  0.1271 -0.0819
  162SOL    HW1 3567   2.374   2.130   3.070 -0.5713  1.2767  0.1664
  162SOL    HW2 3568   2.500   2.172   2.990 -0.1185  0.9911 -0.3061
  162SOL     MW 3569   2.414   2.158   2.997  0.0032 -0.0073 -0.0024
  163SOL     OW 3570   0.553   0.951   0.235  0.3822 -0.3914 -0.1231
  163SOL    HW1 3571   0.617   0.887   0.266  0.9436  0.6005  0.8296
  163SOL    HW2 3572   0.495   0.960   0.311  0.1066  1.2169 -0.4958
  163SOL     MW 3573   0.554   0.944   0.249  0.0032 -0.0073 -0.0024
  164SOL     OW 3574   4.410   4.641   0.195 -0.0986 -0.0136 -0.2138
  164SOL    HW1 3575   4.504   4.653   0.184  0.3469 -0.3816  2.3876
  164SOL    HW2 3576   4.406   4.546   0.208  1.1757 -0.0418  0.0973
  164SOL     MW 3577   4.422   4.630   0.195  0.0032 -0.0073 -0.0024
  165SOL     OW 3578   0.033   4.720   0.268 -0.5324 -0.1608  0.1947
  165SOL    HW1 3579   0.082   4.655   0.319  1.4727  0.8423 -0.3194
  165SOL    HW2 3580   0.012   4.668   0.190 -1.6915 -1.6852  1.4655
  165SOL     MW 3581   0.037   4.705   0.264  0.0032 -0.0073 -0.0024
  166SOL     OW 3582   0.912   1.318   2.931  0.4335 -0.0560  0.7518
  166SOL    HW1 3583   0.848   1.343   2.864  1.9053 -0.8122 -1.0242
  166SOL    HW2 3584   0.856   1.261   2.984  0.4926 -0.5858  0.2523
  166SOL     MW 3585   0.896   1.314   2.929  0.0032 -0.0073 -0.0024
  167SOL     OW 3586   1.533   4.953   2.839 -0.5086  0.1172 -0.1796
  167SOL    HW1 3587   1.577   4.932   2.922  2.9309  0.0832 -1.8332
  167SOL    HW2 3588   1.605   4.930   2.781  0.6081 -0.3542  1.3125
  167SOL     MW 3589   1.548   4.947   2.843  0.0032 -0.0073 -0.0024
  168SOL     OW 3590   2.645   4.917   2.781  0.2913  0.0547  0.0989
  168SOL    HW1 3591   2.636   5.013   2.776 -1.7308 -0.0713  0.3599
  168SOL    HW2 3592   2.575   4.889   2.840  0.1208 -1.2017 -0.6632
  168SOL     MW 3593   2.634   4.926   2.788  0.0032 -0.0073 -0.0024
  169SOL     OW 3594   2.731   4.513   0.121  0.2529  0.5483 -0.2295
  169SOL    HW1 3595   2.694   4.587   0.073 -0.8612  1.7278  2.3091
  169SOL    HW2 3596   2.776   4.557   0.193 -1.1215 -0.5770  1.3986
  169SOL     MW 3597   2.732   4.529   0.124  0.0032 -0.0073 -0.0024
  170SOL     OW 3598   0.019   2.456   2.958 -0.1335 -0.1693  0.4219
  170SOL    HW1 3599  -0.072   2.453   2.989 -0.3584 -1.5642 -0.2663
  170SOL    HW2 3600   0.047   2.541   2.989 -0.8212  0.6182 -1.0159
  170SOL     MW 3601   0.010   2.467   2.966  0.0032 -0.0073 -0.0024
  171SOL     OW 3602   2.828   0.674   3.062  0.7156  0.3031  0.5672
  171SOL    HW1 3603   2.912   0.673   3.109 -0.3666  1.2466  2.6884
  171SOL    HW2 3604   2.788   0.745   3.112  1.7480  1.4119 -0.1162
  171SOL     MW 3605   2.834   0.683   3.075  0.0032 -0.0073 -0.0024
  172SOL     OW 3606   0.006   4.532   0.029 -0.3918 -0.0505 -0.5198
  172SOL    HW1 3607   0.033   4.477  -0.045  1.2512  0.8972 -0.6733
  172SOL    HW2 3608  -0.012   4.616  -0.015  2.0049  0.3838 -0.7690
  172SOL     MW 3609   0.007   4.536   0.013  0.0032 -0.0073 -0.0024
  173SOL     OW 3610   0.994   1.493   3.144 -0.1529 -0.0373  0.5507
  173SOL    HW1 3611   0.972   1.443   3.066  0.7095 -1.4384  1.1582
  173SOL    HW2 3612   1.078   1.452   3.167 -0.0984  0.6419  1.6890
  173SOL     MW 3613   1.002   1.481   3.137  0.0032 -0.0073 -0.0024
  174SOL     OW 3614   0.917   1.962   0.219 -0.5699  0.0423  0.2987
  174SOL    HW1 3615   0.888   1.878   0.256 -0.6681  0.5519  1.4233
  174SOL    HW2 3616   0.924   1.939   0.127 -2.3397  0.6579 -0.0259
  174SOL     MW 3617   0.914   1.948   0.212  0.0032 -0.0073 -0.0024
  175SOL     OW 3618   4.143   4.486   0.591 -0.3115  0.1464 -0.4159
  175SOL    HW1 3619   4.142   4.455   0.500  2.4328  3.1678 -1.6896
  175SOL    HW2 3620   4.060   4.452   0.623  1.2153 -1.8132  1.7440
  175SOL     MW 3621   4.132   4.478   0.583  0.0032 -0.0073 -0.0024
  176SOL     OW 3622   2.153   4.882   2.983  0.5741 -0.2329 -0.6693
  176SOL    HW1 3623   2.070   4.838   3.006 -1.0944  2.1417 -1.7737
  176SOL    HW2 3624   2.141   4.880   2.888 -2.6229  0.8527 -0.4250
  176SOL     MW 3625   2.140   4.876   2.974  0.0032 -0.0073 -0.0024
  177SOL     OW 3626   2.967   2.996   2.825 -0.4138 -0.1701 -0.8033
  177SOL    HW1 3627   2.918   2.978   2.905 -0.0107 -0.7077 -0.6738
  177SOL    HW2 3628   2.920   3.070   2.786 -1.7344 -1.0933 -1.0057
  177SOL     MW 3629   2.954   3.004   2.831  0.0032 -0.0073 -0.0024
  178SOL     OW 3630   0.396   1.339   3.104 -0.1639  0.2982  1.0508
  178SOL    HW1 3631   0.363   1.276   3.168 -0.4129  0.3043  0.9299
  178SOL    HW2 3632   0.484   1.354   3.139 -0.5817  1.6635  1.5965
  178SOL     MW 3633   0.403   1.333   3.117  0.0032 -0.0073 -0.0024
  179SOL     OW 3634   3.610   4.811   0.451 -0.4689 -0.5744  0.0899
  179SOL    HW1 3635   3.539   4.859   0.407  0.3697  0.6941  0.0887
  179SOL    HW2 3636   3.580   4.813   0.542 -1.9952 -3.0509 -0.2498
  179SOL     MW 3637   3.596   4.817   0.457  0.0032 -0.0073 -0.0024
  180SOL     OW 3638   0.049   3.008   0.157 -0.2808 -0.3491 -0.1661
  180SOL    HW1 3639   0.031   2.918   0.130 -0.6668 -0.7232  1.2411
  180SOL    HW2 3640  -0.039   3.041   0.175 -1.5016 -1.4554 -3.2714
  180SOL     MW 3641   0.035   3.000   0.156  0.0032 -0.0073 -0.0024
  181SOL     OW 3642   2.565   1.513   2.866 -0.2500  0.0892  0.1770
  181SOL    HW1 3643   2.630   1.575   2.831  0.5057 -0.1475  1.1198
  181SOL    HW2 3644   2.482   1.559   2.872 -0.3571 -0.2854  2.5226
  181SOL     MW 3645   2.563   1.527   2.862  0.0032 -0.0073 -0.0024
  182SOL     OW 3646   3.603   4.720   2.951 -0.2349 -0.0414  0.3389
  182SOL    HW1 3647   3.511   4.694   2.955 -1.0894  2.4616 -1.0343
  182SOL    HW2 3648   3.652   4.642   2.924  0.9154  0.5993  0.4941
  182SOL     MW 3649   3.597   4.706   2.948  0.0032 -0.0073 -0.0024
  183SOL     OW 3650   1.731   2.431   2.996  0.2392  0.4029  0.2258
  183SOL    HW1 3651   1.669   2.395   3.059  0.2745  1.8924  1.1629
  183SOL    HW2 3652   1.685   2.441   2.912  0.9524 -0.4769 -0.2881
  183SOL     MW 3653   1.717   2.428   2.993  0.0032 -0.0073 -0.0024
  184SOL     OW 3654   2.413   2.508   0.151  0.1728  0.0233 -0.3109
  184SOL    HW1 3655   2.427   2.545   0.238 -1.9557  1.6712 -0.5691
  184SOL    HW2 3656   2.347   2.439   0.163  1.1202 -0.8575 -0.0600
  184SOL     MW 3657   2.406   2.504   0.164  0.0032 -0.0073 -0.0024
  185SOL     OW 3658   5.049   4.772   3.053 -0.6776 -0.5825 -0.3588
  185SOL    HW1 3659   5.037   4.866   3.042 -0.8230 -0.3021  1.7415
  185SOL    HW2 3660   4.968   4.740   3.014 -0.8677  0.2176 -0.6271
  185SOL     MW 3661   5.037   4.780   3.047  0.0032 -0.0073 -0.0024
  186SOL     OW 3662   4.437   3.668   0.252  0.5681  0.0618 -0.4167
  186SOL    HW1 3663   4.520   3.695   0.213  0.7041 -1.1884 -1.0449
  186SOL    HW2 3664   4.428   3.575   0.230  0.0289 -0.3706  1.4881
  186SOL     MW 3665   4.447   3.660   0.244  0.0032 -0.0073 -0.0024
  187SOL     OW 3666   0.892   1.915   3.098 -0.1245  0.0315 -0.3010
  187SOL    HW1 3667   0.941   1.858   3.039  2.6533 -0.3185  2.1192
  187SOL    HW2 3668   0.810   1.937   3.053 -2.1667 -1.8820  2.1709
  187SOL     MW 3669   0.888   1.911   3.085  0.0032 -0.0073 -0.0024
  188SOL     OW 3670   3.360   4.407   0.425  0.0744 -0.0659  0.1996
  188SOL    HW1 3671   3.450   4.425   0.451  0.2416 -0.4575 -0.0883
  188SOL    HW2 3672   3.324   4.493   0.403  2.7872  1.0745 -0.1188
  188SOL     MW 3673   3.367   4.421   0.425  0.0032 -0.0073 -0.0024
  189SOL     OW 3674   0.195   3.997   0.423  0.1475 -0.4267  0.0632
  189SOL    HW1 3675   0.254   3.986   0.497  0.3422  1.7437  0.2905
  189SOL    HW2 3676   0.259   4.010   0.353  1.0210 -0.3313  0.8620
  189SOL     MW 3677   0.211   3.997   0.424  0.0032 -0.0073 -0.0024
  190SOL     OW 3678   0.741   1.082   3.000  0.2113 -0.2827 -0.2775
  190SOL    HW1 3679   0.780   1.004   2.961 -1.3192  0.3674 -3.4306
  190SOL    HW2 3680   0.659   1.076   2.951  0.1043 -0.4729 -0.0703
  190SOL     MW 3681   0.736   1.071   2.988  0.0032 -0.0073 -0.0024
  191SOL     OW 3682   2.695   1.435   3.131  0.1665  0.4387  0.4765
  191SOL    HW1 3683   2.636   1.473   3.066  0.7825  0.1710 -0.2561
  191SOL    HW2 3684   2.645   1.363   3.170  0.3684 -0.3232 -0.5981
  191SOL     MW 3685   2.680   1.431   3.128  0.0032 -0.0073 -0.0024
  192SOL     OW 3686   3.193   2.143   3.066  0.4845 -0.2389 -0.3954
  192SOL    HW1 3687   3.115   2.120   3.015  0.1015  1.1978 -0.4957
  192SOL    HW2 3688   3.228   2.061   3.101 -0.0004  0.3325  1.5071
  192SOL     MW 3689   3.187   2.129   3.064  0.0032 -0.0073 -0.0024
  193SOL     OW 3690   2.565   0.950   3.023 -0.0377  0.2106  0.6804
  193SOL    HW1 3691   2.623   0.930   2.949 -0.8882  2.4844 -0.6958
  193SOL    HW2 3692   2.480   0.927   2.985 -0.2246  0.4438  0.9562
  193SOL     MW 3693   2.562   0.944   3.008  0.0032 -0.0073 -0.0024
  194SOL     OW 3694   1.482   1.008   2.930  0.1036 -0.0956 -0.1640
  194SOL    HW1 3695   1.490   1.087   2.983  2.1380 -1.6037  1.9917
  194SOL    HW2 3696   1.412   1.031   2.869 -2.0377  1.2463  2.5939
  194SOL     MW 3697   1.474   1.022   2.929  0.0032 -0.0073 -0.0024
  195SOL     OW 3698   0.469   3.232   3.082 -0.8811  0.3992 -0.2931
  195SOL    HW1 3699   0.540   3.217   3.145  1.2363  0.1969 -2.6058
  195SOL    HW2 3700   0.392   3.182   3.112 -1.0191  0.7719 -0.0143
  195SOL     MW 3701   0.468   3.223   3.094  0.0032 -0.0073 -0.0024
  196SOL     OW 3702   2.353   3.934   2.596  0.4410 -0.3490 -0.1262
  196SOL    HW1 3703   2.359   3.875   2.521  0.9312 -0.7868  0.2398
  196SOL    HW2 3704   2.317   3.878   2.665 -2.3552  2.3782  0.8582
  196SOL     MW 3705   2.349   3.919   2.596  0.0032 -0.0073 -0.0024
  197SOL     OW 3706   4.559   4.258   0.151  0.1948 -0.0332  0.1182
  197SOL    HW1 3707   4.606   4.190   0.199  0.7861 -0.5505 -1.1748
  197SOL    HW2 3708   4.563   4.223   0.063 -1.0211  0.8782 -0.3210
  197SOL     MW 3709   4.566   4.244   0.146  0.0032 -0.0073 -0.0024
  198SOL     OW 3710   0.363   1.171   0.162  0.0366 -0.1968 -0.1734
  198SOL    HW1 3711   0.413   1.090   0.156 -0.9911 -0.7569 -1.3653
  198SOL    HW2 3712   0.273   1.139   0.169  0.0601 -0.1080  0.6707
  198SOL     MW 3713   0.358   1.156   0.162  0.0032 -0.0073 -0.0024
  199SOL     OW 3714   2.760   2.617   3.044  0.1086  0.2739  0.1377
  199SOL    HW1 3715   2.781   2.589   2.954 -0.5782  0.6374 -0.1412
  199SOL    HW2 3716   2.666   2.632   3.038  0.1500  1.0832  1.1925
  199SOL     MW 3717   2.751   2.615   3.031  0.0032 -0.0073 -0.0024
  200SOL     OW 3718   3.576   3.788   3.119  0.0780  0.6989 -0.0847
  200SOL    HW1 3719   3.551   3.876   3.149  0.5500  0.7188  0.2663
  200SOL    HW2 3720   3.634   3.764   3.192  0.4063 -0.0919 -0.5939
  200SOL     MW 3721   3.580   3.796   3.133  0.0032 -0.0073 -0.0024
  201SOL     OW 3722   4.882   4.063   2.812  0.1450 -0.4656  0.3923
  201SOL    HW1 3723   4.943   4.133   2.787 -1.7543  1.6442  1.2200
  201SOL    HW2 3724   4.807   4.112   2.847 -0.9953  0.5856 -3.1588
  201SOL     MW 3725   4.880   4.079   2.814  0.0032 -0.0073 -0.0024
  202SOL     OW 3726   4.120   4.626   3.128  0.2108 -0.3638  0.6185
  202SOL    HW1 3727   4.056   4.689   3.096  0.8990  0.1825  0.3006
  202SOL    HW2 3728   4.146   4.666   3.211 -0.5631  1.6025 -0.0341
  202SOL     MW 3729   4.115   4.639   3.135  0.0032 -0.0073 -0.0024
  203SOL     OW 3730   2.127   0.271   3.052  0.0176 -0.3911  0.3794
  203SOL    HW1 3731   2.061   0.332   3.084 -1.0674 -0.6893 -1.1963
  203SOL    HW2 3732   2.092   0.191   3.090  0.4334 -0.8588 -0.1842
  203SOL     MW 3733   2.114   0.269   3.061  0.0032 -0.0073 -0.0024
  204SOL     OW 3734   3.895   3.669   0.394 -0.0221  0.1391  0.0734
  204SOL    HW1 3735   3.860   3.582   0.415 -0.4743  0.7837  2.3262
  204SOL    HW2 3736   3.852   3.720   0.462  2.3315  1.6193  0.5837
  204SOL     MW 3737   3.885   3.664   0.406  0.0032 -0.0073 -0.0024
  205SOL     OW 3738   3.345   3.679   0.164  0.0785  0.5085  0.5659
  205SOL    HW1 3739   3.409   3.608   0.166  1.2824  1.5257 -0.2421
  205SOL    HW2 3740   3.306   3.665   0.079  1.9350 -1.9215 -0.0043
  205SOL     MW 3741   3.349   3.668   0.153  0.0032 -0.0073 -0.0024
  206SOL     OW 3742   0.609   1.759   0.189  0.4341 -0.1798  0.7486
  206SOL    HW1 3743   0.695   1.717   0.192  0.7968  0.4434 -0.3257
  206SOL    HW2 3744   0.582   1.739   0.099  0.0589 -1.5197  1.1436
  206SOL     MW 3745   0.617   1.751   0.178  0.0032 -0.0073 -0.0024
  207SOL     OW 3746   3.129   4.696   0.165 -0.1620  0.4509  0.6820
  207SOL    HW1 3747   3.222   4.671   0.165 -0.2733 -0.0450 -0.5684
  207SOL    HW2 3748   3.105   4.677   0.074 -0.1246 -2.4373  1.1948
  207SOL     MW 3749   3.138   4.690   0.153  0.0032 -0.0073 -0.0024
  208SOL     OW 3750   2.527   1.242   2.894  0.3542 -0.1165  0.5396
  208SOL    HW1 3751   2.541   1.335   2.877  1.2459 -0.2307  0.6204
  208SOL    HW2 3752   2.551   1.227   2.985 -1.3361  1.8047  1.3763
  208SOL     MW 3753   2.532   1.253   2.903  0.0032 -0.0073 -0.0024
  209SOL     OW 3754   2.929   2.312   2.924 -0.5258 -0.4370 -0.6074
  209SOL    HW1 3755   2.975   2.250   2.867  0.6067 -2.1258  1.9394
  209SOL    HW2 3756   3.002   2.363   2.961 -0.2753 -0.8162 -0.5738
  209SOL     MW 3757   2.945   2.311   2.921  0.0032 -0.0073 -0.0024
  210SOL     OW 3758   0.580   4.822   0.727 -0.3918  0.0134  0.2074
  210SOL    HW1 3759   0.582   4.816   0.822  2.0763  2.4245  0.4260
  210SOL    HW2 3760   0.642   4.757   0.693 -0.0213  0.7295 -0.5122
  210SOL     MW 3761   0.588   4.813   0.735  0.0032 -0.0073 -0.0024
  211SOL     OW 3762   1.492   3.998   2.906 -0.6922  0.0018  0.0861
  211SOL    HW1 3763   1.582   4.031   2.907  0.3828 -2.7257  0.6519
  211SOL    HW2 3764   1.460   4.025   2.820 -0.1494 -0.8149 -0.3776
  211SOL     MW 3765   1.500   4.006   2.895  0.0032 -0.0073 -0.0024
  212SOL     OW 3766   1.811   0.038   2.992 -0.2093  0.1753  0.2842
  212SOL    HW1 3767   1.784   0.122   3.029  1.3571 -0.1256  2.2611
  212SOL    HW2 3768   1.760  -0.025   3.042  1.6304 -0.7022  1.1738
  212SOL     MW 3769   1.801   0.041   3.003  0.0032 -0.0073 -0.0024
  213SOL     OW 3770   3.100   3.353   0.012 -0.0881  0.5268 -0.4943
  213SOL    HW1 3771   3.082   3.305  -0.069 -0.5788 -0.9440  0.4452
  213SOL    HW2 3772   3.028   3.324   0.068 -0.0464  2.2353  0.5119
  213SOL     MW 3773   3.088   3.343   0.008  0.0032 -0.0073 -0.0024
  214SOL     OW 3774   0.170   3.850   0.065 -0.2149 -0.1954  0.8025
  214SOL    HW1 3775   0.080   3.820   0.081 -0.5260 -0.7203 -1.5488
  214SOL    HW2 3776   0.218   3.773   0.097 -2.4807 -1.4607  1.3915
  214SOL     MW 3777   0.164   3.836   0.072  0.0032 -0.0073 -0.0024
  215SOL     OW 3778   1.573   2.695   2.733 -0.3234 -0.2407  0.0407
  215SOL    HW1 3779   1.511   2.756   2.692 -2.0073 -0.3459  2.2441
  215SOL    HW2 3780   1.589   2.745   2.813 -0.9721 -0.0561  0.0678
  215SOL     MW 3781   1.567   2.710   2.738  0.0032 -0.0073 -0.0024
  216SOL     OW 3782   0.631   2.010   3.046  0.5504  0.1874 -0.0323
  216SOL    HW1 3783   0.561   2.044   2.991  0.9077 -2.0154 -2.0089
  216SOL    HW2 3784   0.605   2.030   3.136  0.1048 -1.1474  0.1647
  216SOL     MW 3785   0.619   2.017   3.051  0.0032 -0.0073 -0.0024
  217SOL     OW 3786   3.025   2.853   0.358  0.3230 -0.4209  0.1766
  217SOL    HW1 3787   3.025   2.812   0.271  0.0539 -1.1807  0.5261
  217SOL    HW2 3788   2.993   2.782   0.414 -0.3557  0.5561  1.0617
  217SOL     MW 3789   3.021   2.838   0.353  0.0032 -0.0073 -0.0024
  218SOL     OW 3790   2.282   2.058   0.067 -0.6167  0.1260 -0.2720
  218SOL    HW1 3791   2.355   2.043   0.128 -0.8954  0.8250  0.2522
  218SOL    HW2 3792   2.259   1.968   0.045  1.6814 -0.3747 -0.8109
  218SOL     MW 3793   2.289   2.044   0.072  0.0032 -0.0073 -0.0024
  219SOL     OW 3794   2.575   1.196   0.012  0.3930 -0.2803 -0.2842
  219SOL    HW1 3795   2.582   1.103  -0.008  2.2514  0.2079 -2.3864
  219SOL    HW2 3796   2.487   1.203   0.049 -0.5060  0.4418 -2.3875
  219SOL     MW 3797   2.564   1.185   0.014  0.0032 -0.0073 -0.0024
  220SOL     OW 3798   2.996   2.773   0.070  0.3021 -0.0485 -0.0924
  220SOL    HW1 3799   3.065   2.838   0.062  0.0597  0.1235 -0.8671
  220SOL    HW2 3800   3.037   2.702   0.020 -0.6817 -0.5389 -0.2249
  220SOL     MW 3801   3.011   2.772   0.062  0.0032 -0.0073 -0.0024
  221SOL     OW 3802   0.019   1.338   0.126  0.1041 -0.1246 -0.2460
  221SOL    HW1 3803   0.050   1.393   0.053 -1.2886  1.2098  0.1264
  221SOL    HW2 3804  -0.052   1.393   0.158 -1.2144 -1.6394 -0.5045
  221SOL     MW 3805   0.014   1.353   0.120  0.0032 -0.0073 -0.0024
  222SOL     OW 3806   3.878   4.716   0.590 -0.4154 -0.1961  0.2973
  222SOL    HW1 3807   3.840   4.762   0.515  0.1076  0.3979  0.3863
  222SOL    HW2 3808   3.970   4.742   0.587 -1.3224  3.5589 -2.0295
  222SOL     MW 3809   3.885   4.726   0.580  0.0032 -0.0073 -0.0024
  223SOL     OW 3810   4.766   3.533   0.146  0.5930 -0.2154  0.4534
  223SOL    HW1 3811   4.811   3.497   0.222  1.5677  0.9467  0.4511
  223SOL    HW2 3812   4.743   3.620   0.179  0.0784 -1.0897  2.5600
  223SOL     MW 3813   4.769   3.540   0.160  0.0032 -0.0073 -0.0024
  224SOL     OW 3814   0.613   3.861   0.071  0.1905 -0.0394  0.4333
  224SOL    HW1 3815   0.686   3.923   0.072 -0.8139  1.1705  0.4698
  224SOL    HW2 3816   0.675   3.788   0.063  0.4365  0.0328  1.5779
  224SOL     MW 3817   0.631   3.859   0.070  0.0032 -0.0073 -0.0024
  225SOL     OW 3818   3.452   3.409   0.490 -0.5288 -0.1150  0.3470
  225SOL    HW1 3819   3.434   3.426   0.397  1.2202 -0.0130 -0.0229
  225SOL    HW2 3820   3.399   3.467   0.543  0.4513  0.1826  1.0320
  225SOL     MW 3821   3.443   3.419   0.485  0.0032 -0.0073 -0.0024
  226SOL     OW 3822   0.313   2.161   0.232 -0.1216  0.7571  0.0548
  226SOL    HW1 3823   0.368   2.233   0.263  1.1829  0.1858 -0.8209
  226SOL    HW2 3824   0.376   2.098   0.196 -0.4594  0.9082 -0.8187
  226SOL     MW 3825   0.328   2.162   0.231  0.0032 -0.0073 -0.0024
  227SOL     OW 3826   0.742   1.601   2.963 -0.1494  0.3249 -0.1770
  227SOL    HW1 3827   0.764   1.550   2.885  0.4655  0.0913  0.1459
  227SOL    HW2 3828   0.720   1.541   3.034  0.1185  0.1014 -0.2855
  227SOL     MW 3829   0.742   1.587   2.962  0.0032 -0.0073 -0.0024
  228SOL     OW 3830   3.377   3.960   0.091  0.0237  0.3758  0.2999
  228SOL    HW1 3831   3.372   3.869   0.119  3.8263  0.6026  2.3748
  228SOL    HW2 3832   3.292   3.981   0.051  0.1656  1.7696  0.6775
  228SOL     MW 3833   3.365   3.951   0.089  0.0032 -0.0073 -0.0024
  229SOL     OW 3834   2.068   0.009   3.116  0.1019 -0.6957  0.2242
  229SOL    HW1 3835   1.980   0.016   3.079  0.3160  1.2545 -0.0259
  229SOL    HW2 3836   2.098  -0.073   3.075 -0.9894 -0.6486 -0.7179
  229SOL     MW 3837   2.060  -0.001   3.105  0.0032 -0.0073 -0.0024
  230SOL     OW 3838   3.312   3.578   0.644 -0.8955 -0.4794 -0.0937
  230SOL    HW1 3839   3.338   3.606   0.731 -1.0611 -1.2082  0.2013
  230SOL    HW2 3840   3.358   3.642   0.590  0.9792 -0.0348  1.8659
  230SOL     MW 3841   3.322   3.590   0.648  0.0032 -0.0073 -0.0024
  231SOL     OW 3842   0.772   0.431   0.267 -0.6988 -0.4399  0.2380
  231SOL    HW1 3843   0.715   0.413   0.192 -0.3811  1.4788 -0.5202
  231SOL    HW2 3844   0.731   0.509   0.304 -2.2154 -1.0876  0.0020
  231SOL     MW 3845   0.759   0.439   0.262  0.0032 -0.0073 -0.0024
  232SOL     OW 3846   2.611   0.111   2.801 -0.0352  0.3808  0.1433
  232SOL    HW1 3847   2.542   0.141   2.859  0.7809  0.0742  1.3021
  232SOL    HW2 3848   2.652   0.195   2.785  1.7307  0.0700  2.5610
  232SOL     MW 3849   2.607   0.126   2.806  0.0032 -0.0073 -0.0024
  233SOL     OW 3850   3.762   3.702   0.158 -0.9542  0.2720 -0.0425
  233SOL    HW1 3851   3.823   3.709   0.085 -0.5806  0.9981  0.3298
  233SOL    HW2 3852   3.820   3.694   0.233  1.5809 -0.2937 -1.9108
  233SOL     MW 3853   3.777   3.702   0.158  0.0032 -0.0073 -0.0024
  234SOL     OW 3854   4.451   3.839   2.996 -0.0409  0.2480 -0.4905
  234SOL    HW1 3855   4.464   3.925   3.037  0.5995 -0.6694  1.2969
  234SOL    HW2 3856   4.392   3.795   3.057  0.8396 -0.6157 -0.2445
  234SOL     MW 3857   4.445   3.845   3.009  0.0032 -0.0073 -0.0024
  235SOL     OW 3858   1.979   4.297   2.684  0.1912  0.2489 -0.7050
  235SOL    HW1 3859   2.060   4.262   2.648 -0.0114  1.1351 -2.1196
  235SOL    HW2 3860   1.912   4.242   2.644  0.0295 -1.0449  1.2320
  235SOL     MW 3861   1.981   4.285   2.674  0.0032 -0.0073 -0.0024
  236SOL     OW 3862   1.673   3.121   3.099 -0.4754  0.1200 -0.1222
  236SOL    HW1 3863   1.638   3.144   3.185 -0.2274 -0.4597  0.1430
  236SOL    HW2 3864   1.632   3.185   3.041 -2.3778  0.5633  1.6288
  236SOL     MW 3865   1.663   3.132   3.102  0.0032 -0.0073 -0.0024
  237SOL     OW 3866   3.464   3.068   0.129  0.3498  0.2196 -0.5058
  237SOL    HW1 3867   3.553   3.043   0.104  2.1164  3.6389  1.6853
  237SOL    HW2 3868   3.479   3.117   0.210 -2.2854 -1.2632  1.0563
  237SOL     MW 3869   3.478   3.071   0.136  0.0032 -0.0073 -0.0024
  238SOL     OW 3870   4.294   3.879   2.760  0.4221  0.3567  0.1238
  238SOL    HW1 3871   4.343   3.862   2.841  0.3690 -0.2375  0.0333
  238SOL    HW2 3872   4.327   3.965   2.734  0.9582 -0.3299 -1.5785
  238SOL     MW 3873   4.305   3.888   2.767  0.0032 -0.0073 -0.0024
  239SOL     OW 3874   4.884   4.090   0.438 -0.0713 -0.3386 -0.1047
  239SOL    HW1 3875   4.834   4.111   0.518  0.3460 -1.8915  0.5943
  239SOL    HW2 3876   4.952   4.158   0.435 -0.5647  0.1394 -0.4818
  239SOL     MW 3877   4.887   4.102   0.448  0.0032 -0.0073 -0.0024
  240SOL     OW 3878   3.549   4.196   0.383 -0.0128  1.0008  0.6072
  240SOL    HW1 3879   3.479   4.259   0.366 -0.2460  0.4439 -0.5522
  240SOL    HW2 3880   3.498   4.116   0.399  1.2325 -0.0174 -0.2872
  240SOL     MW 3881   3.533   4.193   0.383  0.0032 -0.0073 -0.0024
  241SOL     OW 3882   3.554   4.191   3.065 -1.1858  0.3703 -0.1733
  241SOL    HW1 3883   3.518   4.274   3.097 -0.4362  0.2641  1.0119
  241SOL    HW2 3884   3.595   4.154   3.143 -1.1537 -1.4752 -1.0121
  241SOL     MW 3885   3.554   4.197   3.080  0.0032 -0.0073 -0.0024
  242SOL     OW 3886   1.288   4.787   0.337  0.0984  0.3155 -0.5971
  242SOL    HW1 3887   1.301   4.697   0.305 -0.2199  0.0684 -0.0404
  242SOL    HW2 3888   1.207   4.785   0.388 -0.6627 -0.2355 -1.7544
  242SOL     MW 3889   1.279   4.775   0.339  0.0032 -0.0073 -0.0024
  243SOL     OW 3890   4.410   4.801   0.408  0.2831  0.0803 -0.5889
  243SOL    HW1 3891   4.415   4.887   0.365  1.6455 -0.3334 -1.3115
  243SOL    HW2 3892   4.412   4.741   0.334 -1.4706 -2.1711  1.0540
  243SOL     MW 3893   4.411   4.805   0.392  0.0032 -0.0073 -0.0024
  244SOL     OW 3894   2.860   0.400   2.975  0.2844 -0.2598 -0.2470
  244SOL    HW1 3895   2.794   0.341   3.012 -0.1617  0.1307 -0.4111
  244SOL    HW2 3896   2.826   0.483   3.007  2.3770  0.0058  1.5177
  244SOL     MW 3897   2.847   0.403   2.984  0.0032 -0.0073 -0.0024
  245SOL     OW 3898   0.396   0.975   0.477 -0.6415 -0.5795  0.0033
  245SOL    HW1 3899   0.356   0.889   0.494  0.1547 -1.2277 -1.2715
  245SOL    HW2 3900   0.326   1.039   0.484  0.4072  0.7872 -1.4676
  245SOL     MW 3901   0.382   0.972   0.480  0.0032 -0.0073 -0.0024
  246SOL     OW 3902   2.902   3.848   0.298 -0.3113 -0.0966  0.3716
  246SOL    HW1 3903   2.932   3.843   0.208 -0.3918  2.2077  0.1581
  246SOL    HW2 3904   2.905   3.760   0.336 -1.3912  0.4090  1.7318
  246SOL     MW 3905   2.907   3.836   0.291  0.0032 -0.0073 -0.0024
  247SOL     OW 3906   1.500   4.932   0.190 -0.1080  0.0752  0.6192
  247SOL    HW1 3907   1.439   4.902   0.258  1.5484 -0.2531  2.0206
  247SOL    HW2 3908   1.559   4.992   0.235 -1.5314  0.4283  2.1135
  247SOL     MW 3909   1.500   4.936   0.205  0.0032 -0.0073 -0.0024
  248SOL     OW 3910   0.422   3.284   2.816 -0.1823 -0.0050  0.5116
  248SOL    HW1 3911   0.331   3.256   2.826 -1.3215  2.3157 -2.1444
  248SOL    HW2 3912   0.468   3.257   2.896  2.4321 -1.4031 -1.2997
  248SOL     MW 3913   0.416   3.277   2.828  0.0032 -0.0073 -0.0024
  249SOL     OW 3914   0.566   0.393   0.089 -0.2469 -1.1242 -0.0117
  249SOL    HW1 3915   0.534   0.467   0.037 -0.7232  0.5786  2.5393
  249SOL    HW2 3916   0.486   0.349   0.118 -0.9878 -1.7323 -2.6720
  249SOL     MW 3917   0.551   0.397   0.086  0.0032 -0.0073 -0.0024
  250SOL     OW 3918   4.864   3.407   2.909  0.0722  0.2692 -0.5820
  250SOL    HW1 3919   4.923   3.453   2.969 -0.0420 -0.9729  0.5224
  250SOL    HW2 3920   4.915   3.326   2.901  0.1982  0.2160  0.5005
  250SOL     MW 3921   4.879   3.402   2.916  0.0032 -0.0073 -0.0024
  251SOL     OW 3922   1.166   2.079   0.141  0.0923  0.1738  0.3410
  251SOL    HW1 3923   1.110   2.113   0.071  1.5457  0.5653 -0.6703
  251SOL    HW2 3924   1.107   2.031   0.200  1.9262  0.2473  2.3401
  251SOL     MW 3925   1.151   2.077   0.139  0.0032 -0.0073 -0.0024
  252SOL     OW 3926   3.878   4.548   0.279 -0.0576 -0.5435 -0.1616
  252SOL    HW1 3927   3.930   4.467   0.280  1.6596  0.5047 -0.2683
  252SOL    HW2 3928   3.940   4.611   0.241 -1.9948  0.1215 -2.5038
  252SOL     MW 3929   3.893   4.545   0.274  0.0032 -0.0073 -0.0024
  253SOL     OW 3930   1.032   0.519   0.191  0.2462  0.5590  0.1024
  253SOL    HW1 3931   0.948   0.504   0.233  0.7840 -1.9214  0.4490
  253SOL    HW2 3932   1.012   0.504   0.099 -2.1349  0.1279  0.6421
  253SOL     MW 3933   1.019   0.515   0.184  0.0032 -0.0073 -0.0024
  254SOL     OW 3934   3.699   3.426   0.080  0.1072 -0.2945 -0.6256
  254SOL    HW1 3935   3.775   3.373   0.102 -0.2609 -0.8689 -0.7194
  254SOL    HW2 3936   3.733   3.516   0.076  2.9528 -1.3250 -1.6653
  254SOL     MW 3937   3.713   3.431   0.083  0.0032 -0.0073 -0.0024
  255SOL     OW 3938   2.426   4.841   2.959 -0.2746 -0.9328 -0.2869
  255SOL    HW1 3939   2.454   4.858   3.049 -0.1010 -0.2048 -0.4703
  255SOL    HW2 3940   2.331   4.839   2.973 -0.2551 -1.2112 -0.2003
  255SOL     MW 3941   2.417   4.843   2.973  0.0032 -0.0073 -0.0024
  256SOL     OW 3942   4.056   4.750   0.250  0.0535 -0.6812  0.0683
  256SOL    HW1 3943   4.131   4.794   0.211 -0.7516 -0.4102 -1.2630
  256SOL    HW2 3944   4.078   4.744   0.343  0.6469 -0.3874 -0.0467
  256SOL     MW 3945   4.069   4.755   0.257  0.0032 -0.0073 -0.0024
  257SOL     OW 3946   2.690   2.199   2.997  0.1111 -0.4498  0.1723
  257SOL    HW1 3947   2.767   2.254   2.981 -1.5891  1.9223 -0.3934
  257SOL    HW2 3948   2.663   2.247   3.076 -2.4190  1.5785 -1.7585
  257SOL     MW 3949   2.697   2.213   3.006  0.0032 -0.0073 -0.0024
  258SOL     OW 3950   3.381   2.311   2.935 -0.0671  0.1493  0.4074
  258SOL    HW1 3951   3.323   2.252   2.984  0.6147 -1.2395 -0.4153
  258SOL    HW2 3952   3.417   2.253   2.869 -0.2508  0.9519 -0.4166
  258SOL     MW 3953   3.378   2.296   2.933  0.0032 -0.0073 -0.0024
  259SOL     OW 3954   3.454   4.647   0.208  0.6097  0.2686  0.4269
  259SOL    HW1 3955   3.439   4.572   0.151 -1.9607  1.8953 -1.3094
  259SOL    HW2 3956   3.516   4.608   0.270  0.3951 -1.4398 -0.3765
  259SOL     MW 3957   3.460   4.632   0.209  0.0032 -0.0073 -0.0024
  260SOL     OW 3958   1.676   4.939   3.110  0.2175 -0.2946 -0.3033
  260SOL    HW1 3959   1.612   4.913   3.177 -1.8806  2.2727 -1.1536
  260SOL    HW2 3960   1.748   4.875   3.107  0.2516 -0.3649  1.1654
  260SOL     MW 3961   1.677   4.927   3.119  0.0032 -0.0073 -0.0024
  261SOL     OW 3962   0.405   2.128   2.926  0.0439 -1.4063 -0.2323
  261SOL    HW1 3963   0.388   2.206   2.979  3.8241 -0.3113 -0.3636
  261SOL    HW2 3964   0.325   2.077   2.939 -0.7604 -0.8353 -2.5609
  261SOL     MW 3965   0.392   2.131   2.935  0.0032 -0.0073 -0.0024
  262SOL     OW 3966   2.198   1.741   2.611  0.4566  0.5450 -0.0250
  262SOL    HW1 3967   2.274   1.708   2.562 -0.6378  1.6510 -2.6351
  262SOL    HW2 3968   2.223   1.828   2.641 -1.7058  1.3039 -0.2562
  262SOL     MW 3969   2.212   1.748   2.608  0.0032 -0.0073 -0.0024
  263SOL     OW 3970   2.944   2.568   0.379  0.2480  0.0653  0.2668
  263SOL    HW1 3971   3.018   2.507   0.380  0.1633 -0.0317  0.9706
  263SOL    HW2 3972   2.900   2.540   0.299  2.6620  0.2187 -1.2249
  263SOL     MW 3973   2.948   2.556   0.369  0.0032 -0.0073 -0.0024
  264SOL     OW 3974   1.736   4.096   2.890 -0.2858  0.7937  0.4287
  264SOL    HW1 3975   1.771   4.182   2.910  1.0230  0.5263 -0.5664
  264SOL    HW2 3976   1.817   4.046   2.897 -0.5774  0.4888  2.0329
  264SOL     MW 3977   1.751   4.100   2.894  0.0032 -0.0073 -0.0024
  265SOL     OW 3978   4.147   4.756   0.518  0.2069 -0.6202 -0.0238
  265SOL    HW1 3979   4.159   4.665   0.548 -0.3297 -0.8124 -0.3723
  265SOL    HW2 3980   4.235   4.780   0.490 -0.2414  2.6184  0.9143
  265SOL     MW 3981   4.160   4.747   0.519  0.0032 -0.0073 -0.0024
  266SOL     OW 3982   3.173   4.297   0.093 -0.3926  0.2129  0.2851
  266SOL    HW1 3983   3.123   4.299   0.175  0.1320  0.4563  0.6058
  266SOL    HW2 3984   3.110   4.325   0.027 -0.4390 -0.3800  0.0779
  266SOL     MW 3985   3.158   4.301   0.095  0.0032 -0.0073 -0.0024
  267SOL     OW 3986   3.716   4.169   0.161 -0.5120 -0.4368 -0.0616
  267SOL    HW1 3987   3.649   4.176   0.229 -1.6696 -0.8825 -1.1289
  267SOL    HW2 3988   3.780   4.117   0.211  1.0243 -0.1941 -1.7010
  267SOL     MW 3989   3.716   4.163   0.177  0.0032 -0.0073 -0.0024
  268SOL     OW 3990   1.705   0.841   2.923 -0.2072 -0.6992  0.1683
  268SOL    HW1 3991   1.614   0.863   2.903  0.1659 -0.7882 -1.8859
  268SOL    HW2 3992   1.743   0.824   2.837  1.4731 -1.8222  1.0795
  268SOL     MW 3993   1.698   0.841   2.909  0.0032 -0.0073 -0.0024
  269SOL     OW 3994   2.504   3.887   2.962 -0.2200 -0.2967  0.4967
  269SOL    HW1 3995   2.559   3.817   2.998 -1.1396 -1.3661 -0.1212
  269SOL    HW2 3996   2.547   3.966   2.994 -2.2853  2.2440 -2.4139
  269SOL     MW 3997   2.517   3.888   2.971  0.0032 -0.0073 -0.0024
  270SOL     OW 3998   1.315   4.779   2.896 -0.8271 -0.4854 -0.6896
  270SOL    HW1 3999   1.348   4.760   2.984  0.4218  2.1362 -0.4982
  270SOL    HW2 4000   1.385   4.833   2.860 -1.0184  0.1383 -0.1398
  270SOL     MW 4001   1.328   4.784   2.903  0.0032 -0.0073 -0.0024
  271SOL     OW 4002   4.685   3.789   0.206 -0.0849 -0.5310  0.1908
  271SOL    HW1 4003   4.738   3.827   0.136 -0.1574  0.6894  0.7782
  271SOL    HW2 4004   4.671   3.873   0.251 -0.2470 -0.6206  0.3103
  271SOL     MW 4005   4.691   3.805   0.203  0.0032 -0.0073 -0.0024
  272SOL     OW 4006   2.255   1.170   2.891  0.2383 -0.2793 -0.7042
  272SOL    HW1 4007   2.347   1.194   2.901  0.0344  0.1929  0.1124
  272SOL    HW2 4008   2.249   1.123   2.808 -0.2047  0.2266 -0.9672
  272SOL     MW 4009   2.267   1.167   2.882  0.0032 -0.0073 -0.0024
  273SOL     OW 4010   1.865   0.694   3.097 -0.1800 -0.5957 -0.2866
  273SOL    HW1 4011   1.812   0.748   3.037  1.1552 -0.1658 -1.1210
  273SOL    HW2 4012   1.924   0.759   3.136  0.4151  0.0246 -2.0930
  273SOL     MW 4013   1.866   0.710   3.094  0.0032 -0.0073 -0.0024
  274SOL     OW 4014   2.174   4.933   2.701 -0.3082  0.3629  0.1621
  274SOL    HW1 4015   2.242   4.999   2.685 -0.1065 -0.3107 -2.0801
  274SOL    HW2 4016   2.208   4.850   2.670  0.2943  0.0162  1.6651
  274SOL     MW 4017   2.187   4.931   2.695  0.0032 -0.0073 -0.0024
  275SOL     OW 4018   1.908   4.993   2.774 -0.6711 -0.4210 -0.0817
  275SOL    HW1 4019   1.901   5.059   2.843 -0.0123  2.2089 -2.3153
  275SOL    HW2 4020   2.003   4.992   2.757 -0.2717 -1.3956  1.9420
  275SOL     MW 4021   1.920   5.001   2.781  0.0032 -0.0073 -0.0024
  276SOL     OW 4022   3.187   3.080   0.331  0.2914  0.0406 -0.3790
  276SOL    HW1 4023   3.131   3.008   0.357  0.3890  0.0057 -0.2657
  276SOL    HW2 4024   3.130   3.157   0.322  0.2365  0.0829  0.3356
  276SOL     MW 4025   3.172   3.081   0.333  0.0032 -0.0073 -0.0024
  277SOL     OW 4026   4.653   4.045   0.280 -0.1704  0.1211  0.0899
  277SOL    HW1 4027   4.719   4.081   0.339 -1.8084  0.8131  1.5750
  277SOL    HW2 4028   4.573   4.038   0.332  0.4166 -0.6054  0.9143
  277SOL     MW 4029   4.651   4.049   0.295  0.0032 -0.0073 -0.0024
  278SOL     OW 4030   0.647   4.417   0.596  0.0520  0.7177 -0.2488
  278SOL    HW1 4031   0.557   4.450   0.595 -0.3810 -0.2425  1.8459
  278SOL    HW2 4032   0.637   4.324   0.614  1.0144  0.6962  0.2253
  278SOL     MW 4033   0.633   4.409   0.598  0.0032 -0.0073 -0.0024
  279SOL     OW 4034   4.074   4.363   0.315  0.0407  0.5760 -0.3084
  279SOL    HW1 4035   4.155   4.338   0.270 -0.4236  0.7713 -1.2962
  279SOL    HW2 4036   4.031   4.279   0.327  0.2516  0.5058 -0.0273
  279SOL     MW 4037   4.079   4.349   0.310  0.0032 -0.0073 -0.0024
  280SOL     OW 4038   3.860   4.373   0.035  0.1982 -0.1396  0.0920
  280SOL    HW1 4039   3.828   4.443   0.092  1.5561  0.0011  0.7205
  280SOL    HW2 4040   3.810   4.297   0.063  0.0511 -0.1855 -0.2804
  280SOL     MW 4041   3.849   4.372   0.046  0.0032 -0.0073 -0.0024
  281SOL     OW 4042   4.501   4.127   3.053 -0.6000 -0.0834 -0.0494
  281SOL    HW1 4043   4.412   4.154   3.029 -0.4416  0.7871  0.3012
  281SOL    HW2 4044   4.560   4.177   2.997 -0.0106 -0.3755  0.2946
  281SOL     MW 4045   4.497   4.137   3.042  0.0032 -0.0073 -0.0024
  282SOL     OW 4046   1.893   0.421   3.070  1.1126 -0.0641 -0.2496
  282SOL    HW1 4047   1.815   0.400   3.019 -0.1192  2.3222  0.4946
  282SOL    HW2 4048   1.877   0.509   3.104  2.2109 -0.0114  0.1733
  282SOL     MW 4049   1.881   0.429   3.068  0.0032 -0.0073 -0.0024
  283SOL     OW 4050   3.337   4.064   2.961 -0.1870 -0.1500  0.4392
  283SOL    HW1 4051   3.404   4.098   3.021  0.0782  2.1965 -1.0900
  283SOL    HW2 4052   3.378   3.986   2.923  1.0470  1.4112 -1.6697
  283SOL     MW 4053   3.352   4.058   2.964  0.0032 -0.0073 -0.0024
  284SOL     OW 4054   1.811   1.087   2.529  0.5211 -0.1004 -0.4525
  284SOL    HW1 4055   1.718   1.074   2.544  0.0039  1.6657 -1.7998
  284SOL    HW2 4056   1.817   1.181   2.545 -1.0463 -0.0869  0.2336
  284SOL     MW 4057   1.800   1.097   2.533  0.0032 -0.0073 -0.0024
  285SOL     OW 4058   0.374   3.487   3.079  0.4013  0.2081 -0.2936
  285SOL    HW1 4059   0.425   3.524   3.007  4.8206 -2.0557  1.2944
  285SOL    HW2 4060   0.413   3.400   3.090 -2.3362 -1.0289  0.6171
  285SOL     MW 4061   0.386   3.480   3.071  0.0032 -0.0073 -0.0024
  286SOL     OW 4062   3.959   4.122   0.337  0.0268  0.1498  0.4273
  286SOL    HW1 4063   4.003   4.038   0.344  0.0253  0.2424  1.8782
  286SOL    HW2 4064   3.918   4.132   0.423 -1.1309  2.3378 -0.2922
  286SOL     MW 4065   3.960   4.113   0.349  0.0032 -0.0073 -0.0024
  287SOL     OW 4066   5.047   2.778   0.070  0.1904  0.1415 -0.2216
  287SOL    HW1 4067   4.994   2.705   0.103  0.1327 -0.4492 -1.5277
  287SOL    HW2 4068   5.122   2.734   0.032 -1.1030 -1.2241 -1.3257
  287SOL     MW 4069   5.050   2.762   0.069  0.0032 -0.0073 -0.0024
  288SOL     OW 4070   3.437   3.127   0.431  0.0825  0.6734 -0.6706
  288SOL    HW1 4071   3.343   3.109   0.420  0.5346 -2.6288 -0.0125
  288SOL    HW2 4072   3.440   3.209   0.480  0.2433 -0.2484  0.9160
  288SOL     MW 4073   3.425   3.136   0.436  0.0032 -0.0073 -0.0024
  289SOL     OW 4074   0.505   3.929   2.977 -0.0727 -0.1197 -0.0872
  289SOL    HW1 4075   0.426   3.973   2.947 -2.1082 -1.7518  2.4446
  289SOL    HW2 4076   0.482   3.898   3.064  0.5910 -2.1421 -0.5815
  289SOL     MW 4077   0.491   3.931   2.984  0.0032 -0.0073 -0.0024
  290SOL     OW 4078   4.692   3.732   2.965  0.3111  0.5071 -0.0092
  290SOL    HW1 4079   4.612   3.783   2.978  0.6650  1.1455 -0.3072
  290SOL    HW2 4080   4.660   3.648   2.999  1.3501  0.9303  2.1841
  290SOL     MW 4081   4.677   3.728   2.971  0.0032 -0.0073 -0.0024
  291SOL     OW 4082   2.925   4.800   2.901  0.4724 -0.0705  0.1757
  291SOL    HW1 4083   2.874   4.752   2.836 -0.9386  1.2315  0.2518
  291SOL    HW2 4084   2.956   4.879   2.856  0.4774 -0.4063 -0.4180
  291SOL     MW 4085   2.923   4.804   2.886  0.0032 -0.0073 -0.0024
  292SOL     OW 4086   2.698   3.718   3.063 -0.1333 -0.1036 -0.7550
  292SOL    HW1 4087   2.778   3.728   3.115  0.9935 -1.1751 -2.1892
  292SOL    HW2 4088   2.694   3.626   3.040  0.9449 -0.5695  0.7560
  292SOL     MW 4089   2.708   3.707   3.067  0.0032 -0.0073 -0.0024
  293SOL     OW 4090   2.581   1.085   2.645 -0.2107  0.1357 -0.4029
  293SOL    HW1 4091   2.664   1.048   2.616  0.1441 -0.8628  1.6420
  293SOL    HW2 4092   2.603   1.091   2.738  0.7311  0.8639 -0.6578
  293SOL     MW 4093   2.595   1.081   2.654  0.0032 -0.0073 -0.0024
  294SOL     OW 4094   3.622   1.556   2.958 -0.2134 -0.2483 -0.3410
  294SOL    HW1 4095   3.565   1.587   2.888 -0.7710  1.5811  0.8731
  294SOL    HW2 4096   3.697   1.519   2.910 -0.7726  1.4789 -2.7062
  294SOL     MW 4097   3.624   1.555   2.942  0.0032 -0.0073 -0.0024
  295SOL     OW 4098   1.305   0.421   0.213 -0.1865 -0.2433  0.3810
  295SOL    HW1 4099   1.219   0.461   0.225  0.4861  1.1340  0.8661
  295SOL    HW2 4100   1.374   0.487   0.222 -0.8574  0.9216 -2.0588
  295SOL     MW 4101   1.303   0.435   0.215  0.0032 -0.0073 -0.0024
  296SOL     OW 4102   3.025   2.051   2.854  0.1624  0.1759  0.2261
  296SOL    HW1 4103   3.037   2.017   2.765 -0.7492 -1.5474  0.7093
  296SOL    HW2 4104   2.938   2.017   2.874 -0.5031  1.4315 -0.4231
  296SOL     MW 4105   3.015   2.042   2.845  0.0032 -0.0073 -0.0024
  297SOL     OW 4106   3.730   3.438   0.403 -0.1362  0.0787  0.1321
  297SOL    HW1 4107   3.638   3.430   0.431 -0.7609 -0.3928 -1.9181
  297SOL    HW2 4108   3.755   3.356   0.360  0.8996  1.0543 -1.1676
  297SOL     MW 4109   3.721   3.426   0.401  0.0032 -0.0073 -0.0024
  298SOL     OW 4110   3.131   4.022   3.138  0.4707  0.5716  0.1127
  298SOL    HW1 4111   3.175   4.045   3.056  0.8243  0.4732  0.2747
  298SOL    HW2 4112   3.140   4.102   3.189  0.6694 -0.7009  2.1944
  298SOL     MW 4113   3.138   4.036   3.134  0.0032 -0.0073 -0.0024
  299SOL     OW 4114   2.347   0.858   2.881 -0.4252 -0.3226  0.2563
  299SOL    HW1 4115   2.341   0.766   2.907 -1.3084 -0.3300  0.0593
  299SOL    HW2 4116   2.260   0.893   2.903 -0.2713 -0.8549  1.8673
  299SOL     MW 4117   2.335   0.851   2.887  0.0032 -0.0073 -0.0024
  300SOL     OW 4118   1.087   1.147   2.795  0.1451  0.1864 -0.4809
  300SOL    HW1 4119   1.036   1.199   2.856  0.0645 -0.3538 -0.0814
  300SOL    HW2 4120   1.087   1.193   2.711  0.5693 -0.8211 -1.0515
  300SOL     MW 4121   1.080   1.160   2.792  0.0032 -0.0073 -0.0024
  301SOL     OW 4122   0.208   1.191   0.466  0.0772  0.1829  0.4203
  301SOL    HW1 4123   0.165   1.149   0.540 -1.3608  1.2518  0.2527
  301SOL    HW2 4124   0.196   1.282   0.492  0.9930 -0.3458  2.9162
  301SOL     MW 4125   0.201   1.197   0.479  0.0032 -0.0073 -0.0024
  302SOL     OW 4126   4.994   3.740   2.907 -0.5026  0.1221 -0.2539
  302SOL    HW1 4127   5.052   3.718   2.835  1.1264  1.9146  0.4024
  302SOL    HW2 4128   4.912   3.751   2.859 -0.3324 -0.0899 -0.5955
  302SOL     MW 4129   4.991   3.739   2.891  0.0032 -0.0073 -0.0024
  303SOL     OW 4130   0.461   0.601   3.078  0.3597 -0.4899 -0.0477
  303SOL    HW1 4131   0.369   0.609   3.053  0.2601  0.8027  0.6635
  303SOL    HW2 4132   0.505   0.660   3.017 -0.3612 -0.2773 -0.3617
  303SOL     MW 4133   0.455   0.610   3.067  0.0032 -0.0073 -0.0024
  304SOL     OW 4134   4.939   4.168   3.077 -0.3445 -0.4752 -0.1750
  304SOL    HW1 4135   4.997   4.101   3.043 -1.1258 -1.7708  0.9379
  304SOL    HW2 4136   4.972   4.191   3.164 -0.4421  0.1863 -0.3083
  304SOL     MW 4137   4.951   4.162   3.084  0.0032 -0.0073 -0.0024
  305SOL     OW 4138   1.925   1.083   2.780 -0.1112  0.0887  0.5455
  305SOL    HW1 4139   1.850   1.121   2.825 -0.8162 -1.9825  1.2367
  305SOL    HW2 4140   1.895   1.065   2.691 -1.5162  1.6490  0.6693
  305SOL     MW 4141   1.911   1.086   2.774  0.0032 -0.0073 -0.0024
  306SOL     OW 4142   0.355   3.974   0.215  0.7823  0.6192 -0.8852
  306SOL    HW1 4143   0.282   3.945   0.161  0.2356  0.7066 -0.2029
  306SOL    HW2 4144   0.436   3.937   0.180  0.7708 -1.3574  0.9827
  306SOL     MW 4145   0.356   3.965   0.203  0.0032 -0.0073 -0.0024
  307SOL     OW 4146   0.235   3.087   3.128 -0.0972 -0.7208  0.5228
  307SOL    HW1 4147   0.192   3.173   3.123 -0.6123 -0.9104  1.5332
  307SOL    HW2 4148   0.192   3.051   3.205 -0.2087  1.3780  1.5272
  307SOL     MW 4149   0.224   3.094   3.137  0.0032 -0.0073 -0.0024
  308SOL     OW 4150   4.255   4.201   2.937 -0.0444 -0.5323  0.2045
  308SOL    HW1 4151   4.206   4.257   2.997  0.4846  2.8222 -2.1939
  308SOL    HW2 4152   4.213   4.114   2.935 -3.0786  0.7651  1.4259
  308SOL     MW 4153   4.243   4.197   2.945  0.0032 -0.0073 -0.0024
  309SOL     OW 4154   0.139   2.691   3.044 -0.1025  0.6543  0.4591
  309SOL    HW1 4155   0.214   2.643   3.007 -2.2206 -1.8825 -0.8511
  309SOL    HW2 4156   0.131   2.766   2.986  0.1147  0.2365 -0.1202
  309SOL     MW 4157   0.148   2.694   3.032  0.0032 -0.0073 -0.0024
  310SOL     OW 4158   4.667   0.080   0.293  0.3993  0.7293  0.0077
  310SOL    HW1 4159   4.707   0.158   0.332  2.2516 -0.1272 -0.0603
  310SOL    HW2 4160   4.741   0.020   0.280  0.9190  0.9437  1.6947
  310SOL     MW 4161   4.682   0.082   0.297  0.0032 -0.0073 -0.0024
  311SOL     OW 4162   2.263   1.941   2.818 -1.4236 -0.6041  0.1311
  311SOL    HW1 4163   2.313   1.974   2.893 -1.6340  1.4054 -0.5741
  311SOL    HW2 4164   2.195   2.007   2.808 -0.1600  0.7665  0.2055
  311SOL     MW 4165   2.261   1.954   2.827  0.0032 -0.0073 -0.0024
  312SOL     OW 4166   3.130   2.592   3.061  0.0148 -0.5161 -0.1487
  312SOL    HW1 4167   3.127   2.646   2.983  0.4599  1.3230  1.0317
  312SOL    HW2 4168   3.224   2.583   3.074  0.3776  2.1451 -0.2448
  312SOL     MW 4169   3.142   2.598   3.053  0.0032 -0.0073 -0.0024
  313SOL     OW 4170   2.244   1.063   3.151 -0.1107  0.1745  0.0552
  313SOL    HW1 4171   2.274   1.132   3.210 -0.0551  0.3219 -0.1410
  313SOL    HW2 4172   2.228   1.107   3.067 -0.4060 -0.0856 -0.0258
  313SOL     MW 4173   2.246   1.078   3.148  0.0032 -0.0073 -0.0024
  314SOL     OW 4174   5.018   4.275   0.155 -0.1416  0.3392  1.2852
  314SOL    HW1 4175   4.936   4.324   0.165 -0.1855  0.5493  0.1099
  314SOL    HW2 4176   5.069   4.341   0.108 -0.7217 -0.3111 -0.3417
  314SOL     MW 4177   5.014   4.290   0.150  0.0032 -0.0073 -0.0024
  315SOL     OW 4178   1.025   4.558   0.151  0.6576  0.9227 -0.1255
  315SOL    HW1 4179   1.017   4.643   0.108  0.0063  0.8970 -0.0600
  315SOL    HW2 4180   1.116   4.556   0.183  0.3558  1.4944  0.8242
  315SOL     MW 4181   1.036   4.569   0.150  0.0032 -0.0073 -0.0024
  316SOL     OW 4182   2.829   2.470   0.132 -0.1286  0.0476 -0.0552
  316SOL    HW1 4183   2.915   2.438   0.106  0.5471  1.0224  0.8961
  316SOL    HW2 4184   2.807   2.530   0.060 -0.7531 -0.7833 -0.5715
  316SOL     MW 4185   2.837   2.474   0.119  0.0032 -0.0073 -0.0024
  317SOL     OW 4186   3.864   3.219   0.174  0.1420 -0.5056 -0.4603
  317SOL    HW1 4187   3.954   3.194   0.196  0.5864  1.2784 -0.0337
  317SOL    HW2 4188   3.834   3.161   0.105  0.4976 -0.4102 -0.6980
  317SOL     MW 4189   3.872   3.208   0.168  0.0032 -0.0073 -0.0024
  318SOL     OW 4190   3.766   4.174   0.557 -0.1700  0.0807  0.5702
  318SOL    HW1 4191   3.688   4.195   0.506  0.7324 -0.8267 -1.2858
  318SOL    HW2 4192   3.788   4.254   0.604  1.7211 -0.3293  0.4759
  318SOL     MW 4193   3.759   4.187   0.556  0.0032 -0.0073 -0.0024
  319SOL     OW 4194   2.087   2.154   2.780  0.6589  0.1801  0.7033
  319SOL    HW1 4195   2.166   2.205   2.765  1.5213 -1.5966 -1.2109
  319SOL    HW2 4196   2.013   2.215   2.786 -1.2284 -1.8702 -0.1179
  319SOL     MW 4197   2.087   2.169   2.779  0.0032 -0.0073 -0.0024
  320SOL     OW 4198   0.669   1.430   0.018 -0.2868 -0.0955 -0.5306
  320SOL    HW1 4199   0.698   1.499   0.078 -2.5758  1.3066 -0.9248
  320SOL    HW2 4200   0.700   1.352   0.064 -0.9869  0.2499  0.5605
  320SOL     MW 4201   0.677   1.429   0.032  0.0032 -0.0073 -0.0024
  321SOL     OW 4202   4.705   4.229   2.920 -0.6321  0.2200 -0.6010
  321SOL    HW1 4203   4.786   4.244   2.970 -0.3999 -3.0798  0.2835
  321SOL    HW2 4204   4.694   4.302   2.859 -1.1814 -0.6354 -1.5476
  321SOL     MW 4205   4.714   4.241   2.919  0.0032 -0.0073 -0.0024
  322SOL     OW 4206   4.135   4.362   3.133  0.1983 -0.2839 -0.0253
  322SOL    HW1 4207   4.144   4.451   3.099 -0.5437 -0.0672  0.3166
  322SOL    HW2 4208   4.042   4.360   3.156  0.4743 -0.3584  1.1339
  322SOL     MW 4209   4.124   4.374   3.132  0.0032 -0.0073 -0.0024
  323SOL     OW 4210   3.010   4.333   0.324  0.0070  0.5280  0.2663
  323SOL    HW1 4211   2.955   4.256   0.307 -0.3591  0.9807 -0.6878
  323SOL    HW2 4212   3.063   4.302   0.397 -1.2537 -1.3476  0.4685
  323SOL     MW 4213   3.009   4.319   0.331  0.0032 -0.0073 -0.0024
  324SOL     OW 4214   4.603   3.333   2.770  0.2516  0.0261 -0.1692
  324SOL    HW1 4215   4.675   3.315   2.830 -1.0867  0.0868  1.5053
  324SOL    HW2 4216   4.628   3.420   2.740  0.1028  0.4990  1.0210
  324SOL     MW 4217   4.616   3.342   2.774  0.0032 -0.0073 -0.0024
  325SOL     OW 4218   0.778   1.189   0.134  0.1033 -0.0768  0.1995
  325SOL    HW1 4219   0.765   1.155   0.045 -0.8126  0.6593  0.0347
  325SOL    HW2 4220   0.708   1.148   0.185 -2.6815  1.7591 -1.8451
  325SOL     MW 4221   0.767   1.179   0.129  0.0032 -0.0073 -0.0024
  326SOL     OW 4222   2.212   4.189   2.552 -0.3390  0.1761  0.2100
  326SOL    HW1 4223   2.236   4.098   2.536 -1.0661  0.0031  0.0500
  326SOL    HW2 4224   2.236   4.226   2.467 -1.6879 -0.6473 -0.5741
  326SOL     MW 4225   2.218   4.182   2.539  0.0032 -0.0073 -0.0024
  327SOL     OW 4226   0.015   2.188   3.038 -0.2363 -0.2472 -0.0426
  327SOL    HW1 4227  -0.068   2.140   3.044 -0.5570  0.1030 -1.3357
  327SOL    HW2 4228  -0.007   2.280   3.046  0.3105 -0.2216  1.2961
  327SOL     MW 4229   0.001   2.194   3.040  0.0032 -0.0073 -0.0024
  328SOL     OW 4230   3.103   3.227   2.906  0.6658 -0.0915  0.1749
  328SOL    HW1 4231   3.056   3.145   2.890  1.3981 -0.1515 -2.0951
  328SOL    HW2 4232   3.133   3.252   2.818 -2.0350  0.8457 -0.5715
  328SOL     MW 4233   3.101   3.220   2.892  0.0032 -0.0073 -0.0024
  329SOL     OW 4234   3.099   4.620   3.055  0.0570 -0.2109 -0.1671
  329SOL    HW1 4235   3.035   4.549   3.045  0.4371 -0.7170  0.8179
  329SOL    HW2 4236   3.056   4.690   3.006  0.4516 -0.1780 -0.4665
  329SOL     MW 4237   3.085   4.620   3.048  0.0032 -0.0073 -0.0024
  330SOL     OW 4238   2.700   4.375   2.598  0.3468 -0.2491 -0.1858
  330SOL    HW1 4239   2.719   4.373   2.692 -0.1890 -0.9813 -0.0878
  330SOL    HW2 4240   2.623   4.320   2.588 -0.9496  1.7079 -1.7530
  330SOL     MW 4241   2.692   4.368   2.609  0.0032 -0.0073 -0.0024
  331SOL     OW 4242   3.215   2.956   0.083  0.0197 -0.0363  0.7342
  331SOL    HW1 4243   3.209   3.016   0.157 -2.3759  1.5529 -0.6197
  331SOL    HW2 4244   3.307   2.970   0.062 -0.2793 -0.9726 -1.4949
  331SOL     MW 4245   3.226   2.966   0.090  0.0032 -0.0073 -0.0024
  332SOL     OW 4246   1.237   0.388   3.093 -0.0909  0.2172  0.4042
  332SOL    HW1 4247   1.156   0.439   3.086 -0.4226 -0.1546  1.3710
  332SOL    HW2 4248   1.272   0.401   3.181  1.3894 -1.3507  0.0903
  332SOL     MW 4249   1.231   0.397   3.103  0.0032 -0.0073 -0.0024
  333SOL     OW 4250   4.516   4.120   0.707  0.1738 -0.0104 -0.6047
  333SOL    HW1 4251   4.489   4.035   0.743  1.2597  0.7669  2.3408
  333SOL    HW2 4252   4.472   4.183   0.764 -0.2035  0.8528 -1.8115
  333SOL     MW 4253   4.506   4.117   0.719  0.0032 -0.0073 -0.0024
  334SOL     OW 4254   2.793   4.791   3.148  0.5466  0.1360 -0.1700
  334SOL    HW1 4255   2.815   4.800   3.055 -1.5713  0.1565 -0.7359
  334SOL    HW2 4256   2.836   4.863   3.193 -1.6018  1.0483  0.5756
  334SOL     MW 4257   2.801   4.802   3.142  0.0032 -0.0073 -0.0024
  335SOL     OW 4258   0.023   4.979   0.147 -0.2017 -0.1421 -0.1922
  335SOL    HW1 4259   0.023   4.886   0.170  0.4395 -0.6989 -2.3048
  335SOL    HW2 4260   0.090   4.992   0.081 -0.8513  1.3951 -0.5960
  335SOL     MW 4261   0.032   4.968   0.142  0.0032 -0.0073 -0.0024
  336SOL     OW 4262   5.028   3.852   0.406 -0.6134 -0.4061 -0.5492
  336SOL    HW1 4263   5.101   3.882   0.460 -0.8939  0.2162 -0.5073
  336SOL    HW2 4264   4.981   3.936   0.403 -1.0756 -0.6694 -3.1443
  336SOL     MW 4265   5.031   3.867   0.413  0.0032 -0.0073 -0.0024
  337SOL     OW 4266   4.832   3.882   0.019 -0.0494  0.5930 -0.2209
  337SOL    HW1 4267   4.804   3.972  -0.002  0.0037  0.6508 -0.0394
  337SOL    HW2 4268   4.791   3.838  -0.056 -2.3111  1.9811  0.0766
  337SOL     MW 4269   4.823   3.888   0.006  0.0032 -0.0073 -0.0024
  338SOL     OW 4270   5.036   3.534   3.072  0.7917 -0.2054 -0.2214
  338SOL    HW1 4271   5.018   3.578   3.156 -0.0646  0.4521 -0.7335
  338SOL    HW2 4272   5.024   3.604   3.008  0.4684 -0.1366 -0.0859
  338SOL     MW 4273   5.032   3.549   3.075  0.0032 -0.0073 -0.0024
  339SOL     OW 4274   2.544   4.871   0.063  0.8341  0.4005 -0.2125
  339SOL    HW1 4275   2.625   4.833   0.028 -0.0524  0.2409 -2.2768
  339SOL    HW2 4276   2.497   4.801   0.108  0.9246  0.0491 -0.6572
  339SOL     MW 4277   2.549   4.857   0.064  0.0032 -0.0073 -0.0024
  340SOL     OW 4278   4.982   0.906   0.178 -0.3251  0.5988 -0.1026
  340SOL    HW1 4279   4.907   0.965   0.191 -0.0145  0.6926  1.3923
  340SOL    HW2 4280   5.059   0.963   0.171  0.3945 -0.4644 -1.2286
  340SOL     MW 4281   4.982   0.921   0.179  0.0032 -0.0073 -0.0024
  341SOL     OW 4282   2.489   4.195   2.639 -0.7094  0.3694  0.5018
  341SOL    HW1 4283   2.544   4.119   2.662 -1.8262 -0.2570  1.1897
  341SOL    HW2 4284   2.400   4.166   2.620 -0.9983  0.3318  1.7742
  341SOL     MW 4285   2.485   4.181   2.640  0.0032 -0.0073 -0.0024
  342SOL     OW 4286   3.479   3.838   2.876  0.1925 -0.2817 -0.3740
  342SOL    HW1 4287   3.550   3.888   2.836  0.5178  0.1347  0.7069
  342SOL    HW2 4288   3.507   3.818   2.965 -1.8422 -1.0825  0.1397
  342SOL     MW 4289   3.492   3.842   2.882  0.0032 -0.0073 -0.0024
  343SOL     OW 4290   2.068   0.578   2.902 -0.6362 -0.0722  0.5175
  343SOL    HW1 4291   1.995   0.526   2.936  0.2097 -2.0082 -0.4521
  343SOL    HW2 4292   2.046   0.670   2.909 -1.7522 -0.4298  2.1377
  343SOL     MW 4293   2.056   0.583   2.907  0.0032 -0.0073 -0.0024
  344SOL     OW 4294   3.681   4.743   0.071 -0.3150 -0.2294  0.1194
  344SOL    HW1 4295   3.670   4.738  -0.024 -1.0342  2.7477 -0.0792
  344SOL    HW2 4296   3.597   4.725   0.113  0.2660 -1.2455  0.8765
  344SOL     MW 4297   3.668   4.740   0.064  0.0032 -0.0073 -0.0024
  345SOL     OW 4298   0.808   0.375   3.056 -0.1687  0.5900 -0.4413
  345SOL    HW1 4299   0.725   0.369   3.103 -0.3796 -0.3221 -0.9066
  345SOL    HW2 4300   0.802   0.296   3.002 -2.7958 -1.9803  3.1042
  345SOL     MW 4301   0.796   0.364   3.055  0.0032 -0.0073 -0.0024
  346SOL     OW 4302   3.083   2.364   0.089  0.1920  0.3063 -0.0658
  346SOL    HW1 4303   3.114   2.435   0.034 -0.3777 -0.2197 -1.0905
  346SOL    HW2 4304   3.116   2.285   0.045 -1.0754  0.4032 -1.2595
  346SOL     MW 4305   3.091   2.363   0.076  0.0032 -0.0073 -0.0024
  347SOL     OW 4306   2.099   0.840   0.025 -0.0000  0.1708 -0.0048
  347SOL    HW1 4307   2.155   0.916   0.035  0.3549 -0.2255  1.1220
  347SOL    HW2 4308   2.167   0.773   0.012 -1.2734 -0.9381 -1.4151
  347SOL     MW 4309   2.115   0.841   0.024  0.0032 -0.0073 -0.0024
  348SOL     OW 4310   4.324   4.371   0.203 -0.2897  0.3289 -0.1226
  348SOL    HW1 4311   4.289   4.368   0.114 -0.0321  0.5323 -0.2328
  348SOL    HW2 4312   4.396   4.308   0.203 -2.1237 -1.9075  0.6761
  348SOL     MW 4313   4.329   4.362   0.191  0.0032 -0.0073 -0.0024
  349SOL     OW 4314   2.482   2.652   3.073 -0.0522  0.2100  0.6318
  349SOL    HW1 4315   2.459   2.584   3.136  0.3297 -0.6584 -0.1529
  349SOL    HW2 4316   2.418   2.647   3.002  1.7207 -0.4038 -1.0061
  349SOL     MW 4317   2.470   2.642   3.072  0.0032 -0.0073 -0.0024
  350SOL     OW 4318   2.525   2.071   0.196 -0.3833  0.4709 -0.5247
  350SOL    HW1 4319   2.568   2.089   0.280  0.9922  2.6005 -1.5898
  350SOL    HW2 4320   2.554   2.149   0.149  0.5846  0.0770 -0.6026
  350SOL     MW 4321   2.534   2.084   0.201  0.0032 -0.0073 -0.0024
  351SOL     OW 4322   3.072   3.608   2.660  0.6476 -0.5041 -0.0300
  351SOL    HW1 4323   3.143   3.609   2.725  0.4217  2.4155  0.3185
  351SOL    HW2 4324   3.034   3.696   2.667  0.3390 -0.7769  4.0562
  351SOL     MW 4325   3.077   3.620   2.670  0.0032 -0.0073 -0.0024
  352SOL     OW 4326   2.361   0.214   2.900 -0.5723 -0.1056  0.7237
  352SOL    HW1 4327   2.342   0.245   2.812  0.8948  1.4758  0.9136
  352SOL    HW2 4328   2.281   0.242   2.945 -1.4890 -0.4774 -0.6308
  352SOL     MW 4329   2.348   0.222   2.894  0.0032 -0.0073 -0.0024
  353SOL     OW 4330   2.799   2.883   3.037  0.2679  0.0073  0.4267
  353SOL    HW1 4331   2.786   2.791   3.014  0.0659 -0.7390  3.1564
  353SOL    HW2 4332   2.854   2.876   3.115 -0.0159  0.6612  0.6963
  353SOL     MW 4333   2.804   2.870   3.044  0.0032 -0.0073 -0.0024
  354SOL     OW 4334   4.443   3.269   3.093  0.4745 -0.3942  0.3247
  354SOL    HW1 4335   4.498   3.347   3.093  0.0777 -0.1114  0.3982
  354SOL    HW2 4336   4.406   3.262   3.004  3.0996  3.3994 -1.3057
  354SOL     MW 4337   4.445   3.279   3.081  0.0032 -0.0073 -0.0024
  355SOL     OW 4338   1.013   1.689   2.960  0.1986 -0.2595  0.0660
  355SOL    HW1 4339   1.036   1.632   3.033  0.9135  0.0019  0.0507
  355SOL    HW2 4340   0.925   1.657   2.941 -0.0046 -0.5502  1.4270
  355SOL     MW 4341   1.004   1.678   2.967  0.0032 -0.0073 -0.0024
  356SOL     OW 4342   3.397   4.205   2.734  0.1421  0.7247  0.4933
  356SOL    HW1 4343   3.369   4.149   2.807  0.7866 -1.0415 -0.5618
  356SOL    HW2 4344   3.491   4.187   2.726 -0.3122 -1.0342 -1.5852
  356SOL     MW 4345   3.406   4.195   2.743  0.0032 -0.0073 -0.0024
  357SOL     OW 4346   3.354   3.321   3.120  0.0851  0.0993  0.3595
  357SOL    HW1 4347   3.393   3.244   3.162  0.8298  0.7196  0.8440
  357SOL    HW2 4348   3.261   3.311   3.137 -0.0072  0.6613  0.1903
  357SOL     MW 4349   3.347   3.310   3.128  0.0032 -0.0073 -0.0024
  358SOL     OW 4350   0.028   3.986   3.001 -0.0077 -0.1622  0.0457
  358SOL    HW1 4351  -0.032   3.914   2.980  0.0852 -0.5064  0.9001
  358SOL    HW2 4352   0.082   3.950   3.072  1.0352 -0.2219 -0.7602
  358SOL     MW 4353   0.027   3.972   3.007  0.0032 -0.0073 -0.0024
  359SOL     OW 4354   1.540   2.903   2.986  0.1740  0.5543  0.1832
  359SOL    HW1 4355   1.548   2.842   3.059  1.6958  0.2481 -0.2185
  359SOL    HW2 4356   1.572   2.987   3.018 -0.0600  1.1575 -1.0648
  359SOL     MW 4357   1.545   2.906   3.000  0.0032 -0.0073 -0.0024
  360SOL     OW 4358   2.946   3.789   0.029 -0.0669 -0.1158  0.2090
  360SOL    HW1 4359   3.017   3.729   0.004  1.1158  0.6297  1.6202
  360SOL    HW2 4360   2.990   3.873   0.021 -1.4323  0.6385  0.4398
  360SOL     MW 4361   2.961   3.792   0.024  0.0032 -0.0073 -0.0024
  361SOL     OW 4362   4.644   3.480   3.064  0.3014 -0.3907  0.3124
  361SOL    HW1 4363   4.683   3.474   3.151 -1.7999 -0.9239  1.3046
  361SOL    HW2 4364   4.714   3.462   3.002 -1.0281 -0.5466 -1.2146
  361SOL     MW 4365   4.658   3.477   3.067  0.0032 -0.0073 -0.0024
  362SOL     OW 4366   3.631   4.538   0.424  0.4359 -0.8909 -0.2660
  362SOL    HW1 4367   3.628   4.632   0.442  0.8732 -0.8340 -0.4991
  362SOL    HW2 4368   3.717   4.527   0.383  0.1557  2.3842 -2.0462
  362SOL     MW 4369   3.642   4.549   0.421  0.0032 -0.0073 -0.0024
  363SOL     OW 4370   2.522   4.558   3.039 -0.0345 -0.7788  0.2942
  363SOL    HW1 4371   2.446   4.533   3.092 -0.9331 -1.8141 -1.4021
  363SOL    HW2 4372   2.481   4.618   2.977 -1.1058 -2.4157 -0.6475
  363SOL     MW 4373   2.506   4.562   3.038  0.0032 -0.0073 -0.0024
  364SOL     OW 4374   4.024   4.860   3.005 -0.0454 -0.5934  0.2870
  364SOL    HW1 4375   3.930   4.875   2.995 -0.0465 -0.0860  0.9520
  364SOL    HW2 4376   4.053   4.951   3.000  0.2997 -0.6057  1.6267
  364SOL     MW 4377   4.016   4.874   3.003  0.0032 -0.0073 -0.0024
  365SOL     OW 4378   2.341   1.265   0.169  0.6973  0.0348  0.2172
  365SOL    HW1 4379   2.359   1.298   0.257  1.9846  1.7135 -0.6174
  365SOL    HW2 4380   2.283   1.331   0.131  0.2749 -1.4864 -1.9551
  365SOL     MW 4381   2.335   1.278   0.176  0.0032 -0.0073 -0.0024
  366SOL     OW 4382   0.076   4.234   0.380 -0.5874 -0.1226  0.5773
  366SOL    HW1 4383   0.095   4.141   0.391 -1.4072 -0.6683 -1.8572
  366SOL    HW2 4384   0.017   4.246   0.305 -3.0026 -0.5806  2.2954
  366SOL     MW 4385   0.070   4.223   0.371  0.0032 -0.0073 -0.0024
  367SOL     OW 4386   0.743   2.693   0.166 -0.5065 -0.3099 -0.9722
  367SOL    HW1 4387   0.808   2.625   0.144 -0.3385  0.2285 -2.2186
  367SOL    HW2 4388   0.799   2.769   0.155  2.8552 -2.1920  1.2021
  367SOL     MW 4389   0.759   2.694   0.162  0.0032 -0.0073 -0.0024
  368SOL     OW 4390   2.898   3.179   0.116  0.5183  0.4078 -0.1890
  368SOL    HW1 4391   2.875   3.136   0.198 -0.1819 -3.6776 -2.2370
  368SOL    HW2 4392   2.829   3.155   0.054 -1.4781  1.5884  1.4730
  368SOL     MW 4393   2.886   3.170   0.119  0.0032 -0.0073 -0.0024
  369SOL     OW 4394   5.047   3.733   0.130  0.2159  0.2599 -0.1997
  369SOL    HW1 4395   5.048   3.768   0.219 -0.8863  0.0122 -0.0785
  369SOL    HW2 4396   4.969   3.774   0.093 -0.0956 -1.2474 -1.2844
  369SOL     MW 4397   5.037   3.743   0.137  0.0032 -0.0073 -0.0024
  370SOL     OW 4398   2.917   4.608   0.309 -0.1101 -0.0510  0.1633
  370SOL    HW1 4399   2.996   4.637   0.263  0.3016 -1.3723 -0.0151
  370SOL    HW2 4400   2.933   4.519   0.341 -0.5253 -0.1559  0.0831
  370SOL     MW 4401   2.930   4.600   0.307  0.0032 -0.0073 -0.0024
  371SOL     OW 4402   1.795   0.387   2.785  0.3655 -0.5236 -0.1744
  371SOL    HW1 4403   1.831   0.449   2.721 -3.0220  1.0584 -0.8147
  371SOL    HW2 4404   1.791   0.303   2.741  1.1072  0.0790 -1.4649
  371SOL     MW 4405   1.799   0.384   2.771  0.0032 -0.0073 -0.0024
  372SOL     OW 4406   2.790   4.691   2.705  0.2559  0.3195  0.1276
  372SOL    HW1 4407   2.722   4.756   2.724 -0.6554 -0.8098  0.8975
  372SOL    HW2 4408   2.823   4.704   2.616  0.6829 -0.3947  0.1725
  372SOL     MW 4409   2.785   4.701   2.696  0.0032 -0.0073 -0.0024
  373SOL     OW 4410   3.268   3.594   2.865  0.4709  0.0048 -0.0896
  373SOL    HW1 4411   3.313   3.509   2.857  0.4922 -0.4453  3.2814
  373SOL    HW2 4412   3.339   3.657   2.852 -0.0014  0.7129  0.7244
  373SOL     MW 4413   3.283   3.591   2.862  0.0032 -0.0073 -0.0024
  374SOL     OW 4414   3.437   1.040   2.931  0.5301 -0.0321  0.0797
  374SOL    HW1 4415   3.350   1.081   2.931  1.2521  1.6914  1.7191
  374SOL    HW2 4416   3.419   0.965   2.987 -0.4828  1.0786  1.3151
  374SOL     MW 4417   3.423   1.036   2.939  0.0032 -0.0073 -0.0024
  375SOL     OW 4418   2.771   0.861   2.853 -0.0534  0.4481 -0.0059
  375SOL    HW1 4419   2.754   0.806   2.777  0.0326  0.1669  0.1772
  375SOL    HW2 4420   2.797   0.794   2.917 -0.9283  2.8692  3.1364
  375SOL     MW 4421   2.772   0.845   2.851  0.0032 -0.0073 -0.0024
  376SOL     OW 4422   1.304   4.539   0.176  0.6745  0.2307  0.3213
  376SOL    HW1 4423   1.324   4.591   0.098 -0.9305  0.4039 -0.0024
  376SOL    HW2 4424   1.380   4.482   0.185  0.4916 -0.5139 -2.2675
  376SOL     MW 4425   1.317   4.539   0.167  0.0032 -0.0073 -0.0024
  377SOL     OW 4426   1.700   1.204   2.849 -0.0887  0.2695  0.0978
  377SOL    HW1 4427   1.718   1.280   2.905  1.0854 -0.1644  0.3426
  377SOL    HW2 4428   1.662   1.138   2.907 -1.6305  0.3092 -0.8237
  377SOL     MW 4429   1.698   1.205   2.864  0.0032 -0.0073 -0.0024
  378SOL     OW 4430   0.109   1.078   0.210  0.4429  0.0671 -0.1710
  378SOL    HW1 4431   0.118   1.068   0.304 -0.3550  0.4926 -0.0344
  378SOL    HW2 4432   0.084   1.171   0.202  2.1347  0.5588 -0.2098
  378SOL     MW 4433   0.107   1.089   0.221  0.0032 -0.0073 -0.0024
  379SOL     OW 4434   0.415   1.634   0.323 -0.5325  0.4136  0.3112
  379SOL    HW1 4435   0.487   1.680   0.280 -1.3014  1.0664 -0.3223
  379SOL    HW2 4436   0.342   1.671   0.272 -1.3976 -0.5827  0.7807
  379SOL     MW 4437   0.415   1.645   0.311  0.0032 -0.0073 -0.0024
   5.10441   5.10441   3.15367
