# Supplementary material for: Resolving liquid-to-glass transitions of water under soft nanoconfinement
Source: Nat Commun. 2026 May 8;17:6224. doi: 10.1038/s41467-026-72955-y (PMC13369869; doi:10.1038/s41467-026-72955-y)
Supplement: Supplementary file 3 — Supplementary Data 1 [file 41467_2026_72955_MOESM3_ESM.zip › 270K/sim2/initial.gro]

Lamellar phy in tip4pice water
 4437
    1phy    C35    1   3.805   1.348   2.189 -0.3049 -0.5005 -0.5668
    1phy    C33    2   3.724   1.371   2.065  0.4673 -0.1721 -0.6318
    1phy    C34    3   3.762   1.513   2.022  0.0617 -0.2394 -0.6037
    1phy    C32    4   3.744   1.265   1.958  0.4085  0.5310 -0.1134
    1phy    C31    5   3.636   1.153   1.968  0.8415 -0.6404  0.3149
    1phy    C30    6   3.648   1.040   1.872 -0.3197  0.3763 -0.0539
    1phy    C28    7   3.529   0.951   1.850  0.0071  0.0457 -0.4493
    1phy    C29    8   3.527   0.902   1.701  0.0623 -0.2804  0.0292
    1phy    C27    9   3.509   0.841   1.959  0.1367  0.4926  0.6576
    1phy    C26   10   3.369   0.786   1.983 -0.1760 -0.1193  0.6087
    1phy    C25   11   3.370   0.657   2.068  0.4721 -0.1496  0.5695
    1phy    C23   12   3.240   0.616   2.135  0.6469  0.3030 -0.0452
    1phy    C24   13   3.176   0.496   2.064 -0.0245  0.4386  0.2940
    1phy    C22   14   3.266   0.588   2.286 -0.5386  0.0168  0.3576
    1phy    C21   15   3.166   0.646   2.389 -0.2645 -0.5916  0.2224
    1phy    C20   16   3.210   0.652   2.540 -0.6920  0.2397 -0.1949
    1phy    C18   17   3.106   0.695   2.655 -0.3355  0.0348 -0.4608
    1phy    O01   18   2.975   0.632   2.634  0.3344 -0.0905  0.3601
    1phy    H01   19   2.984   0.538   2.639 -1.6898 -0.4016 -0.9773
    1phy    C19   20   3.173   0.624   2.774  0.0974 -0.9588 -0.0077
    1phy    C13   21   3.092   0.852   2.685 -0.3948  0.0375 -0.5643
    1phy     H3   22   3.194   0.898   2.687 -0.5619  0.4853 -1.7998
    1phy    O33   23   3.049   0.879   2.818  0.0840 -0.1257 -0.3504
    1phy    H1B   24   2.955   0.886   2.826  0.1567 -1.5097  4.0946
    1phy    C12   25   3.017   0.934   2.577 -0.0722 -0.7420  0.2856
    1phy    O11   26   3.014   1.073   2.595 -0.3506  0.4607  0.1702
    1phy    H1A   27   3.103   1.104   2.595 -0.0778 -0.2413 -1.0602
    2phy    C35   28   4.163   1.293   1.674  0.1905 -0.1836 -0.1366
    2phy    C33   29   4.186   1.148   1.671 -0.1856  0.1467 -0.3167
    2phy    C34   30   4.087   1.097   1.776 -0.1915 -0.3239 -0.1809
    2phy    C32   31   4.146   1.083   1.537 -0.0441 -0.2879 -0.6666
    2phy    C31   32   4.272   1.047   1.458  0.6127  0.6436 -0.5442
    2phy    C30   33   4.251   0.981   1.320  0.0625  0.3685 -0.2930
    2phy    C28   34   4.392   0.950   1.263  0.2516  0.2431  0.1771
    2phy    C29   35   4.421   0.799   1.281  0.1886 -0.7139 -0.1285
    2phy    C27   36   4.394   0.994   1.110  0.0350  0.1195 -0.3630
    2phy    C26   37   4.533   1.014   1.046 -0.0807 -0.0356 -0.8445
    2phy    C25   38   4.516   1.035   0.895 -0.0218 -0.7917  0.4904
    2phy    C23   39   4.647   1.057   0.810 -0.8117  0.5446 -0.6106
    2phy    C24   40   4.620   0.998   0.676 -0.9468  0.6991  0.0564
    2phy    C22   41   4.685   1.213   0.803  0.1219 -0.3897 -0.0830
    2phy    C21   42   4.821   1.249   0.748 -0.1638 -0.0092  0.0827
    2phy    C20   43   4.862   1.399   0.768  0.4847  0.2924 -0.3816
    2phy    C18   44   5.009   1.441   0.740 -0.0722  0.0222  0.4000
    2phy    O01   45   5.091   1.335   0.793 -0.4651 -0.1094  0.4190
    2phy    H01   46   5.173   1.375   0.817 -0.5706 -0.2869  1.1082
    2phy    C19   47   5.032   1.568   0.835  0.1689 -0.1230 -0.1185
    2phy    C13   48   5.053   1.471   0.585 -0.2607  0.2032  0.0910
    2phy     H3   49   5.035   1.375   0.531  0.9929  1.1534 -2.1736
    2phy    O33   50   4.962   1.548   0.512 -0.7384  0.3242 -0.1150
    2phy    H1B   51   4.991   1.637   0.516  0.2915 -0.0077  0.1446
    2phy    C12   52   5.195   1.453   0.520 -0.6535  0.6706 -0.0859
    2phy    O11   53   5.292   1.360   0.575  0.7988 -0.1263  0.1999
    2phy    H1A   54   5.372   1.386   0.533 -0.7455  1.4057 -2.0495
    3phy    C35   55   0.447   5.026   1.018  0.1450  0.2995  0.3043
    3phy    C33   56   0.421   5.115   1.144  0.5921 -0.2202 -0.1461
    3phy    C34   57   0.443   5.258   1.080  0.2765  0.0961 -0.1130
    3phy    C32   58   0.279   5.096   1.203 -0.4595 -0.2606  0.0481
    3phy    C31   59   0.263   4.986   1.311 -0.3108  0.5634  0.3749
    3phy    C30   60   0.121   4.989   1.369  0.4398 -0.0150 -0.0093
    3phy    C28   61   0.079   4.880   1.468 -0.2666  0.4695  0.0573
    3phy    C29   62   0.129   4.918   1.607  0.0367 -0.2207 -0.2323
    3phy    C27   63  -0.075   4.871   1.455 -0.4195 -0.3032 -0.3421
    3phy    C26   64  -0.141   4.737   1.435 -0.2815 -0.2641  0.1618
    3phy    C25   65  -0.279   4.742   1.378 -0.0079 -0.3917  0.3237
    3phy    C23   66  -0.351   4.611   1.338 -0.3274 -0.2801  0.0354
    3phy    C24   67  -0.403   4.530   1.461 -0.5754 -0.2607  0.1757
    3phy    C22   68  -0.472   4.644   1.253  0.4891  0.3676  0.0704
    3phy    C21   69  -0.471   4.562   1.123  0.2153 -0.9126 -0.2346
    3phy    C20   70  -0.591   4.612   1.030 -0.2452 -0.2162  0.6312
    3phy    C18   71  -0.635   4.537   0.899  0.3094  0.4391 -0.4937
    3phy    O01   72  -0.523   4.459   0.854  0.1043 -0.0480 -0.3863
    3phy    H01   73  -0.459   4.502   0.801 -1.0956  2.6049  0.1849
    3phy    C19   74  -0.672   4.658   0.812  0.5419  0.1809 -0.2174
    3phy    C13   75  -0.758   4.441   0.933 -0.2071  0.1873 -0.2581
    3phy     H3   76  -0.716   4.374   1.013 -2.4300  0.4900  1.2672
    3phy    O33   77  -0.861   4.493   1.019  0.2961  0.1721 -0.1070
    3phy    H1B   78  -0.827   4.530   1.097 -1.6079  0.1946  0.7750
    3phy    C12   79  -0.792   4.312   0.859 -0.4437  0.1194 -0.1736
    3phy    O11   80  -0.696   4.266   0.774 -0.3146  0.1761 -0.3486
    3phy    H1A   81  -0.619   4.308   0.807 -0.9173  1.0746 -0.0415
    4phy    C35   82   1.178   4.736   1.795 -0.1373 -0.2451  0.3043
    4phy    C33   83   1.059   4.647   1.839 -0.2505  0.0714 -0.1712
    4phy    C34   84   1.045   4.536   1.742  0.6841 -0.1322  0.2453
    4phy    C32   85   1.078   4.617   1.989 -0.0536  0.0193  0.3754
    4phy    C31   86   0.949   4.580   2.063  0.0600 -0.1924 -0.2352
    4phy    C30   87   0.964   4.573   2.213 -0.1236 -0.1610  0.2793
    4phy    C28   88   0.823   4.561   2.281 -0.1377 -0.2710  0.2254
    4phy    C29   89   0.800   4.420   2.320  0.1238 -0.3275 -0.3438
    4phy    C27   90   0.816   4.635   2.416  0.7594 -0.2526  0.0318
    4phy    C26   91   0.755   4.778   2.404 -0.3696  0.0504 -0.1674
    4phy    C25   92   0.679   4.834   2.532  0.5091 -0.1392 -0.5860
    4phy    C23   93   0.680   4.983   2.561  0.4026 -0.2905  0.0615
    4phy    C24   94   0.560   5.064   2.510 -0.0894 -0.4272 -0.3844
    4phy    C22   95   0.683   5.008   2.712 -0.5792 -0.1774  0.4513
    4phy    C21   96   0.804   5.099   2.757 -0.3246  0.1974  0.2247
    4phy    C20   97   0.827   5.080   2.910  0.4560  0.1652  0.0032
    4phy    C18   98   0.952   5.157   2.964 -0.0651 -0.0116  0.7911
    4phy    O01   99   0.940   5.295   2.920  0.2969 -0.1157  1.2549
    4phy    H01  100   0.877   5.339   2.974  0.3725  1.0832  0.3968
    4phy    C19  101   0.929   5.147   3.117  0.4529  0.1036 -0.3335
    4phy    C13  102   1.091   5.098   2.906 -0.1064  0.0725  0.0799
    4phy     H3  103   1.081   5.092   2.795 -2.4522  1.2769  0.1682
    4phy    O33  104   1.120   4.958   2.943  0.1658 -0.1323 -0.1054
    4phy    H1B  105   1.188   4.915   2.896  0.4263 -1.4199  1.3753
    4phy    C12  106   1.227   5.178   2.922  0.6755  0.3248  0.1790
    4phy    O11  107   1.216   5.315   2.909 -0.1017 -0.4316 -0.3571
    4phy    H1A  108   1.127   5.330   2.882  0.4781  2.7699 -0.7909
    5phy    C35  109   4.961   4.961   2.110 -0.1726 -0.1099 -0.1685
    5phy    C33  110   4.968   5.085   2.018  0.4254  0.2837 -0.5938
    5phy    C34  111   4.996   5.040   1.874 -0.1307  0.0087 -0.4458
    5phy    C32  112   4.837   5.161   2.037 -0.2422  0.1223 -1.1243
    5phy    C31  113   4.834   5.283   2.130 -0.3337  0.0987  0.5575
    5phy    C30  114   4.698   5.353   2.142  0.0605  1.1997 -0.0913
    5phy    C28  115   4.701   5.478   2.227  0.2373  0.5623 -0.4791
    5phy    C29  116   4.627   5.579   2.145  0.2154 -0.7356 -0.7366
    5phy    C27  117   4.667   5.462   2.373  0.3457 -0.5648 -0.4294
    5phy    C26  118   4.762   5.532   2.480 -0.2328  0.3913 -0.2233
    5phy    C25  119   4.709   5.521   2.624  0.4303  0.1605  0.0659
    5phy    C23  120   4.793   5.578   2.741 -0.7395  0.4467 -0.0702
    5phy    C24  121   4.760   5.726   2.773 -0.0558 -0.5063  0.2116
    5phy    C22  122   4.750   5.484   2.854  0.0255 -0.1089 -0.3071
    5phy    C21  123   4.857   5.383   2.899  0.2180  0.4593 -0.3510
    5phy    C20  124   4.802   5.246   2.946  0.0153  0.4372 -0.0701
    5phy    C18  125   4.903   5.144   3.014 -0.0326  0.7860 -0.8239
    5phy    O01  126   4.933   5.190   3.149  0.4035  0.1136 -0.2106
    5phy    H01  127   4.859   5.201   3.206  0.4298  0.3257 -0.2157
    5phy    C19  128   4.796   5.033   3.031 -0.6222  0.2976  0.2900
    5phy    C13  129   5.032   5.080   2.942 -0.1419 -0.0214 -0.9463
    5phy     H3  130   5.010   5.040   2.840 -1.3231 -1.3440 -0.2121
    5phy    O33  131   5.077   4.957   3.004  0.5005  0.4123 -0.1344
    5phy    H1B  132   5.163   4.967   3.040  0.8470 -0.3414 -0.7270
    5phy    C12  133   5.158   5.175   2.927  0.4584  0.0291 -0.0466
    5phy    O11  134   5.216   5.212   3.048 -0.3314 -0.5124 -0.0696
    5phy    H1A  135   5.171   5.285   3.088  0.4210 -0.7537  1.2687
    6phy    C35  136   0.567   2.136   1.330  0.1826 -0.2379 -0.0268
    6phy    C33  137   0.424   2.173   1.352  0.2795  0.0726 -0.1053
    6phy    C34  138   0.386   2.174   1.498 -0.0947 -0.1070 -0.8222
    6phy    C32  139   0.390   2.312   1.298 -0.0964  0.1050 -0.1048
    6phy    C31  140   0.305   2.324   1.171  0.2636 -0.3429  0.0206
    6phy    C30  141   0.279   2.466   1.111  0.8138 -0.1966  0.0339
    6phy    C28  142   0.193   2.455   0.986  0.7126 -0.1627  0.1068
    6phy    C29  143   0.046   2.466   1.023  0.2728 -0.3917  0.1410
    6phy    C27  144   0.219   2.562   0.882  0.1759 -0.5063 -0.2156
    6phy    C26  145   0.291   2.505   0.767  0.0759  0.1504  0.6652
    6phy    C25  146   0.329   2.605   0.654  0.0399  0.1408 -0.4535
    6phy    C23  147   0.382   2.543   0.521 -0.7588  0.4483 -0.4371
    6phy    C24  148   0.348   2.645   0.417  0.1190  0.0816  0.5392
    6phy    C22  149   0.536   2.518   0.516  0.8152 -0.0770  0.2027
    6phy    C21  150   0.576   2.402   0.423 -0.7938 -0.1395 -0.6611
    6phy    C20  151   0.730   2.393   0.416  0.0738  0.1246 -0.1198
    6phy    C18  152   0.814   2.302   0.330  0.4316  0.3010 -0.4522
    6phy    O01  153   0.749   2.177   0.335 -0.2296  0.9762  0.7338
    6phy    H01  154   0.798   2.106   0.371  0.2425  1.0718  0.2940
    6phy    C19  155   0.951   2.295   0.407 -0.0157  0.1052 -0.0094
    6phy    C13  156   0.824   2.344   0.176  0.1330 -0.3947  0.1326
    6phy     H3  157   0.717   2.343   0.145 -0.4974  0.2909  2.1241
    6phy    O33  158   0.852   2.484   0.142 -0.1605 -0.0658 -0.4647
    6phy    H1B  159   0.835   2.546   0.210  4.1987  0.5274  0.3376
    6phy    C12  160   0.873   2.258   0.054 -0.2385 -0.4382  0.1999
    6phy    O11  161   1.011   2.269   0.033 -0.4379 -0.0342  0.0920
    6phy    H1A  162   1.040   2.357   0.041  2.2422 -0.9551  2.2670
    7phy    C35  163   4.668   4.990   2.625  0.8400 -0.0562  0.0179
    7phy    C33  164   4.772   4.946   2.523 -0.0009  0.3907  0.3030
    7phy    C34  165   4.700   4.878   2.414  0.7734 -0.6281  0.0857
    7phy    C32  166   4.841   5.068   2.467 -0.2733 -0.3331  0.3310
    7phy    C31  167   4.985   5.088   2.499 -0.2774  0.1828  0.3635
    7phy    C30  168   5.041   5.208   2.418 -0.0357 -0.7944 -0.3438
    7phy    C28  169   5.192   5.239   2.437  0.5964 -0.3693  0.0084
    7phy    C29  170   5.247   5.291   2.309  0.1160 -0.1060 -0.0957
    7phy    C27  171   5.208   5.342   2.555  0.4397 -0.1858  0.0087
    7phy    C26  172   5.339   5.340   2.629  0.1342 -0.4263 -0.0207
    7phy    C25  173   5.364   5.474   2.697 -0.4751  0.4425  0.1871
    7phy    C23  174   5.511   5.491   2.745  0.1317 -0.3032 -0.1531
    7phy    C24  175   5.537   5.637   2.731  0.5126 -0.3205 -0.4780
    7phy    C22  176   5.550   5.452   2.888 -0.3718 -0.0366 -0.3109
    7phy    C21  177   5.575   5.294   2.905  0.1835 -0.3597  0.1262
    7phy    C20  178   5.628   5.252   3.044 -0.2633 -0.5426  0.5669
    7phy    C18  179   5.535   5.212   3.168 -0.4251 -0.2629 -0.1254
    7phy    O01  180   5.443   5.112   3.121 -0.3555  0.0905 -0.3388
    7phy    H01  181   5.365   5.159   3.098 -1.5588 -1.7198 -0.1359
    7phy    C19  182   5.643   5.139   3.251  0.0827  0.5473 -0.0532
    7phy    C13  183   5.457   5.335   3.225  0.0374 -0.8903  0.0356
    7phy     H3  184   5.406   5.386   3.139  4.0631  2.2338 -0.8013
    7phy    O33  185   5.547   5.444   3.258  0.6816 -0.2405  0.2033
    7phy    H1B  186   5.546   5.466   3.349 -0.5425 -0.0016  0.1455
    7phy    C12  187   5.360   5.313   3.341  0.2411 -0.7177  0.8199
    7phy    O11  188   5.275   5.420   3.368 -0.4143 -0.3191  0.2864
    7phy    H1A  189   5.320   5.460   3.440  0.9353 -0.9619 -0.1478
    8phy    C35  190   5.027   0.858   1.497  0.4218 -0.2505 -0.4334
    8phy    C33  191   4.961   0.739   1.419 -0.0203  0.1932 -0.4485
    8phy    C34  192   4.877   0.657   1.515  0.3177 -0.1651 -0.5513
    8phy    C32  193   4.872   0.780   1.295  0.2901 -0.3723 -0.3569
    8phy    C31  194   4.856   0.677   1.183  0.5512 -0.4788  0.2038
    8phy    C30  195   4.729   0.690   1.099 -0.1135  0.6022 -0.2146
    8phy    C28  196   4.708   0.566   1.012 -0.2807  0.0380 -0.8024
    8phy    C29  197   4.580   0.487   1.034  0.3059  0.4473  0.0439
    8phy    C27  198   4.729   0.603   0.865  0.3717 -0.4660 -0.2207
    8phy    C26  199   4.795   0.487   0.789  0.8842 -0.5699 -0.4698
    8phy    C25  200   4.801   0.515   0.638 -0.0115 -0.3851  0.3107
    8phy    C23  201   4.897   0.410   0.575  0.0068  0.3194 -0.6318
    8phy    C24  202   4.818   0.308   0.492  0.2188 -0.3409 -0.0121
    8phy    C22  203   4.989   0.483   0.478  0.4227  0.0371 -0.2329
    8phy    C21  204   5.139   0.501   0.516  0.0082 -0.3570 -0.1626
    8phy    C20  205   5.225   0.586   0.420  0.0114  0.1069 -0.0305
    8phy    C18  206   5.363   0.656   0.441 -0.8345 -0.0779 -0.0962
    8phy    O01  207   5.338   0.744   0.551  0.6727  0.6614 -0.4707
    8phy    H01  208   5.260   0.791   0.532  1.1503  0.5830 -2.9707
    8phy    C19  209   5.386   0.745   0.311  0.1677 -0.2878 -0.3126
    8phy    C13  210   5.487   0.559   0.458 -0.5725 -0.6117  0.3074
    8phy     H3  211   5.468   0.496   0.548  3.2558 -3.2182 -0.4574
    8phy    O33  212   5.512   0.452   0.371 -0.0680  0.0457 -0.2766
    8phy    H1B  213   5.566   0.388   0.415  1.0413  0.2263 -1.3221
    8phy    C12  214   5.616   0.599   0.526  0.5920 -0.1809 -0.0051
    8phy    O11  215   5.708   0.626   0.431 -0.1859 -0.4221  0.2734
    8phy    H1A  216   5.740   0.714   0.442  2.0875 -1.3677  2.0013
    9phy    C35  217   4.318   0.763   2.156  0.5292  0.6466 -0.1809
    9phy    C33  218   4.414   0.880   2.141 -0.0373 -0.1307  0.1623
    9phy    C34  219   4.393   0.970   2.018 -0.0732 -0.3973 -0.1892
    9phy    C32  220   4.423   0.956   2.272  0.0729 -0.2742 -0.2391
    9phy    C31  221   4.552   1.025   2.331 -0.4912  0.6866  0.6481
    9phy    C30  222   4.519   1.129   2.434 -0.0104 -0.5025 -0.0025
    9phy    C28  223   4.641   1.205   2.494  0.7757 -0.4966 -0.2509
    9phy    C29  224   4.638   1.353   2.459 -0.0568 -0.6464  0.2802
    9phy    C27  225   4.666   1.166   2.644 -0.1251 -0.0515  0.4202
    9phy    C26  226   4.807   1.154   2.698 -0.8518  0.1117  0.3761
    9phy    C25  227   4.833   1.177   2.847  0.0891  0.1997 -0.1661
    9phy    C23  228   4.955   1.102   2.906 -0.0155  0.1138  0.0654
    9phy    C24  229   5.027   1.202   2.995 -0.0939  0.4887 -0.1775
    9phy    C22  230   4.906   0.975   2.981  0.1546  0.0198  0.5580
    9phy    C21  231   5.013   0.872   3.016 -0.1579 -0.6545  0.4787
    9phy    C20  232   4.947   0.743   3.074 -0.6359 -0.0816  0.3489
    9phy    C18  233   5.032   0.634   3.152 -0.2037 -0.3386 -0.1272
    9phy    O01  234   5.108   0.688   3.264 -0.2588 -0.6965  0.1907
    9phy    H01  235   5.066   0.755   3.315 -0.0530 -1.2077  1.0481
    9phy    C19  236   4.920   0.553   3.220  0.4369 -0.3555  0.4099
    9phy    C13  237   5.138   0.537   3.070  0.0029 -0.9507 -0.7102
    9phy     H3  238   5.095   0.514   2.969 -2.3258 -1.7585  0.3898
    9phy    O33  239   5.154   0.408   3.126  0.5163  0.2585  0.3906
    9phy    H1B  240   5.183   0.420   3.215 -1.9885 -0.3087  1.3504
    9phy    C12  241   5.282   0.594   3.043  0.4576  0.2367  0.1335
    9phy    O11  242   5.346   0.648   3.160  0.2129  0.3465  0.1632
    9phy    H1A  243   5.281   0.654   3.228  0.4669 -0.3863  0.4919
   10phy    C35  244   4.039   1.183   0.701  0.0991  0.1491  0.2101
   10phy    C33  245   4.115   1.064   0.760 -0.2428  0.0415 -0.1556
   10phy    C34  246   4.048   1.007   0.889 -0.3172 -0.3138  0.4564
   10phy    C32  247   4.115   0.945   0.662  0.4749  0.2514 -0.6306
   10phy    C31  248   4.233   0.936   0.568 -0.5493 -0.2167 -0.1105
   10phy    C30  249   4.252   0.813   0.473 -0.6069 -0.7608 -0.2251
   10phy    C28  250   4.377   0.817   0.379 -0.2651  0.5215  0.2299
   10phy    C29  251   4.453   0.681   0.380 -0.3539  0.6392  0.3292
   10phy    C27  252   4.333   0.833   0.233  0.2321 -0.2737  0.5822
   10phy    C26  253   4.381   0.956   0.149 -0.0480  0.4282 -0.4122
   10phy    C25  254   4.332   0.949  -0.001  0.4680  0.2946  0.1553
   10phy    C23  255   4.409   1.060  -0.081  0.1498 -0.4848 -0.5101
   10phy    C24  256   4.557   1.034  -0.116  0.2957 -0.2646  0.1965
   10phy    C22  257   4.346   1.062  -0.225 -0.5413 -0.6862  0.2188
   10phy    C21  258   4.229   1.159  -0.251 -0.6122  0.8726 -0.1307
   10phy    C20  259   4.185   1.161  -0.395  0.1753  0.1259  0.1469
   10phy    C18  260   4.062   1.243  -0.438 -0.0492 -0.3008  0.4373
   10phy    O01  261   3.953   1.208  -0.351 -0.0846  0.0991  0.2559
   10phy    H01  262   3.891   1.155  -0.396  0.8253 -2.0945  1.4626
   10phy    C19  263   4.030   1.195  -0.580  0.0353  0.4495  0.1170
   10phy    C13  264   4.099   1.402  -0.445 -1.2179  0.5863  0.0583
   10phy     H3  265   4.140   1.420  -0.342  0.7873 -1.6856 -0.2337
   10phy    O33  266   4.218   1.436  -0.513 -0.5087  0.3606 -0.2777
   10phy    H1B  267   4.212   1.525  -0.543  1.2660  1.4093  2.1290
   10phy    C12  268   3.993   1.521  -0.412  0.0753  0.5672  0.2428
   10phy    O11  269   3.892   1.486  -0.318 -0.4200 -0.5144 -0.3051
   10phy    H1A  270   3.889   1.393  -0.329 -3.1249 -0.6490  0.9394
   11phy    C35  271   4.191   1.458   2.283  0.2766 -0.1991 -0.2407
   11phy    C33  272   4.244   1.434   2.141  0.0394 -0.6276 -0.1138
   11phy    C34  273   4.130   1.422   2.045  0.8250  0.3406  0.1112
   11phy    C32  274   4.329   1.549   2.082  0.1208  0.4255 -0.5707
   11phy    C31  275   4.483   1.531   2.107  0.2583  0.2369  0.1638
   11phy    C30  276   4.559   1.656   2.065  0.0649 -0.9233  0.5598
   11phy    C28  277   4.707   1.632   2.088  0.1979 -0.7794  0.6435
   11phy    C29  278   4.780   1.578   1.963  0.0018  0.0282  0.0169
   11phy    C27  279   4.781   1.766   2.124 -0.0198  0.6787 -0.3129
   11phy    C26  280   4.782   1.792   2.271 -0.4641 -0.3178 -0.3774
   11phy    C25  281   4.850   1.929   2.309  0.1451  0.1069  0.0531
   11phy    C23  282   4.881   1.943   2.463 -0.2745  0.8207  0.0638
   11phy    C24  283   5.027   1.989   2.467 -0.3339  0.1100 -0.0094
   11phy    C22  284   4.786   2.036   2.540 -0.1078 -0.4477 -0.7445
   11phy    C21  285   4.799   2.046   2.687 -0.3676  0.1178 -0.4878
   11phy    C20  286   4.680   2.118   2.756  0.0292 -0.2451  0.4662
   11phy    C18  287   4.693   2.154   2.908  0.8184 -0.1219 -0.3915
   11phy    O01  288   4.799   2.256   2.923  0.1800  0.3840  0.2337
   11phy    H01  289   4.880   2.210   2.914  0.4205  0.7321  0.5918
   11phy    C19  290   4.567   2.240   2.917  0.2090 -0.0918  0.1470
   11phy    C13  291   4.716   2.026   3.002 -0.1589  0.4704  0.2265
   11phy     H3  292   4.800   1.969   2.956 -2.4577 -0.7292 -2.8422
   11phy    O33  293   4.611   1.929   2.987 -0.3115  0.4993 -0.5177
   11phy    H1B  294   4.592   1.914   2.896  0.0269  0.9106 -0.6647
   11phy    C12  295   4.748   2.058   3.161 -0.0220  0.6988  0.4738
   11phy    O11  296   4.837   2.165   3.180 -0.0979 -0.0976  0.0282
   11phy    H1A  297   4.818   2.235   3.121  0.4418 -0.1243 -0.1834
   12phy    C35  298   4.911   1.038   2.057 -0.5065  0.3542  0.6876
   12phy    C33  299   5.011   1.154   2.081 -0.0290  0.3332  0.0914
   12phy    C34  300   5.076   1.212   1.952  0.1111  0.0649 -0.0362
   12phy    C32  301   4.948   1.261   2.178  0.0131 -0.1726 -0.3678
   12phy    C31  302   5.025   1.292   2.303 -0.0489  0.0309  0.8977
   12phy    C30  303   4.976   1.427   2.366 -0.1876  0.5047 -0.1530
   12phy    C28  304   5.068   1.492   2.471 -0.8003 -0.2639 -1.1910
   12phy    C29  305   5.153   1.601   2.401 -0.1005 -0.3280  0.1771
   12phy    C27  306   4.984   1.565   2.581  0.3408  0.0570 -0.1357
   12phy    C26  307   5.041   1.586   2.725 -0.1345 -0.2757  0.1886
   12phy    C25  308   4.945   1.642   2.826  0.3585 -0.4461 -0.0352
   12phy    C23  309   5.003   1.685   2.965  0.4690 -0.2371  0.2223
   12phy    C24  310   5.073   1.824   2.968  0.2176  0.0787 -0.3638
   12phy    C22  311   4.888   1.672   3.069  0.0976 -0.0082 -0.0232
   12phy    C21  312   4.910   1.549   3.157  0.5061  0.4911  0.0432
   12phy    C20  313   4.793   1.543   3.261  0.1212 -0.4631 -0.7079
   12phy    C18  314   4.781   1.429   3.368 -0.7401  0.8374 -0.7256
   12phy    O01  315   4.911   1.423   3.439  0.1773  0.1378  0.8277
   12phy    H01  316   4.909   1.479   3.514  3.4766  1.0088  0.4152
   12phy    C19  317   4.682   1.497   3.467  0.0073 -0.6989  0.0069
   12phy    C13  318   4.747   1.291   3.301 -0.0397 -0.3864  0.4915
   12phy     H3  319   4.806   1.284   3.205  1.0555  3.0993  0.7388
   12phy    O33  320   4.612   1.287   3.253  0.0654 -0.1101 -0.1922
   12phy    H1B  321   4.580   1.358   3.200 -1.0004 -0.1574  0.3601
   12phy    C12  322   4.772   1.161   3.387  0.1112 -0.0544 -0.5481
   12phy    O11  323   4.764   1.048   3.307  0.0125 -0.1168 -0.4017
   12phy    H1A  324   4.730   1.078   3.225  1.6485 -1.8719 -1.8325
   13phy    C35  325   0.254   2.731   2.489  0.2327 -0.2218  0.5112
   13phy    C33  326   0.198   2.853   2.405 -0.5047  0.8203  0.6295
   13phy    C34  327   0.303   2.942   2.342 -0.3704  0.1770 -0.1738
   13phy    C32  328   0.077   2.819   2.316 -0.6706 -0.9438  0.3807
   13phy    C31  329  -0.031   2.923   2.336 -0.0111  0.2286 -0.0175
   13phy    C30  330  -0.148   2.876   2.251 -0.0218 -0.3583 -0.0289
   13phy    C28  331  -0.276   2.967   2.268 -0.3463  0.6462  0.1368
   13phy    C29  332  -0.316   3.015   2.130 -0.2779  0.3813  0.2394
   13phy    C27  333  -0.384   2.902   2.359  0.0958  0.8220 -0.4941
   13phy    C26  334  -0.426   2.984   2.480 -0.1968 -0.1763 -0.1831
   13phy    C25  335  -0.510   2.898   2.571 -0.1231 -0.0256 -0.3981
   13phy    C23  336  -0.613   2.983   2.662 -0.4211  0.1627 -0.1901
   13phy    C24  337  -0.750   2.982   2.591 -0.5266  0.1534 -0.4908
   13phy    C22  338  -0.608   2.935   2.804  0.2580 -0.6126 -0.5265
   13phy    C21  339  -0.542   3.022   2.907 -0.3477 -0.6490  0.8616
   13phy    C20  340  -0.504   2.940   3.030 -0.0275  0.4740  0.1099
   13phy    C18  341  -0.467   3.007   3.169  0.3311  0.1743  0.9864
   13phy    O01  342  -0.584   3.085   3.208  0.9048  0.0073 -0.3777
   13phy    H01  343  -0.618   3.137   3.138  0.5663  0.7223  0.3001
   13phy    C19  344  -0.463   2.889   3.272  0.1314  0.2176  0.3202
   13phy    C13  345  -0.344   3.114   3.160 -0.0260  0.5968 -0.0164
   13phy     H3  346  -0.360   3.176   3.068 -1.4544  0.5986  0.2168
   13phy    O33  347  -0.214   3.052   3.130  0.1261 -0.4766 -0.7322
   13phy    H1B  348  -0.193   2.998   3.204  0.0470  2.2730  1.4728
   13phy    C12  349  -0.319   3.210   3.289  0.0575  0.4067  0.1701
   13phy    O11  350  -0.268   3.149   3.402  0.0189  0.0441 -0.0079
   13phy    H1A  351  -0.341   3.115   3.450  0.3506 -1.7335 -0.6834
   14phy    C35  352   0.016   2.547   1.450  0.1122  0.1570 -0.3863
   14phy    C33  353  -0.132   2.525   1.479  0.0659  0.5125  0.0644
   14phy    C34  354  -0.127   2.464   1.624  0.4065  0.0856 -0.4536
   14phy    C32  355  -0.219   2.652   1.483  0.7059 -0.1649 -0.0562
   14phy    C31  356  -0.322   2.648   1.369  0.7057  0.1337 -0.4255
   14phy    C30  357  -0.392   2.785   1.361  0.0565 -0.3859  0.1924
   14phy    C28  358  -0.479   2.822   1.238  0.1978  0.0301 -0.4708
   14phy    C29  359  -0.618   2.778   1.252  0.1792 -0.2067  0.3299
   14phy    C27  360  -0.475   2.973   1.225  0.1260 -0.1301 -0.2310
   14phy    C26  361  -0.474   3.032   1.084  0.3665  0.1471  0.2118
   14phy    C25  362  -0.454   3.181   1.095  0.4347  0.5886  0.6492
   14phy    C23  363  -0.437   3.249   0.957  0.1009  0.8186  0.1297
   14phy    C24  364  -0.516   3.380   0.933 -0.2820  0.4699  0.4082
   14phy    C22  365  -0.292   3.281   0.931 -0.0759  0.4095  0.1201
   14phy    C21  366  -0.242   3.260   0.792  0.4229  0.3034  0.1138
   14phy    C20  367  -0.102   3.286   0.749  0.1899  0.7910 -0.4067
   14phy    C18  368  -0.076   3.318   0.592 -0.2990 -0.2562 -0.6580
   14phy    O01  369  -0.165   3.242   0.507  0.0866  0.2462  0.0355
   14phy    H01  370  -0.177   3.151   0.521  1.1561 -0.5184 -3.1008
   14phy    C19  371   0.069   3.267   0.569 -0.2510 -0.3290 -0.2359
   14phy    C13  372  -0.084   3.477   0.553 -0.0074  0.5361  0.1749
   14phy     H3  373  -0.191   3.506   0.572 -0.2694  1.6732 -2.5059
   14phy    O33  374  -0.023   3.583   0.625 -0.4033 -0.0223 -0.8239
   14phy    H1B  375   0.049   3.616   0.576 -0.8480 -1.9373 -2.9620
   14phy    C12  376  -0.115   3.526   0.401  0.4366  0.2326 -0.1679
   14phy    O11  377  -0.128   3.429   0.296  0.3585 -0.1194  0.1222
   14phy    H1A  378  -0.145   3.346   0.337  0.4082  0.0523  0.4900
   15phy    C35  379   5.066   4.664   1.848  0.0232 -0.2098  0.0316
   15phy    C33  380   5.152   4.543   1.834  0.2378  0.0213 -0.1411
   15phy    C34  381   5.215   4.534   1.692 -0.1386 -0.4611 -0.2799
   15phy    C32  382   5.265   4.547   1.940  0.2573  0.2674  0.3590
   15phy    C31  383   5.298   4.411   2.018 -0.4682  0.1930 -0.2432
   15phy    C30  384   5.411   4.429   2.118 -0.0936 -0.0714 -0.0735
   15phy    C28  385   5.451   4.297   2.190  0.4912 -0.4343 -0.3398
   15phy    C29  386   5.541   4.200   2.108  0.2214 -0.6410 -0.0822
   15phy    C27  387   5.529   4.348   2.313 -0.1538 -0.1757  1.0049
   15phy    C26  388   5.540   4.269   2.443  0.5634 -0.1812 -0.0332
   15phy    C25  389   5.596   4.370   2.539  0.1799 -0.2442  0.6552
   15phy    C23  390   5.649   4.317   2.671  0.2549  0.7423  0.4892
   15phy    C24  391   5.793   4.370   2.694 -0.3248  0.0184 -0.2820
   15phy    C22  392   5.562   4.365   2.787 -0.3260 -0.0033  0.2240
   15phy    C21  393   5.432   4.288   2.812  0.4323 -0.0424 -0.0160
   15phy    C20  394   5.379   4.313   2.951  0.6458  0.1430  0.6460
   15phy    C18  395   5.238   4.255   2.988 -0.0694 -0.7599 -0.7148
   15phy    O01  396   5.240   4.114   2.963  0.0154  0.0854 -0.5952
   15phy    H01  397   5.262   4.101   2.873 -0.9827 -1.1245 -0.6951
   15phy    C19  398   5.255   4.263   3.146 -0.2718  0.1087 -0.3066
   15phy    C13  399   5.109   4.327   2.916 -0.0323 -0.0956 -0.3985
   15phy     H3  400   5.137   4.426   2.871 -1.0510  1.0188  1.2972
   15phy    O33  401   5.006   4.360   3.001  0.3472 -0.9446  0.1339
   15phy    H1B  402   5.033   4.434   3.052  1.2450 -0.8126 -0.5100
   15phy    C12  403   5.040   4.249   2.797  0.2865  0.0610  0.2687
   15phy    O11  404   4.978   4.130   2.838  0.2631 -0.8631  0.1396
   15phy    H1A  405   5.046   4.079   2.878  1.9233  0.1228 -1.2750
   16phy    C35  406   4.743   4.069   2.042 -0.2658  0.8681  0.4792
   16phy    C33  407   4.820   4.201   2.032 -0.2639  0.0014  0.0620
   16phy    C34  408   4.970   4.181   2.006  0.2040 -0.8949  0.2455
   16phy    C32  409   4.754   4.301   1.940  0.7802 -0.2874  1.4271
   16phy    C31  410   4.734   4.434   2.008  0.2440  0.3171 -0.3452
   16phy    C30  411   4.657   4.532   1.913  0.6215  0.2043 -0.4446
   16phy    C28  412   4.622   4.660   1.982  0.8678 -0.5867 -0.4840
   16phy    C29  413   4.677   4.782   1.899 -0.2838  0.1262  0.1181
   16phy    C27  414   4.476   4.663   2.022 -0.2962 -0.1883 -0.0724
   16phy    C26  415   4.450   4.714   2.167 -0.3741 -0.0893  0.3400
   16phy    C25  416   4.308   4.669   2.207 -0.4632  0.2531  0.0011
   16phy    C23  417   4.249   4.728   2.336 -0.4988 -0.5912  0.1287
   16phy    C24  418   4.109   4.773   2.316  0.1970  0.2603  0.0601
   16phy    C22  419   4.259   4.634   2.460  0.7109  0.5726 -0.6418
   16phy    C21  420   4.354   4.679   2.572  0.1202  0.2529 -0.3670
   16phy    C20  421   4.362   4.578   2.690  0.3972  0.0122  0.4714
   16phy    C18  422   4.470   4.586   2.802  0.1347 -0.0062 -0.9142
   16phy    O01  423   4.488   4.724   2.846 -0.4040  0.0729  0.1037
   16phy    H01  424   4.407   4.765   2.869  0.0717  0.2492  1.5120
   16phy    C19  425   4.398   4.508   2.921 -1.2218  0.2134 -0.0033
   16phy    C13  426   4.614   4.529   2.751 -0.0732  0.4374  0.6750
   16phy     H3  427   4.625   4.560   2.644  0.3569  2.3146  1.2272
   16phy    O33  428   4.608   4.387   2.741 -0.1061  0.5345 -0.3782
   16phy    H1B  429   4.559   4.364   2.664  0.5441  1.5278 -1.1165
   16phy    C12  430   4.739   4.574   2.824 -0.1623  0.3203 -0.1058
   16phy    O11  431   4.751   4.703   2.873 -0.2806 -0.2608  0.1078
   16phy    H1A  432   4.665   4.739   2.863 -0.5692 -0.5696  1.2986
   17phy    C35  433   4.694   3.526   2.029  0.3313 -1.0243 -0.0366
   17phy    C33  434   4.728   3.621   1.918 -0.7998  0.0335 -0.3383
   17phy    C34  435   4.823   3.551   1.818 -0.4853  0.4627  0.0982
   17phy    C32  436   4.606   3.690   1.859 -0.0600 -0.3064  0.2599
   17phy    C31  437   4.612   3.827   1.801  0.4134  0.2467 -0.1297
   17phy    C30  438   4.493   3.870   1.719  0.1766 -0.1277 -0.2398
   17phy    C28  439   4.474   4.021   1.691 -0.4852 -0.6924  0.1538
   17phy    C29  440   4.515   4.065   1.547  0.1268  0.0386 -0.2182
   17phy    C27  441   4.327   4.063   1.722  0.0813  0.3013  0.4339
   17phy    C26  442   4.308   4.167   1.833 -0.1270  0.4012  0.2145
   17phy    C25  443   4.161   4.214   1.842  0.5654  0.8138  0.2068
   17phy    C23  444   4.154   4.335   1.940 -0.0129 -0.3482 -0.1039
   17phy    C24  445   4.075   4.443   1.870  0.2323 -0.1884 -0.4557
   17phy    C22  446   4.100   4.296   2.075  0.3587  0.2155 -0.2066
   17phy    C21  447   4.196   4.266   2.186 -0.1018  0.0742 -0.2213
   17phy    C20  448   4.115   4.200   2.307 -0.3017 -0.1702  0.5790
   17phy    C18  449   4.177   4.170   2.449 -0.2902 -0.4440 -0.3559
   17phy    O01  450   4.176   4.286   2.527 -0.5615  0.0096 -0.2884
   17phy    H01  451   4.090   4.322   2.522 -0.5070  0.0052 -1.6013
   17phy    C19  452   4.059   4.091   2.506 -0.3272 -0.1366  0.1004
   17phy    C13  453   4.317   4.090   2.466 -0.3164  0.9920  0.5883
   17phy     H3  454   4.320   4.007   2.391  1.2535 -0.7143  2.4383
   17phy    O33  455   4.327   4.012   2.587  0.1748  0.4955 -0.1467
   17phy    H1B  456   4.375   4.059   2.651 -1.2562  0.4778  1.0023
   17phy    C12  457   4.451   4.174   2.465 -0.2002 -0.2309  0.5934
   17phy    O11  458   4.444   4.293   2.537 -0.4580  0.3819  0.1538
   17phy    H1A  459   4.358   4.330   2.542  0.3175  2.7407 -1.8985
   18phy    C35  460   1.265   2.773   1.153  0.0004 -0.3863  0.0756
   18phy    C33  461   1.134   2.774   1.229  0.3059 -0.1835 -0.0289
   18phy    C34  462   1.147   2.825   1.371  0.5794  0.6974 -0.8387
   18phy    C32  463   1.035   2.866   1.156 -0.1481  0.4978 -0.5894
   18phy    C31  464   0.889   2.813   1.142 -0.3011 -0.3049 -0.2275
   18phy    C30  465   0.790   2.919   1.087 -0.6307  0.0536  0.0682
   18phy    C28  466   0.672   2.862   1.008  0.1965 -0.5869 -0.7282
   18phy    C29  467   0.559   2.816   1.103 -0.1535  0.2579  0.1105
   18phy    C27  468   0.590   2.967   0.928  0.8437  0.2139  0.2445
   18phy    C26  469   0.588   2.942   0.772  0.5384  0.3285  0.1906
   18phy    C25  470   0.521   3.060   0.693 -0.1263 -0.0159  0.0296
   18phy    C23  471   0.527   3.039   0.542 -0.0784 -0.0545  0.5006
   18phy    C24  472   0.394   3.081   0.483 -0.0859 -0.3610 -0.0637
   18phy    C22  473   0.641   3.128   0.485  0.5582 -0.0878  0.0525
   18phy    C21  474   0.701   3.073   0.352 -0.1045  0.5312  0.2167
   18phy    C20  475   0.813   3.153   0.285  0.6430 -0.2245  0.7895
   18phy    C18  476   0.896   3.087   0.163 -0.0778  0.7777  0.2124
   18phy    O01  477   0.921   2.951   0.198  0.4022  0.2726  0.2361
   18phy    H01  478   0.984   2.914   0.139 -0.1948 -1.2544  0.4968
   18phy    C19  479   1.029   3.163   0.171 -0.0182  0.1631 -0.1195
   18phy    C13  480   0.819   3.094   0.025 -0.0400  0.1732 -0.1404
   18phy     H3  481   0.737   3.018   0.033 -0.7053  0.6044 -2.2114
   18phy    O33  482   0.731   3.209   0.011  0.2911 -0.0713  0.1653
   18phy    H1B  483   0.785   3.281  -0.016  1.9053 -1.0071  0.7444
   18phy    C12  484   0.864   3.040  -0.113  0.3712  0.4618  0.2653
   18phy    O11  485   0.926   3.136  -0.186 -0.1758 -0.3532  0.0993
   18phy    H1A  486   0.865   3.174  -0.247  0.1315  0.3014  0.1899
   19phy    C35  487   0.054   3.027   1.894  0.4555  1.0140  0.3740
   19phy    C33  488  -0.041   2.957   1.800 -0.5711  0.1236  0.7830
   19phy    C34  489  -0.051   2.801   1.812  0.2693 -0.4506 -0.4368
   19phy    C32  490  -0.174   3.029   1.808  0.3995 -0.0042 -0.5643
   19phy    C31  491  -0.245   3.044   1.671  0.5162 -0.2035 -0.2883
   19phy    C30  492  -0.370   3.119   1.693  0.0042 -0.4749  0.5024
   19phy    C28  493  -0.457   3.166   1.570 -0.9523 -0.3548  0.0025
   19phy    C29  494  -0.595   3.105   1.594  0.6629  0.0671  0.0320
   19phy    C27  495  -0.472   3.318   1.580  0.3988 -0.5335  0.1379
   19phy    C26  496  -0.469   3.385   1.442  0.2721  0.0436  0.6368
   19phy    C25  497  -0.469   3.539   1.449 -0.4370 -0.4431  0.5291
   19phy    C23  498  -0.443   3.612   1.316  0.4948 -0.1340 -0.2623
   19phy    C24  499  -0.512   3.753   1.318  0.0635  0.0705  0.1500
   19phy    C22  500  -0.298   3.609   1.267 -0.0027  0.1381  0.1190
   19phy    C21  501  -0.278   3.645   1.116  0.3636  0.6252 -0.2482
   19phy    C20  502  -0.137   3.620   1.067 -0.2379  0.5733  0.0536
   19phy    C18  503  -0.073   3.674   0.934  0.4006 -0.4680 -0.1286
   19phy    O01  504  -0.154   3.634   0.819 -0.0867 -0.2173 -0.3893
   19phy    H01  505  -0.100   3.616   0.744 -1.0953  1.4852 -1.5970
   19phy    C19  506   0.058   3.593   0.939 -0.3107  0.4070 -0.2443
   19phy    C13  507  -0.054   3.834   0.939 -0.0240 -0.2671  0.4927
   19phy     H3  508  -0.158   3.871   0.953 -0.5234 -1.3270 -0.2841
   19phy    O33  509   0.006   3.911   1.046 -0.1257  0.2009 -0.5359
   19phy    H1B  510  -0.027   3.886   1.130 -0.5640  2.2729 -0.0340
   19phy    C12  511  -0.026   3.924   0.809 -0.3249  1.1008  0.0585
   19phy    O11  512   0.099   3.986   0.792 -0.1844  0.2736 -0.1140
   19phy    H1A  513   0.133   3.993   0.879 -0.0942  1.9328 -0.2364
   20phy    C35  514   3.791   0.911   2.283  0.5854 -0.1418 -0.0305
   20phy    C33  515   3.932   0.874   2.308  0.2159 -0.0353  0.7043
   20phy    C34  516   4.021   0.973   2.231 -0.2911 -0.4827  0.2695
   20phy    C32  517   3.948   0.848   2.458 -0.2886  0.2919  0.1368
   20phy    C31  518   4.048   0.744   2.500  0.4470  0.3745 -0.5265
   20phy    C30  519   4.082   0.742   2.648  0.3870  0.2259  0.2380
   20phy    C28  520   4.214   0.679   2.686  0.1889 -0.3018 -0.4172
   20phy    C29  521   4.318   0.788   2.680 -0.3380 -0.1417  0.0191
   20phy    C27  522   4.206   0.643   2.834  0.7053  0.2967  0.6795
   20phy    C26  523   4.311   0.546   2.894  0.5636  0.0195 -0.1309
   20phy    C25  524   4.299   0.532   3.045  0.2515 -0.0891  0.1834
   20phy    C23  525   4.411   0.447   3.110  0.1816  0.2283 -0.1600
   20phy    C24  526   4.513   0.535   3.196  0.5402 -0.2965 -0.0094
   20phy    C22  527   4.349   0.328   3.187 -0.5801 -0.3931 -0.6041
   20phy    C21  528   4.423   0.194   3.172 -0.6333 -0.1068 -0.3733
   20phy    C20  529   4.363   0.106   3.285 -0.7730 -0.7729  0.1084
   20phy    C18  530   4.406  -0.041   3.295  0.4945 -0.4571 -0.7039
   20phy    O01  531   4.544  -0.073   3.278 -0.1386 -0.7664 -0.1120
   20phy    H01  532   4.593  -0.002   3.313 -1.5510  0.1287  0.1300
   20phy    C19  533   4.375  -0.077   3.439 -0.0076 -0.2464 -0.3258
   20phy    C13  534   4.318  -0.135   3.188  0.0498 -0.3954 -0.1231
   20phy     H3  535   4.210  -0.104   3.196  0.0267 -0.8728  1.7801
   20phy    O33  536   4.306  -0.271   3.235 -0.0332  0.3496 -0.5392
   20phy    H1B  537   4.393  -0.302   3.249 -0.5657 -0.7914  0.4429
   20phy    C12  538   4.363  -0.138   3.037 -0.2900  0.2639  0.4827
   20phy    O11  539   4.296  -0.223   2.948 -0.1095  0.8740  0.5667
   20phy    H1A  540   4.204  -0.210   2.956  0.0266  1.4891  1.3196
   21phy    C35  541   1.112   3.995   1.187 -0.0337 -0.2244  0.3723
   21phy    C33  542   1.139   3.859   1.253 -0.2839 -0.6382  0.6673
   21phy    C34  543   1.286   3.853   1.275  0.2880  0.4270 -0.9625
   21phy    C32  544   1.067   3.841   1.389  0.3256  0.5088 -0.0631
   21phy    C31  545   0.931   3.770   1.369 -0.4008  0.8837  0.8225
   21phy    C30  546   0.866   3.753   1.508 -0.2896 -0.7357  0.1875
   21phy    C28  547   0.738   3.668   1.528 -0.1163  0.0248  0.2281
   21phy    C29  548   0.737   3.627   1.671 -0.5172 -0.1884 -0.2067
   21phy    C27  549   0.609   3.744   1.519  0.2859 -0.7284  0.0831
   21phy    C26  550   0.541   3.737   1.380 -0.4540  0.2370 -0.2706
   21phy    C25  551   0.418   3.831   1.365  0.0286  0.1531 -0.2346
   21phy    C23  552   0.335   3.821   1.235 -0.5845  0.0234  0.4890
   21phy    C24  553   0.198   3.764   1.276 -0.0502 -0.6561 -0.1097
   21phy    C22  554   0.303   3.962   1.178  0.2295  0.1634 -0.9335
   21phy    C21  555   0.397   4.006   1.066  0.3921  0.8879  0.1925
   21phy    C20  556   0.328   4.123   0.997  0.1411 -0.4426 -0.2782
   21phy    C18  557   0.416   4.208   0.889  0.3515 -0.0882 -0.1909
   21phy    O01  558   0.533   4.268   0.960 -0.1634  0.0807  0.1251
   21phy    H01  559   0.522   4.256   1.052  1.5011 -2.2229  0.1042
   21phy    C19  560   0.313   4.314   0.849 -0.1914  0.1576  0.3582
   21phy    C13  561   0.470   4.123   0.766 -0.0508  0.4885  0.3779
   21phy     H3  562   0.541   4.048   0.811 -1.6675 -1.3526  0.0269
   21phy    O33  563   0.389   4.023   0.706  0.1344  0.0528  0.0450
   21phy    H1B  564   0.373   4.048   0.617  0.6893 -1.1267 -0.4086
   21phy    C12  565   0.593   4.171   0.676 -0.0135 -0.5357 -0.4999
   21phy    O11  566   0.642   4.302   0.691  0.8482 -0.0442 -0.0895
   21phy    H1A  567   0.644   4.321   0.783 -0.7320  1.6396 -0.3539
   22phy    C35  568   1.565   3.674   0.662 -0.1896 -0.2882 -0.2083
   22phy    C33  569   1.686   3.751   0.607  0.3240  0.0429  0.0842
   22phy    C34  570   1.647   3.898   0.598  0.5078 -0.4095  0.2276
   22phy    C32  571   1.817   3.708   0.676 -0.1366  0.7470 -0.8217
   22phy    C31  572   1.946   3.738   0.606  0.3133  0.9541 -0.6591
   22phy    C30  573   2.062   3.698   0.700 -0.2358  0.2442 -0.1554
   22phy    C28  574   2.203   3.732   0.647 -0.3710  0.1517  0.8340
   22phy    C29  575   2.305   3.702   0.758 -0.3280  0.4793  0.6019
   22phy    C27  576   2.245   3.649   0.520 -0.3297 -0.4867  0.0168
   22phy    C26  577   2.288   3.724   0.398  0.2718 -0.0153  0.6652
   22phy    C25  578   2.338   3.617   0.301 -0.8200 -0.0639 -0.1482
   22phy    C23  579   2.415   3.679   0.182 -0.2732 -0.1524 -0.2313
   22phy    C24  580   2.565   3.655   0.205  0.0751 -0.3586 -0.8096
   22phy    C22  581   2.369   3.610   0.059  0.3510 -0.6096 -0.3547
   22phy    C21  582   2.257   3.677  -0.023 -0.8041 -0.2793  0.2032
   22phy    C20  583   2.222   3.615  -0.157  0.0041  0.5610 -0.6163
   22phy    C18  584   2.119   3.684  -0.249  0.8711  0.4544 -0.3169
   22phy    O01  585   1.989   3.659  -0.187 -0.4797 -0.1972 -0.5079
   22phy    H01  586   1.924   3.681  -0.251  2.5172  2.3853 -2.9994
   22phy    C19  587   2.115   3.604  -0.385  0.0045 -0.0705  0.0239
   22phy    C13  588   2.147   3.839  -0.273  0.2082  0.1176  0.1195
   22phy     H3  589   2.152   3.882  -0.170 -1.7391  2.8439 -0.8042
   22phy    O33  590   2.281   3.877  -0.317  0.5578  0.1846  0.5900
   22phy    H1B  591   2.342   3.845  -0.253  2.1779  0.4134 -0.7690
   22phy    C12  592   2.052   3.953  -0.311  0.4311 -0.4560  0.2901
   22phy    O11  593   1.918   3.909  -0.329  0.2454  0.4061  0.7665
   22phy    H1A  594   1.858   3.981  -0.327  0.0371  0.2488  0.3025
   23phy    C35  595   1.999   3.712   2.406 -0.6038 -0.1483 -0.4990
   23phy    C33  596   1.911   3.599   2.347 -0.1303  0.2207  0.6367
   23phy    C34  597   1.907   3.480   2.444 -0.1577 -0.7488  0.3365
   23phy    C32  598   1.764   3.638   2.330  0.1853  0.0024  0.4420
   23phy    C31  599   1.721   3.697   2.192 -0.5232  0.3020 -0.2374
   23phy    C30  600   1.565   3.709   2.184 -0.1681  0.5772 -0.5128
   23phy    C28  601   1.507   3.760   2.055 -0.5170 -0.4606 -0.0952
   23phy    C29  602   1.486   3.644   1.954  0.3212  0.5855 -0.1154
   23phy    C27  603   1.370   3.825   2.071 -0.5967 -0.5935  0.0982
   23phy    C26  604   1.372   3.978   2.096  0.5233  0.2579  0.9044
   23phy    C25  605   1.232   4.010   2.140 -0.7900  0.0098 -0.1495
   23phy    C23  606   1.199   4.121   2.243  0.6959 -0.7698  0.0638
   23phy    C24  607   1.141   4.243   2.164  0.3007  0.6483  0.3118
   23phy    C22  608   1.073   4.072   2.318 -0.2718 -0.5167  0.5321
   23phy    C21  609   1.094   4.006   2.454 -0.1728  0.1083  0.5311
   23phy    C20  610   0.961   3.947   2.513  0.3503  0.0270  0.2365
   23phy    C18  611   0.926   3.947   2.672  0.2979 -0.1081  0.2108
   23phy    O01  612   0.921   4.086   2.721 -0.6163  0.1025 -0.2695
   23phy    H01  613   0.919   4.085   2.815  0.3881  1.3368 -0.1965
   23phy    C19  614   0.778   3.900   2.670 -0.0984 -0.0189  0.4699
   23phy    C13  615   1.009   3.852   2.774 -1.5017 -0.0621 -0.3385
   23phy     H3  616   1.008   3.749   2.731 -1.5066  0.2593 -1.1229
   23phy    O33  617   0.955   3.824   2.905 -0.2420 -0.2903 -0.3296
   23phy    H1B  618   0.925   3.898   2.954  0.9250 -0.5581  0.8628
   23phy    C12  619   1.156   3.890   2.808 -0.0110 -0.0111  0.2337
   23phy    O11  620   1.222   3.815   2.902 -0.1952 -0.1017  0.1653
   23phy    H1A  621   1.147   3.786   2.951 -0.1031 -0.5970  0.0197
   24phy    C35  622   4.890   4.422   2.448 -0.6103 -0.2158 -0.0698
   24phy    C33  623   5.020   4.488   2.400 -0.9016  0.3030  0.0400
   24phy    C34  624   5.003   4.556   2.262 -0.3888  0.4658  0.3900
   24phy    C32  625   5.067   4.579   2.516 -0.1574  0.6978 -0.4508
   24phy    C31  626   5.211   4.625   2.530  0.1541 -0.0978  0.6635
   24phy    C30  627   5.233   4.698   2.664  0.4386 -0.8451 -0.8657
   24phy    C28  628   5.369   4.774   2.686  0.0532  0.2552  0.2257
   24phy    C29  629   5.361   4.917   2.629  0.1729  0.0404 -0.1069
   24phy    C27  630   5.400   4.778   2.836 -0.3065  0.3022  0.7154
   24phy    C26  631   5.543   4.756   2.881 -0.2962  0.6759 -0.2587
   24phy    C25  632   5.569   4.723   3.033  0.4656 -0.0783 -0.4015
   24phy    C23  633   5.713   4.695   3.077  0.3197  0.8796  1.0307
   24phy    C24  634   5.788   4.829   3.117 -0.1149  0.2616 -0.3823
   24phy    C22  635   5.733   4.585   3.183 -0.6375 -0.0576  0.2533
   24phy    C21  636   5.850   4.491   3.178 -0.0372  0.2473  0.4557
   24phy    C20  637   5.855   4.395   3.300  0.0093 -0.5736 -0.3222
   24phy    C18  638   5.954   4.273   3.311  0.0430  0.2040  0.3770
   24phy    O01  639   6.088   4.307   3.281  0.0421 -0.1130  0.0588
   24phy    H01  640   6.101   4.394   3.313 -1.7949  0.2191  0.0371
   24phy    C19  641   5.943   4.244   3.454  0.4656  0.5085 -0.4486
   24phy    C13  642   5.918   4.143   3.221 -0.2871  0.7126  0.1179
   24phy     H3  643   5.810   4.118   3.237 -0.6059  2.3004  0.6745
   24phy    O33  644   5.988   4.022   3.277 -0.3156 -0.1079  0.2370
   24phy    H1B  645   6.072   4.037   3.316 -0.6067 -0.7304  1.1412
   24phy    C12  646   5.938   4.155   3.066  0.1224  0.5024  0.3054
   24phy    O11  647   5.924   4.047   2.974  0.7582  0.3201 -0.4212
   24phy    H1A  648   5.867   3.980   3.006  1.2912  1.4340  3.2670
   25phy    C35  649   1.160   4.518   1.251 -0.0144  0.0058  0.2480
   25phy    C33  650   1.184   4.666   1.227 -0.0661 -0.6576 -0.1300
   25phy    C34  651   1.164   4.755   1.351 -0.4231  0.9205 -0.0017
   25phy    C32  652   1.327   4.685   1.177 -0.5946 -0.4754  0.1588
   25phy    C31  653   1.339   4.766   1.046 -0.3318  0.4211  0.0275
   25phy    C30  654   1.487   4.779   1.011  0.0607  0.8603 -0.6287
   25phy    C28  655   1.495   4.892   0.908  0.0364 -0.1339 -0.1015
   25phy    C29  656   1.492   5.037   0.964 -0.4063  0.3391 -0.1037
   25phy    C27  657   1.631   4.881   0.827  0.4481  0.8012  0.4376
   25phy    C26  658   1.609   4.856   0.681 -0.1996 -0.1055  0.2749
   25phy    C25  659   1.741   4.857   0.600  0.8917 -0.4452  0.5946
   25phy    C23  660   1.731   4.845   0.451 -0.1380 -0.4657 -0.3380
   25phy    C24  661   1.810   4.952   0.376  0.2841  0.5783  0.4304
   25phy    C22  662   1.767   4.708   0.389 -0.6269 -0.4141  0.5888
   25phy    C21  663   1.705   4.658   0.259  0.4046 -0.1451  0.2976
   25phy    C20  664   1.757   4.519   0.214  0.3066  0.1733  0.5829
   25phy    C18  665   1.679   4.433   0.108 -0.3981 -0.2717  0.1788
   25phy    O01  666   1.544   4.413   0.146 -0.4843  0.0047  0.0633
   25phy    H01  667   1.512   4.345   0.090  1.1242 -0.5531 -0.2186
   25phy    C19  668   1.757   4.299   0.113 -0.3158  0.3538  0.6010
   25phy    C13  669   1.687   4.498  -0.040 -0.5862  0.2847  0.1275
   25phy     H3  670   1.637   4.598  -0.034 -1.1731  0.0907 -1.2482
   25phy    O33  671   1.822   4.547  -0.077  0.2246 -0.2171  0.9439
   25phy    H1B  672   1.858   4.482  -0.134  0.0928  1.9483 -1.8713
   25phy    C12  673   1.593   4.461  -0.170  0.4928  0.4302 -0.0194
   25phy    O11  674   1.653   4.387  -0.264  0.1667 -0.1704 -0.2262
   25phy    H1A  675   1.665   4.438  -0.342 -0.5451  2.2029  1.1068
   26phy    C35  676   0.255   0.242   1.822 -0.1027 -0.1194  0.5462
   26phy    C33  677   0.394   0.196   1.797 -0.3545 -0.2869 -0.2637
   26phy    C34  678   0.404   0.121   1.671  0.5370 -0.0332  0.1397
   26phy    C32  679   0.481   0.324   1.797  0.0033  0.8947 -0.3937
   26phy    C31  680   0.636   0.328   1.823 -0.4009  0.3543 -0.0079
   26phy    C30  681   0.695   0.470   1.835  0.4709  0.1759 -0.2703
   26phy    C28  682   0.850   0.477   1.844 -0.7337  0.2553 -0.3675
   26phy    C29  683   0.885   0.608   1.768 -0.2591  0.0873  0.4469
   26phy    C27  684   0.896   0.468   1.993 -0.0656  0.2209 -0.3728
   26phy    C26  685   1.039   0.407   2.022 -0.0924  0.3229 -0.3303
   26phy    C25  686   1.085   0.447   2.169 -0.1084  0.2232 -0.2747
   26phy    C23  687   1.231   0.492   2.205  0.3830 -0.3522 -0.5396
   26phy    C24  688   1.256   0.626   2.150  0.3511 -0.0589 -0.1768
   26phy    C22  689   1.241   0.484   2.361  0.8045 -0.2738  0.5866
   26phy    C21  690   1.372   0.460   2.422 -0.1594  0.5181  0.0581
   26phy    C20  691   1.351   0.422   2.570  0.1614 -0.0871  0.3626
   26phy    C18  692   1.474   0.397   2.673  0.4108 -0.1464 -0.7571
   26phy    O01  693   1.583   0.489   2.646  0.1763 -0.4355 -0.2355
   26phy    H01  694   1.627   0.475   2.564 -0.0784  1.6776 -0.7904
   26phy    C19  695   1.430   0.450   2.817 -0.0141  0.1190  0.0979
   26phy    C13  696   1.541   0.247   2.671  0.6544 -0.0947  0.0871
   26phy     H3  697   1.461   0.169   2.678  0.8080 -0.2977 -0.3444
   26phy    O33  698   1.618   0.220   2.786  0.0091  0.5861 -0.4473
   26phy    H1B  699   1.631   0.292   2.845  0.3446 -0.6175  1.0044
   26phy    C12  700   1.625   0.204   2.547 -0.0799  0.4405  0.8669
   26phy    O11  701   1.756   0.225   2.549  0.2663  0.1235 -0.2635
   26phy    H1A  702   1.791   0.156   2.603 -0.0756  0.4606  0.4078
   27phy    C35  703   0.395   0.680   1.468  0.3823 -0.2588 -0.4376
   27phy    C33  704   0.374   0.654   1.319  0.4902  0.5918 -0.9249
   27phy    C34  705   0.239   0.717   1.281  0.1008 -0.6435  0.3551
   27phy    C32  706   0.511   0.695   1.264 -0.4676 -0.2963  0.2942
   27phy    C31  707   0.538   0.666   1.113  0.2111 -0.0992  0.4324
   27phy    C30  708   0.680   0.700   1.069  0.2490 -0.6676 -0.4447
   27phy    C28  709   0.717   0.731   0.924 -0.7708  0.6505  0.2941
   27phy    C29  710   0.677   0.869   0.865  0.8246 -0.6567  0.3085
   27phy    C27  711   0.868   0.706   0.899 -0.2965 -0.0355 -0.2994
   27phy    C26  712   0.903   0.652   0.755  0.3925  0.1590 -0.0856
   27phy    C25  713   1.043   0.595   0.739  0.4551 -0.3153 -0.4733
   27phy    C23  714   1.074   0.541   0.598 -0.1159  0.5550 -0.3287
   27phy    C24  715   1.090   0.643   0.483 -0.0942 -0.1974 -0.2096
   27phy    C22  716   1.188   0.439   0.609  0.7851 -0.1671  0.3464
   27phy    C21  717   1.161   0.312   0.520 -0.2629  0.0042  0.0025
   27phy    C20  718   1.275   0.204   0.539 -0.5081  0.1465 -0.1876
   27phy    C18  719   1.260   0.072   0.459 -0.1860  0.8524 -0.1937
   27phy    O01  720   1.128   0.018   0.462 -0.0386 -0.3746  0.6617
   27phy    H01  721   1.124  -0.071   0.433 -0.3709  0.3698 -1.8730
   27phy    C19  722   1.351  -0.024   0.538 -0.3979 -0.2338  0.2272
   27phy    C13  723   1.299   0.093   0.304 -0.0424  0.1692  0.0240
   27phy     H3  724   1.215   0.153   0.261 -0.5258 -0.5026  0.0195
   27phy    O33  725   1.405   0.189   0.284  0.1045 -0.6146 -0.3596
   27phy    H1B  726   1.392   0.275   0.320  0.4834 -0.2250 -1.1290
   27phy    C12  727   1.281  -0.008   0.179 -0.0728 -0.2837 -0.2173
   27phy    O11  728   1.196  -0.120   0.202 -0.1980 -0.0717  0.0317
   27phy    H1A  729   1.207  -0.154   0.289  1.2000 -1.7445 -0.7301
   28phy    C35  730   2.000   1.159   1.292 -0.3350 -0.4328  0.5753
   28phy    C33  731   1.865   1.208   1.234  0.3191 -0.1195  0.3196
   28phy    C34  732   1.767   1.196   1.343  0.0249 -0.2985 -0.1770
   28phy    C32  733   1.892   1.359   1.195  0.0444  0.6699  0.9056
   28phy    C31  734   1.801   1.412   1.081 -0.4808  0.5074  0.2412
   28phy    C30  735   1.856   1.535   1.014  0.3792  0.1864  0.2568
   28phy    C28  736   1.764   1.607   0.913 -0.1228 -0.2651  0.1320
   28phy    C29  737   1.683   1.719   0.981 -0.6837 -0.0505  0.0027
   28phy    C27  738   1.854   1.692   0.824  0.1476  0.4396 -0.3936
   28phy    C26  739   1.871   1.629   0.692  0.5048 -0.0126  0.2318
   28phy    C25  740   1.949   1.718   0.594  0.0628 -0.3700  0.2474
   28phy    C23  741   1.933   1.681   0.443  0.0224 -0.4940 -0.2342
   28phy    C24  742   1.821   1.769   0.382 -0.3268 -0.2268 -0.4168
   28phy    C22  743   2.069   1.687   0.368  0.2345 -0.6337 -0.0243
   28phy    C21  744   2.064   1.608   0.234  0.6764 -0.2199  0.0823
   28phy    C20  745   2.211   1.579   0.205 -0.5660 -0.2151  0.1689
   28phy    C18  746   2.272   1.525   0.069  0.0539 -0.1074 -0.7119
   28phy    O01  747   2.217   1.392   0.035  0.0368  0.2673  0.3995
   28phy    H01  748   2.127   1.394   0.008 -0.0612  0.6577  0.7488
   28phy    C19  749   2.424   1.514   0.110 -0.0613 -0.3171 -0.1528
   28phy    C13  750   2.247   1.624  -0.054  0.3019  0.0817 -0.5154
   28phy     H3  751   2.136   1.620  -0.058  0.2935 -1.3338  0.5049
   28phy    O33  752   2.262   1.760  -0.020 -0.5961 -0.0880  0.4503
   28phy    H1B  753   2.212   1.819  -0.074 -1.3680  1.5124  2.7649
   28phy    C12  754   2.256   1.592  -0.209  0.3327 -0.0960  0.6199
   28phy    O11  755   2.380   1.588  -0.269 -0.1070  0.4041  0.1467
   28phy    H1A  756   2.372   1.609  -0.360 -0.7655 -0.6335 -0.0438
   29phy    C35  757   0.555   4.614   1.002 -0.2226 -0.4638  0.2619
   29phy    C33  758   0.708   4.627   1.031 -1.0707 -0.3872  0.2591
   29phy    C34  759   0.739   4.707   1.160 -0.1576 -0.2789  0.6305
   29phy    C32  760   0.780   4.487   1.029  0.1858 -0.2592  0.4286
   29phy    C31  761   0.904   4.474   0.934  0.0146 -0.0714  0.3020
   29phy    C30  762   0.939   4.324   0.913 -0.1633  0.2472 -0.1158
   29phy    C28  763   1.089   4.300   0.872 -0.7015 -0.4399 -0.0389
   29phy    C29  764   1.201   4.336   0.973 -0.0999  0.1286 -0.2506
   29phy    C27  765   1.113   4.154   0.838 -0.5990 -0.1936  0.0561
   29phy    C26  766   1.079   4.125   0.693 -0.2510  0.0585  0.3949
   29phy    C25  767   1.097   3.974   0.667  0.6780 -0.5147 -0.1178
   29phy    C23  768   1.125   3.917   0.522  0.0801  0.2173  0.0086
   29phy    C24  769   1.249   3.832   0.539 -0.4015 -0.1661 -0.3343
   29phy    C22  770   0.997   3.845   0.463  0.6373 -0.1376  0.3102
   29phy    C21  771   0.996   3.799   0.316 -0.3849  0.3957 -0.2628
   29phy    C20  772   0.875   3.713   0.280  0.4127  0.0833 -0.0920
   29phy    C18  773   0.842   3.668   0.135  0.0008 -0.7806  0.2221
   29phy    O01  774   0.827   3.789   0.052 -0.4020 -0.5163 -0.6280
   29phy    H01  775   0.862   3.867   0.090 -0.0210 -0.2818 -1.4378
   29phy    C19  776   0.699   3.616   0.146 -0.4059  0.5925 -0.4635
   29phy    C13  777   0.930   3.557   0.058  0.0344 -0.1336 -0.0425
   29phy     H3  778   0.970   3.494   0.142  1.2044 -0.3272 -0.7222
   29phy    O33  779   0.876   3.450  -0.016 -0.0942  0.1842  0.2039
   29phy    H1B  780   0.860   3.480  -0.103 -0.2592  0.0780  0.1949
   29phy    C12  781   1.080   3.584   0.025  0.3994 -0.2708 -0.4953
   29phy    O11  782   1.113   3.615  -0.105 -0.5670 -0.2832 -0.2529
   29phy    H1A  783   1.046   3.578  -0.160 -0.1101 -1.3203 -0.1346
   30phy    C35  784   0.859   4.235   1.411  0.0254  0.0188  0.3778
   30phy    C33  785   0.738   4.221   1.319  0.1443  0.0435 -0.3758
   30phy    C34  786   0.736   4.075   1.259 -0.7579 -0.3086  0.5975
   30phy    C32  787   0.600   4.266   1.380  0.7179  0.5620 -0.0697
   30phy    C31  788   0.487   4.303   1.280 -0.0206 -0.0102  0.9070
   30phy    C30  789   0.368   4.367   1.346 -0.3359 -0.2508  0.4601
   30phy    C28  790   0.238   4.381   1.260  0.4407  0.3983  0.3358
   30phy    C29  791   0.114   4.321   1.327  0.0822  0.2517 -0.7446
   30phy    C27  792   0.214   4.530   1.229  0.7319  0.1845 -0.7143
   30phy    C26  793   0.140   4.565   1.107 -0.6440  0.1659 -0.2591
   30phy    C25  794   0.121   4.712   1.087  0.1726 -0.1797  0.0104
   30phy    C23  795   0.048   4.732   0.953  0.2851  0.1782  0.0168
   30phy    C24  796  -0.082   4.803   0.977  0.0139 -0.1835  0.5738
   30phy    C22  797   0.124   4.815   0.852  0.4219  0.1079  0.2381
   30phy    C21  798   0.222   4.731   0.761  0.4464 -0.2334 -0.4224
   30phy    C20  799   0.284   4.805   0.637  0.2625 -0.1567 -0.0089
   30phy    C18  800   0.367   4.730   0.526 -0.3498 -0.1696  0.4032
   30phy    O01  801   0.493   4.698   0.586  0.4461  0.2092 -0.0424
   30phy    H01  802   0.516   4.775   0.634  0.9846 -0.5173  0.8959
   30phy    C19  803   0.385   4.836   0.417 -0.2349 -0.4774 -0.4556
   30phy    C13  804   0.295   4.597   0.463 -0.6495  0.2879  0.1557
   30phy     H3  805   0.266   4.541   0.555 -0.3046  0.0743  0.1324
   30phy    O33  806   0.161   4.614   0.411 -0.3509  0.0199  0.5129
   30phy    H1B  807   0.169   4.638   0.321  1.1121  0.0294  0.6232
   30phy    C12  808   0.361   4.463   0.405 -1.2749 -0.0784  0.1991
   30phy    O11  809   0.414   4.454   0.275 -0.1431  0.5257  0.4202
   30phy    H1A  810   0.382   4.521   0.218  2.0725  1.1492 -0.1839
   31phy    C35  811   0.491   1.684   1.440  0.1438 -0.1299  0.2248
   31phy    C33  812   0.594   1.654   1.332 -0.0207  0.2994 -0.2435
   31phy    C34  813   0.559   1.746   1.214 -0.6236 -0.5874 -0.7927
   31phy    C32  814   0.740   1.675   1.389  0.5589  0.6095 -0.7989
   31phy    C31  815   0.815   1.550   1.426 -0.3449 -0.6602 -1.3134
   31phy    C30  816   0.938   1.585   1.512 -0.1074  0.3900 -0.6790
   31phy    C28  817   1.014   1.478   1.596 -0.2782 -0.2730 -0.1975
   31phy    C29  818   1.115   1.405   1.501  0.6933 -0.1854 -0.3924
   31phy    C27  819   1.088   1.552   1.715  0.3364  0.2773  0.4349
   31phy    C26  820   1.095   1.451   1.830  0.0255  0.0497 -0.2458
   31phy    C25  821   1.183   1.493   1.954  0.0734  0.0952  0.6874
   31phy    C23  822   1.171   1.401   2.079  0.1553 -0.4007 -0.2632
   31phy    C24  823   1.299   1.316   2.083 -0.2787  0.0390 -0.4644
   31phy    C22  824   1.135   1.466   2.208 -0.3177 -0.5698  0.1274
   31phy    C21  825   1.068   1.392   2.326 -0.3804 -0.2765 -0.2094
   31phy    C20  826   1.058   1.475   2.455 -0.4044 -0.1717  0.2854
   31phy    C18  827   1.007   1.411   2.590  0.1311  0.3466 -0.1916
   31phy    O01  828   1.068   1.279   2.610  0.2405 -0.3805  0.2441
   31phy    H01  829   1.159   1.269   2.587  0.0458 -0.1646 -0.6263
   31phy    C19  830   1.069   1.507   2.695  0.8773 -0.3023  0.0434
   31phy    C13  831   0.842   1.400   2.608  0.0873  0.8473  0.1407
   31phy     H3  832   0.788   1.491   2.570 -2.5965 -0.0380  1.5715
   31phy    O33  833   0.805   1.395   2.743 -0.4402 -0.5036 -0.2210
   31phy    H1B  834   0.840   1.317   2.781 -0.0169 -0.0443  0.3513
   31phy    C12  835   0.773   1.281   2.530  0.7107 -0.1967 -0.4420
   31phy    O11  836   0.801   1.153   2.574 -0.2662  0.3246 -0.0473
   31phy    H1A  837   0.886   1.136   2.539  0.2328  1.6261  0.4493
   32phy    C35  838   1.668   0.349   1.907  0.3900 -0.5631 -0.0929
   32phy    C33  839   1.603   0.457   1.819  0.3633  0.1719 -0.2635
   32phy    C34  840   1.459   0.478   1.858 -0.1786  0.4190 -0.0279
   32phy    C32  841   1.675   0.597   1.828 -0.1959 -0.3143 -0.0981
   32phy    C31  842   1.802   0.603   1.747  0.0154 -0.1715 -0.0068
   32phy    C30  843   1.857   0.748   1.744 -0.2471 -0.2438 -0.0674
   32phy    C28  844   1.968   0.780   1.643 -0.4053 -0.1218  0.7425
   32phy    C29  845   1.914   0.810   1.505  0.0561  0.3518  0.3004
   32phy    C27  846   2.040   0.907   1.693 -0.1400  0.2241 -0.0695
   32phy    C26  847   2.156   0.895   1.792 -0.0076 -0.0232 -0.5393
   32phy    C25  848   2.173   1.025   1.869  0.1911 -1.0813 -0.2364
   32phy    C23  849   2.307   1.044   1.951 -0.3894  0.3372  0.1199
   32phy    C24  850   2.418   1.127   1.893  0.4505 -0.7028  0.1582
   32phy    C22  851   2.271   1.111   2.087  0.1223  0.4791  0.1244
   32phy    C21  852   2.345   1.058   2.212  0.2359  0.1068  0.5449
   32phy    C20  853   2.290   1.151   2.329  0.2687  0.2133 -0.5342
   32phy    C18  854   2.320   1.129   2.483 -0.1496  0.2156  0.1952
   32phy    O01  855   2.462   1.140   2.505 -0.5203  0.0423 -0.3756
   32phy    H01  856   2.484   1.131   2.596  0.2324 -2.4007 -0.7281
   32phy    C19  857   2.290   1.269   2.534  0.1557 -0.3337  0.1694
   32phy    C13  858   2.246   1.004   2.562 -0.4859 -0.3972  0.0445
   32phy     H3  859   2.136   1.010   2.542 -0.5919 -2.6765 -0.3149
   32phy    O33  860   2.252   1.019   2.706  0.0761  0.5748  0.0043
   32phy    H1B  861   2.258   1.112   2.716  0.0590  0.6453 -0.5835
   32phy    C12  862   2.284   0.856   2.525  0.5771  0.2987 -0.4694
   32phy    O11  863   2.200   0.762   2.583 -0.1000 -0.4202 -0.1740
   32phy    H1A  864   2.177   0.777   2.673  2.3826 -0.8077  0.5995
   33phy    C35  865   0.080   0.781   2.635  0.3627 -0.0380 -0.1138
   33phy    C33  866   0.063   0.765   2.481  0.0237  0.6893 -0.1097
   33phy    C34  867  -0.030   0.870   2.430 -0.3221  0.5194 -0.0390
   33phy    C32  868   0.195   0.759   2.405 -0.4364 -0.4166 -0.0327
   33phy    C31  869   0.270   0.619   2.399  0.9811  0.3531  0.2815
   33phy    C30  870   0.412   0.626   2.332  0.2045 -0.0680  0.2948
   33phy    C28  871   0.465   0.486   2.294 -0.0270  0.2332  0.0785
   33phy    C29  872   0.416   0.452   2.151 -0.3518  0.2165 -0.1238
   33phy    C27  873   0.612   0.458   2.303 -0.1716 -0.5423 -0.4840
   33phy    C26  874   0.665   0.436   2.443  0.1696 -0.4878 -0.5810
   33phy    C25  875   0.811   0.372   2.453 -0.1176 -0.1643  0.1078
   33phy    C23  876   0.877   0.368   2.591 -0.5781  0.5953 -0.1840
   33phy    C24  877   0.993   0.276   2.590  0.1021  0.1769  0.2458
   33phy    C22  878   0.920   0.504   2.651 -0.8732 -0.0757 -0.3628
   33phy    C21  879   0.921   0.524   2.801  0.0876 -0.3750 -0.0597
   33phy    C20  880   0.989   0.660   2.837 -0.0996 -0.1652 -0.1854
   33phy    C18  881   1.014   0.696   2.990  0.3254  0.0745  0.2119
   33phy    O01  882   1.048   0.580   3.066 -0.1583  0.1348  0.0885
   33phy    H01  883   0.978   0.518   3.062 -1.2542  1.0986  2.1682
   33phy    C19  884   1.133   0.788   2.982 -0.3578  0.2991 -0.2447
   33phy    C13  885   0.878   0.762   3.045 -0.0607 -0.5105  0.5142
   33phy     H3  886   0.793   0.698   3.011  0.1267 -0.4602 -0.0472
   33phy    O33  887   0.844   0.886   2.982 -0.1631  0.0101  0.1535
   33phy    H1B  888   0.830   0.881   2.889 -2.7402 -0.9137  0.4982
   33phy    C12  889   0.867   0.774   3.203  0.4350 -0.1308  0.7532
   33phy    O11  890   0.945   0.878   3.259 -0.2157  0.8769 -0.3693
   33phy    H1A  891   1.010   0.833   3.310  1.7381  1.6280 -2.0626
   34phy    C35  892   4.093   3.635   1.538 -0.1023  0.0333 -0.2812
   34phy    C33  893   4.211   3.538   1.530  0.0446  0.4132  0.2766
   34phy    C34  894   4.259   3.523   1.675 -0.2155 -0.0835 -0.2663
   34phy    C32  895   4.157   3.400   1.476  0.8186  0.8037 -0.2032
   34phy    C31  896   4.191   3.372   1.331 -0.5546 -0.2357 -0.5400
   34phy    C30  897   4.155   3.226   1.300  0.0275 -0.0240  0.7642
   34phy    C28  898   4.175   3.177   1.155  0.0477 -0.3625  0.1178
   34phy    C29  899   4.198   3.027   1.141  0.1161 -0.3230 -0.2177
   34phy    C27  900   4.072   3.223   1.055  0.1890  0.3123  0.7098
   34phy    C26  901   4.123   3.305   0.933  0.0210 -0.2144 -0.3940
   34phy    C25  902   4.020   3.366   0.838  0.4025  0.2406  0.3154
   34phy    C23  903   4.080   3.408   0.707  0.1068 -0.2019  0.1834
   34phy    C24  904   4.048   3.310   0.593 -0.8917 -0.5131  0.6417
   34phy    C22  905   4.028   3.550   0.664  0.1258  0.6734  0.0400
   34phy    C21  906   4.120   3.640   0.579 -0.2058  0.7302  0.0207
   34phy    C20  907   4.064   3.778   0.594  0.0067  0.4212 -0.2181
   34phy    C18  908   4.141   3.898   0.517 -0.8670 -0.0264  0.4050
   34phy    O01  909   4.284   3.901   0.550 -0.4408  0.1153  0.7068
   34phy    H01  910   4.331   3.820   0.546 -0.1533  0.3134 -2.1361
   34phy    C19  911   4.079   4.018   0.581 -0.5313 -0.1345  0.4463
   34phy    C13  912   4.112   3.895   0.358  0.4898  0.3537  0.3635
   34phy     H3  913   4.151   3.793   0.331 -3.5234 -1.2741  0.0940
   34phy    O33  914   3.980   3.869   0.313 -0.2364 -0.1164  0.1705
   34phy    H1B  915   3.970   3.781   0.282  0.3673  0.0037 -0.3833
   34phy    C12  916   4.194   3.956   0.239 -0.7826  0.3920 -0.0080
   34phy    O11  917   4.328   3.982   0.266  0.1965 -0.3113  0.6012
   34phy    H1A  918   4.331   4.053   0.327 -0.6046  0.7608 -0.5662
   35phy    C35  919   1.053   2.038   1.134 -0.1299 -0.5208  0.6350
   35phy    C33  920   1.102   1.942   1.239  0.9154 -0.3252 -0.4843
   35phy    C34  921   1.024   1.965   1.372  0.4452  0.1044  0.7968
   35phy    C32  922   1.098   1.795   1.195  0.4489  0.0394 -0.0331
   35phy    C31  923   1.216   1.742   1.116  0.4623 -0.2695 -0.1594
   35phy    C30  924   1.199   1.592   1.079  0.5801 -0.2447  0.1130
   35phy    C28  925   1.328   1.518   1.041 -0.1745 -0.1159  0.1811
   35phy    C29  926   1.375   1.424   1.152  0.0700  0.2687 -0.1402
   35phy    C27  927   1.301   1.443   0.909  0.0726 -0.4440 -0.1496
   35phy    C26  928   1.412   1.452   0.799 -0.0585 -0.3556 -0.0104
   35phy    C25  929   1.382   1.343   0.695 -0.4556  0.5451 -0.3867
   35phy    C23  930   1.478   1.349   0.575 -0.5650 -0.4991  0.4555
   35phy    C24  931   1.606   1.276   0.617 -0.1741  0.1578  0.3976
   35phy    C22  932   1.432   1.251   0.464  0.1177  0.2352  0.0878
   35phy    C21  933   1.367   1.305   0.337  0.0993  0.0904 -0.1206
   35phy    C20  934   1.340   1.181   0.244  0.1725 -0.6342  0.3714
   35phy    C18  935   1.262   1.206   0.112  0.3658 -0.3336  0.6600
   35phy    O01  936   1.161   1.298   0.144  0.3426  0.3251  0.5249
   35phy    H01  937   1.118   1.267   0.222  0.7706  0.3891  0.7860
   35phy    C19  938   1.194   1.070   0.094 -0.2129 -0.3435 -0.6365
   35phy    C13  939   1.341   1.260  -0.017 -0.0436 -0.5042 -0.1166
   35phy     H3  940   1.380   1.360   0.015  2.4531 -1.3633 -0.2203
   35phy    O33  941   1.465   1.196  -0.034 -0.6821 -0.0732 -0.2678
   35phy    H1B  942   1.521   1.198   0.041  0.3998  1.9956 -1.0341
   35phy    C12  943   1.295   1.327  -0.150  0.3338  0.3976  0.1067
   35phy    O11  944   1.305   1.272  -0.278  0.3661  0.2890 -0.0061
   35phy    H1A  945   1.254   1.193  -0.270  0.8765  0.0143  0.6727
   36phy    C35  946   2.108   1.552   2.304  0.6727  0.5996 -0.2826
   36phy    C33  947   2.102   1.584   2.154 -0.6194 -0.0855  0.4655
   36phy    C34  948   2.214   1.497   2.100 -0.0356 -0.0392  0.0055
   36phy    C32  949   1.966   1.559   2.090  0.9958  0.6063 -0.7148
   36phy    C31  950   1.858   1.665   2.108 -0.2439  0.0271 -0.1547
   36phy    C30  951   1.720   1.620   2.051 -0.5554 -0.2001 -0.1088
   36phy    C28  952   1.610   1.725   2.042 -0.1582 -0.2719  0.2271
   36phy    C29  953   1.524   1.685   1.918  0.0560  0.1021  0.4541
   36phy    C27  954   1.512   1.720   2.166 -0.5452  0.1907 -0.4680
   36phy    C26  955   1.441   1.852   2.203 -0.2426  0.1640  0.7277
   36phy    C25  956   1.349   1.822   2.320 -0.3811 -0.0051 -0.5306
   36phy    C23  957   1.276   1.945   2.382 -0.0027 -0.2483 -0.5589
   36phy    C24  958   1.144   1.965   2.310  0.4364  0.0559  0.5922
   36phy    C22  959   1.251   1.922   2.532 -0.1702 -0.4643 -0.0631
   36phy    C21  960   1.217   2.032   2.635 -0.1347 -0.1044  0.2623
   36phy    C20  961   1.281   1.999   2.774 -0.6630 -0.0593  0.0760
   36phy    C18  962   1.229   2.070   2.900  0.0183 -0.0559 -0.5209
   36phy    O01  963   1.090   2.052   2.916  0.0515 -0.1881 -0.3351
   36phy    H01  964   1.045   2.061   2.834  1.1534 -2.1865 -1.2326
   36phy    C19  965   1.280   1.973   3.013 -0.4069 -0.2164  0.2821
   36phy    C13  966   1.262   2.226   2.918  0.0966 -0.5377 -0.4294
   36phy     H3  967   1.371   2.242   2.898  0.2009 -1.4794 -0.6640
   36phy    O33  968   1.253   2.267   3.057 -0.4686 -0.1882  0.1570
   36phy    H1B  969   1.161   2.278   3.073 -0.2685  2.6699 -0.2605
   36phy    C12  970   1.181   2.332   2.830 -0.4090  0.3619  0.0129
   36phy    O11  971   1.046   2.339   2.849  0.7578  0.2072 -0.2132
   36phy    H1A  972   1.031   2.398   2.921 -1.0610 -0.1206 -0.2714
   37phy    C35  973   1.185   0.454   1.270  0.3056  0.2979 -0.1533
   37phy    C33  974   1.050   0.517   1.251 -0.1473 -0.3358  0.0890
   37phy    C34  975   0.942   0.414   1.239 -0.5944  0.0631  0.6087
   37phy    C32  976   1.027   0.636   1.347  0.3626  0.2987  0.7813
   37phy    C31  977   0.922   0.747   1.325  0.0231 -0.3089  0.4309
   37phy    C30  978   0.900   0.839   1.448 -0.2194  0.4079 -0.0186
   37phy    C28  979   0.809   0.968   1.444  0.6580 -0.6533  0.2232
   37phy    C29  980   0.756   0.996   1.586 -0.1398  0.8876  0.0714
   37phy    C27  981   0.868   1.104   1.393 -0.2262 -0.0532 -0.6091
   37phy    C26  982   0.832   1.133   1.243 -0.1598  0.1936 -0.2185
   37phy    C25  983   0.891   1.260   1.188  0.3502  0.0128  0.3052
   37phy    C23  984   0.857   1.292   1.042  0.3181  0.1015 -0.0535
   37phy    C24  985   0.869   1.444   1.033 -0.1619  0.0688 -0.0290
   37phy    C22  986   0.943   1.213   0.934  0.1593  0.2511  0.2711
   37phy    C21  987   0.877   1.221   0.794 -0.0781 -0.3552 -0.4083
   37phy    C20  988   0.964   1.154   0.686  0.6427 -0.4094 -0.5606
   37phy    C18  989   0.922   1.142   0.533  0.5377 -0.0704 -0.0520
   37phy    O01  990   0.783   1.099   0.529  0.3615  0.1874  0.6938
   37phy    H01  991   0.732   1.141   0.595 -2.1511 -0.6674 -0.5326
   37phy    C19  992   1.004   1.030   0.469 -0.2170 -0.0004  0.5116
   37phy    C13  993   0.932   1.279   0.445  0.5024 -0.2243 -0.8187
   37phy     H3  994   1.025   1.330   0.480  0.3845 -0.6031  0.0565
   37phy    O33  995   0.966   1.269   0.302 -0.0263  0.2759 -0.2796
   37phy    H1B  996   0.890   1.251   0.251  0.2802  0.4563 -0.8068
   37phy    C12  997   0.848   1.419   0.475  0.2976 -0.2038 -0.3132
   37phy    O11  998   0.716   1.415   0.427  0.9817 -0.1381 -0.0010
   37phy    H1A  999   0.664   1.348   0.468 -0.8218  0.4785 -1.1386
   38phy    C35 1000   0.196   1.215   1.573  0.1689  0.2301  0.7179
   38phy    C33 1001   0.334   1.176   1.522  1.0503  0.0367 -0.0700
   38phy    C34 1002   0.322   1.170   1.373 -0.0408  0.1909  0.3662
   38phy    C32 1003   0.443   1.271   1.559 -0.7707 -0.3567 -0.0378
   38phy    C31 1004   0.502   1.257   1.702  0.5710  0.2375  0.5261
   38phy    C30 1005   0.607   1.358   1.755  0.1009 -0.3507  0.0035
   38phy    C28 1006   0.638   1.344   1.906  0.4896  0.2092 -1.4297
   38phy    C29 1007   0.720   1.211   1.939  0.0498  0.8136  0.6811
   38phy    C27 1008   0.699   1.475   1.955 -0.3700 -0.2713 -0.6286
   38phy    C26 1009   0.664   1.503   2.104 -0.6242  0.0776  0.2323
   38phy    C25 1010   0.683   1.651   2.139 -0.5369 -0.1713 -0.6499
   38phy    C23 1011   0.699   1.678   2.294 -0.3433 -0.9969  0.7297
   38phy    C24 1012   0.810   1.777   2.316  0.0963  0.5478  0.0961
   38phy    C22 1013   0.562   1.721   2.355  0.7448  0.5768 -0.2546
   38phy    C21 1014   0.543   1.677   2.503  0.3104 -0.1232 -0.3876
   38phy    C20 1015   0.415   1.732   2.569 -0.1679 -0.3524  0.5556
   38phy    C18 1016   0.407   1.740   2.727  0.2961 -0.4559  0.0483
   38phy    O01 1017   0.529   1.793   2.786  0.1117  0.2107  0.0509
   38phy    H01 1018   0.554   1.852   2.717 -1.1292 -0.9330 -1.4279
   38phy    C19 1019   0.311   1.861   2.739  0.0441  0.0434 -0.2303
   38phy    C13 1020   0.344   1.605   2.808 -0.1291  0.3921  0.0288
   38phy     H3 1021   0.258   1.569   2.747  0.0886  0.9236 -0.5980
   38phy    O33 1022   0.283   1.635   2.933  0.2265 -0.0420 -0.3034
   38phy    H1B 1023   0.347   1.673   2.990 -0.2064 -1.7685  1.4189
   38phy    C12 1024   0.449   1.490   2.827  0.1142 -0.2134  0.0697
   38phy    O11 1025   0.442   1.393   2.925 -0.0819 -0.5644 -0.3074
   38phy    H1A 1026   0.425   1.432   3.009 -1.2279 -1.7974  0.0689
   39phy    C35 1027   0.118   2.508   1.945 -0.0282 -0.1679  0.4065
   39phy    C33 1028   0.255   2.489   1.874 -0.2254  0.3955 -0.0597
   39phy    C34 1029   0.242   2.474   1.723  0.2304  0.4353  0.1921
   39phy    C32 1030   0.357   2.597   1.902  0.3108 -0.0637 -0.3110
   39phy    C31 1031   0.452   2.566   2.022 -1.1443 -0.1734 -0.4220
   39phy    C30 1032   0.501   2.701   2.072  0.4245  0.4648  0.0656
   39phy    C28 1033   0.631   2.692   2.155 -0.2941 -0.1891 -0.3640
   39phy    C29 1034   0.746   2.748   2.076  0.4793  0.5116  0.0205
   39phy    C27 1035   0.610   2.755   2.303 -0.4870  0.5771  0.3326
   39phy    C26 1036   0.711   2.694   2.400  0.6428  0.2126  0.3078
   39phy    C25 1037   0.681   2.765   2.534 -0.0064 -0.7755  0.2466
   39phy    C23 1038   0.762   2.718   2.654 -0.3922 -0.0101  0.2234
   39phy    C24 1039   0.908   2.768   2.648  0.0409  0.2242  0.0335
   39phy    C22 1040   0.693   2.770   2.780  0.4633  0.3200 -0.3914
   39phy    C21 1041   0.668   2.670   2.894 -0.1784 -0.1258  0.1105
   39phy    C20 1042   0.568   2.743   2.996  0.2189  0.1724 -0.1327
   39phy    C18 1043   0.498   2.680   3.124 -0.1485 -0.3834  0.2176
   39phy    O01 1044   0.608   2.623   3.203  0.2248 -0.1934 -0.1774
   39phy    H01 1045   0.578   2.540   3.234  1.1196 -0.7464 -0.7528
   39phy    C19 1046   0.452   2.810   3.192  0.0708 -0.8062 -0.1055
   39phy    C13 1047   0.395   2.561   3.084 -0.3228 -0.8372  0.2147
   39phy     H3 1048   0.443   2.496   3.007  0.4868 -0.1712  0.1341
   39phy    O33 1049   0.282   2.612   3.012  0.2562  0.2760  0.2324
   39phy    H1B 1050   0.264   2.562   2.934  1.9582 -2.1361  1.2257
   39phy    C12 1051   0.350   2.467   3.203 -0.3077  0.4148  0.0962
   39phy    O11 1052   0.444   2.431   3.297 -0.1826 -0.2301  0.1353
   39phy    H1A 1053   0.414   2.367   3.359 -1.3110 -0.0204 -0.1661
   40phy    C35 1054   1.260   3.542   1.561 -0.1589  0.0262  0.1265
   40phy    C33 1055   1.400   3.541   1.540 -0.4452  0.3585  0.7889
   40phy    C34 1056   1.424   3.480   1.401  0.0457 -0.1802  0.2868
   40phy    C32 1057   1.474   3.679   1.550  0.7309 -0.1526  0.0096
   40phy    C31 1058   1.630   3.678   1.576  0.2145 -0.0319 -0.0864
   40phy    C30 1059   1.667   3.830   1.579  0.1762 -0.0153 -0.1931
   40phy    C28 1060   1.804   3.858   1.636 -0.0511  0.1109 -0.3376
   40phy    C29 1061   1.912   3.896   1.529 -0.2232  0.1008  0.1351
   40phy    C27 1062   1.797   3.975   1.740 -0.3768  0.4510  0.0634
   40phy    C26 1063   1.883   3.954   1.861  0.0542 -0.2410  0.4359
   40phy    C25 1064   1.882   4.081   1.949 -0.6666  0.0766  0.1279
   40phy    C23 1065   1.960   4.071   2.082 -0.1183  0.5474  1.1214
   40phy    C24 1066   2.114   4.107   2.076  0.6175 -0.6882  0.0608
   40phy    C22 1067   1.890   4.183   2.158 -0.4179 -0.1234  0.4684
   40phy    C21 1068   1.852   4.137   2.299 -0.1059  0.1260  0.1289
   40phy    C20 1069   1.766   4.240   2.378  0.4044 -0.0438  1.0602
   40phy    C18 1070   1.696   4.211   2.514 -0.1055 -0.3886 -0.7190
   40phy    O01 1071   1.801   4.180   2.613  0.4452  0.2670  0.4674
   40phy    H01 1072   1.763   4.158   2.696 -0.1092 -0.7425 -0.0337
   40phy    C19 1073   1.646   4.359   2.540  0.7339 -0.5578 -0.1227
   40phy    C13 1074   1.574   4.103   2.524  0.0177 -0.0642 -0.3467
   40phy     H3 1075   1.511   4.114   2.432 -0.4165 -0.9579 -0.1650
   40phy    O33 1076   1.481   4.121   2.627  0.0102 -0.1644  0.2462
   40phy    H1B 1077   1.455   4.210   2.619  2.5602  0.6315 -0.0612
   40phy    C12 1078   1.619   3.955   2.524  0.4476 -0.2122  0.6902
   40phy    O11 1079   1.713   3.920   2.615 -0.3499 -0.0780 -0.0993
   40phy    H1A 1080   1.780   3.985   2.608 -1.1488  0.6399 -1.6806
   41phy    C35 1081   0.129   1.576   2.020  0.0902 -0.4610  0.7467
   41phy    C33 1082   0.208   1.584   1.886  0.2820  0.5626 -0.5349
   41phy    C34 1083   0.128   1.518   1.776  0.8403  0.0091 -0.1600
   41phy    C32 1084   0.244   1.726   1.852 -0.6120 -0.2601  0.4007
   41phy    C31 1085   0.390   1.750   1.819 -0.1510 -0.0860  0.0769
   41phy    C30 1086   0.438   1.898   1.827 -0.2039 -0.1642 -0.2074
   41phy    C28 1087   0.589   1.926   1.817 -0.3411  0.1312  0.2685
   41phy    C29 1088   0.642   1.952   1.671 -0.1161 -0.1610 -0.1729
   41phy    C27 1089   0.614   2.063   1.885 -0.3094 -0.6102  0.6045
   41phy    C26 1090   0.680   2.068   2.027  0.2941  0.8461 -0.0714
   41phy    C25 1091   0.674   2.211   2.086  0.3735  0.0268  0.3354
   41phy    C23 1092   0.790   2.243   2.179 -0.3702 -0.0516  0.3387
   41phy    C24 1093   0.860   2.374   2.118 -0.1771  0.2579  0.5777
   41phy    C22 1094   0.754   2.293   2.316 -0.6198  0.1033 -0.2012
   41phy    C21 1095   0.836   2.223   2.430  0.2924 -0.3119 -0.1403
   41phy    C20 1096   0.755   2.234   2.567  0.0019  0.2203  0.6240
   41phy    C18 1097   0.794   2.141   2.686  0.2559  0.3180  0.2563
   41phy    O01 1098   0.940   2.151   2.709 -0.0454 -0.0526 -0.1654
   41phy    H01 1099   0.960   2.241   2.727 -0.6698  0.3399 -1.2847
   41phy    C19 1100   0.726   2.212   2.802 -0.6017 -0.5021  0.0929
   41phy    C13 1101   0.748   1.989   2.646  0.2324  0.7337 -0.7132
   41phy     H3 1102   0.770   1.972   2.538 -0.2007  1.4152 -0.9162
   41phy    O33 1103   0.605   1.972   2.648  0.0893  0.2278  0.1368
   41phy    H1B 1104   0.556   2.051   2.639 -0.8560 -0.3031  0.4648
   41phy    C12 1105   0.818   1.867   2.726  0.6145  0.4374  0.2282
   41phy    O11 1106   0.794   1.854   2.868  0.5997  0.3965  0.3243
   41phy    H1A 1107   0.722   1.795   2.873  0.1419  1.0022  1.5888
   42phy    C35 1108   4.556   0.538   1.669  0.1761 -0.1175 -0.1366
   42phy    C33 1109   4.476   0.663   1.671  0.0053 -0.5278 -0.3948
   42phy    C34 1110   4.361   0.659   1.764  0.3644  0.3465 -0.2904
   42phy    C32 1111   4.580   0.765   1.713  0.1082 -0.6450 -0.3579
   42phy    C31 1112   4.588   0.905   1.638  0.7730  0.0315  0.0251
   42phy    C30 1113   4.638   1.014   1.728 -0.2563 -0.1836 -0.0539
   42phy    C28 1114   4.635   1.159   1.675  0.6764 -0.0544 -0.3270
   42phy    C29 1115   4.630   1.251   1.802  0.3064  0.1510 -0.2534
   42phy    C27 1116   4.757   1.207   1.590  0.6466  0.0412 -0.1916
   42phy    C26 1117   4.753   1.199   1.440 -0.2039  0.5529  0.3558
   42phy    C25 1118   4.887   1.222   1.364  0.4792 -0.5200 -0.0158
   42phy    C23 1119   4.886   1.239   1.208 -0.1103  0.6237 -0.1245
   42phy    C24 1120   4.907   1.382   1.164 -0.7463  0.2601 -0.6599
   42phy    C22 1121   5.011   1.160   1.159  0.1024 -0.2325  0.3534
   42phy    C21 1122   4.992   1.068   1.037  0.4648  0.4276 -0.0475
   42phy    C20 1123   5.117   0.986   0.996 -0.4171  0.2644 -0.2662
   42phy    C18 1124   5.108   0.880   0.876  0.8851 -0.2893 -1.2619
   42phy    O01 1125   5.025   0.772   0.917  0.0374 -0.0646 -0.1764
   42phy    H01 1126   5.042   0.747   1.006  0.0533  0.9398  0.1118
   42phy    C19 1127   5.250   0.819   0.879 -0.0726 -0.0801  0.6644
   42phy    C13 1128   5.064   0.949   0.741 -0.3968  0.3742 -0.2340
   42phy     H3 1129   4.959   0.978   0.765 -0.9909 -1.6708 -0.1871
   42phy    O33 1130   5.115   1.081   0.706 -0.6612 -0.1174  0.2376
   42phy    H1B 1131   5.090   1.149   0.766 -2.4737  0.0923 -0.6949
   42phy    C12 1132   5.001   0.875   0.617 -0.5131 -0.4211  0.0586
   42phy    O11 1133   5.094   0.856   0.516  0.2169  0.1694  0.3392
   42phy    H1A 1134   5.052   0.835   0.435  0.1006 -2.2668  0.9319
   43phy    C35 1135   4.910   0.680   1.903  0.2427  0.1207 -0.1982
   43phy    C33 1136   5.045   0.631   1.960 -0.3897  0.1797  0.5400
   43phy    C34 1137   5.046   0.476   1.970 -0.0791  0.3624  0.9950
   43phy    C32 1138   5.166   0.689   1.888  0.5133  0.0203  0.0992
   43phy    C31 1139   5.275   0.731   1.987 -0.5866 -0.4877  0.2266
   43phy    C30 1140   5.379   0.813   1.905 -0.6839 -0.8176  0.2209
   43phy    C28 1141   5.500   0.879   1.975 -0.2866  0.6297  0.1374
   43phy    C29 1142   5.629   0.877   1.891  0.1473  0.1491  0.1637
   43phy    C27 1143   5.468   1.018   2.016  0.5148  0.0283  0.7857
   43phy    C26 1144   5.477   1.046   2.166 -0.0771  0.5474  0.4057
   43phy    C25 1145   5.424   1.179   2.212 -0.1476  0.1854 -0.0636
   43phy    C23 1146   5.476   1.239   2.345  0.1731  0.0674 -0.2047
   43phy    C24 1147   5.444   1.388   2.354 -0.8952  0.5676 -0.1921
   43phy    C22 1148   5.432   1.169   2.478  0.3748  0.0437 -0.0181
   43phy    C21 1149   5.542   1.126   2.573  0.5457 -0.5256  1.0121
   43phy    C20 1150   5.472   1.082   2.702 -0.2038 -0.4540  0.1521
   43phy    C18 1151   5.552   1.046   2.832  0.0683  0.1804 -0.6894
   43phy    O01 1152   5.649   1.146   2.857  0.7663 -0.0513 -0.3582
   43phy    H01 1153   5.608   1.221   2.895 -2.0583 -0.5481 -2.1653
   43phy    C19 1154   5.441   1.051   2.941 -0.2870  0.2391 -0.3426
   43phy    C13 1155   5.624   0.898   2.842  0.2808  0.1753  0.2527
   43phy     H3 1156   5.545   0.820   2.828 -0.7313  1.1373  0.5640
   43phy    O33 1157   5.667   0.865   2.975 -0.5960 -0.5308 -0.1720
   43phy    H1B 1158   5.749   0.905   2.996 -1.6843  2.3049 -0.9038
   43phy    C12 1159   5.735   0.863   2.733 -0.8273 -0.5666 -0.7197
   43phy    O11 1160   5.856   0.940   2.737  0.3591 -0.3151 -0.2578
   43phy    H1A 1161   5.846   1.014   2.679  1.5998  0.7605  0.8469
   44phy    C35 1162   1.445   1.933   0.745  0.6294 -0.3319 -0.8093
   44phy    C33 1163   1.330   1.856   0.680 -0.1357  0.1246  0.1181
   44phy    C34 1164   1.204   1.909   0.729 -0.0402  0.1509  0.1950
   44phy    C32 1165   1.319   1.875   0.528  0.6974 -0.6326 -0.0809
   44phy    C31 1166   1.393   1.773   0.443  0.0429 -0.3703  0.1563
   44phy    C30 1167   1.380   1.806   0.297  0.2437 -0.3321  0.6045
   44phy    C28 1168   1.430   1.695   0.204 -0.1519  0.0780 -0.0421
   44phy    C29 1169   1.306   1.621   0.165 -0.7753  0.5276  0.2099
   44phy    C27 1170   1.489   1.749   0.070 -0.2571  0.2639 -0.1380
   44phy    C26 1171   1.642   1.774   0.059  0.2062  0.2478 -0.0922
   44phy    C25 1172   1.676   1.823  -0.077  0.5566 -0.5220  0.5225
   44phy    C23 1173   1.822   1.868  -0.101  0.1762 -0.2759 -0.0893
   44phy    C24 1174   1.853   1.861  -0.247  0.0948  0.5640  0.5795
   44phy    C22 1175   1.864   2.014  -0.058  0.0041 -0.0081  0.0457
   44phy    C21 1176   1.905   2.043   0.091  0.4496  0.2390  0.3460
   44phy    C20 1177   1.937   2.189   0.104  0.2800  0.5784 -0.1567
   44phy    C18 1178   1.981   2.242   0.243 -0.0307 -0.3383  0.2209
   44phy    O01 1179   1.917   2.178   0.353 -0.2550  0.3823 -0.3161
   44phy    H01 1180   1.823   2.177   0.358 -0.4199 -2.5212 -1.9787
   44phy    C19 1181   1.939   2.390   0.238 -0.0610  0.0216  0.2224
   44phy    C13 1182   2.143   2.229   0.261  0.4796 -0.0208 -0.0264
   44phy     H3 1183   2.155   2.121   0.290 -2.4903  0.1920  2.4711
   44phy    O33 1184   2.230   2.231   0.151 -0.3768  0.1355 -0.4922
   44phy    H1B 1185   2.272   2.147   0.141 -0.5736 -0.2654  1.5742
   44phy    C12 1186   2.220   2.253   0.406  0.5944 -0.1445 -0.2010
   44phy    O11 1187   2.276   2.379   0.421  0.2167  0.0289  0.3427
   44phy    H1A 1188   2.214   2.436   0.461  0.6351  0.2379  0.7179
   45phy    C35 1189   1.707   2.864   1.625  0.0760  0.8561  0.1590
   45phy    C33 1190   1.558   2.871   1.613  0.2756 -0.5220 -0.4495
   45phy    C34 1191   1.516   2.926   1.482  0.1828 -0.1662 -0.0762
   45phy    C32 1192   1.491   2.742   1.660 -0.3179 -0.4205 -0.3246
   45phy    C31 1193   1.373   2.763   1.751  0.0990 -0.0952  0.0266
   45phy    C30 1194   1.321   2.623   1.796  0.1496 -0.0278  0.2272
   45phy    C28 1195   1.188   2.634   1.879 -0.0224 -0.0439 -0.1319
   45phy    C29 1196   1.072   2.606   1.791 -0.0198 -0.1283  0.2268
   45phy    C27 1197   1.186   2.532   1.992  0.6151 -0.2871 -0.0909
   45phy    C26 1198   1.242   2.591   2.125 -0.1752  0.4872 -0.3584
   45phy    C25 1199   1.217   2.473   2.224 -0.5313  0.2164 -0.1566
   45phy    C23 1200   1.273   2.497   2.370  0.4220 -0.1640  0.6348
   45phy    C24 1201   1.159   2.507   2.473  0.5121 -0.0616 -0.5316
   45phy    C22 1202   1.385   2.403   2.416 -0.1536  0.0309  0.2994
   45phy    C21 1203   1.482   2.451   2.523 -0.5094 -0.6281 -0.2910
   45phy    C20 1204   1.554   2.333   2.590 -0.5432  0.0656  0.7353
   45phy    C18 1205   1.648   2.355   2.717 -0.0521  1.3064  0.1580
   45phy    O01 1206   1.593   2.426   2.828 -0.3598  0.3059  0.8465
   45phy    H01 1207   1.568   2.514   2.806  1.7367  1.3735  2.3148
   45phy    C19 1208   1.656   2.203   2.761  0.0844  0.1356  0.1586
   45phy    C13 1209   1.791   2.416   2.687 -0.3782 -0.5352 -0.2070
   45phy     H3 1210   1.837   2.362   2.600 -0.7442  0.7905 -1.2391
   45phy    O33 1211   1.888   2.392   2.783 -0.4928 -0.0846 -0.2594
   45phy    H1B 1212   1.863   2.440   2.860 -1.0645  1.8488 -1.5841
   45phy    C12 1213   1.804   2.566   2.656  0.3281 -0.1272 -0.0641
   45phy    O11 1214   1.780   2.644   2.766  0.7965  0.5535 -0.1942
   45phy    H1A 1215   1.705   2.698   2.753 -0.7303 -1.2468  0.6464
   46phy    C35 1216   2.820   3.145   2.056  0.4871 -1.0133 -0.3891
   46phy    C33 1217   2.691   3.104   1.994  0.5461  0.4056  0.0087
   46phy    C34 1218   2.723   2.960   1.944  0.0395 -0.2052 -0.0725
   46phy    C32 1219   2.589   3.085   2.104 -0.0412  0.4449 -0.1540
   46phy    C31 1220   2.437   3.085   2.066  0.0893  0.7566  0.3926
   46phy    C30 1221   2.355   3.036   2.186 -0.6112  0.0947  0.0030
   46phy    C28 1222   2.204   3.054   2.167 -0.6042  0.0739  0.1969
   46phy    C29 1223   2.143   2.944   2.080  0.3456 -0.3646 -0.0295
   46phy    C27 1224   2.129   3.056   2.302  0.3154 -0.3391  0.0146
   46phy    C26 1225   1.984   3.111   2.319  0.2150 -0.5131  0.5575
   46phy    C25 1226   1.954   3.090   2.467 -0.0995 -0.1459  0.4357
   46phy    C23 1227   1.810   3.108   2.511 -0.0566 -0.1272  0.4231
   46phy    C24 1228   1.735   2.981   2.530  0.0463 -0.3466 -0.0484
   46phy    C22 1229   1.828   3.183   2.643  0.4292  0.0882 -0.1128
   46phy    C21 1230   1.708   3.261   2.688 -0.5446 -0.5471  0.3749
   46phy    C20 1231   1.747   3.345   2.817  0.3158  0.4077  0.1560
   46phy    C18 1232   1.655   3.451   2.887 -0.4603 -0.5596 -0.1374
   46phy    O01 1233   1.517   3.403   2.888  0.3875 -0.6262  0.1646
   46phy    H01 1234   1.464   3.481   2.891 -0.5386 -1.2403  0.1002
   46phy    C19 1235   1.714   3.448   3.031  0.2595  0.3673  0.4063
   46phy    C13 1236   1.657   3.598   2.809  0.1512 -0.1088 -0.0993
   46phy     H3 1237   1.656   3.582   2.698 -1.5084 -0.3885 -0.0781
   46phy    O33 1238   1.781   3.671   2.817  0.0503 -0.5189  0.2893
   46phy    H1B 1239   1.771   3.754   2.773  0.7945  0.3865  1.7379
   46phy    C12 1240   1.544   3.696   2.845  0.4178 -0.2523 -0.6019
   46phy    O11 1241   1.424   3.632   2.844  0.4092  0.1443  0.2517
   46phy    H1A 1242   1.352   3.689   2.865 -1.1283 -0.9211 -1.7916
   47phy    C35 1243   0.785   2.380   1.506  0.3687 -0.2293  0.1474
   47phy    C33 1244   0.676   2.456   1.582  0.2783 -0.1815 -0.3542
   47phy    C34 1245   0.698   2.451   1.734  0.5652  0.2370 -0.1067
   47phy    C32 1246   0.677   2.604   1.538 -0.3040  0.3066 -0.2451
   47phy    C31 1247   0.541   2.674   1.526  0.0315 -0.6016  0.5236
   47phy    C30 1248   0.547   2.816   1.457 -0.2166 -0.3736 -0.0433
   47phy    C28 1249   0.421   2.896   1.487  0.2409 -0.0370 -0.8280
   47phy    C29 1250   0.463   2.997   1.590 -0.8647  0.3373 -0.0742
   47phy    C27 1251   0.365   2.959   1.357 -0.3278  0.1820  0.0666
   47phy    C26 1252   0.224   2.915   1.314  0.6872 -0.3542  0.0781
   47phy    C25 1253   0.188   2.959   1.170  0.1309  0.5417 -0.0318
   47phy    C23 1254   0.049   2.920   1.122  0.6201  0.2283  0.2119
   47phy    C24 1255  -0.071   3.004   1.179  0.4443 -0.1632 -0.1820
   47phy    C22 1256   0.057   2.950   0.976 -0.7220  0.1759  0.1523
   47phy    C21 1257  -0.024   2.867   0.875 -1.2879  0.2397 -0.2479
   47phy    C20 1258   0.018   2.885   0.731  0.0276  0.0300 -0.1701
   47phy    C18 1259  -0.069   2.809   0.624 -0.2932  0.0770  0.6458
   47phy    O01 1260  -0.073   2.664   0.663 -0.0546 -0.2997 -0.5267
   47phy    H01 1261   0.004   2.647   0.715 -0.2982 -1.2724 -0.4610
   47phy    C19 1262   0.014   2.822   0.496 -0.0920 -0.1099  0.2100
   47phy    C13 1263  -0.221   2.869   0.601  0.0501 -0.1383  0.7347
   47phy     H3 1264  -0.256   2.875   0.707 -1.4574 -1.7864  0.3885
   47phy    O33 1265  -0.239   3.006   0.570  0.0579 -0.1964 -0.2572
   47phy    H1B 1266  -0.329   3.026   0.556  0.5901  1.2028 -2.1330
   47phy    C12 1267  -0.348   2.773   0.582 -0.7367 -0.6175  0.2361
   47phy    O11 1268  -0.316   2.638   0.596 -0.0324  0.1263 -0.6597
   47phy    H1A 1269  -0.273   2.626   0.679 -1.8236  0.0998  0.2970
   48phy    C35 1270   1.452   3.200   2.370  0.0906 -0.5877 -0.4009
   48phy    C33 1271   1.416   3.155   2.225 -0.1610 -0.1944 -0.2713
   48phy    C34 1272   1.346   3.262   2.150 -0.0661  0.2231  0.0897
   48phy    C32 1273   1.548   3.110   2.154  0.5284 -0.1252 -0.5148
   48phy    C31 1274   1.566   2.957   2.150  0.4871  0.6208 -0.0014
   48phy    C30 1275   1.703   2.913   2.096  0.7700  0.0400 -0.2020
   48phy    C28 1276   1.719   2.763   2.121 -0.1791 -0.0462 -0.0887
   48phy    C29 1277   1.710   2.679   1.992  0.0227  0.6096 -0.4040
   48phy    C27 1278   1.857   2.742   2.194  0.1687 -0.3703  0.3416
   48phy    C26 1279   1.912   2.612   2.246  0.6948 -0.0366  0.3138
   48phy    C25 1280   2.054   2.632   2.305 -0.4717  0.0270 -0.1128
   48phy    C23 1281   2.134   2.494   2.315 -0.4813  0.6592 -0.1078
   48phy    C24 1282   2.198   2.434   2.190  0.1373  0.4400 -0.0159
   48phy    C22 1283   2.250   2.498   2.413 -0.2016 -0.1533 -0.0650
   48phy    C21 1284   2.229   2.416   2.541  0.0214 -0.5392 -0.5688
   48phy    C20 1285   2.327   2.452   2.654  0.0829 -0.3895  0.0273
   48phy    C18 1286   2.312   2.410   2.803 -0.4730 -0.9219  0.1985
   48phy    O01 1287   2.280   2.273   2.803  0.8117  0.1316  0.2113
   48phy    H01 1288   2.335   2.223   2.860  2.7624 -0.9764 -2.4159
   48phy    C19 1289   2.458   2.415   2.852 -0.0710  0.1685  0.3488
   48phy    C13 1290   2.197   2.491   2.891 -0.0473  0.6262 -0.0878
   48phy     H3 1291   2.109   2.511   2.824 -0.1901  1.7220  0.3977
   48phy    O33 1292   2.241   2.627   2.918  0.2513 -0.1587 -0.0551
   48phy    H1B 1293   2.171   2.684   2.896 -0.4621 -0.0204  2.3560
   48phy    C12 1294   2.129   2.427   3.018  0.2923 -0.6452 -0.4136
   48phy    O11 1295   2.002   2.470   3.051 -0.0720 -0.6278  0.3478
   48phy    H1A 1296   1.945   2.396   3.061 -2.5307  0.9388 -0.9765
   49phy    C35 1297   1.068   2.037   1.849 -0.2649  0.3358  0.1348
   49phy    C33 1298   1.168   2.127   1.783 -0.0069 -0.3830 -0.5372
   49phy    C34 1299   1.109   2.232   1.693 -0.2673 -0.5908  0.1731
   49phy    C32 1300   1.259   2.178   1.903 -0.1616 -0.1356 -0.0273
   49phy    C31 1301   1.406   2.183   1.874 -0.6710  0.8231 -0.3135
   49phy    C30 1302   1.486   2.240   1.991  0.5026 -0.0177  0.1249
   49phy    C28 1303   1.638   2.236   1.981  0.3184 -0.2151  0.1838
   49phy    C29 1304   1.687   2.349   1.888 -0.1174 -0.4411  0.0887
   49phy    C27 1305   1.715   2.242   2.118  0.0196  0.4554  0.4307
   49phy    C26 1306   1.742   2.107   2.184  0.2899 -0.5464 -0.2700
   49phy    C25 1307   1.801   2.126   2.323 -0.4818 -0.4383  0.0481
   49phy    C23 1308   1.876   2.005   2.391  0.6289 -1.0661  0.0141
   49phy    C24 1309   2.017   2.048   2.434 -0.0180  0.0550  0.3167
   49phy    C22 1310   1.790   1.957   2.506  0.3479  0.4120  0.1802
   49phy    C21 1311   1.786   1.805   2.533 -0.2586 -0.5168 -0.4999
   49phy    C20 1312   1.655   1.773   2.609 -0.7015  0.4514  0.2077
   49phy    C18 1313   1.621   1.625   2.661 -0.4030 -0.5568  0.5184
   49phy    O01 1314   1.727   1.578   2.745 -0.4451 -0.0063 -0.1382
   49phy    H01 1315   1.802   1.566   2.690 -1.2983  0.0671 -1.3711
   49phy    C19 1316   1.508   1.654   2.764 -0.1067 -0.0365 -0.1426
   49phy    C13 1317   1.574   1.516   2.547  0.3682 -0.1725 -0.7435
   49phy     H3 1318   1.479   1.549   2.498  1.5270  1.2968 -2.1114
   49phy    O33 1319   1.536   1.394   2.608  0.7210 -0.1346 -0.2076
   49phy    H1B 1320   1.605   1.366   2.664  0.5502 -2.2170 -0.9675
   49phy    C12 1321   1.677   1.457   2.433  0.4591 -0.3769  0.1609
   49phy    O11 1322   1.795   1.403   2.486 -0.1670 -0.3336  0.4182
   49phy    H1A 1323   1.855   1.472   2.509  1.0467 -0.4231 -2.1106
   50phy    C35 1324   0.828   1.828   0.697  0.4467 -0.9138 -0.4479
   50phy    C33 1325   0.721   1.941   0.686 -0.8017  0.0606  0.2000
   50phy    C34 1326   0.584   1.879   0.662  0.1396  0.2606 -0.4128
   50phy    C32 1327   0.748   2.022   0.817 -0.1109 -0.1539 -0.4976
   50phy    C31 1328   0.726   2.172   0.801  0.0004  0.2022 -0.2478
   50phy    C30 1329   0.779   2.252   0.921 -0.3112 -0.3249  0.2398
   50phy    C28 1330   0.765   2.402   0.902  0.0635  0.5129  0.3539
   50phy    C29 1331   0.723   2.466   1.034  0.0582 -0.3249 -0.5235
   50phy    C27 1332   0.899   2.464   0.856  0.5875  0.0069 -0.2267
   50phy    C26 1333   0.883   2.575   0.752 -0.5030 -0.1778  0.2974
   50phy    C25 1334   1.016   2.608   0.692  0.1645  0.3455  0.2792
   50phy    C23 1335   1.039   2.750   0.631  0.5631 -0.9149 -0.1504
   50phy    C24 1336   1.097   2.848   0.735  0.1796 -0.0064  0.1098
   50phy    C22 1337   1.148   2.757   0.524  0.4730 -0.1036 -0.3074
   50phy    C21 1338   1.091   2.711   0.385 -0.0829  0.2658  0.0130
   50phy    C20 1339   1.203   2.690   0.284  0.5325 -0.2262 -0.3124
   50phy    C18 1340   1.180   2.622   0.143  0.2853  0.2454 -0.2359
   50phy    O01 1341   1.143   2.483   0.152 -0.3551  0.0320 -0.2487
   50phy    H01 1342   1.201   2.438   0.211 -0.3718  0.9802  0.5147
   50phy    C19 1343   1.323   2.617   0.080  0.3639 -0.3043 -0.3368
   50phy    C13 1344   1.077   2.701   0.043  0.0882 -0.5675  0.8074
   50phy     H3 1345   0.981   2.698   0.100  0.0235  0.5033  0.7621
   50phy    O33 1346   1.093   2.842   0.039 -0.2402  0.6420  0.1427
   50phy    H1B 1347   1.160   2.865  -0.023 -0.6885  0.8817 -0.2610
   50phy    C12 1348   1.010   2.650  -0.090 -0.1088  0.0085  0.3285
   50phy    O11 1349   0.989   2.511  -0.094  0.4051  0.2937  0.0908
   50phy    H1A 1350   0.924   2.494  -0.029  0.0552  1.4921  0.0858
   51phy    C35 1351   1.643   1.667   1.415  0.3290  0.3182 -0.7413
   51phy    C33 1352   1.518   1.751   1.415 -1.0008 -0.4370  0.0054
   51phy    C34 1353   1.431   1.696   1.518  0.4667 -0.2708 -0.0993
   51phy    C32 1354   1.564   1.895   1.435 -0.4368 -0.0834 -0.1059
   51phy    C31 1355   1.478   2.017   1.403  0.1396 -0.2873  0.0487
   51phy    C30 1356   1.559   2.144   1.419 -0.0650  0.6153  0.1498
   51phy    C28 1357   1.486   2.270   1.381  0.2940 -0.1897  0.0200
   51phy    C29 1358   1.536   2.372   1.479 -0.1145 -0.6084 -0.4889
   51phy    C27 1359   1.506   2.330   1.238  0.0912 -0.1101  0.3738
   51phy    C26 1360   1.408   2.277   1.131 -0.4565  0.1623  0.6929
   51phy    C25 1361   1.399   2.365   0.999 -0.0777  0.4311  0.4545
   51phy    C23 1362   1.342   2.290   0.877  0.0926  0.0431  0.3518
   51phy    C24 1363   1.190   2.247   0.866 -0.1542  0.3180 -0.4141
   51phy    C22 1364   1.386   2.374   0.753  0.3010 -0.4924 -0.6992
   51phy    C21 1365   1.425   2.303   0.624 -0.5399 -0.2391 -0.5066
   51phy    C20 1366   1.469   2.405   0.519  0.1864  0.2556 -0.1819
   51phy    C18 1367   1.544   2.361   0.385 -0.1897 -0.2033 -0.1965
   51phy    O01 1368   1.658   2.279   0.421  0.6271  0.2329  0.2784
   51phy    H01 1369   1.670   2.290   0.514 -1.4870  0.0509  0.6270
   51phy    C19 1370   1.601   2.500   0.327 -0.2947  0.5157 -0.4088
   51phy    C13 1371   1.449   2.283   0.282 -0.3175  0.3110  0.2347
   51phy     H3 1372   1.430   2.184   0.332 -1.9085 -0.6409 -2.0897
   51phy    O33 1373   1.311   2.320   0.270 -0.1892 -0.2475 -0.0221
   51phy    H1B 1374   1.266   2.239   0.258  0.2330 -0.7228  1.3512
   51phy    C12 1375   1.504   2.194   0.163 -0.0910  0.4127  0.2266
   51phy    O11 1376   1.519   2.257   0.042  0.1125  0.3593  0.2423
   51phy    H1A 1377   1.430   2.259   0.013 -0.6272  0.1584  2.3657
   52phy    C35 1378   1.285   0.941   0.806 -0.3345  0.5603 -0.7269
   52phy    C33 1379   1.381   0.935   0.917 -0.2691 -0.7187  0.0650
   52phy    C34 1380   1.334   0.844   1.039  0.4074 -0.2460  0.0708
   52phy    C32 1381   1.516   0.887   0.867 -0.0563 -0.7440  0.4369
   52phy    C31 1382   1.640   0.954   0.924 -0.3491  0.4597  0.8912
   52phy    C30 1383   1.768   0.894   0.850 -0.3483  0.5369 -0.1706
   52phy    C28 1384   1.895   0.945   0.923  0.7740  0.7224  0.4683
   52phy    C29 1385   1.954   0.837   1.002 -0.5212  0.7987  0.7367
   52phy    C27 1386   2.003   1.000   0.833  0.3339 -0.8762  0.3450
   52phy    C26 1387   1.972   1.131   0.754 -0.2721  0.0359 -0.1906
   52phy    C25 1388   2.086   1.145   0.650  0.3253 -0.3095 -0.1688
   52phy    C23 1389   2.066   1.251   0.533  0.0231 -0.1866  0.4636
   52phy    C24 1390   2.187   1.343   0.524 -0.3521  0.1685  0.0814
   52phy    C22 1391   2.039   1.172   0.398 -0.5883  0.0381  0.3045
   52phy    C21 1392   1.915   1.218   0.320 -0.0476  0.1719  0.5784
   52phy    C20 1393   1.930   1.173   0.176 -0.0801  0.1759  0.2619
   52phy    C18 1394   1.818   1.203   0.074  0.3423 -0.5722 -0.2908
   52phy    O01 1395   1.688   1.208   0.132  0.0556 -0.4698 -0.3340
   52phy    H01 1396   1.691   1.160   0.213  1.6378 -0.1480 -0.1680
   52phy    C19 1397   1.809   1.078  -0.018 -0.5480  0.1493 -0.1179
   52phy    C13 1398   1.840   1.344  -0.008 -0.3089  0.0798  0.5256
   52phy     H3 1399   1.843   1.421   0.073  1.0429  0.5153  0.0814
   52phy    O33 1400   1.971   1.368  -0.068 -0.2381  0.8766 -0.5252
   52phy    H1B 1401   1.983   1.340  -0.157 -0.8926  0.2013 -0.4136
   52phy    C12 1402   1.730   1.436  -0.068 -0.4132 -0.2609 -0.0154
   52phy    O11 1403   1.682   1.409  -0.196 -0.1397 -0.0160 -0.5166
   52phy    H1A 1404   1.714   1.476  -0.253  1.3510  0.1270  0.4345
   53phy    C35 1405   0.812   3.872   0.849 -0.0883  0.1848  0.5590
   53phy    C33 1406   0.815   3.742   0.927  0.1493  0.6383 -1.3851
   53phy    C34 1407   0.704   3.742   1.026  0.5429  0.3921  0.2777
   53phy    C32 1408   0.814   3.611   0.843  0.4563  0.2908  0.1595
   53phy    C31 1409   0.935   3.578   0.748 -0.5260 -0.2954 -0.7412
   53phy    C30 1410   0.918   3.464   0.658 -0.3430  0.3549 -0.3440
   53phy    C28 1411   1.049   3.392   0.609 -0.1026  0.5141  0.7153
   53phy    C29 1412   1.037   3.237   0.607  0.3274 -0.5056  0.3445
   53phy    C27 1413   1.106   3.434   0.468 -0.3011 -0.4272 -0.2487
   53phy    C26 1414   1.260   3.441   0.459  0.4245 -0.4360 -0.2283
   53phy    C25 1415   1.315   3.449   0.318  0.2400  0.6784  0.4734
   53phy    C23 1416   1.466   3.466   0.312 -0.2258  0.1944  0.6461
   53phy    C24 1417   1.546   3.343   0.276  0.3551  0.4146 -0.0988
   53phy    C22 1418   1.502   3.574   0.212 -0.5614 -0.0484 -0.0673
   53phy    C21 1419   1.615   3.672   0.242  0.3397  0.5088  0.6044
   53phy    C20 1420   1.627   3.758   0.116 -0.4858  0.0236  0.2528
   53phy    C18 1421   1.733   3.870   0.108  0.4225 -0.4302  0.2216
   53phy    O01 1422   1.697   3.965   0.213  0.3761  0.0871  0.1594
   53phy    H01 1423   1.613   3.952   0.253  1.2880 -1.8116  1.6093
   53phy    C19 1424   1.715   3.927  -0.033  0.1422  0.2864 -0.0045
   53phy    C13 1425   1.885   3.820   0.125  0.5622 -0.5092  0.6310
   53phy     H3 1426   1.896   3.808   0.236  0.0710 -0.1939  0.7165
   53phy    O33 1427   1.919   3.685   0.081  0.2396 -0.1268 -0.2239
   53phy    H1B 1428   1.955   3.680  -0.005  1.2927 -0.7705  0.2368
   53phy    C12 1429   2.016   3.909   0.136  0.1247  0.5086 -0.9020
   53phy    O11 1430   1.997   4.046   0.159 -0.5245 -0.4783 -0.5653
   53phy    H1A 1431   1.909   4.066   0.187  0.7827  3.3017  1.6773
   54phy    C35 1432   3.682   3.036   1.564  0.8914  0.1360 -0.3516
   54phy    C33 1433   3.612   2.898   1.544 -0.7001  0.2480 -0.4730
   54phy    C34 1434   3.627   2.822   1.668  0.3479 -0.0696  0.1937
   54phy    C32 1435   3.459   2.925   1.519 -0.0365 -0.1505 -0.0583
   54phy    C31 1436   3.428   2.920   1.368 -0.7003 -0.0019 -0.3209
   54phy    C30 1437   3.273   2.935   1.341  0.1081 -0.0602  0.3093
   54phy    C28 1438   3.204   2.803   1.284 -0.2010 -0.5667 -0.3130
   54phy    C29 1439   3.144   2.709   1.390 -0.1259 -0.1490  0.3243
   54phy    C27 1440   3.080   2.848   1.199 -0.2770  0.0032  0.2622
   54phy    C26 1441   3.058   2.769   1.065  0.1326  0.0714 -0.6099
   54phy    C25 1442   2.928   2.810   1.006 -0.0459 -0.2824  0.6665
   54phy    C23 1443   2.894   2.752   0.867 -0.0033 -0.0872  0.1468
   54phy    C24 1444   2.853   2.605   0.873 -0.3771  0.2037 -0.0077
   54phy    C22 1445   2.783   2.846   0.806  0.6477 -0.3189 -0.8558
   54phy    C21 1446   2.778   2.868   0.653  0.1408 -0.6407 -0.0013
   54phy    C20 1447   2.663   2.961   0.607  0.4343  0.2770  0.6181
   54phy    C18 1448   2.650   3.004   0.456  0.2335 -0.4416 -0.5831
   54phy    O01 1449   2.773   3.065   0.412 -0.5934  0.0921 -0.4997
   54phy    H01 1450   2.848   3.013   0.436 -0.8157  0.3219  0.7850
   54phy    C19 1451   2.550   3.122   0.464 -0.1604 -0.7501 -0.0576
   54phy    C13 1452   2.593   2.893   0.354 -0.0170  0.2497 -0.8819
   54phy     H3 1453   2.669   2.811   0.367 -0.7176 -0.2867  0.0012
   54phy    O33 1454   2.477   2.809   0.389  0.1407 -0.3547  0.2458
   54phy    H1B 1455   2.495   2.720   0.366 -0.5406 -0.9675  1.8951
   54phy    C12 1456   2.636   2.877   0.202  0.0758  0.3298 -0.6460
   54phy    O11 1457   2.537   2.902   0.109 -0.0269  0.2747 -0.4900
   54phy    H1A 1458   2.523   2.825   0.058  1.9233 -0.6091  0.1769
   55phy    C35 1459   0.413   4.255   1.735  0.3497 -0.1028  0.0419
   55phy    C33 1460   0.354   4.125   1.686  0.5805  0.2267  0.0876
   55phy    C34 1461   0.441   4.001   1.725 -0.0779 -0.2084 -1.0495
   55phy    C32 1462   0.203   4.119   1.719  0.0043 -0.6706 -0.2392
   55phy    C31 1463   0.122   4.030   1.631 -0.2964  0.6621 -0.2569
   55phy    C30 1464  -0.030   4.026   1.650 -0.0515  0.1559  0.6522
   55phy    C28 1465  -0.098   3.947   1.535 -0.6379 -0.0336  1.3532
   55phy    C29 1466  -0.158   3.815   1.575 -0.0232  0.2850 -0.0650
   55phy    C27 1467  -0.200   4.034   1.461  0.2590 -0.2209  0.1480
   55phy    C26 1468  -0.220   4.005   1.306 -0.7026 -0.5029  0.3391
   55phy    C25 1469  -0.317   4.107   1.248  0.3079 -0.2210  0.0072
   55phy    C23 1470  -0.356   4.092   1.102  0.5017 -0.0744  0.5762
   55phy    C24 1471  -0.509   4.074   1.081  0.2131  0.5436  0.0782
   55phy    C22 1472  -0.312   4.223   1.029  0.3576 -0.0830  0.1851
   55phy    C21 1473  -0.276   4.213   0.874  0.1452  0.2571 -0.2698
   55phy    C20 1474  -0.182   4.319   0.817 -0.1245  0.4235 -0.5099
   55phy    C18 1475  -0.187   4.355   0.659 -0.0656 -0.6729  0.5389
   55phy    O01 1476  -0.164   4.237   0.585 -0.4019  0.2900  0.6307
   55phy    H01 1477  -0.246   4.197   0.562  0.8143 -2.2168  0.3931
   55phy    C19 1478  -0.055   4.428   0.631  0.2311  0.2589  0.2315
   55phy    C13 1479  -0.323   4.430   0.610  0.3413  0.9809 -0.1529
   55phy     H3 1480  -0.403   4.360   0.643  1.2881 -0.5889 -1.0464
   55phy    O33 1481  -0.365   4.543   0.676 -0.1716 -0.1656 -0.2370
   55phy    H1B 1482  -0.335   4.622   0.635  0.4146 -0.0077  0.4709
   55phy    C12 1483  -0.388   4.428   0.467  0.1341 -0.2984 -0.8448
   55phy    O11 1484  -0.339   4.526   0.378 -0.1535 -0.0654  0.6366
   55phy    H1A 1485  -0.349   4.610   0.418  4.5246  0.2698  1.7174
   56phy    C35 1486   3.316   2.839   2.426  0.0008 -0.1529 -0.5504
   56phy    C33 1487   3.200   2.876   2.331 -0.1306 -0.5197 -0.1914
   56phy    C34 1488   3.242   2.969   2.218 -0.1541  0.6960  0.0009
   56phy    C32 1489   3.102   2.757   2.307  0.0814 -0.2140 -0.6188
   56phy    C31 1490   2.960   2.799   2.285 -0.2367 -0.0370  0.6938
   56phy    C30 1491   2.860   2.683   2.282  0.9392 -0.0845  0.9202
   56phy    C28 1492   2.710   2.718   2.271  0.1853 -0.5156  0.7187
   56phy    C29 1493   2.636   2.605   2.207 -0.3995  0.0937 -0.1135
   56phy    C27 1494   2.666   2.725   2.417 -0.4216  0.1731  0.3728
   56phy    C26 1495   2.542   2.812   2.450 -0.0602  0.1680 -0.0490
   56phy    C25 1496   2.505   2.815   2.601  0.1067  0.0557 -0.1604
   56phy    C23 1497   2.379   2.899   2.635 -0.7140 -0.4106  1.2002
   56phy    C24 1498   2.247   2.830   2.588 -0.0226 -0.4502 -0.0386
   56phy    C22 1499   2.365   2.918   2.784  0.2420  0.0862  0.3013
   56phy    C21 1500   2.394   3.050   2.850 -0.1789 -0.1903  0.2180
   56phy    C20 1501   2.372   3.060   3.000 -0.1865 -0.8921 -0.3659
   56phy    C18 1502   2.411   3.195   3.075 -0.4286  0.4787  0.5391
   56phy    O01 1503   2.332   3.301   3.008  0.1510 -0.1585  0.2191
   56phy    H01 1504   2.242   3.275   3.000 -0.8039  2.2908  1.8751
   56phy    C19 1505   2.344   3.175   3.207 -0.6433 -0.0438  0.5838
   56phy    C13 1506   2.574   3.220   3.068 -0.8534  0.2950 -0.3602
   56phy     H3 1507   2.619   3.202   2.967  0.9393  2.5824 -0.0476
   56phy    O33 1508   2.642   3.133   3.149  0.5531  0.0932 -0.0924
   56phy    H1B 1509   2.604   3.049   3.131  0.4625  0.3302 -1.0538
   56phy    C12 1510   2.623   3.367   3.088 -0.0001 -0.7595 -0.0880
   56phy    O11 1511   2.560   3.473   3.019 -0.3661 -0.2730 -0.1361
   56phy    H1A 1512   2.481   3.435   2.988  0.2557 -2.2307  0.4849
   57phy    C35 1513   1.264   3.336   1.030  0.1029  0.3991 -0.3574
   57phy    C33 1514   1.188   3.233   1.112  0.9904  0.1881 -0.5049
   57phy    C34 1515   1.291   3.136   1.170  0.1962 -0.1729  0.0759
   57phy    C32 1516   1.107   3.298   1.224 -0.5516  0.9241 -0.9482
   57phy    C31 1517   0.969   3.235   1.257 -0.4465 -0.3197 -0.0110
   57phy    C30 1518   0.882   3.313   1.359 -0.1026 -0.5442  0.6696
   57phy    C28 1519   0.752   3.244   1.393 -0.3736  0.3061 -0.1289
   57phy    C29 1520   0.744   3.231   1.543  0.3554 -0.0566 -0.2575
   57phy    C27 1521   0.624   3.317   1.346  0.3106  0.6400  0.1522
   57phy    C26 1522   0.581   3.308   1.201  0.4177  0.1777  0.3604
   57phy    C25 1523   0.442   3.350   1.159 -0.5634  0.1592 -0.1452
   57phy    C23 1524   0.418   3.323   1.012  0.3417  0.7327  0.2958
   57phy    C24 1525   0.280   3.265   0.985 -0.5972 -0.0497 -0.3859
   57phy    C22 1526   0.441   3.454   0.929  0.4067 -0.0959  0.2154
   57phy    C21 1527   0.487   3.442   0.786 -0.2020  0.8018  0.5627
   57phy    C20 1528   0.482   3.580   0.724 -0.0778  0.6371 -0.5424
   57phy    C18 1529   0.484   3.596   0.570  0.5446  0.3035 -0.7531
   57phy    O01 1530   0.582   3.506   0.514  0.7060  0.5049  0.0705
   57phy    H01 1531   0.653   3.509   0.575 -0.2586  1.7943  1.2065
   57phy    C19 1532   0.533   3.739   0.541  0.3700 -0.3309 -0.0569
   57phy    C13 1533   0.341   3.573   0.495  0.3169 -0.1348  0.0798
   57phy     H3 1534   0.307   3.471   0.527 -0.7509 -0.3903 -1.7008
   57phy    O33 1535   0.220   3.635   0.529 -0.2668 -0.4632 -0.3990
   57phy    H1B 1536   0.216   3.718   0.485  0.0901 -0.4286 -0.3708
   57phy    C12 1537   0.347   3.515   0.348  0.1832  0.0136  0.2390
   57phy    O11 1538   0.336   3.620   0.250  0.0600  0.1286  0.0969
   57phy    H1A 1539   0.351   3.577   0.168  1.1456  0.2159  0.2355
   58phy    C35 1540   1.032   3.010   1.812  0.1980  0.2068 -0.1305
   58phy    C33 1541   1.089   3.147   1.807  0.4330 -0.0859  0.3649
   58phy    C34 1542   1.124   3.159   1.660 -0.1169  0.2837 -0.1572
   58phy    C32 1543   0.991   3.250   1.867  0.0711  0.1715 -0.3150
   58phy    C31 1544   1.062   3.364   1.932 -0.2350  0.3304 -0.4092
   58phy    C30 1545   0.966   3.476   1.983 -0.4441  0.3065  0.8240
   58phy    C28 1546   1.043   3.594   2.047 -0.2141 -0.0799  0.2594
   58phy    C29 1547   0.995   3.728   1.980  0.5493  0.1139 -0.7166
   58phy    C27 1548   1.019   3.608   2.193 -0.0205 -0.1085 -0.2887
   58phy    C26 1549   1.143   3.564   2.266 -0.5417  0.1313  0.4389
   58phy    C25 1550   1.134   3.568   2.413 -0.7865 -0.2969  0.3135
   58phy    C23 1551   1.257   3.516   2.495  0.3599 -0.3230 -0.1637
   58phy    C24 1552   1.375   3.613   2.495 -0.0082  0.2839 -0.0960
   58phy    C22 1553   1.209   3.471   2.637  0.2795  0.3603  0.9260
   58phy    C21 1554   1.251   3.329   2.681  0.3066 -0.2832  0.3366
   58phy    C20 1555   1.223   3.298   2.831 -0.1500 -0.6770  0.5418
   58phy    C18 1556   1.295   3.176   2.897  0.1281 -0.4737 -0.4077
   58phy    O01 1557   1.442   3.176   2.880 -0.7428  0.2383 -0.4473
   58phy    H01 1558   1.468   3.265   2.887  1.2368 -0.3958  1.1526
   58phy    C19 1559   1.278   3.222   3.044  0.0645  0.0468  0.1219
   58phy    C13 1560   1.236   3.022   2.873 -0.4501 -0.3917 -0.4703
   58phy     H3 1561   1.124   3.023   2.866 -0.5157 -0.5264  0.5055
   58phy    O33 1562   1.254   2.927   2.975  0.3273 -0.1587  0.4621
   58phy    H1B 1563   1.347   2.913   2.982  0.3848 -0.1800 -0.2750
   58phy    C12 1564   1.282   2.955   2.736  0.2229 -1.1050 -0.2232
   58phy    O11 1565   1.413   2.920   2.730  0.3469 -0.5016 -0.3578
   58phy    H1A 1566   1.464   2.992   2.763 -1.5507 -0.4514  2.7607
   59phy    C35 1567   1.792   2.084   0.658 -1.0359  0.3374  0.7052
   59phy    C33 1568   1.799   2.184   0.771  0.6249 -0.3684 -0.3506
   59phy    C34 1569   1.861   2.132   0.900 -0.3150 -0.4468  0.1275
   59phy    C32 1570   1.863   2.315   0.718  0.4989 -0.3715  0.0696
   59phy    C31 1571   1.788   2.441   0.771 -0.1717 -0.5570  0.3499
   59phy    C30 1572   1.849   2.578   0.740 -0.7809 -0.2856 -0.3182
   59phy    C28 1573   1.744   2.682   0.780  0.2196  0.0316 -0.7368
   59phy    C29 1574   1.796   2.742   0.908 -0.0141 -0.0287 -0.8079
   59phy    C27 1575   1.733   2.798   0.681  0.0895  0.0190 -0.5835
   59phy    C26 1576   1.616   2.778   0.579  0.3181  0.3627  0.1695
   59phy    C25 1577   1.584   2.913   0.516  0.0702 -0.4170  0.1313
   59phy    C23 1578   1.566   2.914   0.359  0.1915 -0.4438  0.3007
   59phy    C24 1579   1.442   2.992   0.310 -0.1597  0.9529  0.0069
   59phy    C22 1580   1.698   2.958   0.299 -0.2716 -0.2623  0.1305
   59phy    C21 1581   1.738   2.885   0.176 -0.2031 -0.5281  0.3421
   59phy    C20 1582   1.888   2.903   0.148  0.0809 -0.1079  0.2081
   59phy    C18 1583   1.952   2.834   0.022  0.0403 -0.0018 -0.3705
   59phy    O01 1584   1.905   2.693   0.021 -0.1468  0.1287  0.2629
   59phy    H01 1585   1.974   2.638  -0.011 -1.4842 -1.8602  0.6038
   59phy    C19 1586   2.097   2.841   0.072  0.2176  0.9457 -0.1369
   59phy    C13 1587   1.919   2.910  -0.118  0.0930 -0.3844  0.0790
   59phy     H3 1588   1.815   2.877  -0.143 -0.4201  0.9754  0.3035
   59phy    O33 1589   1.887   3.052  -0.126 -0.0761  0.0760  0.2074
   59phy    H1B 1590   1.967   3.097  -0.106  0.6518 -0.2518 -1.7435
   59phy    C12 1591   1.971   2.879  -0.260  0.1400  0.5860 -0.1210
   59phy    O11 1592   2.009   2.746  -0.282 -0.5957 -0.3122 -0.3409
   59phy    H1A 1593   1.937   2.692  -0.308  0.7055 -2.0958 -0.4390
   60phy    C35 1594   0.076   0.399   1.544 -0.4412  0.5196 -0.2721
   60phy    C33 1595  -0.024   0.287   1.513 -0.1029  0.1526 -0.3163
   60phy    C34 1596  -0.124   0.275   1.631  0.0549 -0.1086 -0.0668
   60phy    C32 1597  -0.083   0.300   1.369  0.0282 -0.1728 -0.0585
   60phy    C31 1598  -0.147   0.176   1.306 -0.0831 -0.0439 -0.2302
   60phy    C30 1599  -0.207   0.215   1.165 -0.5863  0.2018  0.1764
   60phy    C28 1600  -0.227   0.091   1.073  0.0621 -0.5149 -0.7639
   60phy    C29 1601  -0.371   0.047   1.095  0.2878  0.2835 -0.1022
   60phy    C27 1602  -0.200   0.109   0.924  0.2858 -0.1278 -0.5282
   60phy    C26 1603  -0.060   0.059   0.871  0.3977 -0.1722  0.9120
   60phy    C25 1604  -0.010   0.144   0.752 -0.7132  0.6565 -0.0510
   60phy    C23 1605   0.117   0.093   0.672  0.2825  0.1644 -0.3588
   60phy    C24 1606   0.084   0.087   0.523  0.2133  0.5086  0.1832
   60phy    C22 1607   0.242   0.179   0.699  0.0986 -0.0803  0.4638
   60phy    C21 1608   0.373   0.101   0.671 -0.0638  0.0850  0.4225
   60phy    C20 1609   0.493   0.196   0.680 -0.3617 -0.2665 -0.1897
   60phy    C18 1610   0.644   0.167   0.639  0.1365 -0.3738 -0.2049
   60phy    O01 1611   0.681   0.035   0.684  0.9105 -0.4454  0.2716
   60phy    H01 1612   0.659   0.020   0.774  1.5175  0.5933  0.6118
   60phy    C19 1613   0.730   0.262   0.728  0.2148  0.3299  0.1018
   60phy    C13 1614   0.672   0.173   0.482  0.1616 -0.2375 -0.4616
   60phy     H3 1615   0.619   0.081   0.445  1.9903 -1.5977  0.1411
   60phy    O33 1616   0.605   0.272   0.403 -0.3581 -0.3819 -0.2703
   60phy    H1B 1617   0.674   0.334   0.395  0.7263 -1.6261 -0.9071
   60phy    C12 1618   0.793   0.117   0.405 -0.0197  0.3461  0.7589
   60phy    O11 1619   0.914   0.188   0.380 -0.1131  0.0329 -0.2092
   60phy    H1A 1620   0.978   0.154   0.440 -1.2144  0.3228  1.1589
   61phy    C35 1621   0.307   4.940   2.250 -0.2575 -0.0908  0.3734
   61phy    C33 1622   0.379   4.938   2.116  0.0536  0.0555 -0.0352
   61phy    C34 1623   0.292   4.935   1.994 -0.4523  0.1423 -0.4041
   61phy    C32 1624   0.479   5.049   2.118 -0.1580 -0.1902  0.0699
   61phy    C31 1625   0.614   4.992   2.086  0.2182 -0.3352  0.4716
   61phy    C30 1626   0.720   5.103   2.068  0.0623  0.3443  0.1622
   61phy    C28 1627   0.864   5.043   2.050 -0.3065 -0.2176  0.3522
   61phy    C29 1628   0.916   5.067   1.906 -0.3479 -0.1277 -0.3263
   61phy    C27 1629   0.969   5.101   2.152  0.5026 -0.1682 -0.1346
   61phy    C26 1630   1.050   4.996   2.222 -0.3402  0.5366  0.3160
   61phy    C25 1631   1.108   5.049   2.355  0.0342 -0.0398 -0.1547
   61phy    C23 1632   1.204   4.954   2.436 -0.5556  0.6639  0.4203
   61phy    C24 1633   1.318   5.038   2.497  0.0559  0.5272 -0.1487
   61phy    C22 1634   1.127   4.873   2.539 -0.3773  0.5676  0.0384
   61phy    C21 1635   1.188   4.753   2.608  0.4061  0.3721 -0.5599
   61phy    C20 1636   1.078   4.676   2.677  0.8463 -0.9483 -0.7246
   61phy    C18 1637   1.103   4.540   2.768  0.0561 -0.3243  0.2829
   61phy    O01 1638   1.239   4.543   2.816 -0.7488  0.2045 -0.3452
   61phy    H01 1639   1.266   4.631   2.838 -0.6924  0.3384 -0.9378
   61phy    C19 1640   1.005   4.539   2.886  0.8340  0.1658  0.2110
   61phy    C13 1641   1.102   4.412   2.674 -0.4464 -0.8473  0.5928
   61phy     H3 1642   1.010   4.417   2.610 -1.9297  0.0916  2.6881
   61phy    O33 1643   1.075   4.292   2.743 -0.5850  0.0848  0.0468
   61phy    H1B 1644   1.056   4.219   2.686  1.5723  0.0355 -0.6992
   61phy    C12 1645   1.226   4.373   2.584  0.0387 -0.1101  0.5079
   61phy    O11 1646   1.344   4.351   2.659  0.0462  0.0407  0.0382
   61phy    H1A 1647   1.350   4.435   2.700  3.4902  0.8829 -1.8710
   62phy    C35 1648   0.576   4.590   1.600  0.4514  0.5546 -0.1632
   62phy    C33 1649   0.561   4.711   1.695  0.4159 -0.3053  0.1512
   62phy    C34 1650   0.567   4.667   1.840  0.5494 -0.6208  0.8114
   62phy    C32 1651   0.667   4.820   1.677  0.3001  0.4428 -0.0122
   62phy    C31 1652   0.653   4.905   1.551 -0.4960  0.1145 -0.2596
   62phy    C30 1653   0.776   4.998   1.522 -0.6731 -0.3276  0.6427
   62phy    C28 1654   0.776   5.089   1.394  0.6462  0.5800 -0.4331
   62phy    C29 1655   0.768   5.238   1.432  0.1524  0.0858 -0.2797
   62phy    C27 1656   0.902   5.057   1.304 -0.2209  0.0884 -0.5791
   62phy    C26 1657   0.892   5.095   1.156  0.0299  0.2516 -0.6040
   62phy    C25 1658   1.014   5.041   1.085  0.3384 -0.7105 -0.1015
   62phy    C23 1659   1.012   5.073   0.933 -0.4012  0.1314  0.1470
   62phy    C24 1660   1.096   5.200   0.907  0.4857 -0.2814 -0.1124
   62phy    C22 1661   1.082   4.962   0.848 -0.1035  0.0995 -0.1225
   62phy    C21 1662   0.989   4.877   0.773  0.1426  0.1822 -0.4161
   62phy    C20 1663   1.052   4.766   0.691 -0.0428  0.4200 -0.2879
   62phy    C18 1664   0.964   4.719   0.566  1.2113 -0.2276  0.0264
   62phy    O01 1665   0.828   4.723   0.619  0.0838  0.2032  0.2126
   62phy    H01 1666   0.782   4.648   0.585  1.5636 -0.7670  0.2650
   62phy    C19 1667   1.023   4.581   0.539 -0.6405  1.0349 -0.8154
   62phy    C13 1668   0.968   4.812   0.441 -0.5770  0.0833  0.6067
   62phy     H3 1669   0.915   4.904   0.476 -1.8757 -1.3658  2.6762
   62phy    O33 1670   1.098   4.867   0.411 -0.1224  0.1490  0.8231
   62phy    H1B 1671   1.153   4.794   0.390 -1.8353 -1.0563  0.3054
   62phy    C12 1672   0.873   4.815   0.312 -0.9217 -0.1206 -0.2788
   62phy    O11 1673   0.739   4.797   0.345  0.0313 -0.2580 -0.7102
   62phy    H1A 1674   0.715   4.709   0.364 -1.3172  0.2131 -0.0822
   63phy    C35 1675   2.598   2.686   1.602 -0.0122  0.8461 -0.2136
   63phy    C33 1676   2.729   2.761   1.614 -0.3647  0.2313  0.5909
   63phy    C34 1677   2.846   2.660   1.606 -0.2263  0.1152  0.0711
   63phy    C32 1678   2.739   2.870   1.503  0.5834 -0.1007  0.0479
   63phy    C31 1679   2.839   2.978   1.544 -0.9183 -0.3220  0.1436
   63phy    C30 1680   2.872   3.078   1.430  0.2629 -0.3535  0.2156
   63phy    C28 1681   2.938   3.216   1.447  0.2297  0.0156  0.9207
   63phy    C29 1682   3.028   3.246   1.324 -0.4857 -0.4607  0.2382
   63phy    C27 1683   2.827   3.325   1.471 -0.5058  0.1216  0.0889
   63phy    C26 1684   2.830   3.369   1.618  0.3837 -0.1217 -0.6375
   63phy    C25 1685   2.717   3.467   1.638  0.2585 -0.1198  0.4365
   63phy    C23 1686   2.729   3.544   1.770 -0.4586 -0.0237 -0.1233
   63phy    C24 1687   2.804   3.677   1.756 -0.2120 -0.0978  0.1479
   63phy    C22 1688   2.585   3.583   1.818 -0.2922  0.5167 -0.2586
   63phy    C21 1689   2.564   3.596   1.966 -0.4265  0.5948 -0.1242
   63phy    C20 1690   2.419   3.623   1.997  0.5405 -0.3732 -1.1741
   63phy    C18 1691   2.375   3.660   2.150  0.3277 -0.1198  0.2780
   63phy    O01 1692   2.464   3.764   2.205  0.1167  0.2981 -0.2055
   63phy    H01 1693   2.507   3.813   2.138  2.7476 -3.9804 -2.1382
   63phy    C19 1694   2.233   3.728   2.131 -0.0590 -0.2810 -0.3391
   63phy    C13 1695   2.382   3.529   2.245 -0.0143 -0.0249 -0.7507
   63phy     H3 1696   2.483   3.481   2.233  0.4048  0.8628 -0.8416
   63phy    O33 1697   2.295   3.432   2.186  0.5179  0.6513  0.1077
   63phy    H1B 1698   2.321   3.399   2.102  0.9870  0.8963  0.1523
   63phy    C12 1699   2.346   3.529   2.397  0.1424  0.1136 -0.8141
   63phy    O11 1700   2.397   3.643   2.456  0.2099 -0.7797  0.3933
   63phy    H1A 1701   2.456   3.677   2.393  0.3101  0.0276  0.9075
   64phy    C35 1702   1.903   3.603   1.020 -0.1805  0.2436  0.1724
   64phy    C33 1703   1.798   3.643   1.124  0.1430 -0.1099  0.0782
   64phy    C34 1704   1.819   3.583   1.261 -0.7923 -0.2012  0.2963
   64phy    C32 1705   1.802   3.795   1.139 -0.1086 -0.4158 -0.5375
   64phy    C31 1706   1.675   3.863   1.077 -0.1860 -0.5464 -0.1499
   64phy    C30 1707   1.660   4.012   1.110  0.0395  0.5422 -0.1419
   64phy    C28 1708   1.543   4.086   1.046 -0.2364 -0.1605 -0.3366
   64phy    C29 1709   1.465   4.167   1.154 -0.0656 -0.3165  0.5621
   64phy    C27 1710   1.582   4.168   0.924  0.7576 -0.0109  0.6727
   64phy    C26 1711   1.486   4.177   0.803  0.2188  0.3485  0.5043
   64phy    C25 1712   1.554   4.261   0.695 -0.8311  0.3537  0.6396
   64phy    C23 1713   1.461   4.289   0.576  0.2005  0.5351  0.5526
   64phy    C24 1714   1.486   4.436   0.547 -0.0419 -0.5364 -0.3187
   64phy    C22 1715   1.471   4.189   0.450  0.0082  0.3006  0.0199
   64phy    C21 1716   1.346   4.183   0.361  0.1764  0.6408  0.0819
   64phy    C20 1717   1.363   4.084   0.247  0.6724  0.6202 -0.1129
   64phy    C18 1718   1.266   4.091   0.117 -0.7696  0.4161  0.4077
   64phy    O01 1719   1.133   4.109   0.164 -0.3411  0.1238 -0.0969
   64phy    H01 1720   1.094   4.185   0.126 -0.5407 -0.7734 -1.7911
   64phy    C19 1721   1.269   3.941   0.062 -0.5159  0.0007  0.3291
   64phy    C13 1722   1.310   4.211   0.021  0.1532 -0.5331  0.0431
   64phy     H3 1723   1.299   4.300   0.088 -0.7348 -1.3302  0.9898
   64phy    O33 1724   1.449   4.222  -0.005 -0.8665 -0.1086  0.3255
   64phy    H1B 1725   1.458   4.155  -0.070 -0.0764  0.5109 -0.2249
   64phy    C12 1726   1.219   4.279  -0.092  0.1267  0.5175 -0.6236
   64phy    O11 1727   1.257   4.225  -0.217 -0.2556 -0.0793  0.0748
   64phy    H1A 1728   1.202   4.269  -0.279 -0.1708 -0.3760 -0.2161
   65phy    C35 1729   2.195   0.387   0.957 -0.7366  0.3482  0.0942
   65phy    C33 1730   2.253   0.372   1.099 -0.1562  0.1272 -0.6012
   65phy    C34 1731   2.132   0.405   1.190 -0.0815  0.4828 -0.0976
   65phy    C32 1732   2.291   0.223   1.132  0.6722 -0.8426  0.8253
   65phy    C31 1733   2.420   0.204   1.214  0.6120  0.6475 -0.4818
   65phy    C30 1734   2.458   0.053   1.229 -0.6231 -0.1713 -0.2920
   65phy    C28 1735   2.592   0.033   1.310  0.4320  0.3014 -0.0221
   65phy    C29 1736   2.547  -0.026   1.447 -0.6758  0.2509  0.2580
   65phy    C27 1737   2.667  -0.082   1.247 -0.0707 -0.0477 -0.0793
   65phy    C26 1738   2.782  -0.045   1.148 -0.0556  0.3406  0.5535
   65phy    C25 1739   2.831  -0.172   1.066 -1.1844  0.6839 -0.3194
   65phy    C23 1740   2.912  -0.151   0.935  0.1357 -0.0720 -0.4290
   65phy    C24 1741   3.062  -0.173   0.970 -0.2260 -0.3565 -0.1911
   65phy    C22 1742   2.872  -0.229   0.804 -0.0106 -0.7112 -0.5871
   65phy    C21 1743   2.895  -0.153   0.674 -0.1553  0.6380 -0.0959
   65phy    C20 1744   2.844  -0.244   0.558  0.1114  0.1207  0.5258
   65phy    C18 1745   2.835  -0.188   0.410  0.2009  0.3157 -0.4427
   65phy    O01 1746   2.784  -0.051   0.418  0.2313  0.3515  0.2436
   65phy    H01 1747   2.730  -0.036   0.343 -0.0887 -1.4088  0.0847
   65phy    C19 1748   2.740  -0.280   0.330  0.2700  0.4107 -0.4862
   65phy    C13 1749   2.991  -0.177   0.351  0.4402 -0.3217  0.5709
   65phy     H3 1750   3.038  -0.102   0.419 -1.1185 -0.0462  1.3891
   65phy    O33 1751   3.079  -0.288   0.372 -0.2542  0.6576 -0.5527
   65phy    H1B 1752   3.040  -0.373   0.365  1.5129 -0.5559  2.3694
   65phy    C12 1753   3.035  -0.083   0.229  0.7210  0.1272  0.1468
   65phy    O11 1754   3.028  -0.139   0.098 -0.2176 -0.2142  0.2977
   65phy    H1A 1755   3.109  -0.185   0.086  0.3136  0.4374  1.2736
   66phy    C35 1756   2.316   1.406   1.558 -0.0566  0.8606  0.1580
   66phy    C33 1757   2.228   1.453   1.671  0.5425 -0.4284  0.2601
   66phy    C34 1758   2.256   1.596   1.703  0.2798 -0.1173 -0.0581
   66phy    C32 1759   2.083   1.429   1.612 -0.5097  0.0432 -0.2533
   66phy    C31 1760   1.982   1.376   1.717 -0.2911 -0.2902 -0.0332
   66phy    C30 1761   1.845   1.353   1.661  0.5887 -0.1640  0.4125
   66phy    C28 1762   1.728   1.321   1.759  0.4269 -0.0787  0.1060
   66phy    C29 1763   1.601   1.367   1.690 -0.1616 -0.1554  0.1995
   66phy    C27 1764   1.720   1.169   1.786  0.2073  0.2438  0.3893
   66phy    C26 1765   1.653   1.136   1.917  0.2265 -0.1685 -0.3562
   66phy    C25 1766   1.631   0.988   1.939  0.1543  0.0820  0.9259
   66phy    C23 1767   1.594   0.952   2.079  0.1327 -0.4308 -0.3822
   66phy    C24 1768   1.446   0.926   2.097 -0.4876  0.1450  0.0479
   66phy    C22 1769   1.690   0.835   2.114  0.0878 -0.4805 -0.4672
   66phy    C21 1770   1.693   0.764   2.257 -0.3982 -0.2677  0.0738
   66phy    C20 1771   1.775   0.639   2.239  0.4421  0.5248  0.3313
   66phy    C18 1772   1.793   0.527   2.352 -0.1697  0.3010  0.5613
   66phy    O01 1773   1.663   0.489   2.403 -0.0538 -0.2592 -0.5596
   66phy    H01 1774   1.610   0.459   2.331 -0.3831  0.1412 -0.4821
   66phy    C19 1775   1.831   0.401   2.268  0.1622  0.6363  0.3455
   66phy    C13 1776   1.906   0.563   2.469 -0.1528 -0.1592  0.0259
   66phy     H3 1777   1.997   0.608   2.423  0.9010 -2.2342 -0.0545
   66phy    O33 1778   1.960   0.449   2.527 -0.5213  0.2544 -0.2309
   66phy    H1B 1779   1.890   0.390   2.549  0.0239 -0.2460  0.1860
   66phy    C12 1780   1.868   0.675   2.584 -0.3384  0.7868  0.1135
   66phy    O11 1781   1.771   0.648   2.680  0.4208 -0.0048  0.3926
   66phy    H1A 1782   1.689   0.636   2.636  0.5779 -1.5087  0.4538
   67phy    C35 1783   3.669   0.795   1.330  0.7105 -0.2437 -0.0761
   67phy    C33 1784   3.814   0.766   1.271  0.7654  0.1803 -0.0582
   67phy    C34 1785   3.911   0.805   1.378 -0.2328 -0.1096  0.0931
   67phy    C32 1786   3.852   0.630   1.209 -0.0734 -0.8286 -0.2287
   67phy    C31 1787   3.913   0.635   1.069  0.2172 -0.6512 -0.3907
   67phy    C30 1788   3.988   0.510   1.040 -0.1665 -0.1250  0.4616
   67phy    C28 1789   4.027   0.500   0.893 -0.1322 -0.2119  0.2194
   67phy    C29 1790   4.175   0.544   0.870 -0.1403 -0.2513  0.0527
   67phy    C27 1791   4.000   0.353   0.848 -0.1368 -0.5110  0.5426
   67phy    C26 1792   3.998   0.317   0.700 -0.4673  0.2368 -0.0050
   67phy    C25 1793   3.991   0.168   0.667  0.1574  0.6731 -0.5335
   67phy    C23 1794   3.961   0.126   0.519  0.3845  0.2687  0.2328
   67phy    C24 1795   4.047   0.009   0.485 -0.3722  0.4024  0.4321
   67phy    C22 1796   3.810   0.103   0.501 -0.8009  0.3853 -0.6553
   67phy    C21 1797   3.739   0.084   0.365 -0.1301  0.2564  0.8340
   67phy    C20 1798   3.583   0.096   0.385  0.2931  0.3345 -0.4882
   67phy    C18 1799   3.488   0.042   0.273  0.0126 -0.1262 -0.0167
   67phy    O01 1800   3.492   0.125   0.155  0.3889 -1.0184  0.0793
   67phy    H01 1801   3.578   0.123   0.117  0.4511 -0.2539  0.1606
   67phy    C19 1802   3.365   0.091   0.347 -0.2008  0.4675  0.1802
   67phy    C13 1803   3.500  -0.118   0.246  0.1663 -0.4950  0.6651
   67phy     H3 1804   3.597  -0.128   0.191 -1.4888  1.7761 -3.1292
   67phy    O33 1805   3.533  -0.194   0.363  0.3674  0.6618 -0.3676
   67phy    H1B 1806   3.456  -0.241   0.390  0.7160  0.8486  1.0611
   67phy    C12 1807   3.447  -0.193   0.118 -0.1014  0.1710  0.1168
   67phy    O11 1808   3.327  -0.257   0.147 -0.2978 -0.2861 -0.6857
   67phy    H1A 1809   3.345  -0.344   0.177  0.0751 -0.0209 -0.1293
   68phy    C35 1810   2.737   3.849   0.493  0.1440  0.7961  0.3711
   68phy    C33 1811   2.705   3.837   0.640  0.3116 -0.5592 -0.4671
   68phy    C34 1812   2.800   3.740   0.703 -0.9804  0.4026 -0.1559
   68phy    C32 1813   2.684   3.973   0.722 -0.4637 -0.4773  0.0343
   68phy    C31 1814   2.548   3.982   0.796 -0.4629 -0.2352  0.1569
   68phy    C30 1815   2.510   4.127   0.828 -0.2411  0.1506  0.4349
   68phy    C28 1816   2.371   4.138   0.892  0.1655 -0.1040  0.4187
   68phy    C29 1817   2.384   4.200   1.033  0.3374  0.3444 -0.1600
   68phy    C27 1818   2.276   4.234   0.817  0.1498 -0.9737 -0.4927
   68phy    C26 1819   2.185   4.171   0.708 -0.3973 -0.2668  0.4667
   68phy    C25 1820   2.105   4.270   0.620  0.3367 -0.4389  0.0115
   68phy    C23 1821   2.056   4.207   0.480  0.3538 -0.2639  0.1483
   68phy    C24 1822   1.913   4.158   0.499  0.5324  0.3505  0.7660
   68phy    C22 1823   2.048   4.310   0.368 -0.2907  0.2039  0.3985
   68phy    C21 1824   2.162   4.322   0.268  0.5871  0.0647  0.2692
   68phy    C20 1825   2.148   4.433   0.163  0.2136  0.5069  0.4541
   68phy    C18 1826   2.223   4.426   0.023 -0.6730 -0.2900  0.1779
   68phy    O01 1827   2.360   4.459   0.054 -0.1719 -0.0566  0.2526
   68phy    H01 1828   2.414   4.384   0.068 -0.2500  0.3633  3.5995
   68phy    C19 1829   2.166   4.535  -0.056 -0.2240 -0.2168 -0.1736
   68phy    C13 1830   2.223   4.281  -0.051  0.1139 -0.1008 -0.6026
   68phy     H3 1831   2.265   4.211   0.026 -0.8428  1.9551  1.9425
   68phy    O33 1832   2.096   4.214  -0.052 -0.7019  0.0842  0.2215
   68phy    H1B 1833   2.082   4.169   0.029  2.1316 -1.2193  0.1229
   68phy    C12 1834   2.322   4.226  -0.160 -0.5896 -0.3233 -0.6592
   68phy    O11 1835   2.437   4.307  -0.171 -1.0517 -0.3965 -0.2517
   68phy    H1A 1836   2.480   4.274  -0.248  2.1299  2.0642  0.2659
   69phy    C35 1837   1.553   4.457   1.573 -0.1786  0.0168  0.1813
   69phy    C33 1838   1.607   4.526   1.447  0.9516  0.0116  0.6384
   69phy    C34 1839   1.548   4.665   1.459 -0.5665 -0.0108  0.0739
   69phy    C32 1840   1.760   4.513   1.433  0.1914 -0.0102  0.1161
   69phy    C31 1841   1.810   4.381   1.366  0.1326 -0.1636  0.3356
   69phy    C30 1842   1.965   4.369   1.369  0.1001  0.1998 -0.1873
   69phy    C28 1843   2.034   4.236   1.335 -0.0868 -0.6126  0.5121
   69phy    C29 1844   2.051   4.220   1.185  0.4089 -0.2469  0.9069
   69phy    C27 1845   2.185   4.231   1.387 -0.1730 -0.7180 -0.5466
   69phy    C26 1846   2.189   4.168   1.530  0.2633  0.2075 -1.5713
   69phy    C25 1847   2.335   4.143   1.572 -0.8934 -0.2199 -0.8380
   69phy    C23 1848   2.347   4.032   1.682 -0.0893  0.5316 -0.1187
   69phy    C24 1849   2.365   3.888   1.634 -0.0332  0.1609 -0.0623
   69phy    C22 1850   2.456   4.088   1.768  0.2907 -0.3030 -0.2881
   69phy    C21 1851   2.463   4.038   1.916 -0.3140 -0.1910  0.1901
   69phy    C20 1852   2.592   4.079   1.981 -0.9771 -0.2376 -0.3241
   69phy    C18 1853   2.656   4.081   2.122  0.1148  0.3539  0.5207
   69phy    O01 1854   2.638   3.938   2.173  0.1733 -0.0983  0.1008
   69phy    H01 1855   2.636   3.942   2.267  0.5031 -1.4935  0.1817
   69phy    C19 1856   2.807   4.094   2.072 -0.5482  0.0176 -0.4023
   69phy    C13 1857   2.601   4.194   2.225  0.4075 -0.0147  1.1229
   69phy     H3 1858   2.607   4.293   2.174 -0.8506  0.9204  2.7073
   69phy    O33 1859   2.684   4.214   2.338 -0.2280  0.0539  0.1332
   69phy    H1B 1860   2.650   4.281   2.394 -0.8128 -0.2274  0.1213
   69phy    C12 1861   2.454   4.174   2.272 -0.3382 -0.0854 -0.8534
   69phy    O11 1862   2.414   4.281   2.355 -0.0370 -0.2996 -0.5668
   69phy    H1A 1863   2.424   4.365   2.314 -2.8567  1.5153  2.0490
   70phy    C35 1864   1.171   0.178   1.619  0.2854 -0.3069  0.2697
   70phy    C33 1865   1.296   0.095   1.603 -0.0425 -0.2865  0.0524
   70phy    C34 1866   1.258  -0.050   1.612  0.5522 -0.1717  0.8962
   70phy    C32 1867   1.373   0.114   1.472  0.0046 -0.1424 -0.5571
   70phy    C31 1868   1.470   0.233   1.449 -0.0234 -0.4420  0.4179
   70phy    C30 1869   1.560   0.209   1.325 -0.0656 -0.4238  0.2890
   70phy    C28 1870   1.626   0.329   1.251 -0.5087 -0.2999  0.3109
   70phy    C29 1871   1.747   0.382   1.325 -0.2107 -0.2949 -0.4279
   70phy    C27 1872   1.690   0.295   1.117  0.5259  0.3446  0.1086
   70phy    C26 1873   1.621   0.359   0.994 -0.1928 -0.1331 -0.4111
   70phy    C25 1874   1.705   0.349   0.866  0.2686 -0.0501  0.4157
   70phy    C23 1875   1.653   0.393   0.728 -0.1011  0.0002  0.6802
   70phy    C24 1876   1.613   0.543   0.707  0.2105 -0.4708 -0.0956
   70phy    C22 1877   1.742   0.337   0.612 -0.7269 -0.1501  0.1425
   70phy    C21 1878   1.666   0.265   0.503  0.4660  0.1380  0.1932
   70phy    C20 1879   1.762   0.242   0.384  0.1386  0.6788  0.2433
   70phy    C18 1880   1.723   0.199   0.239  0.1653 -0.0423  0.4352
   70phy    O01 1881   1.632   0.090   0.235  0.5859 -0.3937  0.6032
   70phy    H01 1882   1.549   0.128   0.254  0.6617 -0.2804  0.7101
   70phy    C19 1883   1.862   0.160   0.187 -0.2620  0.0803 -0.0874
   70phy    C13 1884   1.659   0.316   0.146 -0.2051 -0.1269  0.2384
   70phy     H3 1885   1.563   0.341   0.197  0.5754  0.4174  1.5004
   70phy    O33 1886   1.719   0.449   0.158 -0.1369 -0.0715  0.7829
   70phy    H1B 1887   1.665   0.497   0.218  0.3268  0.6873  0.6047
   70phy    C12 1888   1.575   0.296   0.012  0.2777  0.3810  0.1767
   70phy    O11 1889   1.638   0.300  -0.111 -0.1163 -0.2846  0.4100
   70phy    H1A 1890   1.687   0.377  -0.134 -1.3624 -0.1036 -1.9429
   71phy    C35 1891   2.749   1.049   1.038  0.4279 -0.4019 -0.6799
   71phy    C33 1892   2.808   0.993   1.164 -0.0514 -0.3673 -0.3066
   71phy    C34 1893   2.785   1.098   1.281  0.0143 -0.4364 -0.3374
   71phy    C32 1894   2.734   0.866   1.213  0.4169  0.1210 -0.4708
   71phy    C31 1895   2.798   0.739   1.151 -0.6678  0.3509 -0.4695
   71phy    C30 1896   2.724   0.615   1.214 -0.3285 -0.1748  0.0315
   71phy    C28 1897   2.755   0.483   1.135 -0.3880 -0.2057 -0.4675
   71phy    C29 1898   2.774   0.379   1.247 -0.1845  0.2535  0.2380
   71phy    C27 1899   2.658   0.446   1.026  0.4330  0.0598  1.0910
   71phy    C26 1900   2.690   0.327   0.929  0.1339 -0.1832 -0.7158
   71phy    C25 1901   2.576   0.285   0.835  0.5455 -0.2903 -0.1432
   71phy    C23 1902   2.610   0.165   0.743  0.5562  0.4372 -0.8442
   71phy    C24 1903   2.581   0.036   0.818 -0.1114  0.2030  0.3458
   71phy    C22 1904   2.512   0.169   0.619  0.1307 -0.1684  0.0466
   71phy    C21 1905   2.553   0.252   0.497 -0.4387 -0.4940 -0.2590
   71phy    C20 1906   2.460   0.219   0.379 -0.2208 -0.7197  0.0725
   71phy    C18 1907   2.526   0.240   0.237  0.4680  0.0542 -0.0749
   71phy    O01 1908   2.587   0.369   0.236 -0.2069 -0.1420 -0.1915
   71phy    H01 1909   2.525   0.435   0.262  0.5443  0.1720  0.8851
   71phy    C19 1910   2.397   0.249   0.149 -0.0143 -0.0616 -0.1094
   71phy    C13 1911   2.628   0.126   0.191 -0.6390 -0.2482 -0.2777
   71phy     H3 1912   2.711   0.130   0.266 -0.8299 -0.1990 -0.0667
   71phy    O33 1913   2.590  -0.014   0.207  0.0432 -0.3408 -0.6894
   71phy    H1B 1914   2.577  -0.062   0.128  0.1820  0.5146 -1.2422
   71phy    C12 1915   2.736   0.140   0.079  0.3615  0.0950  0.2169
   71phy    O11 1916   2.790   0.271   0.067 -0.4451  0.4737 -0.1743
   71phy    H1A 1917   2.786   0.321   0.147 -1.6595 -0.5186  0.4235
   72phy    C35 1918   2.300   0.747   1.398  0.0448  0.5194 -0.3673
   72phy    C33 1919   2.298   0.851   1.290 -0.5652 -0.2489 -0.2631
   72phy    C34 1920   2.352   0.976   1.343 -0.0959  0.2043 -0.0005
   72phy    C32 1921   2.368   0.788   1.171  0.1083 -0.5120 -0.2211
   72phy    C31 1922   2.316   0.822   1.027  0.4284 -0.0774 -0.1613
   72phy    C30 1923   2.399   0.743   0.925  0.4382  0.8758  0.3991
   72phy    C28 1924   2.370   0.791   0.778 -0.1251  0.1012  1.0206
   72phy    C29 1925   2.508   0.840   0.729  0.1626  0.1631 -0.1459
   72phy    C27 1926   2.310   0.673   0.701 -1.1085 -0.5873  0.1636
   72phy    C26 1927   2.233   0.701   0.571  0.2842 -0.7642 -0.0790
   72phy    C25 1928   2.156   0.584   0.517 -0.5419  0.1031  0.7428
   72phy    C23 1929   2.080   0.612   0.392 -0.2134 -0.2221  0.6082
   72phy    C24 1930   2.073   0.491   0.312  0.2802 -0.2201  0.5512
   72phy    C22 1931   1.940   0.671   0.424 -0.3510  0.0331 -0.8579
   72phy    C21 1932   1.868   0.753   0.323  0.0573  0.0318  0.1947
   72phy    C20 1933   1.731   0.778   0.385  0.0642 -0.1125 -0.1761
   72phy    C18 1934   1.600   0.840   0.312 -0.3417 -0.0180  0.6750
   72phy    O01 1935   1.629   0.971   0.246  0.2809  0.4104 -0.1222
   72phy    H01 1936   1.565   0.984   0.179 -1.9477  0.2063  1.8113
   72phy    C19 1937   1.489   0.859   0.422 -0.3363 -0.1714  0.2721
   72phy    C13 1938   1.543   0.731   0.209 -0.3696  0.5162 -0.0724
   72phy     H3 1939   1.633   0.702   0.149 -0.0139  0.6621  0.3775
   72phy    O33 1940   1.506   0.593   0.250 -0.0697 -0.1810  0.0418
   72phy    H1B 1941   1.414   0.589   0.268 -0.2131  1.3176 -0.2780
   72phy    C12 1942   1.458   0.766   0.075 -0.7414 -0.1239  0.0580
   72phy    O11 1943   1.453   0.902   0.054  0.2471  0.1173 -0.1605
   72phy    H1A 1944   1.454   0.913  -0.039  0.9558  0.6907 -0.0979
   73phy    C35 1945   2.037   2.361   1.334 -0.3367 -0.1028 -0.3122
   73phy    C33 1946   2.034   2.442   1.206 -0.0493  0.0308  0.6722
   73phy    C34 1947   1.892   2.484   1.195  0.1989 -0.2570 -0.1362
   73phy    C32 1948   2.117   2.573   1.214 -0.0928 -0.3645 -0.0077
   73phy    C31 1949   2.265   2.554   1.182  0.9468  0.0725 -0.0850
   73phy    C30 1950   2.337   2.690   1.213 -0.0595  0.0279 -0.4262
   73phy    C28 1951   2.487   2.694   1.176  0.2195 -0.0481  0.3732
   73phy    C29 1952   2.540   2.836   1.166 -0.4413  0.1225 -0.2844
   73phy    C27 1953   2.580   2.606   1.265  0.3650  0.1895  0.2216
   73phy    C26 1954   2.696   2.523   1.202  0.2391  0.5475  0.1912
   73phy    C25 1955   2.746   2.401   1.293  0.1996  0.4683  0.1268
   73phy    C23 1956   2.847   2.324   1.214 -0.2236 -0.0627  0.1665
   73phy    C24 1957   2.987   2.380   1.257 -0.1777 -0.5560 -0.1778
   73phy    C22 1958   2.831   2.174   1.223 -0.4328 -0.1275 -0.6123
   73phy    C21 1959   2.855   2.104   1.087  0.5907 -0.0517 -0.1229
   73phy    C20 1960   2.758   1.976   1.071 -1.0245  0.3263 -0.0622
   73phy    C18 1961   2.742   1.907   0.929 -0.4314  0.4694 -0.0841
   73phy    O01 1962   2.696   2.014   0.835 -0.3700  0.2821 -0.8853
   73phy    H01 1963   2.619   2.053   0.870  0.6144  0.3143  1.4459
   73phy    C19 1964   2.628   1.807   0.943  0.4582  0.1661  0.1809
   73phy    C13 1965   2.883   1.844   0.871 -0.2288  0.3874  0.0435
   73phy     H3 1966   2.944   1.936   0.851  0.6775  0.0119  0.9570
   73phy    O33 1967   2.973   1.788   0.980  0.5874  0.2475 -0.7407
   73phy    H1B 1968   3.020   1.853   1.028  1.3981 -0.9247  0.1062
   73phy    C12 1969   2.927   1.798   0.727 -0.1238  0.3012 -0.8058
   73phy    O11 1970   2.892   1.868   0.615 -0.3399  0.3821  0.1245
   73phy    H1A 1971   2.892   1.960   0.637 -0.4428  0.4378 -0.1024
   74phy    C35 1972   4.062   2.198   2.968 -0.2569  0.0396 -0.1021
   74phy    C33 1973   4.105   2.090   3.064  0.4018 -0.1888 -0.7410
   74phy    C34 1974   4.257   2.097   3.080 -0.2969 -0.8131 -0.3246
   74phy    C32 1975   4.050   2.124   3.207  0.0672  0.7495  0.2919
   74phy    C31 1976   3.966   2.017   3.270 -0.5159 -0.0364  0.7535
   74phy    C30 1977   3.877   2.063   3.381 -0.9977 -0.6619 -0.0857
   74phy    C28 1978   3.843   1.959   3.492 -0.0320 -0.0801  0.2279
   74phy    C29 1979   3.961   1.919   3.584  0.5001 -0.0365 -0.2096
   74phy    C27 1980   3.729   1.994   3.584 -0.4123 -0.6354 -0.5339
   74phy    C26 1981   3.603   1.913   3.574  0.0576 -0.6812  0.6372
   74phy    C25 1982   3.504   1.952   3.683 -0.0690 -0.3420 -0.5519
   74phy    C23 1983   3.379   1.871   3.689  0.2425 -0.2553  0.1955
   74phy    C24 1984   3.355   1.822   3.835  0.6186 -0.1468 -0.1692
   74phy    C22 1985   3.259   1.953   3.630 -0.1701 -0.0792 -0.1205
   74phy    C21 1986   3.164   1.861   3.551 -0.1258  0.4767  0.7447
   74phy    C20 1987   3.085   1.933   3.441 -0.0503 -0.1252  0.5479
   74phy    C18 1988   3.008   1.836   3.341  0.2774 -0.3456  0.0667
   74phy    O01 1989   3.088   1.739   3.272  0.2475 -0.1069 -0.2619
   74phy    H01 1990   3.042   1.658   3.281  1.2395 -0.8812 -1.7685
   74phy    C19 1991   2.963   1.944   3.239  0.1222 -0.0239 -0.0051
   74phy    C13 1992   2.881   1.769   3.421 -0.5650  0.0458  0.3518
   74phy     H3 1993   2.929   1.719   3.510  0.6310 -0.3763 -0.4963
   74phy    O33 1994   2.782   1.852   3.490  0.2636  0.4569 -0.1684
   74phy    H1B 1995   2.803   1.863   3.581  0.6111  0.8155 -0.2896
   74phy    C12 1996   2.835   1.624   3.389  0.0319 -0.4271 -0.4353
   74phy    O11 1997   2.916   1.549   3.306  0.1740 -0.0510  0.2587
   74phy    H1A 1998   2.866   1.481   3.264 -2.2410  2.0718 -0.5090
   75phy    C35 1999   4.357   2.051   1.248 -0.0447 -0.4733  0.1172
   75phy    C33 2000   4.463   2.150   1.291 -0.3645 -0.3086 -0.5809
   75phy    C34 2001   4.422   2.245   1.397  0.0111  0.0945  0.3247
   75phy    C32 2002   4.589   2.074   1.338 -0.1456 -0.1457  0.5093
   75phy    C31 2003   4.722   2.135   1.296  0.3666 -0.6410 -0.2406
   75phy    C30 2004   4.844   2.039   1.315  0.4718  0.4392 -0.1566
   75phy    C28 2005   4.981   2.094   1.266  0.5507 -0.9097 -0.1180
   75phy    C29 2006   5.053   2.167   1.376 -0.3187 -0.1589  0.2974
   75phy    C27 2007   5.064   1.992   1.186  0.2949  0.1570 -0.6038
   75phy    C26 2008   5.137   2.047   1.059  0.0010  0.4891  0.0493
   75phy    C25 2009   5.166   1.933   0.959 -0.0670 -0.2997  0.4713
   75phy    C23 2010   5.250   1.985   0.839 -0.3031  0.7738 -0.1305
   75phy    C24 2011   5.391   1.947   0.864  0.5900  0.0107  0.2010
   75phy    C22 2012   5.199   1.924   0.709  0.1675  0.7766 -0.3455
   75phy    C21 2013   5.202   1.999   0.579  0.7984  0.1122  0.5645
   75phy    C20 2014   5.129   1.911   0.480  0.6928 -0.1846 -0.0255
   75phy    C18 2015   5.155   1.933   0.322 -1.0045  0.2298 -0.1126
   75phy    O01 2016   5.166   2.077   0.297  0.2364  0.0012  0.5168
   75phy    H01 2017   5.082   2.115   0.280  0.5580  0.6791  0.4164
   75phy    C19 2018   5.023   1.884   0.256 -0.3491  0.6838 -0.0678
   75phy    C13 2019   5.285   1.849   0.274 -0.0620 -0.5108  0.1129
   75phy     H3 2020   5.373   1.885   0.334  1.3171  0.0835 -2.1311
   75phy    O33 2021   5.283   1.707   0.316 -0.1032  0.0997 -0.4200
   75phy    H1B 2022   5.245   1.648   0.255 -0.6453  0.2275 -0.2101
   75phy    C12 2023   5.365   1.887   0.142  0.2896  0.0948  0.3244
   75phy    O11 2024   5.354   2.022   0.097 -0.0870 -0.1183  0.0633
   75phy    H1A 2025   5.267   2.055   0.093 -0.3170 -0.6717  0.3027
   76phy    C35 2026   3.712   1.789   1.719  0.0398 -0.0495 -0.3469
   76phy    C33 2027   3.642   1.922   1.737  0.1792  0.4511  0.8294
   76phy    C34 2028   3.744   2.027   1.735 -0.0216  0.2613  0.3483
   76phy    C32 2029   3.524   1.933   1.635 -0.5170 -0.0803 -0.4785
   76phy    C31 2030   3.402   2.007   1.685 -0.3584 -0.5454  0.8670
   76phy    C30 2031   3.283   1.994   1.589  0.2238  0.1627 -0.2776
   76phy    C28 2032   3.160   2.065   1.653  0.0937  0.3998  0.2313
   76phy    C29 2033   3.092   2.165   1.556 -0.0330  0.5001 -0.3137
   76phy    C27 2034   3.072   1.954   1.712 -0.2163  0.0069  0.0710
   76phy    C26 2035   3.035   1.952   1.859  0.1046  0.2411  0.2821
   76phy    C25 2036   2.938   1.848   1.896  0.7320  0.0463 -0.2634
   76phy    C23 2037   2.905   1.835   2.046  0.0465 -0.0681  0.6035
   76phy    C24 2038   2.753   1.840   2.064 -0.0059 -0.1577  0.1050
   76phy    C22 2039   2.963   1.708   2.104 -0.1867  0.1852 -0.1586
   76phy    C21 2040   3.014   1.730   2.253 -0.7683 -0.3935  0.3278
   76phy    C20 2041   3.094   1.605   2.310 -0.1064 -0.6057 -0.9289
   76phy    C18 2042   3.118   1.596   2.470 -0.7705 -0.8028 -0.0869
   76phy    O01 2043   3.000   1.632   2.538 -0.3132  0.2494  0.1614
   76phy    H01 2044   3.008   1.616   2.630  1.1772  1.1916  0.2384
   76phy    C19 2045   3.154   1.447   2.474 -0.4200  0.1281 -0.1542
   76phy    C13 2046   3.236   1.695   2.536 -0.2524  0.0596 -0.4604
   76phy     H3 2047   3.336   1.677   2.489  0.0867  2.4687 -0.8044
   76phy    O33 2048   3.268   1.658   2.672  0.5995 -0.2556  0.7106
   76phy    H1B 2049   3.200   1.615   2.721  1.3956  0.4416  2.5116
   76phy    C12 2050   3.209   1.848   2.538 -0.5099 -0.4141  0.1375
   76phy    O11 2051   3.082   1.893   2.581 -0.3170 -0.3100 -0.5313
   76phy    H1A 2052   3.021   1.825   2.559 -0.6387 -0.6137  1.1838
   77phy    C35 2053   3.188   0.468   1.331 -0.4254 -0.2827  0.3084
   77phy    C33 2054   3.211   0.485   1.185  0.3457  0.2422  0.1503
   77phy    C34 2055   3.344   0.552   1.157 -0.6147 -0.3721 -0.5862
   77phy    C32 2056   3.184   0.349   1.117  0.7043  1.2494 -0.1340
   77phy    C31 2057   3.150   0.351   0.968 -0.4183  0.2294  0.0959
   77phy    C30 2058   3.177   0.216   0.905 -0.0316 -0.2009  0.3071
   77phy    C28 2059   3.177   0.222   0.744 -0.4259 -0.2131 -0.2821
   77phy    C29 2060   3.260   0.110   0.695 -0.5702 -0.6708  0.3810
   77phy    C27 2061   3.040   0.232   0.670 -0.6017  0.2116 -0.2767
   77phy    C26 2062   3.022   0.361   0.590 -0.3612  0.1344 -0.3864
   77phy    C25 2063   2.921   0.357   0.469  0.9417  0.3122 -0.4579
   77phy    C23 2064   2.915   0.492   0.392  0.6789 -0.0371  0.1207
   77phy    C24 2065   2.969   0.463   0.253  0.1042 -0.0304  0.4579
   77phy    C22 2066   2.776   0.562   0.390 -0.4273  0.5395 -0.1892
   77phy    C21 2067   2.769   0.713   0.363  0.3799  0.6526  0.1617
   77phy    C20 2068   2.636   0.785   0.354 -0.1613  0.1901  0.1626
   77phy    C18 2069   2.552   0.803   0.231 -0.3423  0.3987  0.2226
   77phy    O01 2070   2.638   0.860   0.127 -0.3471 -0.7178 -0.1606
   77phy    H01 2071   2.607   0.947   0.109  0.4249 -0.5900 -0.9790
   77phy    C19 2072   2.456   0.917   0.272  0.5683  0.0225 -0.2554
   77phy    C13 2073   2.486   0.659   0.184 -0.1985 -0.1963 -0.4885
   77phy     H3 2074   2.578   0.603   0.153  1.6786  2.1647  0.4765
   77phy    O33 2075   2.444   0.560   0.283  0.7647 -0.5881  0.0386
   77phy    H1B 2076   2.431   0.606   0.364 -3.2661 -0.9451 -0.2050
   77phy    C12 2077   2.432   0.633   0.036  0.1766  0.2306 -0.1189
   77phy    O11 2078   2.291   0.624   0.034  0.0531 -0.0101 -0.4605
   77phy    H1A 2079   2.260   0.712   0.040 -0.2757 -0.2106  1.5461
   78phy    C35 2080   4.208   1.657   1.646 -0.2679  0.4500  0.3930
   78phy    C33 2081   4.092   1.753   1.627 -0.1101  0.4941 -0.3843
   78phy    C34 2082   4.117   1.873   1.715 -0.3575 -0.0088  0.0759
   78phy    C32 2083   4.075   1.783   1.477  0.6817 -0.2559 -0.3406
   78phy    C31 2084   3.965   1.710   1.411 -0.1837  0.4193 -0.3110
   78phy    C30 2085   3.953   1.741   1.262 -0.7843 -0.7669  0.0364
   78phy    C28 2086   3.848   1.668   1.175 -0.3105  1.2364  0.0793
   78phy    C29 2087   3.722   1.757   1.194  0.2165  0.6096  0.0080
   78phy    C27 2088   3.889   1.666   1.027 -0.0845  0.3678 -0.0241
   78phy    C26 2089   3.820   1.558   0.943 -0.3320 -0.0231 -0.3028
   78phy    C25 2090   3.784   1.612   0.804  0.4804  0.2216  0.2269
   78phy    C23 2091   3.710   1.510   0.715 -0.1356  0.5263  0.3332
   78phy    C24 2092   3.556   1.509   0.738 -0.0579 -0.0063 -0.9792
   78phy    C22 2093   3.718   1.561   0.569 -0.0530  1.4268  0.6215
   78phy    C21 2094   3.836   1.505   0.489 -0.3963 -0.0976 -0.1750
   78phy    C20 2095   3.823   1.508   0.341  0.3535 -0.2595  0.0568
   78phy    C18 2096   3.953   1.506   0.242  0.3411  0.1214 -0.7712
   78phy    O01 2097   4.045   1.612   0.274  0.2919  0.2054  0.4494
   78phy    H01 2098   4.001   1.687   0.309 -0.9563 -0.0088 -0.5787
   78phy    C19 2099   3.896   1.568   0.117 -0.3788 -0.5056  0.0776
   78phy    C13 2100   4.025   1.362   0.233 -0.6890  0.4421 -0.4630
   78phy     H3 2101   4.068   1.346   0.335  0.9999  1.0492 -1.0467
   78phy    O33 2102   3.938   1.252   0.228 -0.2914  0.5595  0.0914
   78phy    H1B 2103   3.956   1.205   0.149  1.9475 -0.0348  0.8792
   78phy    C12 2104   4.166   1.337   0.163  0.6138  0.2369 -0.2249
   78phy    O11 2105   4.265   1.440   0.171  0.3908  0.3999 -0.5273
   78phy    H1A 2106   4.237   1.506   0.231 -0.5425 -0.5003  0.0519
   79phy    C35 2107   3.077   0.787   1.476 -0.0956 -0.2038 -0.0748
   79phy    C33 2108   3.149   0.915   1.428 -0.1021 -0.7548 -0.2735
   79phy    C34 2109   3.184   1.006   1.557  0.3556  0.3761  0.1281
   79phy    C32 2110   3.271   0.884   1.335 -0.3171  0.1496 -0.3987
   79phy    C31 2111   3.299   0.983   1.220  0.1358 -0.4119  0.1766
   79phy    C30 2112   3.416   0.936   1.132  0.2918  0.3086 -0.6526
   79phy    C28 2113   3.477   1.037   1.038  0.3090 -0.4644  0.4043
   79phy    C29 2114   3.583   1.127   1.103  0.1377  0.0683  0.1268
   79phy    C27 2115   3.549   0.963   0.921 -0.4067 -0.2537  0.1875
   79phy    C26 2116   3.560   1.049   0.784 -1.0210  0.1754 -0.1487
   79phy    C25 2117   3.606   0.966   0.667 -0.1897  0.2595 -0.3073
   79phy    C23 2118   3.585   1.031   0.522  0.1164 -0.5204  0.1736
   79phy    C24 2119   3.697   1.128   0.496  0.2707  0.1019  0.1406
   79phy    C22 2120   3.599   0.931   0.405 -0.0994  0.1036 -0.5143
   79phy    C21 2121   3.463   0.880   0.363 -1.0138  1.3364 -0.3814
   79phy    C20 2122   3.480   0.764   0.262  0.0954  0.3802  0.9340
   79phy    C18 2123   3.354   0.693   0.202  0.1599  0.5591 -0.4627
   79phy    O01 2124   3.247   0.695   0.300  0.0180 -0.0765 -0.3013
   79phy    H01 2125   3.271   0.655   0.382  0.2087 -0.6149 -0.6154
   79phy    C19 2126   3.394   0.544   0.190  0.1685  0.2282  0.1155
   79phy    C13 2127   3.309   0.771   0.068  0.3654  0.0589  0.0618
   79phy     H3 2128   3.281   0.873   0.107  0.0823  0.4202 -1.0710
   79phy    O33 2129   3.407   0.814  -0.022  0.5530  1.0093 -0.2715
   79phy    H1B 2130   3.495   0.811   0.010  1.2891 -0.4543 -2.2954
   79phy    C12 2131   3.161   0.765   0.003 -0.3284 -0.9248 -0.1545
   79phy    O11 2132   3.058   0.726   0.088  0.3498  0.5755 -0.2013
   79phy    H1A 2133   3.090   0.729   0.177  1.2363  2.2663 -0.5313
   80phy    C35 2134   3.005   0.763   0.718 -0.0106 -0.8826  0.3456
   80phy    C33 2135   3.134   0.787   0.787  0.0379 -0.2719  0.8269
   80phy    C34 2136   3.102   0.811   0.928  0.0325 -0.1236 -0.2643
   80phy    C32 2137   3.223   0.664   0.791  0.2621  0.2894  0.3387
   80phy    C31 2138   3.350   0.663   0.706 -0.1938 -0.1274 -0.5101
   80phy    C30 2139   3.416   0.525   0.711 -0.1158 -0.3266  0.2296
   80phy    C28 2140   3.572   0.508   0.683  0.0783  0.0506  0.4872
   80phy    C29 2141   3.604   0.371   0.747 -0.4481  0.3126 -0.1602
   80phy    C27 2142   3.607   0.506   0.530  0.4041  0.4553 -0.1338
   80phy    C26 2143   3.743   0.573   0.502  0.7664 -0.0873 -0.5086
   80phy    C25 2144   3.784   0.536   0.361 -1.2089 -0.4071  0.0036
   80phy    C23 2145   3.913   0.601   0.313 -0.1528  0.5994  0.3917
   80phy    C24 2146   4.026   0.492   0.318  0.3060  0.5899  0.1932
   80phy    C22 2147   3.909   0.637   0.162  0.4507  0.5844  0.2060
   80phy    C21 2148   3.856   0.778   0.123 -0.3677 -0.5581  0.0290
   80phy    C20 2149   3.889   0.813  -0.021  0.8547  0.3188  0.0412
   80phy    C18 2150   3.808   0.924  -0.104 -0.6153  0.4358 -0.8007
   80phy    O01 2151   3.672   0.885  -0.110  0.0868  0.3160 -0.7002
   80phy    H01 2152   3.623   0.946  -0.163  2.0245  1.3969 -1.3552
   80phy    C19 2153   3.862   0.897  -0.251 -0.0210  0.4027 -0.3174
   80phy    C13 2154   3.830   1.074  -0.066  0.4347  0.5021 -0.7312
   80phy     H3 2155   3.815   1.072   0.045 -1.2289  1.0077 -0.9097
   80phy    O33 2156   3.960   1.130  -0.066  0.2998 -0.1670 -0.5470
   80phy    H1B 2157   3.979   1.183  -0.141  2.3129 -1.4451 -1.0313
   80phy    C12 2158   3.723   1.188  -0.074  0.3302 -0.5855 -0.2028
   80phy    O11 2159   3.719   1.273  -0.187 -0.5500  0.1923 -0.2723
   80phy    H1A 2160   3.668   1.348  -0.163  2.0895  1.4144  1.9456
   81phy    C35 2161   3.252   1.507   1.276 -0.1951  0.4511 -0.9360
   81phy    C33 2162   3.173   1.405   1.201  0.1591 -0.1169  0.3559
   81phy    C34 2163   3.033   1.381   1.272 -0.2579  0.4467  0.0686
   81phy    C32 2164   3.146   1.458   1.060  0.2512  0.3603  0.2800
   81phy    C31 2165   3.197   1.355   0.963 -0.2885  0.1951 -0.5100
   81phy    C30 2166   3.169   1.389   0.818 -0.1170 -0.2616  0.4750
   81phy    C28 2167   3.220   1.288   0.717  0.2970 -0.5757  0.2104
   81phy    C29 2168   3.134   1.154   0.712  0.2218 -0.0178  0.3872
   81phy    C27 2169   3.221   1.369   0.583  0.1487 -0.0196 -0.9901
   81phy    C26 2170   3.318   1.317   0.470  0.7529 -0.1757 -0.7915
   81phy    C25 2171   3.272   1.370   0.335  0.1680  0.4212  0.3297
   81phy    C23 2172   3.377   1.363   0.223  0.1264  0.1530 -0.6467
   81phy    C24 2173   3.376   1.221   0.161  0.3260 -0.5176  0.1282
   81phy    C22 2174   3.347   1.458   0.107 -0.5243 -0.1193  0.1423
   81phy    C21 2175   3.402   1.601   0.102 -0.0473  0.0236 -0.4821
   81phy    C20 2176   3.364   1.686  -0.019  0.1308 -0.4137 -0.1652
   81phy    C18 2177   3.380   1.843  -0.034  0.1690 -0.4583 -0.0357
   81phy    O01 2178   3.298   1.900   0.070  0.3157 -0.1758  0.2287
   81phy    H01 2179   3.247   1.834   0.114 -0.1975 -2.1176 -2.9784
   81phy    C19 2180   3.316   1.867  -0.177 -0.3349 -0.6270  0.2422
   81phy    C13 2181   3.526   1.897  -0.029  0.1366 -0.7025 -0.0960
   81phy     H3 2182   3.561   1.858   0.070 -0.4604 -2.0070 -0.3745
   81phy    O33 2183   3.627   1.836  -0.116  0.5686 -0.7144 -0.3949
   81phy    H1B 2184   3.645   1.747  -0.094 -0.6941 -1.9040 -3.5228
   81phy    C12 2185   3.562   2.045   0.027 -0.4672  0.6650  0.1119
   81phy    O11 2186   3.559   2.152  -0.056  0.1621 -1.0365 -0.6679
   81phy    H1A 2187   3.587   2.224  -0.003 -0.5426 -1.0565 -0.2685
   82phy    C35 2188   2.394   1.863   0.444  0.0717 -0.6139 -0.5522
   82phy    C33 2189   2.424   1.801   0.578 -0.2815 -0.0808  0.2119
   82phy    C34 2190   2.345   1.891   0.677 -0.4801  0.3238  0.2173
   82phy    C32 2191   2.408   1.649   0.589  0.2224  0.1481 -0.0246
   82phy    C31 2192   2.548   1.591   0.624 -0.1712 -0.1968 -0.0538
   82phy    C30 2193   2.560   1.443   0.588 -0.6290 -0.5506 -0.0286
   82phy    C28 2194   2.683   1.366   0.641  0.5462 -0.5672  0.6271
   82phy    C29 2195   2.646   1.315   0.778 -0.3328  0.1197  0.1845
   82phy    C27 2196   2.709   1.232   0.564  0.2391 -0.2814 -0.2921
   82phy    C26 2197   2.817   1.240   0.449  0.3374  0.0039  0.2371
   82phy    C25 2198   2.865   1.095   0.424  0.1868 -0.0792  0.0772
   82phy    C23 2199   2.980   1.071   0.328 -0.5113 -0.4032  0.2412
   82phy    C24 2200   3.050   0.937   0.347 -0.8932 -0.1242 -0.0569
   82phy    C22 2201   2.931   1.053   0.177 -0.0255  0.4702 -0.6141
   82phy    C21 2202   3.000   1.152   0.087  0.4834 -0.1054 -0.5872
   82phy    C20 2203   2.935   1.133  -0.052 -0.3310  0.0942 -0.3490
   82phy    C18 2204   2.969   1.233  -0.169 -0.4693 -0.0562 -0.4206
   82phy    O01 2205   2.939   1.372  -0.119  0.5441 -0.4376 -0.4332
   82phy    H01 2206   2.866   1.362  -0.062 -0.2930 -0.6339 -1.5052
   82phy    C19 2207   2.872   1.204  -0.285 -0.2128  0.5936  0.5577
   82phy    C13 2208   3.125   1.217  -0.216  0.2039 -0.1193 -0.6397
   82phy     H3 2209   3.182   1.252  -0.127 -0.7460  1.2007 -0.5221
   82phy    O33 2210   3.177   1.082  -0.222  0.5218  0.4088  0.0281
   82phy    H1B 2211   3.123   1.033  -0.281 -0.0532 -0.1472  0.9940
   82phy    C12 2212   3.212   1.310  -0.308  0.0903 -0.1835  0.8990
   82phy    O11 2213   3.217   1.269  -0.444 -0.7168 -0.3040 -0.2473
   82phy    H1A 2214   3.294   1.217  -0.459 -0.5452 -0.0053 -0.4083
   83phy    C35 2215   3.659   1.183   1.504 -0.2908  0.0901 -0.4882
   83phy    C33 2216   3.688   1.334   1.484  0.0841  0.5313  0.0702
   83phy    C34 2217   3.765   1.349   1.354 -0.2288 -0.0859  0.0002
   83phy    C32 2218   3.561   1.425   1.487 -0.2463  0.5953 -0.0653
   83phy    C31 2219   3.516   1.448   1.633  0.3804  0.1895  0.2738
   83phy    C30 2220   3.375   1.510   1.648 -0.0086 -0.4374  0.4192
   83phy    C28 2221   3.330   1.493   1.792 -0.7847 -0.7254  0.3548
   83phy    C29 2222   3.244   1.615   1.829 -0.1740  0.1519  0.6911
   83phy    C27 2223   3.252   1.363   1.822 -0.0246 -0.3570  0.7642
   83phy    C26 2224   3.257   1.326   1.972  0.7031  0.1037 -0.4934
   83phy    C25 2225   3.241   1.174   1.998  0.1885 -0.3061  0.6832
   83phy    C23 2226   3.212   1.150   2.149 -0.2401  0.2000 -0.1930
   83phy    C24 2227   3.078   1.074   2.160 -0.7921  0.4708 -0.0365
   83phy    C22 2228   3.328   1.081   2.225 -0.3190  0.5804  0.5371
   83phy    C21 2229   3.351   1.115   2.375 -0.2932  0.5035  0.4457
   83phy    C20 2230   3.460   1.027   2.441  0.2238 -0.2429 -0.3199
   83phy    C18 2231   3.516   1.046   2.586 -0.7018 -0.2582  0.9222
   83phy    O01 2232   3.403   1.069   2.670  0.1262  0.0803  0.1823
   83phy    H01 2233   3.415   1.033   2.756  0.9601 -0.7664 -0.2729
   83phy    C19 2234   3.551   0.901   2.616 -0.1319  0.0700  0.6176
   83phy    C13 2235   3.637   1.151   2.602 -0.1490  0.6730  0.6467
   83phy     H3 2236   3.708   1.139   2.516 -1.0231  0.9783 -0.1300
   83phy    O33 2237   3.722   1.128   2.711  0.7653 -0.4464 -0.2127
   83phy    H1B 2238   3.668   1.162   2.780 -0.1350 -2.1582 -0.0376
   83phy    C12 2239   3.594   1.301   2.611 -0.2529 -0.1423 -0.1617
   83phy    O11 2240   3.531   1.321   2.737 -0.2934  0.5105 -0.7061
   83phy    H1A 2241   3.529   1.414   2.749 -4.2638  0.5213 -0.1483
   84phy    C35 2242   4.288   2.529   2.883 -1.1089  0.1035  0.4833
   84phy    C33 2243   4.240   2.623   2.987 -0.1560  0.6776 -0.6527
   84phy    C34 2244   4.105   2.667   2.941  0.0081 -0.0798 -0.5174
   84phy    C32 2245   4.223   2.570   3.128  0.2068 -0.1067  0.0357
   84phy    C31 2246   4.354   2.566   3.216 -0.2529  0.4150  0.0852
   84phy    C30 2247   4.325   2.481   3.340 -0.4468 -0.5270 -0.3086
   84phy    C28 2248   4.448   2.432   3.421 -0.4998 -0.4001 -0.2262
   84phy    C29 2249   4.480   2.536   3.523  0.1955  0.2308 -1.0752
   84phy    C27 2250   4.430   2.303   3.494 -0.2497  0.3862  0.8116
   84phy    C26 2251   4.530   2.190   3.458 -0.4260 -0.2093 -0.2405
   84phy    C25 2252   4.514   2.083   3.564  0.1205 -0.3816  0.0005
   84phy    C23 2253   4.563   1.941   3.522  0.1986 -0.2566 -0.0532
   84phy    C24 2254   4.631   1.877   3.646  0.2542 -0.0912  0.6169
   84phy    C22 2255   4.468   1.850   3.446 -0.0859  0.3489  0.2453
   84phy    C21 2256   4.477   1.841   3.290 -0.0148  0.1984  0.1539
   84phy    C20 2257   4.358   1.763   3.228  0.0084  0.0187 -0.3189
   84phy    C18 2258   4.353   1.715   3.074 -0.0330  0.2176  0.1948
   84phy    O01 2259   4.389   1.831   2.997 -0.1472 -0.2122 -0.2578
   84phy    H01 2260   4.477   1.855   3.015 -0.4188  1.8347 -1.3300
   84phy    C19 2261   4.200   1.696   3.069  0.0917 -0.0748 -0.0216
   84phy    C13 2262   4.449   1.588   3.056  0.1239  0.7535 -0.4488
   84phy     H3 2263   4.552   1.633   3.056  0.5357 -0.1613 -0.5779
   84phy    O33 2264   4.469   1.505   3.169  0.1894  0.0987 -0.2804
   84phy    H1B 2265   4.386   1.476   3.202  0.6374 -2.6179 -1.2985
   84phy    C12 2266   4.482   1.507   2.927  1.0286  0.4843 -0.2666
   84phy    O11 2267   4.445   1.564   2.808  0.4760 -0.4071  0.5351
   84phy    H1A 2268   4.382   1.507   2.768  2.0586 -1.6301 -0.3472
   85phy    C35 2269   1.491   0.642   1.452  0.2666 -0.3515  0.1250
   85phy    C33 2270   1.473   0.784   1.516  0.2172 -0.0028  0.5140
   85phy    C34 2271   1.505   0.885   1.407  0.1784 -0.3876 -0.0924
   85phy    C32 2272   1.337   0.791   1.591  0.4277  0.2155 -0.2235
   85phy    C31 2273   1.315   0.896   1.700  0.2106 -0.0048 -0.5336
   85phy    C30 2274   1.191   0.863   1.776  0.5317  0.1137  0.0666
   85phy    C28 2275   1.118   0.972   1.859  0.0619 -0.1706  0.1819
   85phy    C29 2276   1.035   1.069   1.775 -0.9192 -0.2190  0.0964
   85phy    C27 2277   1.022   0.899   1.946 -0.0599 -0.3366 -0.0064
   85phy    C26 2278   1.019   0.940   2.095 -0.2311  0.0038 -0.2899
   85phy    C25 2279   0.909   0.871   2.170  0.3458  0.0196  0.2918
   85phy    C23 2280   0.893   0.879   2.322 -0.3065  0.3727  0.3332
   85phy    C24 2281   0.746   0.834   2.352 -0.1339  0.1269  0.1307
   85phy    C22 2282   0.991   0.818   2.422 -0.2239 -0.2386  0.5195
   85phy    C21 2283   1.082   0.910   2.506  0.4105 -0.1360  0.1060
   85phy    C20 2284   1.225   0.862   2.529  0.5903  0.1567 -0.1833
   85phy    C18 2285   1.345   0.933   2.598  0.5982 -0.3824  0.5958
   85phy    O01 2286   1.310   0.978   2.730 -0.2838 -0.1819 -0.4551
   85phy    H01 2287   1.219   1.001   2.737 -0.6041 -1.2958 -0.6493
   85phy    C19 2288   1.430   0.811   2.611 -0.1615 -0.1477 -0.2401
   85phy    C13 2289   1.425   1.041   2.500  0.2132  0.2539  0.2616
   85phy     H3 2290   1.461   0.998   2.403  0.4239  0.4183  0.2640
   85phy    O33 2291   1.546   1.081   2.557  0.1997  0.7958 -0.2081
   85phy    H1B 2292   1.537   1.151   2.619  2.2758  0.8537  0.0983
   85phy    C12 2293   1.347   1.171   2.459  0.0535 -0.2639  0.3578
   85phy    O11 2294   1.296   1.255   2.560 -0.2627  0.2637  0.2797
   85phy    H1A 2295   1.372   1.300   2.591  1.8047 -1.9917 -1.1232
   86phy    C35 2296   3.743   2.772   2.232  0.0273  0.3902 -0.4693
   86phy    C33 2297   3.619   2.803   2.150 -0.3420 -0.1949  0.5316
   86phy    C34 2298   3.644   2.938   2.076 -0.4316  0.2023  0.4833
   86phy    C32 2299   3.579   2.694   2.050  0.4398  0.0677  0.1449
   86phy    C31 2300   3.516   2.558   2.097 -0.4262  0.1407  0.3242
   86phy    C30 2301   3.501   2.467   1.972 -1.3404 -0.1486  0.7779
   86phy    C28 2302   3.434   2.335   2.009  0.2643  0.2530  0.1443
   86phy    C29 2303   3.313   2.315   1.918  0.6161  0.2027  0.0733
   86phy    C27 2304   3.518   2.202   2.019  0.5506 -0.9032 -0.2815
   86phy    C26 2305   3.457   2.102   2.123  0.6098 -0.1101  0.5986
   86phy    C25 2306   3.537   1.978   2.128  0.1991 -0.5496 -0.4769
   86phy    C23 2307   3.497   1.881   2.238 -0.1740  0.0564 -0.6202
   86phy    C24 2308   3.491   1.741   2.179  0.2628  0.7798 -0.4033
   86phy    C22 2309   3.609   1.858   2.341  0.5019  0.2704 -0.4435
   86phy    C21 2310   3.604   1.926   2.485 -0.4383 -0.1636  0.2467
   86phy    C20 2311   3.735   1.905   2.566 -0.2689  0.1765  0.8278
   86phy    C18 2312   3.721   1.944   2.718  0.2946 -0.0257  0.3443
   86phy    O01 2313   3.625   1.862   2.782 -0.3478  0.4225 -0.2217
   86phy    H01 2314   3.619   1.893   2.870  1.0078 -0.8124  0.3356
   86phy    C19 2315   3.861   1.887   2.763 -0.2780  0.4784 -0.2288
   86phy    C13 2316   3.698   2.105   2.758 -0.2747  0.0646 -0.1220
   86phy     H3 2317   3.768   2.170   2.699 -1.0375  1.4427  0.4339
   86phy    O33 2318   3.735   2.137   2.889 -0.1552  0.1855  0.0170
   86phy    H1B 2319   3.683   2.089   2.950 -0.9281  0.8289 -0.1191
   86phy    C12 2320   3.569   2.178   2.733 -0.1066  0.4648 -0.1024
   86phy    O11 2321   3.475   2.170   2.842 -0.8321  0.3917 -0.0808
   86phy    H1A 2322   3.524   2.164   2.922 -3.0529  0.2080  1.3664
   87phy    C35 2323   3.719   3.869   1.401 -0.1081  0.2238  0.1042
   87phy    C33 2324   3.730   3.756   1.296  0.2050 -0.2237 -0.1330
   87phy    C34 2325   3.863   3.774   1.212 -0.2313  0.0712 -0.4883
   87phy    C32 2326   3.704   3.617   1.351  0.2505  0.5874 -0.5086
   87phy    C31 2327   3.656   3.511   1.249  0.0733 -0.4490 -0.4444
   87phy    C30 2328   3.639   3.369   1.293 -0.3336 -0.2566 -0.2757
   87phy    C28 2329   3.612   3.286   1.171  0.1319  0.1159  0.0734
   87phy    C29 2330   3.724   3.179   1.177  0.4413  0.3230  0.2099
   87phy    C27 2331   3.470   3.232   1.146 -0.8046 -0.2856 -0.3651
   87phy    C26 2332   3.439   3.205   1.001  0.4525  0.2299 -0.2675
   87phy    C25 2333   3.287   3.179   0.982 -0.7695 -0.4676  0.0091
   87phy    C23 2334   3.245   3.189   0.839 -0.4211  0.2927 -0.5270
   87phy    C24 2335   3.212   3.052   0.786  0.6171 -0.6184  0.1799
   87phy    C22 2336   3.119   3.285   0.829 -0.5368 -0.2173 -0.9644
   87phy    C21 2337   3.126   3.372   0.706 -1.0796  0.1452  0.4057
   87phy    C20 2338   2.994   3.368   0.624 -0.0386 -0.0743  0.2387
   87phy    C18 2339   2.974   3.446   0.490  0.0650 -0.7543  0.0168
   87phy    O01 2340   3.020   3.583   0.512 -0.2530 -0.5228  0.1512
   87phy    H01 2341   3.031   3.614   0.424 -1.4356 -3.0057 -0.9710
   87phy    C19 2342   2.818   3.444   0.470  0.1208  0.0251 -0.1123
   87phy    C13 2343   3.058   3.387   0.362  0.2659  0.5116 -0.7255
   87phy     H3 2344   3.163   3.379   0.401 -0.1743 -1.4955  0.1847
   87phy    O33 2345   3.045   3.254   0.327 -0.0981  0.6024 -0.1062
   87phy    H1B 2346   2.973   3.249   0.267  0.1821  1.2541 -0.5121
   87phy    C12 2347   3.107   3.478   0.244 -0.1364 -0.3089  0.4350
   87phy    O11 2348   3.092   3.615   0.262 -0.0753  0.1314  0.4142
   87phy    H1A 2349   3.170   3.663   0.242 -0.2140 -0.9525 -3.5852
   88phy    C35 2350   2.139   2.605   1.871  0.7045  0.3367  0.8007
   88phy    C33 2351   2.233   2.502   1.807 -0.7276 -0.6975  0.0204
   88phy    C34 2352   2.208   2.483   1.658 -0.5789 -0.2909 -0.4383
   88phy    C32 2353   2.377   2.545   1.846  0.0625  0.2584 -0.2351
   88phy    C31 2354   2.463   2.424   1.853  0.2334  0.1062  0.2835
   88phy    C30 2355   2.612   2.447   1.865 -0.3127  0.2506  0.3134
   88phy    C28 2356   2.694   2.312   1.872  0.9197 -0.2758 -0.3167
   88phy    C29 2357   2.737   2.262   1.733  0.1128  1.0474 -0.3452
   88phy    C27 2358   2.828   2.339   1.945 -0.3612  0.2379 -0.2763
   88phy    C26 2359   2.828   2.276   2.092 -0.6360  0.2516 -0.0131
   88phy    C25 2360   2.967   2.289   2.152 -0.2170 -0.0383  0.0304
   88phy    C23 2361   2.993   2.243   2.298  0.1750  0.5922 -0.5223
   88phy    C24 2362   3.054   2.106   2.300 -0.2161  0.1512 -0.1996
   88phy    C22 2363   3.091   2.331   2.372  0.1082  0.2121  0.1987
   88phy    C21 2364   3.049   2.392   2.503  0.0022  0.4275  0.2065
   88phy    C20 2365   3.164   2.467   2.564 -0.1934 -0.0959 -0.1226
   88phy    C18 2366   3.152   2.531   2.708  0.2203 -0.8741  0.2969
   88phy    O01 2367   3.103   2.446   2.810  0.1642  0.1325  1.1356
   88phy    H01 2368   3.162   2.388   2.854 -0.3294  0.7563  2.6856
   88phy    C19 2369   3.299   2.546   2.746 -0.1760  0.0569 -0.5433
   88phy    C13 2370   3.074   2.673   2.720  0.2477 -0.1624  0.1827
   88phy     H3 2371   3.117   2.750   2.650 -0.2071  0.9622  1.1081
   88phy    O33 2372   3.089   2.734   2.844 -0.4242 -0.2757 -0.0896
   88phy    H1B 2373   3.082   2.669   2.912  0.0780 -0.2803 -0.0320
   88phy    C12 2374   2.912   2.670   2.694 -0.2442  0.1237  0.1284
   88phy    O11 2375   2.839   2.568   2.766  0.2609 -0.0057  0.2893
   88phy    H1A 2376   2.812   2.596   2.851  0.3434 -0.4782  0.4778
   89phy    C35 2377   2.114   3.297   1.933 -0.2144 -0.0571 -0.3788
   89phy    C33 2378   2.048   3.393   1.831 -0.1920  0.6924 -0.2425
   89phy    C34 2379   1.966   3.488   1.916 -0.2479 -0.5938  1.2573
   89phy    C32 2380   2.162   3.448   1.747 -0.2411  0.2510 -0.3228
   89phy    C31 2381   2.130   3.489   1.606 -0.9382 -0.0824 -0.3440
   89phy    C30 2382   2.248   3.536   1.522  0.1607 -0.0186  0.1538
   89phy    C28 2383   2.222   3.531   1.370  0.2478 -1.1331  0.0394
   89phy    C29 2384   2.254   3.675   1.311 -0.6810 -0.2190  0.0822
   89phy    C27 2385   2.285   3.404   1.305  0.2321  0.0523 -0.4534
   89phy    C26 2386   2.199   3.371   1.179 -0.7595  0.1850  0.2990
   89phy    C25 2387   2.288   3.302   1.072 -0.2656 -0.4944  0.4134
   89phy    C23 2388   2.221   3.265   0.939  0.0232 -0.7148 -0.2180
   89phy    C24 2389   2.245   3.367   0.826  0.1618  0.5254  0.3442
   89phy    C22 2390   2.284   3.128   0.896  0.1465  0.0445 -0.4342
   89phy    C21 2391   2.192   3.023   0.830  0.2634  0.5522 -0.4601
   89phy    C20 2392   2.291   2.920   0.764  0.5374 -0.5289  0.5654
   89phy    C18 2393   2.249   2.789   0.678 -0.6365 -0.1343  0.1156
   89phy    O01 2394   2.148   2.716   0.751  0.2356  0.2444  0.4658
   89phy    H01 2395   2.127   2.763   0.829  1.6737  2.8933 -0.6292
   89phy    C19 2396   2.379   2.707   0.690 -0.0817 -0.1384 -0.5426
   89phy    C13 2397   2.181   2.826   0.534 -0.4996  0.0160  0.1025
   89phy     H3 2398   2.077   2.859   0.560 -0.6460  0.5372 -1.0943
   89phy    O33 2399   2.223   2.942   0.465 -0.2419 -0.3147  0.2638
   89phy    H1B 2400   2.297   2.923   0.411  0.0495 -0.8584  0.8421
   89phy    C12 2401   2.120   2.715   0.436  0.3510 -0.3177  0.4877
   89phy    O11 2402   2.113   2.594   0.505 -0.0414 -0.0145 -0.3677
   89phy    H1A 2403   2.095   2.618   0.594  0.7251 -0.1441 -0.1734
   90phy    C35 2404   3.073   2.672   1.940 -0.1190 -0.1032  0.5237
   90phy    C33 2405   3.193   2.754   1.878  0.6655  0.1339 -0.6774
   90phy    C34 2406   3.261   2.672   1.778  0.1672 -0.3153 -0.4482
   90phy    C32 2407   3.153   2.887   1.823 -0.6981  0.8698  0.1534
   90phy    C31 2408   3.248   3.008   1.834  0.1181  0.1954  0.1194
   90phy    C30 2409   3.153   3.128   1.859  0.0801  0.3414  0.1305
   90phy    C28 2410   3.217   3.272   1.877  0.2627 -0.2834  0.2725
   90phy    C29 2411   3.271   3.328   1.739 -0.1225 -0.4443  0.1430
   90phy    C27 2412   3.112   3.371   1.921  0.0009 -0.1685  0.3912
   90phy    C26 2413   3.100   3.425   2.066 -0.4758  0.4645  0.5310
   90phy    C25 2414   2.968   3.497   2.082  0.2994  0.0680  0.0283
   90phy    C23 2415   2.944   3.566   2.212 -0.2191  0.3332  0.1237
   90phy    C24 2416   2.910   3.709   2.175  0.2189 -0.2704 -0.3832
   90phy    C22 2417   2.823   3.506   2.288 -0.0276 -1.1557 -0.5611
   90phy    C21 2418   2.853   3.436   2.424 -0.4337  0.1814 -0.0044
   90phy    C20 2419   2.729   3.354   2.463  0.3274 -0.2672 -0.6419
   90phy    C18 2420   2.729   3.296   2.611  0.3477 -0.7690 -0.5379
   90phy    O01 2421   2.805   3.376   2.707  0.4499 -0.3451  0.3666
   90phy    H01 2422   2.898   3.369   2.693  0.6792  2.0675  0.4199
   90phy    C19 2423   2.583   3.318   2.641  1.0414 -0.1060  0.3367
   90phy    C13 2424   2.769   3.141   2.632 -0.4129  0.3881 -0.3179
   90phy     H3 2425   2.705   3.076   2.567 -1.1015  2.2823 -1.6492
   90phy    O33 2426   2.753   3.085   2.756  0.7288 -0.5245 -0.2508
   90phy    H1B 2427   2.803   3.131   2.821  0.7473 -0.4330 -0.3304
   90phy    C12 2428   2.920   3.097   2.590  0.4691 -0.4249 -0.0931
   90phy    O11 2429   3.027   3.135   2.674  0.0739  0.2790  0.0367
   90phy    H1A 2430   3.056   3.222   2.655  1.6387 -0.5816 -2.0135
   91phy    C35 2431   4.255   1.929   0.662 -0.1438  0.2962 -0.0302
   91phy    C33 2432   4.218   2.005   0.788 -0.2536 -0.1054 -0.6737
   91phy    C34 2433   4.175   1.912   0.899 -0.0241  0.6355 -0.3868
   91phy    C32 2434   4.326   2.113   0.820 -0.3608  0.3423 -0.0558
   91phy    C31 2435   4.269   2.246   0.885 -0.9111 -0.3497  0.3439
   91phy    C30 2436   4.378   2.348   0.925  0.7129 -0.3503 -1.0616
   91phy    C28 2437   4.319   2.486   0.951 -0.0594  0.0163  0.4831
   91phy    C29 2438   4.314   2.505   1.103 -0.1331 -0.0510  0.3150
   91phy    C27 2439   4.403   2.591   0.876 -0.0528 -0.4142 -0.0037
   91phy    C26 2440   4.315   2.705   0.811 -0.1102  0.1804 -0.1090
   91phy    C25 2441   4.407   2.815   0.765  0.2567 -0.5123 -0.0184
   91phy    C23 2442   4.323   2.930   0.698  0.1338  0.4805 -0.0275
   91phy    C24 2443   4.360   3.063   0.750  0.0373 -0.2245 -0.2852
   91phy    C22 2444   4.331   2.924   0.539  0.5521 -0.2149 -0.1063
   91phy    C21 2445   4.200   2.897   0.466 -0.2747  0.4200 -0.2717
   91phy    C20 2446   4.225   2.912   0.312 -0.1926  0.1157  0.1656
   91phy    C18 2447   4.178   3.038   0.228 -0.0231 -0.1991  0.6288
   91phy    O01 2448   4.035   3.062   0.256  0.3380  0.3013 -0.3446
   91phy    H01 2449   3.970   2.997   0.277 -2.7927  3.3798  0.3321
   91phy    C19 2450   4.182   2.984   0.082 -0.2431 -0.9018  0.2142
   91phy    C13 2451   4.267   3.164   0.271 -0.6193 -0.4602  0.3437
   91phy     H3 2452   4.237   3.191   0.375 -1.7361  1.4866 -0.4180
   91phy    O33 2453   4.410   3.143   0.295  0.1868 -0.3166 -0.7075
   91phy    H1B 2454   4.452   3.115   0.216 -1.2828 -0.3619 -1.5137
   91phy    C12 2455   4.238   3.317   0.228 -0.3071 -0.2707 -0.5669
   91phy    O11 2456   4.330   3.383   0.144  0.5715 -0.2711 -0.3673
   91phy    H1A 2457   4.340   3.325   0.071 -2.0179 -1.7975  0.3537
   92phy    C35 2458   1.756   1.927   1.729  0.3851  0.3159 -0.8430
   92phy    C33 2459   1.900   1.876   1.713  0.5041  0.0426  0.0195
   92phy    C34 2460   1.943   1.816   1.575  0.2716 -0.5982 -0.3082
   92phy    C32 2461   1.986   1.973   1.793 -0.2649 -0.0094  0.0094
   92phy    C31 2462   2.066   1.908   1.903 -0.4926  0.2345 -0.2193
   92phy    C30 2463   2.156   1.997   1.991 -0.0495 -0.3249  0.0236
   92phy    C28 2464   2.273   1.942   2.068 -0.1103  0.1134 -0.3110
   92phy    C29 2465   2.394   1.904   1.973  0.0117  0.7991 -0.1054
   92phy    C27 2466   2.316   2.053   2.163 -1.2518  0.8302  0.4025
   92phy    C26 2467   2.388   2.016   2.295  0.5608 -0.2860  0.1745
   92phy    C25 2468   2.440   2.144   2.359  0.3918  0.0742  0.3938
   92phy    C23 2469   2.555   2.119   2.452  0.1851 -0.0924 -0.5544
   92phy    C24 2470   2.599   2.263   2.471 -0.8122 -0.3067  0.1022
   92phy    C22 2471   2.525   2.051   2.589  0.6572  0.4457  0.0240
   92phy    C21 2472   2.649   1.982   2.655  0.4246  0.0734 -0.2589
   92phy    C20 2473   2.618   1.883   2.763  0.7944  0.2562 -0.4394
   92phy    C18 2474   2.726   1.834   2.865  0.3311 -0.3301 -0.3827
   92phy    O01 2475   2.809   1.951   2.897 -0.0515 -0.1356  0.4442
   92phy    H01 2476   2.759   2.018   2.939  1.0213  0.1880  1.2581
   92phy    C19 2477   2.641   1.796   2.993  0.2567  0.2650  0.0484
   92phy    C13 2478   2.815   1.711   2.802 -0.1301 -0.6505  0.0979
   92phy     H3 2479   2.847   1.736   2.698  0.6987 -0.3559  0.4150
   92phy    O33 2480   2.740   1.590   2.788  0.3246  0.1961  0.3630
   92phy    H1B 2481   2.742   1.555   2.701 -1.7320  1.9444 -0.4867
   92phy    C12 2482   2.954   1.683   2.876  0.2537  0.0128 -0.1893
   92phy    O11 2483   3.033   1.596   2.806 -0.1191 -0.4840 -0.1614
   92phy    H1A 2484   3.002   1.510   2.829 -1.7004 -0.2392 -1.2162
   93phy    C35 2485   2.303   2.063   1.565 -0.6962  0.3481 -0.0984
   93phy    C33 2486   2.411   2.097   1.461  0.5406 -0.5986  0.4810
   93phy    C34 2487   2.424   2.242   1.439  0.8502 -0.4009 -0.5889
   93phy    C32 2488   2.547   2.029   1.499  0.4364  0.2717  0.0712
   93phy    C31 2489   2.573   1.887   1.450  0.5795 -0.6668 -0.0181
   93phy    C30 2490   2.719   1.840   1.492  0.3027  0.6958  0.2268
   93phy    C28 2491   2.747   1.690   1.464  0.1487  0.1312 -0.6206
   93phy    C29 2492   2.832   1.661   1.341 -0.3388 -0.0510  0.4589
   93phy    C27 2493   2.821   1.630   1.588 -0.5596  0.5476  0.5816
   93phy    C26 2494   2.756   1.501   1.645 -0.1076  0.1304  0.6144
   93phy    C25 2495   2.850   1.440   1.753 -0.5172 -0.2013  0.2831
   93phy    C23 2496   2.790   1.316   1.826  0.0008  0.7903  0.2059
   93phy    C24 2497   2.857   1.189   1.769  0.1261  0.4616  0.5787
   93phy    C22 2498   2.832   1.316   1.977 -0.5806 -0.0147  0.4599
   93phy    C21 2499   2.734   1.359   2.082  0.1897  0.4026 -0.1918
   93phy    C20 2500   2.791   1.314   2.218 -0.1404 -0.1936 -0.6416
   93phy    C18 2501   2.713   1.350   2.350  0.0137 -0.9958 -0.2200
   93phy    O01 2502   2.584   1.291   2.337  0.1065 -0.0312 -0.6608
   93phy    H01 2503   2.559   1.235   2.409 -1.3284 -0.5470 -1.5045
   93phy    C19 2504   2.792   1.259   2.449  0.3173 -0.0649  0.3197
   93phy    C13 2505   2.692   1.504   2.399  0.4828 -0.3128  0.3042
   93phy     H3 2506   2.790   1.555   2.381  0.6207 -1.0535 -1.2098
   93phy    O33 2507   2.673   1.522   2.541  0.1432  0.2056 -0.2740
   93phy    H1B 2508   2.584   1.542   2.565  0.0260  0.5762 -0.9823
   93phy    C12 2509   2.574   1.590   2.323  0.1662  0.4580 -0.3139
   93phy    O11 2510   2.453   1.531   2.349 -0.2243 -0.4765  0.2118
   93phy    H1A 2511   2.450   1.438   2.338  1.8923 -0.4944 -0.6583
   94phy    C35 2512   3.279   1.804   1.081  0.4453 -0.2588  0.4598
   94phy    C33 2513   3.347   1.936   1.091 -0.1688  0.2984  0.1508
   94phy    C34 2514   3.373   1.977   1.237 -0.0365  0.3975 -0.2097
   94phy    C32 2515   3.470   1.936   1.004 -0.0177  0.3871  0.4427
   94phy    C31 2516   3.543   2.064   0.981  0.7445  0.6073  0.0833
   94phy    C30 2517   3.669   2.050   0.893 -0.8237 -0.0112  0.0174
   94phy    C28 2518   3.768   2.169   0.902  0.9476 -0.2276 -0.2937
   94phy    C29 2519   3.880   2.147   1.003 -0.1913 -0.1759  0.4307
   94phy    C27 2520   3.839   2.188   0.767 -0.5881  0.0924 -0.0906
   94phy    C26 2521   3.838   2.330   0.700 -0.8904 -0.2476 -0.3001
   94phy    C25 2522   3.907   2.331   0.561 -0.0508  0.3959  0.1212
   94phy    C23 2523   3.944   2.469   0.503  0.5459  0.2980  0.3493
   94phy    C24 2524   4.066   2.522   0.584 -0.1828  0.2632 -0.0179
   94phy    C22 2525   3.971   2.469   0.351  0.4834 -0.1520 -0.1084
   94phy    C21 2526   3.845   2.498   0.277  0.4541 -0.2767 -0.3013
   94phy    C20 2527   3.861   2.485   0.128  0.1667  0.5135  0.4171
   94phy    C18 2528   3.737   2.489   0.030  0.4825  0.3112 -0.1132
   94phy    O01 2529   3.638   2.388   0.073  0.2340 -0.4504 -0.1164
   94phy    H01 2530   3.626   2.394   0.166  0.8486  2.1745 -0.1257
   94phy    C19 2531   3.791   2.451  -0.104 -0.2660  0.6861 -0.2794
   94phy    C13 2532   3.668   2.639   0.024 -0.4151 -0.3710 -0.2004
   94phy     H3 2533   3.630   2.657   0.128 -1.2627 -1.4547 -0.3057
   94phy    O33 2534   3.759   2.750   0.020  0.2771 -0.0151 -0.5652
   94phy    H1B 2535   3.740   2.811   0.088 -1.2612 -1.2588  0.1851
   94phy    C12 2536   3.515   2.661  -0.010  0.2142  0.2099  0.1001
   94phy    O11 2537   3.442   2.547  -0.041  0.6183 -0.2147  0.0774
   94phy    H1A 2538   3.510   2.483  -0.031  1.6461  0.3634 -2.4704
   95phy    C35 2539   4.320   3.716   2.179 -0.0061  0.0285 -0.1014
   95phy    C33 2540   4.182   3.763   2.139  0.5793  0.3563  0.3698
   95phy    C34 2541   4.212   3.892   2.065 -0.5726 -0.1138 -0.0145
   95phy    C32 2542   4.122   3.666   2.036 -0.4401 -0.0655 -0.1940
   95phy    C31 2543   3.966   3.672   2.025  0.0828  0.1332  0.6942
   95phy    C30 2544   3.914   3.570   1.925 -0.1430 -0.1236  0.2414
   95phy    C28 2545   3.763   3.590   1.888 -0.2183  0.2277  0.2017
   95phy    C29 2546   3.734   3.555   1.743 -0.2284  0.3219  0.5068
   95phy    C27 2547   3.667   3.511   1.977  0.0428 -0.0141 -0.1379
   95phy    C26 2548   3.606   3.590   2.091  0.1389 -0.2586  0.1728
   95phy    C25 2549   3.504   3.496   2.159  0.1533 -0.3017 -0.6687
   95phy    C23 2550   3.441   3.547   2.288  0.1504 -0.1232 -0.0973
   95phy    C24 2551   3.331   3.656   2.266 -0.1561 -0.0457  0.1029
   95phy    C22 2552   3.397   3.426   2.375  0.8277 -0.4329  0.2178
   95phy    C21 2553   3.418   3.438   2.526 -0.2155  0.0933 -0.3573
   95phy    C20 2554   3.420   3.298   2.589  0.1658  0.1633  0.4270
   95phy    C18 2555   3.439   3.282   2.745  0.2744  0.6321  0.4856
   95phy    O01 2556   3.341   3.363   2.810  0.0170  0.1946  0.2669
   95phy    H01 2557   3.267   3.380   2.755  0.0440  2.1297  0.7523
   95phy    C19 2558   3.387   3.136   2.766 -0.2842  0.2416 -0.1276
   95phy    C13 2559   3.584   3.322   2.805  0.1125 -0.2077 -1.0728
   95phy     H3 2560   3.666   3.271   2.747  0.3100 -1.0768 -0.0638
   95phy    O33 2561   3.607   3.268   2.937  0.3104  0.3345  0.0775
   95phy    H1B 2562   3.619   3.331   3.005  0.7278  0.0699  0.2509
   95phy    C12 2563   3.635   3.468   2.811 -0.0681 -0.0416 -0.2241
   95phy    O11 2564   3.740   3.491   2.902 -0.1818  0.2784 -0.0808
   95phy    H1A 2565   3.804   3.436   2.860 -1.1876  0.2447 -1.6219
   96phy    C35 2566   2.842   3.991   1.604 -0.1624  0.2590  0.1836
   96phy    C33 2567   2.858   4.134   1.551  0.4731  0.2077  0.7064
   96phy    C34 2568   2.714   4.174   1.507  0.3243  0.1214  0.0057
   96phy    C32 2569   2.889   4.235   1.659  0.1314 -0.5591  0.0012
   96phy    C31 2570   3.044   4.230   1.696  0.0468  0.3602  0.3299
   96phy    C30 2571   3.076   4.329   1.807  0.4185 -0.4331 -0.0542
   96phy    C28 2572   3.220   4.314   1.866  0.5763 -0.3778  0.1285
   96phy    C29 2573   3.317   4.419   1.811 -0.4927  0.7858 -0.1686
   96phy    C27 2574   3.221   4.333   2.021  0.7835 -0.9360  0.2916
   96phy    C26 2575   3.251   4.197   2.080  0.2116  0.4709  0.1480
   96phy    C25 2576   3.252   4.187   2.232  0.0436  0.4485  0.0508
   96phy    C23 2577   3.276   4.051   2.292 -0.5334 -0.0837 -0.2911
   96phy    C24 2578   3.427   4.030   2.307 -0.0736 -0.3780 -0.2001
   96phy    C22 2579   3.229   4.043   2.432  0.5588  0.2281 -0.1135
   96phy    C21 2580   3.085   3.992   2.464 -0.2848  0.6192 -0.0931
   96phy    C20 2581   3.026   4.019   2.605  0.2002 -0.1743  0.2657
   96phy    C18 2582   2.911   3.939   2.664 -0.6608  0.3698  0.2526
   96phy    O01 2583   2.950   3.802   2.657 -0.7058  0.3639 -0.3294
   96phy    H01 2584   2.883   3.747   2.692  0.6351 -2.2277 -1.5243
   96phy    C19 2585   2.923   3.970   2.809  0.8662 -0.3693  0.1040
   96phy    C13 2586   2.761   3.973   2.606  0.5776  0.2009  0.1081
   96phy     H3 2587   2.752   4.082   2.580  0.1232 -0.1826 -1.4310
   96phy    O33 2588   2.660   3.954   2.701 -0.0089 -0.2353 -0.3203
   96phy    H1B 2589   2.628   3.867   2.689 -2.2327  0.4827  0.0285
   96phy    C12 2590   2.721   3.894   2.478  0.5200  0.4021  0.0162
   96phy    O11 2591   2.594   3.921   2.417  0.0806  0.0709  0.1299
   96phy    H1A 2592   2.529   3.906   2.483  0.4288  0.6802  0.6284
   97phy    C35 2593   2.446   1.294   1.123 -0.1188 -0.3312 -0.0141
   97phy    C33 2594   2.363   1.398   1.057 -0.2643 -0.2247  0.1910
   97phy    C34 2595   2.268   1.322   0.961  0.1368  0.3522  0.2966
   97phy    C32 2596   2.300   1.497   1.155 -0.2524 -0.1351  0.1341
   97phy    C31 2597   2.270   1.629   1.083 -0.4402 -0.3790 -0.0047
   97phy    C30 2598   2.220   1.743   1.176 -0.6615  0.2546 -0.4539
   97phy    C28 2599   2.161   1.877   1.118 -0.0355 -0.1500 -0.3744
   97phy    C29 2600   2.025   1.905   1.191  0.2853  0.0783  0.0029
   97phy    C27 2601   2.268   1.993   1.106  0.1733 -0.4257 -0.4881
   97phy    C26 2602   2.240   2.088   0.988 -0.1301  0.2181  0.0678
   97phy    C25 2603   2.337   2.210   0.985  0.6124  0.3555 -0.6116
   97phy    C23 2604   2.339   2.289   0.853  0.1918 -0.3993 -0.0461
   97phy    C24 2605   2.240   2.406   0.853 -0.2384  0.3749 -0.0328
   97phy    C22 2606   2.476   2.348   0.843 -0.2265 -0.2347  0.0942
   97phy    C21 2607   2.563   2.286   0.727  0.2974  0.2148 -0.2714
   97phy    C20 2608   2.707   2.316   0.734  0.1981 -0.6158 -0.1754
   97phy    C18 2609   2.802   2.259   0.618  0.1744 -0.2880 -0.7713
   97phy    O01 2610   2.805   2.119   0.631 -0.4336  0.1102 -0.3578
   97phy    H01 2611   2.764   2.088   0.710 -2.0508 -0.9253 -1.5488
   97phy    C19 2612   2.949   2.297   0.656 -0.0011  0.4224 -0.6235
   97phy    C13 2613   2.761   2.313   0.468 -0.2713 -0.4542  0.6757
   97phy     H3 2614   2.655   2.277   0.455  0.5036 -2.1373 -1.5546
   97phy    O33 2615   2.734   2.451   0.459  0.4816 -0.1073  0.1061
   97phy    H1B 2616   2.816   2.492   0.442  0.4676  0.3462  1.0539
   97phy    C12 2617   2.786   2.246   0.330 -0.6759  0.3655 -0.8851
   97phy    O11 2618   2.689   2.229   0.233 -0.2942 -0.0762  0.0178
   97phy    H1A 2619   2.715   2.292   0.168 -0.4346 -0.8473 -0.8034
   98phy    C35 2620   3.139   3.884   1.859  0.5145  0.1880 -0.5902
   98phy    C33 2621   3.251   3.802   1.796  0.4929  0.5354  0.2097
   98phy    C34 2622   3.195   3.724   1.677  0.5826  0.0468  0.6584
   98phy    C32 2623   3.371   3.879   1.736  0.0415  0.3759 -0.5382
   98phy    C31 2624   3.473   3.918   1.845  0.4998 -0.0895  0.5822
   98phy    C30 2625   3.592   4.000   1.783 -0.1705  0.6893  0.2124
   98phy    C28 2626   3.688   4.048   1.896 -0.1626 -0.1837  0.5311
   98phy    C29 2627   3.824   4.031   1.844 -0.0199 -0.1218  0.2528
   98phy    C27 2628   3.658   4.201   1.934 -0.3005 -0.0421  0.7321
   98phy    C26 2629   3.690   4.246   2.079 -0.2455  0.8698  0.6685
   98phy    C25 2630   3.664   4.391   2.108  0.2560 -0.2471 -0.3091
   98phy    C23 2631   3.694   4.435   2.257  0.2755  0.1502  0.6471
   98phy    C24 2632   3.834   4.487   2.267 -0.4165  0.1223  0.3329
   98phy    C22 2633   3.598   4.539   2.305  0.4879  0.2942 -0.4936
   98phy    C21 2634   3.518   4.484   2.424  0.2961  0.2028  0.1757
   98phy    C20 2635   3.440   4.594   2.502  0.1703  0.2592 -0.1122
   98phy    C18 2636   3.353   4.563   2.632 -0.3285  0.4400  0.0948
   98phy    O01 2637   3.432   4.492   2.728  0.5522 -0.0846  0.5539
   98phy    H01 2638   3.388   4.496   2.810 -1.4342 -0.0965 -0.4619
   98phy    C19 2639   3.324   4.708   2.690 -0.5186 -0.0940 -0.0507
   98phy    C13 2640   3.232   4.455   2.601  0.0648  0.6677 -0.1178
   98phy     H3 2641   3.272   4.367   2.545  0.8335  2.4281 -2.5118
   98phy    O33 2642   3.141   4.497   2.501  0.5539 -0.0396  0.1272
   98phy    H1B 2643   3.118   4.425   2.446  0.1855 -0.2062  0.4970
   98phy    C12 2644   3.143   4.403   2.723 -0.1281  0.4322 -0.2641
   98phy    O11 2645   3.212   4.340   2.832  0.3884 -0.0335 -0.2920
   98phy    H1A 2646   3.165   4.373   2.906 -1.2431 -0.3256 -1.1678
   99phy    C35 2647   2.648   3.318   0.837 -0.5669  0.4665 -0.0432
   99phy    C33 2648   2.665   3.290   0.989 -0.0725 -0.1412 -0.7293
   99phy    C34 2649   2.718   3.151   1.009 -0.1193  0.4498  0.1818
   99phy    C32 2650   2.742   3.396   1.073 -0.0131  0.3278  0.1526
   99phy    C31 2651   2.653   3.511   1.123 -0.1504  0.1173  0.0585
   99phy    C30 2652   2.743   3.617   1.189 -0.0020 -0.8368  0.1902
   99phy    C28 2653   2.677   3.754   1.224 -0.4974  0.1313 -0.1909
   99phy    C29 2654   2.611   3.752   1.359 -0.7909 -0.3092 -0.2651
   99phy    C27 2655   2.790   3.858   1.224  0.6771 -0.3019 -0.3608
   99phy    C26 2656   2.770   3.988   1.142 -0.0533  0.9413 -0.4079
   99phy    C25 2657   2.887   4.084   1.150  0.0586  0.0213 -0.5558
   99phy    C23 2658   2.881   4.199   1.052 -0.1644  0.2224 -0.3650
   99phy    C24 2659   2.861   4.325   1.129  0.6659 -0.2567 -0.2793
   99phy    C22 2660   3.022   4.214   0.989  0.3496  0.3531 -0.3020
   99phy    C21 2661   3.047   4.144   0.859 -0.0394  0.8380  0.2574
   99phy    C20 2662   3.183   4.186   0.807 -0.1102  0.0659  0.0710
   99phy    C18 2663   3.259   4.115   0.690  0.1903 -0.3334  0.4552
   99phy    O01 2664   3.271   3.974   0.726 -0.3884  0.5690  0.3802
   99phy    H01 2665   3.213   3.922   0.674 -0.9671  2.3098 -0.7943
   99phy    C19 2666   3.401   4.180   0.695 -0.3316 -0.0571  0.0209
   99phy    C13 2667   3.189   4.137   0.543  0.1390  0.2161  0.5005
   99phy     H3 2668   3.083   4.099   0.550 -0.7494  0.1501 -6.5180
   99phy    O33 2669   3.146   4.271   0.510 -0.3310  0.1284  0.5560
   99phy    H1B 2670   3.217   4.332   0.523  0.9835 -1.2431  0.1149
   99phy    C12 2671   3.196   4.043   0.415  0.1048 -0.3496  0.5915
   99phy    O11 2672   3.278   4.077   0.306  0.4874  0.1600  0.5415
   99phy    H1A 2673   3.259   4.010   0.243 -0.1208  1.5826 -0.8380
  100phy    C35 2674   4.050   2.286   1.297  0.4867 -0.8888 -0.3577
  100phy    C33 2675   3.976   2.215   1.412  0.1130  0.2737  0.2211
  100phy    C34 2676   4.081   2.190   1.517 -0.4986  0.7485 -0.2133
  100phy    C32 2677   3.859   2.294   1.480 -0.1597  0.3715  0.0214
  100phy    C31 2678   3.717   2.287   1.412 -0.4147 -1.2053 -0.0414
  100phy    C30 2679   3.615   2.390   1.474  0.1892  0.1596 -0.1548
  100phy    C28 2680   3.467   2.359   1.434  0.7122 -0.4462  0.1697
  100phy    C29 2681   3.381   2.387   1.559  0.3227 -0.2331  0.6283
  100phy    C27 2682   3.415   2.453   1.321 -0.6913  0.5029 -0.4284
  100phy    C26 2683   3.414   2.380   1.184 -0.2084 -0.5455 -0.4225
  100phy    C25 2684   3.338   2.465   1.079  0.0212  0.1010 -0.1764
  100phy    C23 2685   3.321   2.407   0.942  0.1936  0.3329 -0.9039
  100phy    C24 2686   3.206   2.302   0.924 -0.5249  0.3667  0.1263
  100phy    C22 2687   3.297   2.530   0.849 -0.1519 -0.8314  0.1490
  100phy    C21 2688   3.355   2.505   0.707  0.2954  0.0265  0.4916
  100phy    C20 2689   3.323   2.610   0.607  0.1965 -0.1397 -0.0328
  100phy    C18 2690   3.378   2.587   0.463  0.2419 -0.3201 -0.0693
  100phy    O01 2691   3.521   2.585   0.462 -0.2723 -0.3870  0.3643
  100phy    H01 2692   3.555   2.652   0.518  0.8215 -1.4557  1.0176
  100phy    C19 2693   3.346   2.716   0.395 -0.3337  0.4306  0.3131
  100phy    C13 2694   3.316   2.459   0.388  0.5997 -0.1076  0.7693
  100phy     H3 2695   3.317   2.379   0.466 -0.0440  0.1049  1.0073
  100phy    O33 2696   3.178   2.468   0.363 -0.4781  0.0353  0.1740
  100phy    H1B 2697   3.156   2.428   0.281  2.1828  1.0210 -1.1446
  100phy    C12 2698   3.402   2.361   0.300 -0.6752  0.8012 -0.2957
  100phy    O11 2699   3.547   2.360   0.307  0.0781 -0.1061 -0.2332
  100phy    H1A 2700   3.578   2.418   0.374 -2.6898  1.4780 -0.1377
  101phy    C35 2701   1.853   4.482   0.776  0.3579  0.5690 -0.1353
  101phy    C33 2702   1.877   4.572   0.898  0.2714 -0.4102 -0.6084
  101phy    C34 2703   1.758   4.540   0.990  0.7340  0.0578 -0.0867
  101phy    C32 2704   2.007   4.549   0.979  0.1350  1.0198 -0.2110
  101phy    C31 2705   2.131   4.605   0.916 -0.1861 -0.4519 -0.2067
  101phy    C30 2706   2.242   4.616   1.019  0.5911  0.4388  0.3592
  101phy    C28 2707   2.372   4.671   0.959  0.1494  0.3498  0.5235
  101phy    C29 2708   2.426   4.784   1.043  0.0172 -0.7244  0.5846
  101phy    C27 2709   2.478   4.564   0.932  0.2558 -0.8234  0.0721
  101phy    C26 2710   2.541   4.574   0.789 -0.4550  0.2734 -0.5002
  101phy    C25 2711   2.676   4.502   0.782 -0.3772  0.9241  0.3293
  101phy    C23 2712   2.728   4.476   0.635  0.2732 -0.1018  0.1255
  101phy    C24 2713   2.881   4.475   0.637 -0.1674  0.3414 -0.1507
  101phy    C22 2714   2.674   4.349   0.571  0.8663  0.5288 -0.0492
  101phy    C21 2715   2.658   4.363   0.418  0.1537 -0.0600  0.7409
  101phy    C20 2716   2.618   4.223   0.361 -0.4576 -0.3621 -0.5598
  101phy    C18 2717   2.599   4.189   0.209  0.1249  0.7924 -0.7365
  101phy    O01 2718   2.534   4.294   0.144  0.9634  0.1953 -0.7833
  101phy    H01 2719   2.585   4.372   0.141  0.6356  0.4467 -0.0246
  101phy    C19 2720   2.492   4.076   0.209 -0.3296  0.3613 -0.0787
  101phy    C13 2721   2.739   4.157   0.135  0.5122 -0.4585  0.0313
  101phy     H3 2722   2.773   4.260   0.109 -0.7645  0.4602  1.7228
  101phy    O33 2723   2.852   4.108   0.218  0.5406  0.2611 -0.3440
  101phy    H1B 2724   2.859   4.015   0.212 -0.6514  0.2066 -1.3381
  101phy    C12 2725   2.763   4.117  -0.012  0.4653  0.4946 -0.1264
  101phy    O11 2726   2.650   4.120  -0.091  0.0988 -0.7264  0.2660
  101phy    H1A 2727   2.612   4.204  -0.076  0.4621 -0.1678 -1.7407
  102phy    C35 2728   2.718   4.529   1.877 -0.2918 -0.2537 -0.6055
  102phy    C33 2729   2.770   4.656   1.944  0.1386 -0.2005 -0.4729
  102phy    C34 2730   2.925   4.649   1.940 -0.0144  0.0120  0.0007
  102phy    C32 2731   2.726   4.777   1.857  0.2579 -0.0110 -0.2092
  102phy    C31 2732   2.609   4.864   1.906  0.1403  0.4966  0.5593
  102phy    C30 2733   2.589   4.998   1.836  0.0408  0.2174  1.0875
  102phy    C28 2734   2.505   5.103   1.909 -0.3195 -0.6114 -0.0874
  102phy    C29 2735   2.540   5.245   1.867  0.0556  0.2879 -0.0994
  102phy    C27 2736   2.352   5.072   1.896 -0.3696  0.1904 -0.0645
  102phy    C26 2737   2.274   5.085   2.023 -0.5733 -0.1113  0.2185
  102phy    C25 2738   2.139   5.016   2.017  0.3204 -0.1033 -0.0116
  102phy    C23 2739   2.039   5.061   2.130  0.3780 -0.0664 -0.0639
  102phy    C24 2740   1.938   5.176   2.087  0.4592 -0.2076 -0.0722
  102phy    C22 2741   1.965   4.931   2.184 -0.2704  0.4898  0.0570
  102phy    C21 2742   1.916   4.941   2.321 -0.0461  0.2063 -0.3789
  102phy    C20 2743   1.817   4.825   2.364 -0.0060 -0.3057  0.0704
  102phy    C18 2744   1.760   4.801   2.506 -0.1523 -0.0530  0.9790
  102phy    O01 2745   1.722   4.923   2.570  0.4546  0.2293 -0.0848
  102phy    H01 2746   1.777   4.995   2.545  0.7886  0.6990  1.8523
  102phy    C19 2747   1.629   4.721   2.466 -0.5470 -0.6358 -0.7128
  102phy    C13 2748   1.872   4.726   2.594  0.1247  0.5707 -0.1664
  102phy     H3 2749   1.964   4.789   2.596  2.5180 -2.6337 -0.3556
  102phy    O33 2750   1.926   4.612   2.517 -0.1762 -0.2398 -1.0895
  102phy    H1B 2751   1.933   4.534   2.569  2.0819  1.0811  0.7593
  102phy    C12 2752   1.851   4.695   2.746 -0.1993  0.1541 -0.0301
  102phy    O11 2753   1.798   4.564   2.754 -0.4987  0.5872  0.2058
  102phy    H1A 2754   1.857   4.512   2.804  1.0230  0.5678 -1.5011
  103phy    C35 2755   2.719   4.668   1.535  0.4159  0.3294  0.0483
  103phy    C33 2756   2.822   4.650   1.423  1.1003 -0.2677 -0.1780
  103phy    C34 2757   2.750   4.640   1.293 -0.6976 -0.5707  0.3827
  103phy    C32 2758   2.914   4.776   1.419  0.7265  0.5025  0.0731
  103phy    C31 2759   3.034   4.771   1.517  0.2324 -0.3681 -0.4572
  103phy    C30 2760   3.111   4.899   1.512  0.1608 -0.2551  0.3828
  103phy    C28 2761   3.238   4.898   1.601 -0.5878 -0.4271  0.2032
  103phy    C29 2762   3.353   4.993   1.545  0.3654 -0.0742  0.6190
  103phy    C27 2763   3.210   4.945   1.747  0.6033  0.1332  0.1253
  103phy    C26 2764   3.287   4.866   1.862 -0.0174  0.2376  0.5819
  103phy    C25 2765   3.265   4.930   2.001  0.1396  0.0325 -0.4793
  103phy    C23 2766   3.283   4.838   2.123 -0.2795 -0.5461 -0.5141
  103phy    C24 2767   3.421   4.873   2.185 -0.2593  0.3064 -0.0573
  103phy    C22 2768   3.178   4.878   2.225 -0.4325 -0.4058 -0.4701
  103phy    C21 2769   3.102   4.764   2.289 -0.1395 -0.2336  0.2984
  103phy    C20 2770   2.983   4.818   2.368  0.1561 -0.2353 -0.3431
  103phy    C18 2771   2.881   4.716   2.451  0.5774  0.6404  0.2961
  103phy    O01 2772   2.956   4.650   2.561  0.3993  0.3447  0.3742
  103phy    H01 2773   3.005   4.573   2.537 -0.1144  0.2786 -0.5091
  103phy    C19 2774   2.788   4.819   2.516  0.4881  0.0076 -0.0654
  103phy    C13 2775   2.802   4.599   2.363  0.0707 -0.0625  0.0730
  103phy     H3 2776   2.757   4.644   2.270  0.9356  0.5807 -0.0440
  103phy    O33 2777   2.684   4.547   2.425 -0.1594 -0.4050  0.2733
  103phy    H1B 2778   2.704   4.522   2.513  0.7901  1.3859  0.6251
  103phy    C12 2779   2.884   4.485   2.300 -0.0981 -0.4943  0.2949
  103phy    O11 2780   2.915   4.375   2.387  0.1722  0.1306 -0.3227
  103phy    H1A 2781   2.837   4.335   2.419  0.1530 -0.1635 -0.7324
  104phy    C35 2782   2.302   4.592   1.409  0.2782 -0.4874  0.2632
  104phy    C33 2783   2.233   4.708   1.483 -0.1660  0.1272 -0.2755
  104phy    C34 2784   2.312   4.738   1.610  0.1181 -0.1086 -0.0186
  104phy    C32 2785   2.225   4.838   1.398  0.4129  0.4475 -0.1319
  104phy    C31 2786   2.095   4.831   1.320  0.6023  0.0690  0.1718
  104phy    C30 2787   2.084   4.952   1.229 -0.0863 -0.4240  0.0199
  104phy    C28 2788   1.968   4.962   1.128 -0.6524 -0.2661 -0.6988
  104phy    C29 2789   1.825   4.958   1.165  0.3735  0.0777 -0.8732
  104phy    C27 2790   2.000   5.095   1.052 -0.2197  0.2114  0.1665
  104phy    C26 2791   2.001   5.068   0.897 -0.5234 -0.0850 -0.2975
  104phy    C25 2792   2.069   5.182   0.820 -0.2952 -0.7754  0.1269
  104phy    C23 2793   2.086   5.154   0.666  0.0159  0.1149 -0.0261
  104phy    C24 2794   2.102   5.283   0.586  0.0243  0.1746 -0.0349
  104phy    C22 2795   2.197   5.048   0.631  0.3117  0.3621 -0.4019
  104phy    C21 2796   2.160   4.927   0.537  0.1896 -0.4115  0.0724
  104phy    C20 2797   2.284   4.844   0.509 -0.4243  0.2405 -0.1389
  104phy    C18 2798   2.275   4.753   0.378 -0.2601  0.2263 -0.8033
  104phy    O01 2799   2.168   4.664   0.386 -0.0538  0.1132  0.4031
  104phy    H01 2800   2.162   4.631   0.474 -0.4101  1.8884  1.0909
  104phy    C19 2801   2.390   4.652   0.403  0.0599  0.9914  0.1248
  104phy    C13 2802   2.278   4.814   0.228  0.3040 -0.7686 -0.1709
  104phy     H3 2803   2.322   4.915   0.245  1.3157 -1.4910  1.9629
  104phy    O33 2804   2.374   4.769   0.132 -0.5407 -0.7816 -0.3405
  104phy    H1B 2805   2.348   4.688   0.092  2.3002 -1.2445 -1.5306
  104phy    C12 2806   2.149   4.885   0.160  0.2365  0.2201 -0.0786
  104phy    O11 2807   2.042   4.792   0.146  0.3420  0.2179 -0.6071
  104phy    H1A 2808   2.065   4.725   0.207 -0.4672  1.2255  0.8793
  105phy    C35 2809   2.446   3.151   1.524  0.2554 -0.6819  0.1495
  105phy    C33 2810   2.357   3.030   1.565 -0.6129  0.4311 -0.5622
  105phy    C34 2811   2.404   2.986   1.706 -0.3169  0.2267  0.7344
  105phy    C32 2812   2.203   3.049   1.557  0.1063  0.0081  0.0516
  105phy    C31 2813   2.149   3.019   1.419 -0.3241 -0.1392 -0.5941
  105phy    C30 2814   1.999   3.039   1.402 -0.2549 -0.0843 -0.1009
  105phy    C28 2815   1.938   2.993   1.269  0.8316  0.0186  0.0372
  105phy    C29 2816   1.850   2.869   1.300  0.2379  0.2207 -0.0899
  105phy    C27 2817   1.880   3.116   1.199 -0.0199  0.1004  0.0528
  105phy    C26 2818   1.834   3.088   1.056 -0.3001  0.1055 -0.0022
  105phy    C25 2819   1.768   3.210   0.990  0.3694 -0.2465 -0.4583
  105phy    C23 2820   1.726   3.194   0.839 -0.0180 -0.6962 -0.2186
  105phy    C24 2821   1.582   3.247   0.820  0.0031  0.2092  0.1050
  105phy    C22 2822   1.832   3.258   0.750 -0.1222  0.2875  0.0079
  105phy    C21 2823   1.860   3.202   0.616  0.4390  0.4896 -0.3560
  105phy    C20 2824   1.982   3.270   0.555  0.7508 -0.0214 -0.7685
  105phy    C18 2825   2.024   3.236   0.411  0.0623 -0.0253 -0.0753
  105phy    O01 2826   2.031   3.092   0.377  0.0896 -0.0008 -0.2175
  105phy    H01 2827   2.087   3.055   0.442  0.1779 -1.3421 -1.0218
  105phy    C19 2828   2.172   3.266   0.417  0.1147 -0.2776  0.3433
  105phy    C13 2829   1.929   3.319   0.311 -0.7982  0.3158  0.4439
  105phy     H3 2830   1.832   3.265   0.316 -1.9416  2.1608 -0.6574
  105phy    O33 2831   1.878   3.449   0.340  0.5863  0.4303 -0.1486
  105phy    H1B 2832   1.902   3.474   0.428 -1.0586 -0.3367  0.5538
  105phy    C12 2833   1.922   3.291   0.155  0.2060 -0.2302  0.4125
  105phy    O11 2834   2.000   3.377   0.077 -0.2704  0.2933  0.5535
  105phy    H1A 2835   1.968   3.461   0.106 -4.3396 -1.1093  0.7533
  106phy    C35 2836   1.732   0.002   1.751  0.3975 -0.3033 -0.2696
  106phy    C33 2837   1.825  -0.038   1.635  0.8911  0.0911 -0.1353
  106phy    C34 2838   1.750  -0.128   1.548 -0.3587 -0.0331  0.1088
  106phy    C32 2839   1.892   0.080   1.566 -0.1662  0.2842 -0.5685
  106phy    C31 2840   2.031   0.107   1.627  0.4016  0.0812 -1.1784
  106phy    C30 2841   2.106   0.222   1.560 -1.0032 -0.1652 -1.1241
  106phy    C28 2842   2.237   0.271   1.633 -1.0385  0.1374  0.3596
  106phy    C29 2843   2.359   0.306   1.549 -0.1676  0.1574 -0.2510
  106phy    C27 2844   2.209   0.391   1.719 -0.1451 -0.0949  0.2397
  106phy    C26 2845   2.251   0.380   1.859 -0.7575  0.3061  0.3165
  106phy    C25 2846   2.198   0.493   1.948 -0.0111  0.6390  0.1306
  106phy    C23 2847   2.254   0.508   2.091 -0.4950 -0.5609 -0.0651
  106phy    C24 2848   2.232   0.655   2.132 -0.2179  0.2076 -0.3976
  106phy    C22 2849   2.194   0.409   2.193  0.3033 -0.0146  0.3569
  106phy    C21 2850   2.292   0.357   2.292  0.4207  0.2426 -0.6245
  106phy    C20 2851   2.247   0.231   2.368  0.5281  0.7988 -0.3874
  106phy    C18 2852   2.325   0.175   2.487  0.1470  0.5598 -0.1501
  106phy    O01 2853   2.384   0.285   2.560 -0.1937 -0.0161 -0.0169
  106phy    H01 2854   2.330   0.361   2.555  1.5088  1.2041 -0.4080
  106phy    C19 2855   2.212   0.128   2.575 -0.1484  0.1173 -0.3303
  106phy    C13 2856   2.429   0.056   2.444 -0.1860  0.1845  0.3651
  106phy     H3 2857   2.381  -0.008   2.365 -0.7726  1.0751 -0.0205
  106phy    O33 2858   2.460  -0.036   2.548 -0.1038 -0.6394  0.5243
  106phy    H1B 2859   2.519  -0.013   2.617  2.2922 -0.4109 -1.4647
  106phy    C12 2860   2.571   0.102   2.385  0.6644 -0.1273  0.2806
  106phy    O11 2861   2.571   0.236   2.348  0.3913  0.4065  0.4575
  106phy    H1A 2862   2.528   0.283   2.418 -2.6444 -1.8830  0.3439
  107phy    C35 2863   2.896   0.052   1.632  0.1278 -0.9047  0.2856
  107phy    C33 2864   2.937   0.196   1.659 -0.0720  1.1720  0.1732
  107phy    C34 2865   3.064   0.227   1.580 -0.0835 -0.2141  0.6606
  107phy    C32 2866   2.810   0.284   1.632  0.0195 -0.1948 -0.2466
  107phy    C31 2867   2.814   0.429   1.691 -0.0908  0.3658  0.1360
  107phy    C30 2868   2.685   0.512   1.661 -0.5872  0.2521 -0.2583
  107phy    C28 2869   2.699   0.651   1.724 -0.1473  0.7307 -0.2470
  107phy    C29 2870   2.663   0.759   1.627  0.4433 -0.3512 -0.5107
  107phy    C27 2871   2.626   0.660   1.855 -0.3046  0.0225 -0.1096
  107phy    C26 2872   2.703   0.720   1.970 -0.4556 -0.1940  0.1252
  107phy    C25 2873   2.621   0.711   2.098 -0.9798 -0.3302 -0.9042
  107phy    C23 2874   2.701   0.733   2.232 -0.3266 -0.5785 -0.1038
  107phy    C24 2875   2.744   0.875   2.269 -0.4339  0.0284 -0.0906
  107phy    C22 2876   2.615   0.681   2.344  0.2595  0.5238  0.2887
  107phy    C21 2877   2.681   0.607   2.461 -0.1057 -0.1236 -0.2684
  107phy    C20 2878   2.579   0.566   2.572 -0.2273 -0.5280 -0.4843
  107phy    C18 2879   2.645   0.493   2.696  0.0139 -0.1894 -0.2526
  107phy    O01 2880   2.739   0.585   2.755 -0.2984 -0.3124 -0.2481
  107phy    H01 2881   2.808   0.600   2.693 -1.8982 -0.2612 -2.1037
  107phy    C19 2882   2.527   0.497   2.803 -0.4881 -0.0027  0.2656
  107phy    C13 2883   2.709   0.345   2.685 -0.1352 -0.2483 -0.1500
  107phy     H3 2884   2.637   0.279   2.631  2.4556 -1.1675 -2.7889
  107phy    O33 2885   2.724   0.272   2.811  0.2928  0.3446 -0.0706
  107phy    H1B 2886   2.770   0.333   2.865 -1.7355 -0.4113  2.6843
  107phy    C12 2887   2.844   0.335   2.609 -0.5717 -0.4774  0.2760
  107phy    O11 2888   2.955   0.382   2.678  0.5025  0.0391  0.1415
  107phy    H1A 2889   3.001   0.309   2.715 -0.0723  0.0145  0.8391
  108phy    C35 2890   4.691   5.071   1.602  0.1763  0.1447  0.2354
  108phy    C33 2891   4.539   5.054   1.566 -0.0970  0.7875  0.1026
  108phy    C34 2892   4.456   4.994   1.681 -0.1436 -0.2914  0.1095
  108phy    C32 2893   4.501   5.184   1.495  0.0544  0.2761 -0.4100
  108phy    C31 2894   4.425   5.143   1.371 -0.0061 -0.4386 -0.6436
  108phy    C30 2895   4.368   5.266   1.290  0.7332 -0.3055 -0.4408
  108phy    C28 2896   4.280   5.218   1.173 -0.1452  0.5705  0.3186
  108phy    C29 2897   4.133   5.245   1.199  0.2512 -0.2682 -0.1748
  108phy    C27 2898   4.314   5.294   1.048 -0.2557 -0.2488  0.1711
  108phy    C26 2899   4.352   5.204   0.928 -0.1318  0.3931 -0.1434
  108phy    C25 2900   4.390   5.285   0.808 -0.8107 -0.2927 -0.2182
  108phy    C23 2901   4.438   5.204   0.688  0.7646  0.0481 -0.6179
  108phy    C24 2902   4.393   5.284   0.562  0.2622 -0.1248 -0.5506
  108phy    C22 2903   4.590   5.164   0.680  0.0900 -0.1543  0.1042
  108phy    C21 2904   4.618   5.032   0.615 -1.3672 -0.6026  1.0115
  108phy    C20 2905   4.771   4.996   0.613  0.5559  0.0337 -0.1486
  108phy    C18 2906   4.826   4.892   0.515  0.2859  0.2025 -0.3769
  108phy    O01 2907   4.744   4.777   0.529  0.1431 -0.2968  0.4755
  108phy    H01 2908   4.657   4.806   0.506  0.6104 -0.0804 -1.1184
  108phy    C19 2909   4.961   4.855   0.577 -0.5819 -0.1013  0.4465
  108phy    C13 2910   4.835   4.940   0.361  0.1203 -0.6171 -0.2438
  108phy     H3 2911   4.729   4.963   0.336  0.3977  2.7282  1.1800
  108phy    O33 2912   4.883   5.076   0.342  0.1528 -0.2230 -0.1654
  108phy    H1B 2913   4.976   5.084   0.339  0.1851 -0.8055 -2.1210
  108phy    C12 2914   4.838   4.848   0.230 -0.0423 -0.2575 -0.2020
  108phy    O11 2915   4.966   4.830   0.181 -0.1920  0.2433  0.4249
  108phy    H1A 2916   4.955   4.751   0.131  0.6890 -0.4299  1.2499
  109phy    C35 2917   4.489   2.871   1.962 -0.6782 -0.5058  0.2314
  109phy    C33 2918   4.523   2.729   1.913  0.2946 -0.7285 -0.0785
  109phy    C34 2919   4.488   2.708   1.771  0.1869  0.1165 -0.2413
  109phy    C32 2920   4.668   2.680   1.948  0.2867  0.1172 -0.2388
  109phy    C31 2921   4.665   2.590   2.074  0.0426 -0.0751 -0.4132
  109phy    C30 2922   4.803   2.547   2.123  0.0211 -0.3075 -0.2085
  109phy    C28 2923   4.796   2.422   2.212  0.7973  0.1988 -0.3752
  109phy    C29 2924   4.849   2.303   2.133  0.4325  0.2588  0.3473
  109phy    C27 2925   4.888   2.428   2.335  0.1363 -0.0639  0.1336
  109phy    C26 2926   4.827   2.497   2.460  0.1035 -0.0332  0.1982
  109phy    C25 2927   4.919   2.518   2.580  0.7504  0.1622 -0.4995
  109phy    C23 2928   4.876   2.617   2.686  0.9149 -0.6108 -0.2677
  109phy    C24 2929   4.819   2.559   2.813 -0.1448 -0.4311 -0.2773
  109phy    C22 2930   5.004   2.695   2.707  0.2208 -0.8918 -1.0262
  109phy    C21 2931   5.008   2.829   2.781 -0.2983 -0.8535 -0.1747
  109phy    C20 2932   5.155   2.869   2.793 -0.1086  0.2095 -0.2338
  109phy    C18 2933   5.210   2.992   2.876  0.3450  0.0638 -0.0390
  109phy    O01 2934   5.163   2.986   3.013  0.1136  0.3496 -0.1333
  109phy    H01 2935   5.216   3.035   3.073 -0.4687  2.1710 -1.0373
  109phy    C19 2936   5.364   2.955   2.872  0.3744 -0.2343  0.1553
  109phy    C13 2937   5.186   3.140   2.820  0.2433 -0.0618  0.6589
  109phy     H3 2938   5.216   3.141   2.712 -0.5404  0.8980  0.4324
  109phy    O33 2939   5.275   3.233   2.874  0.3699 -0.3772 -0.1774
  109phy    H1B 2940   5.234   3.275   2.947  1.9688  0.7070  0.1421
  109phy    C12 2941   5.035   3.203   2.824  0.2901  0.1486 -0.1340
  109phy    O11 2942   4.991   3.248   2.948  0.3766  0.1006 -0.6310
  109phy    H1A 2943   5.010   3.178   3.007 -0.2963 -1.5359 -2.2635
  110phy    C35 2944   4.479   1.376   1.098  0.2095  0.0927 -0.0807
  110phy    C33 2945   4.378   1.449   1.193 -0.0488  0.3394 -0.4060
  110phy    C34 2946   4.238   1.374   1.195  0.5525 -0.1772 -0.3484
  110phy    C32 2947   4.423   1.459   1.339 -0.1016 -0.2421  0.0685
  110phy    C31 2948   4.524   1.575   1.357 -0.2103  0.3765 -0.8996
  110phy    C30 2949   4.564   1.569   1.505 -0.2745  0.3390 -0.2396
  110phy    C28 2950   4.673   1.675   1.538  0.1325 -0.2068 -0.4822
  110phy    C29 2951   4.627   1.755   1.670 -0.5564 -0.1890  0.4436
  110phy    C27 2952   4.814   1.614   1.555 -0.5075  0.7685  0.5789
  110phy    C26 2953   4.924   1.661   1.461  0.4858 -0.4232 -0.5066
  110phy    C25 2954   5.059   1.589   1.451  0.1936 -0.0267 -0.4900
  110phy    C23 2955   5.161   1.641   1.346  0.0190 -0.3613 -0.0372
  110phy    C24 2956   5.252   1.749   1.412 -0.6290  0.1206  0.2248
  110phy    C22 2957   5.245   1.519   1.300 -0.1865  0.0224  0.6014
  110phy    C21 2958   5.301   1.525   1.154  0.0969  0.6054  0.2764
  110phy    C20 2959   5.352   1.393   1.102 -0.7893 -0.6170  0.2925
  110phy    C18 2960   5.410   1.393   0.955  0.1767 -0.8463 -0.0058
  110phy    O01 2961   5.309   1.438   0.857 -0.4564  0.3474 -0.5916
  110phy    H01 2962   5.359   1.459   0.780  1.5146 -0.2687  0.4462
  110phy    C19 2963   5.431   1.240   0.949  0.4763 -0.2329  1.0883
  110phy    C13 2964   5.545   1.480   0.933  1.2814  0.1345  0.2637
  110phy     H3 2965   5.506   1.584   0.942  1.4947  0.3560 -1.1544
  110phy    O33 2966   5.646   1.485   1.024 -0.2073  0.2566  0.4075
  110phy    H1B 2967   5.630   1.525   1.107 -0.4669 -1.2833  1.1540
  110phy    C12 2968   5.593   1.515   0.786 -0.0077 -0.6801  0.4815
  110phy    O11 2969   5.492   1.533   0.692  0.1205  0.2223  0.3414
  110phy    H1A 2970   5.518   1.588   0.621 -1.9206  0.1791 -0.5127
  111phy    C35 2971   4.303   2.729   2.317 -0.5391 -0.8674 -0.4468
  111phy    C33 2972   4.171   2.786   2.267 -0.0567  0.6613  0.3886
  111phy    C34 2973   4.176   2.930   2.250 -0.1240  0.3675  0.0727
  111phy    C32 2974   4.133   2.730   2.130 -0.4935  0.5106  0.7931
  111phy    C31 2975   4.070   2.588   2.115  0.1520 -0.5521  0.3866
  111phy    C30 2976   4.064   2.550   1.963  0.5740  0.0048  0.3996
  111phy    C28 2977   3.953   2.444   1.925  0.4202 -0.4373  0.6965
  111phy    C29 2978   3.914   2.473   1.778 -0.0554 -0.5161  0.1315
  111phy    C27 2979   3.991   2.297   1.926 -0.0850 -0.1631  0.2207
  111phy    C26 2980   4.017   2.215   2.054 -0.2834 -0.0971 -0.1362
  111phy    C25 2981   4.043   2.068   2.029 -0.4674  0.1750 -0.0977
  111phy    C23 2982   4.023   1.975   2.154 -0.1088 -0.1554  0.5741
  111phy    C24 2983   3.946   1.850   2.122 -0.2585  0.3348  0.1645
  111phy    C22 2984   4.158   1.930   2.211 -0.0995 -0.0245  0.1307
  111phy    C21 2985   4.168   1.878   2.358  0.5012  0.0973 -0.0079
  111phy    C20 2986   4.296   1.809   2.390 -0.9704  0.0719  0.0281
  111phy    C18 2987   4.351   1.777   2.537 -0.6540 -0.1233  0.4950
  111phy    O01 2988   4.254   1.690   2.601 -0.2366 -0.7665 -0.6908
  111phy    H01 2989   4.216   1.746   2.666  2.1240  0.8551 -0.5822
  111phy    C19 2990   4.461   1.674   2.504  0.5186 -0.2089 -0.4391
  111phy    C13 2991   4.393   1.900   2.637 -1.3313  0.5478  0.2121
  111phy     H3 2992   4.450   1.979   2.582  0.1521 -0.1971  0.6527
  111phy    O33 2993   4.488   1.858   2.736  0.1780  0.5117  0.1464
  111phy    H1B 2994   4.475   1.767   2.758  0.0364  0.5410  0.1834
  111phy    C12 2995   4.278   1.970   2.714  0.1061 -0.0653  0.7086
  111phy    O11 2996   4.206   1.884   2.810 -0.3247  0.1563  0.7389
  111phy    H1A 2997   4.267   1.871   2.880 -0.4384  0.9142  0.9872
  112phy    C35 2998   4.452   2.383   2.519  0.6656  0.3964 -0.3719
  112phy    C33 2999   4.396   2.315   2.390 -0.5077  0.9007 -0.6576
  112phy    C34 3000   4.489   2.207   2.352 -0.1596 -0.2562 -0.1278
  112phy    C32 3001   4.249   2.268   2.408  0.5574  0.3573 -0.3951
  112phy    C31 3002   4.135   2.372   2.422 -0.7412 -0.1076  0.1584
  112phy    C30 3003   3.994   2.308   2.435  0.4365  0.4565  0.2670
  112phy    C28 3004   3.868   2.398   2.440  0.0098 -0.3853  0.0546
  112phy    C29 3005   3.742   2.318   2.409 -0.2432 -0.0389  0.1588
  112phy    C27 3006   3.850   2.484   2.568 -0.0522  0.3132 -0.0003
  112phy    C26 3007   3.797   2.618   2.540  0.3460  0.1012  0.0568
  112phy    C25 3008   3.791   2.709   2.663 -0.3094 -0.1300 -0.4996
  112phy    C23 3009   3.793   2.855   2.628  0.2335  0.1822 -0.3981
  112phy    C24 3010   3.640   2.906   2.622 -0.1215 -0.2119  0.2420
  112phy    C22 3011   3.871   2.926   2.741  0.2859  0.2806  0.0978
  112phy    C21 3012   3.934   3.068   2.716 -0.5187 -0.1868 -0.2198
  112phy    C20 3013   3.988   3.129   2.846 -0.0191 -0.3846  0.4667
  112phy    C18 3014   4.053   3.274   2.856  0.4719 -0.0402 -0.2427
  112phy    O01 3015   3.960   3.363   2.785  0.1191 -0.1808 -0.3626
  112phy    H01 3016   4.006   3.442   2.765  2.8808 -0.4495  3.5824
  112phy    C19 3017   4.044   3.294   3.012 -0.4544  0.4096  0.0853
  112phy    C13 3018   4.194   3.295   2.782 -0.2065 -0.0628 -0.0741
  112phy     H3 3019   4.191   3.254   2.678  2.4939  0.3341 -0.3779
  112phy    O33 3020   4.299   3.214   2.836  0.4549  0.8555  0.3964
  112phy    H1B 3021   4.307   3.134   2.788  0.9847  0.5333  1.0129
  112phy    C12 3022   4.247   3.439   2.753 -0.0394 -0.8212  0.0550
  112phy    O11 3023   4.146   3.539   2.722 -0.3885 -0.0969  0.2213
  112phy    H1A 3024   4.189   3.622   2.713  0.3608 -0.3086  1.6303
  113phy    C35 3025   3.998   0.565   1.964  0.4714  0.3205 -0.6086
  113phy    C33 3026   3.897   0.651   1.890  0.0863 -0.0624 -0.2836
  113phy    C34 3027   3.932   0.798   1.904 -0.1813 -0.3914 -0.4107
  113phy    C32 3028   3.870   0.610   1.745  0.1101  0.1109  0.0707
  113phy    C31 3029   3.754   0.524   1.746 -0.0633 -0.1743 -0.2211
  113phy    C30 3030   3.711   0.496   1.595 -0.0337 -0.5958 -0.1269
  113phy    C28 3031   3.587   0.407   1.582 -0.5705  0.1435  0.7438
  113phy    C29 3032   3.469   0.495   1.594  0.6339  0.9244 -0.4197
  113phy    C27 3033   3.576   0.360   1.438 -0.0190 -0.0866 -0.1824
  113phy    C26 3034   3.584   0.209   1.412 -0.1669 -0.6995 -0.5733
  113phy    C25 3035   3.576   0.190   1.263 -0.2598 -0.3067  0.1459
  113phy    C23 3036   3.574   0.046   1.218 -0.2642 -0.0261  0.3375
  113phy    C24 3037   3.431   0.000   1.174 -0.3263  0.2874  0.0884
  113phy    C22 3038   3.666   0.040   1.093  0.1949  0.3901 -0.2484
  113phy    C21 3039   3.739  -0.095   1.095  0.3207 -0.4052  0.3574
  113phy    C20 3040   3.862  -0.110   0.996  0.1348 -0.1015  0.3675
  113phy    C18 3041   3.941  -0.249   1.003  0.0077  0.4477 -0.0883
  113phy    O01 3042   3.984  -0.265   1.142 -0.7984  0.3885 -0.0041
  113phy    H01 3043   4.036  -0.188   1.157  0.9618 -0.9331  0.9752
  113phy    C19 3044   4.063  -0.227   0.910  0.6671  0.0416 -0.2513
  113phy    C13 3045   3.853  -0.374   0.951  0.8486 -0.5619  0.0474
  113phy     H3 3046   3.765  -0.371   1.019  0.1328  0.7562 -0.8800
  113phy    O33 3047   3.775  -0.353   0.830 -0.7429 -0.7679  0.0007
  113phy    H1B 3048   3.836  -0.353   0.758 -0.7486 -2.6014 -0.0440
  113phy    C12 3049   3.870  -0.525   0.995  0.1871  0.4687 -0.2332
  113phy    O11 3050   3.950  -0.607   0.916 -0.2137  0.2000 -0.2312
  113phy    H1A 3051   4.034  -0.605   0.957 -0.0648 -1.5519 -0.4082
  114phy    C35 3052   1.029   2.994   2.319 -0.3012 -0.0499 -0.0567
  114phy    C33 3053   0.925   3.113   2.323  0.6065 -0.0501  0.4658
  114phy    C34 3054   0.990   3.237   2.382  0.5254 -0.9935 -0.8086
  114phy    C32 3055   0.858   3.131   2.190 -0.2371  0.3633 -0.3708
  114phy    C31 3056   0.727   3.216   2.180  0.4080 -0.1824 -0.0206
  114phy    C30 3057   0.649   3.203   2.044 -0.0135  0.4059  0.1276
  114phy    C28 3058   0.538   3.312   2.026  0.0726  0.2615  0.7281
  114phy    C29 3059   0.537   3.359   1.879 -0.2248 -0.3966  0.2637
  114phy    C27 3060   0.400   3.250   2.057  0.1961 -0.7120  0.0177
  114phy    C26 3061   0.317   3.334   2.149 -0.1826  0.0633 -0.1242
  114phy    C25 3062   0.187   3.269   2.192  0.3673  0.0114 -0.0321
  114phy    C23 3063   0.106   3.371   2.276  0.1255  0.0320 -0.1828
  114phy    C24 3064  -0.041   3.342   2.244 -0.0243  0.3288 -0.8616
  114phy    C22 3065   0.138   3.372   2.427 -0.1135  0.0463  0.1960
  114phy    C21 3066   0.142   3.517   2.486  0.1499  0.4154  0.2176
  114phy    C20 3067   0.155   3.508   2.642 -0.1516 -0.6932  0.5948
  114phy    C18 3068   0.165   3.643   2.718  0.0145  0.3602  0.3626
  114phy    O01 3069   0.044   3.719   2.700 -0.2255 -0.1817  0.3689
  114phy    H01 3070  -0.033   3.665   2.702 -0.3195 -0.0355  0.6685
  114phy    C19 3071   0.159   3.598   2.867 -0.2265 -0.1287  0.0718
  114phy    C13 3072   0.292   3.737   2.678 -0.9442 -0.8537 -0.2811
  114phy     H3 3073   0.288   3.762   2.569  0.6083 -0.9765 -0.4006
  114phy    O33 3074   0.424   3.679   2.683 -0.3433 -0.1867 -0.3689
  114phy    H1B 3075   0.419   3.590   2.653 -2.0375  0.0525 -0.8939
  114phy    C12 3076   0.302   3.887   2.738  0.0823  0.0596  0.4389
  114phy    O11 3077   0.174   3.942   2.747 -0.0247 -0.6229 -0.7995
  114phy    H1A 3078   0.111   3.883   2.711  0.4938 -1.0801 -0.9809
  115phy    C35 3079   4.285   1.601   0.544  0.0107  0.3575  0.4675
  115phy    C33 3080   4.349   1.506   0.650 -1.1163  0.1515 -0.0121
  115phy    C34 3081   4.349   1.368   0.590 -0.3906 -0.2885  0.0435
  115phy    C32 3082   4.494   1.556   0.694 -0.4685  0.4786  0.4825
  115phy    C31 3083   4.494   1.667   0.797  0.1089 -0.0314  0.1365
  115phy    C30 3084   4.641   1.696   0.833  0.2364 -0.0408 -0.2408
  115phy    C28 3085   4.664   1.806   0.934  0.2005  0.4766 -0.0267
  115phy    C29 3086   4.739   1.760   1.061 -0.6069 -0.3474 -0.1315
  115phy    C27 3087   4.770   1.896   0.868  0.8639  0.1107  0.8969
  115phy    C26 3088   4.717   2.038   0.832 -0.5172 -0.1749 -0.1158
  115phy    C25 3089   4.829   2.137   0.791 -0.0460  0.5592  0.1687
  115phy    C23 3090   4.790   2.285   0.763 -0.5003 -0.0005  0.2705
  115phy    C24 3091   4.783   2.376   0.884  0.5992 -0.0476  0.0200
  115phy    C22 3092   4.908   2.337   0.684 -0.7063 -0.3460 -0.6505
  115phy    C21 3093   4.880   2.342   0.533 -0.0900  0.1058  0.2217
  115phy    C20 3094   5.007   2.377   0.456  0.2214 -0.4830 -0.1124
  115phy    C18 3095   5.008   2.389   0.304  0.0161  0.7923  0.4279
  115phy    O01 3096   4.959   2.258   0.253  0.0561  0.1354 -0.3547
  115phy    H01 3097   4.883   2.282   0.203  0.8981  0.0551 -1.7277
  115phy    C19 3098   5.154   2.410   0.264  0.1794 -0.0698  0.1464
  115phy    C13 3099   4.907   2.510   0.254  0.5359 -0.0969 -0.2446
  115phy     H3 3100   4.807   2.470   0.283  2.0225 -2.8409  1.5978
  115phy    O33 3101   4.895   2.641   0.323 -1.0131 -0.1625  0.0200
  115phy    H1B 3102   4.899   2.622   0.415 -2.7221  1.0227  0.3845
  115phy    C12 3103   4.853   2.523   0.103 -0.5030 -0.2829  0.2946
  115phy    O11 3104   4.836   2.407   0.025  0.0194  0.6880 -0.2873
  115phy    H1A 3105   4.847   2.430  -0.065  0.0062 -0.0575 -0.4906
  116phy    C35 3106   4.382   4.631   1.589 -0.5132 -0.2366 -0.3904
  116phy    C33 3107   4.233   4.618   1.572 -0.9605 -0.9817 -0.3366
  116phy    C34 3108   4.178   4.755   1.582 -0.2162 -0.2799  0.3789
  116phy    C32 3109   4.198   4.552   1.441  0.0398 -0.2356 -0.2875
  116phy    C31 3110   4.170   4.401   1.459 -0.2613 -0.2876  0.1127
  116phy    C30 3111   4.135   4.326   1.328  0.2089  0.1244  0.2241
  116phy    C28 3112   4.123   4.173   1.344 -0.4957  0.1216 -0.3395
  116phy    C29 3113   3.991   4.118   1.405  0.0795 -0.6816 -0.1867
  116phy    C27 3114   4.161   4.112   1.207  0.6289 -0.3288  0.2840
  116phy    C26 3115   4.202   3.966   1.211  0.1017 -0.1394  0.0021
  116phy    C25 3116   4.238   3.926   1.067 -0.5700 -0.1875 -0.5400
  116phy    C23 3117   4.302   3.787   1.042  0.4244  0.0256 -0.1023
  116phy    C24 3118   4.195   3.690   0.998  0.1497 -0.4140 -0.2084
  116phy    C22 3119   4.387   3.815   0.917 -0.0386 -0.0401  0.4907
  116phy    C21 3120   4.522   3.736   0.915 -0.2291  0.5672  0.5613
  116phy    C20 3121   4.618   3.780   0.799  0.0872  0.3807  0.3705
  116phy    C18 3122   4.652   3.674   0.681  0.0153  0.0038 -0.5361
  116phy    O01 3123   4.727   3.566   0.743 -0.1611  0.3348  0.5397
  116phy    H01 3124   4.800   3.602   0.789  1.3790 -0.7580 -0.9269
  116phy    C19 3125   4.753   3.751   0.593 -0.0701 -0.0811 -0.1849
  116phy    C13 3126   4.531   3.613   0.592 -0.1268 -0.3265 -0.3653
  116phy     H3 3127   4.454   3.586   0.669 -0.1085  1.0422  0.1453
  116phy    O33 3128   4.447   3.703   0.517  0.0507 -0.1323  0.6292
  116phy    H1B 3129   4.490   3.712   0.434 -0.2529  0.5725  0.5432
  116phy    C12 3130   4.532   3.468   0.534  0.5987 -0.0573 -0.0053
  116phy    O11 3131   4.617   3.367   0.587 -0.1320 -0.1070 -0.0244
  116phy    H1A 3132   4.669   3.400   0.657 -0.2932 -1.4879  0.7911
  117phy    C35 3133   2.856   0.039   2.079 -0.0051  0.3299 -0.6303
  117phy    C33 3134   2.949   0.155   2.130  0.1309 -0.3405  0.2304
  117phy    C34 3135   2.874   0.290   2.131 -0.2350  0.4385 -0.4477
  117phy    C32 3136   3.013   0.114   2.261  0.0564  0.3933  0.0796
  117phy    C31 3137   3.162   0.161   2.290 -0.5063  0.4180 -0.0455
  117phy    C30 3138   3.209   0.108   2.428  0.1602 -0.1078  0.0432
  117phy    C28 3139   3.327   0.182   2.484  0.6396  0.1908  0.1092
  117phy    C29 3140   3.273   0.283   2.586  0.1321 -0.0731  0.0152
  117phy    C27 3141   3.425   0.090   2.565  0.3102 -0.1211 -0.3080
  117phy    C26 3142   3.530   0.011   2.490 -0.1903  0.4698  0.1267
  117phy    C25 3143   3.638  -0.062   2.584 -0.3938  0.1349  0.3476
  117phy    C23 3144   3.761  -0.129   2.522 -0.2042  0.4802 -0.2578
  117phy    C24 3145   3.864  -0.024   2.486  0.4549  0.1954  0.2771
  117phy    C22 3146   3.822  -0.224   2.628  0.4173 -0.5360  0.4655
  117phy    C21 3147   3.868  -0.367   2.583 -0.7638 -0.6945  0.5161
  117phy    C20 3148   3.916  -0.458   2.702  0.6764 -0.4189  0.1066
  117phy    C18 3149   3.915  -0.609   2.700  0.0645  0.5684  0.4377
  117phy    O01 3150   3.959  -0.644   2.563  0.2552 -0.5429  0.1314
  117phy    H01 3151   3.957  -0.564   2.514  0.0461 -0.4618  0.2716
  117phy    C19 3152   4.016  -0.647   2.807 -0.5543  0.3258 -0.3983
  117phy    C13 3153   3.761  -0.659   2.734  0.7911  0.0419  0.2449
  117phy     H3 3154   3.692  -0.595   2.675  0.9700  0.5662  0.5907
  117phy    O33 3155   3.722  -0.623   2.868 -0.2352  0.0678 -0.0147
  117phy    H1B 3156   3.696  -0.697   2.919  1.1286 -2.0454 -2.1936
  117phy    C12 3157   3.721  -0.810   2.683  0.4109 -0.2177  0.5477
  117phy    O11 3158   3.591  -0.850   2.705 -0.1864  0.6878  0.2868
  117phy    H1A 3159   3.521  -0.791   2.684 -1.3663 -0.8969 -0.4780
  118phy    C35 3160   5.063   3.337   1.542 -0.3098  0.0925 -0.2150
  118phy    C33 3161   5.216   3.359   1.562 -0.1594 -0.0784  0.6802
  118phy    C34 3162   5.277   3.303   1.427  0.9730 -0.1622 -0.6416
  118phy    C32 3163   5.252   3.500   1.595 -0.4220 -0.3396  0.0629
  118phy    C31 3164   5.257   3.522   1.749  0.6130 -0.4382  0.1223
  118phy    C30 3165   5.311   3.658   1.793 -0.1386 -0.2434  0.2951
  118phy    C28 3166   5.330   3.674   1.939 -0.1944  0.2966 -0.4191
  118phy    C29 3167   5.479   3.667   1.986 -0.7316 -0.3396  0.5238
  118phy    C27 3168   5.250   3.799   1.990  0.2854  0.1920  0.8951
  118phy    C26 3169   5.190   3.772   2.126 -0.3010 -0.1507 -0.1738
  118phy    C25 3170   5.151   3.906   2.201 -0.1679  0.1029  0.4803
  118phy    C23 3171   5.116   3.899   2.351  0.2493 -0.3574 -0.0062
  118phy    C24 3172   5.184   4.003   2.436 -0.4080 -0.2248 -0.6139
  118phy    C22 3173   4.963   3.906   2.350  0.6013  0.1089 -0.5081
  118phy    C21 3174   4.891   3.843   2.471 -0.2121 -0.2912 -0.5389
  118phy    C20 3175   4.747   3.816   2.453  0.3723 -0.2267  0.5505
  118phy    C18 3176   4.678   3.725   2.561 -0.2726 -0.1625 -0.0667
  118phy    O01 3177   4.691   3.782   2.693  0.3467  0.4182  0.6993
  118phy    H01 3178   4.617   3.762   2.748 -0.1758  3.1522  1.1389
  118phy    C19 3179   4.528   3.744   2.522  0.2019 -0.6837  0.6396
  118phy    C13 3180   4.705   3.562   2.576  0.3435 -0.1706  0.5223
  118phy     H3 3181   4.683   3.514   2.477 -1.6821  1.1007  0.3001
  118phy    O33 3182   4.611   3.497   2.657 -0.2568  0.4407 -0.5355
  118phy    H1B 3183   4.606   3.547   2.737 -1.2115 -0.6509  0.1131
  118phy    C12 3184   4.848   3.513   2.619 -0.1688 -0.0520 -0.0283
  118phy    O11 3185   4.922   3.594   2.711 -0.1459  0.6712  0.0139
  118phy    H1A 3186   4.880   3.606   2.794  1.7469  2.6817  0.7830
  119phy    C35 3187   4.577   3.294   2.318  0.3273  0.5498 -0.5901
  119phy    C33 3188   4.447   3.299   2.243 -0.1692  0.1681  0.8476
  119phy    C34 3189   4.467   3.202   2.125 -0.0145  0.0918  0.7722
  119phy    C32 3190   4.330   3.265   2.332  0.6879 -0.4147  0.7482
  119phy    C31 3191   4.188   3.318   2.298  0.1719  0.2084  0.2517
  119phy    C30 3192   4.070   3.249   2.372 -0.4999  0.7164 -0.3313
  119phy    C28 3193   3.928   3.297   2.325  0.2679 -0.4058 -0.6178
  119phy    C29 3194   3.834   3.174   2.333  0.7508  0.2634  0.0766
  119phy    C27 3195   3.859   3.394   2.424 -0.6035  0.5235  0.4615
  119phy    C26 3196   3.882   3.538   2.395 -0.5467  0.1622 -0.1713
  119phy    C25 3197   3.790   3.623   2.482  0.3155 -0.1779 -0.5313
  119phy    C23 3198   3.836   3.772   2.489 -0.1892  0.8265  0.4943
  119phy    C24 3199   3.760   3.853   2.380  0.1611 -0.2129 -0.0579
  119phy    C22 3200   3.799   3.838   2.622 -0.3544 -0.3251 -0.0580
  119phy    C21 3201   3.917   3.819   2.723 -0.6804  0.0881  0.0013
  119phy    C20 3202   3.895   3.894   2.858 -0.3610  0.2409 -0.1133
  119phy    C18 3203   3.994   3.865   2.979  0.0281 -0.3819  0.7715
  119phy    O01 3204   4.129   3.899   2.946  0.0652 -0.2975 -0.2116
  119phy    H01 3205   4.159   3.857   2.867  0.8137 -2.0709  0.9283
  119phy    C19 3206   3.935   3.965   3.080 -0.2074  0.0554  0.0082
  119phy    C13 3207   3.993   3.708   3.031 -0.0542 -0.1356 -0.1651
  119phy     H3 3208   4.008   3.638   2.944  0.9198 -0.8143  0.5257
  119phy    O33 3209   3.859   3.673   3.073 -0.1169  0.0318  0.0288
  119phy    H1B 3210   3.803   3.661   2.999  1.2457 -2.3621 -0.7250
  119phy    C12 3211   4.098   3.663   3.142 -0.0837 -0.1685 -0.1606
  119phy    O11 3212   4.233   3.684   3.107  0.2957  0.1797  0.0404
  119phy    H1A 3213   4.250   3.770   3.073  2.6485 -0.2790 -0.1397
  120phy    C35 3214   3.993   3.159   1.945 -0.3038  0.5343 -0.1559
  120phy    C33 3215   4.049   3.134   1.806 -0.3494  0.1219 -0.0395
  120phy    C34 3216   4.185   3.192   1.795 -0.3347  0.1588 -0.3339
  120phy    C32 3217   4.060   2.980   1.774 -0.3873 -0.4202 -0.0207
  120phy    C31 3218   4.054   2.943   1.628  0.1986  0.4693 -0.3038
  120phy    C30 3219   4.061   2.791   1.615 -0.9085  0.0455  0.3896
  120phy    C28 3220   4.097   2.743   1.476 -0.5385 -0.7266 -0.4740
  120phy    C29 3221   4.221   2.654   1.496 -0.2045  0.8042 -0.0320
  120phy    C27 3222   3.979   2.661   1.416  0.5401 -0.6916 -0.6303
  120phy    C26 3223   3.965   2.665   1.265 -0.1399 -0.0809  0.1630
  120phy    C25 3224   3.829   2.619   1.209 -0.1847 -0.0555  0.0326
  120phy    C23 3225   3.816   2.623   1.058 -0.6008  0.3730  0.0908
  120phy    C24 3226   3.705   2.521   1.021 -0.5173  0.5500  0.8131
  120phy    C22 3227   3.769   2.759   1.015 -0.1232 -0.0407 -0.0034
  120phy    C21 3228   3.830   2.801   0.879 -0.0082 -0.2932  0.0422
  120phy    C20 3229   3.773   2.938   0.828 -0.6681  0.0465 -0.4204
  120phy    C18 3230   3.789   2.985   0.675 -0.5545 -0.5225  0.3935
  120phy    O01 3231   3.933   2.984   0.649 -0.0658 -0.2211  0.1946
  120phy    H01 3232   3.980   2.967   0.729 -0.7657 -0.1473  0.6407
  120phy    C19 3233   3.735   3.132   0.682  0.6843  0.2335  0.2830
  120phy    C13 3234   3.715   2.885   0.571  0.1276 -0.4886  0.6076
  120phy     H3 3235   3.751   2.781   0.595 -0.1307 -0.1690  2.5634
  120phy    O33 3236   3.577   2.856   0.577  0.0115 -0.1275  0.0837
  120phy    H1B 3237   3.531   2.938   0.571 -0.7007 -0.5276 -0.1634
  120phy    C12 3238   3.758   2.868   0.419 -0.5656  0.3993  0.5573
  120phy    O11 3239   3.887   2.913   0.379  0.0123  0.2858  0.2037
  120phy    H1A 3240   3.921   2.954   0.456  0.6837  0.2281 -0.0572
  121phy    C35 3241   4.453   2.272   1.863  1.1965  0.2957 -0.4263
  121phy    C33 3242   4.524   2.145   1.883 -0.5990  0.2907 -0.1461
  121phy    C34 3243   4.415   2.034   1.873  0.0200 -0.0892 -0.3808
  121phy    C32 3244   4.649   2.139   1.795 -0.6521  0.7356 -0.1476
  121phy    C31 3245   4.758   2.048   1.840 -0.1289 -0.8659 -0.2046
  121phy    C30 3246   4.880   2.076   1.753  0.2769 -0.2282 -0.1000
  121phy    C28 3247   5.013   2.013   1.796 -0.5296  0.2365 -0.1909
  121phy    C29 3248   5.097   1.978   1.674 -0.0528  0.0878 -0.2579
  121phy    C27 3249   5.080   2.108   1.893 -0.2001 -0.3641 -0.0420
  121phy    C26 3250   5.164   2.031   1.996 -0.2401 -0.2178 -0.5014
  121phy    C25 3251   5.241   2.123   2.097 -0.6383  0.1107  0.5588
  121phy    C23 3252   5.323   2.068   2.220 -0.0150  0.1067  0.5391
  121phy    C24 3253   5.448   1.997   2.177  0.0240 -0.1065 -0.6946
  121phy    C22 3254   5.361   2.182   2.304 -0.1079 -0.0032  0.2808
  121phy    C21 3255   5.364   2.160   2.454 -0.0784  0.5650 -0.2756
  121phy    C20 3256   5.408   2.292   2.515 -0.4134  0.1321 -0.3823
  121phy    C18 3257   5.428   2.299   2.675  0.0159  0.9029  0.4617
  121phy    O01 3258   5.503   2.188   2.733  0.0992 -0.5273  0.2289
  121phy    H01 3259   5.491   2.173   2.824 -0.6813 -0.3277  0.1712
  121phy    C19 3260   5.518   2.427   2.683 -0.0294  0.2784 -0.2377
  121phy    C13 3261   5.287   2.326   2.757  0.5321  0.1375  0.0933
  121phy     H3 3262   5.229   2.408   2.709  0.1875 -0.5731 -0.7445
  121phy    O33 3263   5.315   2.386   2.885  0.6140  0.0390 -0.2554
  121phy    H1B 3264   5.347   2.315   2.937 -1.0798 -0.8662 -0.3817
  121phy    C12 3265   5.184   2.206   2.775 -0.5252 -0.6888 -0.1876
  121phy    O11 3266   5.052   2.243   2.802 -0.4481  0.1537  0.4572
  121phy    H1A 3267   5.037   2.323   2.755 -1.7194  0.9285  2.0919
  122phy    C35 3268   1.360   4.054   1.704  0.0919 -0.0397 -0.4251
  122phy    C33 3269   1.256   4.162   1.672 -0.5249  0.3963 -0.4537
  122phy    C34 3270   1.273   4.187   1.522  0.1758 -0.1568  0.1486
  122phy    C32 3271   1.120   4.097   1.694 -0.1265  0.0344  0.3424
  122phy    C31 3272   1.048   4.140   1.823 -0.3441  0.0230  0.0793
  122phy    C30 3273   0.914   4.060   1.829 -0.1595  0.0747 -0.2948
  122phy    C28 3274   0.834   4.094   1.956  0.2254  0.2384  0.2187
  122phy    C29 3275   0.751   4.221   1.941  0.1062 -0.1113 -0.5750
  122phy    C27 3276   0.741   3.981   1.998  0.1950  0.3968  0.4616
  122phy    C26 3277   0.712   3.955   2.148  0.4056  0.6358  0.0178
  122phy    C25 3278   0.632   3.822   2.173 -0.1516 -0.4222 -0.0495
  122phy    C23 3279   0.602   3.797   2.320  0.1849 -0.0744  0.2592
  122phy    C24 3280   0.454   3.844   2.348 -0.3528 -0.1376  0.2969
  122phy    C22 3281   0.599   3.643   2.336 -0.0922 -0.5806  0.7318
  122phy    C21 3282   0.665   3.590   2.462  0.1725  0.1743 -0.4397
  122phy    C20 3283   0.630   3.439   2.463  0.4928  0.3904  0.0133
  122phy    C18 3284   0.622   3.350   2.590 -0.2462  0.3987 -0.0511
  122phy    O01 3285   0.508   3.405   2.661 -0.4722  0.9204  0.2231
  122phy    H01 3286   0.484   3.346   2.730  1.5959  0.8539  0.9585
  122phy    C19 3287   0.582   3.210   2.529 -0.2944  0.1945 -0.2723
  122phy    C13 3288   0.752   3.333   2.683 -0.2793 -0.5420  0.2422
  122phy     H3 3289   0.836   3.289   2.624 -0.8082 -0.3579 -0.6681
  122phy    O33 3290   0.732   3.235   2.782 -0.2187  0.1500  0.2291
  122phy    H1B 3291   0.648   3.240   2.822 -0.6333  0.6099 -0.6543
  122phy    C12 3292   0.818   3.456   2.763 -0.0946  0.1667  0.5382
  122phy    O11 3293   0.766   3.483   2.894  0.3195  0.8123  0.6822
  122phy    H1A 3294   0.681   3.520   2.881  0.4930  0.4995 -2.0562
  123phy    C35 3295   3.219   3.535   1.117 -1.0320 -0.6505 -0.4019
  123phy    C33 3296   3.240   3.678   1.061  0.4534  0.0067 -0.1961
  123phy    C34 3297   3.127   3.720   0.974  0.2321 -0.3459  0.8439
  123phy    C32 3298   3.252   3.779   1.176 -0.1185  0.1159  0.0159
  123phy    C31 3299   3.334   3.907   1.160 -0.0632 -0.5655  0.2480
  123phy    C30 3300   3.321   3.998   1.287  0.4701 -0.3228 -0.6916
  123phy    C28 3301   3.369   4.142   1.273 -0.3184  0.2335 -0.1842
  123phy    C29 3302   3.316   4.232   1.377 -0.6246 -0.5926  0.0768
  123phy    C27 3303   3.526   4.154   1.267 -0.5002  0.0920  0.4538
  123phy    C26 3304   3.591   4.186   1.131  0.3466 -0.1202 -0.0898
  123phy    C25 3305   3.723   4.100   1.105  0.3766  0.1274  0.2230
  123phy    C23 3306   3.754   4.089   0.951 -0.5202  0.7795 -0.1528
  123phy    C24 3307   3.893   4.144   0.923  0.0258 -0.2584 -0.7301
  123phy    C22 3308   3.747   3.942   0.899 -0.2867  0.2808  0.3092
  123phy    C21 3309   3.631   3.903   0.815  0.3940  0.5980  0.4727
  123phy    C20 3310   3.634   3.752   0.793 -0.1096  0.0840  0.0237
  123phy    C18 3311   3.531   3.690   0.683 -0.3839 -0.3023 -0.3277
  123phy    O01 3312   3.399   3.735   0.712 -0.4199  0.7120  0.2444
  123phy    H01 3313   3.405   3.819   0.754 -2.1551  1.2435 -0.4691
  123phy    C19 3314   3.543   3.543   0.702  0.4619 -0.1546  0.2701
  123phy    C13 3315   3.566   3.743   0.529 -0.0280  0.0916 -0.7573
  123phy     H3 3316   3.532   3.850   0.529 -0.0130  0.1013 -0.1024
  123phy    O33 3317   3.704   3.759   0.497 -0.0664  0.4381  0.3558
  123phy    H1B 3318   3.760   3.772   0.571  0.9569 -1.7668  0.0523
  123phy    C12 3319   3.473   3.723   0.404 -0.0639  0.6176  0.4759
  123phy    O11 3320   3.368   3.631   0.425  0.7038 -0.8889 -0.3545
  123phy    H1A 3321   3.326   3.660   0.503  0.5543  1.8333 -1.3495
  124phy    C35 3322   4.046   0.289   1.617 -0.0781 -0.6912  0.6712
  124phy    C33 3323   4.033   0.179   1.714  0.3630 -0.2456 -0.1023
  124phy    C34 3324   4.085   0.054   1.649  0.1029  0.0904 -0.0176
  124phy    C32 3325   4.110   0.222   1.838 -0.8920  0.4676 -0.1424
  124phy    C31 3326   4.112   0.135   1.959  0.8113  0.1880 -0.1532
  124phy    C30 3327   4.208   0.195   2.061 -0.1818 -0.3061  0.1674
  124phy    C28 3328   4.236   0.092   2.172  0.8534  0.4995  0.3806
  124phy    C29 3329   4.358   0.001   2.150 -0.0603 -0.1830  0.1628
  124phy    C27 3330   4.246   0.181   2.298 -0.2626 -0.0727  0.2733
  124phy    C26 3331   4.248   0.110   2.441  0.0381 -0.5258  0.4388
  124phy    C25 3332   4.249   0.214   2.559  0.4196  0.4879 -0.1920
  124phy    C23 3333   4.260   0.151   2.699 -0.3201  0.6855  0.5281
  124phy    C24 3334   4.403   0.159   2.755  0.2021 -0.7126 -0.6766
  124phy    C22 3335   4.160   0.209   2.800  0.4206  0.6220 -0.3639
  124phy    C21 3336   4.072   0.108   2.872 -0.6546 -0.0613 -0.2110
  124phy    C20 3337   4.003   0.182   2.989  0.0734 -0.6953 -0.2542
  124phy    C18 3338   3.919   0.110   3.098  0.0325  0.6497  0.3003
  124phy    O01 3339   3.982  -0.012   3.126 -0.3695  0.0640  0.6795
  124phy    H01 3340   3.992  -0.063   3.048  0.0971 -0.9932  1.4111
  124phy    C19 3341   3.940   0.199   3.220 -0.2715 -0.1553  0.7376
  124phy    C13 3342   3.763   0.071   3.072  0.4487 -1.3576  0.3377
  124phy     H3 3343   3.710   0.165   3.041  3.3685  0.7949  1.3791
  124phy    O33 3344   3.695   0.038   3.196 -0.6135 -0.0058  0.5560
  124phy    H1B 3345   3.742  -0.025   3.247 -0.4567  0.2967  0.7819
  124phy    C12 3346   3.728  -0.031   2.959 -0.4165 -0.2202  0.3895
  124phy    O11 3347   3.772  -0.164   2.992 -0.0112 -0.3147 -0.1146
  124phy    H1A 3348   3.705  -0.228   3.005 -0.4249  0.1356  0.0150
  125phy    C35 3349   3.390   0.221   1.895  0.3588  0.1710 -0.3076
  125phy    C33 3350   3.519   0.192   1.971  0.1373  0.4072  0.1721
  125phy    C34 3351   3.619   0.129   1.871  0.0966 -0.0703 -0.3000
  125phy    C32 3352   3.574   0.313   2.044  0.4432 -0.0577 -0.6338
  125phy    C31 3353   3.662   0.297   2.167  0.3204  0.5396 -0.3242
  125phy    C30 3354   3.704   0.428   2.240 -0.2004 -0.2878  0.6625
  125phy    C28 3355   3.777   0.383   2.371 -0.2045 -0.1370  0.1491
  125phy    C29 3356   3.929   0.394   2.361  0.6992 -0.0080 -0.5725
  125phy    C27 3357   3.701   0.461   2.478  0.2053 -0.3254  0.2593
  125phy    C26 3358   3.720   0.397   2.619  0.1139 -0.3234 -0.2642
  125phy    C25 3359   3.652   0.490   2.725 -0.3592 -0.1364  0.1363
  125phy    C23 3360   3.686   0.430   2.866  0.4378 -0.1122  0.0274
  125phy    C24 3361   3.792   0.517   2.930 -0.0618  0.1583  0.1465
  125phy    C22 3362   3.571   0.426   2.968  0.0572  0.2865 -0.1778
  125phy    C21 3363   3.469   0.312   2.952  0.0665 -0.6695  0.2915
  125phy    C20 3364   3.349   0.308   3.053 -0.9045  0.4225 -0.5778
  125phy    C18 3365   3.249   0.184   3.064 -0.6451 -0.6653 -0.5727
  125phy    O01 3366   3.329   0.072   3.114  0.2218 -0.5594 -0.3812
  125phy    H01 3367   3.383   0.108   3.181 -0.2558  0.7961 -0.7046
  125phy    C19 3368   3.142   0.232   3.173 -0.3849  0.3134 -0.2403
  125phy    C13 3369   3.185   0.136   2.921 -0.1643  0.2987  0.6761
  125phy     H3 3370   3.265   0.133   2.843 -1.2448 -0.1302 -0.4528
  125phy    O33 3371   3.098   0.232   2.865 -0.1448 -0.1291  0.4046
  125phy    H1B 3372   3.047   0.275   2.931 -0.9057 -0.7739  0.2582
  125phy    C12 3373   3.112  -0.007   2.902  0.5764  0.5389 -0.1861
  125phy    O11 3374   3.154  -0.099   2.999 -0.3040 -0.2463  0.2169
  125phy    H1A 3375   3.207  -0.048   3.058  0.0543 -1.9388  1.4410
  126phy    C35 3376   1.586   0.037   2.115  0.2770  0.2437  0.1487
  126phy    C33 3377   1.447  -0.029   2.097  0.4453 -0.2404  0.3380
  126phy    C34 3378   1.358   0.077   2.022 -0.2647 -0.0084  0.2378
  126phy    C32 3379   1.448  -0.159   2.017  0.3637 -0.0633 -0.1290
  126phy    C31 3380   1.481  -0.287   2.095 -0.6975  0.4356  0.4744
  126phy    C30 3381   1.489  -0.413   2.006 -0.3235 -0.5243  0.2070
  126phy    C28 3382   1.595  -0.520   2.036  0.2296 -0.0380  0.0021
  126phy    C29 3383   1.524  -0.663   2.041 -0.0049 -0.2869 -0.6818
  126phy    C27 3384   1.711  -0.513   1.929  0.3268  0.0354  0.0872
  126phy    C26 3385   1.841  -0.592   1.958  0.4263  0.1730 -0.2435
  126phy    C25 3386   1.951  -0.557   1.856 -0.1772 -0.0574 -0.4710
  126phy    C23 3387   2.095  -0.621   1.875  0.3249  0.5417  0.3793
  126phy    C24 3388   2.177  -0.660   1.753 -0.2961 -0.3686  0.4963
  126phy    C22 3389   2.184  -0.526   1.953  0.1486 -0.2536 -0.1517
  126phy    C21 3390   2.258  -0.580   2.080  0.0846  0.1446 -0.2860
  126phy    C20 3391   2.323  -0.461   2.159 -0.0216  0.0943 -0.3133
  126phy    C18 3392   2.390  -0.481   2.299 -0.2414  0.1453  0.0835
  126phy    O01 3393   2.484  -0.587   2.280  0.3290  0.0711  0.2719
  126phy    H01 3394   2.561  -0.566   2.330  1.8994 -3.9902 -0.0358
  126phy    C19 3395   2.460  -0.340   2.310  0.1041 -0.1748 -0.1272
  126phy    C13 3396   2.281  -0.524   2.414  0.2545  0.0448  0.2661
  126phy     H3 3397   2.212  -0.605   2.376  0.4120  0.2048 -0.3699
  126phy    O33 3398   2.190  -0.418   2.434  0.1911 -0.1667 -0.7638
  126phy    H1B 3399   2.106  -0.446   2.465 -0.5669  1.9978 -0.6798
  126phy    C12 3400   2.339  -0.560   2.557 -0.3394 -0.3417  0.1569
  126phy    O11 3401   2.406  -0.458   2.626 -0.4622 -0.2145 -0.4767
  126phy    H1A 3402   2.348  -0.387   2.646  1.2881  0.8182  1.2675
  127phy    C35 3403   3.825   4.873   2.120 -0.2873 -0.2792 -0.7967
  127phy    C33 3404   3.844   4.857   1.968 -0.1917 -0.2738  0.2911
  127phy    C34 3405   3.991   4.848   1.938  0.5182  0.1080 -0.4163
  127phy    C32 3406   3.761   4.738   1.919 -0.3510 -0.0939  0.3757
  127phy    C31 3407   3.737   4.717   1.767  0.1976 -0.8696  0.1313
  127phy    C30 3408   3.681   4.579   1.739 -0.2981 -0.1162  0.3330
  127phy    C28 3409   3.670   4.535   1.588 -0.3678 -0.0336 -0.4002
  127phy    C29 3410   3.712   4.388   1.561 -0.3611  0.1576 -0.5895
  127phy    C27 3411   3.538   4.584   1.536  0.4640  0.2190  0.4501
  127phy    C26 3412   3.521   4.575   1.386 -0.8224 -0.0705 -0.0637
  127phy    C25 3413   3.386   4.621   1.332  0.4019  0.3058  0.3260
  127phy    C23 3414   3.354   4.594   1.186 -0.2831 -0.1716 -0.1598
  127phy    C24 3415   3.209   4.540   1.179  0.5064 -0.2580  0.0689
  127phy    C22 3416   3.379   4.719   1.095 -0.6654  0.4345  0.1889
  127phy    C21 3417   3.408   4.686   0.945  0.3148 -0.2486 -0.4819
  127phy    C20 3418   3.399   4.814   0.863  0.0981 -0.3091 -0.6296
  127phy    C18 3419   3.433   4.799   0.705 -0.1433 -0.6132  0.1579
  127phy    O01 3420   3.553   4.719   0.696  0.0312 -0.5312 -0.6705
  127phy    H01 3421   3.601   4.730   0.776  0.7605  1.6584 -1.3311
  127phy    C19 3422   3.478   4.941   0.663  0.0386  0.6725 -0.6974
  127phy    C13 3423   3.320   4.741   0.604  0.3040  0.9015 -0.3308
  127phy     H3 3424   3.229   4.801   0.630 -1.4503 -1.2266 -1.3013
  127phy    O33 3425   3.319   4.771   0.465  0.4991  0.5140  0.0139
  127phy    H1B 3426   3.234   4.791   0.432 -0.9443 -0.9992  2.5554
  127phy    C12 3427   3.241   4.607   0.636  0.4607  0.8118 -0.4209
  127phy    O11 3428   3.302   4.494   0.579 -0.6392 -0.2884 -0.4793
  127phy    H1A 3429   3.394   4.508   0.588 -0.4587  0.0954 -2.5579
  128SOL     OW 3430   0.140   3.347   3.144 -0.4687 -0.4655 -0.0582
  128SOL    HW1 3431   0.201   3.419   3.131  0.0029 -0.8214  0.1622
  128SOL    HW2 3432   0.062   3.390   3.179  1.0514  1.7733  0.8060
  128SOL     MW 3433   0.138   3.362   3.147  0.0041 -0.0093  0.0022
  129SOL     OW 3434   0.591   0.932   0.455 -0.3282 -0.1231 -0.0166
  129SOL    HW1 3435   0.667   0.988   0.471  0.1412 -1.0684  1.1810
  129SOL    HW2 3436   0.535   0.949   0.531 -1.0932 -0.1393 -0.5646
  129SOL     MW 3437   0.593   0.942   0.467  0.0041 -0.0093  0.0022
  130SOL     OW 3438   0.559   1.172   0.648 -0.2321 -1.1457 -0.2334
  130SOL    HW1 3439   0.509   1.230   0.591  3.0115  2.1748 -0.0412
  130SOL    HW2 3440   0.502   1.099   0.674 -0.1332 -1.8457 -1.8380
  130SOL     MW 3441   0.545   1.170   0.644  0.0041 -0.0093  0.0022
  131SOL     OW 3442   1.666   2.621   3.143 -0.0077  0.3164  0.4974
  131SOL    HW1 3443   1.677   2.528   3.123  0.7968  0.3227  0.8457
  131SOL    HW2 3444   1.757   2.651   3.151  0.0710 -0.2932  2.3258
  131SOL     MW 3445   1.680   2.613   3.141  0.0041 -0.0093  0.0022
  132SOL     OW 3446   0.571   1.710   3.034  0.0299 -0.1892  0.3117
  132SOL    HW1 3447   0.641   1.644   3.028  1.0596  0.9158 -0.1411
  132SOL    HW2 3448   0.538   1.703   2.945 -2.0469 -1.5922  1.1069
  132SOL     MW 3449   0.576   1.700   3.022  0.0041 -0.0093  0.0022
  133SOL     OW 3450   0.524   3.613   2.923 -0.0631  0.5489  0.6789
  133SOL    HW1 3451   0.480   3.637   2.841  0.1842 -1.2572 -0.0323
  133SOL    HW2 3452   0.568   3.692   2.952 -1.7407  1.9993 -0.5315
  133SOL     MW 3453   0.524   3.626   2.916  0.0041 -0.0093  0.0022
  134SOL     OW 3454   3.146   4.239   0.037 -0.3154 -0.4321  0.5072
  134SOL    HW1 3455   3.066   4.265  -0.009  0.0922 -0.4667 -0.2384
  134SOL    HW2 3456   3.106   4.236   0.124  1.1592  0.1821  1.2277
  134SOL     MW 3457   3.130   4.242   0.042  0.0041 -0.0093  0.0022
  135SOL     OW 3458   2.997   3.402   3.007  0.3372 -0.0849  0.2789
  135SOL    HW1 3459   3.088   3.381   3.031  0.1621  0.8688  1.9426
  135SOL    HW2 3460   2.960   3.314   3.015  3.1451 -1.3933  0.3328
  135SOL     MW 3461   3.004   3.388   3.011  0.0041 -0.0093  0.0022
  136SOL     OW 3462   0.550   2.049   0.227 -0.5397 -0.0173  0.0236
  136SOL    HW1 3463   0.613   2.096   0.281  0.3454 -0.8570 -0.2594
  136SOL    HW2 3464   0.471   2.096   0.253  0.1686  0.8857  0.6124
  136SOL     MW 3465   0.548   2.062   0.238  0.0041 -0.0093  0.0022
  137SOL     OW 3466   2.771   3.641   2.743 -0.7557 -0.5493  0.0011
  137SOL    HW1 3467   2.740   3.667   2.830  0.9858  1.7407  0.0365
  137SOL    HW2 3468   2.766   3.545   2.735 -2.7395 -0.4685 -0.1465
  137SOL     MW 3469   2.766   3.631   2.753  0.0041 -0.0093  0.0022
  138SOL     OW 3470   2.491   2.518   0.373 -0.6984  0.1633  0.1935
  138SOL    HW1 3471   2.429   2.469   0.428  0.9815 -0.9527  1.2141
  138SOL    HW2 3472   2.576   2.483   0.402  1.1345  2.1225 -2.3692
  138SOL     MW 3473   2.494   2.507   0.384  0.0041 -0.0093  0.0022
  139SOL     OW 3474   1.129   4.803   0.009  0.0102  0.3978  0.4887
  139SOL    HW1 3475   1.122   4.844  -0.077 -0.1633 -0.6107  0.0193
  139SOL    HW2 3476   1.118   4.877   0.069  0.8656  1.6877 -0.8963
  139SOL     MW 3477   1.126   4.818   0.006  0.0041 -0.0093  0.0022
  140SOL     OW 3478   1.981   1.547   2.651 -0.0277  0.4753 -0.2231
  140SOL    HW1 3479   2.044   1.615   2.673  3.1883 -2.5139  0.7577
  140SOL    HW2 3480   1.998   1.483   2.720 -0.8526 -0.4886 -0.8650
  140SOL     MW 3481   1.991   1.547   2.663  0.0041 -0.0093  0.0022
  141SOL     OW 3482   3.503   1.617   2.787 -0.6908 -0.0219 -0.4030
  141SOL    HW1 3483   3.555   1.696   2.776 -1.2699  0.1807 -1.8080
  141SOL    HW2 3484   3.417   1.648   2.758 -2.4371 -3.3771  0.6608
  141SOL     MW 3485   3.498   1.631   2.782  0.0041 -0.0093  0.0022
  142SOL     OW 3486   3.660   3.380   0.048  0.2560  0.0591  0.0116
  142SOL    HW1 3487   3.725   3.352   0.112  0.0073  1.8978  1.1067
  142SOL    HW2 3488   3.707   3.458   0.019  0.9495 -0.0476  0.8343
  142SOL     MW 3489   3.674   3.386   0.053  0.0041 -0.0093  0.0022
  143SOL     OW 3490   4.760   4.485   0.131  0.6855  0.1056  0.4143
  143SOL    HW1 3491   4.777   4.478   0.225  1.8756  1.6235  0.3406
  143SOL    HW2 3492   4.714   4.403   0.111  0.3723  0.4852 -0.4624
  143SOL     MW 3493   4.756   4.473   0.141  0.0041 -0.0093  0.0022
  144SOL     OW 3494   1.404   4.774   0.010  0.1150 -0.0310  0.3829
  144SOL    HW1 3495   1.314   4.802   0.028 -0.0654 -0.9626  0.9534
  144SOL    HW2 3496   1.462   4.849   0.024 -0.8904  1.2236 -1.5539
  144SOL     MW 3497   1.400   4.788   0.014  0.0041 -0.0093  0.0022
  145SOL     OW 3498   4.632   3.128   0.449  0.9942 -0.2866 -0.3021
  145SOL    HW1 3499   4.633   3.211   0.497  1.3842 -0.6690  0.3609
  145SOL    HW2 3500   4.549   3.128   0.402 -1.2771  1.3636  3.2321
  145SOL     MW 3501   4.622   3.139   0.449  0.0041 -0.0093  0.0022
  146SOL     OW 3502   1.955   4.359   2.873 -0.0859 -0.1385  0.8904
  146SOL    HW1 3503   1.993   4.340   2.787 -1.6011  1.9640 -0.3267
  146SOL    HW2 3504   2.008   4.304   2.931  1.0437 -0.1099 -0.0864
  146SOL     MW 3505   1.967   4.349   2.869  0.0041 -0.0093  0.0022
  147SOL     OW 3506   1.842   4.814   3.135  0.3445 -0.0630  0.9012
  147SOL    HW1 3507   1.907   4.800   3.204  0.5312  0.6557  0.8812
  147SOL    HW2 3508   1.838   4.727   3.096 -1.0551 -0.7091  2.3655
  147SOL     MW 3509   1.850   4.801   3.139  0.0041 -0.0093  0.0022
  148SOL     OW 3510   2.985   4.410   3.019  0.2850 -0.4971 -0.2346
  148SOL    HW1 3511   2.966   4.483   3.077  1.5154  0.1586 -0.6196
  148SOL    HW2 3512   2.920   4.424   2.951  1.6054  2.7016 -1.0016
  148SOL     MW 3513   2.974   4.421   3.018  0.0041 -0.0093  0.0022
  149SOL     OW 3514   2.042   1.334   2.817  0.3061  0.0552 -0.2868
  149SOL    HW1 3515   2.105   1.289   2.874 -0.0805  0.7226  0.6945
  149SOL    HW2 3516   1.970   1.272   2.808  0.6672 -0.3193 -0.6332
  149SOL     MW 3517   2.041   1.320   2.824  0.0041 -0.0093  0.0022
  150SOL     OW 3518   3.890   4.357   0.666  0.0592  0.2189 -0.4057
  150SOL    HW1 3519   3.903   4.381   0.758 -0.4713 -0.3624 -0.1691
  150SOL    HW2 3520   3.829   4.425   0.638 -1.3843  0.4283  2.8234
  150SOL     MW 3521   3.884   4.369   0.674  0.0041 -0.0093  0.0022
  151SOL     OW 3522   3.777   4.574   0.031 -0.1766  0.1400 -0.4829
  151SOL    HW1 3523   3.793   4.572   0.125  0.3504  1.7498 -0.5090
  151SOL    HW2 3524   3.861   4.596  -0.009 -1.2827  0.2790 -2.9765
  151SOL     MW 3525   3.790   4.577   0.038  0.0041 -0.0093  0.0022
  152SOL     OW 3526   0.998   1.839   0.184 -0.0384 -0.1639  0.2118
  152SOL    HW1 3527   0.988   1.744   0.194  0.1439 -0.2407 -0.3322
  152SOL    HW2 3528   0.968   1.853   0.095 -0.3346 -0.8606  0.1971
  152SOL     MW 3529   0.993   1.829   0.174  0.0041 -0.0093  0.0022
  153SOL     OW 3530   2.045   3.295   2.992 -0.0627  0.1210  0.3193
  153SOL    HW1 3531   1.953   3.291   2.965  0.7402  0.1549 -2.7795
  153SOL    HW2 3532   2.039   3.322   3.083  1.2181  0.1777  0.3982
  153SOL     MW 3533   2.032   3.298   3.000  0.0041 -0.0093  0.0022
  154SOL     OW 3534   3.909   4.928   0.147  0.4548 -0.3752 -0.0279
  154SOL    HW1 3535   3.985   4.878   0.177  0.3999 -0.5873 -0.2404
  154SOL    HW2 3536   3.948   4.994   0.091  0.4425  2.1768  2.7521
  154SOL     MW 3537   3.924   4.930   0.144  0.0041 -0.0093  0.0022
  155SOL     OW 3538   2.786   4.448   2.856 -0.4860 -0.0787  0.0483
  155SOL    HW1 3539   2.834   4.525   2.826 -2.7547  0.6722 -1.8727
  155SOL    HW2 3540   2.723   4.486   2.917 -1.1767  1.6950 -1.6839
  155SOL     MW 3541   2.784   4.463   2.860  0.0041 -0.0093  0.0022
  156SOL     OW 3542   3.622   3.022   2.989 -0.0859  0.1318 -0.2911
  156SOL    HW1 3543   3.632   3.111   2.956  0.1454  0.3625  0.3765
  156SOL    HW2 3544   3.631   2.959   2.917 -2.4687 -0.6776  0.0545
  156SOL     MW 3545   3.625   3.025   2.975  0.0041 -0.0093  0.0022
  157SOL     OW 3546   2.172   0.440   2.840  0.6833 -0.5062  0.5286
  157SOL    HW1 3547   2.106   0.372   2.830 -0.4805  0.7514 -0.7160
  157SOL    HW2 3548   2.193   0.451   2.747  0.3976  0.3165  0.5548
  157SOL     MW 3549   2.166   0.433   2.826  0.0041 -0.0093  0.0022
  158SOL     OW 3550   0.130   1.539   0.086 -0.3663  0.0755  0.1382
  158SOL    HW1 3551   0.218   1.510   0.065 -1.0310 -0.5281 -2.1174
  158SOL    HW2 3552   0.092   1.537  -0.002 -0.6431 -0.2926  0.2602
  158SOL     MW 3553   0.136   1.535   0.072  0.0041 -0.0093  0.0022
  159SOL     OW 3554   2.690   2.404   0.002 -0.0631 -0.9580 -0.1461
  159SOL    HW1 3555   2.700   2.494  -0.031  0.5315 -1.0264 -0.1701
  159SOL    HW2 3556   2.599   2.404   0.032  0.2188 -0.1641  0.7898
  159SOL     MW 3557   2.679   2.416   0.002  0.0041 -0.0093  0.0022
  160SOL     OW 3558   1.927   0.769   3.039  0.1331 -0.4722  0.5173
  160SOL    HW1 3559   1.899   0.689   3.083  0.4303  0.1596  1.8993
  160SOL    HW2 3560   1.864   0.786   2.970  0.5008  0.6743  0.4368
  160SOL     MW 3561   1.915   0.761   3.036  0.0041 -0.0093  0.0022
  161SOL     OW 3562   0.431   1.330   0.460 -0.0859  0.1531  0.1659
  161SOL    HW1 3563   0.404   1.280   0.383  0.4933 -0.5353  0.3983
  161SOL    HW2 3564   0.452   1.419   0.431  1.2530  0.1119  0.9037
  161SOL     MW 3565   0.430   1.335   0.446  0.0041 -0.0093  0.0022
  162SOL     OW 3566   2.406   2.115   2.996  0.2255 -0.3360 -0.2823
  162SOL    HW1 3567   2.398   2.082   3.086  0.2641 -1.4370 -0.6671
  162SOL    HW2 3568   2.501   2.129   2.993  0.3508 -1.0126  0.2116
  162SOL     MW 3569   2.417   2.112   3.008  0.0041 -0.0093  0.0022
  163SOL     OW 3570   0.582   0.977   0.174  0.0524  0.7609  0.1891
  163SOL    HW1 3571   0.591   0.952   0.266  0.3702 -2.4525 -0.6162
  163SOL    HW2 3572   0.533   0.903   0.139 -0.3332 -0.1559  2.4936
  163SOL     MW 3573   0.577   0.964   0.182  0.0041 -0.0093  0.0022
  164SOL     OW 3574   4.530   4.623   0.201  0.1172  0.4036  0.3580
  164SOL    HW1 3575   4.466   4.553   0.186  1.0863 -0.1259 -1.6510
  164SOL    HW2 3576   4.612   4.576   0.184 -1.0916 -1.7817  0.1724
  164SOL     MW 3577   4.533   4.608   0.197  0.0041 -0.0093  0.0022
  165SOL     OW 3578   0.173   4.884   0.053  0.0244 -0.0137 -0.2599
  165SOL    HW1 3579   0.113   4.952   0.084  0.5081  0.2297  0.1649
  165SOL    HW2 3580   0.257   4.929   0.040  0.3678  0.6325  3.1187
  165SOL     MW 3581   0.176   4.899   0.056  0.0041 -0.0093  0.0022
  166SOL     OW 3582   0.780   1.561   2.944  0.4027 -0.8580  0.1558
  166SOL    HW1 3583   0.785   1.506   2.866 -0.2029 -0.2552 -0.3190
  166SOL    HW2 3584   0.872   1.584   2.956  0.4713 -0.5430 -0.8834
  166SOL     MW 3585   0.793   1.557   2.935  0.0041 -0.0093  0.0022
  167SOL     OW 3586   1.564   4.877   2.781 -0.1351  0.0157  0.1451
  167SOL    HW1 3587   1.579   4.951   2.840 -0.1993  1.2613 -1.3322
  167SOL    HW2 3588   1.617   4.899   2.705 -1.8345 -0.5402 -1.2665
  167SOL     MW 3589   1.573   4.890   2.779  0.0041 -0.0093  0.0022
  168SOL     OW 3590   2.731   4.873   2.843  0.4390 -0.4550  0.3803
  168SOL    HW1 3591   2.646   4.830   2.858  0.5014 -1.2558 -1.3543
  168SOL    HW2 3592   2.704   4.958   2.808 -1.1955 -0.2996  1.8467
  168SOL     MW 3593   2.716   4.879   2.840  0.0041 -0.0093  0.0022
  169SOL     OW 3594   2.685   4.521   0.120 -0.4215 -0.3329  0.2079
  169SOL    HW1 3595   2.779   4.538   0.122 -0.3482 -0.7913  1.0514
  169SOL    HW2 3596   2.652   4.544   0.033 -2.3827  0.7417  1.1633
  169SOL     MW 3597   2.693   4.526   0.109  0.0041 -0.0093  0.0022
  170SOL     OW 3598   5.094   2.465   3.009 -0.0772 -0.3446  0.0722
  170SOL    HW1 3599   5.178   2.456   2.965  0.8323 -0.2027  1.7107
  170SOL    HW2 3600   5.106   2.552   3.045  0.5346 -0.0121 -0.9045
  170SOL     MW 3601   5.106   2.475   3.008  0.0041 -0.0093  0.0022
  171SOL     OW 3602   2.813   0.720   3.143 -0.1074 -0.9841 -0.4038
  171SOL    HW1 3603   2.899   0.741   3.179 -1.8764  1.3358  2.9534
  171SOL    HW2 3604   2.753   0.771   3.197  0.6452 -0.7544  0.2333
  171SOL     MW 3605   2.817   0.729   3.155  0.0041 -0.0093  0.0022
  172SOL     OW 3606   5.036   4.541   0.060 -0.0594  0.6153  0.1250
  172SOL    HW1 3607   5.005   4.614   0.007 -1.7498 -0.1886 -0.0865
  172SOL    HW2 3608   4.952   4.501   0.086 -0.6394  1.3661 -0.5466
  172SOL     MW 3609   5.021   4.545   0.057  0.0041 -0.0093  0.0022
  173SOL     OW 3610   0.985   1.539   0.147 -0.1823  0.2226 -0.6015
  173SOL    HW1 3611   0.933   1.484   0.089  1.8264 -0.0291 -2.3105
  173SOL    HW2 3612   1.064   1.485   0.143  0.1862  0.8140 -1.6908
  173SOL     MW 3613   0.989   1.525   0.139  0.0041 -0.0093  0.0022
  174SOL     OW 3614   0.850   1.946   0.375 -0.3896  0.2911 -0.4391
  174SOL    HW1 3615   0.779   1.882   0.373 -0.2685  0.1476 -0.1992
  174SOL    HW2 3616   0.912   1.910   0.311  0.9190  1.2494  0.2394
  174SOL     MW 3617   0.849   1.933   0.366  0.0041 -0.0093  0.0022
  175SOL     OW 3618   4.325   4.235   0.442 -0.2845  0.7655 -0.1626
  175SOL    HW1 3619   4.268   4.286   0.500  1.5075  2.3653  0.2676
  175SOL    HW2 3620   4.377   4.181   0.501 -0.5132  0.8327  0.1047
  175SOL     MW 3621   4.324   4.235   0.457  0.0041 -0.0093  0.0022
  176SOL     OW 3622   2.278   4.893   2.885  0.0825 -0.0846 -0.4698
  176SOL    HW1 3623   2.326   4.974   2.904 -0.0726 -0.3058  0.9656
  176SOL    HW2 3624   2.272   4.901   2.790  0.1134  0.3930 -0.4328
  176SOL     MW 3625   2.284   4.905   2.875  0.0041 -0.0093  0.0022
  177SOL     OW 3626   2.673   2.904   2.964 -0.3808 -0.4263  0.0154
  177SOL    HW1 3627   2.687   2.941   2.877  1.2610  0.7104  0.7022
  177SOL    HW2 3628   2.579   2.890   2.968 -0.3287 -0.8685 -0.2549
  177SOL     MW 3629   2.663   2.907   2.953  0.0041 -0.0093  0.0022
  178SOL     OW 3630   0.359   1.406   0.060 -0.0922  0.1783  0.5187
  178SOL    HW1 3631   0.354   1.319   0.100 -1.4926 -0.3001 -0.6029
  178SOL    HW2 3632   0.439   1.443   0.097  0.0393  0.3406  0.0698
  178SOL     MW 3633   0.369   1.399   0.071  0.0041 -0.0093  0.0022
  179SOL     OW 3634   3.768   4.806   0.369  0.3882  0.0720 -0.1351
  179SOL    HW1 3635   3.678   4.839   0.378  0.3138  0.3621 -1.6482
  179SOL    HW2 3636   3.796   4.853   0.291 -1.2423 -0.1809 -0.9073
  179SOL     MW 3637   3.760   4.817   0.360  0.0041 -0.0093  0.0022
  180SOL     OW 3638   0.017   3.067   0.253  0.1549  0.4814 -0.3324
  180SOL    HW1 3639  -0.019   2.980   0.235  0.3996  0.3400 -0.1457
  180SOL    HW2 3640  -0.061   3.121   0.267  0.6285  1.0318  0.2444
  180SOL     MW 3641   0.002   3.063   0.252  0.0041 -0.0093  0.0022
  181SOL     OW 3642   2.366   1.604   2.602 -0.5993  0.1593  0.3812
  181SOL    HW1 3643   2.389   1.598   2.509 -0.1296 -0.0075  0.5049
  181SOL    HW2 3644   2.301   1.675   2.608  0.7307  1.4018  0.7077
  181SOL     MW 3645   2.360   1.613   2.590  0.0041 -0.0093  0.0022
  182SOL     OW 3646   3.612   4.713   2.988  0.9558  0.8611 -0.2102
  182SOL    HW1 3647   3.645   4.668   3.066  0.3443  0.4601 -0.1786
  182SOL    HW2 3648   3.654   4.656   2.923 -0.3710 -2.0025  1.2439
  182SOL     MW 3649   3.622   4.700   2.990  0.0041 -0.0093  0.0022
  183SOL     OW 3650   1.707   2.369   3.053  0.6992  0.4321  0.3067
  183SOL    HW1 3651   1.655   2.319   3.116  0.7739  0.5774  0.4854
  183SOL    HW2 3652   1.649   2.373   2.977  1.1018  3.3760  0.0403
  183SOL     MW 3653   1.693   2.363   3.051  0.0041 -0.0093  0.0022
  184SOL     OW 3654   2.433   2.431   0.104 -0.5129 -0.5323  0.4814
  184SOL    HW1 3655   2.456   2.463   0.191  0.2092  0.0316  0.0882
  184SOL    HW2 3656   2.362   2.367   0.110 -0.3155 -1.1465 -2.2523
  184SOL     MW 3657   2.426   2.427   0.116  0.0041 -0.0093  0.0022
  185SOL     OW 3658   4.931   4.724   3.063 -0.4307  0.0508  0.6431
  185SOL    HW1 3659   4.984   4.786   3.014 -0.6938 -0.7244 -0.6557
  185SOL    HW2 3660   4.856   4.725   3.005 -0.4123  1.3146  0.6033
  185SOL     MW 3661   4.928   4.732   3.049  0.0041 -0.0093  0.0022
  186SOL     OW 3662   5.052   3.960   3.052 -0.0050 -0.3014  0.1069
  186SOL    HW1 3663   4.989   4.029   3.076  0.4280  0.0735  0.1748
  186SOL    HW2 3664   5.129   4.012   3.031 -0.7327  0.3165 -1.1259
  186SOL     MW 3665   5.054   3.976   3.053  0.0041 -0.0093  0.0022
  187SOL     OW 3666   0.933   1.908   3.078 -0.2495  0.4810 -0.4447
  187SOL    HW1 3667   0.982   1.981   3.039 -2.0008  0.3935 -3.0271
  187SOL    HW2 3668   0.869   1.909   3.007 -1.6114  1.2202  0.7343
  187SOL     MW 3669   0.931   1.918   3.063  0.0041 -0.0093  0.0022
  188SOL     OW 3670   3.403   4.361   0.029  0.2323  0.4002 -0.2362
  188SOL    HW1 3671   3.332   4.303   0.056  0.9568 -0.6526 -0.5345
  188SOL    HW2 3672   3.366   4.417  -0.039 -1.3027  1.3295  1.2912
  188SOL     MW 3673   3.389   4.361   0.023  0.0041 -0.0093  0.0022
  189SOL     OW 3674   0.371   4.034   0.419  0.2641 -0.3782 -0.3131
  189SOL    HW1 3675   0.286   4.071   0.440  1.1426  1.6801 -0.1667
  189SOL    HW2 3676   0.349   3.971   0.350  0.0693 -0.4017 -0.2301
  189SOL     MW 3677   0.357   4.031   0.413  0.0041 -0.0093  0.0022
  190SOL     OW 3678   0.817   1.158   2.928 -0.2951 -0.0180  0.5303
  190SOL    HW1 3679   0.825   1.070   2.966  2.8271 -0.3567 -0.5990
  190SOL    HW2 3680   0.735   1.156   2.878 -1.1505  0.5447  1.8522
  190SOL     MW 3681   0.807   1.146   2.926  0.0041 -0.0093  0.0022
  191SOL     OW 3682   2.731   1.371   0.009 -0.2311  0.1158  0.5927
  191SOL    HW1 3683   2.680   1.394  -0.068  1.9669 -0.9719 -1.3070
  191SOL    HW2 3684   2.689   1.290   0.037  2.0072 -0.8816  1.2322
  191SOL     MW 3685   2.719   1.364   0.003  0.0041 -0.0093  0.0022
  192SOL     OW 3686   3.230   2.172   0.039 -0.5066 -0.1139 -0.5052
  192SOL    HW1 3687   3.236   2.194  -0.054 -1.2655  0.1147 -0.5072
  192SOL    HW2 3688   3.269   2.085   0.039  1.3220  0.6406 -1.7962
  192SOL     MW 3689   3.236   2.163   0.026  0.0041 -0.0093  0.0022
  193SOL     OW 3690   2.325   0.890   2.936  0.0020 -0.0352 -0.2191
  193SOL    HW1 3691   2.288   0.969   2.896  0.1436  0.1498  0.0109
  193SOL    HW2 3692   2.269   0.824   2.897 -0.6502  0.4815 -0.1766
  193SOL     MW 3693   2.313   0.892   2.925  0.0041 -0.0093  0.0022
  194SOL     OW 3694   1.480   0.953   2.931 -0.0358 -0.7069  0.1621
  194SOL    HW1 3695   1.412   0.952   2.863  0.1118 -1.9091  0.0071
  194SOL    HW2 3696   1.528   1.034   2.917 -0.5554 -0.1171  1.5909
  194SOL     MW 3697   1.477   0.964   2.920  0.0041 -0.0093  0.0022
  195SOL     OW 3698   0.471   3.229   3.144  0.1530 -0.5799  0.3829
  195SOL    HW1 3699   0.565   3.213   3.155  0.5181  1.2580  0.2187
  195SOL    HW2 3700   0.433   3.164   3.203 -0.2740 -1.2757 -0.6192
  195SOL     MW 3701   0.478   3.218   3.153  0.0041 -0.0093  0.0022
  196SOL     OW 3702   2.350   3.876   2.583  0.2114 -0.5115  0.4731
  196SOL    HW1 3703   2.332   3.785   2.556 -1.5004 -0.6361  1.8423
  196SOL    HW2 3704   2.331   3.869   2.677 -3.0980 -0.6775 -0.0871
  196SOL     MW 3705   2.345   3.863   2.592  0.0041 -0.0093  0.0022
  197SOL     OW 3706   4.410   3.910   3.038  0.1908 -0.1902  0.2629
  197SOL    HW1 3707   4.422   3.984   2.979  1.0997  0.5020  1.2664
  197SOL    HW2 3708   4.490   3.924   3.089  0.3453 -0.4372  0.0919
  197SOL     MW 3709   4.422   3.921   3.037  0.0041 -0.0093  0.0022
  198SOL     OW 3710   0.362   1.169   0.206  0.0076  0.3882  0.3672
  198SOL    HW1 3711   0.445   1.121   0.201 -0.4387 -0.2545 -1.7509
  198SOL    HW2 3712   0.302   1.094   0.203  0.0822  0.3379 -1.9416
  198SOL     MW 3713   0.365   1.153   0.205  0.0041 -0.0093  0.0022
  199SOL     OW 3714   2.930   2.363   3.043 -0.4917  0.9730  0.5472
  199SOL    HW1 3715   2.926   2.360   2.947  1.5954  0.8385  0.4172
  199SOL    HW2 3716   2.840   2.349   3.072 -0.9252 -1.1529 -1.4951
  199SOL     MW 3717   2.918   2.361   3.034  0.0041 -0.0093  0.0022
  200SOL     OW 3718   3.558   4.491   0.414  0.3017  0.1069 -0.1891
  200SOL    HW1 3719   3.479   4.525   0.372 -0.6489 -1.6068  0.0933
  200SOL    HW2 3720   3.542   4.399   0.391  1.3321  0.7091 -3.7819
  200SOL     MW 3721   3.545   4.483   0.406  0.0041 -0.0093  0.0022
  201SOL     OW 3722   4.782   3.926   2.884 -0.1516 -0.2234 -0.3004
  201SOL    HW1 3723   4.741   3.866   2.822 -0.5893 -0.0979 -0.1330
  201SOL    HW2 3724   4.856   3.959   2.832 -1.9583  3.1698 -1.0236
  201SOL     MW 3725   4.787   3.922   2.869  0.0041 -0.0093  0.0022
  202SOL     OW 3726   4.042   4.632   3.141 -0.3465 -0.1172  0.3292
  202SOL    HW1 3727   4.060   4.670   3.228 -0.4760 -0.2752  0.4251
  202SOL    HW2 3728   4.106   4.560   3.137 -1.0844 -0.8848  1.6895
  202SOL     MW 3729   4.053   4.628   3.152  0.0041 -0.0093  0.0022
  203SOL     OW 3730   2.195   0.141   3.007 -0.0264  0.0200 -0.1012
  203SOL    HW1 3731   2.129   0.143   2.937  0.4308  0.0882 -0.5360
  203SOL    HW2 3732   2.179   0.219   3.060  0.6464 -0.1467  0.3594
  203SOL     MW 3733   2.184   0.151   3.005  0.0041 -0.0093  0.0022
  204SOL     OW 3734   3.838   3.615   0.321  0.3215  0.1890  0.0443
  204SOL    HW1 3735   3.787   3.664   0.386 -0.9026 -0.3045 -0.5145
  204SOL    HW2 3736   3.839   3.525   0.355  1.2302  0.1418 -0.0857
  204SOL     MW 3737   3.831   3.609   0.334  0.0041 -0.0093  0.0022
  205SOL     OW 3738   3.242   3.338   3.053 -0.1963  0.1736  0.4730
  205SOL    HW1 3739   3.297   3.347   2.975  0.2497  0.1950  0.7825
  205SOL    HW2 3740   3.307   3.346   3.124  1.0429  0.8179 -0.6902
  205SOL     MW 3741   3.258   3.340   3.052  0.0041 -0.0093  0.0022
  206SOL     OW 3742   0.606   1.777   0.292  0.3752 -0.3463 -0.3484
  206SOL    HW1 3743   0.573   1.863   0.267 -2.3585 -1.1008  0.3115
  206SOL    HW2 3744   0.608   1.731   0.208  0.5094 -0.6098 -0.2024
  206SOL     MW 3745   0.602   1.782   0.278  0.0041 -0.0093  0.0022
  207SOL     OW 3746   2.955   4.639   0.013  0.1604 -0.0909 -0.2562
  207SOL    HW1 3747   3.027   4.650  -0.049  0.0580  1.9091 -0.1038
  207SOL    HW2 3748   2.899   4.713  -0.012  0.7787  0.2957 -0.5510
  207SOL     MW 3749   2.957   4.650   0.001  0.0041 -0.0093  0.0022
  208SOL     OW 3750   2.592   1.409   2.917 -0.2009 -0.3951 -0.1544
  208SOL    HW1 3751   2.520   1.472   2.917 -1.0494 -1.2852 -2.0261
  208SOL    HW2 3752   2.664   1.470   2.899  0.0327 -0.2749  1.0942
  208SOL     MW 3753   2.592   1.425   2.915  0.0041 -0.0093  0.0022
  209SOL     OW 3754   2.844   2.308   2.786 -0.1528 -0.0090  0.4143
  209SOL    HW1 3755   2.891   2.388   2.763  0.7659 -0.5961  0.2170
  209SOL    HW2 3756   2.913   2.242   2.785  0.4351  0.6010  0.1134
  209SOL     MW 3757   2.859   2.310   2.783  0.0041 -0.0093  0.0022
  210SOL     OW 3758   0.630   4.885   0.687  0.2574 -0.2945  0.5069
  210SOL    HW1 3759   0.672   4.969   0.669  0.3046  0.3387  3.2745
  210SOL    HW2 3760   0.698   4.820   0.669 -0.8041 -0.8721 -1.9350
  210SOL     MW 3761   0.645   4.887   0.682  0.0041 -0.0093  0.0022
  211SOL     OW 3762   1.465   4.077   2.878  0.6022 -0.0794 -0.1392
  211SOL    HW1 3763   1.464   4.061   2.784 -0.7156 -1.4837  0.0688
  211SOL    HW2 3764   1.394   4.140   2.892  0.0404 -1.0083  1.5042
  211SOL     MW 3765   1.455   4.083   2.867  0.0041 -0.0093  0.0022
  212SOL     OW 3766   1.978   0.236   2.859 -0.4880  0.5064  1.1931
  212SOL    HW1 3767   1.899   0.291   2.862 -0.1908  0.9755  0.6814
  212SOL    HW2 3768   1.937   0.158   2.825 -1.7404  0.6590  2.2599
  212SOL     MW 3769   1.962   0.233   2.855  0.0041 -0.0093  0.0022
  213SOL     OW 3770   2.896   3.139   2.998 -0.0642  0.3288 -0.0345
  213SOL    HW1 3771   2.844   3.085   3.059 -0.9653  0.3771 -0.7356
  213SOL    HW2 3772   2.958   3.075   2.964 -2.1200 -2.3759  0.8601
  213SOL     MW 3773   2.897   3.123   3.002  0.0041 -0.0093  0.0022
  214SOL     OW 3774   0.257   3.871   0.215  0.3369  0.0167  0.2480
  214SOL    HW1 3775   0.295   3.783   0.207  0.1192 -0.0852  0.3347
  214SOL    HW2 3776   0.197   3.863   0.289 -0.8258  0.4556 -0.6176
  214SOL     MW 3777   0.254   3.858   0.223  0.0041 -0.0093  0.0022
  215SOL     OW 3778   1.502   2.674   2.787  0.2988 -0.8224 -0.4206
  215SOL    HW1 3779   1.475   2.752   2.738  2.6277 -0.8998 -2.0184
  215SOL    HW2 3780   1.506   2.716   2.873 -0.4963  1.3229 -1.3431
  215SOL     MW 3781   1.499   2.690   2.792  0.0041 -0.0093  0.0022
  216SOL     OW 3782   0.582   2.016   3.108  0.3569 -0.1820 -1.1171
  216SOL    HW1 3783   0.581   2.035   3.202 -0.8054  0.1270 -1.1746
  216SOL    HW2 3784   0.611   1.926   3.115 -0.1619 -0.2181  1.4044
  216SOL     MW 3785   0.586   2.007   3.121  0.0041 -0.0093  0.0022
  217SOL     OW 3786   2.981   2.898   0.355 -1.2201 -0.3192 -0.3499
  217SOL    HW1 3787   2.984   2.802   0.359  0.5685 -0.2840 -0.1025
  217SOL    HW2 3788   2.994   2.916   0.262 -0.6940 -1.9472 -0.6326
  217SOL     MW 3789   2.983   2.888   0.343  0.0041 -0.0093  0.0022
  218SOL     OW 3790   2.369   1.983   0.078 -0.2623 -0.4891 -0.2138
  218SOL    HW1 3791   2.450   1.945   0.112 -0.9092 -0.3617  1.5941
  218SOL    HW2 3792   2.330   1.907   0.035 -0.1800  1.0629 -3.3127
  218SOL     MW 3793   2.375   1.968   0.077  0.0041 -0.0093  0.0022
  219SOL     OW 3794   2.593   1.125   0.042 -0.8141 -0.4617 -0.3875
  219SOL    HW1 3795   2.500   1.147   0.045 -0.8316 -0.6478  0.9945
  219SOL    HW2 3796   2.598   1.076  -0.041  0.1276 -0.5162 -0.3026
  219SOL     MW 3797   2.581   1.121   0.031  0.0041 -0.0093  0.0022
  220SOL     OW 3798   2.988   2.933   0.062 -0.1446  0.6392  0.2259
  220SOL    HW1 3799   3.059   2.984   0.022 -0.0804  0.1194 -0.3457
  220SOL    HW2 3800   2.925   2.995   0.098 -0.2993 -0.1469  1.3757
  220SOL     MW 3801   2.989   2.948   0.061  0.0041 -0.0093  0.0022
  221SOL     OW 3802   0.016   1.303   0.186 -0.4615  0.3280  0.1985
  221SOL    HW1 3803   0.060   1.382   0.155  0.8375 -0.4794 -0.1345
  221SOL    HW2 3804  -0.066   1.330   0.227 -0.7959 -0.5752  0.1587
  221SOL     MW 3805   0.011   1.317   0.187  0.0041 -0.0093  0.0022
  222SOL     OW 3806   3.930   4.740   0.577  0.6949  0.3182 -0.1377
  222SOL    HW1 3807   3.906   4.786   0.497  3.0828  2.5004  0.2298
  222SOL    HW2 3808   3.863   4.672   0.583  0.3655  0.5217 -1.2870
  222SOL     MW 3809   3.918   4.737   0.567  0.0041 -0.0093  0.0022
  223SOL     OW 3810   5.024   3.504   0.050 -0.0020 -0.3146  0.5173
  223SOL    HW1 3811   5.003   3.481   0.141 -0.1703 -0.7812  0.3676
  223SOL    HW2 3812   5.075   3.584   0.053  0.7754 -0.6787 -1.5251
  223SOL     MW 3813   5.028   3.511   0.063  0.0041 -0.0093  0.0022
  224SOL     OW 3814   0.640   3.832   3.024 -0.2869  0.1001  0.5786
  224SOL    HW1 3815   0.699   3.810   3.096 -1.6258 -2.5280  1.0046
  224SOL    HW2 3816   0.566   3.876   3.066 -0.9974 -1.0089  0.5392
  224SOL     MW 3817   0.638   3.835   3.039  0.0041 -0.0093  0.0022
  225SOL     OW 3818   3.455   3.365   0.375  0.7690  0.7242 -0.0371
  225SOL    HW1 3819   3.434   3.336   0.286 -1.3953 -0.7423  0.8734
  225SOL    HW2 3820   3.425   3.456   0.376  0.1537  0.5315  0.7520
  225SOL     MW 3821   3.448   3.373   0.363  0.0041 -0.0093  0.0022
  226SOL     OW 3822   0.325   2.181   0.337 -0.0397 -0.3028 -0.2843
  226SOL    HW1 3823   0.245   2.141   0.303  0.7964 -1.0256 -1.4722
  226SOL    HW2 3824   0.329   2.151   0.428 -0.2362  0.3221 -0.0645
  226SOL     MW 3825   0.315   2.172   0.344  0.0041 -0.0093  0.0022
  227SOL     OW 3826   0.406   1.608   0.402  0.3444  0.1251  0.3426
  227SOL    HW1 3827   0.320   1.630   0.366  1.2589  0.1260 -1.9821
  227SOL    HW2 3828   0.459   1.675   0.359 -2.0275  0.6386 -2.0734
  227SOL     MW 3829   0.402   1.620   0.392  0.0041 -0.0093  0.0022
  228SOL     OW 3830   3.230   3.838   0.143 -0.3905  0.5800 -0.4946
  228SOL    HW1 3831   3.178   3.850   0.063 -0.2519 -0.8015 -0.8161
  228SOL    HW2 3832   3.322   3.828   0.117  0.1437 -1.7891  1.8706
  228SOL     MW 3833   3.235   3.838   0.129  0.0041 -0.0093  0.0022
  229SOL     OW 3834   2.002   4.954   2.922  0.0098  0.3144 -0.2206
  229SOL    HW1 3835   1.968   4.938   3.010  1.0816  0.7015  0.2664
  229SOL    HW2 3836   2.097   4.945   2.930 -0.0494 -3.7406 -1.6987
  229SOL     MW 3837   2.010   4.950   2.934  0.0041 -0.0093  0.0022
  230SOL     OW 3838   3.156   3.783   0.607  0.7524  0.2637 -0.2980
  230SOL    HW1 3839   3.098   3.712   0.581  1.0644  0.5755 -1.9504
  230SOL    HW2 3840   3.216   3.746   0.671 -0.8240 -0.3778  0.8786
  230SOL     MW 3841   3.156   3.769   0.612  0.0041 -0.0093  0.0022
  231SOL     OW 3842   0.973   0.375   0.224  0.2012 -0.4753 -0.0533
  231SOL    HW1 3843   0.905   0.436   0.256  2.0736  0.4486  2.5083
  231SOL    HW2 3844   0.954   0.298   0.277 -0.0443 -0.9428 -0.8103
  231SOL     MW 3845   0.961   0.373   0.236  0.0041 -0.0093  0.0022
  232SOL     OW 3846   2.621   0.010   2.765  0.1058  0.3388 -0.2758
  232SOL    HW1 3847   2.670   0.091   2.778  0.1614  0.1378  0.8726
  232SOL    HW2 3848   2.555   0.017   2.834 -0.0416 -1.6819 -0.1447
  232SOL     MW 3849   2.619   0.022   2.775  0.0041 -0.0093  0.0022
  233SOL     OW 3850   3.696   3.666   0.099 -0.0673  0.2160  0.3683
  233SOL    HW1 3851   3.765   3.680   0.034 -1.3554 -0.4042 -1.2098
  233SOL    HW2 3852   3.744   3.654   0.181  1.4279 -1.7401 -0.7130
  233SOL     MW 3853   3.712   3.667   0.101  0.0041 -0.0093  0.0022
  234SOL     OW 3854   0.099   3.880   0.442  0.2949  0.2720  0.1703
  234SOL    HW1 3855   0.112   3.972   0.464 -1.7070  1.1088 -1.7923
  234SOL    HW2 3856   0.017   3.883   0.392 -0.3690  0.0896  1.2281
  234SOL     MW 3857   0.090   3.893   0.438  0.0041 -0.0093  0.0022
  235SOL     OW 3858   2.023   4.333   2.595 -0.3374  0.1323 -0.1588
  235SOL    HW1 3859   2.093   4.272   2.571  0.4050  1.5583 -1.8076
  235SOL    HW2 3860   1.946   4.275   2.592 -0.8133  0.7530 -0.0004
  235SOL     MW 3861   2.022   4.317   2.592  0.0041 -0.0093  0.0022
  236SOL     OW 3862   1.622   3.067   3.055  0.0521  0.3582  0.1117
  236SOL    HW1 3863   1.585   3.117   2.981 -2.1466 -1.3762 -0.0671
  236SOL    HW2 3864   1.716   3.060   3.039 -0.1946 -2.0753 -0.5737
  236SOL     MW 3865   1.629   3.073   3.043  0.0041 -0.0093  0.0022
  237SOL     OW 3866   3.407   2.997   0.185 -0.2053  0.1305  0.6319
  237SOL    HW1 3867   3.353   3.018   0.261  1.6764  0.2547  1.9938
  237SOL    HW2 3868   3.352   3.013   0.108  1.3629  0.4805 -0.4682
  237SOL     MW 3869   3.393   3.002   0.185  0.0041 -0.0093  0.0022
  238SOL     OW 3870   4.247   3.813   2.734  0.1882  0.1090  0.0088
  238SOL    HW1 3871   4.320   3.769   2.776  0.5430  1.0015  0.3609
  238SOL    HW2 3872   4.285   3.884   2.683  0.0014  0.7179  0.6996
  238SOL     MW 3873   4.261   3.817   2.733  0.0041 -0.0093  0.0022
  239SOL     OW 3874   5.023   4.150   0.241  0.4241  0.2322 -0.0373
  239SOL    HW1 3875   4.977   4.174   0.160 -0.6007 -0.3451  0.3527
  239SOL    HW2 3876   5.047   4.231   0.286 -0.1532 -2.0208  5.0329
  239SOL     MW 3877   5.020   4.164   0.236  0.0041 -0.0093  0.0022
  240SOL     OW 3878   3.729   4.562   0.602 -0.7457 -0.7491  0.0986
  240SOL    HW1 3879   3.662   4.619   0.640  1.2660  2.9574 -1.3767
  240SOL    HW2 3880   3.684   4.523   0.528 -0.7912 -1.4178  0.4698
  240SOL     MW 3881   3.714   4.564   0.597  0.0041 -0.0093  0.0022
  241SOL     OW 3882   3.487   3.835   0.068 -0.2968  0.0344 -0.1632
  241SOL    HW1 3883   3.560   3.773   0.068 -0.4369 -0.1300 -0.5239
  241SOL    HW2 3884   3.531   3.917   0.092  2.7616 -1.5442  0.1569
  241SOL     MW 3885   3.502   3.838   0.072  0.0041 -0.0093  0.0022
  242SOL     OW 3886   1.363   4.732   0.440 -0.1272 -0.2174 -0.0521
  242SOL    HW1 3887   1.380   4.679   0.518 -0.3978 -0.3796 -0.1011
  242SOL    HW2 3888   1.365   4.668   0.368  0.3749  0.1285 -0.3511
  242SOL     MW 3889   1.366   4.716   0.441  0.0041 -0.0093  0.0022
  243SOL     OW 3890   4.500   4.749   0.448 -0.0679 -0.1473 -0.8279
  243SOL    HW1 3891   4.409   4.733   0.474  0.6671 -0.3402  2.0875
  243SOL    HW2 3892   4.512   4.703   0.365  3.3953 -1.7029  0.3691
  243SOL     MW 3893   4.489   4.741   0.441  0.0041 -0.0093  0.0022
  244SOL     OW 3894   2.869   0.411   3.008  0.1632  0.6168 -0.0152
  244SOL    HW1 3895   2.831   0.360   3.080  0.0400  0.9450  0.1563
  244SOL    HW2 3896   2.812   0.488   3.005 -2.1450 -1.0038 -2.8241
  244SOL     MW 3897   2.856   0.414   3.017  0.0041 -0.0093  0.0022
  245SOL     OW 3898   0.366   0.953   0.662 -0.4395  0.2772  0.4417
  245SOL    HW1 3899   0.329   0.866   0.643  2.0094 -0.7071 -0.2253
  245SOL    HW2 3900   0.300   1.004   0.614 -0.9634 -0.5612  0.2465
  245SOL     MW 3901   0.353   0.948   0.653  0.0041 -0.0093  0.0022
  246SOL     OW 3902   2.882   3.816   0.166 -0.0116  0.4722  0.0405
  246SOL    HW1 3903   2.865   3.775   0.081  2.3772 -0.8178  0.1255
  246SOL    HW2 3904   2.932   3.749   0.211  0.4841  0.2563 -0.8145
  246SOL     MW 3905   2.886   3.802   0.160  0.0041 -0.0093  0.0022
  247SOL     OW 3906   1.611   4.978   0.063  0.3055 -0.2308  0.0501
  247SOL    HW1 3907   1.693   4.930   0.056  0.4105 -0.1869  0.8431
  247SOL    HW2 3908   1.629   5.048   0.126  0.8416  0.9608 -1.3686
  247SOL     MW 3909   1.624   4.981   0.071  0.0041 -0.0093  0.0022
  248SOL     OW 3910   0.430   3.232   2.873  0.4492  0.5035  0.7144
  248SOL    HW1 3911   0.334   3.235   2.871  0.4876  2.1536  0.4736
  248SOL    HW2 3912   0.444   3.225   2.967 -1.1642  0.6624  0.9931
  248SOL     MW 3913   0.419   3.231   2.885  0.0041 -0.0093  0.0022
  249SOL     OW 3914   0.614   0.508   0.015  0.3465 -0.4021  0.0524
  249SOL    HW1 3915   0.576   0.596   0.016  0.8409 -0.1898  0.9866
  249SOL    HW2 3916   0.542   0.445   0.019 -0.1375  0.1813  0.6377
  249SOL     MW 3917   0.600   0.511   0.015  0.0041 -0.0093  0.0022
  250SOL     OW 3918   4.873   3.476   2.976 -0.4941  0.4173  0.6887
  250SOL    HW1 3919   4.930   3.484   3.053  1.6584  2.2591 -0.9592
  250SOL    HW2 3920   4.906   3.392   2.943  2.0200  1.3227  0.7306
  250SOL     MW 3921   4.885   3.466   2.982  0.0041 -0.0093  0.0022
  251SOL     OW 3922   1.149   2.102   0.203  0.0741 -0.4111 -0.9139
  251SOL    HW1 3923   1.099   2.151   0.138 -1.7143 -0.6886  0.1613
  251SOL    HW2 3924   1.089   2.028   0.215 -1.4590  1.0802  1.5040
  251SOL     MW 3925   1.134   2.099   0.196  0.0041 -0.0093  0.0022
  252SOL     OW 3926   3.809   4.549   0.294 -0.6276  0.0760 -0.1074
  252SOL    HW1 3927   3.811   4.642   0.319 -1.3100  0.2500 -0.6726
  252SOL    HW2 3928   3.725   4.522   0.330 -0.5516 -0.7892 -0.5494
  252SOL     MW 3929   3.798   4.558   0.302  0.0041 -0.0093  0.0022
  253SOL     OW 3930   1.222   0.367   3.137 -0.0405 -0.1804  0.7534
  253SOL    HW1 3931   1.165   0.437   3.107 -0.0804 -0.6031 -0.1879
  253SOL    HW2 3932   1.212   0.302   3.067 -0.5303  0.6903 -0.0126
  253SOL     MW 3933   1.213   0.367   3.124  0.0041 -0.0093  0.0022
  254SOL     OW 3934   3.667   3.030   0.127  0.3240  0.3247 -0.8708
  254SOL    HW1 3935   3.654   3.024   0.033 -1.9121  0.9116 -0.6474
  254SOL    HW2 3936   3.577   3.014   0.153 -0.3807  0.8664 -2.8476
  254SOL     MW 3937   3.654   3.027   0.118  0.0041 -0.0093  0.0022
  255SOL     OW 3938   2.501   4.716   2.863  0.0952  0.1940 -0.1813
  255SOL    HW1 3939   2.422   4.768   2.876  0.4490  0.5266  0.6714
  255SOL    HW2 3940   2.483   4.666   2.783  2.2712  0.0031 -0.6203
  255SOL     MW 3941   2.488   4.716   2.854  0.0041 -0.0093  0.0022
  256SOL     OW 3942   4.105   4.756   0.220 -0.3710 -0.4943  0.3558
  256SOL    HW1 3943   4.133   4.720   0.304  1.6276  0.5793  0.2064
  256SOL    HW2 3944   4.188   4.782   0.179 -0.7092 -0.2351 -0.1753
  256SOL     MW 3945   4.120   4.754   0.225  0.0041 -0.0093  0.0022
  257SOL     OW 3946   2.662   2.175   2.964  0.2233  0.3498  0.1743
  257SOL    HW1 3947   2.684   2.230   3.039  0.8411 -0.8474  0.8978
  257SOL    HW2 3948   2.670   2.229   2.886 -2.8021  2.2587  1.0211
  257SOL     MW 3949   2.666   2.189   2.964  0.0041 -0.0093  0.0022
  258SOL     OW 3950   3.227   2.228   2.911  0.4259 -0.5366  0.7399
  258SOL    HW1 3951   3.172   2.165   2.864  1.0743  0.1936 -1.0989
  258SOL    HW2 3952   3.314   2.214   2.875  0.8658  1.1679  1.0515
  258SOL     MW 3953   3.231   2.217   2.900  0.0041 -0.0093  0.0022
  259SOL     OW 3954   3.544   4.118   2.933 -0.3574 -0.4370 -0.2209
  259SOL    HW1 3955   3.571   4.160   2.851  3.3702  0.4316  1.2404
  259SOL    HW2 3956   3.585   4.174   2.999 -2.9271 -0.7829  1.8484
  259SOL     MW 3957   3.553   4.131   2.931  0.0041 -0.0093  0.0022
  260SOL     OW 3958   1.634   5.092   2.935  0.2268  0.3682  0.0040
  260SOL    HW1 3959   1.623   5.187   2.931  2.2380  0.8755  2.8936
  260SOL    HW2 3960   1.639   5.075   3.029 -0.4146  1.3634  0.2407
  260SOL     MW 3961   1.633   5.102   2.947  0.0041 -0.0093  0.0022
  261SOL     OW 3962   0.369   2.151   3.004  0.5644 -0.4457  0.1509
  261SOL    HW1 3963   0.310   2.107   3.066  0.8139 -0.4029  0.4242
  261SOL    HW2 3964   0.454   2.111   3.024 -0.3946 -1.4637  2.6384
  261SOL     MW 3965   0.373   2.140   3.015  0.0041 -0.0093  0.0022
  262SOL     OW 3966   2.147   1.784   2.662 -0.3045 -0.4744 -0.2630
  262SOL    HW1 3967   2.098   1.856   2.623  0.4759  0.5256  0.5561
  262SOL    HW2 3968   2.173   1.816   2.748  0.7873 -1.7071 -0.0892
  262SOL     MW 3969   2.144   1.798   2.668  0.0041 -0.0093  0.0022
  263SOL     OW 3970   2.964   2.616   0.357  0.0025  0.3211  0.2482
  263SOL    HW1 3971   3.046   2.567   0.364 -1.0071 -1.2733  1.5880
  263SOL    HW2 3972   2.949   2.629   0.263 -0.1002 -0.4906  0.1493
  263SOL     MW 3973   2.973   2.611   0.345  0.0041 -0.0093  0.0022
  264SOL     OW 3974   1.733   4.123   2.850  0.1615  0.3671 -0.3948
  264SOL    HW1 3975   1.642   4.092   2.855 -0.3079  1.6332 -0.6094
  264SOL    HW2 3976   1.721   4.204   2.900  0.3279 -0.4999  1.1168
  264SOL     MW 3977   1.719   4.130   2.857  0.0041 -0.0093  0.0022
  265SOL     OW 3978   4.213   4.694   0.480  0.1071  0.1601 -0.0887
  265SOL    HW1 3979   4.215   4.603   0.509  1.5727 -1.0123 -3.3830
  265SOL    HW2 3980   4.133   4.723   0.522  0.4479 -1.6264  1.9814
  265SOL     MW 3981   4.203   4.686   0.489  0.0041 -0.0093  0.0022
  266SOL     OW 3982   3.158   3.831   3.009 -0.1492 -0.5646 -0.8187
  266SOL    HW1 3983   3.177   3.924   3.007 -3.5511  0.3238  0.1041
  266SOL    HW2 3984   3.208   3.805   2.933  0.0647  0.5944 -1.0873
  266SOL     MW 3985   3.167   3.840   2.999  0.0041 -0.0093  0.0022
  267SOL     OW 3986   3.676   4.313   3.095  0.2228  0.1350 -0.0699
  267SOL    HW1 3987   3.719   4.392   3.128 -0.1221  0.6600 -0.8516
  267SOL    HW2 3988   3.591   4.317   3.140 -0.6752 -0.0953 -1.6774
  267SOL     MW 3989   3.671   4.324   3.105  0.0041 -0.0093  0.0022
  268SOL     OW 3990   1.696   0.768   2.912  0.3605 -0.5261 -0.4091
  268SOL    HW1 3991   1.723   0.764   2.820  1.6990  2.4086 -0.2852
  268SOL    HW2 3992   1.632   0.839   2.906  1.1186  0.1961 -0.2498
  268SOL     MW 3993   1.691   0.777   2.899  0.0041 -0.0093  0.0022
  269SOL     OW 3994   2.492   3.889   3.017 -0.2422  0.3195 -0.0745
  269SOL    HW1 3995   2.550   3.826   2.975 -0.8126 -0.4386  0.2452
  269SOL    HW2 3996   2.549   3.963   3.039 -0.7393  0.6368  0.1674
  269SOL     MW 3997   2.507   3.890   3.014  0.0041 -0.0093  0.0022
  270SOL     OW 3998   1.336   4.764   2.890 -0.5948 -0.6960  0.4388
  270SOL    HW1 3999   1.354   4.753   2.983 -0.4977 -1.1027  0.3762
  270SOL    HW2 4000   1.423   4.785   2.855 -1.1201  1.3929  0.2797
  270SOL     MW 4001   1.350   4.765   2.897  0.0041 -0.0093  0.0022
  271SOL     OW 4002   4.454   3.705   2.858  0.1632  0.5835  0.0079
  271SOL    HW1 4003   4.494   3.631   2.903  0.2470  0.8462  0.3721
  271SOL    HW2 4004   4.446   3.769   2.929 -1.2743  0.6200 -0.1620
  271SOL     MW 4005   4.459   3.704   2.873  0.0041 -0.0093  0.0022
  272SOL     OW 4006   2.498   1.162   2.784 -0.2180 -0.8168  0.5983
  272SOL    HW1 4007   2.530   1.097   2.847 -0.4776 -1.2791  0.2631
  272SOL    HW2 4008   2.541   1.243   2.809  0.1747 -0.5129 -0.9524
  272SOL     MW 4009   2.508   1.164   2.796  0.0041 -0.0093  0.0022
  273SOL     OW 4010   1.901   0.504   3.121 -0.5446  0.4433  0.0082
  273SOL    HW1 4011   1.838   0.476   3.188 -1.3587  0.1753 -0.8422
  273SOL    HW2 4012   1.985   0.469   3.151 -0.1918  2.0185  0.9544
  273SOL     MW 4013   1.904   0.496   3.134  0.0041 -0.0093  0.0022
  274SOL     OW 4014   2.253   4.884   2.616 -0.2171 -0.0405 -0.0750
  274SOL    HW1 4015   2.321   4.940   2.579 -0.9999  0.9474 -0.0506
  274SOL    HW2 4016   2.218   4.844   2.536  0.1472 -1.2214  0.3232
  274SOL     MW 4017   2.258   4.886   2.601  0.0041 -0.0093  0.0022
  275SOL     OW 4018   1.828   0.005   2.738  0.1232 -0.0919  0.4299
  275SOL    HW1 4019   1.881  -0.057   2.788  0.2587 -0.2042  0.1441
  275SOL    HW2 4020   1.752   0.012   2.796  1.4835  1.3955  2.1575
  275SOL     MW 4021   1.825  -0.002   2.753  0.0041 -0.0093  0.0022
  276SOL     OW 4022   3.209   3.061   0.360 -0.1573 -0.5861 -0.0073
  276SOL    HW1 4023   3.142   3.002   0.394  0.9805 -1.4166  0.9003
  276SOL    HW2 4024   3.171   3.148   0.367  0.5735 -0.3406  1.1873
  276SOL     MW 4025   3.196   3.064   0.365  0.0041 -0.0093  0.0022
  277SOL     OW 4026   4.541   3.798   0.272 -0.1290 -1.3598 -0.2202
  277SOL    HW1 4027   4.522   3.748   0.192 -1.7422 -1.8397  0.4159
  277SOL    HW2 4028   4.469   3.861   0.280  0.7009 -0.5482  1.2180
  277SOL     MW 4029   4.529   3.800   0.262  0.0041 -0.0093  0.0022
  278SOL     OW 4030   0.674   4.524   0.530 -0.7092  0.4506 -0.0765
  278SOL    HW1 4031   0.593   4.571   0.551 -0.2203  1.8284 -1.0979
  278SOL    HW2 4032   0.662   4.445   0.583  1.0525 -0.3395 -0.7884
  278SOL     MW 4033   0.662   4.520   0.540  0.0041 -0.0093  0.0022
  279SOL     OW 4034   4.141   4.425   0.534  0.0030  0.2722  0.1667
  279SOL    HW1 4035   4.062   4.422   0.588 -0.7257 -1.3602 -0.9132
  279SOL    HW2 4036   4.103   4.409   0.448 -0.4797 -0.4287  0.5071
  279SOL     MW 4037   4.126   4.423   0.530  0.0041 -0.0093  0.0022
  280SOL     OW 4038   3.513   4.230   0.341  0.1139 -0.1138 -0.0280
  280SOL    HW1 4039   3.437   4.174   0.356  0.5247 -0.6218  0.1839
  280SOL    HW2 4040   3.570   4.196   0.411 -0.3371 -0.7569  0.0410
  280SOL     MW 4041   3.511   4.218   0.352  0.0041 -0.0093  0.0022
  281SOL     OW 4042   4.616   4.233   0.099 -0.3624  0.3299  0.1534
  281SOL    HW1 4043   4.641   4.150   0.141  0.3086 -0.6613 -2.0473
  281SOL    HW2 4044   4.578   4.205   0.016 -1.0377  2.9603 -0.5130
  281SOL     MW 4045   4.614   4.218   0.093  0.0041 -0.0093  0.0022
  282SOL     OW 4046   2.153   0.389   3.134 -0.0352  0.2537  0.2912
  282SOL    HW1 4047   2.170   0.404   3.041 -2.1167  1.3057  0.0172
  282SOL    HW2 4048   2.211   0.459   3.166 -0.4414  1.6592 -1.8078
  282SOL     MW 4049   2.163   0.400   3.126  0.0041 -0.0093  0.0022
  283SOL     OW 4050   3.561   3.835   2.945  0.1671 -0.2979  0.2947
  283SOL    HW1 4051   3.541   3.818   3.037 -1.0327  0.1807  0.1439
  283SOL    HW2 4052   3.568   3.931   2.940 -0.3190 -0.2848 -0.2856
  283SOL     MW 4053   3.559   3.846   2.956  0.0041 -0.0093  0.0022
  284SOL     OW 4054   1.803   1.148   2.501 -0.2196 -0.8207  0.0103
  284SOL    HW1 4055   1.803   1.241   2.476 -0.4570 -0.7994  0.0862
  284SOL    HW2 4056   1.710   1.125   2.503 -0.2116 -0.7980  1.1396
  284SOL     MW 4057   1.790   1.158   2.498  0.0041 -0.0093  0.0022
  285SOL     OW 4058   0.382   3.501   3.137  0.3808  0.0918  0.2618
  285SOL    HW1 4059   0.424   3.542   3.061  0.3911 -0.7201 -0.1844
  285SOL    HW2 4060   0.427   3.417   3.143  1.4281  0.6666  0.6218
  285SOL     MW 4061   0.394   3.496   3.127  0.0041 -0.0093  0.0022
  286SOL     OW 4062   3.875   4.116   0.283  0.0502 -0.0276  0.1461
  286SOL    HW1 4063   3.797   4.087   0.236 -1.5173  2.0083  1.3088
  286SOL    HW2 4064   3.926   4.036   0.296 -0.3548 -0.4637 -0.8709
  286SOL     MW 4065   3.872   4.102   0.279  0.0041 -0.0093  0.0022
  287SOL     OW 4066   5.016   2.831   0.155 -0.3369  0.3670 -0.1590
  287SOL    HW1 4067   4.992   2.765   0.220 -1.1284 -0.4458 -1.2188
  287SOL    HW2 4068   5.066   2.775   0.095 -0.7868 -0.5821  0.3258
  287SOL     MW 4069   5.020   2.815   0.156  0.0041 -0.0093  0.0022
  288SOL     OW 4070   3.451   3.112   0.505 -0.1785 -0.2103 -0.3292
  288SOL    HW1 4071   3.369   3.082   0.467 -1.1612  1.3480  0.4661
  288SOL    HW2 4072   3.459   3.204   0.481  2.1315  0.1305  1.3170
  288SOL     MW 4073   3.442   3.120   0.497  0.0041 -0.0093  0.0022
  289SOL     OW 4074   0.048   3.757   0.050 -0.2003  0.4341 -0.2099
  289SOL    HW1 4075   0.131   3.792   0.083  0.6811 -2.3711  0.8513
  289SOL    HW2 4076   0.020   3.827  -0.009  0.5132  1.3093  0.4665
  289SOL     MW 4077   0.055   3.771   0.047  0.0041 -0.0093  0.0022
  290SOL     OW 4078   4.720   4.005   0.260 -0.1656 -0.4121  0.0543
  290SOL    HW1 4079   4.661   3.931   0.267  0.1266 -0.6395  0.0935
  290SOL    HW2 4080   4.809   3.969   0.262  0.0569  0.1146 -0.0408
  290SOL     MW 4081   4.724   3.991   0.261  0.0041 -0.0093  0.0022
  291SOL     OW 4082   3.151   4.723   2.990 -0.2316 -0.3058  0.4256
  291SOL    HW1 4083   3.074   4.708   2.935 -1.3021 -0.5761  1.9232
  291SOL    HW2 4084   3.164   4.818   2.993  0.5840 -0.4016  3.9883
  291SOL     MW 4085   3.142   4.733   2.983  0.0041 -0.0093  0.0022
  292SOL     OW 4086   2.710   3.696   2.996  0.6002  0.1633  0.0483
  292SOL    HW1 4087   2.790   3.693   3.048  1.7580  1.2868 -1.5478
  292SOL    HW2 4088   2.662   3.620   3.029  0.2600  0.7340  0.8811
  292SOL     MW 4089   2.714   3.685   3.007  0.0041 -0.0093  0.0022
  293SOL     OW 4090   2.579   0.967   2.975  0.5678 -0.2908  0.6987
  293SOL    HW1 4091   2.634   0.915   2.917 -0.4730 -0.1579 -0.4479
  293SOL    HW2 4092   2.496   0.920   2.965  0.1250  0.7623 -1.2059
  293SOL     MW 4093   2.575   0.954   2.966  0.0041 -0.0093  0.0022
  294SOL     OW 4094   3.680   1.543   2.988  0.2619 -0.2169 -0.1700
  294SOL    HW1 4095   3.601   1.561   2.937  0.1088 -0.1679  0.0823
  294SOL    HW2 4096   3.749   1.540   2.922  1.2739  1.5565  0.7433
  294SOL     MW 4097   3.679   1.545   2.972  0.0041 -0.0093  0.0022
  295SOL     OW 4098   1.266   0.448   0.235  0.3585 -0.1672  0.0865
  295SOL    HW1 4099   1.175   0.458   0.260  0.5065  1.1403  0.1389
  295SOL    HW2 4100   1.251   0.413   0.147 -0.7169  0.8652 -0.1611
  295SOL     MW 4101   1.252   0.444   0.227  0.0041 -0.0093  0.0022
  296SOL     OW 4102   3.036   2.063   2.781 -0.3255 -0.6670  0.1119
  296SOL    HW1 4103   3.056   2.018   2.698  0.0588 -1.6663  0.7240
  296SOL    HW2 4104   2.966   2.011   2.820 -1.0837  0.3281  0.1289
  296SOL     MW 4105   3.030   2.050   2.775  0.0041 -0.0093  0.0022
  297SOL     OW 4106   3.760   3.372   0.441 -0.7317 -0.2994  0.1327
  297SOL    HW1 4107   3.776   3.307   0.373  0.0550 -0.4269  0.4298
  297SOL    HW2 4108   3.666   3.392   0.438 -0.3835  1.3836 -0.7275
  297SOL     MW 4109   3.750   3.366   0.432  0.0041 -0.0093  0.0022
  298SOL     OW 4110   3.354   3.824   2.769 -0.0583 -0.4347  0.0174
  298SOL    HW1 4111   3.437   3.808   2.814 -0.1622 -1.0878 -0.0171
  298SOL    HW2 4112   3.334   3.917   2.780  3.1276  0.2892  0.5484
  298SOL     MW 4113   3.362   3.834   2.776  0.0041 -0.0093  0.0022
  299SOL     OW 4114   2.125   0.725   2.851  0.7911  0.4033 -0.2751
  299SOL    HW1 4115   2.071   0.740   2.929  1.0167  1.8188 -0.3512
  299SOL    HW2 4116   2.135   0.630   2.855 -2.1545 -0.0652 -1.1340
  299SOL     MW 4117   2.119   0.715   2.862  0.0041 -0.0093  0.0022
  300SOL     OW 4118   1.072   1.108   2.810 -0.2591 -0.3972 -0.3894
  300SOL    HW1 4119   1.067   1.182   2.749  0.3772 -1.0948 -1.3222
  300SOL    HW2 4120   0.981   1.104   2.838 -0.5492  0.5549 -1.1408
  300SOL     MW 4121   1.060   1.117   2.806  0.0041 -0.0093  0.0022
  301SOL     OW 4122   0.173   1.096   0.508 -0.0244 -0.3410  0.0287
  301SOL    HW1 4123   0.095   1.069   0.557 -0.5341 -2.0017 -1.5574
  301SOL    HW2 4124   0.192   1.184   0.541 -0.2184  0.2876 -1.4451
  301SOL     MW 4125   0.165   1.104   0.518  0.0041 -0.0093  0.0022
  302SOL     OW 4126   4.671   4.174   2.955 -0.2614 -0.5254  0.2002
  302SOL    HW1 4127   4.704   4.088   2.932  0.3688 -0.2403  0.0092
  302SOL    HW2 4128   4.682   4.234   2.881  0.3533  0.9603  1.4420
  302SOL     MW 4129   4.677   4.171   2.942  0.0041 -0.0093  0.0022
  303SOL     OW 4130   0.466   0.760   0.027 -0.3495  0.0189  0.3901
  303SOL    HW1 4131   0.376   0.727   0.026 -0.3289 -0.1258  1.7222
  303SOL    HW2 4132   0.485   0.796  -0.060 -1.5132  0.9103  0.4891
  303SOL     MW 4133   0.457   0.760   0.015  0.0041 -0.0093  0.0022
  304SOL     OW 4134   0.015   4.404   0.277 -0.0513  0.2225  0.4496
  304SOL    HW1 4135   0.057   4.471   0.332  1.6335  1.0172 -1.6473
  304SOL    HW2 4136  -0.012   4.456   0.201 -1.0208  0.9782  1.2766
  304SOL     MW 4137   0.017   4.420   0.274  0.0041 -0.0093  0.0022
  305SOL     OW 4138   1.838   1.111   2.778  0.3107 -0.0940 -0.2999
  305SOL    HW1 4139   1.745   1.131   2.788 -0.1166 -2.1477  0.2240
  305SOL    HW2 4140   1.846   1.102   2.683  0.5913  0.7668 -0.3671
  305SOL     MW 4141   1.827   1.113   2.767  0.0041 -0.0093  0.0022
  306SOL     OW 4142   0.454   4.004   0.002  0.0497  0.2259  0.7543
  306SOL    HW1 4143   0.371   3.970   0.035 -1.3236  2.1812 -0.4836
  306SOL    HW2 4144   0.480   4.068   0.067  0.5162  2.2036 -1.2431
  306SOL     MW 4145   0.447   4.008   0.015  0.0041 -0.0093  0.0022
  307SOL     OW 4146   0.201   3.095   0.047  0.1464 -0.1109 -0.0760
  307SOL    HW1 4147   0.182   3.187   0.031  0.4071 -0.0418 -0.0054
  307SOL    HW2 4148   0.169   3.084   0.136  0.2038 -1.1157 -0.1611
  307SOL     MW 4149   0.195   3.106   0.056  0.0041 -0.0093  0.0022
  308SOL     OW 4150   4.228   4.158   2.961  0.4279  0.0319  0.0655
  308SOL    HW1 4151   4.188   4.200   3.037  0.9931  2.4884 -0.8657
  308SOL    HW2 4152   4.179   4.076   2.957  1.6764 -0.7427  0.2119
  308SOL     MW 4153   4.216   4.153   2.970  0.0041 -0.0093  0.0022
  309SOL     OW 4154   0.050   2.708   3.117 -0.1932  0.6098 -0.1875
  309SOL    HW1 4155   0.145   2.697   3.104 -0.3238 -0.8218 -0.0831
  309SOL    HW2 4156   0.038   2.797   3.084 -0.6053  0.3872 -0.6502
  309SOL     MW 4157   0.061   2.718   3.111  0.0041 -0.0093  0.0022
  310SOL     OW 4158   4.731   0.102   0.177 -0.0850 -0.2705  0.1094
  310SOL    HW1 4159   4.707   0.185   0.218 -1.7275 -0.5829 -0.1620
  310SOL    HW2 4160   4.789   0.061   0.241 -0.2515  1.6851  1.6121
  310SOL     MW 4161   4.735   0.108   0.191  0.0041 -0.0093  0.0022
  311SOL     OW 4162   2.181   1.935   2.893 -0.0839 -0.2275  0.4098
  311SOL    HW1 4163   2.110   1.997   2.875  1.4459  2.2329  2.2559
  311SOL    HW2 4164   2.254   1.990   2.922 -1.0683  1.9471 -0.9864
  311SOL     MW 4165   2.181   1.950   2.895  0.0041 -0.0093  0.0022
  312SOL     OW 4166   3.154   2.560   3.093 -0.2144  0.2472 -0.3412
  312SOL    HW1 4167   3.135   2.467   3.085  0.7694 -0.0924  1.0315
  312SOL    HW2 4168   3.246   2.556   3.119 -0.7074 -0.0998  1.4828
  312SOL     MW 4169   3.163   2.547   3.095  0.0041 -0.0093  0.0022
  313SOL     OW 4170   2.264   1.171   2.933 -0.2359  0.6217 -0.1189
  313SOL    HW1 4171   2.349   1.181   2.889  0.2394 -2.5481 -0.1115
  313SOL    HW2 4172   2.293   1.168   3.024  1.4166 -2.7758 -0.5964
  313SOL     MW 4173   2.279   1.172   2.939  0.0041 -0.0093  0.0022
  314SOL     OW 4174   0.216   4.624   0.143 -0.4806  0.4465 -0.3286
  314SOL    HW1 4175   0.144   4.576   0.101 -1.2980  0.2617  1.2413
  314SOL    HW2 4176   0.197   4.710   0.104  0.3323  0.7079 -0.1644
  314SOL     MW 4177   0.204   4.629   0.132  0.0041 -0.0093  0.0022
  315SOL     OW 4178   1.082   4.569   0.156 -0.4029  0.2923  0.3197
  315SOL    HW1 4179   1.070   4.652   0.108 -2.3918  0.6596  1.3459
  315SOL    HW2 4180   1.176   4.560   0.172 -0.4960 -0.4851  0.4272
  315SOL     MW 4181   1.093   4.579   0.152  0.0041 -0.0093  0.0022
  316SOL     OW 4182   2.933   2.664   0.084  0.0333  0.1566  0.8754
  316SOL    HW1 4183   3.013   2.619   0.057 -0.6239 -0.1095 -0.7975
  316SOL    HW2 4184   2.955   2.756   0.067 -0.5770  0.1159 -0.2844
  316SOL     MW 4185   2.946   2.671   0.078  0.0041 -0.0093  0.0022
  317SOL     OW 4186   3.826   3.235   0.222  0.1751 -0.3854 -0.3221
  317SOL    HW1 4187   3.902   3.179   0.241  0.1903  0.0448  0.9915
  317SOL    HW2 4188   3.765   3.168   0.191 -0.7909  1.4663 -2.6569
  317SOL     MW 4189   3.828   3.219   0.221  0.0041 -0.0093  0.0022
  318SOL     OW 4190   3.712   4.170   0.510 -0.3967 -0.2403  0.4550
  318SOL    HW1 4191   3.769   4.161   0.433 -0.5195  2.4664 -0.0543
  318SOL    HW2 4192   3.774   4.201   0.576  0.9981 -1.6854 -0.1023
  318SOL     MW 4193   3.728   4.173   0.508  0.0041 -0.0093  0.0022
  319SOL     OW 4194   2.033   2.162   2.788 -0.4431  0.0659  0.1332
  319SOL    HW1 4195   2.122   2.192   2.772 -0.6278  0.6492  0.1666
  319SOL    HW2 4196   1.975   2.236   2.766 -0.1905  0.2469  0.0641
  319SOL     MW 4197   2.037   2.176   2.783  0.0041 -0.0093  0.0022
  320SOL     OW 4198   0.799   1.391   0.016 -0.1654  0.0676 -0.1150
  320SOL    HW1 4199   0.784   1.399  -0.078 -0.7785  1.5110  0.0923
  320SOL    HW2 4200   0.795   1.297   0.035 -0.0771  0.3498  1.4935
  320SOL     MW 4201   0.796   1.379   0.006  0.0041 -0.0093  0.0022
  321SOL     OW 4202   4.441   4.099   2.815  0.3874 -0.4257  0.2209
  321SOL    HW1 4203   4.521   4.133   2.857  0.6899  0.0919 -0.7557
  321SOL    HW2 4204   4.373   4.150   2.859  0.7918  1.3033 -1.0761
  321SOL     MW 4205   4.443   4.110   2.827  0.0041 -0.0093  0.0022
  322SOL     OW 4206   4.180   4.370   0.038 -0.3853 -0.3760 -0.6364
  322SOL    HW1 4207   4.261   4.390   0.087 -0.7498  0.6345 -0.4320
  322SOL    HW2 4208   4.124   4.354   0.114  0.4222 -0.0813  0.0515
  322SOL     MW 4209   4.183   4.371   0.055  0.0041 -0.0093  0.0022
  323SOL     OW 4210   3.015   4.293   0.282 -0.3427 -0.3204  0.2107
  323SOL    HW1 4211   2.946   4.228   0.273  0.0267 -0.6560 -0.2429
  323SOL    HW2 4212   3.058   4.278   0.366  0.3979  0.1289 -0.0795
  323SOL     MW 4213   3.011   4.283   0.292  0.0041 -0.0093  0.0022
  324SOL     OW 4214   4.591   3.506   2.976 -0.0223 -0.1951 -0.2268
  324SOL    HW1 4215   4.582   3.539   3.066 -0.8653 -2.7275  0.6848
  324SOL    HW2 4216   4.685   3.493   2.964  0.1220 -0.2894  0.8349
  324SOL     MW 4217   4.602   3.509   2.987  0.0041 -0.0093  0.0022
  325SOL     OW 4218   0.812   1.127   0.116 -0.8883  0.0212 -0.3957
  325SOL    HW1 4219   0.729   1.084   0.137 -1.2810  0.4741 -1.0000
  325SOL    HW2 4220   0.867   1.049   0.108 -1.8510 -0.6311 -0.9740
  325SOL     MW 4221   0.808   1.111   0.118  0.0041 -0.0093  0.0022
  326SOL     OW 4222   2.270   4.150   2.576 -0.4585 -0.1158  0.5782
  326SOL    HW1 4223   2.269   4.056   2.558  0.7389 -0.5083  2.3603
  326SOL    HW2 4224   2.310   4.188   2.497  1.4102  0.9134  1.9527
  326SOL     MW 4225   2.275   4.142   2.563  0.0041 -0.0093  0.0022
  327SOL     OW 4226   0.006   2.199   3.147 -0.1030  0.3425 -0.0551
  327SOL    HW1 4227   0.015   2.290   3.116  2.3609  0.3549  0.4958
  327SOL    HW2 4228  -0.085   2.190   3.176  0.0375 -1.8565 -0.1411
  327SOL     MW 4229  -0.005   2.210   3.147  0.0041 -0.0093  0.0022
  328SOL     OW 4230   3.104   2.974   2.894 -0.5159 -0.4524 -0.2452
  328SOL    HW1 4231   3.101   2.880   2.880 -0.2507 -0.7580  1.4967
  328SOL    HW2 4232   3.084   3.014   2.810 -0.7654  0.9255  0.4361
  328SOL     MW 4233   3.101   2.967   2.881  0.0041 -0.0093  0.0022
  329SOL     OW 4234   3.378   4.549   2.976  0.1128  0.2712 -0.2871
  329SOL    HW1 4235   3.302   4.606   2.988 -0.2884 -0.3780  0.3430
  329SOL    HW2 4236   3.459   4.599   2.964  1.0302 -0.9391  0.5752
  329SOL     MW 4237   3.379   4.563   2.976  0.0041 -0.0093  0.0022
  330SOL     OW 4238   2.728   4.334   2.607  0.0911 -0.3451 -0.1413
  330SOL    HW1 4239   2.761   4.363   2.692  0.4931 -0.0021 -0.4097
  330SOL    HW2 4240   2.664   4.266   2.630  0.5586 -0.5694  0.5077
  330SOL     MW 4241   2.724   4.328   2.621  0.0041 -0.0093  0.0022
  331SOL     OW 4242   3.237   3.072   3.126 -0.3076 -0.1467 -0.2483
  331SOL    HW1 4243   3.213   3.161   3.100  1.0425  0.7543  1.4443
  331SOL    HW2 4244   3.249   3.027   3.042 -0.4381 -2.2019  0.7583
  331SOL     MW 4245   3.235   3.077   3.111  0.0041 -0.0093  0.0022
  332SOL     OW 4246   0.718   0.491   0.252 -0.0429  0.3572 -0.0839
  332SOL    HW1 4247   0.673   0.557   0.305 -1.0747  0.2368 -0.8041
  332SOL    HW2 4248   0.670   0.502   0.171 -2.2982  0.3366  1.1764
  332SOL     MW 4249   0.706   0.501   0.249  0.0041 -0.0093  0.0022
  333SOL     OW 4250   4.480   4.056   0.604 -0.8580  0.1324  0.0784
  333SOL    HW1 4251   4.411   3.992   0.588 -2.9485  2.6718 -2.0722
  333SOL    HW2 4252   4.447   4.117   0.669  1.6022  0.7656  0.8516
  333SOL     MW 4253   4.467   4.055   0.610  0.0041 -0.0093  0.0022
  334SOL     OW 4254   2.819   4.871   3.108  0.2185 -0.1961  0.4728
  334SOL    HW1 4255   2.799   4.897   3.018  1.5692  2.0522  0.7498
  334SOL    HW2 4256   2.904   4.911   3.128  0.1175 -0.8110  2.4057
  334SOL     MW 4257   2.828   4.880   3.099  0.0041 -0.0093  0.0022
  335SOL     OW 4258   5.090   5.072   0.164  0.1920  0.1999  0.0490
  335SOL    HW1 4259   5.033   4.997   0.153 -0.9205  0.4726  2.9966
  335SOL    HW2 4260   5.062   5.123   0.088 -0.2872 -0.0729  0.0448
  335SOL     MW 4261   5.079   5.069   0.153  0.0041 -0.0093  0.0022
  336SOL     OW 4262   4.758   4.077   0.528 -0.4654 -0.2368  0.3374
  336SOL    HW1 4263   4.676   4.049   0.569 -2.0249  1.4000 -1.4381
  336SOL    HW2 4264   4.743   4.058   0.435  0.0905  0.4251  0.1039
  336SOL     MW 4265   4.745   4.071   0.521  0.0041 -0.0093  0.0022
  337SOL     OW 4266   4.980   3.889   0.262 -0.4155 -0.1869 -1.0606
  337SOL    HW1 4267   5.002   3.982   0.269  0.9140 -0.5077 -0.8097
  337SOL    HW2 4268   5.015   3.855   0.180  2.8397 -2.0382  0.9119
  337SOL     MW 4269   4.987   3.897   0.252  0.0041 -0.0093  0.0022
  338SOL     OW 4270   4.665   3.915   3.140 -0.0518  0.6483 -0.4954
  338SOL    HW1 4271   4.723   3.931   3.215  1.6766  1.2679 -1.8970
  338SOL    HW2 4272   4.726   3.896   3.069  0.8722 -0.5126  0.5753
  338SOL     MW 4273   4.681   3.915   3.141  0.0041 -0.0093  0.0022
  339SOL     OW 4274   2.529   4.929   3.147  0.1073 -0.2027  0.7579
  339SOL    HW1 4275   2.619   4.897   3.142 -0.0521 -0.5156 -0.3857
  339SOL    HW2 4276   2.485   4.865   3.203  0.1506 -0.8692  0.0508
  339SOL     MW 4277   2.535   4.916   3.154  0.0041 -0.0093  0.0022
  340SOL     OW 4278   4.969   0.867   0.249 -0.1377 -0.0574 -0.2008
  340SOL    HW1 4279   4.891   0.900   0.205  0.4957  1.0273 -0.5340
  340SOL    HW2 4280   5.032   0.937   0.235 -0.1941 -0.2578 -1.6087
  340SOL     MW 4281   4.967   0.880   0.241  0.0041 -0.0093  0.0022
  341SOL     OW 4282   2.514   4.183   2.725 -0.3259  0.3341  0.1559
  341SOL    HW1 4283   2.561   4.100   2.718  0.5906  1.0004 -2.9139
  341SOL    HW2 4284   2.429   4.165   2.684 -0.3301  0.7366 -0.0110
  341SOL     MW 4285   2.509   4.170   2.719  0.0041 -0.0093  0.0022
  342SOL     OW 4286   3.631   4.076   0.126  0.0374 -0.2089 -0.2962
  342SOL    HW1 4287   3.576   4.108   0.197 -1.2739 -0.0768 -1.3265
  342SOL    HW2 4288   3.640   4.154   0.071  0.8124  1.7095  2.3131
  342SOL     MW 4289   3.625   4.091   0.128  0.0041 -0.0093  0.0022
  343SOL     OW 4290   2.227   0.494   2.575 -0.0076  0.6502 -0.3479
  343SOL    HW1 4291   2.233   0.590   2.573  0.3971  0.6333 -3.1288
  343SOL    HW2 4292   2.140   0.473   2.540  0.5524  0.9664 -1.9780
  343SOL     MW 4293   2.216   0.504   2.570  0.0041 -0.0093  0.0022
  344SOL     OW 4294   3.362   4.565   0.218 -0.1630  0.3996  0.3004
  344SOL    HW1 4295   3.371   4.499   0.149 -0.5372  0.1083  0.5248
  344SOL    HW2 4296   3.268   4.583   0.220  0.1261  2.0170  0.9613
  344SOL     MW 4297   3.351   4.558   0.210  0.0041 -0.0093  0.0022
  345SOL     OW 4298   0.855   0.393   3.096  0.1342 -0.0717 -0.5253
  345SOL    HW1 4299   0.777   0.440   3.125  1.3257 -0.5958  4.3513
  345SOL    HW2 4300   0.898   0.388   3.181 -1.7815  0.8650  0.5678
  345SOL     MW 4301   0.851   0.399   3.111  0.0041 -0.0093  0.0022
  346SOL     OW 4302   3.053   2.323   0.152 -0.2921 -0.1011  0.2656
  346SOL    HW1 4303   3.112   2.256   0.119  0.1643  1.4768 -2.4417
  346SOL    HW2 4304   2.994   2.321   0.076  0.7242 -1.8410 -0.5233
  346SOL     MW 4305   3.053   2.314   0.138  0.0041 -0.0093  0.0022
  347SOL     OW 4306   2.148   0.908   0.008  0.4809  0.1381  0.4755
  347SOL    HW1 4307   2.210   0.919  -0.064  1.1551 -1.4721  0.7733
  347SOL    HW2 4308   2.063   0.885  -0.030  1.5980  0.7699 -2.7422
  347SOL     MW 4309   2.145   0.907  -0.006  0.0041 -0.0093  0.0022
  348SOL     OW 4310   4.397   4.380   0.225 -0.1283  0.0575 -0.4739
  348SOL    HW1 4311   4.367   4.332   0.303  2.1776 -0.1843  0.3586
  348SOL    HW2 4312   4.473   4.330   0.197 -1.1470 -1.1475 -1.2008
  348SOL     MW 4313   4.403   4.367   0.232  0.0041 -0.0093  0.0022
  349SOL     OW 4314   2.419   2.692   3.115 -0.2382  0.3279  0.2370
  349SOL    HW1 4315   2.401   2.607   3.156  0.5026  0.9919  2.0524
  349SOL    HW2 4316   2.373   2.682   3.032  0.8683 -0.5484 -0.2882
  349SOL     MW 4317   2.411   2.680   3.109  0.0041 -0.0093  0.0022
  350SOL     OW 4318   2.632   1.969   0.173  0.1924  0.2283 -0.3380
  350SOL    HW1 4319   2.687   1.915   0.230 -0.9420 -0.5099  0.0884
  350SOL    HW2 4320   2.645   2.052   0.218  1.7266 -0.4055  0.4787
  350SOL     MW 4321   2.641   1.973   0.187  0.0041 -0.0093  0.0022
  351SOL     OW 4322   3.156   3.654   2.622  0.1961  0.4764 -0.0223
  351SOL    HW1 4323   3.220   3.718   2.655 -1.3441  1.4679  1.1615
  351SOL    HW2 4324   3.079   3.709   2.635 -0.5062 -0.2560 -0.9356
  351SOL     MW 4325   3.155   3.670   2.628  0.0041 -0.0093  0.0022
  352SOL     OW 4326   2.437   5.098   2.961  0.3886  1.1134 -0.0779
  352SOL    HW1 4327   2.366   5.158   2.982 -0.3991 -0.0108  0.6095
  352SOL    HW2 4328   2.449   5.048   3.041 -1.2462 -0.7986 -0.9409
  352SOL     MW 4329   2.429   5.099   2.974  0.0041 -0.0093  0.0022
  353SOL     OW 4330   2.761   2.641   3.033  0.0684  0.0431 -0.0436
  353SOL    HW1 4331   2.827   2.645   3.102 -0.3015  1.9057  0.2584
  353SOL    HW2 4332   2.745   2.735   3.026 -0.8936  0.0563  1.8162
  353SOL     MW 4333   2.767   2.654   3.041  0.0041 -0.0093  0.0022
  354SOL     OW 4334   4.429   3.288   3.051  0.5263 -0.1140  0.4297
  354SOL    HW1 4335   4.481   3.361   3.017  1.1156 -1.2757 -1.2704
  354SOL    HW2 4336   4.376   3.276   2.972 -1.8209  1.4277  1.6342
  354SOL     MW 4337   4.429   3.296   3.036  0.0041 -0.0093  0.0022
  355SOL     OW 4338   1.032   1.649   3.004 -0.0796 -0.1632 -0.0593
  355SOL    HW1 4339   1.014   1.743   3.009  1.0276  0.0227  0.7328
  355SOL    HW2 4340   1.017   1.625   3.095 -0.6829 -0.9151 -0.3454
  355SOL     MW 4341   1.027   1.658   3.017  0.0041 -0.0093  0.0022
  356SOL     OW 4342   3.283   4.067   2.925  0.1382  0.4717 -0.0413
  356SOL    HW1 4343   3.376   4.083   2.942 -0.1613 -0.5634  3.4207
  356SOL    HW2 4344   3.258   4.151   2.887 -0.5903 -0.7772 -2.5692
  356SOL     MW 4345   3.292   4.080   2.922  0.0041 -0.0093  0.0022
  357SOL     OW 4346   3.414   3.292   0.112  0.0239 -0.0191  0.2209
  357SOL    HW1 4347   3.432   3.199   0.121  1.9662  0.0633 -2.0219
  357SOL    HW2 4348   3.501   3.325   0.091  0.7545 -3.0025 -2.0831
  357SOL     MW 4349   3.428   3.284   0.111  0.0041 -0.0093  0.0022
  358SOL     OW 4350   0.132   4.140   0.557 -0.4385  0.0283 -0.0594
  358SOL    HW1 4351   0.158   4.085   0.631  3.5649  1.2950 -0.3028
  358SOL    HW2 4352   0.042   4.163   0.580 -0.1031  1.6489 -0.3248
  358SOL     MW 4353   0.124   4.135   0.570  0.0041 -0.0093  0.0022
  359SOL     OW 4354   1.515   2.822   3.010  0.1364  0.1917  0.4410
  359SOL    HW1 4355   1.557   2.759   3.068 -1.3624 -3.3486 -2.0001
  359SOL    HW2 4356   1.550   2.905   3.043 -0.3711  0.2532  0.8352
  359SOL     MW 4357   1.525   2.825   3.022  0.0041 -0.0093  0.0022
  360SOL     OW 4358   2.946   3.647   3.100  0.4479  0.6714  0.3793
  360SOL    HW1 4359   2.945   3.563   3.053  0.2692  0.3338  0.9786
  360SOL    HW2 4360   3.017   3.698   3.062 -0.3207  2.0309  0.7039
  360SOL     MW 4361   2.955   3.642   3.089  0.0041 -0.0093  0.0022
  361SOL     OW 4362   4.466   3.597   0.075  0.5346  0.1301 -0.3159
  361SOL    HW1 4363   4.386   3.637   0.040  0.6399  1.8963  1.3239
  361SOL    HW2 4364   4.434   3.519   0.120  1.4782  0.1135  0.3465
  361SOL     MW 4365   4.451   3.592   0.076  0.0041 -0.0093  0.0022
  362SOL     OW 4366   4.022   4.372   0.282  0.2412 -0.1496 -0.3258
  362SOL    HW1 4367   3.978   4.287   0.278  0.4522 -0.2261 -1.8202
  362SOL    HW2 4368   3.951   4.435   0.295  1.8807  1.2828  2.6513
  362SOL     MW 4369   4.007   4.369   0.283  0.0041 -0.0093  0.0022
  363SOL     OW 4370   2.588   4.512   3.022 -0.2889 -0.4749 -0.5922
  363SOL    HW1 4371   2.549   4.586   2.975  0.1127  0.0178 -0.1632
  363SOL    HW2 4372   2.518   4.448   3.024 -0.0659 -0.7182 -0.5400
  363SOL     MW 4373   2.574   4.514   3.016  0.0041 -0.0093  0.0022
  364SOL     OW 4374   4.011   4.851   2.971 -0.5076  0.3082 -0.0513
  364SOL    HW1 4375   3.919   4.876   2.957 -0.6321 -0.6132 -1.0267
  364SOL    HW2 4376   4.006   4.790   3.045 -1.8912  0.3956 -0.0359
  364SOL     MW 4377   3.998   4.846   2.979  0.0041 -0.0093  0.0022
  365SOL     OW 4378   2.322   1.152   0.054  0.2048  0.0877 -0.7884
  365SOL    HW1 4379   2.276   1.068   0.065  1.8662 -0.6810  0.8558
  365SOL    HW2 4380   2.263   1.224   0.076 -0.2735 -0.4873 -0.1542
  365SOL     MW 4381   2.308   1.150   0.058  0.0041 -0.0093  0.0022
  366SOL     OW 4382   0.503   4.203   0.203  0.0395  0.2835 -0.6558
  366SOL    HW1 4383   0.497   4.296   0.223  1.1488  0.1239  0.6002
  366SOL    HW2 4384   0.448   4.167   0.273 -0.7372  1.0619 -0.8559
  366SOL     MW 4385   0.495   4.211   0.215  0.0041 -0.0093  0.0022
  367SOL     OW 4386   0.736   2.715   0.259  0.2347  0.2388  0.2429
  367SOL    HW1 4387   0.694   2.705   0.173 -0.2891  3.0933  0.0708
  367SOL    HW2 4388   0.766   2.806   0.255  0.0585  0.2743 -0.4026
  367SOL     MW 4389   0.735   2.726   0.247  0.0041 -0.0093  0.0022
  368SOL     OW 4390   2.832   3.150   0.180  0.2462  0.1428  0.1309
  368SOL    HW1 4391   2.756   3.139   0.122  0.9374  1.9590 -1.1931
  368SOL    HW2 4392   2.804   3.116   0.265  0.5216 -2.2725 -0.6465
  368SOL     MW 4393   2.818   3.144   0.183  0.0041 -0.0093  0.0022
  369SOL     OW 4394   4.893   4.157   3.134  0.0884 -0.0983  0.7364
  369SOL    HW1 4395   4.926   4.230   3.082 -0.5776  0.4145  1.0214
  369SOL    HW2 4396   4.805   4.157   3.095  0.8832  2.1529 -1.3318
  369SOL     MW 4397   4.885   4.167   3.122  0.0041 -0.0093  0.0022
  370SOL     OW 4398   3.048   4.572   0.265 -0.3489 -0.2322 -0.5057
  370SOL    HW1 4399   3.040   4.477   0.264 -0.0268 -0.2727  0.2770
  370SOL    HW2 4400   3.010   4.596   0.180 -2.0327 -1.8319 -0.2576
  370SOL     MW 4401   3.042   4.563   0.254  0.0041 -0.0093  0.0022
  371SOL     OW 4402   1.791   0.429   2.869  0.4192  0.8082 -0.3613
  371SOL    HW1 4403   1.849   0.474   2.930  0.5479  1.7001 -1.1241
  371SOL    HW2 4404   1.769   0.503   2.813 -0.0501  0.1737 -1.0370
  371SOL     MW 4405   1.796   0.444   2.870  0.0041 -0.0093  0.0022
  372SOL     OW 4406   2.926   4.677   2.830 -0.8505  0.4548  0.3866
  372SOL    HW1 4407   2.872   4.755   2.845  0.1994  0.9179  1.9633
  372SOL    HW2 4408   2.939   4.679   2.735  0.1354  0.7685  0.5245
  372SOL     MW 4409   2.920   4.688   2.819  0.0041 -0.0093  0.0022
  373SOL     OW 4410   3.087   3.405   2.737 -0.3778 -0.3228  0.0239
  373SOL    HW1 4411   3.103   3.494   2.709 -3.3706  0.1164 -0.5899
  373SOL    HW2 4412   3.045   3.423   2.822 -0.5202  2.1803 -0.5185
  373SOL     MW 4413   3.083   3.419   2.745  0.0041 -0.0093  0.0022
  374SOL     OW 4414   3.416   0.982   2.917 -0.1819 -0.2189  0.4722
  374SOL    HW1 4415   3.338   1.038   2.922 -0.2248 -0.3332  1.1540
  374SOL    HW2 4416   3.392   0.908   2.973 -0.0878 -1.0563 -0.5476
  374SOL     MW 4417   3.402   0.979   2.925  0.0041 -0.0093  0.0022
  375SOL     OW 4418   2.783   0.810   2.877  0.3165  0.0286 -0.0535
  375SOL    HW1 4419   2.769   0.722   2.840 -1.2641  1.1124 -2.2504
  375SOL    HW2 4420   2.795   0.790   2.970  0.2510 -0.0433 -0.0597
  375SOL     MW 4421   2.783   0.796   2.884  0.0041 -0.0093  0.0022
  376SOL     OW 4422   1.357   4.588   0.205 -0.2684  0.3211  0.0118
  376SOL    HW1 4423   1.382   4.659   0.146 -0.8314  1.5275  1.1684
  376SOL    HW2 4424   1.417   4.517   0.180  0.6374  0.5719  1.3601
  376SOL     MW 4425   1.368   4.588   0.194  0.0041 -0.0093  0.0022
  377SOL     OW 4426   1.564   1.206   2.819  0.0736 -0.0592 -0.7643
  377SOL    HW1 4427   1.471   1.227   2.832 -0.4430 -2.0338 -0.9582
  377SOL    HW2 4428   1.606   1.265   2.882 -0.1044 -2.2622  1.5708
  377SOL     MW 4429   1.557   1.217   2.829  0.0041 -0.0093  0.0022
  378SOL     OW 4430   0.098   1.034   0.229 -0.0807  0.2793  0.1265
  378SOL    HW1 4431   0.121   1.058   0.319  2.0355  0.9164 -0.5316
  378SOL    HW2 4432   0.054   1.116   0.203  0.9395  1.3704  1.6816
  378SOL     MW 4433   0.095   1.048   0.237  0.0041 -0.0093  0.0022
  379SOL     OW 4434   0.588   1.501   0.174 -0.2128 -0.0166 -0.2616
  379SOL    HW1 4435   0.641   1.495   0.253 -0.1254  1.3434 -0.2040
  379SOL    HW2 4436   0.659   1.491   0.110  0.0615 -0.2976  0.0818
  379SOL     MW 4437   0.605   1.499   0.176  0.0041 -0.0093  0.0022
   5.10441   5.10441   3.15367
