# Supplementary material for: Resolving liquid-to-glass transitions of water under soft nanoconfinement
Source: Nat Commun. 2026 May 8;17:6224. doi: 10.1038/s41467-026-72955-y (PMC13369869; doi:10.1038/s41467-026-72955-y)
Supplement: Supplementary file 3 — Supplementary Data 1 [file 41467_2026_72955_MOESM3_ESM.zip › 270K/sim3/final.gro]

Lamellar phy in tip4pice water
 4437
    1phy    C35    1   3.641   1.113   1.621  0.1047  0.0526  0.2556
    1phy    C33    2   3.511   1.177   1.629  0.6436  0.3974  0.3058
    1phy    C34    3   3.486   1.246   1.493  0.2821 -0.3412 -0.3562
    1phy    C32    4   3.405   1.069   1.663  0.3640 -0.2921 -1.0882
    1phy    C31    5   3.268   1.109   1.716  0.0961  0.2106  0.0706
    1phy    C30    6   3.196   0.992   1.785  0.5224 -0.4461 -0.1495
    1phy    C28    7   3.059   0.992   1.859 -0.4157 -0.1994 -0.6215
    1phy    C29    8   2.936   0.999   1.770  0.2542  0.4149 -0.5250
    1phy    C27    9   3.065   0.857   1.939  0.2165 -0.0557 -0.6668
    1phy    C26   10   3.027   0.869   2.086  0.4054  0.1497 -0.4102
    1phy    C25   11   2.990   0.746   2.161  0.7549 -0.2954 -0.1045
    1phy    C23   12   2.979   0.771   2.314 -0.5867  0.4005 -0.0353
    1phy    C24   13   2.827   0.751   2.343 -0.1962 -0.6719 -0.0346
    1phy    C22   14   3.061   0.668   2.395  0.0371 -0.5349 -0.3013
    1phy    C21   15   3.094   0.692   2.541  0.4734  0.3480 -0.0191
    1phy    C20   16   3.161   0.578   2.608 -0.1873  0.1211  0.7150
    1phy    C18   17   3.209   0.593   2.758  0.1818  0.3923 -0.3844
    1phy    O01   18   3.116   0.649   2.852  0.5345 -0.1549  0.0546
    1phy    H01   19   3.108   0.741   2.838  0.0051 -0.3126 -0.7643
    1phy    C19   20   3.210   0.444   2.811 -0.2236  0.2585  0.1462
    1phy    C13   21   3.351   0.673   2.776 -0.1344  0.3255  0.3657
    1phy     H3   22   3.417   0.652   2.688  0.9852 -1.7450  1.6188
    1phy    O33   23   3.435   0.621   2.884 -0.0146  0.1162  0.2290
    1phy    H1B   24   3.374   0.628   2.955 -0.6929  3.3784 -0.4817
    1phy    C12   25   3.338   0.832   2.796  0.1107  0.5058  0.0464
    1phy    O11   26   3.273   0.864   2.920 -0.6025 -0.3495  0.8495
    1phy    H1A   27   3.337   0.848   2.987  1.6631 -1.9189 -1.4690
    2phy    C35   28   3.859   1.633   1.378 -0.7182 -0.1346 -0.0176
    2phy    C33   29   3.873   1.558   1.507 -0.2174 -0.5495 -0.3992
    2phy    C34   30   3.734   1.540   1.562  0.5466 -0.1908  0.1641
    2phy    C32   31   3.963   1.436   1.492 -0.0759 -0.1115  0.5008
    2phy    C31   32   4.102   1.432   1.555  0.3396 -0.0885 -0.6707
    2phy    C30   33   4.170   1.296   1.512  0.5901  0.3119 -0.2829
    2phy    C28   34   4.321   1.287   1.541 -0.1341  0.0227 -0.4326
    2phy    C29   35   4.349   1.256   1.696 -0.5008  0.2716  0.3069
    2phy    C27   36   4.381   1.178   1.450  0.8646 -0.2248 -0.2641
    2phy    C26   37   4.484   1.226   1.354 -0.0071 -0.1769 -0.6484
    2phy    C25   38   4.516   1.130   1.239 -0.1123  0.0798  0.0166
    2phy    C23   39   4.611   1.176   1.129  0.2636  0.9423 -0.0187
    2phy    C24   40   4.761   1.173   1.155 -0.4287 -0.4255  0.3475
    2phy    C22   41   4.580   1.084   1.009 -0.8950  0.1297 -0.3070
    2phy    C21   42   4.602   1.160   0.872  0.0755  0.3576  0.3325
    2phy    C20   43   4.617   1.072   0.746  0.9212  0.2297 -0.0868
    2phy    C18   44   4.671   1.122   0.609  0.2495 -0.2406  0.2851
    2phy    O01   45   4.567   1.211   0.560  0.3401 -0.8850 -0.4256
    2phy    H01   46   4.483   1.183   0.591  0.4702 -0.0583  0.7437
    2phy    C19   47   4.665   1.000   0.515  0.1636  0.4095  0.0978
    2phy    C13   48   4.812   1.198   0.616  0.6461  0.0433  0.5583
    2phy     H3   49   4.782   1.297   0.659 -1.8100 -0.7540  0.8318
    2phy    O33   50   4.894   1.158   0.726 -0.9048  0.1416  0.0371
    2phy    H1B   51   4.868   1.211   0.799 -0.4230  2.0113 -1.0954
    2phy    C12   52   4.878   1.284   0.504 -0.2141 -0.5305  0.5717
    2phy    O11   53   4.991   1.237   0.440  0.6873 -0.0696 -0.6083
    2phy    H1A   54   5.056   1.225   0.506  0.6177  0.9476 -0.3415
    3phy    C35   55   4.297   4.378   1.034 -0.4359  0.0274  0.2066
    3phy    C33   56   4.177   4.473   1.039  0.3158  0.1167 -0.0694
    3phy    C34   57   4.047   4.407   1.079 -0.8078 -0.6855 -0.4126
    3phy    C32   58   4.213   4.573   1.146 -0.2535  0.0155 -0.0167
    3phy    C31   59   4.168   4.720   1.138 -1.1515 -0.3283 -0.3121
    3phy    C30   60   4.258   4.811   1.225  0.3425  0.2213  0.0377
    3phy    C28   61   4.240   4.962   1.206  0.1406  0.1683 -0.2536
    3phy    C29   62   4.181   5.009   1.337  0.0019  0.4664 -0.3919
    3phy    C27   63   4.374   5.039   1.178  0.4255 -0.3760 -0.0270
    3phy    C26   64   4.391   5.068   1.027  0.5132 -0.3627 -0.7209
    3phy    C25   65   4.520   5.150   1.007  0.0129 -0.6313 -0.0313
    3phy    C23   66   4.541   5.201   0.863 -0.1542 -0.4233 -0.7549
    3phy    C24   67   4.588   5.343   0.868 -0.0644 -0.3045  0.0781
    3phy    C22   68   4.628   5.106   0.774  0.3696 -0.5449 -0.1163
    3phy    C21   69   4.581   5.091   0.627 -0.6380  0.2114  0.1679
    3phy    C20   70   4.674   5.006   0.539 -0.1726 -0.6929 -0.4367
    3phy    C18   71   4.628   4.967   0.396  0.4313  0.0250 -0.0681
    3phy    O01   72   4.490   4.928   0.399  0.1267  0.0876  0.4127
    3phy    H01   73   4.439   4.996   0.438  1.4144  1.1189  0.3829
    3phy    C19   74   4.698   4.830   0.367 -0.3662 -0.1170 -0.1514
    3phy    C13   75   4.646   5.088   0.289 -0.0378  0.2505 -0.8032
    3phy     H3   76   4.580   5.170   0.326  1.4916  1.5549 -0.8737
    3phy    O33   77   4.767   5.164   0.294 -0.1519 -0.3235  0.3053
    3phy    H1B   78   4.819   5.140   0.219 -0.1741 -1.4683  0.6502
    3phy    C12   79   4.571   5.102   0.148  0.0383 -0.0177 -0.1159
    3phy    O11   80   4.651   5.064   0.039  0.0297 -0.6372  0.3470
    3phy    H1A   81   4.682   4.976   0.042  1.3472 -0.1720  1.5963
    4phy    C35   82   1.095   3.791   2.027  0.0682 -0.2249  0.4268
    4phy    C33   83   1.182   3.872   1.926  0.1312  0.1775 -0.8389
    4phy    C34   84   1.200   3.805   1.790 -0.4295 -0.0933 -0.1896
    4phy    C32   85   1.122   4.017   1.929  0.2832 -0.0448 -0.3251
    4phy    C31   86   1.228   4.119   1.912  0.2782 -0.1268  0.5704
    4phy    C30   87   1.157   4.257   1.897 -0.1371  0.0623  0.2484
    4phy    C28   88   1.246   4.381   1.913 -0.2613  0.1068 -0.9980
    4phy    C29   89   1.291   4.435   1.778  0.1844 -0.1398 -0.3612
    4phy    C27   90   1.164   4.475   2.004  0.2548  0.5075  0.2219
    4phy    C26   91   1.235   4.593   2.068 -0.9523  0.3669 -0.1183
    4phy    C25   92   1.152   4.675   2.160 -0.0135  0.0907  0.1371
    4phy    C23   93   1.214   4.810   2.201  0.4162 -0.3310 -0.3162
    4phy    C24   94   1.151   4.918   2.111  0.1110 -0.2468 -0.2242
    4phy    C22   95   1.173   4.854   2.341 -0.5343  0.0039  0.5048
    4phy    C21   96   1.285   4.807   2.440  0.0685 -0.0455 -0.1422
    4phy    C20   97   1.273   4.882   2.567 -0.1461  0.2440 -0.4304
    4phy    C18   98   1.371   4.832   2.679  0.3207 -1.0310  0.3911
    4phy    O01   99   1.507   4.830   2.633  0.5447 -0.3514 -0.0359
    4phy    H01  100   1.565   4.887   2.679  0.3787 -1.2320  1.3070
    4phy    C19  101   1.364   4.962   2.770 -0.7281 -0.0558  0.2295
    4phy    C13  102   1.338   4.699   2.764 -0.0254  0.4580 -0.4503
    4phy     H3  103   1.234   4.710   2.804  0.0882 -0.0888  0.0091
    4phy    O33  104   1.414   4.697   2.887 -0.3116 -0.2493  0.1520
    4phy    H1B  105   1.501   4.669   2.867 -0.7476 -2.3126  0.9049
    4phy    C12  106   1.341   4.559   2.697  0.5803 -0.1794 -0.1691
    4phy    O11  107   1.466   4.544   2.628 -0.1764 -0.1052  0.3621
    4phy    H1A  108   1.509   4.621   2.595  4.0870 -2.2335  0.2167
    5phy    C35  109   0.141   0.263   1.858  0.4112  0.1613  0.1717
    5phy    C33  110   0.122   0.396   1.938 -0.2479  0.5168  0.3218
    5phy    C34  111   0.216   0.494   1.872  0.4759 -0.8193 -0.4486
    5phy    C32  112  -0.026   0.428   1.939  0.5515 -0.3706  0.0329
    5phy    C31  113  -0.069   0.513   2.060  0.7303  0.1627  0.0319
    5phy    C30  114  -0.213   0.557   2.039  0.0381 -0.2639  0.3277
    5phy    C28  115  -0.289   0.608   2.156 -0.3630 -0.0329  0.4177
    5phy    C29  116  -0.321   0.759   2.125  0.2946  0.2601 -0.2112
    5phy    C27  117  -0.408   0.518   2.193  0.0831  0.4925 -0.5781
    5phy    C26  118  -0.484   0.545   2.321 -0.0074 -0.3147  0.4206
    5phy    C25  119  -0.616   0.466   2.331  0.1037 -0.8042  0.1657
    5phy    C23  120  -0.653   0.412   2.473  0.2003  0.4766 -0.1786
    5phy    C24  121  -0.806   0.425   2.517 -0.3773 -0.0180 -0.0678
    5phy    C22  122  -0.604   0.271   2.494  0.3537 -0.4313 -0.3318
    5phy    C21  123  -0.545   0.234   2.627 -0.1153  0.0549  0.7320
    5phy    C20  124  -0.551   0.080   2.639 -0.0508 -0.4359 -0.0032
    5phy    C18  125  -0.497  -0.005   2.762 -0.0011  0.1999 -0.3632
    5phy    O01  126  -0.564   0.030   2.885 -0.5020 -0.2824  0.0714
    5phy    H01  127  -0.516  -0.008   2.956 -0.5476 -0.3512  0.0651
    5phy    C19  128  -0.558  -0.138   2.716  0.3543 -0.1093  0.1556
    5phy    C13  129  -0.335  -0.010   2.776  0.2427 -0.5527 -0.8815
    5phy     H3  130  -0.288  -0.045   2.681 -0.9936  1.2160 -2.2134
    5phy    O33  131  -0.299  -0.112   2.866 -0.0457 -0.2530 -0.4415
    5phy    H1B  132  -0.360  -0.183   2.865  1.3638 -1.5139 -1.6171
    5phy    C12  133  -0.260   0.119   2.825 -0.0269  0.2694 -0.2476
    5phy    O11  134  -0.258   0.150   2.960  0.1423 -0.4608 -0.4952
    5phy    H1A  135  -0.339   0.190   2.986  0.5715 -0.5763  1.1350
    6phy    C35  136   5.131   2.056   0.944  0.4851 -0.0402 -0.2182
    6phy    C33  137   5.204   2.186   0.973  0.0935  0.5123  0.4163
    6phy    C34  138   5.143   2.263   1.090 -0.0413  0.3735  0.7464
    6phy    C32  139   5.352   2.159   0.993  0.3895  1.0573  0.3221
    6phy    C31  140   5.442   2.267   0.942 -0.7102 -0.2653  1.0554
    6phy    C30  141   5.575   2.274   1.009 -0.0406 -0.3394  0.3921
    6phy    C28  142   5.681   2.352   0.922  0.2096 -0.1645  0.4746
    6phy    C29  143   5.714   2.480   0.997  0.0397  0.6182  0.0740
    6phy    C27  144   5.815   2.282   0.904  0.2680  0.0990  0.8423
    6phy    C26  145   5.812   2.169   0.801  0.9369 -0.6970  0.4829
    6phy    C25  146   5.928   2.075   0.799  0.2158  0.0024 -0.1553
    6phy    C23  147   5.926   1.987   0.672 -0.4365 -0.8111  0.1789
    6phy    C24  148   6.012   2.061   0.569  0.2983 -0.2121 -0.5051
    6phy    C22  149   5.996   1.854   0.696 -0.1867  0.3883  0.5696
    6phy    C21  150   5.974   1.745   0.593  0.3238 -0.1865 -0.0764
    6phy    C20  151   6.036   1.616   0.647  0.2067  0.3888  0.3286
    6phy    C18  152   6.047   1.492   0.554  0.5143 -0.3116  0.8190
    6phy    O01  153   5.914   1.466   0.497  0.3717 -0.1399  0.1978
    6phy    H01  154   5.920   1.465   0.403 -0.3800  2.3003  0.0643
    6phy    C19  155   6.063   1.368   0.650 -0.0794  0.0152 -0.0020
    6phy    C13  156   6.155   1.514   0.436 -0.5900  0.7344  0.1643
    6phy     H3  157   6.115   1.603   0.380 -2.1421  1.2950  2.0654
    6phy    O33  158   6.283   1.568   0.470  0.0051 -0.0677  0.2336
    6phy    H1B  159   6.297   1.640   0.412  0.8554 -0.4937 -0.1003
    6phy    C12  160   6.178   1.432   0.307  0.6380  0.0888 -0.4654
    6phy    O11  161   6.062   1.356   0.256  0.4561 -0.1904 -0.2998
    6phy    H1A  162   6.080   1.324   0.170 -1.9086 -1.8352 -0.2593
    7phy    C35  163   5.063   4.586   1.651  0.4282 -0.8484  0.3108
    7phy    C33  164   5.082   4.737   1.665  0.3076  0.6730  0.0910
    7phy    C34  165   5.104   4.775   1.519 -0.1567 -0.0616 -0.0209
    7phy    C32  166   4.965   4.796   1.741  0.3631 -0.5784  0.4674
    7phy    C31  167   4.990   4.942   1.776  0.0052 -0.5338  0.4163
    7phy    C30  168   4.879   5.009   1.859  0.5800  0.4558  0.2868
    7phy    C28  169   4.901   5.160   1.879 -0.3084  0.1779 -0.3416
    7phy    C29  170   4.808   5.235   1.796  0.9401 -0.5104 -0.6532
    7phy    C27  171   4.868   5.188   2.031 -0.4976  0.6716  0.4331
    7phy    C26  172   4.968   5.257   2.113  0.3941 -0.1780 -0.5973
    7phy    C25  173   4.922   5.272   2.263 -0.5112  0.3935  0.2900
    7phy    C23  174   5.035   5.294   2.364 -0.1605 -0.2120  0.2676
    7phy    C24  175   4.992   5.417   2.450  0.3810 -0.5396  0.1087
    7phy    C22  176   5.069   5.162   2.441  0.5953  0.5404  0.6185
    7phy    C21  177   5.198   5.154   2.522  0.3653  0.0709  1.0300
    7phy    C20  178   5.227   5.013   2.571  0.3025 -0.0012  0.1699
    7phy    C18  179   5.348   4.989   2.672 -0.0425  0.2055  0.4732
    7phy    O01  180   5.328   5.053   2.802 -0.7012 -0.1710 -0.2511
    7phy    H01  181   5.247   5.025   2.839 -1.7304  0.5791 -1.7966
    7phy    C19  182   5.319   4.841   2.711  0.0079 -0.2305 -0.3975
    7phy    C13  183   5.494   5.006   2.605 -0.1718  0.2030  0.9265
    7phy     H3  184   5.486   4.979   2.497 -2.9680 -1.2390  1.3881
    7phy    O33  185   5.589   4.904   2.651  0.5097 -0.1410 -0.3466
    7phy    H1B  186   5.549   4.819   2.641  0.7594 -0.3873  0.6674
    7phy    C12  187   5.567   5.145   2.606  0.2903 -0.1740 -0.0162
    7phy    O11  188   5.635   5.187   2.720 -0.0993 -0.4463 -0.3777
    7phy    H1A  189   5.594   5.149   2.796 -0.2331  0.1292 -0.1515
    8phy    C35  190   4.803   4.926   1.310 -0.1741  0.1472  0.8177
    8phy    C33  191   4.720   5.034   1.372  0.7105 -0.0398 -0.0186
    8phy    C34  192   4.633   4.976   1.488  0.4390 -0.6418  0.7700
    8phy    C32  193   4.802   5.157   1.414 -0.0673 -0.0952 -0.5272
    8phy    C31  194   4.749   5.292   1.352 -0.2523  0.7867  0.5269
    8phy    C30  195   4.841   5.410   1.367  0.3069 -0.3393 -0.0715
    8phy    C28  196   4.785   5.537   1.303  0.3469  0.2580  0.0741
    8phy    C29  197   4.813   5.658   1.401  0.4563  0.5381  0.4086
    8phy    C27  198   4.858   5.579   1.169  0.1713  0.0584 -0.9035
    8phy    C26  199   4.766   5.631   1.055 -0.1419 -0.6372 -0.9236
    8phy    C25  200   4.856   5.677   0.942  0.0445 -0.0008  0.4738
    8phy    C23  201   4.792   5.751   0.820  0.1310  0.0021 -0.4825
    8phy    C24  202   4.748   5.895   0.849 -0.1863  0.1407 -0.1904
    8phy    C22  203   4.887   5.739   0.696  0.1747 -0.0902 -0.5675
    8phy    C21  204   4.824   5.737   0.560 -0.0102  0.4764  0.3471
    8phy    C20  205   4.925   5.697   0.447 -0.0517  0.4120 -0.2867
    8phy    C18  206   4.888   5.682   0.297 -0.0107 -0.4995  0.5688
    8phy    O01  207   4.748   5.659   0.284  0.2663  0.1368 -0.6127
    8phy    H01  208   4.722   5.594   0.347  3.7434 -0.2859  0.5545
    8phy    C19  209   4.970   5.568   0.220 -0.1994 -0.2277  0.4597
    8phy    C13  210   4.913   5.832   0.234  0.1546  0.3736  0.1007
    8phy     H3  211   4.831   5.892   0.280 -2.1569 -1.9796 -0.7209
    8phy    O33  212   5.020   5.911   0.283  0.0768 -0.1094 -0.1904
    8phy    H1B  213   4.993   5.999   0.303  2.7816  0.7735 -0.0902
    8phy    C12  214   4.853   5.880   0.098  0.2081 -0.5149 -0.8713
    8phy    O11  215   4.783   5.782   0.030  0.2800 -0.2476  0.8274
    8phy    H1A  216   4.762   5.718   0.095 -1.9382 -1.2009 -0.6625
    9phy    C35  217   0.114   0.881   1.959  0.1169  0.7403 -0.3806
    9phy    C33  218   0.054   0.905   1.820  0.2699  0.0939  0.0163
    9phy    C34  219   0.162   0.908   1.723 -0.4345 -0.2638  0.0682
    9phy    C32  220  -0.055   0.803   1.782 -0.4505  0.3520 -0.2944
    9phy    C31  221  -0.182   0.877   1.763 -0.6514 -0.0272  0.1771
    9phy    C30  222  -0.285   0.804   1.688  0.2103  0.3843  0.6286
    9phy    C28  223  -0.418   0.882   1.661  0.0008 -0.4090  0.4758
    9phy    C29  224  -0.451   0.881   1.511  0.0007  0.1266  1.0109
    9phy    C27  225  -0.533   0.840   1.756  0.7177  0.1538  0.0087
    9phy    C26  226  -0.559   0.949   1.860 -0.2438  0.1990  0.5102
    9phy    C25  227  -0.680   0.908   1.947 -0.5928 -0.6054  0.1930
    9phy    C23  228  -0.696   0.996   2.075  0.4149 -0.3720  0.5234
    9phy    C24  229  -0.816   1.096   2.071  0.0658 -0.1011  0.3885
    9phy    C22  230  -0.710   0.906   2.201 -0.1325  0.0816 -0.1744
    9phy    C21  231  -0.641   0.946   2.328  0.6403  0.3304 -0.2982
    9phy    C20  232  -0.688   0.866   2.450 -0.9396 -0.0080 -0.3337
    9phy    C18  233  -0.634   0.891   2.598  0.5565  0.4947 -0.5895
    9phy    O01  234  -0.649   1.029   2.631  0.2985  0.2826 -0.2804
    9phy    H01  235  -0.739   1.055   2.641  0.5804  1.0770  0.3345
    9phy    C19  236  -0.730   0.812   2.686 -0.1654  0.1858  0.1972
    9phy    C13  237  -0.482   0.833   2.620  0.5418  0.4157  0.2111
    9phy     H3  238  -0.474   0.733   2.571 -0.1504  0.5845 -0.2596
    9phy    O33  239  -0.445   0.799   2.758  0.3069 -0.5124 -0.1996
    9phy    H1B  240  -0.434   0.880   2.804 -2.0969  1.0862 -2.1894
    9phy    C12  241  -0.366   0.911   2.562  0.0898 -0.2464  0.1480
    9phy    O11  242  -0.350   1.038   2.616 -0.4887  0.0106 -0.1626
    9phy    H1A  243  -0.435   1.079   2.619 -0.5262 -0.1183  1.2164
   10phy    C35  244   0.619   1.227   1.386 -0.0954 -0.0755 -0.1266
   10phy    C33  245   0.496   1.318   1.385  0.0725 -0.1552 -0.3661
   10phy    C34  246   0.429   1.303   1.526 -0.4277  0.1735  0.0207
   10phy    C32  247   0.535   1.468   1.353  0.1364  0.1545  0.3286
   10phy    C31  248   0.421   1.554   1.302  0.1147  0.6249  0.5416
   10phy    C30  249   0.455   1.700   1.299 -0.6193 -0.5416  0.0939
   10phy    C28  250   0.374   1.797   1.207 -0.1985  0.3945  0.2601
   10phy    C29  251   0.345   1.933   1.277  0.1635  0.4371 -0.2678
   10phy    C27  252   0.449   1.834   1.080  0.4224 -0.1595 -0.3893
   10phy    C26  253   0.356   1.796   0.962 -0.2476  0.6851  0.2021
   10phy    C25  254   0.410   1.838   0.823 -0.2794 -0.0854 -0.3809
   10phy    C23  255   0.324   1.818   0.700  0.1439 -0.3614  0.1876
   10phy    C24  256   0.285   1.954   0.640  0.4460  0.1692 -0.4530
   10phy    C22  257   0.381   1.717   0.598  0.0727  0.1218  0.9544
   10phy    C21  258   0.275   1.623   0.562  0.3575  0.2635  0.2360
   10phy    C20  259   0.306   1.524   0.447 -0.1446 -0.0689  0.0769
   10phy    C18  260   0.191   1.442   0.365  0.2506 -0.5211  0.3772
   10phy    O01  261   0.117   1.362   0.462 -0.6474  0.0568 -0.0311
   10phy    H01  262   0.177   1.301   0.500 -1.9492 -2.1638 -1.3358
   10phy    C19  263   0.270   1.349   0.270  0.8128 -0.2547 -0.3637
   10phy    C13  264   0.090   1.540   0.282 -0.0688 -0.3152 -0.2089
   10phy     H3  265   0.037   1.595   0.364 -0.9292 -1.0915 -0.2273
   10phy    O33  266   0.146   1.649   0.214  0.4581  0.2766  0.6305
   10phy    H1B  267   0.195   1.626   0.138 -0.5082  1.1154 -0.2688
   10phy    C12  268  -0.054   1.504   0.229 -0.5028  0.2171  0.5235
   10phy    O11  269  -0.070   1.447   0.100 -0.0190  0.3855  0.1557
   10phy    H1A  270  -0.043   1.509   0.035  0.3012  1.2035  1.0469
   11phy    C35  271   0.185   1.980   1.836  0.4475 -0.0635 -0.5357
   11phy    C33  272   0.170   1.843   1.781  0.1809 -0.2155  0.2504
   11phy    C34  273   0.218   1.846   1.636  0.0847  0.2159 -0.0250
   11phy    C32  274   0.251   1.740   1.865 -0.3611 -0.8942  0.2368
   11phy    C31  275   0.204   1.594   1.857  0.2701 -0.3384 -0.4654
   11phy    C30  276   0.313   1.507   1.919 -0.4600  1.0142 -0.6530
   11phy    C28  277   0.277   1.359   1.944  0.0591 -0.1284 -0.2209
   11phy    C29  278   0.407   1.275   1.922  0.1479 -0.4642 -0.0701
   11phy    C27  279   0.228   1.325   2.087 -0.1764 -0.0304 -0.0010
   11phy    C26  280   0.082   1.290   2.106  0.2513  0.0294 -0.4656
   11phy    C25  281   0.030   1.261   2.243  0.7295 -0.3340 -0.0781
   11phy    C23  282  -0.115   1.294   2.269  0.1006  0.3308  0.5360
   11phy    C24  283  -0.203   1.173   2.238  0.0811 -0.3747 -0.6742
   11phy    C22  284  -0.122   1.333   2.421 -0.0584  0.1238  0.1044
   11phy    C21  285  -0.145   1.478   2.463  0.5525  0.0757  0.0670
   11phy    C20  286  -0.180   1.499   2.612 -0.8121 -0.3802 -0.0394
   11phy    C18  287  -0.207   1.640   2.660  0.1167 -0.1016  0.0937
   11phy    O01  288  -0.324   1.691   2.589  0.1821 -0.2937 -0.4589
   11phy    H01  289  -0.388   1.622   2.594  0.4367 -0.5825 -1.1106
   11phy    C19  290  -0.255   1.609   2.803  0.1165  0.0339  0.1949
   11phy    C13  291  -0.093   1.761   2.651  0.1812  0.5536 -0.1196
   11phy     H3  292  -0.041   1.754   2.552  1.5791 -1.8843  0.6917
   11phy    O33  293   0.017   1.731   2.738  0.0324  0.8002 -0.2146
   11phy    H1B  294   0.070   1.664   2.699  0.2583 -0.0423  1.4926
   11phy    C12  295  -0.128   1.911   2.673  0.3091 -0.2434  0.7565
   11phy    O11  296  -0.240   1.967   2.603  0.1720  0.1655  0.3019
   11phy    H1A  297  -0.319   1.929   2.638 -1.2345  3.0582  0.6028
   12phy    C35  298   1.136   1.752   2.064  0.5309  0.2040 -0.2812
   12phy    C33  299   1.161   1.851   2.179  0.4558 -0.4164 -0.2767
   12phy    C34  300   1.304   1.898   2.177  0.6039  0.6626  0.0799
   12phy    C32  301   1.072   1.973   2.150  0.1765  0.7772  0.0580
   12phy    C31  302   0.948   2.000   2.244  0.1341  0.3127 -0.6779
   12phy    C30  303   0.850   2.108   2.210  0.0422 -0.7855 -0.1117
   12phy    C28  304   0.719   2.120   2.300 -0.4202  0.8974  0.3762
   12phy    C29  305   0.712   2.251   2.368 -0.2249  0.2670  0.0259
   12phy    C27  306   0.600   2.085   2.210  0.1080 -0.6026  0.1238
   12phy    C26  307   0.496   2.013   2.281  0.1328  0.8279  0.3256
   12phy    C25  308   0.383   1.950   2.195 -0.2925 -0.2198 -0.2712
   12phy    C23  309   0.275   1.877   2.273  0.8267 -0.2163  0.2357
   12phy    C24  310   0.134   1.910   2.213  0.6441 -0.4120 -0.7107
   12phy    C22  311   0.291   1.727   2.277 -0.3779  0.3208 -0.0957
   12phy    C21  312   0.283   1.687   2.426  0.1569  0.0565  0.6166
   12phy    C20  313   0.325   1.540   2.448  0.0281 -0.0987 -0.0214
   12phy    C18  314   0.321   1.483   2.595  0.2397 -0.3631  0.9705
   12phy    O01  315   0.204   1.521   2.669 -0.0567  0.1517  0.1959
   12phy    H01  316   0.204   1.473   2.750  0.3676  0.8575  0.6217
   12phy    C19  317   0.285   1.334   2.559 -0.3711 -0.2957  0.5712
   12phy    C13  318   0.453   1.485   2.692  0.5471 -0.2143 -0.4276
   12phy     H3  319   0.542   1.453   2.632  1.0183  1.2515 -0.5385
   12phy    O33  320   0.455   1.384   2.797  0.2961 -0.1275  0.1010
   12phy    H1B  321   0.374   1.386   2.844 -1.0340  0.9235 -2.0517
   12phy    C12  322   0.501   1.619   2.761  0.3259  0.5318 -0.2062
   12phy    O11  323   0.475   1.644   2.897  0.2684 -0.3212  0.5199
   12phy    H1A  324   0.498   1.735   2.904 -2.1132  0.3003  1.2124
   13phy    C35  325   4.926   2.216   1.525  0.5820  0.2037 -0.6643
   13phy    C33  326   5.022   2.328   1.536 -0.1198  0.2448  0.4002
   13phy    C34  327   5.168   2.286   1.513 -0.3532 -0.2654  0.4307
   13phy    C32  328   4.974   2.444   1.447 -1.0249  0.2770 -0.4791
   13phy    C31  329   4.992   2.589   1.499 -0.3614 -0.0523 -0.2760
   13phy    C30  330   4.955   2.704   1.403  0.6134  0.0851  0.3248
   13phy    C28  331   4.980   2.846   1.457  0.3758  0.1581  0.1724
   13phy    C29  332   5.038   2.930   1.338  0.2249  0.0779  0.0978
   13phy    C27  333   4.849   2.915   1.508  0.3807  0.3243  0.1986
   13phy    C26  334   4.841   2.928   1.658  0.6195  0.5020  0.5176
   13phy    C25  335   4.724   3.008   1.714 -0.0507 -0.1373  0.1269
   13phy    C23  336   4.701   3.009   1.865  0.1498 -0.3523  0.3171
   13phy    C24  337   4.696   3.157   1.915  0.2812 -0.0257 -0.1898
   13phy    C22  338   4.566   2.937   1.900 -0.2522 -0.0075  0.3184
   13phy    C21  339   4.553   2.880   2.038  0.3290  0.0836  0.0395
   13phy    C20  340   4.413   2.833   2.068 -0.0406  0.2581 -0.4464
   13phy    C18  341   4.380   2.779   2.213  0.0072  1.0135  0.3350
   13phy    O01  342   4.451   2.853   2.305 -0.4471 -0.4978 -0.4547
   13phy    H01  343   4.451   2.943   2.279  0.4774  1.1968  4.4344
   13phy    C19  344   4.237   2.827   2.252  0.0942  0.0010 -0.1178
   13phy    C13  345   4.386   2.615   2.246 -0.4450 -0.3261  0.2011
   13phy     H3  346   4.327   2.555   2.171 -1.0167 -1.2312  1.3503
   13phy    O33  347   4.332   2.570   2.373  0.0872 -0.0549  0.3390
   13phy    H1B  348   4.373   2.489   2.395  1.9382  0.1198 -2.0550
   13phy    C12  349   4.534   2.554   2.239 -0.4999  0.2375  0.0512
   13phy    O11  350   4.543   2.414   2.260 -0.2576 -0.1474 -0.2478
   13phy    H1A  351   4.598   2.377   2.193  1.6361  1.0134  0.5732
   14phy    C35  352   4.621   2.922   1.000 -0.0533  0.3907  0.0681
   14phy    C33  353   4.519   3.030   1.019  0.5599 -0.1319  0.3750
   14phy    C34  354   4.386   2.960   1.049  0.3136  0.0597  0.1394
   14phy    C32  355   4.561   3.131   1.124  0.0714  0.2049 -0.2885
   14phy    C31  356   4.535   3.277   1.097  0.4231 -0.5799  0.2742
   14phy    C30  357   4.606   3.365   1.199 -0.0350 -0.1336 -0.3118
   14phy    C28  358   4.596   3.515   1.158 -0.3337 -0.7376 -0.2706
   14phy    C29  359   4.559   3.597   1.283  0.7290  0.2515 -0.1351
   14phy    C27  360   4.724   3.566   1.084  0.0456 -0.4367 -0.1625
   14phy    C26  361   4.715   3.572   0.936  0.0807  0.0622 -0.2978
   14phy    C25  362   4.829   3.657   0.872 -0.0480 -0.3575  0.0498
   14phy    C23  363   4.827   3.666   0.716 -0.4894  0.2756 -0.5141
   14phy    C24  364   4.769   3.788   0.659 -0.2048 -0.2336 -0.6370
   14phy    C22  365   4.971   3.661   0.670  0.4284  0.3725 -0.3409
   14phy    C21  366   4.988   3.555   0.561 -0.4407  0.1873 -0.7706
   14phy    C20  367   5.126   3.558   0.501  0.3795  0.3403 -0.5456
   14phy    C18  368   5.157   3.459   0.387 -0.1746  0.5262  0.8914
   14phy    O01  369   5.093   3.334   0.416  0.2369 -0.2053  0.0252
   14phy    H01  370   5.000   3.333   0.417  0.2221 -1.6855 -0.5344
   14phy    C19  371   5.311   3.439   0.402  0.4041  0.3231 -0.1791
   14phy    C13  372   5.102   3.511   0.242  0.0495 -0.5007 -0.9902
   14phy     H3  373   4.991   3.505   0.250  0.1005 -1.1695 -0.7249
   14phy    O33  374   5.111   3.649   0.214 -0.1268  0.3633 -0.1054
   14phy    H1B  375   5.193   3.665   0.171 -0.9587  1.6486 -1.3268
   14phy    C12  376   5.081   3.427   0.107 -0.5825  0.4264  0.3303
   14phy    O11  377   5.184   3.338   0.072  0.2178 -0.3954 -0.1439
   14phy    H1A  378   5.182   3.269   0.135  0.9872 -1.1547 -0.9163
   15phy    C35  379   0.838   4.119   1.593 -0.0680  0.2541 -0.3392
   15phy    C33  380   0.819   4.262   1.639 -0.4131  0.1990 -0.1355
   15phy    C34  381   0.943   4.331   1.597 -0.6218  0.2418  0.0109
   15phy    C32  382   0.692   4.328   1.580  0.0129 -0.2517 -0.3440
   15phy    C31  383   0.578   4.336   1.682 -0.0879  0.7686 -0.1960
   15phy    C30  384   0.459   4.414   1.623 -0.0618 -0.0565  0.1758
   15phy    C28  385   0.365   4.478   1.727 -0.1219  0.0648 -0.3927
   15phy    C29  386   0.281   4.578   1.652 -0.0201 -0.1971  0.0882
   15phy    C27  387   0.259   4.378   1.784 -0.8362  0.3639  0.1700
   15phy    C26  388   0.285   4.334   1.928 -0.3594  0.5062 -0.4931
   15phy    C25  389   0.158   4.271   1.998 -0.3548  0.7464  0.0592
   15phy    C23  390   0.185   4.262   2.147 -0.4676 -0.7898 -0.4382
   15phy    C24  391   0.068   4.337   2.210  0.4216  0.2153 -0.4953
   15phy    C22  392   0.208   4.123   2.209  0.3647 -0.7871  0.0360
   15phy    C21  393   0.306   4.116   2.324 -0.2403  0.0682  0.4001
   15phy    C20  394   0.314   3.974   2.386  1.3073  0.0642 -0.6148
   15phy    C18  395   0.388   3.952   2.530 -0.1204 -0.3575  0.2312
   15phy    O01  396   0.328   4.027   2.639  0.1643 -0.5516 -0.2328
   15phy    H01  397   0.362   3.993   2.719 -1.4722 -1.8105 -0.0083
   15phy    C19  398   0.337   3.804   2.551 -0.2606  0.5548 -0.2112
   15phy    C13  399   0.554   3.961   2.531  0.4394  0.0646  0.8458
   15phy     H3  400   0.593   3.890   2.454  0.7194  1.5180 -0.4267
   15phy    O33  401   0.603   3.908   2.651 -0.1975  0.2483 -0.0276
   15phy    H1B  402   0.541   3.892   2.719  1.8872 -0.5583  1.7960
   15phy    C12  403   0.628   4.094   2.504 -0.4016  0.0889 -0.7339
   15phy    O11  404   0.633   4.199   2.598  0.3979 -0.0373 -0.0975
   15phy    H1A  405   0.693   4.266   2.572  0.4420 -0.1536 -0.3036
   16phy    C35  406   4.827   4.022   1.714  0.1869 -0.1748 -0.2318
   16phy    C33  407   4.838   4.170   1.688 -0.3942 -0.2549  0.0793
   16phy    C34  408   4.852   4.186   1.539 -0.7500  0.3865  0.9177
   16phy    C32  409   4.708   4.236   1.743 -0.1765 -0.1575  0.4299
   16phy    C31  410   4.732   4.372   1.815 -0.0104 -1.1983  0.0156
   16phy    C30  411   4.618   4.471   1.840  0.1053 -0.2834 -0.2928
   16phy    C28  412   4.664   4.606   1.890  0.0108 -0.4782 -0.2112
   16phy    C29  413   4.576   4.717   1.822 -0.3067 -0.1725 -0.4828
   16phy    C27  414   4.662   4.614   2.049 -0.0347  0.2404  0.3214
   16phy    C26  415   4.798   4.654   2.104  0.4482 -0.1446 -0.0159
   16phy    C25  416   4.809   4.651   2.257 -0.0705  0.1103  0.6378
   16phy    C23  417   4.949   4.701   2.314  0.5676 -0.1053  0.3331
   16phy    C24  418   4.948   4.856   2.310  0.4198 -0.2162 -0.2455
   16phy    C22  419   4.946   4.664   2.466  0.0635  0.2862  0.1359
   16phy    C21  420   5.032   4.541   2.520  0.2768 -0.4473  0.1852
   16phy    C20  421   5.026   4.543   2.681 -0.1390 -0.0021 -0.1771
   16phy    C18  422   5.114   4.450   2.780  0.0983 -0.2162  0.8487
   16phy    O01  423   5.250   4.490   2.769  0.5802  0.3464  0.6699
   16phy    H01  424   5.289   4.440   2.699 -2.1111 -0.0329 -0.6955
   16phy    C19  425   5.065   4.489   2.919  0.0994  0.0190 -0.0815
   16phy    C13  426   5.115   4.284   2.758  0.2686 -1.4391 -0.0570
   16phy     H3  427   5.010   4.249   2.769 -0.0902 -0.0034  1.6341
   16phy    O33  428   5.178   4.216   2.866  0.5081 -0.2712  0.4284
   16phy    H1B  429   5.257   4.258   2.892  0.2485  0.0837  0.6532
   16phy    C12  430   5.177   4.230   2.631  0.0296  0.0856 -0.0185
   16phy    O11  431   5.316   4.248   2.620  0.3525  0.5612  0.1948
   16phy    H1A  432   5.352   4.163   2.605 -0.1037  0.2115  1.0607
   17phy    C35  433   4.064   4.681   2.266  0.2743  0.2503 -0.3070
   17phy    C33  434   4.083   4.586   2.146  0.0754 -0.2648 -0.2642
   17phy    C34  435   4.058   4.675   2.027  0.1220 -0.3627 -0.0298
   17phy    C32  436   4.201   4.491   2.148  0.3517  0.3884  0.3487
   17phy    C31  437   4.187   4.363   2.076 -0.1246 -0.7599 -0.2974
   17phy    C30  438   4.307   4.271   2.105 -0.0062  0.4335  0.5159
   17phy    C28  439   4.290   4.132   2.047  0.2064  0.3278  0.4782
   17phy    C29  440   4.409   4.099   1.962 -0.1207  0.1275 -0.5068
   17phy    C27  441   4.263   4.029   2.164 -0.3304 -0.6412  0.5944
   17phy    C26  442   4.132   3.956   2.146  0.4110 -0.4596  0.1159
   17phy    C25  443   4.109   3.843   2.248 -0.4923  0.2640  0.3820
   17phy    C23  444   3.966   3.786   2.253 -0.0362 -0.0182  0.2886
   17phy    C24  445   3.961   3.647   2.182 -0.1104  0.1948  0.4342
   17phy    C22  446   3.933   3.773   2.399  0.1669 -0.0941 -0.8415
   17phy    C21  447   3.793   3.824   2.448  0.6206 -0.5120  0.2955
   17phy    C20  448   3.782   3.821   2.604 -0.0411  0.0505  0.5327
   17phy    C18  449   3.650   3.874   2.676  0.5391 -0.3443 -0.0165
   17phy    O01  450   3.532   3.817   2.606  0.1397 -0.2239  0.7568
   17phy    H01  451   3.535   3.725   2.620  1.2457 -0.2417  0.5318
   17phy    C19  452   3.657   3.806   2.818 -0.1166 -0.2098 -0.2793
   17phy    C13  453   3.650   4.035   2.676 -0.6516 -0.2113  0.3402
   17phy     H3  454   3.681   4.065   2.573 -1.4823  0.4978  0.2821
   17phy    O33  455   3.759   4.091   2.755  0.6699  0.1093 -0.0260
   17phy    H1B  456   3.758   4.185   2.753  0.2745  0.0897 -0.9057
   17phy    C12  457   3.517   4.117   2.714 -0.4666  0.1775  0.1483
   17phy    O11  458   3.397   4.094   2.647  0.0318 -0.0784  0.2901
   17phy    H1A  459   3.378   4.005   2.668  0.0156  0.1784  1.4625
   18phy    C35  460   0.529   3.542   1.193  0.3026 -0.1731  0.1073
   18phy    C33  461   0.605   3.409   1.217  0.0831  0.1905 -0.1084
   18phy    C34  462   0.708   3.431   1.322 -0.1521 -0.1230 -0.6064
   18phy    C32  463   0.518   3.297   1.265  0.2462  0.4409  0.6299
   18phy    C31  464   0.521   3.178   1.173  0.4899 -0.0319 -1.1723
   18phy    C30  465   0.418   3.063   1.210  0.4567 -0.7631 -0.5067
   18phy    C28  466   0.427   2.936   1.130 -0.8523 -0.4211 -0.0959
   18phy    C29  467   0.447   2.820   1.228  0.0423 -0.2304 -0.2902
   18phy    C27  468   0.297   2.910   1.050  0.2336 -0.0410 -0.8103
   18phy    C26  469   0.326   2.859   0.912  0.1075  0.2805 -0.1125
   18phy    C25  470   0.203   2.845   0.826 -0.0411 -0.4066 -0.4839
   18phy    C23  471   0.234   2.784   0.686  0.2718 -0.3010  0.7101
   18phy    C24  472   0.238   2.632   0.679 -0.3150 -0.7266 -0.4190
   18phy    C22  473   0.111   2.822   0.602 -0.2425 -0.0490  0.0580
   18phy    C21  474   0.133   2.903   0.472  0.3715 -0.0085 -0.5795
   18phy    C20  475  -0.004   2.943   0.417 -0.1086  0.0810  0.1835
   18phy    C18  476  -0.002   3.018   0.280  0.5718 -0.4038  0.7478
   18phy    O01  477   0.055   3.147   0.289  0.5738 -0.1212  0.1468
   18phy    H01  478   0.007   3.193   0.355 -1.0266 -2.4121  0.6846
   18phy    C19  479  -0.155   3.040   0.256 -0.3390  0.4491 -0.5081
   18phy    C13  480   0.060   2.932   0.154  0.0726 -0.5214 -0.0933
   18phy     H3  481   0.170   2.934   0.172  0.4355  0.4401 -2.2014
   18phy    O33  482   0.044   2.793   0.158 -0.5445  0.3174  0.4449
   18phy    H1B  483  -0.028   2.762   0.209 -0.4270  0.0402  0.4405
   18phy    C12  484   0.092   2.982   0.005  0.0510  0.1778  0.6918
   18phy    O11  485  -0.005   2.955  -0.091  0.5024  0.4191 -0.6921
   18phy    H1A  486   0.009   2.865  -0.115 -0.2459  0.1977 -0.3215
   19phy    C35  487   3.777   4.001   1.169  0.0299  0.3294 -0.5374
   19phy    C33  488   3.865   4.041   1.288 -0.2519  0.0950 -0.4015
   19phy    C34  489   3.817   4.004   1.429  0.1063 -0.5591  0.0348
   19phy    C32  490   4.002   3.966   1.259  0.2069  0.3209 -0.2252
   19phy    C31  491   4.131   4.048   1.273 -0.0541  0.0674  0.8129
   19phy    C30  492   4.252   3.955   1.273 -0.1003  0.5665  0.2165
   19phy    C28  493   4.390   4.024   1.300 -0.2589 -0.0051  1.0197
   19phy    C29  494   4.441   3.991   1.439 -0.1594 -0.2687 -0.1294
   19phy    C27  495   4.505   3.981   1.210 -0.0858 -0.0313  0.3082
   19phy    C26  496   4.549   4.101   1.113 -0.5809 -0.3954 -0.0137
   19phy    C25  497   4.667   4.062   1.019  0.1556  0.0445  0.1810
   19phy    C23  498   4.736   4.172   0.932  0.0303  0.0554 -0.1375
   19phy    C24  499   4.886   4.185   0.957 -0.0355  0.4934 -0.7258
   19phy    C22  500   4.704   4.127   0.785 -0.5210  0.0309 -0.3267
   19phy    C21  501   4.697   4.243   0.681  0.5656 -0.5858  0.3248
   19phy    C20  502   4.693   4.182   0.542 -0.0213 -0.0912  0.1354
   19phy    C18  503   4.708   4.267   0.412 -0.0300  0.3276 -0.1371
   19phy    O01  504   4.604   4.367   0.402 -0.2496 -0.1283 -0.0669
   19phy    H01  505   4.592   4.400   0.314  0.6697  0.8155  0.1310
   19phy    C19  506   4.681   4.152   0.311  0.3698  0.5148  0.6224
   19phy    C13  507   4.853   4.334   0.392 -0.2545 -0.0898  0.4000
   19phy     H3  508   4.864   4.398   0.483 -2.0535  2.6058 -1.1131
   19phy    O33  509   4.970   4.243   0.412  0.1736  0.1531  0.3178
   19phy    H1B  510   4.999   4.227   0.324 -1.2432  0.4607 -0.2368
   19phy    C12  511   4.884   4.462   0.317 -0.3471 -0.3888  0.4454
   19phy    O11  512   4.913   4.434   0.182  0.1204 -0.7344  0.3329
   19phy    H1A  513   4.999   4.403   0.160 -0.1376 -0.0095 -1.9588
   20phy    C35  514   4.492   0.276   1.833  0.2103  0.2070 -0.4510
   20phy    C33  515   4.462   0.425   1.844 -0.4423 -0.5201  0.3005
   20phy    C34  516   4.468   0.488   1.702 -0.1082  0.5895  0.5134
   20phy    C32  517   4.318   0.435   1.901 -0.7898  0.3402  0.0055
   20phy    C31  518   4.296   0.523   2.029 -0.1895 -0.0957  0.2724
   20phy    C30  519   4.153   0.578   2.049 -0.2580  0.5455 -0.2116
   20phy    C28  520   4.125   0.667   2.174 -0.4213  0.3031  0.5546
   20phy    C29  521   4.102   0.810   2.129  0.3206  0.5921 -0.1689
   20phy    C27  522   4.018   0.603   2.262  0.5466  0.0675 -0.7559
   20phy    C26  523   4.034   0.642   2.414  0.9369  0.3884  0.2757
   20phy    C25  524   3.931   0.576   2.516  0.4671 -0.4405  0.2896
   20phy    C23  525   3.956   0.604   2.669 -0.6350  0.3304  0.4124
   20phy    C24  526   3.854   0.710   2.727  0.8016 -0.0450 -0.2355
   20phy    C22  527   4.006   0.484   2.751 -0.0430 -0.1886 -0.3849
   20phy    C21  528   4.116   0.501   2.859  0.1662 -0.3135 -0.3390
   20phy    C20  529   4.116   0.377   2.950 -0.1325  0.0829 -0.1063
   20phy    C18  530   4.233   0.345   3.059  0.1610  0.2082 -1.2881
   20phy    O01  531   4.242   0.467   3.140  0.3493 -0.3972 -0.5732
   20phy    H01  532   4.296   0.522   3.087  0.6012  1.8644  1.8074
   20phy    C19  533   4.169   0.242   3.153 -0.2123  0.2322  0.1820
   20phy    C13  534   4.377   0.307   2.996 -0.1349 -0.0209  0.3616
   20phy     H3  535   4.392   0.370   2.904  0.7967 -0.7364  0.0021
   20phy    O33  536   4.383   0.175   2.934  0.4084  0.2284  0.0242
   20phy    H1B  537   4.466   0.157   2.895  0.8312 -0.1903  1.0873
   20phy    C12  538   4.507   0.311   3.071  0.5528 -0.1608 -0.1132
   20phy    O11  539   4.626   0.319   2.998 -0.6440  0.5731 -0.1727
   20phy    H1A  540   4.640   0.402   2.956  1.8690  0.8892  1.0864
   21phy    C35  541   4.653   4.608   1.467  0.1360  0.6761  0.1778
   21phy    C33  542   4.648   4.519   1.340 -0.1338 -0.4103 -0.5812
   21phy    C34  543   4.522   4.445   1.357  0.8280 -0.2731 -0.1126
   21phy    C32  544   4.633   4.611   1.217 -0.9734  0.1238  0.6183
   21phy    C31  545   4.670   4.564   1.073  0.0813 -0.6910  0.3073
   21phy    C30  546   4.639   4.667   0.963 -0.4018  0.2614 -0.0216
   21phy    C28  547   4.690   4.637   0.818  0.5925 -0.4390 -0.2861
   21phy    C29  548   4.588   4.673   0.708  0.8380 -0.2300  0.1967
   21phy    C27  549   4.834   4.699   0.794  0.1509 -0.5606 -0.2288
   21phy    C26  550   4.928   4.640   0.695 -0.0338  0.6376 -0.3946
   21phy    C25  551   5.072   4.694   0.729 -0.1173  0.0347  0.7925
   21phy    C23  552   5.192   4.633   0.652  0.2992  0.2051 -0.6721
   21phy    C24  553   5.311   4.725   0.651  0.0496  0.0795 -0.3310
   21phy    C22  554   5.251   4.498   0.711  0.8956 -0.3052 -0.0644
   21phy    C21  555   5.192   4.379   0.644 -0.5633  0.0549 -0.4186
   21phy    C20  556   5.219   4.243   0.711  0.1849  0.3351  0.1938
   21phy    C18  557   5.174   4.107   0.647 -0.9379 -0.4464  0.1780
   21phy    O01  558   5.030   4.105   0.609 -0.4820 -0.1441  0.1295
   21phy    H01  559   5.017   4.169   0.542 -3.4504 -1.8348 -1.1010
   21phy    C19  560   5.203   4.004   0.762  0.2225 -0.7131 -0.2485
   21phy    C13  561   5.256   4.071   0.514 -0.2726 -0.0149  0.7857
   21phy     H3  562   5.235   4.154   0.442 -1.9945 -0.7849  0.3405
   21phy    O33  563   5.398   4.083   0.522  0.5907 -0.0915 -0.1468
   21phy    H1B  564   5.423   4.109   0.608  0.8171  1.9067 -0.7618
   21phy    C12  565   5.212   3.970   0.400 -0.4439  0.0611 -0.3749
   21phy    O11  566   5.069   3.949   0.391  0.1103  0.2539  0.3983
   21phy    H1A  567   5.037   3.945   0.479 -1.2657  2.3065  0.0596
   22phy    C35  568   2.791   3.044   1.030 -0.0356 -0.1567  0.2875
   22phy    C33  569   2.635   3.055   1.020  0.1705  0.1068 -0.3118
   22phy    C34  570   2.567   3.011   1.154 -0.2509  0.6107 -0.1853
   22phy    C32  571   2.599   3.196   0.974 -0.0795 -0.1831 -0.0132
   22phy    C31  572   2.485   3.192   0.877  0.4662 -0.6282 -0.0421
   22phy    C30  573   2.452   3.324   0.804  0.0373  0.1123 -0.7694
   22phy    C28  574   2.322   3.326   0.722  0.4966 -0.1937 -0.0830
   22phy    C29  575   2.197   3.385   0.790 -0.5448  0.4751 -0.2189
   22phy    C27  576   2.348   3.436   0.613  0.2227  0.2221  0.0890
   22phy    C26  577   2.324   3.375   0.472  0.0328 -0.2949 -0.4847
   22phy    C25  578   2.287   3.483   0.361 -0.1336  0.5709 -0.7264
   22phy    C23  579   2.233   3.414   0.234  0.0271  0.0215  0.2728
   22phy    C24  580   2.081   3.430   0.234  0.1388  0.1447 -0.4378
   22phy    C22  581   2.291   3.480   0.107 -0.6486  0.0179 -0.6002
   22phy    C21  582   2.305   3.403  -0.027  0.7519  0.1075 -0.0541
   22phy    C20  583   2.377   3.486  -0.132  0.3860 -0.0268 -0.1121
   22phy    C18  584   2.398   3.426  -0.280  0.8034  0.1301  0.7655
   22phy    O01  585   2.418   3.280  -0.288  0.3007  0.6411  0.7693
   22phy    H01  586   2.351   3.232  -0.243 -1.7548  3.0758  0.4957
   22phy    C19  587   2.524   3.498  -0.332 -0.3256 -0.3131  0.2870
   22phy    C13  588   2.266   3.463  -0.374  0.3641 -0.1389 -0.1869
   22phy     H3  589   2.185   3.399  -0.332 -0.4918  2.2762  2.1138
   22phy    O33  590   2.200   3.591  -0.370  0.5728  0.2965  0.1198
   22phy    H1B  591   2.252   3.650  -0.421  1.0245  0.5778  0.8841
   22phy    C12  592   2.236   3.397  -0.516  0.1580 -0.2782  0.3055
   22phy    O11  593   2.289   3.472  -0.625 -0.3608 -0.5688 -0.3529
   22phy    H1A  594   2.218   3.504  -0.677  0.0393 -1.1541 -1.2712
   23phy    C35  595   0.893   3.607   1.683 -0.2171 -0.5213 -0.4109
   23phy    C33  596   0.747   3.611   1.720 -0.0453 -0.0859 -0.3020
   23phy    C34  597   0.697   3.466   1.710 -0.1434 -0.0632  0.8682
   23phy    C32  598   0.715   3.674   1.857  0.2391 -0.1070  0.1464
   23phy    C31  599   0.735   3.824   1.877  0.2239  0.3672 -0.2466
   23phy    C30  600   0.716   3.873   2.016  0.2342  0.5839  1.0201
   23phy    C28  601   0.729   4.024   2.041  0.4222 -1.2889  0.0290
   23phy    C29  602   0.589   4.087   2.064 -0.1707  0.4605  0.0003
   23phy    C27  603   0.817   4.046   2.164  0.1382 -0.0660 -0.1898
   23phy    C26  604   0.904   4.170   2.188 -0.0822  0.3430  0.3673
   23phy    C25  605   0.986   4.160   2.323 -0.0202 -0.4733  0.4392
   23phy    C23  606   1.089   4.272   2.351  0.8530 -0.1175 -0.3767
   23phy    C24  607   1.033   4.397   2.433 -0.1244  0.0600  0.1698
   23phy    C22  608   1.204   4.205   2.424 -0.3632  0.2120  0.4744
   23phy    C21  609   1.345   4.255   2.398 -0.0209 -0.6216  0.4604
   23phy    C20  610   1.434   4.221   2.513 -0.2105  0.6571 -0.3668
   23phy    C18  611   1.594   4.241   2.500 -0.2713 -0.3656  0.4371
   23phy    O01  612   1.627   4.379   2.478  0.0030  0.0601  0.3564
   23phy    H01  613   1.593   4.429   2.550 -0.9888 -1.0825  0.7254
   23phy    C19  614   1.648   4.233   2.646  0.1955 -0.1187  0.6437
   23phy    C13  615   1.672   4.141   2.395 -0.5282  1.0814 -0.0744
   23phy     H3  616   1.634   4.037   2.414 -1.0129  1.5987  2.1257
   23phy    O33  617   1.812   4.122   2.418 -0.6209  0.3056  0.2941
   23phy    H1B  618   1.826   4.032   2.396 -1.5234  0.0456  0.7608
   23phy    C12  619   1.653   4.152   2.241  0.4963 -0.1349  0.2769
   23phy    O11  620   1.733   4.235   2.167 -0.7646  0.0316  0.1772
   23phy    H1A  621   1.824   4.225   2.183 -0.2924 -0.5480 -2.4398
   24phy    C35  622   0.572   4.666   1.178 -0.4572  0.4323 -0.3245
   24phy    C33  623   0.593   4.726   1.320 -0.0056  0.3757 -0.1797
   24phy    C34  624   0.733   4.786   1.312 -0.0474 -0.0949  0.0112
   24phy    C32  625   0.480   4.822   1.354 -0.0770 -0.4676 -0.0161
   24phy    C31  626   0.478   4.875   1.502  0.9073  0.7329  0.7512
   24phy    C30  627   0.358   4.968   1.517 -0.3910  0.3983  0.0160
   24phy    C28  628   0.349   5.043   1.649 -0.2834  0.3523 -0.5086
   24phy    C29  629   0.282   5.174   1.623 -0.7736 -0.1129  0.6459
   24phy    C27  630   0.261   4.960   1.749  0.2433 -0.5392 -0.0829
   24phy    C26  631   0.316   4.975   1.896  0.3757 -0.0425  0.3618
   24phy    C25  632   0.248   4.867   1.992 -0.3591 -0.1389  0.1248
   24phy    C23  633   0.261   4.904   2.134 -0.2953  0.5954 -0.7532
   24phy    C24  634   0.133   4.989   2.175 -0.4371 -0.3127 -0.7886
   24phy    C22  635   0.272   4.770   2.210  0.0539 -0.2294  0.1961
   24phy    C21  636   0.406   4.746   2.284 -0.5223  0.5554 -0.1109
   24phy    C20  637   0.397   4.605   2.340  0.6592  0.0639 -0.0685
   24phy    C18  638   0.482   4.558   2.471  0.0039 -0.3643  0.2072
   24phy    O01  639   0.467   4.651   2.579  0.0423  0.3689 -0.1612
   24phy    H01  640   0.516   4.619   2.652  1.7405  0.8099 -1.0576
   24phy    C19  641   0.409   4.431   2.519 -0.1067  0.0581  0.5591
   24phy    C13  642   0.646   4.528   2.442  0.4734  0.3481  0.9917
   24phy     H3  643   0.657   4.453   2.360 -1.4665 -0.1091  1.0947
   24phy    O33  644   0.707   4.460   2.548 -0.4456 -0.8146 -0.3412
   24phy    H1B  645   0.697   4.519   2.620 -2.4348 -1.1127 -0.3158
   24phy    C12  646   0.734   4.655   2.405 -0.4499 -0.2599 -0.2738
   24phy    O11  647   0.733   4.755   2.506  0.0162  0.3436 -0.7779
   24phy    H1A  648   0.644   4.786   2.506 -0.9170 -2.0610 -0.3248
   25phy    C35  649   1.434   4.060   1.338 -0.6049  0.2641  0.5596
   25phy    C33  650   1.292   4.115   1.340  0.1166 -0.3246 -0.5222
   25phy    C34  651   1.249   4.125   1.486  0.1179  0.2788 -0.2902
   25phy    C32  652   1.289   4.251   1.275  0.6023 -0.2141 -0.3267
   25phy    C31  653   1.155   4.291   1.213 -0.2564 -0.5479 -0.3796
   25phy    C30  654   1.153   4.439   1.171  0.7172 -0.1628  0.6704
   25phy    C28  655   1.050   4.480   1.060 -0.1057 -0.0176 -1.2051
   25phy    C29  656   0.911   4.508   1.125 -0.0031 -0.6882 -0.4173
   25phy    C27  657   1.082   4.613   0.991 -0.3694  0.0791 -0.4425
   25phy    C26  658   1.070   4.623   0.841  0.2490 -0.9565  0.2995
   25phy    C25  659   1.077   4.768   0.801 -0.5384 -0.1025  0.2623
   25phy    C23  660   1.065   4.799   0.654  0.0019  0.1031 -0.0683
   25phy    C24  661   1.001   4.939   0.656  0.0343 -0.0055  0.0042
   25phy    C22  662   1.197   4.792   0.574 -0.0273 -0.6233 -0.2832
   25phy    C21  663   1.180   4.768   0.424  0.3880 -0.0056 -0.1395
   25phy    C20  664   1.308   4.757   0.346 -0.6342 -0.1289 -0.1101
   25phy    C18  665   1.315   4.706   0.195 -0.4033 -0.3043  0.4867
   25phy    O01  666   1.268   4.571   0.192 -0.0507  0.2170 -0.1400
   25phy    H01  667   1.176   4.580   0.177 -0.6008 -1.1383  1.9507
   25phy    C19  668   1.464   4.684   0.172 -0.1208  0.0842  0.4078
   25phy    C13  669   1.247   4.806   0.084  0.6111  0.1423  0.4553
   25phy     H3  670   1.204   4.894   0.138 -2.3803 -1.8029  1.4916
   25phy    O33  671   1.324   4.878  -0.015 -0.3411  0.2520 -0.1042
   25phy    H1B  672   1.320   4.824  -0.091 -0.2941 -0.8678  0.6740
   25phy    C12  673   1.098   4.784   0.033 -0.1018 -0.5601  0.1462
   25phy    O11  674   1.014   4.691   0.108  0.0671  0.1257  0.4102
   25phy    H1A  675   0.932   4.678   0.065 -1.5213 -2.9668  3.8935
   26phy    C35  676   0.678   0.376   1.924  0.8323  0.0775  0.3761
   26phy    C33  677   0.598   0.262   1.985  0.0804 -0.0710  0.1299
   26phy    C34  678   0.516   0.211   1.867  0.0101 -0.4969  0.3016
   26phy    C32  679   0.681   0.154   2.050 -0.7122  0.3777  0.4470
   26phy    C31  680   0.712   0.166   2.197 -0.0761  0.0577  0.1406
   26phy    C30  681   0.766   0.042   2.263 -0.3382  0.2609  0.3550
   26phy    C28  682   0.819   0.061   2.406  0.2049 -0.0970 -0.2959
   26phy    C29  683   0.807  -0.070   2.483  0.1314  0.5530  0.6180
   26phy    C27  684   0.961   0.129   2.431  0.4017 -0.3537  0.1753
   26phy    C26  685   0.976   0.191   2.569 -0.1350 -0.2077  0.4678
   26phy    C25  686   1.118   0.246   2.592 -0.0886 -0.1060 -0.4774
   26phy    C23  687   1.144   0.262   2.747 -0.9579 -0.3621  0.3291
   26phy    C24  688   1.247   0.165   2.795 -0.1430 -0.2998 -0.2565
   26phy    C22  689   1.215   0.404   2.753 -0.0292  1.0671 -0.7267
   26phy    C21  690   1.169   0.491   2.874 -0.2206 -0.4123 -0.1391
   26phy    C20  691   1.255   0.619   2.878  0.9263 -0.7725  0.1876
   26phy    C18  692   1.228   0.737   2.980  0.5254 -0.6191  0.3849
   26phy    O01  693   1.286   0.715   3.109 -0.1763 -0.2646 -0.1129
   26phy    H01  694   1.284   0.623   3.130 -0.4422  0.2029  2.1512
   26phy    C19  695   1.337   0.826   2.916  0.1490  0.0899  0.4992
   26phy    C13  696   1.077   0.803   2.988 -0.5860  0.0570  0.1097
   26phy     H3  697   1.032   0.801   2.886  1.6789  0.1927 -0.9559
   26phy    O33  698   1.079   0.943   3.019 -0.0516  0.0392  0.6643
   26phy    H1B  699   1.132   0.961   3.094  3.0515 -0.8246 -1.1654
   26phy    C12  700   0.977   0.726   3.080 -0.0391 -0.6000 -0.1758
   26phy    O11  701   0.840   0.744   3.075  0.3567 -0.6567 -0.0499
   26phy    H1A  702   0.810   0.776   3.157  0.1238 -1.0950  0.0393
   27phy    C35  703   0.692   5.032   0.876 -0.0257 -0.0191 -0.0752
   27phy    C33  704   0.580   5.133   0.912 -0.6476  0.0733 -0.1538
   27phy    C34  705   0.456   5.059   0.936 -0.0894  0.2956 -0.4872
   27phy    C32  706   0.623   5.190   1.045  0.3246 -0.2005  0.7020
   27phy    C31  707   0.700   5.322   1.036 -0.0952 -0.0270 -0.2107
   27phy    C30  708   0.705   5.397   1.166 -0.0081  0.2428  0.1173
   27phy    C28  709   0.771   5.536   1.150  0.9191  0.2729  0.0851
   27phy    C29  710   0.700   5.635   1.248 -0.2091  0.7948  0.4915
   27phy    C27  711   0.923   5.543   1.161  0.1938  0.6931  0.3831
   27phy    C26  712   1.003   5.616   1.055 -0.0312 -0.3394  0.0280
   27phy    C25  713   1.151   5.593   1.065  0.0695  0.1769 -0.5224
   27phy    C23  714   1.221   5.691   0.970  0.1373  0.1651  0.3895
   27phy    C24  715   1.272   5.824   1.043  0.2857 -0.2841  0.7280
   27phy    C22  716   1.335   5.626   0.891  0.6143  0.6638  0.7151
   27phy    C21  717   1.364   5.684   0.754  0.6264 -0.6555 -0.1250
   27phy    C20  718   1.505   5.642   0.702  0.2228 -0.5632  0.2424
   27phy    C18  719   1.582   5.729   0.593 -0.4500  0.4324 -0.4296
   27phy    O01  720   1.501   5.739   0.472 -0.0459 -0.2331  0.2649
   27phy    H01  721   1.556   5.728   0.397  0.1438 -1.2326  0.5374
   27phy    C19  722   1.694   5.630   0.557 -0.2505  0.0187 -0.1380
   27phy    C13  723   1.629   5.881   0.622 -0.0320  0.8971  0.0396
   27phy     H3  724   1.650   5.882   0.732  0.7598 -1.2134 -0.0470
   27phy    O33  725   1.761   5.921   0.577 -0.0376 -0.5792 -0.1301
   27phy    H1B  726   1.759   5.955   0.489 -1.3869  0.7937  0.3955
   27phy    C12  727   1.534   6.002   0.634  0.0133 -0.7688  0.1420
   27phy    O11  728   1.495   6.067   0.513  0.3909  0.0186  0.0440
   27phy    H1A  729   1.409   6.045   0.484  0.8913  0.1152 -1.6129
   28phy    C35  730   1.559   2.344   0.957  0.6386  0.2976 -0.2657
   28phy    C33  731   1.595   2.376   1.103  0.4525 -0.4120 -0.1327
   28phy    C34  732   1.468   2.368   1.196 -0.3364  0.4402  0.3752
   28phy    C32  733   1.709   2.286   1.156  0.3779  0.1166  0.5397
   28phy    C31  734   1.856   2.332   1.144  0.1276 -0.4311  0.1466
   28phy    C30  735   1.963   2.235   1.192 -0.5974 -0.1579 -0.3052
   28phy    C28  736   2.107   2.292   1.180 -0.0053  0.3525  0.5449
   28phy    C29  737   2.155   2.368   1.304 -0.1556 -0.0994  0.5144
   28phy    C27  738   2.212   2.177   1.176  0.2105 -0.7495  0.3793
   28phy    C26  739   2.291   2.174   1.038 -0.4445  0.2430 -0.2636
   28phy    C25  740   2.393   2.058   1.024  0.7998  0.0211 -0.4585
   28phy    C23  741   2.457   2.034   0.892  0.2263  0.0061 -0.1840
   28phy    C24  742   2.602   2.008   0.920  0.6427 -0.6140 -0.7976
   28phy    C22  743   2.403   1.908   0.819 -0.1234  0.9816 -0.2642
   28phy    C21  744   2.389   1.930   0.672 -0.1815  0.2924  0.2764
   28phy    C20  745   2.312   1.816   0.603  0.7003  0.4430  0.4432
   28phy    C18  746   2.283   1.818   0.450  0.0784  0.5326 -0.2482
   28phy    O01  747   2.207   1.938   0.410 -0.1890 -0.2947  0.4219
   28phy    H01  748   2.259   2.012   0.436  0.6589 -0.8953  0.4781
   28phy    C19  749   2.188   1.697   0.425  0.0953 -0.3025  0.0428
   28phy    C13  750   2.419   1.807   0.365 -0.8829  0.0719  0.0417
   28phy     H3  751   2.471   1.904   0.386 -0.7704 -0.3431  1.8059
   28phy    O33  752   2.524   1.724   0.414  0.4212 -0.0806  0.1792
   28phy    H1B  753   2.498   1.674   0.489  0.8470  0.1651  0.4934
   28phy    C12  754   2.429   1.830   0.212  0.3653  0.0516 -0.0314
   28phy    O11  755   2.331   1.916   0.167  0.1302 -0.6848  0.2203
   28phy    H1A  756   2.240   1.895   0.161 -0.4539  1.8310 -3.7674
   29phy    C35  757   0.799   3.444   0.564 -0.0789 -0.4442 -0.0247
   29phy    C33  758   0.847   3.519   0.688  0.3475  0.0107  0.2319
   29phy    C34  759   0.934   3.430   0.781 -0.5394  0.1302  0.2587
   29phy    C32  760   0.933   3.639   0.646 -0.2237  0.2723  0.5808
   29phy    C31  761   0.943   3.762   0.735 -0.3889 -0.5956 -0.5274
   29phy    C30  762   1.056   3.856   0.679  0.1176  0.6769 -0.2958
   29phy    C28  763   1.074   3.994   0.739  0.1112  0.4652  0.0203
   29phy    C29  764   1.186   3.999   0.844 -0.3535  0.1593  0.7018
   29phy    C27  765   1.113   4.092   0.626 -0.4003  0.1785  0.0515
   29phy    C26  766   0.991   4.152   0.544 -0.1560  0.3705  0.0551
   29phy    C25  767   1.050   4.241   0.435 -0.2904  0.3463  0.2050
   29phy    C23  768   0.956   4.332   0.348  0.4858 -0.2590 -0.2199
   29phy    C24  769   0.934   4.464   0.417  0.5600  0.6942 -0.2500
   29phy    C22  770   1.006   4.355   0.207 -0.4424  0.4620  0.2368
   29phy    C21  771   0.907   4.306   0.106  0.3164 -0.0744  0.0561
   29phy    C20  772   0.964   4.343  -0.041 -0.6768  0.4738 -0.7056
   29phy    C18  773   0.868   4.367  -0.162 -0.0951  0.1567 -0.2471
   29phy    O01  774   0.780   4.250  -0.176 -0.3210  0.6879 -0.0335
   29phy    H01  775   0.824   4.174  -0.209 -1.2440 -0.3033  0.9286
   29phy    C19  776   0.974   4.364  -0.277  0.6193  0.3783 -0.1110
   29phy    C13  777   0.785   4.506  -0.148 -0.1695  0.7708 -0.6425
   29phy     H3  778   0.732   4.483  -0.052  0.6162 -0.5959 -0.5092
   29phy    O33  779   0.840   4.635  -0.109  0.2162  0.9078  0.3778
   29phy    H1B  780   0.876   4.678  -0.184 -0.7123  0.3349 -0.4173
   29phy    C12  781   0.646   4.524  -0.214  0.4164  0.1154  0.2791
   29phy    O11  782   0.613   4.615  -0.310  0.1671 -0.0959  0.0097
   29phy    H1A  783   0.638   4.697  -0.271 -1.4030 -0.2488  1.4890
   30phy    C35  784   1.224   3.688   1.150 -0.8864 -0.2234  0.3267
   30phy    C33  785   1.076   3.709   1.110  0.0503  0.4080  0.4323
   30phy    C34  786   1.003   3.573   1.110  0.0395  0.5360  0.5507
   30phy    C32  787   1.014   3.828   1.178  0.2682 -0.0108  0.2396
   30phy    C31  788   0.869   3.866   1.145  0.3862 -0.5140  0.0174
   30phy    C30  789   0.845   4.001   1.216 -0.7719 -0.8355  0.4821
   30phy    C28  790   0.696   4.034   1.179  0.3257 -0.2855 -0.0379
   30phy    C29  791   0.601   4.038   1.301 -0.2817  0.1962 -0.3875
   30phy    C27  792   0.696   4.170   1.113  0.8047  0.1668  0.2588
   30phy    C26  793   0.593   4.200   0.999  0.6492  0.2997 -0.0323
   30phy    C25  794   0.620   4.335   0.929 -0.8623 -0.5505 -0.0643
   30phy    C23  795   0.521   4.374   0.820  0.6157  0.0838  0.0134
   30phy    C24  796   0.483   4.524   0.833 -0.1756  0.3723  0.1109
   30phy    C22  797   0.575   4.337   0.679 -0.0135 -0.5655  0.4144
   30phy    C21  798   0.468   4.302   0.578 -0.2205 -0.4358  0.2772
   30phy    C20  799   0.521   4.309   0.433  0.0949 -0.7449  0.4835
   30phy    C18  800   0.423   4.319   0.302  0.2566 -0.9360 -0.6356
   30phy    O01  801   0.337   4.200   0.301 -0.3686 -0.7099 -0.2848
   30phy    H01  802   0.322   4.166   0.387 -0.9342 -0.6762 -0.3705
   30phy    C19  803   0.517   4.301   0.180  0.1637 -1.0153 -0.3299
   30phy    C13  804   0.333   4.456   0.303  0.0134  0.4137  0.3651
   30phy     H3  805   0.266   4.443   0.392 -4.1984 -0.1463 -2.6025
   30phy    O33  806   0.393   4.582   0.335 -0.0784 -0.3669  0.1104
   30phy    H1B  807   0.433   4.619   0.259  0.4439 -0.5427  0.2952
   30phy    C12  808   0.214   4.484   0.203  0.0190  0.2365 -0.5246
   30phy    O11  809   0.111   4.568   0.232  0.4281  0.1166  0.1789
   30phy    H1A  810   0.137   4.658   0.220 -0.1554  0.0072 -2.8397
   31phy    C35  811   1.441   0.063   2.461 -0.2878 -0.2550 -0.1591
   31phy    C33  812   1.456   0.150   2.340 -0.3422  0.1643  0.0356
   31phy    C34  813   1.416   0.074   2.211 -0.0098 -0.4033  0.3213
   31phy    C32  814   1.394   0.292   2.346  0.4605 -0.2669  0.4933
   31phy    C31  815   1.475   0.397   2.427 -0.2491  0.5845 -0.1529
   31phy    C30  816   1.439   0.539   2.410 -0.3002  0.3998  0.6505
   31phy    C28  817   1.541   0.650   2.438 -0.3170 -0.3771  0.0042
   31phy    C29  818   1.657   0.654   2.338  0.0487 -0.0364  0.1827
   31phy    C27  819   1.467   0.790   2.445 -0.2091  0.2086  0.6871
   31phy    C26  820   1.535   0.912   2.518 -0.2989  0.0384  0.7728
   31phy    C25  821   1.449   1.033   2.514  0.1655 -0.5213  0.1645
   31phy    C23  822   1.521   1.164   2.554 -0.0900 -0.3668  0.3257
   31phy    C24  823   1.580   1.243   2.429 -0.2550 -0.3928 -0.0821
   31phy    C22  824   1.420   1.269   2.618  0.1165  0.1522  0.1769
   31phy    C21  825   1.450   1.292   2.763  0.4687 -0.5155  0.1128
   31phy    C20  826   1.357   1.388   2.840  0.1329 -0.1438 -0.2610
   31phy    C18  827   1.346   1.364   2.995  0.7338 -0.0746  0.5778
   31phy    O01  828   1.476   1.379   3.054  1.0938 -0.2511  1.0807
   31phy    H01  829   1.547   1.406   2.998 -0.0848  0.9203  0.0956
   31phy    C19  830   1.267   1.493   3.033 -0.4331  0.1681  0.1702
   31phy    C13  831   1.269   1.223   3.031 -0.0269  0.3431 -0.8925
   31phy     H3  832   1.319   1.140   2.974  3.3069  1.2342  0.4661
   31phy    O33  833   1.130   1.213   2.988  0.1227 -0.2002  0.9698
   31phy    H1B  834   1.111   1.126   2.959 -0.6354 -0.0106  0.8780
   31phy    C12  835   1.295   1.165   3.179  0.1123 -0.5381  0.1872
   31phy    O11  836   1.267   1.029   3.196 -0.2146 -0.4202  0.2853
   31phy    H1A  837   1.346   0.980   3.211  1.2244  1.6612  0.0441
   32phy    C35  838   2.408   1.693   1.963  0.0248  0.0216 -0.2644
   32phy    C33  839   2.277   1.750   1.907  0.3226  0.1406 -0.8261
   32phy    C34  840   2.304   1.878   1.838 -0.4485  0.3173  0.0854
   32phy    C32  841   2.202   1.649   1.819 -0.1897 -0.3953 -0.3979
   32phy    C31  842   2.089   1.569   1.888 -0.4402  0.1996 -0.0000
   32phy    C30  843   2.067   1.440   1.804  0.0392 -0.1401  0.0363
   32phy    C28  844   1.968   1.334   1.853 -0.0463  0.3801  0.0765
   32phy    C29  845   1.925   1.231   1.748 -0.4436 -0.1325  0.4112
   32phy    C27  846   2.022   1.248   1.971 -0.0370 -0.9288  0.1696
   32phy    C26  847   1.941   1.225   2.105  0.0309  0.1154  0.4820
   32phy    C25  848   2.030   1.167   2.216  0.2772  0.7099 -0.2804
   32phy    C23  849   1.967   1.112   2.346 -0.2201 -0.1290  0.2583
   32phy    C24  850   1.931   0.965   2.328  0.0423 -0.1237 -0.5112
   32phy    C22  851   2.057   1.145   2.468 -0.1086  0.2048  0.6142
   32phy    C21  852   1.991   1.202   2.593 -0.1602  0.9789 -0.0648
   32phy    C20  853   2.088   1.232   2.705 -0.2194 -0.5340  0.3660
   32phy    C18  854   2.032   1.246   2.852  0.6905 -0.0961 -0.3022
   32phy    O01  855   1.954   1.129   2.892 -0.1962 -0.8150 -0.2000
   32phy    H01  856   1.951   1.121   2.985  1.6693  1.6606  0.1644
   32phy    C19  857   2.163   1.240   2.931 -0.1449  0.0262  0.9416
   32phy    C13  858   1.952   1.387   2.890 -0.0790  0.3369 -0.8835
   32phy     H3  859   2.011   1.475   2.854 -0.5389  0.5356 -1.1652
   32phy    O33  860   1.945   1.411   3.029 -0.2641 -0.2669 -0.1661
   32phy    H1B  861   1.936   1.327   3.072  0.3923  0.4327  1.3951
   32phy    C12  862   1.808   1.417   2.839  0.7165 -0.4565 -0.3230
   32phy    O11  863   1.699   1.371   2.913 -0.4748 -0.4488 -0.5708
   32phy    H1A  864   1.700   1.277   2.905  1.0667 -0.5008 -0.1367
   33phy    C35  865   1.046   0.665   2.045  0.2056 -0.0349  0.0462
   33phy    C33  866   1.128   0.780   2.102 -0.0487  0.0268  0.1088
   33phy    C34  867   1.184   0.870   1.994  0.8204 -0.0228 -0.6846
   33phy    C32  868   1.051   0.876   2.190 -0.2921 -0.6687  0.3626
   33phy    C31  869   1.073   0.853   2.343 -0.5085 -0.0306 -0.7543
   33phy    C30  870   1.024   0.969   2.434 -0.1629  0.4424  0.5394
   33phy    C28  871   1.006   0.959   2.583  0.3095  0.3940  0.2726
   33phy    C29  872   1.091   1.050   2.665  0.5025  0.0070  0.3657
   33phy    C27  873   0.853   0.982   2.606  0.1144 -0.2703 -0.4183
   33phy    C26  874   0.785   0.910   2.722 -0.0625  0.1113  0.2024
   33phy    C25  875   0.637   0.950   2.705  0.0335 -0.8746 -0.1168
   33phy    C23  876   0.516   0.907   2.792 -0.4287  0.9242 -0.4345
   33phy    C24  877   0.403   1.003   2.759 -0.6789  0.7038 -0.1579
   33phy    C22  878   0.486   0.760   2.765 -0.0386 -0.2669  0.0196
   33phy    C21  879   0.478   0.682   2.897  0.0721  0.3544  0.0321
   33phy    C20  880   0.460   0.528   2.877  0.0194 -0.1326 -0.0103
   33phy    C18  881   0.537   0.442   2.990 -0.1986 -0.6726  0.4098
   33phy    O01  882   0.543   0.502   3.119  0.1769  0.0858  0.1004
   33phy    H01  883   0.617   0.475   3.170  0.6624  0.7827 -0.2035
   33phy    C19  884   0.437   0.327   3.006  1.0640 -0.6425 -0.3753
   33phy    C13  885   0.690   0.413   2.940 -0.2458 -1.6634 -0.8242
   33phy     H3  886   0.734   0.509   2.903 -1.6668 -0.8779 -0.5460
   33phy    O33  887   0.698   0.335   2.822  0.5690  0.4572  0.3413
   33phy    H1B  888   0.688   0.390   2.747  0.5377  1.9044  1.3582
   33phy    C12  889   0.790   0.359   3.053  0.0705  0.1451 -0.1153
   33phy    O11  890   0.767   0.382   3.189  0.8118 -0.4537  0.0337
   33phy    H1A  891   0.834   0.439   3.223 -0.6736  2.2294 -1.2125
   34phy    C35  892   4.164   3.284   0.554 -0.6480 -0.1123 -0.2732
   34phy    C33  893   4.197   3.214   0.681 -0.1008  0.6034 -0.0409
   34phy    C34  894   4.313   3.276   0.763  0.4201  0.3548  0.2248
   34phy    C32  895   4.071   3.202   0.766 -0.3368  0.0337  0.3623
   34phy    C31  896   4.038   3.060   0.807  0.1527 -0.2071  0.3279
   34phy    C30  897   3.923   3.043   0.904 -0.4401  0.2426  0.9204
   34phy    C28  898   3.886   2.896   0.933  0.0769 -0.5189  0.3098
   34phy    C29  899   3.942   2.848   1.067 -0.0706 -0.1504 -0.2887
   34phy    C27  900   3.733   2.883   0.927 -0.2940 -0.0779  0.1781
   34phy    C26  901   3.668   2.819   0.806  0.6446 -0.1350  0.2236
   34phy    C25  902   3.516   2.801   0.826  0.3614  0.3429 -0.2583
   34phy    C23  903   3.420   2.793   0.704 -0.2830  0.4189  0.3614
   34phy    C24  904   3.341   2.661   0.699 -0.0449 -0.1230 -0.0417
   34phy    C22  905   3.329   2.913   0.684 -0.2516  0.0982  0.6341
   34phy    C21  906   3.376   3.044   0.618 -0.1589  0.0860  0.0510
   34phy    C20  907   3.300   3.164   0.672  0.7962  0.4935  0.0681
   34phy    C18  908   3.322   3.305   0.598 -0.2157  0.8607 -0.2715
   34phy    O01  909   3.463   3.336   0.604 -0.3913 -0.2111  0.5015
   34phy    H01  910   3.524   3.282   0.556 -1.3549 -2.1996  1.4000
   34phy    C19  911   3.254   3.402   0.697 -0.2850 -0.1489 -0.5663
   34phy    C13  912   3.266   3.311   0.447 -0.9977 -0.5264 -0.1693
   34phy     H3  913   3.337   3.241   0.396 -0.0659  0.8740 -0.8670
   34phy    O33  914   3.146   3.240   0.420  0.1173  0.3740 -0.5220
   34phy    H1B  915   3.151   3.199   0.336 -0.8134 -0.4834 -0.1769
   34phy    C12  916   3.303   3.408   0.335 -0.6908 -0.8873 -0.1523
   34phy    O11  917   3.427   3.476   0.353 -0.4609 -1.2817  0.6108
   34phy    H1A  918   3.426   3.539   0.423  1.8606  0.1388 -0.5174
   35phy    C35  919   1.539   1.372   1.793 -0.6034 -0.2657  0.3864
   35phy    C33  920   1.521   1.524   1.788 -0.4764  0.1614 -0.3098
   35phy    C34  921   1.656   1.589   1.760  0.0820  0.0707  0.5066
   35phy    C32  922   1.411   1.561   1.681  0.0332  0.2662  0.6941
   35phy    C31  923   1.264   1.540   1.733 -0.1071  0.5400 -0.3966
   35phy    C30  924   1.165   1.619   1.644  0.0193 -0.4925 -0.2169
   35phy    C28  925   1.012   1.584   1.642 -0.2475 -0.0328  0.3085
   35phy    C29  926   0.928   1.646   1.755 -0.2426 -0.6726 -0.0268
   35phy    C27  927   0.939   1.639   1.515  0.4721 -0.0636 -0.2387
   35phy    C26  928   0.978   1.571   1.379  0.7261  0.3180 -0.0220
   35phy    C25  929   0.937   1.650   1.252  0.6512  0.5482  0.3346
   35phy    C23  930   0.946   1.596   1.109 -0.2756 -0.3691 -0.2656
   35phy    C24  931   0.827   1.648   1.027 -0.3120 -0.4085  0.0460
   35phy    C22  932   1.089   1.625   1.049  0.1857 -0.0168  0.3612
   35phy    C21  933   1.152   1.507   0.974  0.2609 -0.1688 -0.2400
   35phy    C20  934   1.300   1.525   0.947  0.4865  0.0690  0.4752
   35phy    C18  935   1.381   1.409   0.871 -0.3188 -0.0709 -0.1796
   35phy    O01  936   1.353   1.285   0.935  0.0200 -0.1710  0.3349
   35phy    H01  937   1.391   1.287   1.021 -1.3499 -3.0466  1.1503
   35phy    C19  938   1.534   1.433   0.893  0.7022  0.6066 -0.5677
   35phy    C13  939   1.337   1.395   0.714  0.2320 -0.6381 -0.2612
   35phy     H3  940   1.226   1.385   0.722  0.1288  0.8163  0.5413
   35phy    O33  941   1.347   1.514   0.624  0.2140  0.0394 -0.6916
   35phy    H1B  942   1.257   1.531   0.605 -0.7190  0.0157  2.9694
   35phy    C12  943   1.355   1.277   0.621  0.2844  0.2129  0.1107
   35phy    O11  944   1.327   1.152   0.680  0.2198 -0.2537  0.2778
   35phy    H1A  945   1.346   1.160   0.771  2.2101  0.9234 -0.1927
   36phy    C35  946   2.313   1.791   2.901 -0.6968  0.2981 -0.2085
   36phy    C33  947   2.372   1.662   2.846 -0.2203 -0.1873  0.3349
   36phy    C34  948   2.404   1.561   2.955 -0.1615 -0.1517  0.0252
   36phy    C32  949   2.273   1.586   2.755 -0.4778 -0.6200  0.1516
   36phy    C31  950   2.275   1.630   2.604  0.0678 -0.2348 -0.2907
   36phy    C30  951   2.171   1.541   2.527 -0.4989 -0.6632 -0.3089
   36phy    C28  952   2.162   1.558   2.370 -0.3585  0.2350 -0.0601
   36phy    C29  953   2.251   1.461   2.290 -0.0789 -0.1007  0.2824
   36phy    C27  954   2.021   1.514   2.327  1.3066 -0.1592  0.0057
   36phy    C26  955   1.915   1.630   2.335 -0.3737 -0.0749  0.5988
   36phy    C25  956   1.786   1.572   2.280  0.4867 -0.7258  0.2396
   36phy    C23  957   1.655   1.659   2.291  0.4107  0.2267 -1.3931
   36phy    C24  958   1.553   1.598   2.196  0.3653  0.7782  0.6979
   36phy    C22  959   1.592   1.658   2.435 -0.5270  0.7577  0.3220
   36phy    C21  960   1.616   1.776   2.515  0.2061 -0.4339  0.2435
   36phy    C20  961   1.563   1.758   2.661 -0.1951  0.2556  0.2096
   36phy    C18  962   1.608   1.866   2.764  0.0191  0.0140  0.3345
   36phy    O01  963   1.583   1.998   2.714 -0.4418  0.1987  0.2397
   36phy    H01  964   1.608   2.065   2.774 -0.2090  0.8116 -0.5231
   36phy    C19  965   1.515   1.850   2.885  0.0800 -0.3764  0.7398
   36phy    C13  966   1.764   1.846   2.823  0.2671 -0.2474  0.0666
   36phy     H3  967   1.789   1.738   2.840  0.5951 -0.1187  0.4105
   36phy    O33  968   1.783   1.897   2.958  0.2501 -0.1376  0.4669
   36phy    H1B  969   1.864   1.943   2.957  0.8409 -1.0126  2.3973
   36phy    C12  970   1.879   1.900   2.734  0.0632 -0.3825  0.6693
   36phy    O11  971   1.861   2.035   2.697  0.4102 -0.0505  0.2874
   36phy    H1A  972   1.776   2.044   2.658  0.8515 -1.5160 -1.1572
   37phy    C35  973   1.932   1.352   1.243 -0.0800 -0.0986  0.0325
   37phy    C33  974   1.822   1.385   1.343 -0.2547 -0.1133 -0.2480
   37phy    C34  975   1.863   1.512   1.424 -0.2359 -0.3871 -0.3659
   37phy    C32  976   1.678   1.390   1.288  0.6118 -1.1572  0.0771
   37phy    C31  977   1.592   1.263   1.311  0.3635 -0.4327  0.4717
   37phy    C30  978   1.446   1.284   1.286 -0.0920  0.4073 -0.1142
   37phy    C28  979   1.352   1.163   1.317 -0.4485 -0.0297 -0.1238
   37phy    C29  980   1.309   1.146   1.462 -0.1951 -0.5247  0.4964
   37phy    C27  981   1.224   1.172   1.241 -0.0477  0.2564  0.3546
   37phy    C26  982   1.190   1.070   1.132 -0.1246  0.3482 -0.2980
   37phy    C25  983   1.047   1.086   1.086  0.3743 -0.1754  0.0917
   37phy    C23  984   1.006   0.959   1.004 -0.5619 -0.2955  0.2798
   37phy    C24  985   0.892   0.878   1.075 -0.3327 -0.5363  0.4369
   37phy    C22  986   0.964   0.997   0.860 -0.1849  1.0060 -0.2009
   37phy    C21  987   1.041   0.922   0.752  0.2725  0.1053 -0.0546
   37phy    C20  988   1.009   0.979   0.618 -0.3681  0.3559 -0.2949
   37phy    C18  989   1.101   0.937   0.488 -0.2869  0.1872 -0.0426
   37phy    O01  990   1.242   0.973   0.511  0.1485 -0.1521 -0.4924
   37phy    H01  991   1.272   1.037   0.572  0.5921 -2.2593  1.6725
   37phy    C19  992   1.045   1.029   0.376  0.4681  0.2690 -0.1456
   37phy    C13  993   1.085   0.778   0.458 -0.4782 -0.6141  0.1822
   37phy     H3  994   1.128   0.730   0.550 -2.3425 -0.4854  1.1678
   37phy    O33  995   0.952   0.718   0.471 -0.4784  0.3690 -0.1235
   37phy    H1B  996   0.880   0.776   0.482 -1.6716 -1.3674  1.9390
   37phy    C12  997   1.176   0.694   0.364 -0.5349  0.6142 -0.1558
   37phy    O11  998   1.307   0.731   0.358 -0.4417 -0.3015  0.5412
   37phy    H1A  999   1.353   0.694   0.431  0.1488 -0.8293 -0.0912
   38phy    C35 1000   0.731   1.280   1.733 -0.0100  0.4381  0.1662
   38phy    C33 1001   0.821   1.174   1.794 -0.1123 -0.1918  0.2158
   38phy    C34 1002   0.855   1.065   1.692  0.3747 -0.0231  0.1001
   38phy    C32 1003   0.951   1.230   1.848  0.1230 -0.4636 -0.1692
   38phy    C31 1004   1.003   1.200   1.988  0.0545 -0.1562 -0.7912
   38phy    C30 1005   1.124   1.291   2.010  0.0788 -0.6167 -0.3830
   38phy    C28 1006   1.175   1.284   2.153  0.2550  0.2490 -0.1146
   38phy    C29 1007   1.326   1.288   2.151 -0.1619  0.2024 -0.3361
   38phy    C27 1008   1.121   1.405   2.233 -0.0650 -0.4467  0.6745
   38phy    C26 1009   1.150   1.415   2.386  0.2671  0.3632  0.4138
   38phy    C25 1010   1.059   1.517   2.452  0.2616 -0.4655 -0.2866
   38phy    C23 1011   1.101   1.550   2.594  0.2008  0.0119 -0.5108
   38phy    C24 1012   1.167   1.689   2.588 -0.1866 -0.4349 -0.1369
   38phy    C22 1013   0.985   1.571   2.690 -0.8080 -0.0192 -0.2316
   38phy    C21 1014   0.944   1.451   2.773 -0.0211 -0.1068 -0.8665
   38phy    C20 1015   0.832   1.480   2.877  0.5088 -0.3430  0.5580
   38phy    C18 1016   0.809   1.381   2.999  0.0584 -0.3722 -0.4262
   38phy    O01 1017   0.936   1.385   3.070 -0.2897  0.2448 -0.1359
   38phy    H01 1018   0.993   1.322   3.031  0.9687  2.7693 -2.6664
   38phy    C19 1019   0.701   1.454   3.085  0.7383 -0.1759  0.2692
   38phy    C13 1020   0.768   1.231   2.956 -0.7254 -0.1747 -0.1224
   38phy     H3 1021   0.828   1.199   2.867 -0.8456 -1.5343  0.2604
   38phy    O33 1022   0.639   1.229   2.900  0.1908  0.6046 -0.2643
   38phy    H1B 1023   0.620   1.288   2.830 -1.6440 -2.0808 -2.2383
   38phy    C12 1024   0.774   1.117   3.056  0.3391  0.2675  0.2935
   38phy    O11 1025   0.885   1.117   3.142 -0.3503 -0.9928  0.2345
   38phy    H1A 1026   0.931   1.035   3.136  2.0508  0.3634 -2.5046
   39phy    C35 1027   0.878   2.454   1.421 -0.0728 -0.0130  0.3590
   39phy    C33 1028   0.876   2.602   1.418 -0.2120 -0.2860 -0.4410
   39phy    C34 1029   0.855   2.643   1.279 -0.2047 -0.6536  0.7713
   39phy    C32 1030   0.765   2.664   1.516 -0.1748  0.4734 -0.0960
   39phy    C31 1031   0.806   2.795   1.592 -0.1311  0.2328  0.1036
   39phy    C30 1032   0.700   2.864   1.675 -0.4700 -0.5212 -0.4539
   39phy    C28 1033   0.749   2.983   1.763  0.3085  0.5597 -0.6746
   39phy    C29 1034   0.782   3.106   1.675  0.6470  0.0480  0.7154
   39phy    C27 1035   0.636   3.035   1.854 -0.1698 -0.4351  0.5086
   39phy    C26 1036   0.654   3.006   2.000 -0.4183  0.3463 -0.0062
   39phy    C25 1037   0.548   3.088   2.080  0.2365 -0.3198 -0.1206
   39phy    C23 1038   0.544   3.063   2.231 -0.2722  0.2381 -0.1956
   39phy    C24 1039   0.641   3.149   2.301 -0.3302  0.4522 -0.1877
   39phy    C22 1040   0.406   3.096   2.280 -0.2405  0.2559 -0.3952
   39phy    C21 1041   0.349   3.046   2.418 -0.1022 -0.2661  0.3069
   39phy    C20 1042   0.198   3.062   2.415 -0.5465 -0.3045  0.3083
   39phy    C18 1043   0.109   3.046   2.545 -0.6667  0.1644 -0.2077
   39phy    O01 1044   0.161   3.126   2.658 -0.0336  0.1024 -0.2029
   39phy    H01 1045   0.179   3.217   2.641 -2.6834  1.4857  3.1629
   39phy    C19 1046  -0.020   3.114   2.505 -0.1561  0.3307  0.1395
   39phy    C13 1047   0.086   2.887   2.598  0.2900  0.3496 -0.4865
   39phy     H3 1048   0.075   2.816   2.512 -0.3694 -1.3453  0.9363
   39phy    O33 1049  -0.034   2.861   2.669  0.1975  0.2056 -0.0380
   39phy    H1B 1050  -0.017   2.796   2.734 -0.2578  0.1273  0.0105
   39phy    C12 1051   0.201   2.819   2.680  0.2220 -0.0671 -0.2493
   39phy    O11 1052   0.236   2.890   2.794 -0.6265  0.1684  0.0988
   39phy    H1A 1053   0.230   2.975   2.755 -0.8691  0.4600  0.7610
   40phy    C35 1054   0.655   4.759   1.984 -0.3206 -1.1721  0.0762
   40phy    C33 1055   0.785   4.688   1.946 -0.0900  0.7249  0.0752
   40phy    C34 1056   0.785   4.534   1.965 -0.1497  0.0412  0.3520
   40phy    C32 1057   0.825   4.735   1.809 -0.1045 -0.2926  0.8653
   40phy    C31 1058   0.972   4.746   1.783  0.2802  0.5272 -0.1894
   40phy    C30 1059   1.001   4.775   1.638  0.7637 -0.0896 -0.3413
   40phy    C28 1060   1.149   4.760   1.600 -0.1381  0.0076  0.7267
   40phy    C29 1061   1.173   4.690   1.465  0.7601 -0.0993  0.6963
   40phy    C27 1062   1.222   4.896   1.621  0.7647  0.7230 -0.6675
   40phy    C26 1063   1.360   4.872   1.678 -0.0369  0.5608 -0.3563
   40phy    C25 1064   1.441   5.006   1.698 -0.0809 -0.0270 -0.0707
   40phy    C23 1065   1.585   4.997   1.756  0.1560  0.3548 -0.6283
   40phy    C24 1066   1.692   5.088   1.686  0.6204  0.2212  0.0996
   40phy    C22 1067   1.582   5.011   1.912  0.0352 -0.3750  0.0031
   40phy    C21 1068   1.670   4.909   1.990 -0.0465  0.5180 -0.5894
   40phy    C20 1069   1.656   4.920   2.148 -0.3033  0.2742 -0.0423
   40phy    C18 1070   1.735   4.819   2.241 -0.5987 -0.2576 -0.1889
   40phy    O01 1071   1.877   4.831   2.205  0.0255  0.3622 -0.2501
   40phy    H01 1072   1.924   4.789   2.275  0.7143 -1.8716 -1.9485
   40phy    C19 1073   1.717   4.893   2.373  0.3846 -0.1051  0.5293
   40phy    C13 1074   1.696   4.659   2.246 -0.2087 -0.5029  0.3052
   40phy     H3 1075   1.584   4.651   2.248 -0.2335 -0.1899  0.3068
   40phy    O33 1076   1.730   4.604   2.371 -0.3270  0.3762 -0.4928
   40phy    H1B 1077   1.730   4.510   2.370 -0.2859  0.3432  0.9891
   40phy    C12 1078   1.746   4.576   2.123 -0.1332  0.5171  0.2589
   40phy    O11 1079   1.884   4.573   2.099  0.3051  0.0631  0.1431
   40phy    H1A 1080   1.913   4.661   2.089  0.2497 -0.0537 -1.1750
   41phy    C35 1081   0.537   2.036   1.795 -0.0299 -0.1612 -0.1928
   41phy    C33 1082   0.646   1.968   1.713 -0.2725  0.2772 -0.1757
   41phy    C34 1083   0.596   1.910   1.583 -0.1362  0.0791 -0.3410
   41phy    C32 1084   0.757   2.064   1.682 -0.1048  0.0172  0.5883
   41phy    C31 1085   0.888   2.044   1.767 -0.6993 -0.0883  0.9411
   41phy    C30 1086   0.995   2.141   1.713 -0.6875  0.1788 -0.3290
   41phy    C28 1087   1.131   2.135   1.785  0.4588 -0.5311 -0.4208
   41phy    C29 1088   1.234   2.045   1.725  0.0339  0.2187 -0.5395
   41phy    C27 1089   1.199   2.274   1.815 -1.0023  0.0871 -0.3678
   41phy    C26 1090   1.255   2.291   1.963 -0.2142 -0.0714 -0.0449
   41phy    C25 1091   1.269   2.429   2.019 -0.4305 -0.2028  0.2858
   41phy    C23 1092   1.323   2.426   2.159 -0.1440  0.2505  0.0673
   41phy    C24 1093   1.453   2.512   2.174 -0.5637  0.3926 -0.0996
   41phy    C22 1094   1.218   2.445   2.267 -0.1344 -0.4588 -0.0137
   41phy    C21 1095   1.226   2.346   2.389 -0.1768  0.4152  0.1472
   41phy    C20 1096   1.116   2.390   2.489 -0.2576  0.7110 -0.2908
   41phy    C18 1097   1.129   2.358   2.647  0.3938 -0.9406  0.2526
   41phy    O01 1098   1.246   2.426   2.700 -0.3561  0.4279 -0.1414
   41phy    H01 1099   1.276   2.370   2.769  0.6067  2.0110  0.7801
   41phy    C19 1100   1.012   2.446   2.700  0.6751  0.4303 -0.0987
   41phy    C13 1101   1.118   2.200   2.694  0.5056 -0.3031 -0.3551
   41phy     H3 1102   1.024   2.160   2.648 -0.2331  2.3559 -1.3487
   41phy    O33 1103   1.089   2.189   2.839 -0.0989 -0.0202 -0.1370
   41phy    H1B 1104   1.148   2.238   2.892  1.2964 -1.2861 -0.4461
   41phy    C12 1105   1.236   2.109   2.651 -1.1698 -0.1467  0.4246
   41phy    O11 1106   1.340   2.107   2.744  0.4787  0.3286 -0.2797
   41phy    H1A 1107   1.410   2.048   2.723  0.2493 -0.9218  2.2276
   42phy    C35 1108   0.567   0.619   1.673  0.4571  0.2509  0.2742
   42phy    C33 1109   0.517   0.758   1.641  0.2621 -0.9181  0.0774
   42phy    C34 1110   0.564   0.862   1.752 -0.2978  0.2908  0.6864
   42phy    C32 1111   0.565   0.794   1.505  0.0951 -0.5367  0.7268
   42phy    C31 1112   0.468   0.798   1.388 -0.2521 -0.8413  0.6490
   42phy    C30 1113   0.523   0.885   1.272  0.3038 -0.5358  0.8841
   42phy    C28 1114   0.431   0.904   1.153 -0.7389 -0.6253  0.1962
   42phy    C29 1115   0.332   1.019   1.169 -0.4143  0.5469  0.5313
   42phy    C27 1116   0.517   0.933   1.024  0.5100  0.1181  0.3314
   42phy    C26 1117   0.526   0.818   0.928  0.4214 -0.6093  0.0830
   42phy    C25 1118   0.607   0.850   0.804 -0.4363  0.1086 -0.3303
   42phy    C23 1119   0.606   0.736   0.698  0.5000 -0.2830 -0.5094
   42phy    C24 1120   0.572   0.796   0.562  0.8802 -0.5976  0.1247
   42phy    C22 1121   0.739   0.654   0.697  0.4443 -0.4776  0.5133
   42phy    C21 1122   0.728   0.505   0.659  0.0450 -0.1246 -0.4354
   42phy    C20 1123   0.855   0.424   0.688  0.2206  0.1166  0.5293
   42phy    C18 1124   0.862   0.272   0.646 -0.4959  0.0799 -0.0186
   42phy    O01 1125   0.742   0.207   0.686 -0.8338  0.3394  0.2270
   42phy    H01 1126   0.737   0.227   0.778  1.5863  1.6679  0.1768
   42phy    C19 1127   0.988   0.239   0.729  1.4161  0.3007 -0.0982
   42phy    C13 1128   0.897   0.248   0.487  0.5568 -0.2015 -0.4854
   42phy     H3 1129   0.802   0.280   0.438 -0.7989  0.2776  2.2805
   42phy    O33 1130   0.985   0.346   0.425  0.3402  0.0433 -0.5375
   42phy    H1B 1131   0.930   0.402   0.373  0.8371  0.9938 -0.0755
   42phy    C12 1132   0.873   0.112   0.411 -0.1796  0.0178 -0.0839
   42phy    O11 1133   0.771   0.029   0.464 -0.4712  0.2859 -0.3979
   42phy    H1A 1134   0.737   0.061   0.545 -1.0723 -0.0871 -0.5012
   43phy    C35 1135   0.907   0.561   2.586  0.2474  0.2562 -0.4353
   43phy    C33 1136   0.797   0.561   2.481 -0.0724 -0.4929 -0.1352
   43phy    C34 1137   0.865   0.530   2.344  0.5251  0.2561  0.6177
   43phy    C32 1138   0.686   0.457   2.517 -0.3978 -0.5298 -0.1792
   43phy    C31 1139   0.547   0.496   2.462 -0.4482 -0.0010 -0.2024
   43phy    C30 1140   0.446   0.385   2.476  0.7516  0.4360  0.2024
   43phy    C28 1141   0.295   0.412   2.455 -0.2975  0.7723  0.5652
   43phy    C29 1142   0.229   0.334   2.343  0.0706  0.1322  0.6907
   43phy    C27 1143   0.233   0.365   2.591 -0.3546 -0.0084  0.4557
   43phy    C26 1144   0.109   0.448   2.627  0.4908 -0.3456  0.0405
   43phy    C25 1145   0.056   0.416   2.766  0.1574 -0.1133 -0.4164
   43phy    C23 1146   0.006   0.529   2.867 -0.0516  0.7413 -0.1820
   43phy    C24 1147  -0.147   0.528   2.877  0.1085 -0.5591  0.5096
   43phy    C22 1148   0.073   0.514   2.999  0.0011 -0.2061 -1.1822
   43phy    C21 1149   0.097   0.640   3.080  0.3068 -0.5276 -0.4498
   43phy    C20 1150   0.168   0.614   3.214 -0.2143  0.6185 -0.4799
   43phy    C18 1151   0.221   0.735   3.304 -0.5526  0.1592  0.4313
   43phy    O01 1152   0.109   0.823   3.312  0.1822 -0.1251 -0.0033
   43phy    H01 1153   0.036   0.772   3.340  0.9149 -0.5030  1.3067
   43phy    C19 1154   0.244   0.661   3.436 -0.3128 -0.3136 -0.1546
   43phy    C13 1155   0.350   0.813   3.246  0.0563 -0.1305 -0.6807
   43phy     H3 1156   0.344   0.824   3.134 -0.8102  2.1182 -0.4622
   43phy    O33 1157   0.479   0.742   3.261  0.6470 -0.5053 -1.0518
   43phy    H1B 1158   0.474   0.660   3.216  0.9255 -0.8216 -0.5256
   43phy    C12 1159   0.374   0.962   3.293  0.2009  0.5497  0.3814
   43phy    O11 1160   0.474   1.033   3.238 -0.2714 -0.4067  0.6423
   43phy    H1A 1161   0.556   1.009   3.277 -0.1602 -1.6518 -0.3079
   44phy    C35 1162   1.983   2.056   1.583 -0.2114  0.4222 -0.0029
   44phy    C33 1163   1.905   1.936   1.540  0.4870  0.1987 -0.1254
   44phy    C34 1164   1.905   1.836   1.652  0.4311  0.4715  0.2814
   44phy    C32 1165   1.757   1.959   1.504  0.5763  0.0364  0.2403
   44phy    C31 1166   1.697   1.891   1.384  0.2174  0.7060 -0.6022
   44phy    C30 1167   1.543   1.904   1.368  0.1630  0.0544 -0.2289
   44phy    C28 1168   1.484   1.841   1.241  0.1828  0.5995  0.3676
   44phy    C29 1169   1.366   1.755   1.282  0.0823  0.5102  0.2673
   44phy    C27 1170   1.443   1.953   1.139 -0.4470 -0.3085 -0.1225
   44phy    C26 1171   1.406   1.901   1.001 -0.4177 -0.3289  0.5111
   44phy    C25 1172   1.354   2.020   0.910 -0.2416  0.1443 -0.2598
   44phy    C23 1173   1.302   2.006   0.766 -0.3615  0.9685  0.2730
   44phy    C24 1174   1.245   2.136   0.733  0.4136  0.0081 -0.1217
   44phy    C22 1175   1.405   1.966   0.662  0.3571  0.6573  0.3299
   44phy    C21 1176   1.407   1.823   0.618  0.1674  0.6252  0.3163
   44phy    C20 1177   1.545   1.805   0.542 -0.2259 -0.3259  0.8634
   44phy    C18 1178   1.586   1.665   0.486 -0.0495 -0.0107 -0.3666
   44phy    O01 1179   1.576   1.566   0.592 -0.3969 -0.4210  0.0031
   44phy    H01 1180   1.486   1.548   0.613  0.3483 -1.6407  2.5171
   44phy    C19 1181   1.730   1.687   0.452  0.0063  0.2706  0.3553
   44phy    C13 1182   1.502   1.624   0.354 -0.7427 -0.1984 -0.5844
   44phy     H3 1183   1.400   1.607   0.399 -0.1231 -0.3115  0.8064
   44phy    O33 1184   1.461   1.720   0.258  0.2813  0.7350 -0.0868
   44phy    H1B 1185   1.535   1.733   0.202  0.4319 -0.3566 -0.1506
   44phy    C12 1186   1.504   1.473   0.301 -0.4808 -0.1170  0.2523
   44phy    O11 1187   1.599   1.443   0.205 -0.1329 -0.4265  0.0033
   44phy    H1A 1188   1.559   1.417   0.124 -1.8337 -0.8889  0.9398
   45phy    C35 1189   1.822   2.552   1.533 -0.2316  0.1752 -0.0264
   45phy    C33 1190   1.695   2.473   1.513 -0.2411  0.3902  0.2655
   45phy    C34 1191   1.728   2.324   1.523  0.2898  0.1230  0.5230
   45phy    C32 1192   1.594   2.506   1.624  0.2942 -0.1346  0.1228
   45phy    C31 1193   1.503   2.638   1.613  0.0840 -0.3466  0.1749
   45phy    C30 1194   1.376   2.640   1.700 -0.2742 -0.4394 -0.1653
   45phy    C28 1195   1.297   2.775   1.710 -0.4408  0.5940  0.1055
   45phy    C29 1196   1.219   2.825   1.585 -0.5211 -0.5300 -0.0979
   45phy    C27 1197   1.197   2.762   1.820  0.5550 -0.3552  0.2793
   45phy    C26 1198   1.194   2.881   1.912  0.0509 -0.2256 -0.5412
   45phy    C25 1199   1.088   2.878   2.018  0.7022  0.2628 -0.5611
   45phy    C23 1200   1.112   3.001   2.105 -0.3376  0.3261  0.1418
   45phy    C24 1201   1.039   3.117   2.046  0.1796  0.5531 -0.5089
   45phy    C22 1202   1.066   2.985   2.247 -0.7797 -0.3125 -0.2252
   45phy    C21 1203   1.176   2.993   2.354 -0.0123  0.3621  0.3304
   45phy    C20 1204   1.114   2.974   2.485 -0.2988  0.3465 -0.0003
   45phy    C18 1205   1.187   2.926   2.614 -0.1341 -0.3750  0.6165
   45phy    O01 1206   1.291   3.021   2.646  0.4968 -0.1868 -0.3186
   45phy    H01 1207   1.251   3.096   2.686  2.8730  1.0705 -0.1035
   45phy    C19 1208   1.079   2.931   2.726  0.0465  0.0025  0.2412
   45phy    C13 1209   1.247   2.771   2.596 -0.1332 -0.4941 -0.5434
   45phy     H3 1210   1.178   2.709   2.533 -1.5933 -1.1906  1.5858
   45phy    O33 1211   1.252   2.692   2.712  0.0379 -0.0293 -0.1054
   45phy    H1B 1212   1.264   2.604   2.682 -0.6979  0.3181 -1.5109
   45phy    C12 1213   1.391   2.759   2.525 -0.3705  0.7448 -0.3853
   45phy    O11 1214   1.503   2.818   2.598 -0.0640 -0.6181  0.2474
   45phy    H1A 1215   1.476   2.905   2.618  1.2414 -0.0543 -0.3224
   46phy    C35 1216   1.785   2.790   2.262  0.2035  0.4079  0.5594
   46phy    C33 1217   1.731   2.846   2.131 -0.7543 -0.0858  0.2434
   46phy    C34 1218   1.713   2.744   2.012  0.2711  0.0439 -0.3056
   46phy    C32 1219   1.604   2.927   2.161  0.4453  0.1928 -0.0463
   46phy    C31 1220   1.600   3.064   2.087 -0.1839 -0.0242 -0.1862
   46phy    C30 1221   1.511   3.168   2.155 -0.2516 -0.1170  0.1592
   46phy    C28 1222   1.507   3.306   2.083  0.5562  0.0883  0.3818
   46phy    C29 1223   1.437   3.318   1.951  0.1396  0.0907  0.4932
   46phy    C27 1224   1.449   3.407   2.185  0.0810  0.7391 -0.1629
   46phy    C26 1225   1.492   3.551   2.182 -0.2234 -0.2706 -0.6103
   46phy    C25 1226   1.411   3.638   2.281  0.5340 -0.2506 -0.2138
   46phy    C23 1227   1.455   3.782   2.311 -0.3175  1.0155  0.4569
   46phy    C24 1228   1.411   3.885   2.204  0.5671  0.3231 -0.4499
   46phy    C22 1229   1.406   3.828   2.454 -0.0535 -0.6760  0.4710
   46phy    C21 1230   1.517   3.812   2.567  0.0946 -0.2426  0.2086
   46phy    C20 1231   1.465   3.861   2.702  0.4761  0.3637 -0.0435
   46phy    C18 1232   1.546   3.834   2.831  0.1659  0.3821 -0.6717
   46phy    O01 1233   1.682   3.873   2.814 -0.2996  0.5106 -0.1940
   46phy    H01 1234   1.720   3.877   2.900  0.4456  0.9414 -0.5285
   46phy    C19 1235   1.500   3.935   2.936 -0.3958 -0.2417  0.0189
   46phy    C13 1236   1.540   3.672   2.867  0.1955 -0.8064  0.6393
   46phy     H3 1237   1.552   3.611   2.774 -0.4055  0.5765 -0.3730
   46phy    O33 1238   1.413   3.631   2.913 -0.7298 -0.3865 -0.4128
   46phy    H1B 1239   1.357   3.608   2.841  0.1228 -0.0012 -1.2185
   46phy    C12 1240   1.644   3.618   2.972 -0.0856 -0.5220  0.0058
   46phy    O11 1241   1.674   3.484   2.959 -0.4088 -0.1270  0.2991
   46phy    H1A 1242   1.595   3.436   2.975  1.4410 -3.4568  0.4820
   47phy    C35 1243   3.945   2.454   1.501  0.1904  0.4879  0.3540
   47phy    C33 1244   3.792   2.451   1.473  0.1440  0.1820 -0.7985
   47phy    C34 1245   3.731   2.334   1.546  0.0769 -0.3769 -0.4340
   47phy    C32 1246   3.727   2.583   1.517 -0.3888 -0.2554  0.1485
   47phy    C31 1247   3.620   2.633   1.417  0.0133  0.1894  0.1882
   47phy    C30 1248   3.538   2.758   1.439  0.0108  0.1519 -0.2281
   47phy    C28 1249   3.413   2.776   1.346 -0.3869 -0.1053 -0.9034
   47phy    C29 1250   3.290   2.715   1.405  0.4781  0.2642 -0.1583
   47phy    C27 1251   3.393   2.929   1.351  0.2061 -0.0459 -0.1904
   47phy    C26 1252   3.352   2.982   1.215 -0.0162  0.0835 -0.0930
   47phy    C25 1253   3.352   3.137   1.223 -0.3978 -0.4320 -0.3683
   47phy    C23 1254   3.336   3.219   1.090  0.1194 -0.1963 -0.1564
   47phy    C24 1255   3.186   3.240   1.057 -0.1295 -0.0462 -0.6927
   47phy    C22 1256   3.391   3.361   1.111 -0.2429  0.0470  0.0967
   47phy    C21 1257   3.500   3.389   1.001  1.2487 -0.1866 -0.2008
   47phy    C20 1258   3.562   3.530   1.013 -0.4112  0.3414  0.0643
   47phy    C18 1259   3.696   3.567   0.951 -0.5130  0.0858  0.5189
   47phy    O01 1260   3.801   3.505   1.014  0.2943  0.1621 -0.2301
   47phy    H01 1261   3.790   3.518   1.107  1.7194  0.5496 -0.0954
   47phy    C19 1262   3.720   3.709   1.000 -0.3381 -0.2233  0.0511
   47phy    C13 1263   3.695   3.547   0.792  0.3382 -0.4919  0.8046
   47phy     H3 1264   3.703   3.437   0.777 -0.0244 -0.2799 -1.2594
   47phy    O33 1265   3.577   3.561   0.709 -0.6803 -0.2070  0.1767
   47phy    H1B 1266   3.542   3.475   0.704 -0.1496 -0.4088 -0.1641
   47phy    C12 1267   3.827   3.560   0.699 -0.4224  1.0102  0.1493
   47phy    O11 1268   3.953   3.575   0.764  0.5635 -0.0748  0.0473
   47phy    H1A 1269   3.938   3.534   0.847  0.9188 -1.4618 -0.5336
   48phy    C35 1270   2.630   2.261   2.297  0.2593  0.4348  0.7775
   48phy    C33 1271   2.568   2.147   2.215 -0.4616 -0.2586  0.0542
   48phy    C34 1272   2.684   2.048   2.205 -0.5556  0.1495 -0.0158
   48phy    C32 1273   2.449   2.074   2.282 -0.2268  0.4944 -0.8025
   48phy    C31 1274   2.310   2.129   2.239 -0.6310  0.1804  0.1383
   48phy    C30 1275   2.185   2.071   2.310  0.5069  0.2153 -0.7734
   48phy    C28 1276   2.050   2.090   2.238 -0.3537  0.1112  0.3749
   48phy    C29 1277   2.019   1.969   2.154 -0.1656  0.1518  0.1732
   48phy    C27 1278   1.945   2.087   2.348  0.1785  0.1943 -0.2421
   48phy    C26 1279   1.870   2.221   2.359  0.1694  0.2205 -0.4881
   48phy    C25 1280   1.781   2.245   2.477  0.0900  0.9864  0.0274
   48phy    C23 1281   1.705   2.377   2.511 -0.5659  0.4569 -0.2949
   48phy    C24 1282   1.556   2.357   2.537  0.1148  0.1939  0.2028
   48phy    C22 1283   1.783   2.449   2.624  0.0971 -0.0285 -0.0871
   48phy    C21 1284   1.793   2.600   2.601 -0.0539 -0.1484 -0.0316
   48phy    C20 1285   1.838   2.669   2.726 -0.0853 -0.2445  0.3500
   48phy    C18 1286   1.857   2.831   2.729 -0.7595  0.1605  0.3150
   48phy    O01 1287   1.742   2.888   2.663  0.1081 -1.0447  0.2650
   48phy    H01 1288   1.682   2.829   2.622 -1.7489  0.2668  0.9465
   48phy    C19 1289   1.845   2.857   2.879 -0.4375  0.4231 -0.1588
   48phy    C13 1290   1.997   2.866   2.658 -0.6598  0.5184  0.8879
   48phy     H3 1291   2.009   2.805   2.565 -1.9312  1.3137  0.1645
   48phy    O33 1292   2.113   2.830   2.731 -0.0910 -0.0714  0.4346
   48phy    H1B 1293   2.190   2.856   2.685  0.4306 -0.9535  0.7895
   48phy    C12 1294   2.008   3.011   2.597  0.4024 -0.1470 -0.4023
   48phy    O11 1295   2.008   3.112   2.689  0.3419 -0.0582  0.2967
   48phy    H1A 1296   2.062   3.077   2.757  0.4034 -2.9986 -1.1037
   49phy    C35 1297   1.602   2.059   2.097  0.4429 -0.4303  0.1050
   49phy    C33 1298   1.666   2.035   1.965  0.2721 -0.5502  0.1587
   49phy    C34 1299   1.564   1.948   1.892  0.0872  0.5131  0.3652
   49phy    C32 1300   1.711   2.163   1.897  0.4143 -0.0090 -0.5701
   49phy    C31 1301   1.852   2.210   1.923 -0.0253 -0.0806 -0.8283
   49phy    C30 1302   1.915   2.331   1.857 -0.2864 -0.2940  0.1234
   49phy    C28 1303   2.062   2.356   1.894 -0.2579 -0.6141  0.1153
   49phy    C29 1304   2.141   2.365   1.770 -0.2405  0.3862  0.0617
   49phy    C27 1305   2.064   2.483   1.978  0.2698 -0.3805 -0.1197
   49phy    C26 1306   2.173   2.481   2.079 -0.1232  0.2914 -0.0626
   49phy    C25 1307   2.163   2.593   2.186  0.1051  0.3722  0.3183
   49phy    C23 1308   2.263   2.575   2.300 -1.0160 -0.1906  0.0576
   49phy    C24 1309   2.356   2.705   2.315  0.4094 -0.6787 -0.2113
   49phy    C22 1310   2.187   2.544   2.431  0.1397  0.1932 -0.2718
   49phy    C21 1311   2.255   2.447   2.538  0.5580  0.2053  0.7503
   49phy    C20 1312   2.162   2.423   2.656 -0.0214  0.0885 -0.2019
   49phy    C18 1313   2.199   2.355   2.794 -0.2545  0.5501  0.1148
   49phy    O01 1314   2.318   2.415   2.850 -0.0354 -0.1287 -0.0817
   49phy    H01 1315   2.316   2.508   2.861  3.5711 -0.0679  1.3713
   49phy    C19 1316   2.079   2.396   2.879 -0.0752 -0.4533  0.2750
   49phy    C13 1317   2.225   2.197   2.789  0.0390  0.4560  0.3379
   49phy     H3 1318   2.145   2.141   2.735  0.4264 -1.1381  1.3500
   49phy    O33 1319   2.214   2.134   2.919 -0.3937 -0.3592 -0.4851
   49phy    H1B 1320   2.284   2.170   2.969  0.9397 -1.4190 -1.5037
   49phy    C12 1321   2.361   2.145   2.716 -0.4082 -0.1603 -0.0747
   49phy    O11 1322   2.487   2.194   2.769  0.2291 -0.1782  0.1203
   49phy    H1A 1323   2.491   2.286   2.753  2.4032  0.0562  1.6387
   50phy    C35 1324   0.915   2.747   0.493 -0.4633 -0.0147  0.0998
   50phy    C33 1325   0.795   2.672   0.550  0.0485 -0.7645  0.3385
   50phy    C34 1326   0.733   2.773   0.647 -0.1429  0.3459  0.0124
   50phy    C32 1327   0.702   2.617   0.443 -0.6172 -0.1132 -0.2522
   50phy    C31 1328   0.607   2.512   0.487 -0.1256  0.3626  0.6178
   50phy    C30 1329   0.511   2.468   0.369  0.3479 -0.7515 -0.4771
   50phy    C28 1330   0.420   2.346   0.391 -0.5044  0.1825 -0.1469
   50phy    C29 1331   0.273   2.398   0.382 -0.1639  0.5342  0.6111
   50phy    C27 1332   0.428   2.246   0.273 -0.1364 -0.0874  0.3041
   50phy    C26 1333   0.505   2.117   0.303 -0.6904 -0.1792  0.1396
   50phy    C25 1334   0.532   2.035   0.178 -0.4269 -0.7400 -0.1204
   50phy    C23 1335   0.602   1.897   0.204  0.1406  0.0548  0.4411
   50phy    C24 1336   0.503   1.782   0.182  0.3206  0.2332  0.3181
   50phy    C22 1337   0.740   1.889   0.132 -0.4979  0.1767 -0.1761
   50phy    C21 1338   0.844   1.772   0.171 -0.1551 -0.8120  0.3311
   50phy    C20 1339   0.966   1.782   0.085 -0.5818 -0.0408  0.1223
   50phy    C18 1340   1.072   1.899   0.098 -0.2731  0.1328 -0.0218
   50phy    O01 1341   1.002   2.025   0.099  0.2464 -0.1038 -0.3559
   50phy    H01 1342   0.964   2.033   0.014  0.8079 -0.4606 -0.6426
   50phy    C19 1343   1.156   1.873  -0.029 -0.0640 -0.1463 -0.3897
   50phy    C13 1344   1.152   1.893   0.239  0.0163 -0.1967  0.6951
   50phy     H3 1345   1.073   1.911   0.316  2.3897 -0.1897  3.2529
   50phy    O33 1346   1.193   1.773   0.292 -0.0104  0.3347 -0.6002
   50phy    H1B 1347   1.284   1.761   0.271 -0.1835 -1.4265 -0.4480
   50phy    C12 1348   1.245   2.014   0.290 -0.0965 -0.5839 -0.2125
   50phy    O11 1349   1.225   2.138   0.233 -0.0705 -0.0145 -0.5798
   50phy    H1A 1350   1.135   2.145   0.207 -0.1554  1.7397  0.0607
   51phy    C35 1351   1.100   2.013   1.281  0.2619 -0.4266  0.4769
   51phy    C33 1352   1.003   2.081   1.180  0.4948 -0.0749 -0.0891
   51phy    C34 1353   0.857   2.048   1.206  0.2382  0.2780  0.2176
   51phy    C32 1354   1.030   2.232   1.178 -0.6004  0.1542  0.0560
   51phy    C31 1355   1.017   2.298   1.043 -0.2772 -0.5217 -0.0838
   51phy    C30 1356   1.082   2.436   1.042  0.1247 -0.1328 -0.3644
   51phy    C28 1357   1.066   2.505   0.904  0.2098 -0.1179 -0.0093
   51phy    C29 1358   0.984   2.632   0.921 -0.4972 -0.4298  0.3303
   51phy    C27 1359   1.201   2.528   0.833 -0.1766 -0.0341 -0.4668
   51phy    C26 1360   1.186   2.523   0.682  0.3286  0.0933  0.4728
   51phy    C25 1361   1.320   2.531   0.607  0.1300  0.0878 -0.5623
   51phy    C23 1362   1.323   2.511   0.455 -0.1720  0.3610 -0.3252
   51phy    C24 1363   1.288   2.638   0.379  0.0298  0.4007  0.6095
   51phy    C22 1364   1.457   2.451   0.408 -0.0537 -0.1491 -0.1575
   51phy    C21 1365   1.469   2.374   0.275 -0.0599 -0.6736  0.4471
   51phy    C20 1366   1.587   2.272   0.269  0.2064 -0.0721  0.5074
   51phy    C18 1367   1.595   2.199   0.133 -0.3481 -0.6378 -0.1304
   51phy    O01 1368   1.467   2.179   0.072  0.7497 -0.0781 -0.0357
   51phy    H01 1369   1.406   2.168   0.142  0.0776  0.4987 -0.5067
   51phy    C19 1370   1.638   2.052   0.173 -0.0979 -0.5493 -0.3521
   51phy    C13 1371   1.696   2.273   0.033  0.4715 -0.7031 -0.1642
   51phy     H3 1372   1.663   2.380   0.033 -0.3828 -0.9597 -0.3873
   51phy    O33 1373   1.831   2.297   0.072 -0.1079  0.4069 -0.7915
   51phy    H1B 1374   1.878   2.216   0.068 -2.3124 -1.1149  1.1055
   51phy    C12 1375   1.684   2.273  -0.120 -0.2952 -0.2316 -0.1521
   51phy    O11 1376   1.699   2.147  -0.174  0.3525 -0.8882  0.0313
   51phy    H1A 1377   1.771   2.097  -0.140  0.8612  0.3715  0.8779
   52phy    C35 1378   2.526   1.193   1.481 -0.2447 -0.0282  0.1954
   52phy    C33 1379   2.472   1.114   1.602 -0.8852  0.1549  0.5324
   52phy    C34 1380   2.517   1.184   1.727 -0.4768  0.1408  0.3637
   52phy    C32 1381   2.319   1.096   1.597 -0.0785  0.0311  0.3693
   52phy    C31 1382   2.256   1.003   1.489 -0.1231  0.0974  0.4640
   52phy    C30 1383   2.118   0.951   1.522 -0.7909 -0.1415 -0.6528
   52phy    C28 1384   2.062   0.857   1.412 -0.2140  0.5134  0.5442
   52phy    C29 1385   2.041   0.720   1.478  0.2852  0.2116 -0.3735
   52phy    C27 1386   1.928   0.916   1.357 -0.2076 -0.2005  0.7026
   52phy    C26 1387   1.906   0.915   1.203  0.2376  0.0185  0.5796
   52phy    C25 1388   1.764   0.965   1.163 -0.5205 -0.3497 -0.1605
   52phy    C23 1389   1.735   0.994   1.013  0.0850  0.6299 -0.8681
   52phy    C24 1390   1.589   0.970   0.991 -0.2937 -0.3223  0.5412
   52phy    C22 1391   1.778   1.133   0.970 -0.2276  0.4092 -0.0842
   52phy    C21 1392   1.829   1.143   0.829 -0.1343  0.5517 -0.1586
   52phy    C20 1393   1.875   1.285   0.786  0.2426 -0.4130 -0.3331
   52phy    C18 1394   1.947   1.327   0.650  1.2595 -0.2071  0.5019
   52phy    O01 1395   2.071   1.258   0.638  0.4562  0.2975  0.4358
   52phy    H01 1396   2.107   1.217   0.715  0.5264 -1.7717 -0.6291
   52phy    C19 1397   1.995   1.473   0.676 -0.3908 -0.2969  0.4588
   52phy    C13 1398   1.847   1.308   0.523  0.2182 -0.3104 -0.4375
   52phy     H3 1399   1.831   1.197   0.518 -1.0184 -0.1449 -0.2824
   52phy    O33 1400   1.713   1.345   0.541  0.3816 -0.1171  0.2301
   52phy    H1B 1401   1.705   1.434   0.568  0.0397 -0.1325  0.1830
   52phy    C12 1402   1.901   1.297   0.371  0.1168 -0.5723 -0.1666
   52phy    O11 1403   1.856   1.401   0.285 -0.0437  0.1409 -0.1987
   52phy    H1A 1404   1.764   1.395   0.271 -0.2685  0.8472  0.8928
   53phy    C35 1405   1.490   3.426   1.096  0.4150 -0.2310  0.0459
   53phy    C33 1406   1.642   3.409   1.113  0.3124  0.1262 -0.3284
   53phy    C34 1407   1.662   3.408   1.263 -0.3688 -0.3717 -0.4569
   53phy    C32 1408   1.702   3.285   1.047 -0.8319 -0.5185  0.4565
   53phy    C31 1409   1.728   3.293   0.897  0.5534 -0.2685 -0.2022
   53phy    C30 1410   1.797   3.160   0.852  0.8487 -0.0420 -0.8732
   53phy    C28 1411   1.837   3.131   0.707 -0.2668 -0.3680  0.1446
   53phy    C29 1412   1.944   3.020   0.705 -0.9921  0.3728 -0.1539
   53phy    C27 1413   1.719   3.115   0.605 -0.2316  0.1305 -0.2568
   53phy    C26 1414   1.744   3.194   0.472 -0.2534  0.4061 -0.9062
   53phy    C25 1415   1.630   3.217   0.378 -0.0439 -0.0664 -0.3773
   53phy    C23 1416   1.667   3.315   0.264  0.6164  0.0458 -0.0904
   53phy    C24 1417   1.730   3.240   0.148  0.2192 -0.6816  0.1161
   53phy    C22 1418   1.530   3.366   0.213  0.2175  0.0591  0.0141
   53phy    C21 1419   1.459   3.494   0.258 -0.1227  0.5589  0.4903
   53phy    C20 1420   1.307   3.496   0.230  0.4137 -0.1595  0.1118
   53phy    C18 1421   1.223   3.626   0.240 -0.1852  0.4723  0.1564
   53phy    O01 1422   1.257   3.677   0.374 -0.0748  0.6169  0.1027
   53phy    H01 1423   1.258   3.609   0.438 -2.1993 -2.0352 -2.3895
   53phy    C19 1424   1.076   3.578   0.253  0.3338 -0.0237 -0.0652
   53phy    C13 1425   1.242   3.741   0.124  0.1366  0.4170  0.3163
   53phy     H3 1426   1.353   3.744   0.109  0.1713 -1.4367  0.0287
   53phy    O33 1427   1.209   3.712  -0.010 -0.2459 -0.3349  0.2200
   53phy    H1B 1428   1.281   3.722  -0.069 -0.1364 -1.1280  0.2093
   53phy    C12 1429   1.257   3.894   0.166  0.3749  0.5847  0.2432
   53phy    O11 1430   1.299   3.923   0.297 -0.2576 -0.1190  0.0002
   53phy    H1A 1431   1.287   3.842   0.343  0.5904 -0.1945  0.0954
   54phy    C35 1432   2.835   3.145   1.468  0.4603 -0.6116  0.0419
   54phy    C33 1433   2.861   3.003   1.431 -0.6234 -0.3940  0.4261
   54phy    C34 1434   3.002   2.965   1.472 -0.1252  0.0377  0.1735
   54phy    C32 1435   2.751   2.911   1.490  0.1918 -0.1207  0.3777
   54phy    C31 1436   2.691   2.804   1.406 -0.2101  0.9350  0.3161
   54phy    C30 1437   2.601   2.706   1.482  0.0139 -0.3339 -0.1222
   54phy    C28 1438   2.526   2.588   1.410 -0.4931 -0.0561  0.0768
   54phy    C29 1439   2.452   2.512   1.522  0.0390 -0.2097  0.2492
   54phy    C27 1440   2.418   2.639   1.312  0.1667 -0.1016 -0.0054
   54phy    C26 1441   2.473   2.624   1.169  0.6615 -0.0644  0.1012
   54phy    C25 1442   2.360   2.661   1.071 -0.4591 -0.6292 -0.0658
   54phy    C23 1443   2.400   2.638   0.924  0.0991 -0.0611 -0.7468
   54phy    C24 1444   2.313   2.529   0.851 -0.1911  0.2659 -0.4071
   54phy    C22 1445   2.374   2.767   0.844  0.0010 -0.5061  0.0476
   54phy    C21 1446   2.464   2.791   0.716  0.3396 -0.0754 -0.6746
   54phy    C20 1447   2.399   2.882   0.614 -0.3140 -0.9274 -0.2193
   54phy    C18 1448   2.476   2.905   0.474  0.2245  0.5846  0.0390
   54phy    O01 1449   2.606   2.962   0.501 -0.8622  0.5239 -0.4599
   54phy    H01 1450   2.598   3.047   0.542  1.4472  1.2321 -1.2943
   54phy    C19 1451   2.390   3.015   0.410 -0.3303 -0.4774 -0.5092
   54phy    C13 1452   2.476   2.772   0.377 -0.1738 -0.2767 -0.6584
   54phy     H3 1453   2.541   2.699   0.432  1.5070  1.2159 -0.5499
   54phy    O33 1454   2.360   2.690   0.372 -0.3469 -0.2115 -0.0779
   54phy    H1B 1455   2.289   2.749   0.392  1.2104  1.4536  0.8373
   54phy    C12 1456   2.573   2.763   0.255  0.5893 -0.3811  0.0923
   54phy    O11 1457   2.516   2.784   0.124 -0.6084 -0.2501 -0.1521
   54phy    H1A 1458   2.511   2.876   0.103 -2.2406 -0.4947 -0.9252
   55phy    C35 1459   0.039   4.414   1.070  0.2012  0.3232  0.0961
   55phy    C33 1460   0.103   4.493   1.188  0.5375  0.6027 -0.4637
   55phy    C34 1461   0.211   4.407   1.241 -0.6138  0.1027 -0.1714
   55phy    C32 1462   0.155   4.634   1.147  0.2625  0.3271 -0.0371
   55phy    C31 1463   0.050   4.744   1.143  0.0150  0.1450  0.0446
   55phy    C30 1464   0.095   4.872   1.080 -0.7719  0.5475 -0.0639
   55phy    C28 1465   0.015   5.001   1.086 -0.5331  0.2901 -0.0693
   55phy    C29 1466   0.064   5.076   1.212 -0.6189  0.0042  0.2278
   55phy    C27 1467   0.039   5.097   0.967  0.2552 -0.4062  0.0311
   55phy    C26 1468  -0.032   5.087   0.832  0.1157 -0.0110 -0.0259
   55phy    C25 1469  -0.013   5.205   0.735  0.5180  0.2701 -0.2632
   55phy    C23 1470  -0.112   5.208   0.615 -0.2339  0.1957  0.2759
   55phy    C24 1471  -0.218   5.305   0.649 -0.1399 -0.4768 -0.0223
   55phy    C22 1472  -0.049   5.268   0.488  0.6232 -0.4802  0.7278
   55phy    C21 1473   0.013   5.182   0.385 -0.2715  0.7177  0.3100
   55phy    C20 1474   0.027   5.244   0.247 -0.1907  0.3785 -0.5764
   55phy    C18 1475   0.065   5.157   0.118 -0.3700  0.0715  0.4533
   55phy    O01 1476   0.180   5.082   0.145  0.7207  0.5974 -0.3542
   55phy    H01 1477   0.227   5.077   0.063  1.2410 -2.1535  0.0431
   55phy    C19 1478   0.105   5.256   0.010  0.2944 -0.6232  0.4122
   55phy    C13 1479  -0.058   5.062   0.069 -0.1300 -0.0807  0.2082
   55phy     H3 1480  -0.075   4.994   0.156  1.0774 -0.1273  0.4246
   55phy    O33 1481  -0.189   5.117   0.066 -0.1054 -0.2493 -0.4196
   55phy    H1B 1482  -0.218   5.136  -0.022  2.2129  1.9603 -0.8362
   55phy    C12 1483  -0.043   4.936  -0.018 -0.1511  0.0229  0.1618
   55phy    O11 1484  -0.040   4.958  -0.159  0.4222  0.3242  0.3015
   55phy    H1A 1485  -0.126   4.979  -0.187  0.1498  0.8834  1.4970
   56phy    C35 1486   2.541   2.117   1.738 -0.3493 -0.2236 -0.1230
   56phy    C33 1487   2.691   2.152   1.742 -0.0358  0.9755  0.3608
   56phy    C34 1488   2.752   2.081   1.618 -0.4173 -0.2964  0.3042
   56phy    C32 1489   2.713   2.302   1.742  0.5237  0.6413 -0.4384
   56phy    C31 1490   2.861   2.351   1.757  1.1725  0.0184  0.7327
   56phy    C30 1491   2.875   2.502   1.770 -0.0125  0.1986  0.0891
   56phy    C28 1492   3.013   2.559   1.744  0.1597  0.1477 -0.3446
   56phy    C29 1493   3.030   2.606   1.602 -0.1489 -0.3042  0.2077
   56phy    C27 1494   3.026   2.694   1.820  0.3675 -0.5590 -0.7652
   56phy    C26 1495   3.087   2.676   1.966 -0.0203  0.1430  0.0371
   56phy    C25 1496   3.149   2.798   2.034 -0.0042 -0.9160 -0.3229
   56phy    C23 1497   3.149   2.807   2.190 -0.1929  0.2503 -0.3160
   56phy    C24 1498   3.269   2.748   2.266  0.4273  0.5408  0.9159
   56phy    C22 1499   3.141   2.957   2.236  0.8836  0.1755  0.2373
   56phy    C21 1500   2.999   2.979   2.294 -0.2538 -0.5917 -0.0719
   56phy    C20 1501   2.957   3.121   2.329  0.2786 -0.2496 -0.7732
   56phy    C18 1502   2.827   3.134   2.419 -0.6304  0.1424 -0.0885
   56phy    O01 1503   2.841   3.067   2.546  0.1466 -0.3636 -0.7063
   56phy    H01 1504   2.756   3.031   2.564 -0.2292  0.0915 -1.5227
   56phy    C19 1505   2.826   3.289   2.450 -0.2101  0.0413 -0.2560
   56phy    C13 1506   2.683   3.076   2.353  0.1658 -0.1091 -0.3227
   56phy     H3 1507   2.707   2.980   2.301  1.1372  0.4448 -0.9272
   56phy    O33 1508   2.635   3.157   2.249 -0.0465 -0.5738  0.0432
   56phy    H1B 1509   2.586   3.231   2.281  0.1187  0.3039 -1.6237
   56phy    C12 1510   2.568   3.038   2.456  0.2622 -0.1159 -0.2377
   56phy    O11 1511   2.615   2.969   2.573  0.1404 -0.6101  0.3807
   56phy    H1A 1512   2.537   2.926   2.601 -0.4305 -2.1080 -2.9936
   57phy    C35 1513   0.549   3.181   0.722  0.0640  0.1964 -0.4656
   57phy    C33 1514   0.436   3.279   0.720  0.2925 -0.5408 -0.7483
   57phy    C34 1515   0.312   3.200   0.750  0.5049  0.0837  0.0603
   57phy    C32 1516   0.487   3.403   0.794  0.8582 -0.4147  0.0539
   57phy    C31 1517   0.431   3.536   0.732 -0.3574  0.1134  0.1441
   57phy    C30 1518   0.459   3.649   0.835 -0.1353 -1.0236 -0.2445
   57phy    C28 1519   0.409   3.794   0.797  0.5005  0.5041 -0.9098
   57phy    C29 1520   0.424   3.873   0.928  0.1539  0.4049  0.7375
   57phy    C27 1521   0.513   3.859   0.700  0.7609 -0.0921  0.5635
   57phy    C26 1522   0.491   3.835   0.553 -0.0608  0.4135 -0.2534
   57phy    C25 1523   0.605   3.898   0.474 -0.5418  0.3437 -0.1751
   57phy    C23 1524   0.619   3.892   0.320 -0.0921 -0.2798 -0.2191
   57phy    C24 1525   0.728   3.985   0.279 -0.2758 -0.4313  0.1657
   57phy    C22 1526   0.638   3.748   0.266 -0.2220 -0.0835 -0.1903
   57phy    C21 1527   0.572   3.718   0.139 -0.3649  0.0519 -0.4788
   57phy    C20 1528   0.605   3.574   0.104 -0.0634 -0.7797 -0.4422
   57phy    C18 1529   0.544   3.506  -0.019  0.0457 -0.0867 -0.1707
   57phy    O01 1530   0.400   3.520  -0.029  0.3358 -0.2043 -0.1292
   57phy    H01 1531   0.357   3.448  -0.071  0.2236  1.2932 -2.7692
   57phy    C19 1532   0.557   3.355  -0.001 -0.1620 -0.1710  0.5700
   57phy    C13 1533   0.615   3.558  -0.157 -0.1888  0.4252 -0.5732
   57phy     H3 1534   0.592   3.668  -0.157  0.6940  0.6162 -0.3260
   57phy    O33 1535   0.760   3.568  -0.150  0.2102 -0.1736  0.8800
   57phy    H1B 1536   0.788   3.632  -0.086  2.1796 -0.3841  0.2996
   57phy    C12 1537   0.555   3.564  -0.302  0.0778 -0.4792  0.0650
   57phy    O11 1538   0.416   3.550  -0.329  0.6572  0.3168  0.1274
   57phy    H1A 1539   0.369   3.573  -0.252  0.6940  0.6277  0.0565
   58phy    C35 1540   0.908   2.509   1.914 -0.3945  0.0430 -0.5501
   58phy    C33 1541   0.799   2.536   2.007  1.1979  0.1648 -0.7489
   58phy    C34 1542   0.692   2.423   1.997 -0.2576 -0.5896  0.1006
   58phy    C32 1543   0.844   2.585   2.149 -0.4506 -0.3088  0.1945
   58phy    C31 1544   0.732   2.634   2.236 -0.6107 -0.5094 -0.0594
   58phy    C30 1545   0.749   2.607   2.381 -0.1315  0.4856 -0.1335
   58phy    C28 1546   0.627   2.655   2.461  0.4388 -0.1844 -0.1228
   58phy    C29 1547   0.519   2.551   2.479 -0.3301  0.0582  0.4348
   58phy    C27 1548   0.661   2.713   2.601  0.0890  0.4680  0.0173
   58phy    C26 1549   0.681   2.867   2.604  0.4470  0.1751  0.4705
   58phy    C25 1550   0.635   2.932   2.743 -0.3547 -0.3932 -0.0366
   58phy    C23 1551   0.624   3.089   2.726  0.5303  0.0955  0.0765
   58phy    C24 1552   0.481   3.137   2.753 -0.1848 -0.0744 -0.8608
   58phy    C22 1553   0.719   3.153   2.829  0.1293  0.0804  0.0935
   58phy    C21 1554   0.815   3.253   2.760 -0.1522 -0.1999 -0.1205
   58phy    C20 1555   0.930   3.288   2.854 -0.2396  0.3340 -0.3805
   58phy    C18 1556   1.035   3.401   2.827  0.2300 -0.5920 -0.2517
   58phy    O01 1557   0.968   3.531   2.799  0.4992 -0.1570 -0.4032
   58phy    H01 1558   0.887   3.521   2.845  0.4754 -1.4614 -0.6895
   58phy    C19 1559   1.108   3.415   2.963 -0.1612 -1.0127  0.0507
   58phy    C13 1560   1.132   3.362   2.703 -0.4847 -0.8913 -0.1861
   58phy     H3 1561   1.071   3.328   2.615  0.0165 -1.0312 -0.4918
   58phy    O33 1562   1.217   3.250   2.730 -0.0350 -0.3315  0.6670
   58phy    H1B 1563   1.302   3.284   2.750  0.4503 -1.8373  1.3052
   58phy    C12 1564   1.208   3.485   2.632  0.1877  0.3486 -0.0609
   58phy    O11 1565   1.332   3.511   2.683  0.2015  0.5251  0.4134
   58phy    H1A 1566   1.390   3.449   2.643  0.5394  0.9589  0.2282
   59phy    C35 1567   0.648   3.116   0.338 -0.1196  0.3715  0.3823
   59phy    C33 1568   0.527   3.042   0.307  0.2275  0.2795  0.1042
   59phy    C34 1569   0.403   3.132   0.322  0.0684 -0.2703 -0.6401
   59phy    C32 1570   0.547   2.970   0.169 -0.3134  0.7501  0.3270
   59phy    C31 1571   0.486   2.836   0.154 -0.0767  0.1814 -0.2380
   59phy    C30 1572   0.513   2.771   0.013  0.0949 -0.0019  0.1335
   59phy    C28 1573   0.498   2.615  -0.005 -0.2455  0.0320  0.1347
   59phy    C29 1574   0.410   2.592  -0.132 -0.5287 -0.1288 -0.6897
   59phy    C27 1575   0.629   2.545  -0.033  0.0082 -0.0845 -0.3720
   59phy    C26 1576   0.736   2.535   0.076 -0.6753 -0.1553 -0.5542
   59phy    C25 1577   0.860   2.452   0.038 -0.6090  0.0984 -0.1517
   59phy    C23 1578   0.987   2.455   0.124 -0.0701  0.1125 -0.4037
   59phy    C24 1579   0.983   2.341   0.228  0.2976 -1.1969 -1.2310
   59phy    C22 1580   1.115   2.450   0.045  0.6347  0.2503 -0.0923
   59phy    C21 1581   1.185   2.590   0.013  0.0685  0.4741  0.0322
   59phy    C20 1582   1.326   2.592  -0.047  0.2130 -0.7000 -0.5463
   59phy    C18 1583   1.397   2.726  -0.076 -0.3129  0.1441  0.8504
   59phy    O01 1584   1.315   2.810  -0.158 -0.1805  0.0991 -0.1366
   59phy    H01 1585   1.290   2.772  -0.240 -0.3226  0.7644 -0.4082
   59phy    C19 1586   1.500   2.672  -0.172 -0.6660 -0.3111  0.0742
   59phy    C13 1587   1.456   2.803   0.052 -0.2449  0.7644 -0.1257
   59phy     H3 1588   1.364   2.840   0.106  2.2046  2.9509  2.9170
   59phy    O33 1589   1.508   2.723   0.165 -0.1317  0.2661 -0.2814
   59phy    H1B 1590   1.437   2.679   0.207 -2.1610  2.3153 -1.3170
   59phy    C12 1591   1.507   2.951   0.051  0.6859  0.1759  0.0040
   59phy    O11 1592   1.451   3.020  -0.062 -0.2038 -0.6947 -0.0425
   59phy    H1A 1593   1.392   2.957  -0.099  1.5895 -2.1398 -0.5742
   60phy    C35 1594   0.315   0.338   1.500  0.3355  0.3879 -0.1084
   60phy    C33 1595   0.213   0.417   1.417  0.2785  0.3185 -0.4706
   60phy    C34 1596   0.153   0.522   1.504 -0.4577 -0.9138  0.0229
   60phy    C32 1597   0.275   0.464   1.288  0.0621 -0.2218 -0.0838
   60phy    C31 1598   0.207   0.422   1.163 -0.2825 -0.2330  0.9810
   60phy    C30 1599   0.276   0.472   1.031  0.2822 -0.7526 -0.5646
   60phy    C28 1600   0.197   0.443   0.902 -0.4945  0.5954 -0.2473
   60phy    C29 1601   0.085   0.547   0.873  0.3200  0.5960 -0.5815
   60phy    C27 1602   0.307   0.430   0.788 -0.1805 -0.4671  0.3003
   60phy    C26 1603   0.266   0.361   0.664 -0.0457 -0.2067  0.0926
   60phy    C25 1604   0.395   0.320   0.591  0.6948  0.3045 -0.3738
   60phy    C23 1605   0.381   0.216   0.476  0.2760 -0.3794  0.6557
   60phy    C24 1606   0.435   0.259   0.342 -0.2813  0.5688 -0.7094
   60phy    C22 1607   0.443   0.088   0.535  0.0528 -0.0848  0.3642
   60phy    C21 1608   0.434  -0.047   0.455  0.1895 -0.1043 -0.3859
   60phy    C20 1609   0.518  -0.157   0.521 -0.4528 -0.0333 -0.2760
   60phy    C18 1610   0.542  -0.288   0.441 -0.1488  0.3285 -0.3174
   60phy    O01 1611   0.414  -0.340   0.413 -0.1709 -0.1308  0.3569
   60phy    H01 1612   0.413  -0.434   0.404 -0.2337 -1.1418  6.7653
   60phy    C19 1613   0.603  -0.384   0.549  0.4844  0.0976  0.2800
   60phy    C13 1614   0.635  -0.278   0.307  0.6881  0.7440 -0.4150
   60phy     H3 1615   0.569  -0.227   0.233 -0.4457 -1.5352 -1.0574
   60phy    O33 1616   0.739  -0.183   0.306  0.4059  0.2888 -0.2205
   60phy    H1B 1617   0.728  -0.118   0.372  0.9650 -2.3493  2.6646
   60phy    C12 1618   0.657  -0.396   0.202 -0.2069 -0.0771 -0.6054
   60phy    O11 1619   0.546  -0.464   0.156  0.2703 -0.4048  0.6314
   60phy    H1A 1620   0.507  -0.415   0.086  1.2535  0.6382  0.7827
   61phy    C35 1621   1.156   3.364   1.465 -0.2260  0.8074 -0.0921
   61phy    C33 1622   1.233   3.295   1.576 -1.0123 -0.2179  0.1180
   61phy    C34 1623   1.142   3.213   1.672  0.9924 -0.7065  0.4213
   61phy    C32 1624   1.350   3.215   1.513  0.3896 -0.0304 -0.1631
   61phy    C31 1625   1.449   3.176   1.615  0.3516 -0.5687 -1.2326
   61phy    C30 1626   1.562   3.087   1.557  0.1992  0.3887  0.6641
   61phy    C28 1627   1.670   3.074   1.663  0.7647 -0.5003 -0.6601
   61phy    C29 1628   1.710   2.931   1.696  0.2795  0.2146  0.1776
   61phy    C27 1629   1.798   3.146   1.621  0.4028  0.2278  0.1603
   61phy    C26 1630   1.858   3.252   1.712 -0.4481  0.1695  0.5462
   61phy    C25 1631   1.965   3.348   1.659 -0.0903  0.0306  0.4864
   61phy    C23 1632   2.057   3.406   1.767 -0.3146 -0.1954  0.6476
   61phy    C24 1633   2.187   3.344   1.745  0.6136 -0.3527  0.0866
   61phy    C22 1634   2.070   3.561   1.754  0.3739  0.1641 -0.5819
   61phy    C21 1635   2.076   3.636   1.894 -0.9514  0.0026  0.1050
   61phy    C20 1636   2.119   3.781   1.873 -0.3428 -0.2616 -0.2600
   61phy    C18 1637   2.138   3.882   1.989  0.0994 -0.0799  1.0617
   61phy    O01 1638   2.210   3.823   2.099  0.0476  0.8824  0.2524
   61phy    H01 1639   2.221   3.887   2.166  3.2017 -1.1847  2.0126
   61phy    C19 1640   2.245   3.978   1.931  0.2088 -0.0545  0.4443
   61phy    C13 1641   2.007   3.961   2.044 -0.1130  0.2945 -0.3626
   61phy     H3 1642   1.949   3.994   1.953  1.1318  0.3315 -1.1665
   61phy    O33 1643   2.041   4.090   2.105 -0.5112  0.1424  0.3274
   61phy    H1B 1644   2.123   4.088   2.150  0.3320  2.8349 -0.8721
   61phy    C12 1645   1.901   3.879   2.133  0.7151  0.0575  0.3266
   61phy    O11 1646   1.947   3.839   2.262  0.0467  0.5261 -0.3525
   61phy    H1A 1647   2.003   3.766   2.247 -0.0115  0.6420 -1.1711
   62phy    C35 1648   1.121   3.060   0.032  0.5586 -0.3511 -0.0386
   62phy    C33 1649   1.064   3.037   0.169 -0.2066  0.7479 -0.7914
   62phy    C34 1650   1.004   2.892   0.173 -0.1921 -0.4584 -0.6270
   62phy    C32 1651   1.173   3.065   0.265 -0.2071  0.2743  0.2916
   62phy    C31 1652   1.137   3.141   0.390  0.2244  0.0695  0.7560
   62phy    C30 1653   1.256   3.159   0.482  0.4660 -0.2026 -0.5762
   62phy    C28 1654   1.229   3.233   0.614 -0.2991 -0.4006 -0.4618
   62phy    C29 1655   1.196   3.127   0.722 -0.1950 -0.3765  0.7849
   62phy    C27 1656   1.351   3.317   0.661 -0.2058  0.5407  0.1370
   62phy    C26 1657   1.333   3.468   0.657  0.2203  0.5135 -0.6308
   62phy    C25 1658   1.464   3.539   0.696 -0.7109 -0.0940  0.3526
   62phy    C23 1659   1.458   3.692   0.701 -0.3226 -0.0486 -0.6186
   62phy    C24 1660   1.513   3.739   0.833 -0.9114  0.0950  0.0363
   62phy    C22 1661   1.533   3.758   0.589 -0.3231  0.3143 -0.1364
   62phy    C21 1662   1.492   3.895   0.542 -0.8451 -0.0989  0.3374
   62phy    C20 1663   1.585   3.958   0.432 -0.1022 -0.3699 -0.3342
   62phy    C18 1664   1.568   4.108   0.379  0.0631 -0.0139  0.2009
   62phy    O01 1665   1.423   4.136   0.371  0.1564  0.3690 -0.1524
   62phy    H01 1666   1.380   4.061   0.334 -0.0872  0.2807  0.3121
   62phy    C19 1667   1.631   4.096   0.236  0.0801  0.2226 -0.2224
   62phy    C13 1668   1.644   4.207   0.478  0.1134  0.2050  0.0228
   62phy     H3 1669   1.593   4.189   0.576 -0.3901  1.0017 -0.0805
   62phy    O33 1670   1.776   4.184   0.517 -0.2392  0.5755 -0.1483
   62phy    H1B 1671   1.786   4.091   0.515  0.5173  0.6543 -0.4869
   62phy    C12 1672   1.626   4.363   0.475 -0.4174 -0.6966 -0.1772
   62phy    O11 1673   1.714   4.437   0.393  0.9438 -0.0942  0.0001
   62phy    H1A 1674   1.774   4.480   0.451 -0.0370  1.1576  0.1410
   63phy    C35 1675   1.948   2.946   1.151  0.9148  0.2617 -0.6388
   63phy    C33 1676   1.945   2.846   1.264  0.0868 -0.3922  0.2394
   63phy    C34 1677   1.953   2.710   1.209 -0.0363  0.1137 -0.0700
   63phy    C32 1678   2.059   2.885   1.361  0.7125 -0.0771 -0.3431
   63phy    C31 1679   2.052   2.828   1.500  0.6283 -0.3471  0.0059
   63phy    C30 1680   2.162   2.890   1.590  0.1990 -0.1079 -0.1045
   63phy    C28 1681   2.141   2.857   1.737 -0.4674 -0.2865  0.6988
   63phy    C29 1682   2.256   2.766   1.779  0.1989 -0.0583 -0.3571
   63phy    C27 1683   2.162   2.987   1.823  0.1426  0.3429 -0.4170
   63phy    C26 1684   2.079   2.979   1.953  0.9076  0.1402 -0.2407
   63phy    C25 1685   2.086   3.114   2.022  0.4908 -0.1038 -0.1340
   63phy    C23 1686   2.058   3.121   2.169  0.6715 -0.1246  0.3586
   63phy    C24 1687   2.197   3.116   2.243 -0.4358  0.1851 -0.2123
   63phy    C22 1688   1.988   3.262   2.198  0.1423 -0.3400  0.0176
   63phy    C21 1689   1.879   3.247   2.307  0.3470 -0.3365  0.0049
   63phy    C20 1690   1.848   3.378   2.377 -0.5836  0.6131  0.1227
   63phy    C18 1691   1.786   3.383   2.522  0.3013  0.3148  0.1708
   63phy    O01 1692   1.882   3.341   2.620 -0.2551  0.2307  0.3192
   63phy    H01 1693   1.886   3.249   2.607  1.5068  0.4820 -1.3062
   63phy    C19 1694   1.789   3.535   2.542 -0.0788 -0.1589  0.3998
   63phy    C13 1695   1.633   3.324   2.542 -0.3220 -0.0611  0.4391
   63phy     H3 1696   1.579   3.334   2.445  0.9194 -0.0689 -0.2740
   63phy    O33 1697   1.551   3.397   2.630 -0.1868 -0.0890  0.3292
   63phy    H1B 1698   1.590   3.407   2.715 -2.2474  3.5736  1.0103
   63phy    C12 1699   1.619   3.171   2.582 -0.2330 -0.3332 -0.1726
   63phy    O11 1700   1.663   3.147   2.714  0.9633  0.4040 -0.2727
   63phy    H1A 1701   1.716   3.070   2.718  1.6216  0.8843  0.4617
   64phy    C35 1702   1.616   4.108   0.864  0.2257  0.0970  0.3937
   64phy    C33 1703   1.595   4.209   0.975 -0.7536  0.2305 -0.5152
   64phy    C34 1704   1.676   4.148   1.094 -0.1821  0.4896  0.5995
   64phy    C32 1705   1.655   4.345   0.941  0.2316 -0.0729  0.0580
   64phy    C31 1706   1.575   4.448   0.860  0.9468 -0.1922  0.3046
   64phy    C30 1707   1.652   4.581   0.831  0.1036 -0.4446 -0.1208
   64phy    C28 1708   1.565   4.699   0.776 -0.0847 -0.1013 -0.2125
   64phy    C29 1709   1.478   4.766   0.878  0.3177 -0.4102  0.6555
   64phy    C27 1710   1.662   4.799   0.712  0.4911  0.3953 -0.1436
   64phy    C26 1711   1.665   4.792   0.556  0.0692 -0.3745 -0.3961
   64phy    C25 1712   1.771   4.879   0.483  0.3785 -0.2083  0.2970
   64phy    C23 1713   1.769   4.884   0.333  0.2414  0.0469 -0.0896
   64phy    C24 1714   1.724   5.026   0.292 -0.1959  0.8157  0.0647
   64phy    C22 1715   1.910   4.864   0.284 -0.7344 -0.3937  0.6534
   64phy    C21 1716   1.940   4.735   0.206 -0.2981  0.7988 -0.0943
   64phy    C20 1717   2.091   4.702   0.192 -0.2517 -0.2229  0.0781
   64phy    C18 1718   2.136   4.582   0.104 -0.8864  0.1525 -0.1883
   64phy    O01 1719   2.083   4.460   0.166 -0.4815 -0.1326 -0.0460
   64phy    H01 1720   2.128   4.449   0.248 -0.4888 -0.0614 -0.0327
   64phy    C19 1721   2.290   4.586   0.120  0.4566 -0.3950 -0.0052
   64phy    C13 1722   2.095   4.584  -0.051 -0.1055 -0.6653 -0.4666
   64phy     H3 1723   1.983   4.580  -0.047 -0.3412  3.1519  0.4350
   64phy    O33 1724   2.101   4.715  -0.109 -0.1723  0.1273  0.1584
   64phy    H1B 1725   2.187   4.749  -0.094 -1.0168  1.3123  3.0728
   64phy    C12 1726   2.092   4.463  -0.148  0.2827  0.1263  0.0304
   64phy    O11 1727   2.211   4.428  -0.223  0.2054 -0.7001 -1.5590
   64phy    H1A 1728   2.217   4.335  -0.234  1.2445 -0.9939  0.8498
   65phy    C35 1729   2.005   4.940   1.795  0.3163 -0.1300 -0.4230
   65phy    C33 1730   2.064   4.825   1.725 -0.2363 -0.4514  0.0166
   65phy    C34 1731   1.957   4.717   1.729 -0.1354 -0.1352  0.0197
   65phy    C32 1732   2.106   4.856   1.580  0.1339  0.4664  0.5828
   65phy    C31 1733   2.243   4.796   1.559 -0.1449 -0.0447 -0.4011
   65phy    C30 1734   2.289   4.811   1.419  0.3796  0.5688  0.2515
   65phy    C28 1735   2.439   4.773   1.378  0.4132 -0.1909  0.3934
   65phy    C29 1736   2.460   4.625   1.361 -0.0155  0.0412 -0.7055
   65phy    C27 1737   2.464   4.831   1.240 -0.8031 -0.0596 -0.0879
   65phy    C26 1738   2.581   4.929   1.228 -0.2830 -0.2808 -0.7030
   65phy    C25 1739   2.581   4.997   1.092 -0.9670 -0.4057  0.0331
   65phy    C23 1740   2.686   5.098   1.037  0.1354  0.1584 -0.4743
   65phy    C24 1741   2.828   5.044   1.034  0.3802  0.5292  0.7449
   65phy    C22 1742   2.642   5.136   0.894 -0.2063 -1.2419  0.1125
   65phy    C21 1743   2.638   5.287   0.866 -0.2040 -0.5381  0.0135
   65phy    C20 1744   2.581   5.336   0.732 -0.1128  0.4331 -0.2185
   65phy    C18 1745   2.617   5.487   0.688 -0.1289 -0.1661  0.4329
   65phy    O01 1746   2.568   5.582   0.790 -0.2740  0.2405  0.1695
   65phy    H01 1747   2.545   5.529   0.864  0.1565 -2.3908 -1.4512
   65phy    C19 1748   2.526   5.514   0.566 -0.7884  0.3345  0.0248
   65phy    C13 1749   2.774   5.520   0.662  1.1887 -0.2309 -0.7445
   65phy     H3 1750   2.819   5.493   0.761 -0.1424  1.2820  0.3167
   65phy    O33 1751   2.852   5.434   0.576 -0.7606  0.0770  0.3115
   65phy    H1B 1752   2.847   5.449   0.484  0.2168 -2.7253 -0.2756
   65phy    C12 1753   2.843   5.654   0.684 -0.6611 -0.1109 -0.0248
   65phy    O11 1754   2.837   5.736   0.568 -0.3974 -0.1633 -0.2696
   65phy    H1A 1755   2.926   5.740   0.540 -0.4296 -2.0059 -0.8129
   66phy    C35 1756   1.544   0.964   1.873 -0.0981  0.4388  0.2871
   66phy    C33 1757   1.631   0.887   1.769 -0.3171  0.0799 -0.1784
   66phy    C34 1758   1.612   0.950   1.637 -0.0709  0.0750 -0.2867
   66phy    C32 1759   1.777   0.908   1.810 -0.0383  0.1390 -0.1778
   66phy    C31 1760   1.843   0.788   1.858 -0.5093  0.0663 -0.0935
   66phy    C30 1761   1.989   0.824   1.893  1.1925 -0.1865 -0.0356
   66phy    C28 1762   2.064   0.715   1.971 -0.1349  0.1204 -0.1688
   66phy    C29 1763   2.114   0.607   1.873  0.9681  0.0113  0.0550
   66phy    C27 1764   2.179   0.768   2.060  0.6235 -0.1186  0.0022
   66phy    C26 1765   2.197   0.692   2.195 -0.6322  0.0885 -0.1407
   66phy    C25 1766   2.266   0.780   2.302 -0.3411  0.3652  0.6307
   66phy    C23 1767   2.284   0.706   2.431 -0.1202 -0.5176 -0.4807
   66phy    C24 1768   2.434   0.713   2.461 -0.1736 -0.4340  0.4120
   66phy    C22 1769   2.211   0.791   2.541 -0.0991 -0.3407 -0.1602
   66phy    C21 1770   2.149   0.705   2.649  0.0641  0.1262  0.7044
   66phy    C20 1771   2.082   0.799   2.750  0.1178 -0.1885  0.1062
   66phy    C18 1772   1.997   0.741   2.877  0.1678 -0.4176 -0.0853
   66phy    O01 1773   2.024   0.602   2.908  0.1169 -0.0286 -0.1173
   66phy    H01 1774   1.993   0.587   2.995 -1.8749  0.4695 -0.6922
   66phy    C19 1775   2.057   0.821   3.000 -0.2700  0.6313  0.9431
   66phy    C13 1776   1.839   0.766   2.842  0.4698  0.4461  0.0104
   66phy     H3 1777   1.819   0.732   2.737  0.7191 -1.6541  0.5934
   66phy    O33 1778   1.806   0.907   2.830  0.5084 -0.4268 -0.4016
   66phy    H1B 1779   1.881   0.962   2.820  1.2919 -1.3164  0.4152
   66phy    C12 1780   1.741   0.672   2.918 -0.2149  0.5434 -0.5032
   66phy    O11 1781   1.724   0.695   3.055 -0.0952  0.0543  0.3294
   66phy    H1A 1782   1.783   0.638   3.101 -2.0880 -1.9476  0.5658
   67phy    C35 1783   4.269   4.438   1.692 -0.6250  0.3928  0.3556
   67phy    C33 1784   4.158   4.381   1.610 -1.1058 -0.4338 -0.2615
   67phy    C34 1785   4.106   4.252   1.662  0.4680 -0.1489 -0.2032
   67phy    C32 1786   4.048   4.485   1.616  0.4097  0.0582 -0.1431
   67phy    C31 1787   3.950   4.477   1.496 -0.0776 -0.2395  0.3749
   67phy    C30 1788   3.884   4.610   1.489  0.3102 -0.0556 -0.2572
   67phy    C28 1789   3.774   4.643   1.387 -0.1406 -0.1123 -0.5284
   67phy    C29 1790   3.631   4.629   1.438  0.0088 -0.4275  0.0581
   67phy    C27 1791   3.775   4.792   1.352  0.0242 -0.4024  0.1484
   67phy    C26 1792   3.799   4.816   1.203  0.4332  0.4411  0.2851
   67phy    C25 1793   3.763   4.964   1.175  0.2683  0.1576  0.6724
   67phy    C23 1794   3.759   5.005   1.029  0.0998  1.0213 -0.0344
   67phy    C24 1795   3.619   5.051   0.991  0.6520 -0.1770  0.3647
   67phy    C22 1796   3.855   5.122   1.011  1.0578  0.5273  0.0392
   67phy    C21 1797   3.922   5.101   0.880  0.0616  0.2517  0.0744
   67phy    C20 1798   3.985   5.222   0.811 -0.1692 -0.4310 -0.3156
   67phy    C18 1799   4.028   5.215   0.658  0.1512 -0.2043  0.4331
   67phy    O01 1800   4.142   5.127   0.644  0.5187  0.0180  0.0055
   67phy    H01 1801   4.120   5.042   0.678 -0.5627  0.2012 -0.2181
   67phy    C19 1802   4.082   5.358   0.627  0.2128 -0.3542  0.0252
   67phy    C13 1803   3.904   5.178   0.562 -0.5169 -0.4031  0.2437
   67phy     H3 1804   3.870   5.076   0.593 -1.7980 -0.2418 -0.5706
   67phy    O33 1805   3.781   5.244   0.580 -0.2379  0.4650 -0.3526
   67phy    H1B 1806   3.786   5.336   0.559  0.4635  1.0811  2.2153
   67phy    C12 1807   3.930   5.119   0.417  0.5124 -0.3609  0.0733
   67phy    O11 1808   3.958   5.222   0.322  0.2731 -0.3626  0.3401
   67phy    H1A 1809   3.972   5.183   0.237 -0.7347  0.0032 -0.0107
   68phy    C35 1810   1.584   4.457   1.335 -0.3956 -0.0484  0.0268
   68phy    C33 1811   1.571   4.586   1.406 -0.5300 -0.0063 -0.0564
   68phy    C34 1812   1.584   4.556   1.550  0.3094  0.1535  0.2751
   68phy    C32 1813   1.690   4.684   1.364  0.3473  0.3112  0.6759
   68phy    C31 1814   1.647   4.797   1.271 -0.3215  0.2962 -0.2932
   68phy    C30 1815   1.772   4.883   1.246 -0.1353 -0.1059 -0.3566
   68phy    C28 1816   1.767   5.002   1.148 -0.1123  0.0066  0.6319
   68phy    C29 1817   1.725   5.129   1.227 -0.3255 -0.1359 -0.3380
   68phy    C27 1818   1.908   5.019   1.095 -0.4978  0.1717 -0.2306
   68phy    C26 1819   1.932   4.943   0.962  0.0232 -0.4224  0.2888
   68phy    C25 1820   2.079   4.940   0.921 -0.4397  0.1561  0.2059
   68phy    C23 1821   2.107   4.850   0.800 -0.0645  0.3995 -0.4672
   68phy    C24 1822   2.219   4.906   0.711 -0.0799  0.1514 -0.2601
   68phy    C22 1823   2.119   4.695   0.828  0.0891  0.1303 -0.5771
   68phy    C21 1824   2.089   4.601   0.707 -0.6848 -0.2554  0.3775
   68phy    C20 1825   2.097   4.453   0.741 -0.2556  0.4597  0.2687
   68phy    C18 1826   2.054   4.345   0.637  0.3132  0.7132  0.2436
   68phy    O01 1827   1.929   4.380   0.574  0.3055  0.2452  0.7555
   68phy    H01 1828   1.883   4.305   0.544  0.4308  1.5137 -3.1252
   68phy    C19 1829   2.015   4.227   0.735 -0.8418  0.6640 -0.4457
   68phy    C13 1830   2.154   4.320   0.515 -0.4471  0.1541  0.5613
   68phy     H3 1831   2.121   4.224   0.467  2.2937  0.2215 -1.6919
   68phy    O33 1832   2.124   4.406   0.405 -0.3902  0.0025 -0.3286
   68phy    H1B 1833   2.048   4.457   0.426 -1.9015 -1.8622 -0.9609
   68phy    C12 1834   2.307   4.276   0.518  0.1066  0.7184 -0.1994
   68phy    O11 1835   2.349   4.191   0.411  0.7092 -0.8487 -0.1547
   68phy    H1A 1836   2.421   4.236   0.373  0.8631 -1.2835 -0.3942
   69phy    C35 1837   3.567   3.560   2.135  1.3779 -0.5976  0.1918
   69phy    C33 1838   3.602   3.624   1.997 -0.4888  0.4495  0.1694
   69phy    C34 1839   3.692   3.528   1.923 -0.1633 -0.3206 -0.0858
   69phy    C32 1840   3.477   3.661   1.915 -0.1042 -0.1604  0.5639
   69phy    C31 1841   3.411   3.797   1.944  0.0498 -0.2294  0.4480
   69phy    C30 1842   3.300   3.842   1.851 -0.0642 -0.1915 -0.6096
   69phy    C28 1843   3.211   3.954   1.897 -0.0942 -0.7385  0.2627
   69phy    C29 1844   3.270   4.095   1.880  0.2581  0.1036 -0.1957
   69phy    C27 1845   3.087   3.933   1.810  0.3411  0.6113 -0.3206
   69phy    C26 1846   2.949   3.955   1.877  0.0001  0.5190  0.1075
   69phy    C25 1847   2.826   3.928   1.787 -0.8968 -0.0479 -0.0635
   69phy    C23 1848   2.684   3.943   1.841  0.6821  0.1528 -0.2208
   69phy    C24 1849   2.597   4.026   1.744  0.6109 -0.0705 -0.0667
   69phy    C22 1850   2.618   3.803   1.845 -0.4952  0.3607 -0.3386
   69phy    C21 1851   2.598   3.752   1.994 -0.2988 -0.2186 -0.2562
   69phy    C20 1852   2.522   3.620   1.985  0.4967 -0.5018  0.5914
   69phy    C18 1853   2.458   3.567   2.122 -0.4272  0.4686 -0.0967
   69phy    O01 1854   2.373   3.663   2.189  0.3320  0.2748  0.1158
   69phy    H01 1855   2.316   3.703   2.127  0.9142  4.8240  2.0879
   69phy    C19 1856   2.362   3.460   2.066 -0.5899  0.0154  0.6405
   69phy    C13 1857   2.567   3.508   2.233  0.4589 -0.8158 -0.1571
   69phy     H3 1858   2.647   3.452   2.179 -0.1501 -2.3161  0.4375
   69phy    O33 1859   2.521   3.405   2.317  0.5119  0.0055  0.4483
   69phy    H1B 1860   2.442   3.426   2.363  2.2757  0.4485  3.5586
   69phy    C12 1861   2.646   3.615   2.320 -0.3324  0.1092 -0.4244
   69phy    O11 1862   2.579   3.721   2.370 -0.1301 -0.7712  0.0402
   69phy    H1A 1863   2.502   3.693   2.416  0.7673 -0.0932  2.0540
   70phy    C35 1864   0.744   0.187   1.539 -0.5422  0.1417 -0.6937
   70phy    C33 1865   0.840   0.072   1.568  0.0263 -0.8652 -0.0288
   70phy    C34 1866   0.783  -0.035   1.659  0.2464  0.1701 -0.9991
   70phy    C32 1867   0.879   0.012   1.434 -0.1270  0.2283  0.6273
   70phy    C31 1868   1.032   0.007   1.404 -0.2450  0.3305 -0.0448
   70phy    C30 1869   1.075  -0.037   1.262 -0.1298 -0.0735 -0.2161
   70phy    C28 1870   1.223  -0.038   1.217  0.4078 -0.7573  0.0748
   70phy    C29 1871   1.320  -0.140   1.282 -0.1630 -0.3220 -0.1297
   70phy    C27 1872   1.229  -0.060   1.069 -0.0266 -0.4715  0.0025
   70phy    C26 1873   1.321   0.031   0.987 -0.1311  0.4121 -0.1820
   70phy    C25 1874   1.324  -0.014   0.838 -0.1749  0.2630  0.2341
   70phy    C23 1875   1.425   0.047   0.747  0.5185 -0.0296 -0.1345
   70phy    C24 1876   1.563  -0.017   0.750 -0.0492 -0.2354  0.3609
   70phy    C22 1877   1.369   0.032   0.606 -0.5140 -0.0869  0.3993
   70phy    C21 1878   1.373   0.163   0.518  0.7065  0.6035 -0.3454
   70phy    C20 1879   1.323   0.122   0.372 -0.6449  0.1915  0.0114
   70phy    C18 1880   1.305   0.238   0.265  0.8057  0.2911 -0.0311
   70phy    O01 1881   1.243   0.353   0.329 -0.1671 -0.4508 -0.1909
   70phy    H01 1882   1.168   0.326   0.379  0.5132 -1.0781  0.5267
   70phy    C19 1883   1.205   0.182   0.158  0.2690  0.2168  0.4078
   70phy    C13 1884   1.447   0.291   0.209  0.7975  0.1559 -0.1057
   70phy     H3 1885   1.485   0.354   0.294 -0.6719 -1.7285  2.0951
   70phy    O33 1886   1.552   0.198   0.214  0.4769 -0.2799  0.2580
   70phy    H1B 1887   1.516   0.116   0.186 -0.6983  0.0633  0.6961
   70phy    C12 1888   1.468   0.424   0.125  0.6254  0.0427  0.2723
   70phy    O11 1889   1.352   0.498   0.132 -0.2352 -0.1613  0.4763
   70phy    H1A 1890   1.298   0.461   0.199  0.8263  0.3544  1.6463
   71phy    C35 1891   1.016   0.802   1.496 -0.7480 -0.1498  0.2764
   71phy    C33 1892   1.064   0.713   1.609 -0.0432  0.3604 -0.1980
   71phy    C34 1893   0.947   0.702   1.700 -0.1462  0.4910 -0.0417
   71phy    C32 1894   1.112   0.572   1.567  0.2599 -0.3955 -0.4477
   71phy    C31 1895   1.260   0.551   1.515  0.6076 -0.2261 -0.4601
   71phy    C30 1896   1.289   0.403   1.483 -0.6493  0.1471 -0.0235
   71phy    C28 1897   1.436   0.356   1.454  0.4062 -0.2962  0.1527
   71phy    C29 1898   1.460   0.225   1.522  0.4823  0.0678 -0.3716
   71phy    C27 1899   1.481   0.344   1.307 -0.0096 -0.6772 -0.8195
   71phy    C26 1900   1.594   0.446   1.277  0.1255  0.1214  0.2570
   71phy    C25 1901   1.665   0.414   1.144 -0.7218 -0.0153 -0.0380
   71phy    C23 1902   1.791   0.497   1.122  0.1982  0.1055  0.0800
   71phy    C24 1903   1.913   0.440   1.205 -0.7603  0.1150 -0.0841
   71phy    C22 1904   1.823   0.489   0.971 -0.0302 -0.4764  0.6288
   71phy    C21 1905   1.887   0.621   0.917 -0.2530  0.0373  0.2751
   71phy    C20 1906   1.979   0.588   0.791  0.3895  0.2400  0.0423
   71phy    C18 1907   2.049   0.715   0.733  0.6272 -0.0397 -0.1940
   71phy    O01 1908   1.959   0.825   0.710  0.0228 -0.0268 -0.7615
   71phy    H01 1909   1.878   0.788   0.681  1.0307 -2.5279 -0.6450
   71phy    C19 1910   2.095   0.660   0.603  0.0695  0.0560 -0.1187
   71phy    C13 1911   2.172   0.777   0.816 -0.6685 -0.1102 -0.7507
   71phy     H3 1912   2.125   0.802   0.914  0.3635  1.7370 -0.6661
   71phy    O33 1913   2.273   0.680   0.861 -0.3000  0.8084  0.5825
   71phy    H1B 1914   2.282   0.660   0.953  2.1308 -0.7684  0.0782
   71phy    C12 1915   2.234   0.921   0.816  0.3272 -0.2799 -0.0177
   71phy    O11 1916   2.150   1.022   0.764 -0.0134  0.0839 -0.1104
   71phy    H1A 1917   2.061   0.991   0.757  0.4867 -0.9245 -4.4869
   72phy    C35 1918   3.113   1.941   0.811 -0.5883 -0.2098  0.4519
   72phy    C33 1919   3.134   1.934   0.968 -0.1149 -0.2172  0.0484
   72phy    C34 1920   3.212   2.058   1.018 -0.3569 -0.4244 -0.3893
   72phy    C32 1921   2.996   1.918   1.035 -0.0341  0.1583 -0.1338
   72phy    C31 1922   2.954   1.781   1.091 -0.1297  0.5474  0.5441
   72phy    C30 1923   2.807   1.773   1.125  0.1550 -0.3668  0.8796
   72phy    C28 1924   2.760   1.641   1.189 -0.9312  0.1433 -0.4384
   72phy    C29 1925   2.767   1.625   1.343  0.3880  0.1370 -0.3049
   72phy    C27 1926   2.613   1.619   1.132 -0.3183 -0.0101 -0.0528
   72phy    C26 1927   2.579   1.471   1.096 -0.1173 -0.4428 -0.0249
   72phy    C25 1928   2.447   1.465   1.015 -0.4260 -0.2559 -0.2370
   72phy    C23 1929   2.404   1.341   0.936  0.1000  1.4696 -0.6602
   72phy    C24 1930   2.284   1.280   1.017 -0.5142  0.1493  0.1319
   72phy    C22 1931   2.355   1.374   0.795  0.1547 -0.6316 -0.5498
   72phy    C21 1932   2.420   1.291   0.681  0.0276 -0.1871  0.2510
   72phy    C20 1933   2.364   1.329   0.543  0.1811 -0.2609 -0.2566
   72phy    C18 1934   2.390   1.221   0.431 -0.1961 -1.1673  0.2436
   72phy    O01 1935   2.532   1.196   0.426 -0.0838  0.2692 -0.1522
   72phy    H01 1936   2.544   1.109   0.394 -1.3627  0.4313 -1.1443
   72phy    C19 1937   2.367   1.300   0.303  0.4145 -0.0898  0.2263
   72phy    C13 1938   2.315   1.083   0.441  0.2943  0.1344  0.1521
   72phy     H3 1939   2.364   1.034   0.529 -0.6569 -0.8437  0.1501
   72phy    O33 1940   2.182   1.056   0.470 -0.0069  0.3198 -0.0052
   72phy    H1B 1941   2.136   1.104   0.536 -2.2133  0.8079 -1.7747
   72phy    C12 1942   2.367   0.961   0.362 -0.4273  0.0325  0.3347
   72phy    O11 1943   2.482   0.977   0.285 -0.0890  0.4209  0.0525
   72phy    H1A 1944   2.514   0.895   0.255  0.0239  1.1276 -1.9262
   73phy    C35 1945   3.158   1.449   0.937 -0.2721 -0.1027 -0.4756
   73phy    C33 1946   3.275   1.514   1.007  0.1743  0.5852  0.3624
   73phy    C34 1947   3.292   1.439   1.136  0.0337  0.1911  0.3298
   73phy    C32 1948   3.399   1.520   0.910 -0.1317 -0.1636  0.0824
   73phy    C31 1949   3.478   1.647   0.927 -0.3368 -0.1995 -0.3630
   73phy    C30 1950   3.537   1.683   0.783 -0.2552 -0.1484 -0.1819
   73phy    C28 1951   3.578   1.835   0.762 -0.5182  0.2692  0.3832
   73phy    C29 1952   3.723   1.860   0.823  0.0559 -0.0772 -0.0739
   73phy    C27 1953   3.571   1.887   0.616 -0.3243  0.6726  0.3944
   73phy    C26 1954   3.487   2.012   0.596  0.5803  0.2076 -0.3333
   73phy    C25 1955   3.495   2.067   0.451  0.8497 -0.0092 -0.5300
   73phy    C23 1956   3.390   2.183   0.424 -0.7835 -0.4762  0.4679
   73phy    C24 1957   3.460   2.306   0.371 -0.2223  0.1493 -0.0488
   73phy    C22 1958   3.287   2.130   0.325 -0.1004 -0.0422 -0.1728
   73phy    C21 1959   3.137   2.168   0.347  0.3158 -0.2963  0.1867
   73phy    C20 1960   3.048   2.080   0.251  0.3332 -0.6568 -0.5933
   73phy    C18 1961   2.889   2.075   0.264 -0.5739  0.2289  0.1389
   73phy    O01 1962   2.858   2.040   0.398  0.0280  0.0089  0.4031
   73phy    H01 1963   2.877   1.952   0.423  2.5259  0.4428  0.3046
   73phy    C19 1964   2.853   1.949   0.182 -0.2882 -0.0791  0.1985
   73phy    C13 1965   2.810   2.209   0.221  0.1055 -0.7088  0.1998
   73phy     H3 1966   2.845   2.282   0.299 -0.9209 -0.4340  0.4196
   73phy    O33 1967   2.843   2.285   0.112 -0.0558 -0.0614 -0.2909
   73phy    H1B 1968   2.895   2.225   0.061 -0.9564 -0.1576 -1.1127
   73phy    C12 1969   2.667   2.246   0.273 -0.2556  0.1416 -0.1885
   73phy    O11 1970   2.619   2.169   0.384 -0.0848 -0.4610  0.0911
   73phy    H1A 1971   2.694   2.141   0.434  0.9466  0.1779 -1.0674
   74phy    C35 1972   3.845   2.427   0.096  0.8519  0.1136  0.0011
   74phy    C33 1973   3.717   2.409   0.021 -0.1022 -0.3837  1.0173
   74phy    C34 1974   3.669   2.529  -0.055  0.6199 -0.2015  0.0075
   74phy    C32 1975   3.739   2.298  -0.081 -0.5698  0.4608 -0.2653
   74phy    C31 1976   3.648   2.174  -0.053  0.1249  0.2014 -0.3827
   74phy    C30 1977   3.691   2.066  -0.156 -0.2439  0.3434 -0.3468
   74phy    C28 1978   3.628   1.924  -0.121 -0.3363  0.0194  0.2298
   74phy    C29 1979   3.489   1.920  -0.177  0.0750 -0.0069  0.1649
   74phy    C27 1980   3.705   1.813  -0.183 -0.3581  0.4160 -0.7824
   74phy    C26 1981   3.726   1.694  -0.089  0.3709 -1.1822 -0.4543
   74phy    C25 1982   3.805   1.586  -0.158 -0.0685  0.8492  0.5640
   74phy    C23 1983   3.856   1.468  -0.072 -0.6083  0.4732  0.5422
   74phy    C24 1984   3.753   1.355  -0.040  0.2455 -0.0049  0.5379
   74phy    C22 1985   3.985   1.421  -0.141  0.0407  0.2200 -0.3933
   74phy    C21 1986   4.108   1.410  -0.054  0.0165 -0.1394  0.2972
   74phy    C20 1987   4.237   1.368  -0.123  0.1732  0.1932  0.6270
   74phy    C18 1988   4.371   1.351  -0.039 -0.4233  0.9652 -0.3131
   74phy    O01 1989   4.417   1.475   0.014  0.3627 -0.3345 -0.5100
   74phy    H01 1990   4.499   1.474   0.061 -1.1586 -0.5712  2.3930
   74phy    C19 1991   4.468   1.327  -0.153 -0.3379 -0.4239 -0.0083
   74phy    C13 1992   4.354   1.234   0.078 -0.7871 -0.0056  0.0347
   74phy     H3 1993   4.282   1.274   0.154 -1.4581 -1.9917  0.5319
   74phy    O33 1994   4.278   1.112   0.043  0.5653 -0.1006 -1.1550
   74phy    H1B 1995   4.188   1.134   0.031  0.1542 -0.6415  0.6166
   74phy    C12 1996   4.456   1.199   0.190  0.2764  0.0617 -0.3757
   74phy    O11 1997   4.581   1.259   0.199  0.1078 -0.2714  0.1894
   74phy    H1A 1998   4.574   1.345   0.238 -2.6812  0.0002 -0.7042
   75phy    C35 1999   0.552   1.442   0.780 -0.4809  0.0558 -0.0566
   75phy    C33 2000   0.510   1.339   0.887 -0.0447 -0.8656  0.0473
   75phy    C34 2001   0.622   1.306   0.980 -0.3249 -0.4766 -0.4071
   75phy    C32 2002   0.382   1.382   0.954  0.1987  0.2261 -0.2314
   75phy    C31 2003   0.251   1.354   0.884 -0.1162  0.3036  0.3978
   75phy    C30 2004   0.131   1.393   0.976 -0.2011  0.1915  0.4382
   75phy    C28 2005  -0.005   1.387   0.907 -0.3352 -0.1387 -0.3915
   75phy    C29 2006  -0.103   1.308   0.982  1.2350 -0.1219 -0.2366
   75phy    C27 2007  -0.041   1.539   0.877 -0.1269  0.3813 -0.1278
   75phy    C26 2008  -0.095   1.578   0.742  0.4031  0.1104  0.2023
   75phy    C25 2009  -0.122   1.726   0.758 -0.0977 -0.3884  0.6088
   75phy    C23 2010  -0.188   1.800   0.645  0.3120  0.1134 -0.2915
   75phy    C24 2011  -0.285   1.904   0.702  0.0394 -0.0934  0.9021
   75phy    C22 2012  -0.095   1.884   0.559 -0.1341 -0.2050 -0.8176
   75phy    C21 2013  -0.106   1.863   0.409 -0.9087 -0.1365  0.4360
   75phy    C20 2014  -0.024   1.966   0.334 -0.3543  0.2236  0.4934
   75phy    C18 2015  -0.027   1.969   0.173  0.1712  0.1055 -0.7237
   75phy    O01 2016   0.018   1.846   0.119  0.2147  0.6202  0.4611
   75phy    H01 2017   0.058   1.786   0.179 -2.0582 -1.3966  0.0989
   75phy    C19 2018   0.093   2.061   0.165 -0.1754 -0.8121  0.3166
   75phy    C13 2019  -0.154   2.039   0.097  0.4926 -0.4836 -0.3860
   75phy     H3 2020  -0.225   2.054   0.182  0.9348  1.4271 -0.3037
   75phy    O33 2021  -0.150   2.178   0.060  0.2024  0.1195 -0.1901
   75phy    H1B 2022  -0.088   2.199  -0.006 -0.4432  2.3277 -0.1702
   75phy    C12 2023  -0.268   1.958   0.024 -0.5778 -0.0676  0.1551
   75phy    O11 2024  -0.281   1.979  -0.113 -0.6018  0.4463  0.5446
   75phy    H1A 2025  -0.261   2.067  -0.136  0.0251 -0.1573 -1.4598
   76phy    C35 2026   3.712   1.380   2.216  0.0227  0.4427 -0.9652
   76phy    C33 2027   3.708   1.436   2.080  0.1962 -0.2308 -0.3380
   76phy    C34 2028   3.628   1.347   1.985  0.6729 -0.0940  0.2951
   76phy    C32 2029   3.673   1.591   2.085 -0.3487 -0.3738 -0.4920
   76phy    C31 2030   3.749   1.675   1.980  0.2374 -0.2339  0.1258
   76phy    C30 2031   3.697   1.823   2.001 -0.1784  0.3470 -0.4356
   76phy    C28 2032   3.777   1.918   1.906  0.4192  0.5715  0.1100
   76phy    C29 2033   3.740   1.922   1.751 -0.4557 -0.0384  0.0547
   76phy    C27 2034   3.753   2.059   1.967  0.0836  0.1430 -0.1447
   76phy    C26 2035   3.881   2.138   1.984  0.7395  0.4474  0.2775
   76phy    C25 2036   3.856   2.285   2.010 -0.1017 -0.5153 -0.0228
   76phy    C23 2037   3.981   2.360   2.065  0.1592  0.2190 -0.1188
   76phy    C24 2038   4.067   2.414   1.959 -0.7222  0.2582 -0.3128
   76phy    C22 2039   3.942   2.469   2.168 -0.4272 -0.0191 -0.6312
   76phy    C21 2040   3.999   2.447   2.308  0.2993 -0.3701 -0.6643
   76phy    C20 2041   3.967   2.570   2.398 -0.1182 -0.2116 -0.0602
   76phy    C18 2042   4.004   2.595   2.547 -0.0470  0.4910 -0.1783
   76phy    O01 2043   4.151   2.605   2.562  0.6270 -0.1832 -0.4532
   76phy    H01 2044   4.199   2.603   2.482  1.5474  1.9131 -0.0250
   76phy    C19 2045   3.960   2.749   2.559 -0.3890 -0.3854 -0.0463
   76phy    C13 2046   3.944   2.488   2.661 -0.2170  0.6670  0.7566
   76phy     H3 2047   3.839   2.455   2.639  0.0083 -0.2053  0.9251
   76phy    O33 2048   3.924   2.555   2.786 -0.4823 -0.2623 -0.1485
   76phy    H1B 2049   3.982   2.515   2.847  1.3801  0.1768 -1.5638
   76phy    C12 2050   4.013   2.347   2.674 -0.1886 -0.2366 -0.2568
   76phy    O11 2051   4.137   2.344   2.736  0.2071  0.3008 -0.3010
   76phy    H1A 2052   4.189   2.405   2.687 -0.2692  1.2880  0.3929
   77phy    C35 2053   4.000   1.002   1.769 -0.1506  0.1752  0.7872
   77phy    C33 2054   3.954   0.868   1.721  0.0178  0.3710 -0.4109
   77phy    C34 2055   4.065   0.796   1.651 -0.2304  0.0994 -0.1738
   77phy    C32 2056   3.892   0.778   1.836  0.0954 -0.2074  0.0657
   77phy    C31 2057   3.787   0.684   1.784  0.0864  1.4754  0.2473
   77phy    C30 2058   3.716   0.589   1.885  0.3108  0.1355 -0.0863
   77phy    C28 2059   3.618   0.491   1.821  0.0216 -0.8921 -0.2943
   77phy    C29 2060   3.604   0.364   1.905 -0.2535 -0.8186  0.0010
   77phy    C27 2061   3.481   0.559   1.800 -0.1102  0.5378 -0.1672
   77phy    C26 2062   3.426   0.562   1.655 -0.2172 -0.2085 -0.3255
   77phy    C25 2063   3.279   0.606   1.637 -0.7334  0.2355 -0.3747
   77phy    C23 2064   3.206   0.608   1.502 -0.2966 -0.3122 -0.0176
   77phy    C24 2065   3.055   0.599   1.514 -0.1359 -0.2612  0.5041
   77phy    C22 2066   3.248   0.740   1.422  0.1610 -0.3628 -0.4135
   77phy    C21 2067   3.267   0.722   1.271 -0.3860  0.1477  0.4293
   77phy    C20 2068   3.267   0.849   1.188  0.2642 -0.5036  1.0389
   77phy    C18 2069   3.314   0.839   1.045  0.0593 -0.1107  0.2075
   77phy    O01 2070   3.447   0.781   1.040 -0.5935  0.2370  0.5227
   77phy    H01 2071   3.499   0.818   1.108 -0.0101  0.8321 -0.2338
   77phy    C19 2072   3.335   0.987   1.003 -0.8173 -0.1676 -0.6741
   77phy    C13 2073   3.210   0.754   0.945 -0.1791  0.0154 -0.5894
   77phy     H3 2074   3.225   0.650   0.983 -1.1522 -0.0164 -0.2633
   77phy    O33 2075   3.069   0.754   0.970 -0.0796  0.0714 -0.1401
   77phy    H1B 2076   3.024   0.810   0.910 -0.8649 -0.5927 -0.1998
   77phy    C12 2077   3.246   0.707   0.795  0.2654 -0.5725 -0.0587
   77phy    O11 2078   3.388   0.696   0.771  0.0324 -0.5383  0.1613
   77phy    H1A 2079   3.433   0.728   0.847  0.7414 -0.4656 -0.2738
   78phy    C35 2080   4.139   0.348   1.050  0.0837  0.2509 -0.0045
   78phy    C33 2081   4.185   0.420   1.179 -0.2316 -0.2173 -0.7141
   78phy    C34 2082   4.291   0.336   1.247 -0.3232  0.2268  0.7195
   78phy    C32 2083   4.252   0.560   1.143 -0.1709 -0.4755 -0.1067
   78phy    C31 2084   4.160   0.670   1.100 -0.1102  0.0900  1.0013
   78phy    C30 2085   4.238   0.791   1.052 -0.6847  0.3824  0.4847
   78phy    C28 2086   4.155   0.916   1.018  0.1393  0.3740  0.7185
   78phy    C29 2087   4.149   1.010   1.132  0.2035  0.1952 -0.1469
   78phy    C27 2088   4.219   0.976   0.891  0.8642 -0.0809  0.2025
   78phy    C26 2089   4.119   1.045   0.787 -0.0139  0.8276 -0.4770
   78phy    C25 2090   4.219   1.102   0.684 -0.2769  0.9855  0.2824
   78phy    C23 2091   4.158   1.164   0.558 -0.1065 -0.1510 -0.4331
   78phy    C24 2092   4.227   1.299   0.548 -0.2784  0.2344 -0.2258
   78phy    C22 2093   4.180   1.081   0.430  0.3991  0.7621  0.1059
   78phy    C21 2094   4.064   1.011   0.362 -0.4636  0.6663  0.1515
   78phy    C20 2095   4.094   0.918   0.239 -0.1989 -0.2673  0.0569
   78phy    C18 2096   3.994   0.851   0.139  0.4150 -0.3933 -0.1506
   78phy    O01 2097   3.913   0.749   0.206  0.4877  0.3812 -0.2815
   78phy    H01 2098   3.966   0.673   0.225 -0.5276  0.1329  1.8360
   78phy    C19 2099   4.097   0.779   0.056 -0.2587  0.2532 -0.0929
   78phy    C13 2100   3.915   0.967   0.058  0.0827 -0.1216 -0.1174
   78phy     H3 2101   3.867   1.030   0.136  1.6677  0.5877  0.3288
   78phy    O33 2102   3.987   1.070  -0.009  0.0070  0.7190  0.2381
   78phy    H1B 2103   3.999   1.050  -0.100 -0.9441  2.5275 -0.3496
   78phy    C12 2104   3.778   0.943  -0.007 -0.0904 -0.0148  0.1560
   78phy    O11 2105   3.704   0.828   0.049 -0.1748  0.0675 -0.2286
   78phy    H1A 2106   3.757   0.783   0.112  0.3298  1.5403  0.4553
   79phy    C35 2107   2.050   0.120   1.511 -0.2232 -0.1172 -0.5170
   79phy    C33 2108   2.158   0.215   1.567 -0.0863  0.3591  0.0712
   79phy    C34 2109   2.118   0.255   1.707  0.2920 -0.4547  0.7697
   79phy    C32 2110   2.296   0.157   1.557 -0.9073  0.0909  0.6684
   79phy    C31 2111   2.416   0.266   1.549  0.4729  0.4757  0.4472
   79phy    C30 2112   2.546   0.202   1.504  0.7461  0.0303 -0.0276
   79phy    C28 2113   2.668   0.295   1.477 -0.0104 -0.3862 -0.2185
   79phy    C29 2114   2.739   0.343   1.608 -0.9854  1.0196  0.8056
   79phy    C27 2115   2.772   0.224   1.391  0.3810 -0.1295  0.3809
   79phy    C26 2116   2.854   0.310   1.296  0.2297  0.3799 -0.1816
   79phy    C25 2117   2.953   0.231   1.205  0.3815 -0.6140  0.3738
   79phy    C23 2118   3.011   0.295   1.076  0.4953  0.2230 -0.1898
   79phy    C24 2119   3.112   0.403   1.109 -0.2221  0.2027 -0.6387
   79phy    C22 2120   3.079   0.184   0.991  0.2460 -0.6977 -0.5006
   79phy    C21 2121   3.075   0.217   0.837  0.2878 -0.3854 -0.5871
   79phy    C20 2122   3.155   0.105   0.762  0.0534 -0.2625  0.5886
   79phy    C18 2123   3.155   0.101   0.607 -0.5724 -0.7299 -0.3792
   79phy    O01 2124   3.021   0.101   0.548 -0.2741 -0.6397  0.0030
   79phy    H01 2125   2.973   0.179   0.568  0.4910 -0.5905  1.8389
   79phy    C19 2126   3.197  -0.042   0.585 -0.6961  0.5119  0.1186
   79phy    C13 2127   3.247   0.218   0.537 -0.7371 -0.4540 -0.2401
   79phy     H3 2128   3.196   0.314   0.565  0.7858 -0.2723  2.2368
   79phy    O33 2129   3.374   0.257   0.595  0.2092  0.0735  0.2284
   79phy    H1B 2130   3.415   0.180   0.631 -0.8486  0.0345  1.4335
   79phy    C12 2131   3.243   0.262   0.387 -0.0006 -0.2041 -0.2811
   79phy    O11 2132   3.131   0.240   0.305  0.0343 -0.3747 -0.0696
   79phy    H1A 2133   3.105   0.151   0.321 -1.7600 -0.0749 -1.0504
   80phy    C35 2134   3.793   0.655   1.304 -0.3234 -0.3733 -0.4118
   80phy    C33 2135   3.696   0.766   1.297 -0.2092 -0.6936 -0.3427
   80phy    C34 2136   3.638   0.797   1.436  0.1758  0.2462  0.5495
   80phy    C32 2137   3.771   0.890   1.246  0.1956 -0.7588 -0.3376
   80phy    C31 2138   3.687   0.990   1.164 -0.3796 -0.1130 -0.3142
   80phy    C30 2139   3.764   1.113   1.116  0.7064 -0.3865  0.0973
   80phy    C28 2140   3.670   1.222   1.051 -0.3503  0.4363  0.1382
   80phy    C29 2141   3.720   1.346   1.119 -0.3243  0.0701  0.0702
   80phy    C27 2142   3.694   1.238   0.902 -0.2181  0.0519 -0.1554
   80phy    C26 2143   3.604   1.163   0.808 -0.5701  0.0068 -0.9600
   80phy    C25 2144   3.617   1.205   0.662 -0.2436  0.0207  0.0895
   80phy    C23 2145   3.497   1.137   0.591  0.7968 -0.1325 -0.3751
   80phy    C24 2146   3.401   1.242   0.523 -0.0159  0.0253 -0.0782
   80phy    C22 2147   3.543   1.035   0.479  0.0129  0.5622 -0.3345
   80phy    C21 2148   3.450   0.912   0.462  0.0785 -0.1271 -0.1415
   80phy    C20 2149   3.518   0.819   0.354 -0.5647 -0.3376  0.1303
   80phy    C18 2150   3.452   0.696   0.289  0.6156 -0.3400 -0.5658
   80phy    O01 2151   3.364   0.628   0.383  0.4688  0.2830  0.5063
   80phy    H01 2152   3.418   0.589   0.449  0.6134  1.8549  1.3923
   80phy    C19 2153   3.564   0.610   0.238 -0.5076  0.5214  0.2638
   80phy    C13 2154   3.364   0.747   0.158  0.3906 -0.0206  0.0769
   80phy     H3 2155   3.298   0.827   0.199 -1.4887 -0.8004 -1.3010
   80phy    O33 2156   3.425   0.822   0.056 -0.1247  0.1636 -0.2720
   80phy    H1B 2157   3.518   0.830   0.063 -0.1119 -1.3852  2.8521
   80phy    C12 2158   3.230   0.687   0.106  0.2931  0.1941 -0.5647
   80phy    O11 2159   3.234   0.578   0.018 -0.5772  0.5527 -0.2255
   80phy    H1A 2160   3.164   0.584  -0.044 -0.5021 -0.7131 -0.4490
   81phy    C35 2161   4.013   1.670   0.938 -0.4779  1.0806  0.0325
   81phy    C33 2162   4.070   1.551   0.858 -0.0320 -0.1591  0.0885
   81phy    C34 2163   4.110   1.444   0.966  0.3601  0.1225 -0.3150
   81phy    C32 2164   3.960   1.488   0.770  0.3455  0.4645  0.1015
   81phy    C31 2165   3.935   1.556   0.639  0.3709 -0.4290  0.1032
   81phy    C30 2166   3.870   1.474   0.529  0.2552  0.4878  0.0451
   81phy    C28 2167   3.865   1.550   0.397  0.0743 -0.0983  0.3344
   81phy    C29 2168   3.985   1.520   0.302 -0.0823 -0.3135 -0.2707
   81phy    C27 2169   3.736   1.517   0.325 -0.2561 -0.0842  0.2046
   81phy    C26 2170   3.642   1.634   0.301 -0.0839  0.0274  0.0916
   81phy    C25 2171   3.501   1.593   0.244  0.1392 -0.4516 -0.3237
   81phy    C23 2172   3.368   1.673   0.269  0.0332  0.3601 -0.1668
   81phy    C24 2173   3.354   1.780   0.154 -0.8275  0.7525 -0.8339
   81phy    C22 2174   3.244   1.582   0.271 -0.1419  0.8938 -0.2061
   81phy    C21 2175   3.157   1.582   0.396  0.8740  0.1815 -0.5813
   81phy    C20 2176   3.005   1.539   0.370 -0.3902 -0.0129 -0.0300
   81phy    C18 2177   2.897   1.533   0.489  0.1104  0.3103 -0.5321
   81phy    O01 2178   2.942   1.443   0.596 -0.7137  0.3315 -0.0433
   81phy    H01 2179   3.028   1.413   0.572 -1.5466 -0.1729 -2.7528
   81phy    C19 2180   2.773   1.455   0.425  0.5180 -0.7922 -0.0822
   81phy    C13 2181   2.856   1.680   0.547  0.3275 -0.1046  0.1220
   81phy     H3 2182   2.952   1.728   0.579 -1.8855  3.1224  2.6053
   81phy    O33 2183   2.822   1.779   0.450  0.0226  0.0729  0.0938
   81phy    H1B 2184   2.734   1.765   0.422 -0.1949  1.3063  0.1227
   81phy    C12 2185   2.795   1.706   0.687 -0.5135 -0.0975  0.7426
   81phy    O11 2186   2.655   1.690   0.692  0.3165  0.1823  0.2936
   81phy    H1A 2187   2.622   1.746   0.760 -1.8766  1.5634 -1.7208
   82phy    C35 2188   3.488   1.904   1.210 -0.1371  0.0675 -0.1664
   82phy    C33 2189   3.490   1.830   1.343  0.3227  0.1770 -0.2634
   82phy    C34 2190   3.567   1.910   1.448 -0.2161 -0.5141 -0.0930
   82phy    C32 2191   3.348   1.793   1.376  0.3581 -0.1338 -0.3312
   82phy    C31 2192   3.342   1.658   1.453 -0.1962 -0.2966 -0.1865
   82phy    C30 2193   3.202   1.632   1.505 -0.0322  0.2631  0.3135
   82phy    C28 2194   3.171   1.487   1.554  0.2351 -0.4836  0.1713
   82phy    C29 2195   3.151   1.479   1.712 -0.5320 -0.1395  0.3661
   82phy    C27 2196   3.045   1.437   1.487 -0.5214  0.5947  0.2510
   82phy    C26 2197   3.065   1.309   1.414 -0.1339  0.8951 -0.4549
   82phy    C25 2198   2.939   1.243   1.359  0.0620  0.6338 -1.0007
   82phy    C23 2199   2.961   1.111   1.285  0.1738  0.5112 -0.6820
   82phy    C24 2200   2.921   0.995   1.379  0.4598 -0.2226  0.0670
   82phy    C22 2201   2.870   1.092   1.162 -0.1836  0.2929  0.4818
   82phy    C21 2202   2.943   1.106   1.028 -0.3412  0.0249  0.2361
   82phy    C20 2203   2.851   1.095   0.907 -0.4439  0.2873 -0.4046
   82phy    C18 2204   2.904   1.109   0.757 -0.0503  0.2680 -0.2115
   82phy    O01 2205   2.988   1.219   0.748  0.0541 -0.0588 -0.2588
   82phy    H01 2206   2.938   1.292   0.779  0.2278 -0.3387  0.7259
   82phy    C19 2207   2.784   1.161   0.676  0.2453 -0.4091  0.7839
   82phy    C13 2208   2.983   0.988   0.688  0.1063 -0.0422 -0.9657
   82phy     H3 2209   3.086   0.997   0.729  0.6854  1.6875 -2.6530
   82phy    O33 2210   2.943   0.859   0.740 -0.0291  0.0589  0.1710
   82phy    H1B 2211   2.860   0.847   0.698 -1.0939  0.4082  2.0968
   82phy    C12 2212   3.059   0.971   0.547 -0.1610  1.0605  0.1435
   82phy    O11 2213   3.007   0.875   0.452 -0.3787  0.2487 -0.1676
   82phy    H1A 2214   3.025   0.790   0.488 -0.3437 -0.0158 -0.7850
   83phy    C35 2215   4.801   1.663   2.138 -0.0488 -0.3594 -0.8791
   83phy    C33 2216   4.768   1.762   2.248 -0.6618 -0.8146 -0.3548
   83phy    C34 2217   4.900   1.843   2.268 -0.0503  0.1634 -0.3469
   83phy    C32 2218   4.653   1.850   2.195  0.1143  0.3215 -0.2578
   83phy    C31 2219   4.543   1.903   2.294 -0.5143  1.0247  0.8868
   83phy    C30 2220   4.438   1.983   2.216  0.4950  0.2108  0.0034
   83phy    C28 2221   4.332   2.028   2.320  0.0697  0.3028 -0.1204
   83phy    C29 2222   4.302   2.173   2.312 -0.6017  0.7772 -0.1891
   83phy    C27 2223   4.189   1.964   2.297 -0.1252 -0.2400 -0.1476
   83phy    C26 2224   4.139   1.882   2.416  0.2778 -0.9093  0.3131
   83phy    C25 2225   4.008   1.806   2.389 -0.1991 -0.2178  0.0446
   83phy    C23 2226   3.962   1.701   2.495  0.7438 -0.6645  0.0276
   83phy    C24 2227   3.814   1.703   2.542 -0.2995 -0.0345  0.1216
   83phy    C22 2228   4.006   1.564   2.438  0.4758  0.0541 -0.3531
   83phy    C21 2229   4.012   1.443   2.530  1.0461 -0.0560  0.1020
   83phy    C20 2230   4.062   1.321   2.447 -0.6859 -0.7880 -0.5020
   83phy    C18 2231   4.042   1.175   2.503 -0.0592 -0.3065  0.3289
   83phy    O01 2232   3.897   1.161   2.524 -0.3389  0.4499  0.4571
   83phy    H01 2233   3.854   1.194   2.447  1.2998 -1.6167 -1.4845
   83phy    C19 2234   4.071   1.089   2.378 -0.3625  0.7261 -0.0277
   83phy    C13 2235   4.126   1.142   2.635 -0.0820 -0.7222 -0.3574
   83phy     H3 2236   4.110   1.224   2.710 -0.9462 -1.6066  0.4648
   83phy    O33 2237   4.271   1.147   2.626  0.0932 -0.4739  0.5732
   83phy    H1B 2238   4.300   1.212   2.565  0.0030 -1.1478 -0.1945
   83phy    C12 2239   4.096   1.011   2.713  0.0981  0.7038 -0.1860
   83phy    O11 2240   4.115   1.008   2.852  0.0640 -0.1307 -0.1646
   83phy    H1A 2241   4.207   1.004   2.869 -0.2089 -1.6054  1.3975
   84phy    C35 2242   3.828   2.027   1.172  0.2630  0.2661 -0.1644
   84phy    C33 2243   3.979   2.056   1.178  0.5046 -0.3094 -0.3317
   84phy    C34 2244   4.006   2.197   1.236  0.0966  0.1957 -0.0338
   84phy    C32 2245   4.051   1.953   1.259 -0.0139 -0.2249  0.0059
   84phy    C31 2246   4.200   1.927   1.237  0.1785  0.0469 -0.0266
   84phy    C30 2247   4.237   1.809   1.325  0.2412 -0.2146 -0.0147
   84phy    C28 2248   4.384   1.754   1.327 -0.1295 -0.0638  0.5272
   84phy    C29 2249   4.417   1.701   1.469  0.2449  0.0193  0.4772
   84phy    C27 2250   4.403   1.631   1.228 -0.1506  0.1038 -0.2826
   84phy    C26 2251   4.456   1.669   1.090  0.1595  0.0092 -1.0646
   84phy    C25 2252   4.505   1.549   1.010 -0.1875  0.1222 -0.3200
   84phy    C23 2253   4.582   1.603   0.883  0.1360  0.2275 -0.4804
   84phy    C24 2254   4.717   1.545   0.868 -0.1218 -0.3925 -0.3582
   84phy    C22 2255   4.492   1.582   0.761  0.6467  0.3842 -0.2250
   84phy    C21 2256   4.496   1.674   0.642 -0.0831  0.3344  0.4988
   84phy    C20 2257   4.406   1.637   0.529 -0.3720 -0.9025  0.3560
   84phy    C18 2258   4.454   1.662   0.379  0.3921 -0.2317  0.0953
   84phy    O01 2259   4.486   1.798   0.361 -0.3313 -0.4938 -0.1424
   84phy    H01 2260   4.468   1.849   0.438  2.5904 -0.6523  0.7848
   84phy    C19 2261   4.332   1.640   0.291  0.0820 -0.8970 -0.3641
   84phy    C13 2262   4.587   1.582   0.331  0.5228 -0.9871 -0.4767
   84phy     H3 2263   4.665   1.631   0.395 -1.8462  1.4145  0.8059
   84phy    O33 2264   4.590   1.448   0.382 -0.4037  0.5527 -0.3301
   84phy    H1B 2265   4.545   1.446   0.464 -0.2297  0.7813 -0.2300
   84phy    C12 2266   4.686   1.604   0.201 -0.6945 -0.0871 -0.5927
   84phy    O11 2267   4.655   1.528   0.089 -0.3913  0.0632  0.0587
   84phy    H1A 2268   4.739   1.507   0.052 -0.2381  2.5774 -1.2011
   85phy    C35 2269   2.650   0.586   1.870  0.5800 -0.6216 -0.2702
   85phy    C33 2270   2.610   0.729   1.847  0.0796  0.8247 -0.0968
   85phy    C34 2271   2.529   0.746   1.721 -0.6097 -0.1079  0.5313
   85phy    C32 2272   2.536   0.784   1.973 -0.0485  0.2493 -0.2782
   85phy    C31 2273   2.577   0.932   2.007  0.4401 -0.2733  0.0301
   85phy    C30 2274   2.473   1.002   2.097  0.0799 -0.3489  0.5824
   85phy    C28 2275   2.514   1.142   2.149  0.5447 -0.5206  0.2695
   85phy    C29 2276   2.456   1.251   2.061 -0.6859 -0.1004 -0.9176
   85phy    C27 2277   2.459   1.164   2.290  0.1959  0.2368 -0.7017
   85phy    C26 2278   2.544   1.160   2.417  0.1980  0.3440 -0.0313
   85phy    C25 2279   2.465   1.151   2.548 -0.5213 -0.7628 -0.0757
   85phy    C23 2280   2.545   1.133   2.678 -0.1644  0.3568 -0.5775
   85phy    C24 2281   2.542   1.275   2.741  0.2164  0.4498  0.1669
   85phy    C22 2282   2.456   1.044   2.760  0.3161  0.0351  0.0028
   85phy    C21 2283   2.519   0.906   2.784  0.4358  0.1469 -0.2434
   85phy    C20 2284   2.436   0.800   2.865  0.7960  0.1556  0.5684
   85phy    C18 2285   2.503   0.666   2.919 -0.0187 -0.2339  0.4946
   85phy    O01 2286   2.579   0.693   3.035  0.8490  0.3335 -0.6783
   85phy    H01 2287   2.578   0.781   3.069 -0.6570 -0.3620  1.2687
   85phy    C19 2288   2.379   0.594   2.973 -0.2829 -0.2214  0.0367
   85phy    C13 2289   2.568   0.570   2.803  0.1465  0.2502 -0.1195
   85phy     H3 2290   2.498   0.562   2.716  0.3153  2.8563 -0.5640
   85phy    O33 2291   2.582   0.434   2.846 -0.0002 -0.1152 -0.5465
   85phy    H1B 2292   2.657   0.431   2.903 -0.2089 -0.9796 -0.3047
   85phy    C12 2293   2.708   0.603   2.738  0.2383  0.2030 -0.2987
   85phy    O11 2294   2.810   0.620   2.830  0.2497 -0.3017 -0.1813
   85phy    H1A 2295   2.786   0.690   2.887  2.2405  0.5343 -0.2812
   86phy    C35 2296   4.661   2.460   1.851  0.2375 -0.1746  0.8034
   86phy    C33 2297   4.512   2.426   1.841  0.2593  0.4143 -0.4788
   86phy    C34 2298   4.433   2.545   1.813  0.6515 -0.3353  0.2389
   86phy    C32 2299   4.474   2.310   1.750  0.1976  0.2017  1.1472
   86phy    C31 2300   4.370   2.217   1.806 -0.1420 -0.4931 -0.5543
   86phy    C30 2301   4.325   2.126   1.694  0.0357 -0.0158 -0.0162
   86phy    C28 2302   4.220   2.020   1.731  0.6403  0.4650  0.0896
   86phy    C29 2303   4.108   2.012   1.625 -0.0428  0.1544 -0.5858
   86phy    C27 2304   4.280   1.877   1.749 -0.7319  0.0030 -0.0901
   86phy    C26 2305   4.220   1.789   1.857  0.3477 -0.3980  0.0238
   86phy    C25 2306   4.294   1.652   1.878 -0.3444  0.7587 -0.0334
   86phy    C23 2307   4.249   1.575   2.007 -0.1307 -0.1355  0.8799
   86phy    C24 2308   4.149   1.458   1.959 -0.5267 -0.3874  0.2320
   86phy    C22 2309   4.384   1.520   2.068  0.8617 -0.1329 -0.8580
   86phy    C21 2310   4.376   1.499   2.221  0.3284 -0.8093  0.0443
   86phy    C20 2311   4.493   1.424   2.280  0.8455  0.3691  0.4014
   86phy    C18 2312   4.497   1.408   2.441 -0.4242 -0.0852 -0.2769
   86phy    O01 2313   4.375   1.348   2.495 -0.2701 -0.1897  0.1904
   86phy    H01 2314   4.344   1.412   2.555  0.4079  0.3936 -0.0704
   86phy    C19 2315   4.607   1.298   2.444  0.1747 -0.0056 -0.1343
   86phy    C13 2316   4.551   1.537   2.527  0.7913  0.5604  0.7023
   86phy     H3 2317   4.621   1.595   2.462  1.3429 -0.4173  0.3989
   86phy    O33 2318   4.641   1.502   2.632 -0.0268 -0.0754  0.1217
   86phy    H1B 2319   4.619   1.426   2.681  0.2168 -0.7491 -0.7709
   86phy    C12 2320   4.431   1.628   2.576 -0.0239  0.2919  0.4897
   86phy    O11 2321   4.341   1.563   2.662 -0.1137 -0.5043 -0.1901
   86phy    H1A 2322   4.323   1.610   2.741  2.5158  0.3050  0.0059
   87phy    C35 2323   3.065   2.760   0.922 -0.0520  0.4503  0.8481
   87phy    C33 2324   3.096   2.686   1.052 -0.1068  0.0365  0.6688
   87phy    C34 2325   2.970   2.705   1.133  0.0671  0.0331 -0.1119
   87phy    C32 2326   3.149   2.542   1.040  1.0036 -0.3763  0.0062
   87phy    C31 2327   3.294   2.529   1.046 -0.5237 -0.3534  0.1195
   87phy    C30 2328   3.352   2.391   0.997  0.0023 -0.6253 -0.0423
   87phy    C28 2329   3.508   2.378   1.003 -0.1181  0.3715 -0.1789
   87phy    C29 2330   3.564   2.254   1.083 -0.8253 -0.0840 -0.0733
   87phy    C27 2331   3.552   2.356   0.856 -0.2264 -0.3435 -0.0268
   87phy    C26 2332   3.677   2.433   0.813 -0.0932  0.0819 -0.4056
   87phy    C25 2333   3.725   2.401   0.670 -0.5980  0.3281  0.0506
   87phy    C23 2334   3.852   2.479   0.617  0.5120  0.2953 -0.5720
   87phy    C24 2335   3.961   2.375   0.594 -0.3573  0.5337  0.3559
   87phy    C22 2336   3.832   2.551   0.487  0.1846  0.3800 -0.1191
   87phy    C21 2337   3.786   2.696   0.489  0.9168 -0.0522  0.2831
   87phy    C20 2338   3.788   2.772   0.365 -0.3763  0.0675  0.7175
   87phy    C18 2339   3.726   2.913   0.344  0.3548  0.4295 -0.1052
   87phy    O01 2340   3.589   2.909   0.401 -0.1366 -0.3843  0.2076
   87phy    H01 2341   3.525   2.856   0.358  1.0121 -1.4310 -0.2555
   87phy    C19 2342   3.717   2.945   0.190 -0.5320 -0.0691 -0.1330
   87phy    C13 2343   3.812   3.029   0.421 -0.1185  0.4967 -0.0394
   87phy     H3 2344   3.805   2.998   0.528  1.7910  0.1738  0.0327
   87phy    O33 2345   3.953   3.019   0.412 -0.1926 -0.3310  0.2471
   87phy    H1B 2346   3.994   3.080   0.354  1.7653 -3.2631 -1.7197
   87phy    C12 2347   3.752   3.171   0.469 -0.4723 -0.1233 -0.2069
   87phy    O11 2348   3.613   3.180   0.487 -0.3553 -0.1060  0.6390
   87phy    H1A 2349   3.574   3.111   0.437 -2.7711  0.7268  1.2534
   88phy    C35 2350   2.677   1.739   2.392 -0.0150  0.6356 -0.4934
   88phy    C33 2351   2.765   1.634   2.452  0.6107  0.5696  0.0126
   88phy    C34 2352   2.714   1.506   2.394 -0.3463  0.5259  0.5898
   88phy    C32 2353   2.917   1.658   2.414  0.1343 -0.6143 -0.0481
   88phy    C31 2354   2.993   1.758   2.502 -0.2829 -0.3854 -0.9955
   88phy    C30 2355   3.137   1.768   2.441 -0.6316  0.2154  0.0458
   88phy    C28 2356   3.243   1.835   2.527 -0.6445 -0.2314  0.4895
   88phy    C29 2357   3.297   1.736   2.633 -0.2298 -0.0941 -0.0919
   88phy    C27 2358   3.360   1.866   2.430 -0.2029 -0.1438  0.8501
   88phy    C26 2359   3.442   1.988   2.472  0.3306 -0.2385 -0.3014
   88phy    C25 2360   3.549   2.029   2.376  0.1591  0.3139  0.3105
   88phy    C23 2361   3.632   2.147   2.420  0.0682 -0.6123  0.1029
   88phy    C24 2362   3.777   2.123   2.374  0.6769 -0.0528 -0.0208
   88phy    C22 2363   3.583   2.291   2.376  0.0020 -0.3548 -0.7154
   88phy    C21 2364   3.592   2.395   2.488 -0.1711 -0.0135  0.1995
   88phy    C20 2365   3.565   2.544   2.456 -0.1608 -0.7730  0.3610
   88phy    C18 2366   3.521   2.643   2.579  0.1327  0.5526  0.2238
   88phy    O01 2367   3.603   2.612   2.695  0.2929 -0.3165 -0.2967
   88phy    H01 2368   3.591   2.674   2.765  0.6975 -1.3292  0.7070
   88phy    C19 2369   3.562   2.772   2.514  0.1199 -0.1098 -0.6746
   88phy    C13 2370   3.358   2.634   2.610 -0.0108  0.3843 -0.1247
   88phy     H3 2371   3.303   2.622   2.513  0.0207  0.5891 -0.1700
   88phy    O33 2372   3.304   2.761   2.649 -0.1228  0.0570 -0.0500
   88phy    H1B 2373   3.292   2.753   2.742  2.7053  0.9863  0.5116
   88phy    C12 2374   3.307   2.514   2.699 -0.6855  0.0157 -0.2681
   88phy    O11 2375   3.172   2.487   2.682  0.0602 -0.3101  0.2565
   88phy    H1A 2376   3.151   2.400   2.709 -1.7758  0.5129  1.7474
   89phy    C35 2377   0.866   3.151   1.097 -0.1832  0.0908  0.2143
   89phy    C33 2378   0.983   3.115   1.180  0.4013  0.2716 -0.3404
   89phy    C34 2379   0.931   3.054   1.316 -0.1568 -0.2776 -0.3206
   89phy    C32 2380   1.074   3.020   1.099  0.0569 -0.1935 -0.7710
   89phy    C31 2381   1.220   3.025   1.127 -0.1502  0.4061  0.1344
   89phy    C30 2382   1.287   2.895   1.071  0.5444  0.2199  0.0204
   89phy    C28 2383   1.439   2.870   1.083  0.3321  0.5940 -0.0641
   89phy    C29 2384   1.478   2.803   1.219 -0.2493  0.0682 -0.2379
   89phy    C27 2385   1.482   2.776   0.963  0.2249  0.0042  0.0862
   89phy    C26 2386   1.628   2.790   0.916  0.0720  0.2618  0.2626
   89phy    C25 2387   1.657   2.682   0.817  0.2883  0.0994  0.1961
   89phy    C23 2388   1.801   2.674   0.766 -0.2999 -0.1042  0.2945
   89phy    C24 2389   1.898   2.589   0.855  0.1247 -0.4637 -0.6232
   89phy    C22 2390   1.820   2.620   0.624  0.2590 -0.5264  0.1185
   89phy    C21 2391   1.797   2.716   0.507 -0.2577  0.2943  0.3438
   89phy    C20 2392   1.843   2.651   0.377 -0.5001  0.4549  0.4880
   89phy    C18 2393   1.868   2.732   0.240 -0.4583  0.0633  0.1556
   89phy    O01 2394   1.764   2.819   0.214  0.0707  0.3265  0.3276
   89phy    H01 2395   1.677   2.784   0.215  0.4422 -0.7707 -1.4030
   89phy    C19 2396   1.881   2.620   0.136  0.4751 -0.1986 -0.4615
   89phy    C13 2397   2.004   2.813   0.259 -0.3048  0.0037  0.2608
   89phy     H3 2398   1.982   2.883   0.344 -0.7132 -0.2716  0.3824
   89phy    O33 2399   2.117   2.753   0.316 -0.3757 -0.1764 -0.0715
   89phy    H1B 2400   2.152   2.694   0.252  2.7199 -0.1505  1.3750
   89phy    C12 2401   2.038   2.933   0.171 -0.0843  0.3069 -0.3823
   89phy    O11 2402   1.939   2.983   0.088 -0.3389 -0.2897 -0.0878
   89phy    H1A 2403   1.855   2.950   0.111 -1.4125  1.1076 -1.7366
   90phy    C35 2404   2.608   1.591   1.694  0.0050 -0.3129 -0.2745
   90phy    C33 2405   2.734   1.589   1.785  1.5338  0.2217  0.3597
   90phy    C34 2406   2.792   1.454   1.766 -0.0459  0.1683 -0.0843
   90phy    C32 2407   2.831   1.700   1.746 -0.6416  0.1235 -0.2729
   90phy    C31 2408   2.917   1.758   1.864  0.3353 -0.3791 -0.3515
   90phy    C30 2409   3.038   1.825   1.808 -0.6721 -0.2905  0.5173
   90phy    C28 2410   3.128   1.896   1.909 -0.4870 -0.8742  0.2187
   90phy    C29 2411   3.272   1.883   1.864  0.4674 -0.0171 -0.0542
   90phy    C27 2412   3.074   2.037   1.948  0.4956 -0.2865 -0.0171
   90phy    C26 2413   3.123   2.096   2.079  0.2781 -0.1396 -0.5698
   90phy    C25 2414   3.066   2.240   2.094 -0.1877 -0.0955  0.2692
   90phy    C23 2415   3.095   2.299   2.232 -0.2055 -0.4073 -0.1085
   90phy    C24 2416   3.232   2.365   2.242 -0.3484  0.2312 -0.4854
   90phy    C22 2417   2.994   2.414   2.262  0.1814 -0.1908  0.0346
   90phy    C21 2418   2.947   2.432   2.407 -0.2143  0.2790  0.2470
   90phy    C20 2419   2.904   2.575   2.441 -0.5672  0.0602 -0.4154
   90phy    C18 2420   2.857   2.615   2.589  0.1009  0.8266  0.6648
   90phy    O01 2421   2.913   2.536   2.695 -0.0123 -0.3074 -0.0101
   90phy    H01 2422   3.007   2.542   2.688  0.1038 -1.8994 -0.1535
   90phy    C19 2423   2.925   2.753   2.612 -0.0038  0.8316 -0.2827
   90phy    C13 2424   2.698   2.625   2.613  0.0056  0.0120  0.0239
   90phy     H3 2425   2.659   2.691   2.531  0.3182 -0.3141 -0.3970
   90phy    O33 2426   2.658   2.697   2.733 -0.2472 -0.1074  0.0487
   90phy    H1B 2427   2.653   2.637   2.806 -0.2151  0.6637  0.6949
   90phy    C12 2428   2.618   2.497   2.607 -0.2236 -0.1852  0.8944
   90phy    O11 2429   2.625   2.413   2.723 -0.4823 -0.6835 -0.3356
   90phy    H1A 2430   2.716   2.393   2.733 -0.3566 -0.4433 -0.9220
   91phy    C35 2431   4.209   3.216   1.576 -0.3488  0.5658  0.0633
   91phy    C33 2432   4.335   3.153   1.534 -0.7540  0.6345  0.5936
   91phy    C34 2433   4.459   3.231   1.576  0.1251  0.7744  0.1394
   91phy    C32 2434   4.346   3.001   1.556  0.3201  0.3068 -0.5727
   91phy    C31 2435   4.399   2.923   1.437  0.6817  0.0960  0.1670
   91phy    C30 2436   4.438   2.773   1.472  0.2409 -0.3909 -0.2496
   91phy    C28 2437   4.477   2.668   1.368  0.0626  0.5541 -0.2872
   91phy    C29 2438   4.559   2.558   1.442 -0.0144 -0.2243  0.0671
   91phy    C27 2439   4.360   2.621   1.287 -0.1807 -0.6800  0.1859
   91phy    C26 2440   4.366   2.527   1.165 -0.1064 -0.1501  0.3622
   91phy    C25 2441   4.237   2.527   1.087  0.1277  0.6800 -0.4317
   91phy    C23 2442   4.235   2.467   0.944  0.8577 -0.7873  0.2216
   91phy    C24 2443   4.110   2.386   0.927  0.2093 -0.2708  0.4653
   91phy    C22 2444   4.253   2.582   0.836  0.4738  0.1055  0.3689
   91phy    C21 2445   4.379   2.584   0.743 -0.0324 -0.1838 -0.2990
   91phy    C20 2446   4.392   2.719   0.683 -0.0888  0.0354 -0.1092
   91phy    C18 2447   4.520   2.752   0.594 -0.1832  0.1476 -0.9253
   91phy    O01 2448   4.643   2.706   0.654 -0.8612  0.4605 -0.2988
   91phy    H01 2449   4.663   2.757   0.730  1.1052  1.2467 -1.2822
   91phy    C19 2450   4.516   2.905   0.607  0.2114  0.4230 -0.4630
   91phy    C13 2451   4.509   2.694   0.446  0.2499 -0.1419 -0.3176
   91phy     H3 2452   4.501   2.583   0.464 -0.8154 -0.0336 -0.0363
   91phy    O33 2453   4.386   2.707   0.378  0.2992 -0.0130 -0.1108
   91phy    H1B 2454   4.356   2.795   0.396  1.5729  0.0977  1.7098
   91phy    C12 2455   4.628   2.691   0.342 -0.5599 -0.2443  0.0949
   91phy    O11 2456   4.751   2.688   0.401  0.5473 -0.0324 -0.8189
   91phy    H1A 2457   4.752   2.657   0.490  1.4639 -0.3633 -0.9232
   92phy    C35 2458   3.062   1.452   2.097  0.2214 -0.2042 -0.4450
   92phy    C33 2459   3.117   1.321   2.165 -0.4125 -0.0053 -0.2282
   92phy    C34 2460   3.248   1.304   2.095 -0.0051 -0.2372 -0.4822
   92phy    C32 2461   3.145   1.335   2.319 -0.2794  0.4611  0.2020
   92phy    C31 2462   3.057   1.249   2.408 -0.2300  0.5376  0.4617
   92phy    C30 2463   3.085   1.265   2.549 -0.0037  0.4244  0.6628
   92phy    C28 2464   2.978   1.209   2.642  0.4496  0.4202 -0.6220
   92phy    C29 2465   2.999   1.058   2.664  0.3277 -0.0311 -0.4256
   92phy    C27 2466   2.983   1.272   2.782 -0.0487  0.2937  0.3096
   92phy    C26 2467   2.909   1.401   2.794  0.2731 -0.0808  0.0569
   92phy    C25 2468   2.904   1.452   2.940  0.3301  0.1459 -0.3731
   92phy    C23 2469   2.841   1.587   2.961 -0.3400 -0.0216 -0.2624
   92phy    C24 2470   2.805   1.595   3.112 -0.4191  0.2624 -0.6675
   92phy    C22 2471   2.947   1.693   2.933 -1.1982 -0.2098  0.3643
   92phy    C21 2472   2.915   1.834   2.886  0.3549 -0.5709  0.0180
   92phy    C20 2473   3.036   1.926   2.892 -0.2107 -0.9021  0.5525
   92phy    C18 2474   3.023   2.090   2.868 -0.1271 -0.1223  0.0301
   92phy    O01 2475   2.927   2.145   2.962 -0.0918 -0.6089 -0.3039
   92phy    H01 2476   2.900   2.229   2.930 -2.3843 -2.3162 -3.5524
   92phy    C19 2477   3.162   2.134   2.920 -0.0777  0.0106  0.6165
   92phy    C13 2478   2.997   2.136   2.711  0.2829  0.5060 -0.3341
   92phy     H3 2479   3.068   2.083   2.642 -0.7611 -0.8204 -0.4346
   92phy    O33 2480   3.029   2.270   2.688  0.4011  0.3778  0.3988
   92phy    H1B 2481   2.946   2.311   2.678 -0.5718 -1.2296  1.3984
   92phy    C12 2482   2.852   2.103   2.659 -0.4276  0.5816 -0.1826
   92phy    O11 2483   2.753   2.187   2.703  0.7505  0.0397 -0.3962
   92phy    H1A 2484   2.669   2.150   2.685  1.4622 -1.1231 -1.4556
   93phy    C35 2485   3.462   0.911   2.159 -0.2732  0.3356  0.4631
   93phy    C33 2486   3.563   0.973   2.254  0.3899 -0.0618  0.0302
   93phy    C34 2487   3.687   1.014   2.176 -0.2901  0.3567  0.0889
   93phy    C32 2488   3.490   1.083   2.342 -0.5242 -0.1998  0.1123
   93phy    C31 2489   3.548   1.109   2.480 -0.0254 -0.1128  0.1914
   93phy    C30 2490   3.480   1.234   2.548 -0.0220  0.3594 -0.3845
   93phy    C28 2491   3.551   1.272   2.684 -0.3478 -0.8863  0.8237
   93phy    C29 2492   3.657   1.375   2.668  0.4247 -0.0596  0.0764
   93phy    C27 2493   3.438   1.330   2.776  0.0631 -0.1328  0.2279
   93phy    C26 2494   3.390   1.239   2.884  0.1966  0.2176 -0.0926
   93phy    C25 2495   3.372   1.308   3.014 -0.1994 -0.1297 -0.6114
   93phy    C23 2496   3.354   1.205   3.128  0.0831 -0.2058  0.4217
   93phy    C24 2497   3.458   1.216   3.236 -0.3243 -0.1484  0.6779
   93phy    C22 2498   3.217   1.228   3.200 -0.4073 -0.7076  0.2179
   93phy    C21 2499   3.124   1.110   3.176  0.2479  0.3577  0.1605
   93phy    C20 2500   2.999   1.125   3.262  0.3928 -0.3193 -0.0092
   93phy    C18 2501   2.880   1.019   3.251  0.0492 -0.7082  0.2051
   93phy    O01 2502   2.932   0.895   3.300  0.1671  0.0649 -0.7076
   93phy    H01 2503   2.965   0.892   3.388 -0.7668 -2.1845 -0.3647
   93phy    C19 2504   2.784   1.080   3.358 -0.2395  0.0325  0.7718
   93phy    C13 2505   2.796   0.997   3.113 -0.0398 -0.7043 -0.0150
   93phy     H3 2506   2.764   1.094   3.067 -0.0564 -2.6054 -4.6288
   93phy    O33 2507   2.670   0.927   3.136 -0.1045 -0.2173 -0.0791
   93phy    H1B 2508   2.690   0.866   3.204  0.5133  0.5400  0.4307
   93phy    C12 2509   2.865   0.927   2.996 -0.3190 -0.1453 -0.4797
   93phy    O11 2510   2.911   0.801   3.021  0.8023 -0.2477 -0.4910
   93phy    H1A 2511   2.921   0.800   3.114  0.3923 -3.2021 -0.3678
   94phy    C35 2512   4.777   2.084   1.066 -0.2048  0.7260  0.4042
   94phy    C33 2513   4.630   2.047   1.069 -0.2400  0.2397 -0.5450
   94phy    C34 2514   4.568   2.139   1.180  0.1477 -0.0626 -0.2328
   94phy    C32 2515   4.566   2.062   0.926  0.3462 -0.1247  0.3946
   94phy    C31 2516   4.426   2.001   0.892  0.0407  0.3407 -0.1668
   94phy    C30 2517   4.362   2.056   0.763  0.2298  0.9567  0.1346
   94phy    C28 2518   4.226   2.004   0.713  0.6852 -0.2803 -0.1354
   94phy    C29 2519   4.102   2.036   0.806  0.5715  0.9305  0.0855
   94phy    C27 2520   4.199   2.063   0.571  0.1977  0.2511  0.0890
   94phy    C26 2521   4.118   1.970   0.483  0.5058 -0.0317  0.3377
   94phy    C25 2522   4.077   2.037   0.358  0.0964 -0.7559 -0.3438
   94phy    C23 2523   3.994   1.948   0.264  0.0642  0.0871  0.1060
   94phy    C24 2524   3.850   1.983   0.274  0.7863 -0.2919 -0.2915
   94phy    C22 2525   4.034   1.973   0.115 -0.4772 -0.5194 -0.4318
   94phy    C21 2526   4.072   1.846   0.039  0.0071 -0.5183  0.8487
   94phy    C20 2527   4.110   1.863  -0.109 -0.0783 -0.0909  0.2613
   94phy    C18 2528   4.253   1.905  -0.158 -0.1531  0.1941 -0.1278
   94phy    O01 2529   4.302   2.019  -0.082  0.1202  0.1731  0.3185
   94phy    H01 2530   4.395   2.025  -0.092  0.0888  0.1437 -0.0131
   94phy    C19 2531   4.225   1.947  -0.303  0.0710 -0.0070 -0.6161
   94phy    C13 2532   4.361   1.789  -0.147  0.5664 -0.3788  0.0400
   94phy     H3 2533   4.379   1.782  -0.037 -1.0504 -2.7376  0.2107
   94phy    O33 2534   4.326   1.657  -0.165 -0.2402  0.1229  0.2298
   94phy    H1B 2535   4.350   1.611  -0.087  0.5810 -0.7302 -0.4982
   94phy    C12 2536   4.523   1.814  -0.163  0.9094  0.7842 -0.1227
   94phy    O11 2537   4.553   1.953  -0.154  0.0122  0.2016  0.7264
   94phy    H1A 2538   4.621   1.973  -0.214 -0.8443 -0.9537 -0.7024
   95phy    C35 2539   3.138   3.586   1.559 -0.2017 -0.4254  0.0877
   95phy    C33 2540   3.146   3.441   1.511 -0.0511 -0.0508  0.1712
   95phy    C34 2541   3.139   3.454   1.354 -0.0522  0.0760  0.3124
   95phy    C32 2542   3.279   3.375   1.552  0.6838  0.0131  0.6007
   95phy    C31 2543   3.277   3.288   1.679  0.3268  0.4828 -0.0598
   95phy    C30 2544   3.418   3.234   1.723  0.4506 -0.5323 -0.1039
   95phy    C28 2545   3.414   3.116   1.824 -1.1570  0.0717  0.1214
   95phy    C29 2546   3.397   2.976   1.764 -0.1361 -0.2826  0.6453
   95phy    C27 2547   3.537   3.143   1.914 -0.1075  0.2069 -0.2051
   95phy    C26 2548   3.549   3.070   2.048 -0.0898  0.0941  0.1160
   95phy    C25 2549   3.697   3.068   2.092 -0.2616  0.1765 -0.7051
   95phy    C23 2550   3.724   3.008   2.231  0.0705  0.6753 -0.2390
   95phy    C24 2551   3.810   2.880   2.214 -0.1762 -0.3916  0.2113
   95phy    C22 2552   3.809   3.100   2.324 -0.5605 -0.7364  0.3503
   95phy    C21 2553   3.720   3.157   2.439  0.2343 -1.0127  0.0172
   95phy    C20 2554   3.770   3.295   2.490  0.8563 -0.7013  0.0826
   95phy    C18 2555   3.685   3.360   2.610  0.2712  0.1365 -0.7530
   95phy    O01 2556   3.666   3.255   2.710 -0.0272 -0.4678 -0.2520
   95phy    H01 2557   3.746   3.217   2.739  0.2884  0.9597  0.9028
   95phy    C19 2558   3.803   3.438   2.673  0.6337  0.7900 -0.2347
   95phy    C13 2559   3.557   3.451   2.574  0.2990 -0.5015  0.6813
   95phy     H3 2560   3.574   3.505   2.477 -0.5998  0.6542  1.1483
   95phy    O33 2561   3.531   3.567   2.657  0.1713 -0.1388 -0.0330
   95phy    H1B 2562   3.496   3.535   2.739 -1.7302  1.0790 -0.3245
   95phy    C12 2563   3.418   3.382   2.542  0.5444 -0.3141  0.2793
   95phy    O11 2564   3.301   3.451   2.517  0.0574 -0.2666 -0.2072
   95phy    H1A 2565   3.326   3.512   2.450  0.8366 -0.8554 -0.4580
   96phy    C35 2566   2.707   2.680   2.143  0.1301  0.0410  0.4538
   96phy    C33 2567   2.638   2.718   2.014  0.7008  0.6458 -1.0748
   96phy    C34 2568   2.525   2.616   1.987  1.1866  0.2488 -0.6376
   96phy    C32 2569   2.586   2.858   2.024 -0.3026 -0.3397  0.4540
   96phy    C31 2570   2.633   2.962   1.916  0.2696  0.3016  0.0531
   96phy    C30 2571   2.599   3.111   1.928  0.0029 -0.0422 -0.4930
   96phy    C28 2572   2.670   3.199   1.822  0.5276 -0.0524 -0.1389
   96phy    C29 2573   2.562   3.240   1.718  0.4700 -0.0582  0.6482
   96phy    C27 2574   2.746   3.324   1.876 -0.1924  0.2316 -0.3452
   96phy    C26 2575   2.865   3.304   1.973 -0.4482  0.9152  0.0684
   96phy    C25 2576   2.946   3.437   1.975  0.0929  0.3714  0.4674
   96phy    C23 2577   3.063   3.431   2.072 -0.1385  0.4664 -0.3553
   96phy    C24 2578   3.182   3.338   2.046  0.4372 -0.2065  0.2460
   96phy    C22 2579   3.095   3.572   2.110  0.7140 -0.2479  0.7808
   96phy    C21 2580   3.166   3.603   2.243 -0.1102 -0.5968 -0.1900
   96phy    C20 2581   3.180   3.749   2.276 -0.2307 -0.2403  0.2363
   96phy    C18 2582   3.248   3.792   2.413  0.3979 -0.0652 -0.5207
   96phy    O01 2583   3.375   3.725   2.425  0.4226  0.2122 -0.5808
   96phy    H01 2584   3.422   3.786   2.478  0.3510 -0.1890 -0.0453
   96phy    C19 2585   3.273   3.946   2.377  0.4280 -0.0389  0.0330
   96phy    C13 2586   3.152   3.764   2.537 -0.7308  0.3161 -0.7346
   96phy     H3 2587   3.115   3.659   2.523 -0.9473  0.4880 -1.5057
   96phy    O33 2588   3.029   3.837   2.526 -0.1632  0.2048  0.5698
   96phy    H1B 2589   3.055   3.927   2.523 -1.3520  0.6340  1.9525
   96phy    C12 2590   3.207   3.770   2.684 -0.6285  0.5748 -0.0350
   96phy    O11 2591   3.254   3.893   2.732  0.0238  0.2726  0.2440
   96phy    H1A 2592   3.287   3.876   2.818  0.5660  0.9847  0.1932
   97phy    C35 2593   2.360   1.702   1.486  0.0293 -0.1095 -0.3100
   97phy    C33 2594   2.292   1.641   1.370  0.3100  0.0880  0.4279
   97phy    C34 2595   2.238   1.503   1.414 -0.0905 -0.2487 -0.0472
   97phy    C32 2596   2.184   1.731   1.312 -0.4483 -0.1814 -0.2412
   97phy    C31 2597   2.146   1.708   1.170  0.5168  0.6382  0.5043
   97phy    C30 2598   2.031   1.803   1.129 -0.6777 -0.0790 -0.2509
   97phy    C28 2599   1.962   1.777   0.994 -0.0834  0.6890 -0.1486
   97phy    C29 2600   1.862   1.660   1.005 -0.3770 -0.7527 -0.3023
   97phy    C27 2601   1.881   1.901   0.963 -0.1722  0.2301 -0.3801
   97phy    C26 2602   1.866   1.925   0.815  0.2291 -0.0603 -0.4300
   97phy    C25 2603   1.785   2.056   0.787  0.0242  0.3869 -0.2898
   97phy    C23 2604   1.813   2.118   0.650  0.0527  0.6265 -0.5425
   97phy    C24 2605   1.691   2.200   0.612  0.1726  0.8065 -0.0186
   97phy    C22 2606   1.938   2.220   0.658 -0.7497 -0.1688 -0.1049
   97phy    C21 2607   2.054   2.202   0.561 -0.4635  0.8177 -0.9521
   97phy    C20 2608   2.170   2.299   0.583  0.2838 -0.0212  0.5610
   97phy    C18 2609   2.277   2.297   0.468  0.7362 -0.1298  0.2381
   97phy    O01 2610   2.325   2.167   0.439  0.4163 -0.1955 -0.0914
   97phy    H01 2611   2.396   2.182   0.380  1.1300 -0.1870  0.7413
   97phy    C19 2612   2.398   2.365   0.525 -0.1498 -0.1982 -0.0936
   97phy    C13 2613   2.241   2.372   0.327 -0.4925 -0.3669  0.2615
   97phy     H3 2614   2.166   2.451   0.352  1.1761  0.7172  2.0628
   97phy    O33 2615   2.342   2.457   0.261  0.1249 -0.2770 -0.0186
   97phy    H1B 2616   2.366   2.528   0.319 -0.8023  0.5301 -0.5905
   97phy    C12 2617   2.151   2.307   0.213  0.4492 -0.0299  0.1370
   97phy    O11 2618   2.036   2.238   0.246  0.2432  0.5439  0.0986
   97phy    H1A 2619   1.961   2.294   0.242 -0.1728  0.0112  0.2136
   98phy    C35 2620   2.789   3.982   1.332  0.3534 -0.3672 -0.4731
   98phy    C33 2621   2.921   3.946   1.398  0.7100  0.0454  0.2464
   98phy    C34 2622   2.980   3.834   1.320 -0.0489 -0.1625  0.1631
   98phy    C32 2623   3.014   4.067   1.404  0.0710 -0.3155  0.6035
   98phy    C31 2624   3.145   4.081   1.480 -0.6801 -0.1128  0.4017
   98phy    C30 2625   3.234   4.206   1.454  0.4088  0.3548 -0.0522
   98phy    C28 2626   3.356   4.229   1.537  0.7453 -0.9350 -0.4666
   98phy    C29 2627   3.482   4.169   1.472  0.0904 -0.2407 -0.4038
   98phy    C27 2628   3.369   4.380   1.574  0.0565 -0.0073  0.1943
   98phy    C26 2629   3.426   4.416   1.710 -0.5659 -0.8264  0.0824
   98phy    C25 2630   3.403   4.562   1.740 -0.0787  0.0667 -0.1184
   98phy    C23 2631   3.482   4.598   1.870 -0.4493 -0.3663  1.0075
   98phy    C24 2632   3.589   4.698   1.841  0.3263  0.3065  0.3734
   98phy    C22 2633   3.385   4.655   1.981 -0.5206  0.1904  0.9099
   98phy    C21 2634   3.305   4.559   2.059 -0.3811 -0.4185  0.0847
   98phy    C20 2635   3.199   4.621   2.157  0.5002 -0.0891  0.2335
   98phy    C18 2636   3.139   4.544   2.273 -0.0207  0.0743  0.2959
   98phy    O01 2637   3.248   4.505   2.364  0.2646 -0.6578 -0.3988
   98phy    H01 2638   3.216   4.435   2.418 -2.0818  0.9437  0.4221
   98phy    C19 2639   3.058   4.662   2.330  0.3424 -0.2730 -0.1273
   98phy    C13 2640   3.041   4.421   2.236  0.0790 -0.0596 -0.3810
   98phy     H3 2641   2.964   4.459   2.164  1.0619  0.9418 -0.9362
   98phy    O33 2642   2.956   4.387   2.349 -0.5337  0.0813 -0.0946
   98phy    H1B 2643   2.888   4.331   2.316  1.1332 -2.5289  0.6277
   98phy    C12 2644   3.098   4.290   2.167 -0.1686 -0.6707  0.6984
   98phy    O11 2645   3.012   4.197   2.114  0.4762  0.6158  0.0150
   98phy    H1A 2646   2.995   4.220   2.025 -1.6324 -2.6016 -0.6029
   99phy    C35 2647   2.167   3.266   1.186  0.8894  0.5395 -0.6196
   99phy    C33 2648   2.200   3.401   1.244  0.5896 -0.2281  1.2475
   99phy    C34 2649   2.082   3.480   1.293 -0.0442 -0.8793 -0.0932
   99phy    C32 2650   2.320   3.391   1.336  0.5018 -0.1779 -0.5146
   99phy    C31 2651   2.412   3.515   1.361 -0.3713  0.1589 -0.1255
   99phy    C30 2652   2.546   3.466   1.410  0.3400  0.1347 -0.7424
   99phy    C28 2653   2.648   3.577   1.401 -0.3768 -0.3153 -0.2241
   99phy    C29 2654   2.738   3.563   1.526 -0.3022 -0.1051 -0.0618
   99phy    C27 2655   2.745   3.548   1.286 -0.5995 -0.1373  0.9461
   99phy    C26 2656   2.695   3.601   1.151  0.4134 -0.3446 -0.3657
   99phy    C25 2657   2.818   3.594   1.055  0.0836  0.8704  0.5012
   99phy    C23 2658   2.788   3.621   0.905 -0.0173  0.0805  0.5072
   99phy    C24 2659   2.856   3.755   0.862  0.0894 -0.2154 -0.0421
   99phy    C22 2660   2.848   3.504   0.821  0.1351  0.0855  0.0816
   99phy    C21 2661   2.786   3.466   0.689 -0.1286 -0.3938 -0.0762
   99phy    C20 2662   2.855   3.340   0.640 -0.4246 -0.5767  0.7180
   99phy    C18 2663   2.799   3.247   0.531  0.1596  0.2238 -0.4457
   99phy    O01 2664   2.660   3.202   0.556  0.4025 -0.7300 -0.4146
   99phy    H01 2665   2.623   3.270   0.609  2.0905 -1.1905  1.4973
   99phy    C19 2666   2.880   3.118   0.552  0.0111 -0.0609 -0.5660
   99phy    C13 2667   2.807   3.308   0.378  0.0232 -0.0738  0.2077
   99phy     H3 2668   2.744   3.400   0.386 -0.5021 -0.3229 -0.8966
   99phy    O33 2669   2.927   3.374   0.326  0.5756 -0.7674 -0.1789
   99phy    H1B 2670   3.006   3.344   0.368  0.2544 -0.3488  0.7622
   99phy    C12 2671   2.724   3.253   0.256 -0.3518  0.4739 -0.1379
   99phy    O11 2672   2.648   3.135   0.264 -0.0307 -0.0548 -0.1741
   99phy    H1A 2673   2.653   3.117   0.356 -0.7764  0.4511 -0.0196
  100phy    C35 2674   3.383   2.349   1.456  0.3761 -0.8399 -0.0493
  100phy    C33 2675   3.271   2.249   1.450 -0.1714  0.1000  0.4089
  100phy    C34 2676   3.258   2.187   1.586  0.7446  0.2968  0.1271
  100phy    C32 2677   3.142   2.323   1.410  0.4376  0.1156 -0.1654
  100phy    C31 2678   3.032   2.242   1.329  0.2821  0.1441 -0.4541
  100phy    C30 2679   2.915   2.336   1.291  0.2962  0.1878 -0.1789
  100phy    C28 2680   2.801   2.263   1.212  0.1205  0.0763 -0.2575
  100phy    C29 2681   2.668   2.254   1.289 -0.9567 -0.0170 -0.4032
  100phy    C27 2682   2.767   2.345   1.086 -0.2409  0.0982  0.5433
  100phy    C26 2683   2.844   2.309   0.957  0.0355 -0.3027  0.0187
  100phy    C25 2684   2.809   2.405   0.850  0.3196 -0.6208  0.4905
  100phy    C23 2685   2.868   2.376   0.710 -0.1868  0.0776  0.2365
  100phy    C24 2686   2.821   2.247   0.646 -0.6911  0.2352  0.1372
  100phy    C22 2687   2.831   2.485   0.616  0.8098 -0.5686  0.4317
  100phy    C21 2688   2.950   2.531   0.522 -0.0925 -0.5720 -0.1485
  100phy    C20 2689   2.912   2.646   0.424 -0.5888  0.0567 -0.4288
  100phy    C18 2690   3.010   2.685   0.304 -0.3159  0.1350 -0.0972
  100phy    O01 2691   3.150   2.675   0.346  0.5336  0.4211  0.7001
  100phy    H01 2692   3.149   2.653   0.437  0.5385  0.0383  0.6139
  100phy    C19 2693   2.985   2.836   0.291 -0.0301 -0.9153  0.0587
  100phy    C13 2694   2.997   2.594   0.170 -0.6032 -0.6817 -0.6718
  100phy     H3 2695   3.012   2.492   0.213 -0.1690 -0.6006 -0.6239
  100phy    O33 2696   2.865   2.572   0.121 -0.3315  0.5861  0.2619
  100phy    H1B 2697   2.864   2.484   0.090 -1.5448  0.3637  0.8688
  100phy    C12 2698   3.113   2.567   0.068 -0.4943 -0.2310  0.4634
  100phy    O11 2699   3.088   2.608  -0.067 -0.5809  0.3212 -0.3778
  100phy    H1A 2700   3.013   2.557  -0.087 -0.8726  0.0840  1.2249
  101phy    C35 2701   1.954   4.455   1.151 -0.8350  0.0451 -0.2592
  101phy    C33 2702   2.101   4.415   1.159  0.6063  0.2270 -0.2867
  101phy    C34 2703   2.151   4.417   1.306  0.7105  0.1719 -0.2340
  101phy    C32 2704   2.125   4.272   1.113  0.3220  0.0559 -0.1423
  101phy    C31 2705   2.250   4.245   1.043 -0.1219 -0.3369 -0.4014
  101phy    C30 2706   2.284   4.112   0.990 -0.3654  0.0985  0.1430
  101phy    C28 2707   2.423   4.089   0.928  0.5810 -0.4053 -0.1579
  101phy    C29 2708   2.545   4.106   1.020  0.3544  0.0633  0.4727
  101phy    C27 2709   2.419   3.963   0.839 -0.4601 -0.1169  0.2756
  101phy    C26 2710   2.519   3.960   0.722  0.0266 -0.4804  0.0128
  101phy    C25 2711   2.510   3.847   0.615  0.4376 -0.1353  0.1473
  101phy    C23 2712   2.625   3.837   0.515 -0.2227  0.9554 -0.0822
  101phy    C24 2713   2.654   3.699   0.479  0.3389  0.3774  0.6723
  101phy    C22 2714   2.615   3.906   0.376 -0.2295 -0.1364 -0.2580
  101phy    C21 2715   2.652   4.057   0.370  0.0273  0.3355 -0.0286
  101phy    C20 2716   2.624   4.117   0.229  0.0130 -0.4980 -0.2107
  101phy    C18 2717   2.649   4.276   0.205 -0.6135  0.0818  0.6953
  101phy    O01 2718   2.586   4.334   0.319 -0.1769  0.6021  0.2642
  101phy    H01 2719   2.628   4.416   0.335  1.2849 -0.0110 -0.1988
  101phy    C19 2720   2.568   4.309   0.076 -0.1301  0.2489 -0.2314
  101phy    C13 2721   2.808   4.319   0.193 -0.4434 -0.6737 -1.0100
  101phy     H3 2722   2.848   4.276   0.288 -2.0535  1.0936  0.5532
  101phy    O33 2723   2.896   4.263   0.098 -0.3863  0.0051  0.3652
  101phy    H1B 2724   2.919   4.179   0.131 -2.6738 -0.6101  0.5370
  101phy    C12 2725   2.868   4.454   0.248 -0.5666 -0.3492  0.2584
  101phy    O11 2726   2.795   4.526   0.341 -0.3156 -0.2093  0.4815
  101phy    H1A 2727   2.834   4.609   0.362 -0.4112  0.4030 -1.5350
  102phy    C35 2728   1.144   0.228   2.065 -0.4988  0.5075  0.2769
  102phy    C33 2729   1.176   0.283   1.924 -0.3401  0.1591  0.5254
  102phy    C34 2730   1.057   0.360   1.873  0.1295  0.5715 -0.2024
  102phy    C32 2731   1.299   0.379   1.923  0.1081  0.2806  0.1532
  102phy    C31 2732   1.436   0.309   1.912  1.0237  0.4275  0.4676
  102phy    C30 2733   1.541   0.409   1.885  0.0950 -0.4784  0.5109
  102phy    C28 2734   1.681   0.344   1.894  0.3043  0.4440 -0.2108
  102phy    C29 2735   1.762   0.391   1.776 -0.1425 -0.1167 -0.2841
  102phy    C27 2736   1.764   0.379   2.013  0.0734 -0.3775  0.0098
  102phy    C26 2737   1.777   0.281   2.128 -0.0955 -0.2124  0.3170
  102phy    C25 2738   1.876   0.345   2.234  0.4062  0.1328  0.3151
  102phy    C23 2739   1.917   0.246   2.342 -0.3051 -0.1778  0.3945
  102phy    C24 2740   2.056   0.200   2.315 -0.7904  0.4516 -0.9415
  102phy    C22 2741   1.891   0.309   2.484 -0.3420 -0.1690  0.1482
  102phy    C21 2742   1.884   0.217   2.605  0.1028 -0.4869  0.0660
  102phy    C20 2743   1.788   0.257   2.718 -0.2638  0.1053  0.0738
  102phy    C18 2744   1.791   0.177   2.855  0.6795 -0.0574 -0.0357
  102phy    O01 2745   1.925   0.157   2.906  0.5258  0.9800 -0.6679
  102phy    H01 2746   1.975   0.230   2.876  1.0208  0.3432 -1.4185
  102phy    C19 2747   1.723   0.278   2.947  0.4782  0.5195 -0.0885
  102phy    C13 2748   1.708   0.033   2.856 -0.2981  0.5344  0.4184
  102phy     H3 2749   1.604   0.045   2.815  0.0764 -0.5427 -0.9063
  102phy    O33 2750   1.684  -0.006   2.989 -0.1942  0.1209 -0.4520
  102phy    H1B 2751   1.760  -0.032   3.038 -0.1531  0.3057 -0.4158
  102phy    C12 2752   1.775  -0.095   2.784 -0.1821 -0.1590 -0.1112
  102phy    O11 2753   1.710  -0.217   2.768  0.2387  0.2574  0.4681
  102phy    H1A 2754   1.773  -0.284   2.783  1.3053  1.0705 -0.1863
  103phy    C35 2755   1.578   3.683   1.850  0.5144  0.2293 -0.2446
  103phy    C33 2756   1.676   3.742   1.762 -0.5312  0.1038  0.2055
  103phy    C34 2757   1.665   3.666   1.623 -0.1079 -0.0629 -0.5400
  103phy    C32 2758   1.661   3.895   1.751 -0.8566  0.1534 -0.0470
  103phy    C31 2759   1.781   3.962   1.682  0.3037  0.1202 -0.2969
  103phy    C30 2760   1.767   4.114   1.695  0.2238 -0.0250  0.4597
  103phy    C28 2761   1.883   4.191   1.620  0.4877  0.0011  0.1993
  103phy    C29 2762   1.838   4.250   1.492  0.3542  0.0507 -0.3213
  103phy    C27 2763   1.949   4.300   1.714 -0.2909  0.4567  0.0890
  103phy    C26 2764   2.101   4.281   1.713 -0.3107 -0.1938  0.3084
  103phy    C25 2765   2.178   4.362   1.822 -1.2031  0.2467  0.7342
  103phy    C23 2766   2.329   4.353   1.834 -0.2398 -0.3860  0.2781
  103phy    C24 2767   2.400   4.449   1.741 -0.2976  0.6861  0.4285
  103phy    C22 2768   2.356   4.372   1.988  0.0239  0.1804  0.4899
  103phy    C21 2769   2.480   4.290   2.044  0.0246 -0.4010 -0.0459
  103phy    C20 2770   2.471   4.287   2.200 -0.2434  0.2826 -0.0309
  103phy    C18 2771   2.596   4.240   2.278 -0.0371 -0.0055  0.3025
  103phy    O01 2772   2.707   4.323   2.233 -0.0046  0.2246 -0.4902
  103phy    H01 2773   2.696   4.415   2.242  3.8740  1.0846 -2.3407
  103phy    C19 2774   2.545   4.285   2.418  0.5342 -0.1991 -0.0957
  103phy    C13 2775   2.631   4.083   2.261 -0.1852 -0.2960  0.4605
  103phy     H3 2776   2.662   4.057   2.156 -0.7822 -0.0822  0.2284
  103phy    O33 2777   2.517   3.993   2.278 -0.5039 -0.7715 -0.7962
  103phy    H1B 2778   2.541   3.913   2.320 -0.4829 -0.7230 -0.7152
  103phy    C12 2779   2.760   4.020   2.330  0.0144 -0.1015 -0.0937
  103phy    O11 2780   2.887   4.073   2.321  0.0486 -0.2543 -0.3303
  103phy    H1A 2781   2.916   4.071   2.231  0.5065  0.1416 -0.1972
  104phy    C35 2782   2.665   0.758   1.038 -0.2484  0.4542  0.4078
  104phy    C33 2783   2.599   0.690   1.159 -0.0071  0.3018 -0.4126
  104phy    C34 2784   2.633   0.764   1.282 -0.3129  0.0776  0.0186
  104phy    C32 2785   2.451   0.653   1.161  0.4146 -0.6493 -0.1702
  104phy    C31 2786   2.434   0.519   1.089 -0.1605 -0.1806 -0.3183
  104phy    C30 2787   2.296   0.452   1.105 -0.5517 -0.4026  0.5679
  104phy    C28 2788   2.290   0.318   1.024  0.1220  0.1520  0.3440
  104phy    C29 2789   2.311   0.212   1.127  0.6983  0.6729  0.2042
  104phy    C27 2790   2.155   0.294   0.960  0.0066 -0.5990 -0.1582
  104phy    C26 2791   2.165   0.232   0.822  0.4770  0.5370 -0.8712
  104phy    C25 2792   2.028   0.204   0.775 -0.1264  0.3447  0.1015
  104phy    C23 2793   2.017   0.144   0.628  0.2831 -0.7752 -0.6708
  104phy    C24 2794   1.889   0.066   0.638 -0.3917 -0.0742  0.2048
  104phy    C22 2795   2.035   0.243   0.515  0.3396  0.4824  0.0813
  104phy    C21 2796   2.124   0.180   0.403  0.0694 -0.6252 -0.5531
  104phy    C20 2797   2.134   0.255   0.278  0.1817  0.3996  0.1274
  104phy    C18 2798   2.175   0.191   0.143 -0.8577 -0.0760 -0.4464
  104phy    O01 2799   2.307   0.146   0.173 -0.1028  0.7501  0.7506
  104phy    H01 2800   2.363   0.214   0.206  0.0547  1.5077 -0.9766
  104phy    C19 2801   2.168   0.309   0.047 -0.3387  0.1672  0.1876
  104phy    C13 2802   2.085   0.065   0.100  0.2446 -0.0043 -0.5840
  104phy     H3 2803   2.088  -0.006   0.187  0.6813 -0.7634 -1.2008
  104phy    O33 2804   1.948   0.077   0.093 -0.2405 -0.2339  0.1550
  104phy    H1B 2805   1.928   0.108   0.007  0.2454 -0.7647 -0.1660
  104phy    C12 2806   2.137  -0.058   0.014 -0.0663 -0.1723 -0.0957
  104phy    O11 2807   2.278  -0.080  -0.004 -0.0213 -0.1400  0.3015
  104phy    H1A 2808   2.319  -0.009   0.039  1.4621 -0.3092 -0.7631
  105phy    C35 2809   2.341   4.106   1.438 -0.0553  0.4574  0.1882
  105phy    C33 2810   2.309   3.962   1.389  0.1601 -0.1308 -0.3923
  105phy    C34 2811   2.365   3.862   1.490 -0.0365  0.2729 -0.2308
  105phy    C32 2812   2.156   3.948   1.365 -0.1071 -0.1963 -0.4266
  105phy    C31 2813   2.103   3.843   1.276  0.1748  0.4000  0.3646
  105phy    C30 2814   1.960   3.884   1.236  0.1261  0.1673 -0.1107
  105phy    C28 2815   1.888   3.782   1.149  0.2000  0.0231  0.2661
  105phy    C29 2816   1.741   3.769   1.194  0.3741 -0.3125  0.0332
  105phy    C27 2817   1.876   3.835   1.005 -0.4528 -0.4248  0.2345
  105phy    C26 2818   1.951   3.758   0.895  0.1479 -0.2450  0.1786
  105phy    C25 2819   1.913   3.814   0.751 -0.1547 -0.2821  0.4301
  105phy    C23 2820   1.978   3.752   0.625  0.3223  0.0893 -0.3043
  105phy    C24 2821   1.905   3.625   0.583 -0.9373  0.6096 -0.4455
  105phy    C22 2822   1.989   3.859   0.520  0.3328 -0.5351  0.0132
  105phy    C21 2823   2.098   3.869   0.409 -0.2614 -0.5985  0.4986
  105phy    C20 2824   2.061   3.967   0.303  0.1767 -0.0379  0.6031
  105phy    C18 2825   2.153   4.001   0.177 -0.2006  0.2111  0.3521
  105phy    O01 2826   2.284   4.034   0.232  0.0165 -0.3712  0.0126
  105phy    H01 2827   2.271   4.086   0.308 -1.1265  0.1259 -0.4993
  105phy    C19 2828   2.082   4.131   0.118 -0.3276  0.3721  0.1693
  105phy    C13 2829   2.161   3.874   0.076  0.0880 -0.4213  0.2938
  105phy     H3 2830   2.227   3.807   0.137  0.5911  1.1788  1.6050
  105phy    O33 2831   2.050   3.784   0.062  0.4105  0.1468  0.3890
  105phy    H1B 2832   2.075   3.715   0.002  0.5495  0.3907  0.1616
  105phy    C12 2833   2.271   3.866  -0.041 -0.0433 -0.5034  0.2935
  105phy    O11 2834   2.389   3.940  -0.022 -0.5444  0.3277  0.5219
  105phy    H1A 2835   2.358   4.006   0.037 -0.5984  1.0996 -0.3460
  106phy    C35 2836   2.825   4.361   1.872  0.5506 -0.2076  0.0958
  106phy    C33 2837   2.899   4.477   1.808 -0.1483 -0.0821 -0.0089
  106phy    C34 2838   2.997   4.433   1.704 -0.1158  0.3005  0.3701
  106phy    C32 2839   2.791   4.566   1.749 -0.2987  0.2548 -0.1904
  106phy    C31 2840   2.806   4.718   1.755 -0.8052 -0.2212  0.0852
  106phy    C30 2841   2.684   4.786   1.693  0.4464 -0.3864 -0.0553
  106phy    C28 2842   2.683   4.938   1.707 -0.3937 -0.3745 -0.2187
  106phy    C29 2843   2.753   5.007   1.589 -0.3739 -0.0850 -0.1000
  106phy    C27 2844   2.537   4.997   1.722  0.1927 -0.2338 -0.6993
  106phy    C26 2845   2.515   5.072   1.856 -0.3138 -0.0306 -0.4029
  106phy    C25 2846   2.375   5.120   1.895  0.1548 -0.0002  0.2700
  106phy    C23 2847   2.371   5.162   2.040 -0.1271 -0.4134 -0.4977
  106phy    C24 2848   2.356   5.312   2.052  0.0535 -0.2559  0.2786
  106phy    C22 2849   2.235   5.108   2.106 -0.4735  0.0314 -0.1574
  106phy    C21 2850   2.254   4.994   2.200 -0.0710 -0.1950  0.6759
  106phy    C20 2851   2.165   4.982   2.321  0.4027 -0.4169 -0.1404
  106phy    C18 2852   2.200   4.879   2.433  0.2009  0.2341 -0.1816
  106phy    O01 2853   2.341   4.904   2.474  0.2607 -0.0607  0.0545
  106phy    H01 2854   2.395   4.875   2.404 -0.2079  1.4102 -0.9626
  106phy    C19 2855   2.112   4.922   2.550  0.1066 -0.1901  0.1432
  106phy    C13 2856   2.167   4.724   2.388  0.5087 -0.2603  0.7025
  106phy     H3 2857   2.211   4.706   2.286  0.7061  0.1257  0.7181
  106phy    O33 2858   2.024   4.696   2.369  0.7328 -0.3585  0.1788
  106phy    H1B 2859   1.977   4.692   2.450  1.1575 -0.3164  0.4282
  106phy    C12 2860   2.241   4.603   2.469  0.1004 -0.5176  0.2699
  106phy    O11 2861   2.383   4.618   2.496  0.4111 -0.0250 -0.7921
  106phy    H1A 2862   2.420   4.551   2.552 -0.9208 -0.4894 -0.4366
  107phy    C35 2863   3.467   0.491   2.427  0.4557  0.1384 -0.0473
  107phy    C33 2864   3.469   0.523   2.280 -0.3407 -0.7943 -0.5330
  107phy    C34 2865   3.618   0.558   2.258 -0.3488  0.4428  0.7005
  107phy    C32 2866   3.416   0.410   2.194 -0.3147  0.5825 -0.6555
  107phy    C31 2867   3.271   0.419   2.157  0.0926  0.6191 -0.4170
  107phy    C30 2868   3.222   0.301   2.071 -0.2917 -0.6176  0.0699
  107phy    C28 2869   3.075   0.318   2.024 -0.6131 -0.3607 -0.2302
  107phy    C29 2870   3.064   0.290   1.875 -0.2180 -0.2673 -0.1145
  107phy    C27 2871   2.962   0.255   2.106 -0.4866 -0.1666 -0.2569
  107phy    C26 2872   2.856   0.354   2.156 -0.2009 -0.0326  0.1394
  107phy    C25 2873   2.731   0.285   2.209 -0.1143 -0.0900 -0.5956
  107phy    C23 2874   2.612   0.361   2.272 -0.7885  0.3042  0.1348
  107phy    C24 2875   2.544   0.449   2.171 -0.1979 -0.0253  0.2610
  107phy    C22 2876   2.509   0.270   2.345  0.0392 -0.0137  0.5721
  107phy    C21 2877   2.489   0.306   2.488  0.2926 -0.2021 -0.1728
  107phy    C20 2878   2.401   0.192   2.552 -0.2350 -0.3029 -0.2316
  107phy    C18 2879   2.402   0.181   2.710 -0.8045 -0.2878 -0.0919
  107phy    O01 2880   2.378   0.307   2.775  0.4993 -0.2300 -0.3056
  107phy    H01 2881   2.462   0.347   2.787  0.2751 -0.4706  2.7473
  107phy    C19 2882   2.276   0.096   2.735 -0.1665 -0.8630 -0.1713
  107phy    C13 2883   2.549   0.129   2.760 -0.4340  0.2291 -0.1521
  107phy     H3 2884   2.635   0.183   2.711  0.8826 -2.3218 -0.8412
  107phy    O33 2885   2.576  -0.001   2.709  0.2815  0.0163 -1.2338
  107phy    H1B 2886   2.663  -0.029   2.733 -0.4577 -2.7476 -1.3537
  107phy    C12 2887   2.581   0.124   2.912  0.2575  0.7306  0.0651
  107phy    O11 2888   2.719   0.100   2.937  0.8183 -0.4981  0.4980
  107phy    H1A 2889   2.728   0.038   3.007  0.1584  1.1278  2.1133
  108phy    C35 2890   3.424   0.146   1.585  0.3172  0.8038 -0.1640
  108phy    C33 2891   3.425   0.111   1.438  0.4572  0.4588  0.0851
  108phy    C34 2892   3.292   0.049   1.402  0.0818 -0.5587 -0.3863
  108phy    C32 2893   3.457   0.236   1.366 -0.0908 -0.0544  0.1497
  108phy    C31 2894   3.529   0.239   1.230 -0.4039 -0.0968  0.2956
  108phy    C30 2895   3.514   0.367   1.146  0.6162  0.0293 -0.2586
  108phy    C28 2896   3.554   0.361   0.996  0.1767 -0.0102 -0.5093
  108phy    C29 2897   3.433   0.342   0.903  0.2263 -0.0397 -0.5488
  108phy    C27 2898   3.619   0.495   0.957 -0.2429  0.8874 -0.2628
  108phy    C26 2899   3.720   0.491   0.839  0.2068  0.3447  0.3552
  108phy    C25 2900   3.748   0.636   0.802  0.2707 -0.1618  0.1086
  108phy    C23 2901   3.842   0.679   0.681 -0.2748  0.0845  1.1415
  108phy    C24 2902   3.804   0.824   0.645 -0.2175  0.0408  0.2325
  108phy    C22 2903   3.994   0.656   0.707 -0.1981  0.5950 -0.9645
  108phy    C21 2904   4.066   0.585   0.593 -0.2426  0.3394 -0.0630
  108phy    C20 2905   4.206   0.547   0.639 -0.6920  0.1095  0.0865
  108phy    C18 2906   4.326   0.534   0.532 -0.5583  0.4318 -0.5207
  108phy    O01 2907   4.294   0.431   0.436  0.7087 -0.1993 -0.7091
  108phy    H01 2908   4.228   0.475   0.384  2.1538  2.1439 -0.7083
  108phy    C19 2909   4.442   0.485   0.616  1.1597 -0.0957 -0.8132
  108phy    C13 2910   4.357   0.666   0.452  0.8722 -0.1064 -0.8747
  108phy     H3 2911   4.260   0.687   0.400 -0.6154  2.5547  2.5888
  108phy    O33 2912   4.354   0.781   0.530  0.0200  0.4843  0.0573
  108phy    H1B 2913   4.386   0.856   0.483 -0.6020 -0.2506 -1.6344
  108phy    C12 2914   4.433   0.684   0.313  0.3232  0.0622  0.9367
  108phy    O11 2915   4.434   0.822   0.259 -0.7383  0.1665 -0.0125
  108phy    H1A 2916   4.452   0.820   0.167 -1.5942 -0.3628 -0.1781
  109phy    C35 2917   4.724   1.312   1.945  0.2326 -0.1386  0.0863
  109phy    C33 2918   4.755   1.377   1.810 -0.2902  0.4752 -0.1399
  109phy    C34 2919   4.730   1.278   1.689  0.0383 -0.2169  0.0488
  109phy    C32 2920   4.678   1.511   1.806 -0.0621  0.1641 -0.1800
  109phy    C31 2921   4.763   1.622   1.746  0.0796  0.0546  0.0146
  109phy    C30 2922   4.675   1.745   1.697 -0.6907  0.2036 -0.5505
  109phy    C28 2923   4.745   1.878   1.666 -0.0144 -0.0680  0.5276
  109phy    C29 2924   4.709   1.933   1.527 -0.0558  0.2864 -0.0484
  109phy    C27 2925   4.707   1.984   1.764 -0.1397  0.3621  0.3342
  109phy    C26 2926   4.816   1.998   1.869 -0.7966 -0.4056  0.0699
  109phy    C25 2927   4.827   2.134   1.940  0.6539  0.2341 -0.3041
  109phy    C23 2928   4.952   2.165   2.021 -0.5023 -0.4764 -0.5107
  109phy    C24 2929   5.060   2.237   1.941  0.0432  0.1423 -0.0899
  109phy    C22 2930   4.911   2.261   2.137 -0.6523  0.0679 -0.4022
  109phy    C21 2931   4.902   2.206   2.275  0.5193 -1.0214  0.4822
  109phy    C20 2932   4.856   2.318   2.373 -0.4433 -0.5371 -0.5324
  109phy    C18 2933   4.800   2.281   2.515  0.9060 -0.0410 -0.2862
  109phy    O01 2934   4.911   2.228   2.594 -0.1780  0.3284  0.3086
  109phy    H01 2935   4.907   2.136   2.576 -1.2485  0.1482  1.2924
  109phy    C19 2936   4.783   2.427   2.573  0.2945  0.3291 -0.1449
  109phy    C13 2937   4.677   2.179   2.524 -0.4539 -0.7820 -0.3270
  109phy     H3 2938   4.701   2.093   2.456  0.8642  0.7011 -1.8236
  109phy    O33 2939   4.555   2.225   2.467 -0.3292 -0.0274  0.0562
  109phy    H1B 2940   4.577   2.254   2.381  0.7112  0.9742  0.6349
  109phy    C12 2941   4.637   2.122   2.669 -0.2146 -0.1677  0.3812
  109phy    O11 2942   4.731   2.074   2.762 -0.5781  0.5711  0.0640
  109phy    H1A 2943   4.766   2.156   2.791 -1.7268  1.1773 -0.1753
  110phy    C35 2944   4.920   1.614   1.187 -0.1366 -0.2611 -0.2418
  110phy    C33 2945   5.039   1.680   1.260 -0.3010 -0.0083 -0.5139
  110phy    C34 2946   5.046   1.832   1.240  0.2055 -0.1134 -0.4457
  110phy    C32 2947   5.039   1.639   1.408  0.2933 -0.3524 -0.0836
  110phy    C31 2948   5.149   1.540   1.442  0.0930  0.4685 -0.0983
  110phy    C30 2949   5.100   1.450   1.560  0.2092  0.2677 -0.2741
  110phy    C28 2950   5.154   1.303   1.561  0.1994 -0.7564  0.1319
  110phy    C29 2951   5.122   1.242   1.705  0.0356 -0.0710 -0.5559
  110phy    C27 2952   5.086   1.215   1.452 -0.4917 -0.2902 -1.2037
  110phy    C26 2953   5.159   1.089   1.395  0.1850 -0.8104  0.2853
  110phy    C25 2954   5.059   1.001   1.304  0.0521 -0.1273 -0.4660
  110phy    C23 2955   5.118   0.878   1.230 -0.1637 -0.3649 -0.2232
  110phy    C24 2956   5.066   0.749   1.293  0.0191  0.1206  0.1696
  110phy    C22 2957   5.078   0.877   1.079 -0.3224  0.4248 -0.5319
  110phy    C21 2958   5.157   0.963   0.979 -0.1653  0.6538 -0.0958
  110phy    C20 2959   5.113   0.912   0.834 -0.2134 -0.3447  0.5713
  110phy    C18 2960   5.184   0.971   0.707  0.8939  0.6355  1.1986
  110phy    O01 2961   5.153   1.111   0.709  0.6035  0.1192 -0.0905
  110phy    H01 2962   5.065   1.119   0.741  0.4229 -0.4973 -0.4145
  110phy    C19 2963   5.110   0.901   0.591  0.1513  0.5073  0.2351
  110phy    C13 2964   5.345   0.953   0.688 -0.1278  0.6357  0.3756
  110phy     H3 2965   5.392   1.004   0.775  0.6433  1.8063 -0.6981
  110phy    O33 2966   5.394   0.820   0.716  0.1564 -0.4424  0.8471
  110phy    H1B 2967   5.388   0.794   0.806 -0.9954  1.6103  1.4243
  110phy    C12 2968   5.444   1.045   0.605  0.3630  0.0237  0.2364
  110phy    O11 2969   5.386   1.169   0.578 -0.6655 -0.1346 -0.6332
  110phy    H1A 2970   5.307   1.171   0.629 -1.1576 -1.1918 -1.3119
  111phy    C35 2971   0.740   1.629   2.342  0.7549 -0.0855  0.0168
  111phy    C33 2972   0.665   1.525   2.255 -0.3869  0.3231  0.5014
  111phy    C34 2973   0.653   1.573   2.109 -0.9453  0.1721 -0.0484
  111phy    C32 2974   0.731   1.385   2.252 -0.0599  0.6425 -0.2006
  111phy    C31 2975   0.630   1.272   2.268 -0.4470  0.3742 -0.3039
  111phy    C30 2976   0.697   1.131   2.260 -0.3227 -0.3819  0.2077
  111phy    C28 2977   0.606   1.028   2.191 -0.5916  0.1725  0.0529
  111phy    C29 2978   0.674   0.934   2.092 -0.4541  0.8367  0.0246
  111phy    C27 2979   0.525   0.943   2.295 -0.6038 -0.1957 -0.3711
  111phy    C26 2980   0.374   0.959   2.287  0.2152  0.0779 -0.5413
  111phy    C25 2981   0.305   0.863   2.389  0.8393  0.0147 -0.2488
  111phy    C23 2982   0.157   0.880   2.402  0.1801  0.3412 -0.5871
  111phy    C24 2983   0.065   0.792   2.309 -0.0049  0.5964 -0.3466
  111phy    C22 2984   0.108   0.856   2.550  0.8102 -0.6842 -0.1432
  111phy    C21 2985   0.037   0.985   2.610  0.1499  0.1966  0.4723
  111phy    C20 2986  -0.006   0.961   2.755  0.4102  0.1514  0.0296
  111phy    C18 2987  -0.055   1.086   2.830 -0.3939 -0.5926  0.7489
  111phy    O01 2988  -0.135   1.172   2.739 -0.0731 -0.4069 -0.1555
  111phy    H01 2989  -0.189   1.116   2.687 -1.7548 -0.7365  1.8028
  111phy    C19 2990  -0.140   1.018   2.934 -0.6560  0.1113  0.1313
  111phy    C13 2991   0.071   1.171   2.882 -0.0311  0.0444 -0.1127
  111phy     H3 2992   0.155   1.169   2.809  1.7400  0.8143  1.7853
  111phy    O33 2993   0.139   1.102   2.991 -0.2326  0.1718  0.4204
  111phy    H1B 2994   0.228   1.133   2.986 -0.2723  0.2034 -0.2296
  111phy    C12 2995   0.052   1.325   2.911 -0.4627 -0.4879  0.1985
  111phy    O11 2996   0.161   1.415   2.886 -0.0765  0.0153  0.3819
  111phy    H1A 2997   0.166   1.463   2.967 -0.2336 -1.9663  1.6498
  112phy    C35 2998   3.530   2.537   2.071 -0.1209 -0.1903  0.0211
  112phy    C33 2999   3.559   2.517   1.921  0.3248 -0.4937  0.3543
  112phy    C34 3000   3.442   2.430   1.865  0.2390 -0.2821  0.2341
  112phy    C32 3001   3.592   2.652   1.849 -0.4274  0.0082 -0.3908
  112phy    C31 3002   3.744   2.692   1.879  0.1703 -0.0667 -0.1930
  112phy    C30 3003   3.797   2.800   1.788 -0.2182  0.6021 -0.6687
  112phy    C28 3004   3.949   2.819   1.812 -0.1532  0.2041  0.4572
  112phy    C29 3005   4.029   2.765   1.690  0.0140 -0.3803 -0.4228
  112phy    C27 3006   3.962   2.975   1.836 -0.2010  0.0856  0.1971
  112phy    C26 3007   4.092   3.026   1.904 -0.1393 -0.2395  0.0862
  112phy    C25 3008   4.083   3.180   1.941 -1.1322 -0.1912 -0.3000
  112phy    C23 3009   4.191   3.246   2.030  0.6265  0.2350 -0.5392
  112phy    C24 3010   4.277   3.337   1.942  0.2553 -0.2559 -0.6145
  112phy    C22 3011   4.135   3.294   2.164 -0.8185 -0.4315 -0.5184
  112phy    C21 3012   4.230   3.273   2.280 -0.4222  0.3113  0.5049
  112phy    C20 3013   4.176   3.334   2.407 -0.7456  0.1865  0.1735
  112phy    C18 3014   4.229   3.281   2.546 -0.1800 -0.3246  0.4301
  112phy    O01 3015   4.378   3.277   2.538 -0.0155 -0.5733  0.0414
  112phy    H01 3016   4.411   3.311   2.619 -0.8307  0.1671  0.0949
  112phy    C19 3017   4.189   3.394   2.642  0.5293  0.2302  0.0371
  112phy    C13 3018   4.183   3.123   2.573  0.2300  0.3973 -0.9217
  112phy     H3 3019   4.215   3.067   2.481  3.4433  1.4900 -0.6160
  112phy    O33 3020   4.043   3.107   2.582  0.0655 -0.1604 -0.1977
  112phy    H1B 3021   4.001   3.143   2.505  0.3855 -0.0114 -0.3044
  112phy    C12 3022   4.252   3.051   2.694  0.0750 -0.7454  0.1734
  112phy    O11 3023   4.386   3.019   2.693  0.2798  0.3101 -0.1368
  112phy    H1A 3024   4.398   2.926   2.701  0.4041  0.3166 -0.2431
  113phy    C35 3025   3.094   4.813   0.879  0.4198 -0.1359  0.1959
  113phy    C33 3026   3.223   4.802   0.967 -0.3478  0.6402 -0.0397
  113phy    C34 3027   3.204   4.902   1.083 -0.3105 -0.2631  0.7093
  113phy    C32 3028   3.252   4.660   1.008 -0.0172  0.1517 -0.5467
  113phy    C31 3029   3.395   4.610   1.016  0.8087 -0.3127 -0.1160
  113phy    C30 3030   3.393   4.457   1.044 -0.0016  0.4971 -0.8760
  113phy    C28 3031   3.533   4.400   1.051  0.5851 -0.2642  0.1654
  113phy    C29 3032   3.568   4.346   1.191 -0.1531 -0.0042  0.0566
  113phy    C27 3033   3.557   4.303   0.939  0.2003  0.1567  0.7113
  113phy    C26 3034   3.694   4.319   0.867  0.2137  0.3817 -0.1473
  113phy    C25 3035   3.704   4.216   0.755 -0.0027 -0.1317 -0.0002
  113phy    C23 3036   3.846   4.167   0.720  0.9836  0.4603  0.2316
  113phy    C24 3037   3.831   4.019   0.686  0.4207  0.0296 -0.4169
  113phy    C22 3038   3.915   4.243   0.607 -0.0786 -0.7031 -0.0958
  113phy    C21 3039   3.978   4.379   0.637  0.4417  0.6233  0.3527
  113phy    C20 3040   4.010   4.472   0.524 -0.0436 -0.3200  0.3576
  113phy    C18 3041   4.022   4.623   0.550  0.2202  0.1879  0.2771
  113phy    O01 3042   3.925   4.666   0.650 -0.1906 -0.1119 -0.1710
  113phy    H01 3043   3.839   4.640   0.625 -0.8444  1.9356 -0.1420
  113phy    C19 3044   3.986   4.686   0.411  0.0831  0.1525 -0.5964
  113phy    C13 3045   4.172   4.656   0.602 -0.3124 -0.4495 -0.6584
  113phy     H3 3046   4.174   4.605   0.701 -1.7668  1.0352  0.1994
  113phy    O33 3047   4.287   4.587   0.548 -0.0280  0.2190 -0.0887
  113phy    H1B 3048   4.325   4.645   0.484  0.6141 -0.6371 -0.4951
  113phy    C12 3049   4.209   4.790   0.675 -0.2069 -0.0539 -0.4074
  113phy    O11 3050   4.102   4.880   0.706  0.6229  0.2419  0.1192
  113phy    H1A 3051   4.038   4.822   0.743  2.5158 -0.5832  2.2968
  114phy    C35 3052   0.143   3.519   1.527  0.6409  0.1497 -0.0990
  114phy    C33 3053   0.268   3.439   1.547 -0.9409  0.3232 -0.1217
  114phy    C34 3054   0.377   3.549   1.555  0.4272  0.2829 -0.3422
  114phy    C32 3055   0.275   3.347   1.671 -0.0653  0.2125  0.1899
  114phy    C31 3056   0.223   3.206   1.647 -0.1457  0.7896  0.4305
  114phy    C30 3057   0.238   3.125   1.778  0.2293  0.6924 -0.0842
  114phy    C28 3058   0.196   2.968   1.771 -0.1538  0.0692 -0.7650
  114phy    C29 3059   0.312   2.890   1.704  0.2081  0.3329 -0.0318
  114phy    C27 3060   0.172   2.909   1.913 -0.2826  0.0376  0.0957
  114phy    C26 3061   0.032   2.847   1.922 -0.0693  0.1535 -0.8503
  114phy    C25 3062  -0.008   2.793   2.060  0.3400  0.0542  0.1864
  114phy    C23 3063  -0.155   2.752   2.096 -0.2283 -0.3222  0.3627
  114phy    C24 3064  -0.195   2.610   2.053  0.1659 -0.0713  0.2971
  114phy    C22 3065  -0.170   2.757   2.249 -0.6564  0.7829 -0.4043
  114phy    C21 3066  -0.302   2.801   2.303  0.1011 -0.6261  0.1762
  114phy    C20 3067  -0.318   2.802   2.453 -0.0806 -0.1534 -0.0008
  114phy    C18 3068  -0.427   2.890   2.518  0.5370  0.4368  0.1411
  114phy    O01 3069  -0.552   2.822   2.507 -0.4044 -0.1364 -0.4266
  114phy    H01 3070  -0.594   2.822   2.423  1.7786 -1.7133 -1.6107
  114phy    C19 3071  -0.380   2.857   2.659 -0.1556  0.5365 -0.7805
  114phy    C13 3072  -0.440   3.052   2.503 -0.2001 -0.1163 -0.5096
  114phy     H3 3073  -0.339   3.101   2.507  0.4104 -1.3932  0.8962
  114phy    O33 3074  -0.505   3.117   2.617  0.0861 -0.1618 -0.2216
  114phy    H1B 3075  -0.597   3.100   2.612 -0.1885  0.2637  2.1210
  114phy    C12 3076  -0.508   3.107   2.374 -0.5719  0.3787 -0.2032
  114phy    O11 3077  -0.647   3.110   2.378 -0.4901 -0.1525 -0.0874
  114phy    H1A 3078  -0.672   3.176   2.439 -2.5502 -0.2773 -0.7186
  115phy    C35 3079   5.149   4.043   1.198  0.5798 -0.8139 -0.3049
  115phy    C33 3080   5.242   3.926   1.177  0.5509 -0.6001 -0.1712
  115phy    C34 3081   5.377   3.944   1.231 -0.6820  0.5825  0.3900
  115phy    C32 3082   5.174   3.789   1.203 -0.0284  0.2094  0.0749
  115phy    C31 3083   5.208   3.688   1.092  0.1270 -0.1672 -0.1672
  115phy    C30 3084   5.163   3.549   1.123  0.4538  0.0427  0.0252
  115phy    C28 3085   5.216   3.431   1.042  0.4404 -0.4487  0.1869
  115phy    C29 3086   5.354   3.393   1.099 -0.0357 -0.4384 -0.1322
  115phy    C27 3087   5.128   3.305   1.043 -1.0787  0.3377 -0.7134
  115phy    C26 3088   5.113   3.233   0.907  0.5586  0.3430  0.0666
  115phy    C25 3089   4.986   3.146   0.896 -0.0058 -0.0391 -0.6451
  115phy    C23 3090   4.943   3.108   0.753  0.7894 -0.8075 -0.3502
  115phy    C24 3091   4.904   2.962   0.753  0.5697 -0.4663 -0.1360
  115phy    C22 3092   4.827   3.201   0.707  0.0021  0.1613 -0.2373
  115phy    C21 3093   4.824   3.214   0.554 -0.1541 -0.0057  0.3581
  115phy    C20 3094   4.702   3.294   0.504 -0.0302  0.3970 -0.0699
  115phy    C18 3095   4.693   3.339   0.356 -0.4090 -0.5472 -0.0172
  115phy    O01 3096   4.818   3.325   0.289 -0.5091  0.4264  0.1170
  115phy    H01 3097   4.798   3.306   0.199  0.6760  2.1422 -0.5627
  115phy    C19 3098   4.663   3.488   0.364  0.6653 -0.6306 -0.6131
  115phy    C13 3099   4.581   3.248   0.288 -0.4857  1.0430 -0.9541
  115phy     H3 3100   4.618   3.142   0.297  1.2196  1.1812 -4.5250
  115phy    O33 3101   4.452   3.229   0.351  0.0538  0.0845 -0.1754
  115phy    H1B 3102   4.387   3.282   0.310 -0.3079 -0.6737 -0.6214
  115phy    C12 3103   4.587   3.221   0.135 -0.0867  0.4302 -0.4245
  115phy    O11 3104   4.706   3.265   0.076 -0.0610  0.0196  0.0542
  115phy    H1A 3105   4.695   3.252  -0.016  0.2224  2.3152 -0.3627
  116phy    C35 3106   3.744   4.178   1.779 -0.0700 -0.1662  0.5780
  116phy    C33 3107   3.778   4.076   1.887  0.2893 -0.0476  0.9433
  116phy    C34 3108   3.675   4.067   1.997  0.1792  0.1737  0.0545
  116phy    C32 3109   3.785   3.930   1.825 -0.2525  0.1660  0.8379
  116phy    C31 3110   3.920   3.893   1.761 -0.0804 -0.9434  0.0347
  116phy    C30 3111   3.917   3.745   1.727 -0.7477  0.2146  0.3710
  116phy    C28 3112   4.051   3.692   1.669  0.0102 -0.4242 -0.2499
  116phy    C29 3113   4.137   3.631   1.781 -0.5565 -0.1149 -0.2170
  116phy    C27 3114   4.031   3.579   1.568 -0.4832 -0.6295 -0.5157
  116phy    C26 3115   4.115   3.591   1.442  0.1280  0.4053  0.1591
  116phy    C25 3116   4.052   3.523   1.318  0.3942  0.3659  0.1003
  116phy    C23 3117   4.145   3.507   1.196 -0.0615 -0.3972  1.0519
  116phy    C24 3118   4.117   3.371   1.140 -0.6593  0.6872  0.7567
  116phy    C22 3119   4.114   3.616   1.089 -0.1455  0.2099 -0.4492
  116phy    C21 3120   4.237   3.694   1.034 -0.0655  0.6430 -0.3331
  116phy    C20 3121   4.186   3.787   0.928 -0.2343 -0.1449 -0.3179
  116phy    C18 3122   4.278   3.834   0.808  0.3132  0.0957  0.3258
  116phy    O01 3123   4.416   3.832   0.852 -0.2604  0.0917  0.8202
  116phy    H01 3124   4.416   3.864   0.940  0.3058 -0.3599  0.9895
  116phy    C19 3125   4.242   3.977   0.770 -0.5450 -0.3264  0.1450
  116phy    C13 3126   4.260   3.741   0.676 -0.9003 -0.4811  0.3814
  116phy     H3 3127   4.287   3.639   0.712  3.7920  0.9300  1.6822
  116phy    O33 3128   4.128   3.718   0.636  0.3353 -0.0336  0.4592
  116phy    H1B 3129   4.079   3.705   0.714  1.9827  1.1356  1.7516
  116phy    C12 3130   4.372   3.714   0.563 -0.2420  0.4370 -0.5489
  116phy    O11 3131   4.364   3.790   0.444 -0.0841 -0.3495  0.1312
  116phy    H1A 3132   4.335   3.875   0.471 -3.7803 -1.4584  0.1106
  117phy    C35 3133   3.730   4.965   2.348  0.1511  0.0715  0.6335
  117phy    C33 3134   3.611   4.878   2.326 -0.4731  0.1926  0.1552
  117phy    C34 3135   3.494   4.955   2.271 -0.6807 -0.1420  0.2270
  117phy    C32 3136   3.626   4.754   2.242 -0.4083 -0.0582 -0.0419
  117phy    C31 3137   3.637   4.622   2.325  0.1825  0.4446 -0.6260
  117phy    C30 3138   3.643   4.492   2.241 -0.2482  0.1532 -0.1131
  117phy    C28 3139   3.620   4.363   2.327 -0.5713  0.5025 -0.1248
  117phy    C29 3140   3.498   4.277   2.294  0.7285  0.2560  0.0048
  117phy    C27 3141   3.747   4.271   2.323  0.0520 -0.5208 -0.0599
  117phy    C26 3142   3.843   4.285   2.437 -0.3304  0.1566 -0.2678
  117phy    C25 3143   3.980   4.207   2.419 -0.3089 -0.0464 -0.1724
  117phy    C23 3144   4.074   4.229   2.540  0.2487 -0.6133 -0.1821
  117phy    C24 3145   4.117   4.091   2.582  0.4308 -0.0972 -0.2508
  117phy    C22 3146   4.196   4.323   2.517 -0.0400 -0.0095 -0.7456
  117phy    C21 3147   4.224   4.405   2.652 -0.3352  0.0024  0.1313
  117phy    C20 3148   4.360   4.484   2.640  0.3023  0.2630  0.7635
  117phy    C18 3149   4.428   4.544   2.771 -0.4870  0.0100 -0.3217
  117phy    O01 3150   4.465   4.435   2.854  0.3085  0.1575 -0.1733
  117phy    H01 3151   4.558   4.421   2.857  0.2083 -1.6695 -2.5603
  117phy    C19 3152   4.561   4.597   2.711  0.0146  0.2473  0.0188
  117phy    C13 3153   4.333   4.653   2.844  0.1069 -0.0411 -0.2585
  117phy     H3 3154   4.233   4.611   2.874  0.4490  0.4503  1.6978
  117phy    O33 3155   4.293   4.761   2.758 -0.0783  0.0021  0.4208
  117phy    H1B 3156   4.216   4.735   2.712 -0.0715 -0.0231  0.4235
  117phy    C12 3157   4.379   4.704   2.984  0.3530 -0.8768  0.6150
  117phy    O11 3158   4.473   4.807   2.987  0.0843  0.1288  0.4967
  117phy    H1A 3159   4.425   4.887   2.990  0.2150  0.3451 -1.6173
  118phy    C35 3160   4.952   3.321   2.186 -0.1344 -0.3390 -0.6258
  118phy    C33 3161   5.061   3.426   2.148 -0.5549 -0.6897 -0.0166
  118phy    C34 3162   5.167   3.361   2.074 -0.3957 -0.0189  0.0371
  118phy    C32 3163   5.009   3.554   2.077  0.3449  0.5410  0.3165
  118phy    C31 3164   5.000   3.678   2.164  0.2583 -0.0790 -0.2822
  118phy    C30 3165   4.950   3.797   2.076  0.6756  0.0166 -0.0957
  118phy    C28 3166   4.951   3.935   2.139 -0.9418 -0.2423 -0.1997
  118phy    C29 3167   5.012   4.026   2.035 -0.5153  0.8588 -0.3438
  118phy    C27 3168   4.812   3.974   2.178  0.1776  0.0851 -0.1735
  118phy    C26 3169   4.802   4.047   2.313 -0.4939  0.0184  0.2318
  118phy    C25 3170   4.655   4.064   2.358  0.4297  0.4748 -0.0082
  118phy    C23 3171   4.656   4.101   2.506 -0.3782  0.6838  0.2258
  118phy    C24 3172   4.622   4.246   2.525 -0.1406 -0.4430  0.5241
  118phy    C22 3173   4.548   4.026   2.575 -0.0206 -0.3329 -0.0033
  118phy    C21 3174   4.584   3.953   2.705 -0.4504  0.0540 -0.3825
  118phy    C20 3175   4.478   3.854   2.745 -0.0619 -0.0071 -0.6975
  118phy    C18 3176   4.475   3.801   2.888 -0.1437  0.2454  0.2914
  118phy    O01 3177   4.461   3.915   2.979  0.1034 -0.0286 -0.0255
  118phy    H01 3178   4.390   3.970   2.956 -0.5453  0.0744  2.0197
  118phy    C19 3179   4.344   3.720   2.895 -0.9111 -0.3753 -0.3302
  118phy    C13 3180   4.616   3.719   2.918 -0.0411 -0.1056  0.5303
  118phy     H3 3181   4.707   3.778   2.892  0.8632 -1.1817  1.1869
  118phy    O33 3182   4.631   3.604   2.832  0.0981  0.5180 -0.3714
  118phy    H1B 3183   4.551   3.564   2.808  0.0570  1.2628 -1.5331
  118phy    C12 3184   4.652   3.675   3.062  0.1698 -0.1091  0.0361
  118phy    O11 3185   4.640   3.761   3.169  0.4911 -0.0986  0.2762
  118phy    H1A 3186   4.724   3.800   3.181 -0.0112  0.9773  0.4367
  119phy    C35 3187   4.947   3.288   1.692  0.0321 -0.2494 -0.3775
  119phy    C33 3188   4.923   3.399   1.592  0.0718  0.2157  0.2616
  119phy    C34 3189   4.943   3.334   1.454 -0.2369 -0.2330  0.1291
  119phy    C32 3190   4.780   3.459   1.592 -0.2415 -0.0517  0.9562
  119phy    C31 3191   4.746   3.553   1.707 -0.1037 -0.0101  0.2082
  119phy    C30 3192   4.604   3.597   1.696  0.0885 -0.4612  0.3451
  119phy    C28 3193   4.579   3.712   1.786  0.7050 -0.1267 -0.1112
  119phy    C29 3194   4.502   3.828   1.723  0.5120  0.1939  0.3771
  119phy    C27 3195   4.503   3.663   1.909  0.7495 -0.2414  0.1442
  119phy    C26 3196   4.572   3.682   2.043  0.0067  0.2753 -0.1503
  119phy    C25 3197   4.499   3.604   2.154 -0.1112 -0.1495 -0.2722
  119phy    C23 3198   4.543   3.657   2.291  0.2115 -0.7563 -0.2854
  119phy    C24 3199   4.420   3.701   2.380 -0.0436  0.5053 -0.0827
  119phy    C22 3200   4.624   3.553   2.378 -0.5596 -0.2484 -0.0295
  119phy    C21 3201   4.722   3.613   2.483 -0.4002  0.0336 -0.3883
  119phy    C20 3202   4.793   3.506   2.561 -0.3335 -0.0213  0.0149
  119phy    C18 3203   4.919   3.542   2.654  0.4003  0.1020  0.4968
  119phy    O01 3204   4.873   3.631   2.761  0.1781  0.0153 -0.1495
  119phy    H01 3205   4.782   3.616   2.777 -0.5441  2.8092 -1.0013
  119phy    C19 3206   4.939   3.411   2.721  0.0597  0.3190  0.0415
  119phy    C13 3207   5.054   3.602   2.579  0.6827  0.2195  0.2915
  119phy     H3 3208   5.061   3.555   2.478 -0.2684  1.0011 -0.1595
  119phy    O33 3209   5.181   3.557   2.639  0.8584 -0.1505 -0.0056
  119phy    H1B 3210   5.210   3.604   2.714  1.0561 -0.5854  0.1941
  119phy    C12 3211   5.049   3.760   2.561  0.2050  0.3334 -0.0358
  119phy    O11 3212   5.044   3.833   2.683 -0.2110  0.2538  0.4833
  119phy    H1A 3213   4.985   3.781   2.734  0.0234 -0.3485  0.1493
  120phy    C35 3214   4.768   2.561   1.092 -0.4209 -0.8060 -0.3902
  120phy    C33 3215   4.830   2.592   0.954  0.4701  0.2193  0.1390
  120phy    C34 3216   4.961   2.668   0.970 -0.4170 -0.0561 -0.0504
  120phy    C32 3217   4.858   2.463   0.873 -0.0092  0.2648  0.7768
  120phy    C31 3218   4.839   2.466   0.718 -0.2690  0.8470 -0.6996
  120phy    C30 3219   4.890   2.336   0.659 -0.0488  0.1881 -0.3327
  120phy    C28 3220   4.914   2.347   0.506 -0.1193 -0.0264  0.0863
  120phy    C29 3221   5.058   2.308   0.486 -0.1811  0.0534  0.3483
  120phy    C27 3222   4.821   2.233   0.452  0.2159  0.1605  0.0046
  120phy    C26 3223   4.742   2.249   0.318 -0.2503 -0.0686 -0.4363
  120phy    C25 3224   4.636   2.142   0.304  0.6987 -0.2559 -0.2693
  120phy    C23 3225   4.523   2.161   0.195  0.6021 -0.4944  0.4842
  120phy    C24 3226   4.458   2.029   0.180 -0.1662  0.2273  0.2365
  120phy    C22 3227   4.411   2.261   0.231  0.1397 -0.0796  0.1979
  120phy    C21 3228   4.393   2.382   0.135 -0.5920 -0.0989  0.0059
  120phy    C20 3229   4.262   2.458   0.162  1.1667  0.1209 -0.1991
  120phy    C18 3230   4.234   2.598   0.094  0.1947 -0.8605  0.2005
  120phy    O01 3231   4.352   2.677   0.120  0.0623 -0.5260 -0.1234
  120phy    H01 3232   4.372   2.656   0.209  1.3472 -3.7086 -1.0191
  120phy    C19 3233   4.123   2.667   0.177 -0.0238  0.5832  0.9280
  120phy    C13 3234   4.208   2.599  -0.064  0.2847 -0.3834  0.7196
  120phy     H3 3235   4.302   2.559  -0.110  0.4222  1.7050 -0.9912
  120phy    O33 3236   4.117   2.505  -0.116 -0.0537  0.5261  0.3657
  120phy    H1B 3237   4.152   2.424  -0.086  0.4757  1.2774  1.9120
  120phy    C12 3238   4.219   2.730  -0.158 -0.3048 -0.4762  0.4546
  120phy    O11 3239   4.256   2.715  -0.295  0.7581  0.0558 -0.4503
  120phy    H1A 3240   4.196   2.653  -0.334 -0.5532  1.3548 -0.5814
  121phy    C35 3241   0.418   2.247   1.496 -0.0981 -0.7256  0.2459
  121phy    C33 3242   0.444   2.392   1.520  0.4791  0.0930 -0.9502
  121phy    C34 3243   0.410   2.461   1.389 -0.2609 -0.4006 -0.4518
  121phy    C32 3244   0.352   2.455   1.625  0.6422  0.2816  0.2269
  121phy    C31 3245   0.388   2.438   1.772 -0.6017  0.5308 -0.4754
  121phy    C30 3246   0.284   2.499   1.871 -0.4003  0.0934  0.9862
  121phy    C28 3247   0.324   2.506   2.015  0.2560  0.0102 -0.2086
  121phy    C29 3248   0.373   2.648   2.059  0.1054  0.2044 -0.1926
  121phy    C27 3249   0.197   2.459   2.098 -0.2539 -0.3317  0.9146
  121phy    C26 3250   0.230   2.386   2.231 -0.5107 -0.7276 -0.2893
  121phy    C25 3251   0.108   2.367   2.323  0.5892  0.3861 -0.2247
  121phy    C23 3252   0.148   2.375   2.474  0.4510  0.3443  0.4171
  121phy    C24 3253   0.066   2.477   2.544  0.0028  0.5602  0.2488
  121phy    C22 3254   0.141   2.233   2.542 -0.9456 -0.6322  0.2312
  121phy    C21 3255   0.244   2.214   2.653 -0.2095 -0.4878  0.1341
  121phy    C20 3256   0.228   2.087   2.737 -0.1115  0.3173 -0.6131
  121phy    C18 3257   0.337   2.049   2.850 -0.7087 -0.4007  1.0604
  121phy    O01 3258   0.346   2.149   2.946 -0.5554 -0.1292 -1.0662
  121phy    H01 3259   0.266   2.194   2.966 -0.4229  0.4660 -1.8111
  121phy    C19 3260   0.267   1.935   2.925  0.1780 -0.7339 -0.3674
  121phy    C13 3261   0.490   2.005   2.800  0.0571  0.7287 -0.0517
  121phy     H3 3262   0.478   1.937   2.713  0.6222  0.3470  0.1605
  121phy    O33 3263   0.562   1.921   2.886  0.0740 -0.2818  0.3095
  121phy    H1B 3264   0.599   1.967   2.959  2.3005 -3.6724  1.5524
  121phy    C12 3265   0.585   2.124   2.757 -0.3480 -0.2573  0.2150
  121phy    O11 3266   0.633   2.194   2.868  0.1664  0.4788 -0.2788
  121phy    H1A 3267   0.563   2.208   2.928  0.9359  1.3383  0.4500
  122phy    C35 3268   0.361   3.904   1.736 -0.3893 -0.0494 -0.9256
  122phy    C33 3269   0.255   3.880   1.840  0.2155  0.2037  0.2370
  122phy    C34 3270   0.122   3.910   1.768  0.4198  0.4564 -0.1510
  122phy    C32 3271   0.253   3.739   1.907  0.4588  0.5294  0.2735
  122phy    C31 3272   0.320   3.735   2.048  0.2907 -0.2385  0.1409
  122phy    C30 3273   0.307   3.595   2.108 -0.1089  0.1813 -0.6548
  122phy    C28 3274   0.383   3.559   2.236  0.2411  0.1075 -0.4230
  122phy    C29 3275   0.311   3.451   2.319 -0.2648 -0.0709 -0.3517
  122phy    C27 3276   0.524   3.514   2.193 -0.1341  1.1917  0.4083
  122phy    C26 3277   0.638   3.512   2.297 -0.0844  0.0661  0.7402
  122phy    C25 3278   0.777   3.563   2.240 -0.0169  0.2050 -0.2305
  122phy    C23 3279   0.898   3.572   2.334  0.5457  0.1553 -0.6213
  122phy    C24 3280   1.022   3.521   2.251 -0.2476 -0.4532  0.6532
  122phy    C22 3281   0.932   3.712   2.390  0.0086 -0.3479 -0.3855
  122phy    C21 3282   0.935   3.717   2.542  0.4735 -0.1531 -0.2298
  122phy    C20 3283   0.967   3.860   2.592 -0.6727  0.4454 -0.0157
  122phy    C18 3284   1.001   3.885   2.747 -0.4139 -0.1194  0.5152
  122phy    O01 3285   1.079   3.770   2.799  0.1226  0.3800 -0.1619
  122phy    H01 3286   1.039   3.687   2.782 -2.0003  1.4512 -0.5819
  122phy    C19 3287   1.099   4.005   2.744 -0.3610  0.0589 -0.1143
  122phy    C13 3288   0.870   3.901   2.837  0.1870 -0.7690  0.1579
  122phy     H3 3289   0.799   3.819   2.808 -0.6230 -0.3031  0.7633
  122phy    O33 3290   0.802   4.023   2.794 -0.0478  0.6156  0.5832
  122phy    H1B 3291   0.735   4.006   2.731 -1.4432  1.4402  1.8026
  122phy    C12 3292   0.882   3.888   2.996  0.3269 -0.1812  0.1073
  122phy    O11 3293   0.940   3.770   3.037 -0.2242 -0.2568  0.4124
  122phy    H1A 3294   1.029   3.785   3.012 -0.3722  0.4815  0.3091
  123phy    C35 3295   3.768   3.125   1.261  0.0038 -0.0259 -0.4144
  123phy    C33 3296   3.702   3.203   1.379 -0.4275  0.0999  0.1508
  123phy    C34 3297   3.744   3.131   1.515  0.0161  0.2932 -0.0399
  123phy    C32 3298   3.718   3.355   1.356  0.0162  0.1611  0.2835
  123phy    C31 3299   3.633   3.444   1.442 -0.2330  0.2498 -0.2511
  123phy    C30 3300   3.638   3.584   1.393  0.0226 -0.5975 -0.0512
  123phy    C28 3301   3.518   3.676   1.430 -1.2136  0.3277 -0.6863
  123phy    C29 3302   3.536   3.744   1.568  0.4187 -0.8221  0.1171
  123phy    C27 3303   3.524   3.781   1.321 -0.1979  0.2837 -0.6650
  123phy    C26 3304   3.401   3.784   1.234  0.0945  0.1825  0.6672
  123phy    C25 3305   3.406   3.906   1.139 -0.4904  0.0928 -0.3976
  123phy    C23 3306   3.314   3.897   1.014  0.2925 -0.1301 -0.2973
  123phy    C24 3307   3.188   3.986   1.014 -0.5598  0.2448  0.0263
  123phy    C22 3308   3.387   3.938   0.881  0.6267 -0.7717 -0.4539
  123phy    C21 3309   3.348   3.848   0.764 -0.5071  0.2863  0.1626
  123phy    C20 3310   3.420   3.901   0.638 -0.3531  0.5700 -0.6870
  123phy    C18 3311   3.419   3.819   0.502 -0.4067  0.0738  0.1656
  123phy    O01 3312   3.441   3.680   0.538 -0.7201  0.3833 -0.1138
  123phy    H01 3313   3.498   3.683   0.613  0.4990 -0.5381 -0.9697
  123phy    C19 3314   3.553   3.853   0.435 -0.4938  0.4384  0.2567
  123phy    C13 3315   3.287   3.840   0.414  0.6684  0.4099  0.0228
  123phy     H3 3316   3.254   3.942   0.445  1.1240  0.5021  0.2143
  123phy    O33 3317   3.295   3.861   0.271  0.0213  0.4961  0.3424
  123phy    H1B 3318   3.335   3.784   0.237 -0.8942  0.0281  0.3159
  123phy    C12 3319   3.145   3.786   0.461  0.1095 -0.5669 -0.5938
  123phy    O11 3320   3.035   3.812   0.375 -0.2264  0.0860 -0.2021
  123phy    H1A 3321   3.065   3.877   0.314  1.7178  0.6121  1.1889
  124phy    C35 3322   3.946   0.412   1.580  0.0162  0.1868 -0.2106
  124phy    C33 3323   3.973   0.267   1.556  0.0092  0.2197  0.0458
  124phy    C34 3324   3.936   0.231   1.414 -0.4652 -0.4586  0.5995
  124phy    C32 3325   4.110   0.220   1.607  0.0819  0.1768 -0.3930
  124phy    C31 3326   4.112   0.075   1.652 -0.4844  0.2283  0.1207
  124phy    C30 3327   4.246   0.020   1.707 -0.4883 -0.4685  0.6521
  124phy    C28 3328   4.236  -0.102   1.800  0.3708  0.1118 -0.2810
  124phy    C29 3329   4.217  -0.226   1.712  0.1023 -0.6180 -0.1022
  124phy    C27 3330   4.369  -0.104   1.885  0.2908  0.0901  0.2915
  124phy    C26 3331   4.346  -0.156   2.025 -0.2517  0.6299 -0.2102
  124phy    C25 3332   4.472  -0.152   2.118 -0.2364 -0.3256  0.1207
  124phy    C23 3333   4.456  -0.198   2.264 -0.3324 -0.4711  0.0084
  124phy    C24 3334   4.593  -0.219   2.330  0.2759 -0.3092  0.1941
  124phy    C22 3335   4.360  -0.109   2.348 -0.4283  0.2880  0.7654
  124phy    C21 3336   4.287  -0.163   2.472 -0.0802  0.3821 -0.2349
  124phy    C20 3337   4.208  -0.059   2.550 -0.5615 -0.1365 -0.2055
  124phy    C18 3338   4.121  -0.097   2.684  0.9424  0.6235  0.4347
  124phy    O01 3339   4.214  -0.151   2.778  0.4825  0.4438  0.1571
  124phy    H01 3340   4.245  -0.233   2.747  1.8097  1.5395 -1.5948
  124phy    C19 3341   4.090   0.043   2.744 -0.3349 -0.2611 -0.3236
  124phy    C13 3342   3.973  -0.182   2.684 -0.7211  0.7889  0.1125
  124phy     H3 3343   3.896  -0.125   2.626 -0.2553  1.2518 -0.0620
  124phy    O33 3344   3.919  -0.186   2.815  0.0516  0.3437  0.3640
  124phy    H1B 3345   3.989  -0.201   2.875  2.5983  2.0343 -1.9806
  124phy    C12 3346   3.964  -0.326   2.622  0.3165  0.2489  0.5755
  124phy    O11 3347   4.029  -0.427   2.689  0.1288  0.3553 -0.2614
  124phy    H1A 3348   3.979  -0.439   2.768 -0.8047  0.8101 -0.7635
  125phy    C35 3349   3.589   5.107   1.917 -0.1771  0.3811  0.8729
  125phy    C33 3350   3.739   5.068   1.899  0.3758  0.5622  0.1777
  125phy    C34 3351   3.756   5.054   1.753 -0.6027 -0.0444 -0.2441
  125phy    C32 3352   3.825   5.183   1.944 -0.4146 -0.3632  0.2593
  125phy    C31 3353   3.869   5.176   2.092 -0.2954 -0.1994  0.0731
  125phy    C30 3354   3.926   5.307   2.150  0.5899 -0.4369  0.3296
  125phy    C28 3355   3.971   5.287   2.296  0.0079 -0.1614  0.3052
  125phy    C29 3356   4.106   5.352   2.293 -0.2681 -0.0456  0.1850
  125phy    C27 3357   3.893   5.371   2.400  0.0329  0.2775 -0.1872
  125phy    C26 3358   3.772   5.296   2.463 -0.6135 -0.1590 -0.3217
  125phy    C25 3359   3.729   5.351   2.599 -0.0957  0.2113  0.3193
  125phy    C23 3360   3.628   5.246   2.661  0.4600  0.1968  0.4478
  125phy    C24 3361   3.651   5.252   2.810  0.3436 -0.3350 -0.5496
  125phy    C22 3362   3.488   5.306   2.643  0.0946 -0.4379  0.7124
  125phy    C21 3363   3.406   5.247   2.527  0.4731  0.1032  0.2916
  125phy    C20 3364   3.255   5.294   2.515 -0.4314  0.3642  0.1002
  125phy    C18 3365   3.131   5.227   2.596 -0.0182  0.5877  0.5462
  125phy    O01 3366   3.153   5.256   2.738  0.2479  0.1860  0.0291
  125phy    H01 3367   3.075   5.300   2.765  0.3233  0.2824  0.0887
  125phy    C19 3368   3.019   5.326   2.549 -0.4334 -0.2914  0.3025
  125phy    C13 3369   3.100   5.071   2.564  0.5186 -0.4280  0.1665
  125phy     H3 3370   3.125   5.051   2.457  0.8623 -0.7202  0.2983
  125phy    O33 3371   2.969   5.030   2.571 -0.3195  0.4245  0.3298
  125phy    H1B 3372   2.957   4.951   2.523  0.1502 -0.4032  1.5105
  125phy    C12 3373   3.187   4.963   2.642  0.1807 -0.7383 -0.0030
  125phy    O11 3374   3.184   4.826   2.607  0.2346 -0.1559  0.0134
  125phy    H1A 3375   3.116   4.783   2.655 -0.5123  0.7587 -0.1811
  126phy    C35 3376   2.796   4.363   1.357  0.3428  0.5849  0.3440
  126phy    C33 3377   2.887   4.418   1.248 -0.6625 -0.4282  0.6616
  126phy    C34 3378   2.824   4.385   1.114  0.1662 -0.2120  0.4691
  126phy    C32 3379   2.921   4.566   1.262 -1.1127  0.3503 -0.7905
  126phy    C31 3380   3.029   4.588   1.375  0.6317 -0.1584  0.0536
  126phy    C30 3381   3.057   4.735   1.396  0.4396 -0.2620  0.1563
  126phy    C28 3382   3.162   4.765   1.505  0.5562 -0.8233  0.0742
  126phy    C29 3383   3.295   4.800   1.438  0.3062  0.1067 -0.2431
  126phy    C27 3384   3.111   4.897   1.580 -0.3244  0.1657 -0.0567
  126phy    C26 3385   3.153   4.887   1.725  0.1394 -0.3489 -0.0878
  126phy    C25 3386   3.116   5.018   1.798 -0.5129 -0.5206  0.3724
  126phy    C23 3387   3.131   5.013   1.949  0.0282  0.2590  0.0411
  126phy    C24 3388   3.246   5.101   1.992  0.7932  0.2786  0.3789
  126phy    C22 3389   3.004   5.062   2.021  0.3805  0.1925 -0.1809
  126phy    C21 3390   2.911   4.954   2.093  0.2624  0.1097 -0.0614
  126phy    C20 3391   2.801   5.009   2.187 -0.2533 -0.3106 -0.0675
  126phy    C18 3392   2.727   4.919   2.295 -0.4005  0.5834  0.0275
  126phy    O01 3393   2.833   4.857   2.375 -0.0214  0.2217 -0.6074
  126phy    H01 3394   2.794   4.799   2.438 -1.2244  1.1894 -0.4275
  126phy    C19 3395   2.679   5.033   2.386  0.1968 -0.1036  0.0916
  126phy    C13 3396   2.616   4.811   2.235  0.6987 -0.1110  0.8769
  126phy     H3 3397   2.568   4.851   2.142  2.1534 -1.4392 -0.4942
  126phy    O33 3398   2.506   4.789   2.318  0.0343 -0.6618 -0.8157
  126phy    H1B 3399   2.504   4.713   2.373 -0.9794  0.6647  1.0826
  126phy    C12 3400   2.665   4.672   2.177  0.2849  0.6138  0.3246
  126phy    O11 3401   2.690   4.566   2.264  0.3540 -0.2809 -0.3418
  126phy    H1A 3402   2.678   4.612   2.345  2.4654 -0.4728  0.1374
  127phy    C35 3403   2.460   4.955   0.247  0.2987  0.3416 -0.2831
  127phy    C33 3404   2.531   4.933   0.380 -0.0808 -0.5005 -0.1691
  127phy    C34 3405   2.507   5.049   0.475 -0.0793 -0.3065 -0.2150
  127phy    C32 3406   2.473   4.803   0.443  0.0255 -0.0985 -1.1343
  127phy    C31 3407   2.573   4.746   0.544 -0.5320  0.3917  0.5488
  127phy    C30 3408   2.522   4.646   0.644  0.3078  1.0586 -0.7760
  127phy    C28 3409   2.630   4.575   0.729  0.1508  0.1193 -0.4969
  127phy    C29 3410   2.559   4.543   0.848  0.2613  0.2151 -0.4901
  127phy    C27 3411   2.711   4.453   0.672  0.1827  0.2769 -0.3320
  127phy    C26 3412   2.856   4.449   0.693  0.6791  0.2674 -0.4652
  127phy    C25 3413   2.925   4.338   0.622  0.3014  0.4422 -0.4691
  127phy    C23 3414   3.078   4.330   0.653 -0.3363  0.4550  0.4909
  127phy    C24 3415   3.125   4.185   0.650 -0.1373 -0.0476 -0.4059
  127phy    C22 3416   3.165   4.416   0.556  0.2542 -0.1744 -0.5231
  127phy    C21 3417   3.297   4.470   0.608  0.1560  1.0124 -0.1232
  127phy    C20 3418   3.397   4.526   0.504  0.4839  0.2516 -0.4444
  127phy    C18 3419   3.456   4.676   0.512 -0.5826 -0.0611  0.3233
  127phy    O01 3420   3.353   4.771   0.546  0.0518  0.1846  0.1899
  127phy    H01 3421   3.286   4.774   0.480  0.3859 -3.9613 -0.5993
  127phy    C19 3422   3.500   4.700   0.367 -0.0664  0.2542  0.4522
  127phy    C13 3423   3.579   4.683   0.618 -0.2424  0.4650 -0.1883
  127phy     H3 3424   3.543   4.639   0.715  1.7890 -0.9017  0.0151
  127phy    O33 3425   3.698   4.595   0.605  0.6671 -0.1432 -0.0360
  127phy    H1B 3426   3.672   4.512   0.569 -0.5489  0.3781 -0.4419
  127phy    C12 3427   3.626   4.815   0.687  0.6728  0.3251 -0.2036
  127phy    O11 3428   3.527   4.916   0.691  0.0254  0.1479 -0.4020
  127phy    H1A 3429   3.444   4.883   0.663  0.0857 -1.4572  1.1397
  128SOL     OW 3430   3.925   3.685   3.025  0.2377  0.5174 -0.1290
  128SOL    HW1 3431   3.882   3.709   3.107  0.3455  1.4268 -0.3283
  128SOL    HW2 3432   3.932   3.766   2.976  0.7273  0.4578 -0.1655
  128SOL     MW 3433   3.920   3.699   3.030  0.0065  0.0006 -0.0028
  129SOL     OW 3434   2.848   5.078   0.415  0.2855 -0.2887 -0.4133
  129SOL    HW1 3435   2.883   5.124   0.491 -1.3188 -1.9293  1.4253
  129SOL    HW2 3436   2.916   5.092   0.348  0.1863  1.0403 -0.2623
  129SOL     MW 3437   2.862   5.086   0.416  0.0065  0.0006 -0.0028
  130SOL     OW 3438   3.702   4.759   0.005 -0.0239  0.6058  0.2865
  130SOL    HW1 3439   3.742   4.696   0.065 -0.9166 -1.8323 -1.4940
  130SOL    HW2 3440   3.691   4.835   0.061  0.8616  1.7600 -1.0601
  130SOL     MW 3441   3.706   4.760   0.020  0.0065  0.0006 -0.0028
  131SOL     OW 3442   1.915   1.587   0.131  0.1325  0.3877 -0.4063
  131SOL    HW1 3443   1.900   1.507   0.182 -0.4939 -0.0911 -1.3143
  131SOL    HW2 3444   1.932   1.550   0.044 -0.0593  0.3590 -0.4308
  131SOL     MW 3445   1.915   1.571   0.126  0.0065  0.0006 -0.0028
  132SOL     OW 3446   2.415   4.944   2.703  0.5964  0.0657 -0.1658
  132SOL    HW1 3447   2.368   4.949   2.619 -0.8814 -0.0417  0.6301
  132SOL    HW2 3448   2.462   5.026   2.716 -1.0428  1.1196 -0.5209
  132SOL     MW 3449   2.415   4.955   2.693  0.0065  0.0006 -0.0028
  133SOL     OW 3450   4.332   4.075   0.386 -0.2229 -0.3484  0.3756
  133SOL    HW1 3451   4.391   4.048   0.315  1.9609  1.1616  1.4996
  133SOL    HW2 3452   4.380   4.149   0.421 -0.3462 -0.0480 -0.0838
  133SOL     MW 3453   4.346   4.081   0.381  0.0065  0.0006 -0.0028
  134SOL     OW 3454   2.042   0.989   0.224 -0.7118  0.4767 -0.4430
  134SOL    HW1 3455   2.090   0.906   0.230 -2.0678 -0.3171 -0.2247
  134SOL    HW2 3456   2.092   1.042   0.285  0.2046  0.2887 -1.0017
  134SOL     MW 3457   2.055   0.985   0.232  0.0065  0.0006 -0.0028
  135SOL     OW 3458   2.382   2.909   2.757  0.3653  0.3379  1.0298
  135SOL    HW1 3459   2.346   2.979   2.812  1.2350  2.2076 -0.6212
  135SOL    HW2 3460   2.380   2.830   2.810 -0.7100  0.5491  1.3338
  135SOL     MW 3461   2.377   2.908   2.771  0.0065  0.0006 -0.0028
  136SOL     OW 3462   3.469   0.487   0.563 -0.8456  0.0254 -0.6142
  136SOL    HW1 3463   3.424   0.403   0.574 -0.9344  0.2109  0.5268
  136SOL    HW2 3464   3.439   0.538   0.638  3.7009  1.7227  0.3472
  136SOL     MW 3465   3.459   0.483   0.574  0.0065  0.0006 -0.0028
  137SOL     OW 3466   3.529   0.020   0.623  0.1498 -0.0580 -0.6406
  137SOL    HW1 3467   3.542  -0.065   0.664 -0.9664  0.0823  0.0429
  137SOL    HW2 3468   3.620   0.050   0.624  0.5761 -1.0589  2.7778
  137SOL     MW 3469   3.543   0.013   0.628  0.0065  0.0006 -0.0028
  138SOL     OW 3470   4.765   1.135   0.095  0.0335  0.2432  0.0635
  138SOL    HW1 3471   4.845   1.104   0.137  1.2598 -0.5652 -2.6362
  138SOL    HW2 3472   4.708   1.169   0.164 -0.1923 -0.9772  0.4917
  138SOL     MW 3473   4.768   1.136   0.110  0.0065  0.0006 -0.0028
  139SOL     OW 3474   3.390   0.335   0.054  0.0427  0.2871  0.0431
  139SOL    HW1 3475   3.354   0.266  -0.002  0.7966 -0.6341  0.6764
  139SOL    HW2 3476   3.323   0.403   0.055 -1.4005 -1.0702  1.5477
  139SOL     MW 3477   3.377   0.335   0.047  0.0065  0.0006 -0.0028
  140SOL     OW 3478   3.040   5.131   0.217 -0.5803  0.3167  0.4851
  140SOL    HW1 3479   3.119   5.077   0.222 -0.2956  0.7606  0.9229
  140SOL    HW2 3480   3.056   5.189   0.142 -1.8660 -0.9679 -0.8509
  140SOL     MW 3481   3.053   5.132   0.208  0.0065  0.0006 -0.0028
  141SOL     OW 3482   2.913   0.455   3.001 -0.6590 -0.3061  0.4528
  141SOL    HW1 3483   2.906   0.516   2.928  0.9244 -1.6533 -0.8966
  141SOL    HW2 3484   2.931   0.371   2.959  0.0873 -0.2852  0.7044
  141SOL     MW 3485   2.915   0.452   2.986  0.0065  0.0006 -0.0028
  142SOL     OW 3486   3.831   4.185   0.272 -0.0447  0.3201 -0.1688
  142SOL    HW1 3487   3.915   4.142   0.291  0.5357  0.6998 -1.6841
  142SOL    HW2 3488   3.790   4.117   0.219  0.8941 -0.0910 -0.3826
  142SOL     MW 3489   3.837   4.171   0.267  0.0065  0.0006 -0.0028
  143SOL     OW 3490   1.966   4.321   2.461  0.0666  0.4017 -0.3252
  143SOL    HW1 3491   1.985   4.351   2.372 -0.3536  1.5473 -0.0508
  143SOL    HW2 3492   1.896   4.256   2.457 -1.9194  2.4022  0.2379
  143SOL     MW 3493   1.959   4.316   2.449  0.0065  0.0006 -0.0028
  144SOL     OW 3494   3.664   4.845   2.826  0.2032  0.0827  0.2256
  144SOL    HW1 3495   3.744   4.897   2.815  0.7620 -0.3144  1.9111
  144SOL    HW2 3496   3.664   4.815   2.917  0.2675 -0.0314  0.1877
  144SOL     MW 3497   3.675   4.848   2.837  0.0065  0.0006 -0.0028
  145SOL     OW 3498   3.862   0.329   0.272  0.3038 -0.2352 -0.4188
  145SOL    HW1 3499   3.804   0.355   0.343 -3.0552 -1.4084 -2.5114
  145SOL    HW2 3500   3.890   0.240   0.295  1.7199  0.2119 -0.3059
  145SOL     MW 3501   3.858   0.321   0.284  0.0065  0.0006 -0.0028
  146SOL     OW 3502   2.038   3.641   2.900  0.6846 -0.0058 -0.3535
  146SOL    HW1 3503   2.094   3.619   2.825  1.6607 -0.4112  0.4652
  146SOL    HW2 3504   1.982   3.564   2.905 -0.7300  1.0391  0.9673
  146SOL     MW 3505   2.038   3.628   2.891  0.0065  0.0006 -0.0028
  147SOL     OW 3506   4.285   3.326   2.966  0.0311 -0.1509  0.1164
  147SOL    HW1 3507   4.200   3.369   2.981 -0.5542 -0.2018 -2.5288
  147SOL    HW2 3508   4.283   3.250   3.025 -0.9138 -0.1331  0.1271
  147SOL     MW 3509   4.273   3.322   2.976  0.0065  0.0006 -0.0028
  148SOL     OW 3510   4.893   3.034   2.998 -0.2796  0.4569  0.4065
  148SOL    HW1 3511   4.875   2.946   3.032  0.8229 -0.0566 -0.2610
  148SOL    HW2 3512   4.988   3.028   2.992 -0.3638 -2.4736  0.5558
  148SOL     MW 3513   4.903   3.021   3.002  0.0065  0.0006 -0.0028
  149SOL     OW 3514   1.800   4.397   0.124 -0.5313  0.0686  0.2657
  149SOL    HW1 3515   1.754   4.425   0.203  0.5224  0.5923  0.7153
  149SOL    HW2 3516   1.888   4.414   0.157 -0.9687  0.1254  1.4474
  149SOL     MW 3517   1.805   4.403   0.139  0.0065  0.0006 -0.0028
  150SOL     OW 3518   0.443   3.941   2.879 -0.1163 -0.2470 -0.3019
  150SOL    HW1 3519   0.476   4.030   2.890  0.0244 -0.2736 -0.5003
  150SOL    HW2 3520   0.383   3.926   2.952 -1.3952  1.9301 -0.8299
  150SOL     MW 3521   0.440   3.950   2.890  0.0065  0.0006 -0.0028
  151SOL     OW 3522   0.004   1.672   3.013  0.1819  0.0773 -0.3193
  151SOL    HW1 3523   0.022   1.754   3.059 -2.9534  1.3614 -1.1557
  151SOL    HW2 3524   0.021   1.696   2.921 -1.1799 -1.2284 -0.9452
  151SOL     MW 3525   0.009   1.686   3.007  0.0065  0.0006 -0.0028
  152SOL     OW 3526   3.573   0.203   0.241  0.2128  0.5086 -0.1485
  152SOL    HW1 3527   3.639   0.197   0.172 -0.5169  2.1441 -1.0515
  152SOL    HW2 3528   3.512   0.268   0.205  0.5591  0.5060 -0.7558
  152SOL     MW 3529   3.573   0.211   0.227  0.0065  0.0006 -0.0028
  153SOL     OW 3530   2.425   0.620   0.260 -0.7589  0.4019  0.7291
  153SOL    HW1 3531   2.509   0.664   0.254 -0.7470  0.2072 -1.9911
  153SOL    HW2 3532   2.447   0.527   0.267 -0.2851  0.5470  1.1866
  153SOL     MW 3533   2.439   0.613   0.260  0.0065  0.0006 -0.0028
  154SOL     OW 3534   3.862   2.793   2.923  0.2036  0.3715  0.7667
  154SOL    HW1 3535   3.896   2.718   2.874 -1.4346  1.1298 -1.7381
  154SOL    HW2 3536   3.774   2.806   2.888 -0.9019 -2.2812  2.3234
  154SOL     MW 3537   3.855   2.785   2.912  0.0065  0.0006 -0.0028
  155SOL     OW 3538   4.488   2.954   2.962  0.0738 -0.5123  0.0672
  155SOL    HW1 3539   4.545   2.899   3.017 -0.1325  1.1531  2.0646
  155SOL    HW2 3540   4.548   3.005   2.907  1.6884  0.2216  2.3632
  155SOL     MW 3541   4.504   2.953   2.962  0.0065  0.0006 -0.0028
  156SOL     OW 3542   0.035   1.077   0.146  0.0873 -0.2085 -0.1182
  156SOL    HW1 3543   0.074   0.995   0.176 -1.2864 -1.4310 -1.4484
  156SOL    HW2 3544   0.079   1.085   0.061 -0.5352 -2.8213 -0.7862
  156SOL     MW 3545   0.046   1.067   0.138  0.0065  0.0006 -0.0028
  157SOL     OW 3546   3.237   4.300   2.531 -0.0015 -0.5655  0.2028
  157SOL    HW1 3547   3.152   4.255   2.530 -0.6868  0.4505  2.6759
  157SOL    HW2 3548   3.307   4.240   2.556 -0.2402 -0.6287  0.7426
  157SOL     MW 3549   3.235   4.286   2.534  0.0065  0.0006 -0.0028
  158SOL     OW 3550   2.291   3.079   2.938 -0.1212  0.0214  0.1632
  158SOL    HW1 3551   2.353   3.079   3.011  0.3986 -1.4856 -0.2536
  158SOL    HW2 3552   2.211   3.109   2.981 -0.0900 -1.7356  1.5338
  158SOL     MW 3553   2.289   3.083   2.954  0.0065  0.0006 -0.0028
  159SOL     OW 3554   2.937   0.212   2.876 -0.1830  0.2559 -0.0801
  159SOL    HW1 3555   2.980   0.166   2.948 -0.1406  1.4730  0.7183
  159SOL    HW2 3556   2.848   0.180   2.892 -0.6407  1.5561  0.1322
  159SOL     MW 3557   2.931   0.202   2.888  0.0065  0.0006 -0.0028
  160SOL     OW 3558   0.294   4.288   2.939  0.0519  0.3810 -0.4905
  160SOL    HW1 3559   0.299   4.380   2.913 -0.7895  0.4380 -0.4837
  160SOL    HW2 3560   0.376   4.253   2.905 -0.8617 -0.4887 -1.9146
  160SOL     MW 3561   0.305   4.296   2.931  0.0065  0.0006 -0.0028
  161SOL     OW 3562   4.248   4.387   0.254 -0.5505 -0.2589  0.5099
  161SOL    HW1 3563   4.266   4.377   0.348 -0.7919  0.0819  0.5985
  161SOL    HW2 3564   4.300   4.317   0.216 -1.7373 -1.9646  1.8380
  161SOL     MW 3565   4.257   4.377   0.262  0.0065  0.0006 -0.0028
  162SOL     OW 3566   2.905   0.595   0.197 -0.1328 -0.4202  0.7151
  162SOL    HW1 3567   2.924   0.574   0.105 -3.6315 -0.7636 -0.0911
  162SOL    HW2 3568   2.900   0.508   0.236 -2.2442 -0.3654  0.6756
  162SOL     MW 3569   2.907   0.581   0.190  0.0065  0.0006 -0.0028
  163SOL     OW 3570   2.001   4.105   2.821 -0.1732  0.3953  0.2260
  163SOL    HW1 3571   1.941   4.136   2.889  0.7789  2.2172  0.3071
  163SOL    HW2 3572   1.980   4.013   2.806 -0.8163  0.7385 -1.0705
  163SOL     MW 3573   1.991   4.097   2.828  0.0065  0.0006 -0.0028
  164SOL     OW 3574   3.199   4.580   0.153 -0.0943  0.4388  0.2581
  164SOL    HW1 3575   3.205   4.485   0.157  0.0824  0.4732  1.0014
  164SOL    HW2 3576   3.255   4.593   0.076  1.5799 -0.1522  1.3360
  164SOL     MW 3577   3.207   4.569   0.143  0.0065  0.0006 -0.0028
  165SOL     OW 3578   4.765   1.275   2.825 -0.2138 -0.0900  0.1223
  165SOL    HW1 3579   4.850   1.231   2.816 -0.1194  0.0066  0.5551
  165SOL    HW2 3580   4.781   1.328   2.903  1.6461 -0.4245  0.0250
  165SOL     MW 3581   4.779   1.276   2.834  0.0065  0.0006 -0.0028
  166SOL     OW 3582   4.539   4.517   0.187  0.2429  0.7098  0.6649
  166SOL    HW1 3583   4.484   4.579   0.235  0.1333  0.5435  0.7595
  166SOL    HW2 3584   4.471   4.456   0.158  0.2249  0.5029  1.1316
  166SOL     MW 3585   4.523   4.517   0.190  0.0065  0.0006 -0.0028
  167SOL     OW 3586   2.882   3.868   2.894 -0.2253 -0.4235  0.2501
  167SOL    HW1 3587   2.794   3.873   2.930 -0.9843 -1.7530 -1.3298
  167SOL    HW2 3588   2.931   3.806   2.948  2.6237  0.7599 -0.7848
  167SOL     MW 3589   2.877   3.861   2.906  0.0065  0.0006 -0.0028
  168SOL     OW 3590   2.898   0.364   0.312 -0.3160  0.7985 -0.2528
  168SOL    HW1 3591   2.980   0.315   0.308 -0.3779  0.7505 -1.0786
  168SOL    HW2 3592   2.842   0.308   0.258  0.7397  0.1829 -0.7497
  168SOL     MW 3593   2.901   0.350   0.304  0.0065  0.0006 -0.0028
  169SOL     OW 3594   3.023   4.148   2.567  0.3454 -0.2504  0.3572
  169SOL    HW1 3595   2.954   4.103   2.518  0.1500  0.5102 -0.0692
  169SOL    HW2 3596   2.978   4.161   2.650 -0.4364  2.1269 -0.3722
  169SOL     MW 3597   3.008   4.144   2.571  0.0065  0.0006 -0.0028
  170SOL     OW 3598   3.070   0.089   3.059 -0.5721  0.1343 -0.1297
  170SOL    HW1 3599   3.163   0.089   3.034 -0.7363 -0.5882 -0.7638
  170SOL    HW2 3600   3.048   0.003   3.024  1.2222 -0.0319 -0.9450
  170SOL     MW 3601   3.080   0.078   3.051  0.0065  0.0006 -0.0028
  171SOL     OW 3602   3.612   0.416   3.024 -0.6042  0.0595 -0.0092
  171SOL    HW1 3603   3.532   0.403   3.075  0.4594 -0.0941  1.7036
  171SOL    HW2 3604   3.582   0.476   2.955  1.2746  0.3688 -0.5983
  171SOL     MW 3605   3.597   0.423   3.021  0.0065  0.0006 -0.0028
  172SOL     OW 3606   2.656   4.798   2.760 -0.1763 -0.3514 -0.1246
  172SOL    HW1 3607   2.565   4.826   2.753 -0.0250  1.3092  2.8493
  172SOL    HW2 3608   2.662   4.719   2.814  0.2885 -0.8622 -0.9045
  172SOL     MW 3609   2.645   4.791   2.766  0.0065  0.0006 -0.0028
  173SOL     OW 3610   3.514   5.096   0.338 -0.5653  0.4885 -0.2975
  173SOL    HW1 3611   3.520   5.188   0.311  0.9946  0.1566 -1.2100
  173SOL    HW2 3612   3.512   5.095   0.434 -0.3832 -0.1779 -0.2965
  173SOL     MW 3613   3.514   5.108   0.347  0.0065  0.0006 -0.0028
  174SOL     OW 3614   4.358   4.721   0.307  0.9266 -0.1444  0.0896
  174SOL    HW1 3615   4.411   4.793   0.341 -0.0297  0.2783  0.7391
  174SOL    HW2 3616   4.282   4.765   0.271 -0.9648 -1.5199  2.1350
  174SOL     MW 3617   4.355   4.736   0.307  0.0065  0.0006 -0.0028
  175SOL     OW 3618   4.878   2.780   0.030  0.5943 -0.7980 -0.3482
  175SOL    HW1 3619   4.922   2.743   0.106 -0.8728 -0.7340  0.5912
  175SOL    HW2 3620   4.790   2.743   0.043  0.1021  0.6357  0.6917
  175SOL     MW 3621   4.872   2.770   0.042  0.0065  0.0006 -0.0028
  176SOL     OW 3622   0.084   2.262   2.993  0.0147  0.2569 -0.3152
  176SOL    HW1 3623   0.026   2.273   2.917  0.2546  0.4637 -0.4744
  176SOL    HW2 3624   0.109   2.350   3.022 -0.2244 -0.1555  1.2105
  176SOL     MW 3625   0.080   2.275   2.986  0.0065  0.0006 -0.0028
  177SOL     OW 3626   4.398   0.935   2.985  0.4778  0.1614 -0.2009
  177SOL    HW1 3627   4.476   0.971   2.944 -0.1289  1.6434 -0.1568
  177SOL    HW2 3628   4.362   1.006   3.039 -1.2777 -0.2311 -0.7925
  177SOL     MW 3629   4.403   0.949   2.987  0.0065  0.0006 -0.0028
  178SOL     OW 3630   3.415   2.835   3.066 -0.4113  0.0185 -0.2920
  178SOL    HW1 3631   3.381   2.826   3.155  1.3641 -3.6928  0.2251
  178SOL    HW2 3632   3.337   2.827   3.011 -0.5447  2.9974 -0.6958
  178SOL     MW 3633   3.400   2.833   3.071  0.0065  0.0006 -0.0028
  179SOL     OW 3634   1.648   1.014   0.112 -0.0534 -0.3953  0.4822
  179SOL    HW1 3635   1.632   1.060   0.194 -0.9236  0.8084 -0.3151
  179SOL    HW2 3636   1.594   0.936   0.121 -0.8272 -0.1203 -1.2955
  179SOL     MW 3637   1.639   1.010   0.124  0.0065  0.0006 -0.0028
  180SOL     OW 3638   0.709   1.075   0.316 -0.2289 -0.2083 -0.1629
  180SOL    HW1 3639   0.773   1.126   0.266  0.8518 -0.9427  0.4602
  180SOL    HW2 3640   0.673   1.141   0.376  2.6197  1.2767  0.0693
  180SOL     MW 3641   0.712   1.091   0.317  0.0065  0.0006 -0.0028
  181SOL     OW 3642   1.822   3.899   3.047 -0.8702  0.3894 -0.1294
  181SOL    HW1 3643   1.903   3.886   3.096 -0.7801 -0.6413 -0.5108
  181SOL    HW2 3644   1.814   3.992   3.026 -2.0627  0.7143  1.5112
  181SOL     MW 3645   1.831   3.909   3.051  0.0065  0.0006 -0.0028
  182SOL     OW 3646   5.114   4.232   0.158  0.3135  0.9957  0.1508
  182SOL    HW1 3647   5.191   4.182   0.131 -1.3279  0.0553 -3.2942
  182SOL    HW2 3648   5.056   4.211   0.085  0.9030  1.7570 -0.5640
  182SOL     MW 3649   5.117   4.223   0.145  0.0065  0.0006 -0.0028
  183SOL     OW 3650   3.349   4.259   3.008  0.2631 -0.0094 -0.0471
  183SOL    HW1 3651   3.300   4.269   3.090  0.2043 -0.7131  0.0032
  183SOL    HW2 3652   3.425   4.313   3.028 -0.3380  1.3023 -1.1014
  183SOL     MW 3653   3.352   4.268   3.021  0.0065  0.0006 -0.0028
  184SOL     OW 3654   4.154   3.620   0.249  0.4356  0.1401  0.1967
  184SOL    HW1 3655   4.146   3.652   0.339 -1.5611 -1.4725  0.6686
  184SOL    HW2 3656   4.145   3.695   0.190  1.4881 -0.6579 -1.0199
  184SOL     MW 3657   4.152   3.634   0.253  0.0065  0.0006 -0.0028
  185SOL     OW 3658   4.165   2.876   0.517 -0.9194 -0.3193 -0.4800
  185SOL    HW1 3659   4.156   2.805   0.580 -1.9394 -1.3153 -1.6953
  185SOL    HW2 3660   4.073   2.891   0.498 -1.0065 -1.5724 -1.1586
  185SOL     MW 3661   4.152   2.869   0.523  0.0065  0.0006 -0.0028
  186SOL     OW 3662   3.595   3.358   3.045 -0.0756 -0.4225  0.6885
  186SOL    HW1 3663   3.676   3.307   3.038  0.9876  1.3131 -0.5996
  186SOL    HW2 3664   3.616   3.432   3.103 -1.3550 -0.0506  0.7009
  186SOL     MW 3665   3.609   3.361   3.052  0.0065  0.0006 -0.0028
  187SOL     OW 3666   2.298   2.692   2.887  0.3992 -0.2942 -0.1380
  187SOL    HW1 3667   2.209   2.716   2.861  0.1582 -2.2364 -1.3104
  187SOL    HW2 3668   2.276   2.667   2.977 -0.2893 -2.2371 -0.8017
  187SOL     MW 3669   2.283   2.692   2.896  0.0065  0.0006 -0.0028
  188SOL     OW 3670   2.588   4.684   3.065 -0.5633 -0.2918 -0.0675
  188SOL    HW1 3671   2.513   4.725   3.023 -0.1006  0.4254 -0.2058
  188SOL    HW2 3672   2.630   4.624   3.004  0.4855  1.5886 -1.2750
  188SOL     MW 3673   2.584   4.681   3.052  0.0065  0.0006 -0.0028
  189SOL     OW 3674   2.699   2.898   2.892  0.0865  0.5062 -0.8778
  189SOL    HW1 3675   2.673   2.827   2.952 -1.3805  1.9241  0.2582
  189SOL    HW2 3676   2.671   2.862   2.808 -0.8445 -2.2008  0.4656
  189SOL     MW 3677   2.692   2.884   2.889  0.0065  0.0006 -0.0028
  190SOL     OW 3678   3.636   5.014   0.103  0.4221 -0.0792 -0.0781
  190SOL    HW1 3679   3.594   5.026   0.188 -1.7565 -3.3430 -0.5337
  190SOL    HW2 3680   3.578   5.060   0.043 -0.8376  3.1757  3.2384
  190SOL     MW 3681   3.623   5.022   0.106  0.0065  0.0006 -0.0028
  191SOL     OW 3682   4.766   4.561   0.023 -0.2825 -0.1717 -0.3089
  191SOL    HW1 3683   4.682   4.556   0.067 -0.2199 -2.2713 -0.3579
  191SOL    HW2 3684   4.818   4.520   0.092 -1.8365  0.8313  1.5592
  191SOL     MW 3685   4.762   4.555   0.038  0.0065  0.0006 -0.0028
  192SOL     OW 3686   3.163   4.751   0.381  0.0922 -0.6373  0.1041
  192SOL    HW1 3687   3.172   4.679   0.318 -4.0453 -0.5943 -0.8538
  192SOL    HW2 3688   3.067   4.754   0.382  0.1074  1.6841  0.2139
  192SOL     MW 3689   3.152   4.742   0.373  0.0065  0.0006 -0.0028
  193SOL     OW 3690   2.991   4.708   3.012 -0.1705 -0.3035 -0.1416
  193SOL    HW1 3691   3.006   4.678   2.923  1.9212  1.8331 -0.6243
  193SOL    HW2 3692   3.057   4.656   3.060  0.3330 -0.5511 -1.0779
  193SOL     MW 3693   3.002   4.697   3.007  0.0065  0.0006 -0.0028
  194SOL     OW 3694   3.692   0.332   0.483  0.5436  0.3628 -0.0229
  194SOL    HW1 3695   3.640   0.296   0.412  0.6895  2.1590 -1.0932
  194SOL    HW2 3696   3.630   0.397   0.517  0.3547 -0.0475  0.4426
  194SOL     MW 3697   3.677   0.336   0.478  0.0065  0.0006 -0.0028
  195SOL     OW 3698   1.692   1.723   0.088 -0.1958  0.1090  0.5187
  195SOL    HW1 3699   1.765   1.669   0.120  1.2005  1.7011  0.1832
  195SOL    HW2 3700   1.731   1.780   0.022 -0.3033 -0.0897  0.2804
  195SOL     MW 3701   1.707   1.723   0.084  0.0065  0.0006 -0.0028
  196SOL     OW 3702   1.643   1.094   2.922 -0.0663 -0.1112  0.1337
  196SOL    HW1 3703   1.673   1.020   2.870  1.3842  2.4657 -3.0778
  196SOL    HW2 3704   1.639   1.056   3.010 -1.3940 -0.4298 -0.0400
  196SOL     MW 3705   1.646   1.080   2.927  0.0065  0.0006 -0.0028
  197SOL     OW 3706   4.713   4.370   2.907  0.0395 -0.5522  0.3602
  197SOL    HW1 3707   4.701   4.282   2.943  0.3602  0.0135  1.9266
  197SOL    HW2 3708   4.738   4.421   2.985  1.8796 -0.3355 -0.3359
  197SOL     MW 3709   4.715   4.365   2.922  0.0065  0.0006 -0.0028
  198SOL     OW 3710   0.247   3.900   3.045 -0.5071 -0.0018  0.0625
  198SOL    HW1 3711   0.242   3.979   3.098  0.3768  0.5147 -0.5911
  198SOL    HW2 3712   0.184   3.913   2.974  1.3800  1.0482 -1.5459
  198SOL     MW 3713   0.238   3.912   3.042  0.0065  0.0006 -0.0028
  199SOL     OW 3714   3.878   5.139   0.036  0.5111 -0.0578  0.5822
  199SOL    HW1 3715   3.859   5.232   0.027  2.5956  0.3213 -0.5983
  199SOL    HW2 3716   3.791   5.099   0.042 -0.5252  1.6608 -1.5008
  199SOL     MW 3717   3.864   5.146   0.036  0.0065  0.0006 -0.0028
  200SOL     OW 3718   3.417   3.158   0.008  0.4504  0.5867  0.0984
  200SOL    HW1 3719   3.452   3.099  -0.059  0.9366  1.5052 -0.4750
  200SOL    HW2 3720   3.483   3.226  -0.002  1.5403 -0.4309  0.0790
  200SOL     MW 3721   3.431   3.159  -0.002  0.0065  0.0006 -0.0028
  201SOL     OW 3722   4.478   2.642   2.655  0.3181 -0.1605 -0.1455
  201SOL    HW1 3723   4.401   2.684   2.694  1.8678  1.3929  1.4466
  201SOL    HW2 3724   4.532   2.713   2.620  0.2293  0.6107  1.2061
  201SOL     MW 3725   4.475   2.657   2.655  0.0065  0.0006 -0.0028
  202SOL     OW 3726   4.368   4.347   0.489 -0.4732  0.1037  0.1165
  202SOL    HW1 3727   4.342   4.436   0.515  2.0245  1.1297 -0.6104
  202SOL    HW2 3728   4.458   4.359   0.459  0.0034  1.7185  1.9352
  202SOL     MW 3729   4.376   4.361   0.489  0.0065  0.0006 -0.0028
  203SOL     OW 3730   3.585   2.834   2.857 -0.3423 -0.4587 -0.1171
  203SOL    HW1 3731   3.538   2.812   2.937  1.2160  0.4802  1.1045
  203SOL    HW2 3732   3.561   2.925   2.841  0.7673 -0.2090 -0.4980
  203SOL     MW 3733   3.576   2.843   2.865  0.0065  0.0006 -0.0028
  204SOL     OW 3734   4.945   1.025   0.269 -0.2421 -0.4039  0.3730
  204SOL    HW1 3735   4.950   1.102   0.327 -0.1025 -0.4687  0.4476
  204SOL    HW2 3736   5.024   1.043   0.217 -0.5597  0.4269  0.1618
  204SOL     MW 3737   4.956   1.038   0.270  0.0065  0.0006 -0.0028
  205SOL     OW 3738   1.814   0.906   0.342  0.2083  0.1368  0.1848
  205SOL    HW1 3739   1.761   0.985   0.346 -0.6829 -0.2872 -1.8561
  205SOL    HW2 3740   1.888   0.927   0.284  0.0730 -0.0774 -0.0696
  205SOL     MW 3741   1.817   0.919   0.335  0.0065  0.0006 -0.0028
  206SOL     OW 3742   2.990   3.212   3.076  0.1817  0.8286 -0.4023
  206SOL    HW1 3743   2.978   3.140   3.014  0.2895  1.7074 -1.4716
  206SOL    HW2 3744   2.919   3.271   3.051 -1.3530 -0.3135  1.0085
  206SOL     MW 3745   2.979   3.210   3.065  0.0065  0.0006 -0.0028
  207SOL     OW 3746   1.910   0.550   0.137  0.0913 -0.1009 -0.4512
  207SOL    HW1 3747   1.879   0.462   0.158  2.2649 -1.3299 -2.1188
  207SOL    HW2 3748   1.842   0.601   0.181  0.4323  1.1023 -1.2819
  207SOL     MW 3749   1.897   0.545   0.146  0.0065  0.0006 -0.0028
  208SOL     OW 3750   2.667   3.614   0.066  0.1644  0.4988 -0.4005
  208SOL    HW1 3751   2.731   3.614   0.137 -1.4515  2.1096  1.1468
  208SOL    HW2 3752   2.689   3.530   0.024 -0.3773  0.1583 -0.0064
  208SOL     MW 3753   2.679   3.603   0.070  0.0065  0.0006 -0.0028
  209SOL     OW 3754   4.377   2.398   2.580 -0.0892  0.3145  0.2998
  209SOL    HW1 3755   4.417   2.485   2.585 -4.1773  2.3962  1.1719
  209SOL    HW2 3756   4.439   2.338   2.538  0.2104  1.1063 -0.4200
  209SOL     MW 3757   4.391   2.402   2.575  0.0065  0.0006 -0.0028
  210SOL     OW 3758   3.575   4.404   3.060 -0.0902 -0.1052 -0.2519
  210SOL    HW1 3759   3.509   4.470   3.040 -0.4913  0.1860  1.8545
  210SOL    HW2 3760   3.635   4.403   2.985  0.9593 -0.4626  0.5579
  210SOL     MW 3761   3.575   4.412   3.047  0.0065  0.0006 -0.0028
  211SOL     OW 3762   4.289   3.390   0.203 -0.0949  0.1806  0.3610
  211SOL    HW1 3763   4.253   3.474   0.232  1.3773  1.4081 -1.2050
  211SOL    HW2 3764   4.326   3.420   0.120  0.6377 -0.2871  0.5137
  211SOL     MW 3765   4.289   3.405   0.196  0.0065  0.0006 -0.0028
  212SOL     OW 3766   0.880   5.081   0.106 -0.0641 -0.3849  0.1345
  212SOL    HW1 3767   0.809   5.138   0.076  1.0785  1.2836  0.4258
  212SOL    HW2 3768   0.837   5.035   0.177  2.1910 -1.3125  0.9960
  212SOL     MW 3769   0.865   5.082   0.112  0.0065  0.0006 -0.0028
  213SOL     OW 3770   3.284   4.855   0.011 -0.2838 -0.0009 -0.2657
  213SOL    HW1 3771   3.280   4.896   0.098 -0.5650 -1.7944  0.6236
  213SOL    HW2 3772   3.215   4.897  -0.040 -0.4750 -0.5928 -0.4976
  213SOL     MW 3773   3.275   4.866   0.016  0.0065  0.0006 -0.0028
  214SOL     OW 3774   2.940   3.519   2.818 -0.1402  0.2877 -0.5422
  214SOL    HW1 3775   2.895   3.585   2.765 -0.5527 -0.0993 -0.6778
  214SOL    HW2 3776   2.998   3.476   2.755 -1.4042  0.9417 -2.2295
  214SOL     MW 3777   2.941   3.522   2.802  0.0065  0.0006 -0.0028
  215SOL     OW 3778   3.316   0.138   2.968  0.8723 -0.3897  0.3318
  215SOL    HW1 3779   3.267   0.126   2.887 -0.3847  0.4273  0.9395
  215SOL    HW2 3780   3.384   0.071   2.960  1.5748  0.2927  0.5347
  215SOL     MW 3781   3.318   0.127   2.956  0.0065  0.0006 -0.0028
  216SOL     OW 3782   1.998   2.074   3.031 -0.4703  0.0727 -0.2710
  216SOL    HW1 3783   2.074   2.099   2.978 -1.9866 -0.0520 -2.6439
  216SOL    HW2 3784   2.033   2.001   3.083  1.0353  0.2263 -1.0208
  216SOL     MW 3785   2.013   2.068   3.031  0.0065  0.0006 -0.0028
  217SOL     OW 3786   4.677   0.259   0.409 -0.2851  0.3264  0.2227
  217SOL    HW1 3787   4.716   0.191   0.354 -2.5368 -2.0769  1.4124
  217SOL    HW2 3788   4.678   0.215   0.494 -0.5814  2.9688  1.7085
  217SOL     MW 3789   4.682   0.245   0.413  0.0065  0.0006 -0.0028
  218SOL     OW 3790   3.373   4.578   2.991  0.0282 -0.3564  0.3293
  218SOL    HW1 3791   3.317   4.544   2.921  1.8939 -2.5686 -0.2036
  218SOL    HW2 3792   3.359   4.673   2.990  0.0711 -0.3524  0.0113
  218SOL     MW 3793   3.363   4.586   2.982  0.0065  0.0006 -0.0028
  219SOL     OW 3794   4.639   1.035   2.919 -0.4054  0.2383  0.2968
  219SOL    HW1 3795   4.636   1.110   2.860  0.8091 -1.4454 -2.0952
  219SOL    HW2 3796   4.695   1.070   2.988  0.1666 -0.7370  0.3516
  219SOL     MW 3797   4.646   1.049   2.920  0.0065  0.0006 -0.0028
  220SOL     OW 3798   4.734   4.809   2.999 -0.0361  0.1931 -0.0017
  220SOL    HW1 3799   4.753   4.726   3.043 -2.0494 -0.5157 -0.3735
  220SOL    HW2 3800   4.639   4.796   2.992  0.0106  0.2644 -0.7707
  220SOL     MW 3801   4.724   4.796   3.004  0.0065  0.0006 -0.0028
  221SOL     OW 3802   2.701   0.807   0.536  0.1450  0.5607 -0.0494
  221SOL    HW1 3803   2.628   0.797   0.598  0.8389 -2.2445  0.4796
  221SOL    HW2 3804   2.741   0.719   0.537  1.5212  1.1669  0.3821
  221SOL     MW 3805   2.697   0.794   0.544  0.0065  0.0006 -0.0028
  222SOL     OW 3806   0.349   5.080   3.020  0.1493  0.3320  0.3707
  222SOL    HW1 3807   0.433   5.126   3.020  1.0755 -1.2122 -0.9881
  222SOL    HW2 3808   0.314   5.083   2.931  0.6666  1.5660  0.2007
  222SOL     MW 3809   0.356   5.086   3.008  0.0065  0.0006 -0.0028
  223SOL     OW 3810   5.007   2.251   2.833  0.0298  0.2037  0.1266
  223SOL    HW1 3811   4.976   2.258   2.743 -1.1780  2.0453  0.6156
  223SOL    HW2 3812   4.973   2.333   2.871  0.4337 -0.5060  2.1712
  223SOL     MW 3813   4.999   2.263   2.826  0.0065  0.0006 -0.0028
  224SOL     OW 3814   2.595   3.844   2.698  0.1352 -0.1598 -0.0017
  224SOL    HW1 3815   2.606   3.822   2.791 -0.1820  1.1002  0.3515
  224SOL    HW2 3816   2.680   3.816   2.663  0.2992  0.3278 -0.0057
  224SOL     MW 3817   2.608   3.837   2.706  0.0065  0.0006 -0.0028
  225SOL     OW 3818   2.901   3.624   0.238  0.0593  0.0880  0.6193
  225SOL    HW1 3819   2.897   3.548   0.297  2.2444  0.9388  1.9816
  225SOL    HW2 3820   2.964   3.677   0.286 -0.3697 -0.6782  2.0967
  225SOL     MW 3821   2.909   3.621   0.252  0.0065  0.0006 -0.0028
  226SOL     OW 3822   4.035   3.431   2.947 -0.3399 -0.2999 -0.8680
  226SOL    HW1 3823   3.997   3.509   2.988 -2.1062 -2.0641  1.1104
  226SOL    HW2 3824   3.970   3.366   2.976 -0.1148  0.3043  1.1926
  226SOL     MW 3825   4.021   3.433   2.956  0.0065  0.0006 -0.0028
  227SOL     OW 3826   1.336   2.265   2.945 -0.0825  0.3191  0.0956
  227SOL    HW1 3827   1.355   2.182   2.902  1.0680 -1.6772  3.9621
  227SOL    HW2 3828   1.383   2.246   3.026 -0.9650 -2.6290  0.0464
  227SOL     MW 3829   1.344   2.251   2.950  0.0065  0.0006 -0.0028
  228SOL     OW 3830   3.967   3.768   0.431  0.1157 -1.1167 -0.1256
  228SOL    HW1 3831   3.982   3.859   0.408 -0.4502 -0.8089  0.6952
  228SOL    HW2 3832   4.019   3.750   0.509  0.5546 -1.0734 -0.4076
  228SOL     MW 3833   3.975   3.777   0.438  0.0065  0.0006 -0.0028
  229SOL     OW 3834   2.647   2.067   2.998 -0.0820  0.3357 -0.2344
  229SOL    HW1 3835   2.618   2.104   2.914 -1.9305 -1.8063 -0.6131
  229SOL    HW2 3836   2.741   2.086   3.003 -0.1353  0.5591 -0.0761
  229SOL     MW 3837   2.656   2.075   2.987  0.0065  0.0006 -0.0028
  230SOL     OW 3838   3.481   4.059   0.097 -0.6885 -0.1199 -0.3367
  230SOL    HW1 3839   3.444   3.973   0.075 -0.2820  0.0280 -1.6327
  230SOL    HW2 3840   3.439   4.126   0.044 -0.3550  0.6262  0.3253
  230SOL     MW 3841   3.470   4.056   0.087  0.0065  0.0006 -0.0028
  231SOL     OW 3842   2.366   4.824   2.950  0.8937 -0.7501 -0.3213
  231SOL    HW1 3843   2.389   4.845   2.859  2.5789  3.1290  0.7885
  231SOL    HW2 3844   2.349   4.910   2.988  3.0983 -0.6333  0.5842
  231SOL     MW 3845   2.367   4.838   2.943  0.0065  0.0006 -0.0028
  232SOL     OW 3846   2.154   0.681   0.206  0.4845 -0.1843 -0.0571
  232SOL    HW1 3847   2.090   0.610   0.209  0.0118  0.2656  1.6516
  232SOL    HW2 3848   2.238   0.651   0.240  0.5712  1.7277  1.6558
  232SOL     MW 3849   2.157   0.668   0.211  0.0065  0.0006 -0.0028
  233SOL     OW 3850   3.116   3.371   2.681 -0.1611  0.2823 -0.0593
  233SOL    HW1 3851   3.171   3.327   2.745  0.1675 -0.1683 -0.6434
  233SOL    HW2 3852   3.182   3.399   2.618 -2.6197 -0.1349 -3.0549
  233SOL     MW 3853   3.132   3.369   2.681  0.0065  0.0006 -0.0028
  234SOL     OW 3854   2.416   2.155   0.038  0.1993  0.3565 -0.2221
  234SOL    HW1 3855   2.498   2.129  -0.004  0.0855  1.7568 -1.3814
  234SOL    HW2 3856   2.389   2.077   0.086  1.9016 -1.6909 -2.3239
  234SOL     MW 3857   2.424   2.141   0.039  0.0065  0.0006 -0.0028
  235SOL     OW 3858   3.793   0.237   0.022 -0.3093  0.1832 -0.2183
  235SOL    HW1 3859   3.743   0.301  -0.029 -0.0435  0.5953  0.0434
  235SOL    HW2 3860   3.807   0.285   0.103 -1.5019  0.0190  0.1044
  235SOL     MW 3861   3.788   0.252   0.026  0.0065  0.0006 -0.0028
  236SOL     OW 3862   2.503   0.682   0.710  0.1757 -0.2535 -0.1660
  236SOL    HW1 3863   2.415   0.691   0.746  0.5010 -0.9119  0.8279
  236SOL    HW2 3864   2.523   0.591   0.728 -0.3698 -0.3417  0.0111
  236SOL     MW 3865   2.494   0.671   0.717  0.0065  0.0006 -0.0028
  237SOL     OW 3866   4.486   3.366   2.774  0.3559 -0.2981  0.1179
  237SOL    HW1 3867   4.411   3.365   2.833 -1.6015  0.5391 -2.2021
  237SOL    HW2 3868   4.549   3.304   2.811 -1.3640 -1.7326  0.7768
  237SOL     MW 3869   4.485   3.358   2.787  0.0065  0.0006 -0.0028
  238SOL     OW 3870   3.674   4.387   0.372 -0.2227 -0.5900 -0.2617
  238SOL    HW1 3871   3.698   4.450   0.304  0.0837 -0.3206  0.0921
  238SOL    HW2 3872   3.729   4.311   0.353 -0.3684 -0.3066 -1.9605
  238SOL     MW 3873   3.684   4.385   0.361  0.0065  0.0006 -0.0028
  239SOL     OW 3874   4.315   5.072   3.016 -0.1980 -0.1847  0.0855
  239SOL    HW1 3875   4.322   5.164   2.989 -3.4281  0.1877  0.1335
  239SOL    HW2 3876   4.267   5.035   2.942  1.2713  0.9506 -1.5297
  239SOL     MW 3877   4.310   5.080   3.002  0.0065  0.0006 -0.0028
  240SOL     OW 3878   4.398   0.648   3.017  0.0923 -0.3844  0.0529
  240SOL    HW1 3879   4.478   0.629   2.968 -1.0599  1.2889 -2.7284
  240SOL    HW2 3880   4.398   0.744   3.021  1.6541 -0.3924  2.9848
  240SOL     MW 3881   4.409   0.658   3.011  0.0065  0.0006 -0.0028
  241SOL     OW 3882   0.909   5.013   2.811  0.0977  0.8443  1.0794
  241SOL    HW1 3883   0.991   5.046   2.847  0.4294  1.0931  0.1439
  241SOL    HW2 3884   0.865   5.095   2.786  2.4625  1.9923  0.4270
  241SOL     MW 3885   0.914   5.028   2.812  0.0065  0.0006 -0.0028
  242SOL     OW 3886   4.641   0.583   2.895 -0.2403  0.1096  0.6991
  242SOL    HW1 3887   4.673   0.654   2.839  0.9835 -0.5452  0.5368
  242SOL    HW2 3888   4.696   0.598   2.971  1.2317 -0.6757 -0.1486
  242SOL     MW 3889   4.653   0.594   2.897  0.0065  0.0006 -0.0028
  243SOL     OW 3890   3.266   3.648   0.047  0.0251  0.4134  0.2236
  243SOL    HW1 3891   3.293   3.580  -0.016 -0.8804 -1.0846  1.3740
  243SOL    HW2 3892   3.174   3.665   0.026  0.9001  1.6862 -3.2298
  243SOL     MW 3893   3.257   3.641   0.036  0.0065  0.0006 -0.0028
  244SOL     OW 3894   2.136   3.661   2.337 -0.0234 -0.1368 -0.0914
  244SOL    HW1 3895   2.167   3.716   2.409  0.7599 -0.0281 -0.4982
  244SOL    HW2 3896   2.202   3.677   2.270 -1.5996  0.0685 -1.6573
  244SOL     MW 3897   2.149   3.670   2.338  0.0065  0.0006 -0.0028
  245SOL     OW 3898   3.957   4.705   2.965  0.1663  0.1017  0.2132
  245SOL    HW1 3899   3.988   4.767   3.030 -0.7449 -1.5266  2.3116
  245SOL    HW2 3900   3.862   4.711   2.976  0.0783 -1.5934  0.6842
  245SOL     MW 3901   3.949   4.714   2.975  0.0065  0.0006 -0.0028
  246SOL     OW 3902   0.714   0.817   0.239  0.4270  0.2964  0.0832
  246SOL    HW1 3903   0.715   0.912   0.251  1.2928  0.3711 -0.5302
  246SOL    HW2 3904   0.621   0.799   0.223  0.1291  2.0002 -0.3472
  246SOL     MW 3905   0.702   0.828   0.238  0.0065  0.0006 -0.0028
  247SOL     OW 3906   3.350   2.853   0.255 -0.3525  0.3435 -0.1588
  247SOL    HW1 3907   3.291   2.781   0.278  1.2399 -0.5970  1.2133
  247SOL    HW2 3908   3.294   2.930   0.246 -2.6479 -1.0713  1.0773
  247SOL     MW 3909   3.335   2.854   0.257  0.0065  0.0006 -0.0028
  248SOL     OW 3910   3.778   4.539   0.171 -0.0112 -0.3375  0.7484
  248SOL    HW1 3911   3.859   4.489   0.163  1.3028  1.5624  1.4845
  248SOL    HW2 3912   3.720   4.490   0.112 -1.4956  2.3279 -0.1684
  248SOL     MW 3913   3.781   4.526   0.162  0.0065  0.0006 -0.0028
  249SOL     OW 3914   4.309   3.006   0.307  0.2595  0.2680  0.0757
  249SOL    HW1 3915   4.258   2.994   0.387  0.5320  1.0949  0.3915
  249SOL    HW2 3916   4.363   3.082   0.331 -0.9622  1.4870 -0.8455
  249SOL     MW 3917   4.310   3.015   0.321  0.0065  0.0006 -0.0028
  250SOL     OW 3918   3.838   3.230   3.005  0.6826 -0.0868  0.0651
  250SOL    HW1 3919   3.861   3.200   2.917 -0.4649  1.7634 -0.9279
  250SOL    HW2 3920   3.866   3.158   3.062 -0.0053 -1.2854 -1.0646
  250SOL     MW 3921   3.845   3.216   3.001  0.0065  0.0006 -0.0028
  251SOL     OW 3922   3.653   3.512   0.210 -0.1974  0.1797 -0.0818
  251SOL    HW1 3923   3.592   3.478   0.275 -1.0218 -1.3742 -1.6001
  251SOL    HW2 3924   3.741   3.482   0.234  0.8272  1.7869 -1.5879
  251SOL     MW 3925   3.657   3.503   0.222  0.0065  0.0006 -0.0028
  252SOL     OW 3926   0.916   4.754   2.720 -0.1124  0.4998  0.0398
  252SOL    HW1 3927   0.861   4.749   2.641 -0.6607 -1.6325  0.4785
  252SOL    HW2 3928   0.916   4.847   2.741 -2.5324  0.4681  0.5498
  252SOL     MW 3929   0.909   4.766   2.712  0.0065  0.0006 -0.0028
  253SOL     OW 3930   1.685   0.681   0.248  0.0531  0.0290 -0.7210
  253SOL    HW1 3931   1.737   0.757   0.272  0.2792 -0.6891  1.2441
  253SOL    HW2 3932   1.611   0.712   0.196 -0.4647 -0.8433 -0.5314
  253SOL     MW 3933   1.682   0.695   0.245  0.0065  0.0006 -0.0028
  254SOL     OW 3934   2.256   4.013   2.276  0.0571  0.0165 -0.1495
  254SOL    HW1 3935   2.352   4.020   2.270  0.1457 -0.6346  0.4701
  254SOL    HW2 3936   2.234   4.048   2.362 -0.3644 -0.2677 -0.1400
  254SOL     MW 3937   2.266   4.019   2.286  0.0065  0.0006 -0.0028
  255SOL     OW 3938   2.498   3.069   0.044  0.0920  0.0473  0.3241
  255SOL    HW1 3939   2.553   3.117  -0.019 -2.0826  1.3074 -0.7594
  255SOL    HW2 3940   2.546   3.089   0.125 -0.6423  0.0884  0.7564
  255SOL     MW 3941   2.512   3.078   0.046  0.0065  0.0006 -0.0028
  256SOL     OW 3942   4.867   1.374   3.058 -0.3224  0.2324 -0.1658
  256SOL    HW1 3943   4.952   1.382   3.100 -0.5505 -1.0246  0.5773
  256SOL    HW2 3944   4.832   1.296   3.100  0.4365  0.0454  0.1270
  256SOL     MW 3945   4.873   1.365   3.069  0.0065  0.0006 -0.0028
  257SOL     OW 3946   2.260   4.146   2.787 -0.1083  1.1148  0.3972
  257SOL    HW1 3947   2.246   4.145   2.693  3.1008  3.7915 -0.3192
  257SOL    HW2 3948   2.179   4.114   2.826  0.1560  0.4488  0.4146
  257SOL     MW 3949   2.248   4.142   2.780  0.0065  0.0006 -0.0028
  258SOL     OW 3950   0.318   4.792   0.013  0.1676 -0.6070 -0.5466
  258SOL    HW1 3951   0.350   4.874  -0.025  0.0762 -0.3866 -0.1520
  258SOL    HW2 3952   0.286   4.827   0.097 -0.4242 -2.0159 -0.1587
  258SOL     MW 3953   0.318   4.808   0.019  0.0065  0.0006 -0.0028
  259SOL     OW 3954   1.813   0.286   0.186  0.6395  0.5594  0.0003
  259SOL    HW1 3955   1.727   0.246   0.196  1.3258 -0.6018  1.8185
  259SOL    HW2 3956   1.873   0.213   0.171  0.6540  0.4975  0.3416
  259SOL     MW 3957   1.810   0.272   0.185  0.0065  0.0006 -0.0028
  260SOL     OW 3958   3.027   4.620   2.741  0.1251 -0.0045 -0.1086
  260SOL    HW1 3959   3.108   4.570   2.741  0.5698  0.7074  0.0785
  260SOL    HW2 3960   2.961   4.567   2.696 -2.0863  3.2135 -1.0544
  260SOL     MW 3961   3.029   4.606   2.735  0.0065  0.0006 -0.0028
  261SOL     OW 3962   0.230   3.348   2.961 -0.5359  0.3443 -0.2103
  261SOL    HW1 3963   0.193   3.328   2.875 -1.7580 -0.0199  0.3731
  261SOL    HW2 3964   0.167   3.328   3.030  0.9061 -0.1863  1.0062
  261SOL     MW 3965   0.217   3.343   2.959  0.0065  0.0006 -0.0028
  262SOL     OW 3966   2.173   4.142   2.520 -0.6377  0.2628 -0.9303
  262SOL    HW1 3967   2.109   4.205   2.486  0.2849  1.7880  0.0374
  262SOL    HW2 3968   2.121   4.062   2.520 -0.5186  0.1715  0.1637
  262SOL     MW 3969   2.158   4.140   2.515  0.0065  0.0006 -0.0028
  263SOL     OW 3970   0.882   2.091   2.946 -0.3362 -0.1548 -0.7538
  263SOL    HW1 3971   0.962   2.134   2.914  0.2021 -0.2544  0.4028
  263SOL    HW2 3972   0.813   2.153   2.926  0.1954  1.2885  1.4478
  263SOL     MW 3973   0.884   2.105   2.939  0.0065  0.0006 -0.0028
  264SOL     OW 3974   3.776   4.393   2.831 -0.5242 -0.1141  0.7310
  264SOL    HW1 3975   3.867   4.402   2.862  0.0938 -0.9522 -0.7182
  264SOL    HW2 3976   3.763   4.449   2.755 -0.1903 -1.8593 -0.6733
  264SOL     MW 3977   3.787   4.402   2.825  0.0065  0.0006 -0.0028
  265SOL     OW 3978   4.601   2.505   2.869 -0.0991 -0.1516  0.3381
  265SOL    HW1 3979   4.561   2.555   2.798 -1.9055  2.4839  2.9708
  265SOL    HW2 3980   4.547   2.426   2.874 -1.7303  0.7936 -1.4551
  265SOL     MW 3981   4.589   2.501   2.861  0.0065  0.0006 -0.0028
  266SOL     OW 3982   2.427   4.428   2.714 -0.2557  0.3716 -0.1149
  266SOL    HW1 3983   2.443   4.334   2.728 -0.0147  0.5452  0.8832
  266SOL    HW2 3984   2.354   4.440   2.775 -0.7528  2.0528 -0.9944
  266SOL     MW 3985   2.420   4.417   2.724  0.0065  0.0006 -0.0028
  267SOL     OW 3986   0.861   0.575   0.269  0.5427 -0.2498 -0.2671
  267SOL    HW1 3987   0.802   0.649   0.251  0.5367 -0.3578 -0.6878
  267SOL    HW2 3988   0.914   0.609   0.341  1.5473  1.3664 -1.6818
  267SOL     MW 3989   0.861   0.590   0.276  0.0065  0.0006 -0.0028
  268SOL     OW 3990   0.303   4.570   2.912 -0.0077 -0.6323  0.3803
  268SOL    HW1 3991   0.306   4.644   2.972  1.5380  1.3294 -1.8815
  268SOL    HW2 3992   0.216   4.564   2.874 -0.4830  0.3174  1.2807
  268SOL     MW 3993   0.292   4.579   2.915  0.0065  0.0006 -0.0028
  269SOL     OW 3994   2.841   4.452   2.581  0.3680  0.2137  0.0667
  269SOL    HW1 3995   2.834   4.374   2.637 -0.0765 -0.5360 -1.0026
  269SOL    HW2 3996   2.889   4.431   2.501 -0.0361  1.0445 -0.4027
  269SOL     MW 3997   2.846   4.439   2.578  0.0065  0.0006 -0.0028
  270SOL     OW 3998   2.533   4.130   2.722  0.2373  0.4256 -0.4067
  270SOL    HW1 3999   2.541   4.036   2.707 -0.7806 -0.1177  1.9583
  270SOL    HW2 4000   2.446   4.137   2.761  0.4192  1.3641 -0.1491
  270SOL     MW 4001   2.523   4.119   2.726  0.0065  0.0006 -0.0028
  271SOL     OW 4002   3.937   4.005   2.928  0.3534  0.3112  0.0014
  271SOL    HW1 4003   3.876   4.030   2.858  1.4473  0.0841 -1.0482
  271SOL    HW2 4004   3.877   4.001   3.003 -0.8582  1.1930 -0.8642
  271SOL     MW 4005   3.921   4.008   2.929  0.0065  0.0006 -0.0028
  272SOL     OW 4006   3.338   3.890   3.012 -0.0155 -0.2237  0.0680
  272SOL    HW1 4007   3.318   3.800   3.041 -1.6268 -0.1876 -0.8360
  272SOL    HW2 4008   3.252   3.930   3.003  0.8548  1.8845  0.5871
  272SOL     MW 4009   3.324   3.883   3.015  0.0065  0.0006 -0.0028
  273SOL     OW 4010   0.606   1.230   0.508 -0.1871  0.1043  0.2574
  273SOL    HW1 4011   0.677   1.291   0.528  1.0158 -0.8223 -0.9619
  273SOL    HW2 4012   0.529   1.248   0.561 -0.7085 -2.2396  0.3795
  273SOL     MW 4013   0.605   1.240   0.518  0.0065  0.0006 -0.0028
  274SOL     OW 4014   3.199   3.091   0.168 -0.2465  0.4068  0.1678
  274SOL    HW1 4015   3.276   3.123   0.121 -0.2066  0.5016  0.2984
  274SOL    HW2 4016   3.129   3.108   0.105  0.0091 -2.2040 -0.9608
  274SOL     MW 4017   3.200   3.097   0.153  0.0065  0.0006 -0.0028
  275SOL     OW 4018   2.977   2.998   2.930 -0.1592  0.1864  0.0608
  275SOL    HW1 4019   2.888   2.973   2.906  0.0405 -2.6833  1.9587
  275SOL    HW2 4020   3.006   3.026   2.842 -2.6491 -2.4941 -1.7817
  275SOL     MW 4021   2.969   2.999   2.915  0.0065  0.0006 -0.0028
  276SOL     OW 4022   0.329   1.518   3.073 -0.1303  0.6251 -0.3175
  276SOL    HW1 4023   0.406   1.555   3.030  2.6775 -1.7043  2.3169
  276SOL    HW2 4024   0.345   1.424   3.063 -1.6423  0.4984 -2.4923
  276SOL     MW 4025   0.341   1.511   3.066  0.0065  0.0006 -0.0028
  277SOL     OW 4026   2.814   4.803   0.121  0.2756 -0.3926  0.4321
  277SOL    HW1 4027   2.866   4.768   0.049  0.2448 -1.5981  0.9719
  277SOL    HW2 4028   2.729   4.760   0.109  0.0588 -0.4563  2.0204
  277SOL     MW 4029   2.810   4.793   0.110  0.0065  0.0006 -0.0028
  278SOL     OW 4030   4.197   3.873   0.092 -0.0136 -0.1795  0.1307
  278SOL    HW1 4031   4.203   3.937   0.022  0.2845  0.0050  0.3213
  278SOL    HW2 4032   4.291   3.863   0.108  0.1126  1.6815  0.7450
  278SOL     MW 4033   4.210   3.880   0.085  0.0065  0.0006 -0.0028
  279SOL     OW 4034   5.059   2.682   2.921 -0.3061  0.1371  0.4430
  279SOL    HW1 4035   5.129   2.635   2.967  1.3891  0.3684 -1.7285
  279SOL    HW2 4036   5.001   2.715   2.989 -1.8556  2.3789 -1.7626
  279SOL     MW 4037   5.061   2.680   2.936  0.0065  0.0006 -0.0028
  280SOL     OW 4038   2.832   5.009   2.794 -0.4522  0.1571 -0.1704
  280SOL    HW1 4039   2.884   5.022   2.715 -0.3221  0.5215 -0.0241
  280SOL    HW2 4040   2.773   4.939   2.765  1.0624 -0.9111 -0.7954
  280SOL     MW 4041   2.831   5.001   2.780  0.0065  0.0006 -0.0028
  281SOL     OW 4042   2.357   3.778   2.540 -0.0695 -0.0027 -0.4458
  281SOL    HW1 4043   2.421   3.816   2.600 -1.7876  1.8291  0.3635
  281SOL    HW2 4044   2.320   3.858   2.503  0.5683  0.8044  0.5900
  281SOL     MW 4045   2.361   3.794   2.543  0.0065  0.0006 -0.0028
  282SOL     OW 4046   0.184   4.864   0.263  0.1052  0.3712  0.4311
  282SOL    HW1 4047   0.148   4.951   0.248 -0.4935  0.0571 -0.0081
  282SOL    HW2 4048   0.249   4.876   0.332  1.8989  1.9594 -1.4202
  282SOL     MW 4049   0.187   4.877   0.270  0.0065  0.0006 -0.0028
  283SOL     OW 4050   4.950   4.000   3.078 -0.3949  0.0187 -0.0222
  283SOL    HW1 4051   4.955   3.936   3.149  2.9022 -0.5432 -0.6066
  283SOL    HW2 4052   5.020   3.969   3.021  0.7477 -0.2045  1.4428
  283SOL     MW 4053   4.960   3.987   3.080  0.0065  0.0006 -0.0028
  284SOL     OW 4054   1.817   4.184   3.017  0.8285  0.4064  0.0077
  284SOL    HW1 4055   1.831   4.247   3.087  1.4960 -0.0504  0.3035
  284SOL    HW2 4056   1.723   4.197   3.008  0.8251  0.6273  0.3321
  284SOL     MW 4057   1.807   4.194   3.025  0.0065  0.0006 -0.0028
  285SOL     OW 4058   3.111   4.001   2.984  0.1075  0.2803 -0.2765
  285SOL    HW1 4059   3.120   4.069   2.916  0.0136  0.4157 -0.1544
  285SOL    HW2 4060   3.031   3.956   2.956 -1.4917  2.5859  0.1925
  285SOL     MW 4061   3.102   4.004   2.971  0.0065  0.0006 -0.0028
  286SOL     OW 4062   2.029   1.833   0.095  0.2179 -0.6948 -0.5857
  286SOL    HW1 4063   1.983   1.749   0.091 -0.8799 -0.0761 -1.8022
  286SOL    HW2 4064   2.012   1.872   0.181  2.0033 -0.2189 -0.4034
  286SOL     MW 4065   2.021   1.827   0.106  0.0065  0.0006 -0.0028
  287SOL     OW 4066   1.934   3.836   2.731 -0.8710 -0.2583 -0.0008
  287SOL    HW1 4067   1.973   3.772   2.791 -0.8149 -1.8500 -1.6460
  287SOL    HW2 4068   1.840   3.830   2.748 -0.8829 -1.4858 -0.3806
  287SOL     MW 4069   1.927   3.827   2.741  0.0065  0.0006 -0.0028
  288SOL     OW 4070   4.405   2.310   2.839 -0.1758  0.0223 -0.2323
  288SOL    HW1 4071   4.384   2.341   2.750 -3.4311 -0.6827  0.1478
  288SOL    HW2 4072   4.318   2.287   2.872 -0.9238  1.9440 -0.7147
  288SOL     MW 4073   4.390   2.311   2.831  0.0065  0.0006 -0.0028
  289SOL     OW 4074   0.625   4.878   2.828  0.3795 -0.7674  0.5747
  289SOL    HW1 4075   0.710   4.912   2.799  0.5094  0.6039  2.4104
  289SOL    HW2 4076   0.566   4.900   2.756  0.1698  0.2038  1.0221
  289SOL     MW 4077   0.629   4.886   2.815  0.0065  0.0006 -0.0028
  290SOL     OW 4078   4.145   2.237   2.978  0.0085 -0.2162  0.3271
  290SOL    HW1 4079   4.181   2.153   3.007 -1.3232 -0.6658  0.7511
  290SOL    HW2 4080   4.110   2.223   2.890  0.4087  1.5853 -0.1611
  290SOL     MW 4081   4.145   2.224   2.970  0.0065  0.0006 -0.0028
  291SOL     OW 4082   0.545   4.202   2.847  0.2990 -0.0411 -0.0761
  291SOL    HW1 4083   0.634   4.226   2.873 -0.2100  1.5545  0.2780
  291SOL    HW2 4084   0.557   4.202   2.752 -0.4652  1.5517 -0.1983
  291SOL     MW 4085   0.558   4.205   2.838  0.0065  0.0006 -0.0028
  292SOL     OW 4086   4.706   3.183   2.860 -0.0380  0.6438  0.2610
  292SOL    HW1 4087   4.696   3.153   2.770  0.8155  0.7763  0.1078
  292SOL    HW2 4088   4.787   3.144   2.892  0.0831  0.5420 -0.1697
  292SOL     MW 4089   4.715   3.174   2.852  0.0065  0.0006 -0.0028
  293SOL     OW 4090   4.065   3.184   0.209  0.0809 -0.0775 -0.3975
  293SOL    HW1 4091   4.155   3.214   0.195  0.3795 -0.8809 -0.2793
  293SOL    HW2 4092   4.054   3.113   0.145 -1.3856  0.9110 -1.2714
  293SOL     MW 4093   4.076   3.178   0.199  0.0065  0.0006 -0.0028
  294SOL     OW 4094   1.358   4.316   0.166  0.3802  0.1492 -0.0936
  294SOL    HW1 4095   1.325   4.402   0.192 -2.4711 -0.2089 -2.0803
  294SOL    HW2 4096   1.389   4.278   0.249 -2.7223 -2.1114  0.2035
  294SOL     MW 4097   1.358   4.322   0.180  0.0065  0.0006 -0.0028
  295SOL     OW 4098   3.105   4.038   0.195 -0.2270 -0.0658  0.2951
  295SOL    HW1 4099   3.180   3.982   0.216  0.6345  1.5770  1.9042
  295SOL    HW2 4100   3.121   4.041   0.101 -2.0249 -1.5971 -0.1087
  295SOL     MW 4101   3.117   4.031   0.186  0.0065  0.0006 -0.0028
  296SOL     OW 4102   2.669   0.746   0.281  0.0800  0.4758  0.0418
  296SOL    HW1 4103   2.683   0.773   0.372  0.2560 -0.7939  0.4144
  296SOL    HW2 4104   2.752   0.703   0.259 -0.4780 -0.0288 -1.1779
  296SOL     MW 4105   2.682   0.744   0.290  0.0065  0.0006 -0.0028
  297SOL     OW 4106   2.698   4.505   2.885  0.0213 -0.7257 -0.5591
  297SOL    HW1 4107   2.788   4.475   2.899  0.4366  1.3195  2.0360
  297SOL    HW2 4108   2.664   4.454   2.812  0.6846 -1.0137 -0.6665
  297SOL     MW 4109   2.705   4.494   2.877  0.0065  0.0006 -0.0028
  298SOL     OW 4110   4.888   2.463   2.955  0.1047  0.1902 -0.3416
  298SOL    HW1 4111   4.799   2.489   2.930  0.7156  1.3862 -1.4084
  298SOL    HW2 4112   4.938   2.538   2.922 -1.2638  1.6855  0.7991
  298SOL     MW 4113   4.883   2.476   2.948  0.0065  0.0006 -0.0028
  299SOL     OW 4114   4.001   3.004   3.081 -0.4894 -0.1770 -0.1351
  299SOL    HW1 4115   3.982   2.918   3.043  0.0436  0.1783 -1.2465
  299SOL    HW2 4116   4.095   3.007   3.063 -0.8768 -0.2007 -2.4778
  299SOL     MW 4117   4.011   2.993   3.074  0.0065  0.0006 -0.0028
  300SOL     OW 4118   1.101   5.091   3.015  0.6158 -0.7519 -0.1757
  300SOL    HW1 4119   1.189   5.063   3.040  0.1235 -2.5921 -0.3617
  300SOL    HW2 4120   1.043   5.071   3.089  2.2769  3.1952  2.5053
  300SOL     MW 4121   1.105   5.084   3.028  0.0065  0.0006 -0.0028
  301SOL     OW 4122   4.935   3.826   0.195  0.2443  0.2486  0.2441
  301SOL    HW1 4123   4.980   3.879   0.259  0.8399 -0.5192  0.4792
  301SOL    HW2 4124   4.989   3.747   0.205  0.5774  0.4934  0.3547
  301SOL     MW 4125   4.948   3.822   0.205  0.0065  0.0006 -0.0028
  302SOL     OW 4126   2.644   3.166   2.920 -0.1111  0.6405 -0.2895
  302SOL    HW1 4127   2.659   3.071   2.914  1.4959  0.8712 -0.2942
  302SOL    HW2 4128   2.578   3.185   2.853 -0.5434 -0.5832 -0.2469
  302SOL     MW 4129   2.637   3.156   2.910  0.0065  0.0006 -0.0028
  303SOL     OW 4130   4.271   4.301   2.968 -0.0088 -0.3892  0.0436
  303SOL    HW1 4131   4.201   4.366   2.969  0.7369  0.4588  2.3463
  303SOL    HW2 4132   4.341   4.339   2.915 -0.7847 -0.7854 -1.3076
  303SOL     MW 4133   4.271   4.314   2.961  0.0065  0.0006 -0.0028
  304SOL     OW 4134   3.253   4.499   2.726 -0.2282 -0.0811  0.2444
  304SOL    HW1 4135   3.252   4.413   2.684  3.7804  0.4208 -1.3379
  304SOL    HW2 4136   3.313   4.541   2.663 -0.8949 -1.3798 -1.3185
  304SOL     MW 4137   3.261   4.493   2.712  0.0065  0.0006 -0.0028
  305SOL     OW 4138   3.821   3.739   0.199 -0.4666 -0.2408  0.4161
  305SOL    HW1 4139   3.760   3.665   0.204  0.6258 -1.1702  0.3330
  305SOL    HW2 4140   3.874   3.728   0.277 -1.2484  1.0931  1.1807
  305SOL     MW 4141   3.820   3.727   0.210  0.0065  0.0006 -0.0028
  306SOL     OW 4142   2.930   4.373   2.939  0.3418  0.4679  0.1764
  306SOL    HW1 4143   3.001   4.318   2.905  0.0881  0.9835 -1.2893
  306SOL    HW2 4144   2.931   4.358   3.033 -0.1485  1.5837  0.3711
  306SOL     MW 4145   2.939   4.364   2.947  0.0065  0.0006 -0.0028
  307SOL     OW 4146   2.897   4.782   0.380  0.3439 -0.2576 -0.0968
  307SOL    HW1 4147   2.866   4.792   0.290  0.6193 -0.6112 -0.2329
  307SOL    HW2 4148   2.873   4.866   0.419 -0.3798 -1.2760  1.7673
  307SOL     MW 4149   2.890   4.794   0.373  0.0065  0.0006 -0.0028
  308SOL     OW 4150   4.636   4.088   3.061  0.1929 -0.1120 -0.2940
  308SOL    HW1 4151   4.722   4.047   3.060 -1.1113 -3.1746 -0.0841
  308SOL    HW2 4152   4.580   4.015   3.033 -3.3357  2.4632 -0.6916
  308SOL     MW 4153   4.640   4.073   3.057  0.0065  0.0006 -0.0028
  309SOL     OW 4154   0.209   3.651   0.095  0.3012 -0.2395 -0.0831
  309SOL    HW1 4155   0.245   3.736   0.069  0.1325 -0.5958 -1.5363
  309SOL    HW2 4156   0.283   3.593   0.078 -0.1380 -1.8845  2.9053
  309SOL     MW 4157   0.224   3.655   0.089  0.0065  0.0006 -0.0028
  310SOL     OW 4158   4.016   4.445   2.977  0.5498 -0.0157  0.7109
  310SOL    HW1 4159   4.004   4.412   3.066 -0.9175 -2.4217 -0.2770
  310SOL    HW2 4160   4.002   4.539   2.985 -1.3088 -0.0779 -0.9153
  310SOL     MW 4161   4.013   4.453   2.990  0.0065  0.0006 -0.0028
  311SOL     OW 4162   4.279   3.063   0.040 -0.6575 -0.4403  0.2369
  311SOL    HW1 4163   4.349   3.025  -0.013  0.1008  0.5089  0.5270
  311SOL    HW2 4164   4.294   3.023   0.125  2.1873  0.0565  0.0857
  311SOL     MW 4165   4.290   3.053   0.044  0.0065  0.0006 -0.0028
  312SOL     OW 4166   4.042   4.908   0.029  0.1974  0.3704  0.2087
  312SOL    HW1 4167   4.107   4.934   0.094 -0.7356  1.8181  0.5985
  312SOL    HW2 4168   3.984   4.983   0.020 -1.9560 -1.0390  1.6666
  312SOL     MW 4169   4.043   4.921   0.036  0.0065  0.0006 -0.0028
  313SOL     OW 4170   3.206   4.291   0.193  0.0510  0.0613 -0.5102
  313SOL    HW1 4171   3.144   4.222   0.216 -0.4072  0.8825  0.8414
  313SOL    HW2 4172   3.282   4.279   0.250  1.2514  2.3257 -1.4778
  313SOL     MW 4173   3.208   4.280   0.203  0.0065  0.0006 -0.0028
  314SOL     OW 4174   2.789   3.393   3.008  0.0431  0.0179 -0.2711
  314SOL    HW1 4175   2.826   3.439   2.932 -1.2752  3.0619  0.7797
  314SOL    HW2 4176   2.741   3.321   2.967  0.6363 -0.1248 -0.7485
  314SOL     MW 4177   2.788   3.389   2.992  0.0065  0.0006 -0.0028
  315SOL     OW 4178   3.927   3.416   0.240  0.1896 -0.1782  0.1750
  315SOL    HW1 4179   3.992   3.486   0.235 -1.1663  1.0604 -1.5973
  315SOL    HW2 4180   3.972   3.335   0.218 -0.2043 -0.4395  0.3273
  315SOL     MW 4181   3.942   3.415   0.236  0.0065  0.0006 -0.0028
  316SOL     OW 4182   1.459   0.835   0.167  0.0844  0.2863  0.0160
  316SOL    HW1 4183   1.417   0.783   0.236  1.4286 -1.7139 -0.5628
  316SOL    HW2 4184   1.422   0.786   0.094 -0.2413 -0.2123  0.5093
  316SOL     MW 4185   1.449   0.822   0.167  0.0065  0.0006 -0.0028
  317SOL     OW 4186   2.280   2.646   0.086  0.1757  0.1254  0.1115
  317SOL    HW1 4187   2.301   2.563   0.129 -2.7972 -1.4582 -1.1702
  317SOL    HW2 4188   2.359   2.698   0.096  1.1473 -1.5889  1.8680
  317SOL     MW 4189   2.293   2.642   0.093  0.0065  0.0006 -0.0028
  318SOL     OW 4190   0.218   4.134   0.078 -0.1511  0.1901 -0.2796
  318SOL    HW1 4191   0.282   4.139   0.149  0.4947  0.0766 -0.8418
  318SOL    HW2 4192   0.257   4.188   0.009 -0.9854  0.7370 -0.3299
  318SOL     MW 4193   0.232   4.142   0.079  0.0065  0.0006 -0.0028
  319SOL     OW 4194   3.389   4.636   2.528  0.1420  0.0625 -0.0695
  319SOL    HW1 4195   3.366   4.598   2.444  0.9068  0.5798 -0.5269
  319SOL    HW2 4196   3.334   4.714   2.534 -1.5631 -1.1710  2.7149
  319SOL     MW 4197   3.378   4.641   2.518  0.0065  0.0006 -0.0028
  320SOL     OW 4198   0.014   3.943   2.902  0.1678  0.2165 -0.1612
  320SOL    HW1 4199  -0.000   4.035   2.881 -1.1354  0.2691  0.8039
  320SOL    HW2 4200  -0.030   3.895   2.832  0.2489  0.5603 -0.4499
  320SOL     MW 4201   0.007   3.948   2.890  0.0065  0.0006 -0.0028
  321SOL     OW 4202   5.005   2.442   0.131  0.0045 -0.1163 -0.1381
  321SOL    HW1 4203   5.003   2.352   0.162  1.0404  0.2982  1.2091
  321SOL    HW2 4204   4.949   2.445   0.053  0.4320  1.7584 -0.4472
  321SOL     MW 4205   4.997   2.431   0.125  0.0065  0.0006 -0.0028
  322SOL     OW 4206   1.891   1.146   0.060 -0.2034  0.1726 -0.4367
  322SOL    HW1 4207   1.804   1.107   0.068 -0.9962  1.7513 -0.9261
  322SOL    HW2 4208   1.951   1.090   0.110 -0.3521  1.5960  1.4636
  322SOL     MW 4209   1.887   1.134   0.068  0.0065  0.0006 -0.0028
  323SOL     OW 4210   1.902   3.389   2.898 -0.1399  0.2940  0.2105
  323SOL    HW1 4211   1.899   3.365   2.806  0.2958 -1.3838  0.5901
  323SOL    HW2 4212   1.822   3.441   2.908 -0.2204 -0.0424  1.5591
  323SOL     MW 4213   1.891   3.393   2.887  0.0065  0.0006 -0.0028
  324SOL     OW 4214   1.460   5.111   0.044  0.1279 -0.1034 -0.0854
  324SOL    HW1 4215   1.530   5.132  -0.018  1.0489 -2.6516 -0.0373
  324SOL    HW2 4216   1.431   5.026   0.012  1.9333 -1.2865  1.2200
  324SOL     MW 4217   1.466   5.103   0.032  0.0065  0.0006 -0.0028
  325SOL     OW 4218   2.802   4.212   2.722  0.1043 -0.1420 -0.1398
  325SOL    HW1 4219   2.804   4.237   2.814  2.2523 -0.0491 -0.1668
  325SOL    HW2 4220   2.714   4.174   2.717 -0.6124  1.4650 -0.5669
  325SOL     MW 4221   2.790   4.211   2.733  0.0065  0.0006 -0.0028
  326SOL     OW 4222   0.405   1.233   3.053  0.3353  0.2964  0.0810
  326SOL    HW1 4223   0.486   1.216   3.004  0.5681  1.1072  0.1648
  326SOL    HW2 4224   0.420   1.187   3.135  0.4511  1.5025  0.7727
  326SOL     MW 4225   0.418   1.225   3.057  0.0065  0.0006 -0.0028
  327SOL     OW 4226   3.457   5.030   2.955  0.0531 -0.0904  0.2087
  327SOL    HW1 4227   3.530   4.990   2.907 -0.7157  0.3077 -1.3522
  327SOL    HW2 4228   3.407   4.954   2.983 -0.1018  0.3128  1.0606
  327SOL     MW 4229   3.460   5.015   2.952  0.0065  0.0006 -0.0028
  328SOL     OW 4230   3.751   3.984   0.085  0.2079  0.4362 -0.0297
  328SOL    HW1 4231   3.775   3.899   0.122  1.6336  0.4474 -0.8477
  328SOL    HW2 4232   3.658   3.992   0.106 -0.2395 -2.2943 -0.4940
  328SOL     MW 4233   3.742   3.974   0.092  0.0065  0.0006 -0.0028
  329SOL     OW 4234   1.878   4.717   2.832  0.4694  0.0926  0.3312
  329SOL    HW1 4235   1.901   4.676   2.748  3.9548 -0.7237  1.5490
  329SOL    HW2 4236   1.964   4.716   2.873  0.1594  0.5498  0.9981
  329SOL     MW 4237   1.892   4.711   2.826  0.0065  0.0006 -0.0028
  330SOL     OW 4238   4.065   0.503   0.260  0.6957  0.2189 -0.1112
  330SOL    HW1 4239   4.112   0.477   0.181  0.1269  0.7597 -0.6348
  330SOL    HW2 4240   3.998   0.438   0.278  0.3391  0.5004 -0.4076
  330SOL     MW 4241   4.063   0.491   0.252  0.0065  0.0006 -0.0028
  331SOL     OW 4242   3.063   3.092   2.672 -0.7386  0.6057  0.4671
  331SOL    HW1 4243   3.060   3.188   2.671  2.5221  0.8083  0.3527
  331SOL    HW2 4244   2.982   3.065   2.629  0.8570  0.5748 -2.7697
  331SOL     MW 4245   3.052   3.101   2.666  0.0065  0.0006 -0.0028
  332SOL     OW 4246   3.383   3.495   2.918 -0.1156  0.1007 -0.0001
  332SOL    HW1 4247   3.458   3.454   2.961 -0.2305  0.7198  0.8057
  332SOL    HW2 4248   3.320   3.425   2.902  0.5018 -0.1323 -1.6660
  332SOL     MW 4249   3.385   3.480   2.922  0.0065  0.0006 -0.0028
  333SOL     OW 4250   3.189   2.821   2.918 -0.2767 -0.1174  0.0112
  333SOL    HW1 4251   3.122   2.890   2.918 -0.6496 -0.4474 -1.0983
  333SOL    HW2 4252   3.147   2.753   2.970  0.1873 -0.1416  0.3539
  333SOL     MW 4253   3.174   2.821   2.925  0.0065  0.0006 -0.0028
  334SOL     OW 4254   2.099   0.366   2.816 -0.1007 -0.5226  0.6069
  334SOL    HW1 4255   2.094   0.460   2.831 -0.2963 -0.8035  2.5982
  334SOL    HW2 4256   2.193   0.353   2.800 -0.4616 -0.7870 -1.6637
  334SOL     MW 4257   2.111   0.377   2.816  0.0065  0.0006 -0.0028
  335SOL     OW 4258   3.430   4.236   0.338  0.4924 -0.6818  0.2468
  335SOL    HW1 4259   3.465   4.169   0.280  0.6185 -0.2710 -0.1611
  335SOL    HW2 4260   3.508   4.292   0.350  0.2866 -0.5286  0.9407
  335SOL     MW 4261   3.445   4.235   0.332  0.0065  0.0006 -0.0028
  336SOL     OW 4262   2.850   3.722   2.676 -0.1007  0.6667  0.3669
  336SOL    HW1 4263   2.913   3.751   2.610  1.4009 -0.1236  1.3557
  336SOL    HW2 4264   2.872   3.774   2.753  2.4019  0.5414 -0.1819
  336SOL     MW 4265   2.862   3.732   2.677  0.0065  0.0006 -0.0028
  337SOL     OW 4266   4.058   4.033   0.324  0.1132 -0.3849  0.1397
  337SOL    HW1 4267   4.094   3.994   0.244  1.5200 -0.3768  0.7255
  337SOL    HW2 4268   4.140   4.068   0.359  1.1016 -2.1424 -0.2748
  337SOL     MW 4269   4.074   4.032   0.318  0.0065  0.0006 -0.0028
  338SOL     OW 4270   0.078   2.566   0.027  0.5720  0.2849  0.2386
  338SOL    HW1 4271   0.011   2.518   0.075  0.2183 -1.6516 -2.0060
  338SOL    HW2 4272   0.090   2.648   0.075 -0.7970  0.3103  0.5565
  338SOL     MW 4273   0.071   2.570   0.039  0.0065  0.0006 -0.0028
  339SOL     OW 4274   0.217   3.373   2.681 -0.6949  0.3529  0.3820
  339SOL    HW1 4275   0.129   3.409   2.667 -1.2698 -0.8813  0.6479
  339SOL    HW2 4276   0.272   3.449   2.661 -1.1840  0.6909  0.2728
  339SOL     MW 4277   0.212   3.388   2.676  0.0065  0.0006 -0.0028
  340SOL     OW 4278   1.626   1.103   0.369 -0.1637 -0.2176 -0.7629
  340SOL    HW1 4279   1.614   1.190   0.408  0.8211 -1.5503  3.0305
  340SOL    HW2 4280   1.572   1.052   0.430 -3.9921  4.0244 -0.0853
  340SOL     MW 4281   1.617   1.108   0.382  0.0065  0.0006 -0.0028
  341SOL     OW 4282   4.593   2.712   3.072  0.1594 -0.2241 -0.9134
  341SOL    HW1 4283   4.504   2.715   3.107  0.3303  0.1809 -0.5177
  341SOL    HW2 4284   4.585   2.638   3.011 -0.6272 -1.6001  0.7830
  341SOL     MW 4285   4.580   2.702   3.069  0.0065  0.0006 -0.0028
  342SOL     OW 4286   4.973   2.673   0.267 -0.1058 -0.1188  0.1891
  342SOL    HW1 4287   4.976   2.581   0.240  4.3690 -0.2424  0.2665
  342SOL    HW2 4288   4.905   2.681   0.333  1.3320  1.9591  1.5520
  342SOL     MW 4289   4.965   2.662   0.272  0.0065  0.0006 -0.0028
  343SOL     OW 4290   3.114   0.576   0.431 -0.3309 -0.2100  0.1668
  343SOL    HW1 4291   3.207   0.592   0.417 -0.4040 -1.0828 -1.5310
  343SOL    HW2 4292   3.079   0.559   0.343  0.8777 -1.1367 -0.1610
  343SOL     MW 4293   3.122   0.576   0.417  0.0065  0.0006 -0.0028
  344SOL     OW 4294   4.435   4.259   0.098  0.0948 -0.0786 -0.0510
  344SOL    HW1 4295   4.505   4.203   0.064 -0.8215 -1.9447  0.9831
  344SOL    HW2 4296   4.393   4.277   0.014 -0.4344 -2.3574 -0.3471
  344SOL     MW 4297   4.438   4.254   0.082  0.0065  0.0006 -0.0028
  345SOL     OW 4298   3.209   3.262   2.904  0.3191  0.1028 -0.0055
  345SOL    HW1 4299   3.271   3.197   2.937 -0.1967 -0.6298 -0.4393
  345SOL    HW2 4300   3.142   3.275   2.971 -0.2825  1.4101 -0.8069
  345SOL     MW 4301   3.208   3.255   2.917  0.0065  0.0006 -0.0028
  346SOL     OW 4302   0.110   3.640   2.907  0.0955  0.1242  0.5216
  346SOL    HW1 4303   0.068   3.712   2.956  2.0832  1.3651  0.5023
  346SOL    HW2 4304   0.143   3.586   2.979 -0.3156 -0.9600 -0.0808
  346SOL     MW 4305   0.109   3.643   2.923  0.0065  0.0006 -0.0028
  347SOL     OW 4306   4.299   5.117   0.411 -0.0345 -0.2712  0.5076
  347SOL    HW1 4307   4.250   5.119   0.493  1.1112  0.1825  1.2039
  347SOL    HW2 4308   4.321   5.210   0.399 -0.2815 -0.2666  0.0287
  347SOL     MW 4309   4.295   5.130   0.420  0.0065  0.0006 -0.0028
  348SOL     OW 4310   2.080   3.877   2.503  0.7323 -0.4235  0.1495
  348SOL    HW1 4311   2.035   3.892   2.419 -0.0037 -1.1812  0.3883
  348SOL    HW2 4312   2.009   3.859   2.565 -1.3286 -0.9188 -2.1731
  348SOL     MW 4313   2.065   3.877   2.500  0.0065  0.0006 -0.0028
  349SOL     OW 4314   1.693   4.569   2.985  0.1384 -0.1213 -0.3412
  349SOL    HW1 4315   1.739   4.516   3.050 -1.4316 -0.9512  0.1445
  349SOL    HW2 4316   1.763   4.622   2.948 -0.3473  0.2776 -0.6882
  349SOL     MW 4317   1.709   4.569   2.989  0.0065  0.0006 -0.0028
  350SOL     OW 4318   2.996   3.666   3.046  0.3572 -0.3403  0.5041
  350SOL    HW1 4319   2.958   3.634   3.128 -1.3507 -2.1761 -0.9185
  350SOL    HW2 4320   2.985   3.594   2.985  2.2763  0.4183 -0.8378
  350SOL     MW 4321   2.989   3.653   3.049  0.0065  0.0006 -0.0028
  351SOL     OW 4322   3.033   4.982   2.977  0.1699  0.4037  0.3840
  351SOL    HW1 4323   3.020   4.891   3.001 -1.9178  0.9601  1.7011
  351SOL    HW2 4324   2.969   4.990   2.906 -0.7521  1.0731  1.2622
  351SOL     MW 4325   3.023   4.971   2.971  0.0065  0.0006 -0.0028
  352SOL     OW 4326   2.706   0.142   0.233  0.4567  0.6281 -0.5659
  352SOL    HW1 4327   2.734   0.094   0.311 -1.2536  2.2121  1.1372
  352SOL    HW2 4328   2.719   0.072   0.169  2.9496 -0.8458  1.3358
  352SOL     MW 4329   2.712   0.127   0.235  0.0065  0.0006 -0.0028
  353SOL     OW 4330   3.646   4.597   2.688 -0.4826  0.0636  0.1266
  353SOL    HW1 4331   3.619   4.677   2.735  0.3981  0.6443 -0.3240
  353SOL    HW2 4332   3.575   4.602   2.624  0.1981  1.8950 -0.5612
  353SOL     MW 4333   3.633   4.608   2.686  0.0065  0.0006 -0.0028
  354SOL     OW 4334   2.621   3.848   2.988  0.0341  0.0414  0.3033
  354SOL    HW1 4335   2.538   3.882   3.023 -0.1957 -1.1103  0.9168
  354SOL    HW2 4336   2.624   3.765   3.035 -1.0360 -0.0363  0.2651
  354SOL     MW 4337   2.610   3.842   2.999  0.0065  0.0006 -0.0028
  355SOL     OW 4338   4.202   4.037   2.956 -0.0809  0.5250  0.7418
  355SOL    HW1 4339   4.221   4.130   2.958  0.1057  0.6684 -2.3125
  355SOL    HW2 4340   4.108   4.036   2.935  0.4639  1.8491 -2.2797
  355SOL     MW 4341   4.192   4.049   2.953  0.0065  0.0006 -0.0028
  356SOL     OW 4342   1.973   1.962   0.316  0.3247  0.1518  0.4805
  356SOL    HW1 4343   1.985   2.054   0.289  2.9421 -0.6611 -1.6091
  356SOL    HW2 4344   2.057   1.935   0.353 -0.2226 -0.7241  1.1277
  356SOL     MW 4345   1.986   1.971   0.317  0.0065  0.0006 -0.0028
  357SOL     OW 4346   0.624   5.147   3.034 -0.0879  0.2132  0.4335
  357SOL    HW1 4347   0.649   5.055   3.031  1.6219  0.6129  0.9446
  357SOL    HW2 4348   0.661   5.183   2.953  0.2747 -1.7122 -0.2845
  357SOL     MW 4349   0.633   5.140   3.023  0.0065  0.0006 -0.0028
  358SOL     OW 4350   3.317   3.031   2.600  0.4933  0.5391  0.6530
  358SOL    HW1 4351   3.321   2.936   2.601  0.9312  0.5473 -0.0084
  358SOL    HW2 4352   3.227   3.060   2.616  0.9738  1.6998  1.4201
  358SOL     MW 4353   3.305   3.023   2.603  0.0065  0.0006 -0.0028
  359SOL     OW 4354   3.270   4.985   0.255  0.4319 -0.3646 -0.4939
  359SOL    HW1 4355   3.233   4.907   0.296  0.4597 -0.8263 -1.3063
  359SOL    HW2 4356   3.344   5.014   0.309 -1.1544  0.3236  1.4166
  359SOL     MW 4357   3.275   4.979   0.267  0.0065  0.0006 -0.0028
  360SOL     OW 4358   3.148   4.236   2.825 -0.1352  0.2598  0.0095
  360SOL    HW1 4359   3.227   4.244   2.879  0.8294 -1.5340 -1.0515
  360SOL    HW2 4360   3.185   4.202   2.744 -0.2566  0.7208 -0.2439
  360SOL     MW 4361   3.164   4.233   2.822  0.0065  0.0006 -0.0028
  361SOL     OW 4362   3.486   3.087   2.820  0.1518 -0.6934 -0.3009
  361SOL    HW1 4363   3.420   3.086   2.750 -0.7206  0.1421  0.4847
  361SOL    HW2 4364   3.553   3.147   2.788  2.0245 -1.7153  1.5262
  361SOL     MW 4365   3.486   3.095   2.806  0.0065  0.0006 -0.0028
  362SOL     OW 4366   1.552   4.294   3.031 -0.2713 -0.4792  0.1445
  362SOL    HW1 4367   1.480   4.312   3.091  1.3446 -0.3613  2.1540
  362SOL    HW2 4368   1.571   4.376   2.985  0.4845 -0.8699 -0.2606
  362SOL     MW 4369   1.545   4.307   3.033  0.0065  0.0006 -0.0028
  363SOL     OW 4370   2.022   4.389   2.199  0.0299  0.2162 -0.1510
  363SOL    HW1 4371   1.979   4.465   2.160  0.1887  0.4568  0.1525
  363SOL    HW2 4372   2.033   4.339   2.118 -2.1568  0.2315 -0.5265
  363SOL     MW 4373   2.018   4.392   2.183  0.0065  0.0006 -0.0028
  364SOL     OW 4374   4.459   3.899   0.208  0.0664 -0.4039  0.1416
  364SOL    HW1 4375   4.532   3.868   0.155  1.1984  0.8856  0.8890
  364SOL    HW2 4376   4.435   3.827   0.266 -0.8907 -0.3661 -0.1875
  364SOL     MW 4377   4.466   3.885   0.209  0.0065  0.0006 -0.0028
  365SOL     OW 4378   2.512   2.424   3.043 -0.4514 -0.0560 -0.1756
  365SOL    HW1 4379   2.471   2.401   2.960 -0.8259 -0.4956  0.1217
  365SOL    HW2 4380   2.474   2.358   3.101  0.8567 -1.7371 -1.1348
  365SOL     MW 4381   2.502   2.412   3.040  0.0065  0.0006 -0.0028
  366SOL     OW 4382   2.484   0.329   0.230  0.4720  0.5579 -0.0760
  366SOL    HW1 4383   2.548   0.364   0.167  2.0136 -1.3331  0.3286
  366SOL    HW2 4384   2.529   0.249   0.255 -1.6477 -0.7714 -0.2902
  366SOL     MW 4385   2.498   0.323   0.225  0.0065  0.0006 -0.0028
  367SOL     OW 4386   3.994   4.379   0.158 -0.0873 -0.3164 -0.1373
  367SOL    HW1 4387   3.949   4.301   0.191 -0.6142  0.0599  0.0422
  367SOL    HW2 4388   4.078   4.379   0.204  0.4951 -0.1367 -1.1667
  367SOL     MW 4389   3.999   4.369   0.168  0.0065  0.0006 -0.0028
  368SOL     OW 4390   3.857   3.082   2.772 -0.3210  0.1151 -0.4267
  368SOL    HW1 4391   3.934   3.080   2.715 -0.5733 -1.0382 -0.7453
  368SOL    HW2 4392   3.859   3.003   2.826  1.8205  0.8485  0.6740
  368SOL     MW 4393   3.868   3.071   2.772  0.0065  0.0006 -0.0028
  369SOL     OW 4394   0.733   0.089   2.801  0.4705  0.0147 -0.2631
  369SOL    HW1 4395   0.729   0.184   2.812 -0.6732 -0.0910  0.3952
  369SOL    HW2 4396   0.652   0.079   2.751 -0.2959 -0.1259  0.9616
  369SOL     MW 4397   0.721   0.100   2.796  0.0065  0.0006 -0.0028
  370SOL     OW 4398   2.701   4.683   2.525 -0.4750  0.1307  0.0801
  370SOL    HW1 4399   2.748   4.605   2.554 -0.6686 -0.0238 -0.0212
  370SOL    HW2 4400   2.673   4.717   2.610  0.1583 -1.9167  1.1787
  370SOL     MW 4401   2.704   4.677   2.540  0.0065  0.0006 -0.0028
  371SOL     OW 4402   2.656   0.464   0.053  0.4740  0.1813  0.0515
  371SOL    HW1 4403   2.635   0.554   0.027  1.0260  0.5076  0.7113
  371SOL    HW2 4404   2.748   0.457   0.028  0.6394  0.5363  0.5421
  371SOL     MW 4405   2.666   0.475   0.046  0.0065  0.0006 -0.0028
  372SOL     OW 4406   1.523   3.241   2.919  0.3697  0.0012  0.0380
  372SOL    HW1 4407   1.570   3.204   2.844 -1.1730 -2.1868  0.0397
  372SOL    HW2 4408   1.489   3.163   2.963  1.6555  0.6131  2.2733
  372SOL     MW 4409   1.525   3.225   2.915  0.0065  0.0006 -0.0028
  373SOL     OW 4410   2.859   2.432   2.919  0.0505 -0.5308 -0.2094
  373SOL    HW1 4411   2.881   2.459   2.829  3.6727 -0.9896  0.3903
  373SOL    HW2 4412   2.795   2.500   2.939  1.0090  0.3297  0.0069
  373SOL     MW 4413   2.853   2.444   2.910  0.0065  0.0006 -0.0028
  374SOL     OW 4414   4.406   0.215   0.369 -0.2914 -0.2555 -0.3524
  374SOL    HW1 4415   4.499   0.237   0.370 -0.0005 -1.3915  0.8876
  374SOL    HW2 4416   4.355   0.296   0.380 -0.2902 -0.1878 -0.8426
  374SOL     MW 4417   4.412   0.229   0.370  0.0065  0.0006 -0.0028
  375SOL     OW 4418   1.865   4.602   2.574  0.1465  0.0265 -0.0724
  375SOL    HW1 4419   1.810   4.605   2.496  0.5452 -0.0791 -0.3552
  375SOL    HW2 4420   1.905   4.516   2.563 -0.5942 -0.4307  0.5978
  375SOL     MW 4421   1.863   4.591   2.562  0.0065  0.0006 -0.0028
  376SOL     OW 4422   4.223   4.989   0.192 -0.3674 -0.0357  0.3435
  376SOL    HW1 4423   4.251   5.045   0.265 -0.0806 -3.1287  2.8173
  376SOL    HW2 4424   4.283   5.005   0.120 -0.0354 -1.7885  0.1999
  376SOL     MW 4425   4.234   4.999   0.192  0.0065  0.0006 -0.0028
  377SOL     OW 4426   2.686   2.631   3.006 -0.0803 -0.1679  0.2656
  377SOL    HW1 4427   2.737   2.636   3.088 -1.2147  2.2063  0.9056
  377SOL    HW2 4428   2.618   2.570   3.034  0.4905 -0.0841  1.9971
  377SOL     MW 4429   2.684   2.624   3.021  0.0065  0.0006 -0.0028
  378SOL     OW 4430   2.805   5.076   0.084 -0.4657  0.2769 -0.2385
  378SOL    HW1 4431   2.891   5.095   0.121 -0.6734  1.8061 -0.4854
  378SOL    HW2 4432   2.791   4.983   0.104 -0.5913 -0.0017 -1.4913
  378SOL     MW 4433   2.815   5.066   0.091  0.0065  0.0006 -0.0028
  379SOL     OW 4434   2.038   3.161   2.981  0.2323  0.4631 -0.0524
  379SOL    HW1 4435   1.977   3.229   2.953 -0.2227  0.1631  0.1982
  379SOL    HW2 4436   1.998   3.122   3.059  0.7855 -3.0455 -1.3931
  379SOL     MW 4437   2.024   3.165   2.988  0.0065  0.0006 -0.0028
   5.14958   5.14958   3.08244
