# Supplementary material for: Resolving liquid-to-glass transitions of water under soft nanoconfinement
Source: Nat Commun. 2026 May 8;17:6224. doi: 10.1038/s41467-026-72955-y (PMC13369869; doi:10.1038/s41467-026-72955-y)
Supplement: Supplementary file 3 — Supplementary Data 1 [file 41467_2026_72955_MOESM3_ESM.zip › 270K/sim3/initial.gro]

Lamellar phy in tip4pice water
 4437
    1phy    C35    1   3.775   1.050   1.709 -0.0620  0.1579  0.3528
    1phy    C33    2   3.642   1.076   1.657 -0.8819  0.1121  0.0247
    1phy    C34    3   3.644   1.057   1.511 -0.0001  0.2261  0.3152
    1phy    C32    4   3.543   0.982   1.734  0.1039 -0.2729 -0.7861
    1phy    C31    5   3.395   1.032   1.744  0.2832 -0.0177  0.2490
    1phy    C30    6   3.308   0.925   1.811 -0.5265 -0.2569 -0.4793
    1phy    C28    7   3.160   0.951   1.846  0.0925 -0.5339 -0.2349
    1phy    C29    8   3.072   0.944   1.719 -0.3907 -0.2839 -0.5709
    1phy    C27    9   3.096   0.848   1.940 -0.6924  0.0807  0.0955
    1phy    C26   10   3.097   0.882   2.088  0.6762 -0.5703 -0.0117
    1phy    C25   11   3.037   0.766   2.166  0.3901 -0.0834 -0.1100
    1phy    C23   12   3.043   0.793   2.318  0.1392 -0.3885 -0.4279
    1phy    C24   13   2.900   0.815   2.364 -0.1830 -0.3880  0.1929
    1phy    C22   14   3.117   0.683   2.397 -0.6033  0.3846 -0.3414
    1phy    C21   15   3.176   0.704   2.538  0.9535 -0.7071 -0.4433
    1phy    C20   16   3.241   0.574   2.598 -0.1353 -0.0620  0.6559
    1phy    C18   17   3.298   0.583   2.743  0.0276  0.0864 -0.3466
    1phy    O01   18   3.193   0.618   2.830 -0.5192 -0.6147  0.5288
    1phy    H01   19   3.212   0.701   2.870  0.0528  0.8720 -2.5590
    1phy    C19   20   3.307   0.432   2.772 -0.0996  0.8313  0.1385
    1phy    C13   21   3.435   0.660   2.788  0.1979 -0.3366 -0.3832
    1phy     H3   22   3.520   0.639   2.717  0.7426 -1.7088  0.6141
    1phy    O33   23   3.495   0.606   2.911  0.5425 -0.1862 -0.3145
    1phy    H1B   24   3.443   0.624   2.987 -0.8578 -0.0643 -1.2710
    1phy    C12   25   3.420   0.816   2.816 -0.4796 -0.0310  0.6698
    1phy    O11   26   3.317   0.856   2.900  0.3967 -0.3116  0.2204
    1phy    H1A   27   3.342   0.847   2.990  1.9581  0.6400 -0.0844
    2phy    C35   28   3.781   1.481   1.425 -0.2148 -0.2782  0.0401
    2phy    C33   29   3.833   1.503   1.568 -0.2139  0.6002 -0.0454
    2phy    C34   30   3.713   1.511   1.665 -0.2542  0.1210 -0.5120
    2phy    C32   31   3.911   1.378   1.610  0.3019  0.1078  0.2872
    2phy    C31   32   4.063   1.384   1.581  0.5240  0.1708  1.0645
    2phy    C30   33   4.126   1.244   1.556 -0.1428 -0.5833 -0.4578
    2phy    C28   34   4.271   1.258   1.596 -0.1125  0.1136  0.3768
    2phy    C29   35   4.292   1.204   1.739 -0.2819  0.6421 -0.3941
    2phy    C27   36   4.358   1.175   1.494  0.1479 -0.3232 -0.3171
    2phy    C26   37   4.410   1.258   1.378  0.1423 -0.3854 -0.2100
    2phy    C25   38   4.484   1.191   1.270 -0.2261  0.5836  0.3288
    2phy    C23   39   4.561   1.276   1.168  0.3156  0.1970 -0.5136
    2phy    C24   40   4.691   1.339   1.220  0.2293 -0.1439  0.1455
    2phy    C22   41   4.590   1.182   1.047 -0.3737  0.2170  0.3038
    2phy    C21   42   4.599   1.244   0.910  0.2892 -0.1881  0.1224
    2phy    C20   43   4.594   1.137   0.802  0.0229  0.0692  0.3933
    2phy    C18   44   4.642   1.179   0.656  0.2753  0.1620  0.4961
    2phy    O01   45   4.553   1.284   0.611 -0.0692  1.0202 -0.1478
    2phy    H01   46   4.473   1.255   0.652 -0.6079  1.8941 -0.5439
    2phy    C19   47   4.606   1.063   0.565 -0.3484  0.1144  0.3844
    2phy    C13   48   4.799   1.226   0.654 -0.2394 -0.6660  0.4353
    2phy     H3   49   4.806   1.315   0.721  0.3154 -1.3115  1.2673
    2phy    O33   50   4.886   1.150   0.728  0.4257 -0.3683  0.4727
    2phy    H1B   51   4.844   1.160   0.812 -1.2247 -0.5227 -0.2996
    2phy    C12   52   4.867   1.306   0.537  0.1570  0.6120 -0.5344
    2phy    O11   53   4.958   1.239   0.454  0.3556 -0.6959  0.2349
    2phy    H1A   54   5.041   1.275   0.479 -0.7162 -0.2808  3.6363
    3phy    C35   55   4.268   4.395   0.961  0.2479 -0.1518 -0.4308
    3phy    C33   56   4.134   4.443   1.020 -0.5856 -0.2541  0.0858
    3phy    C34   57   4.063   4.323   1.083 -0.3459  0.1660 -0.1472
    3phy    C32   58   4.155   4.552   1.122 -0.6676  0.0906  0.3061
    3phy    C31   59   4.146   4.698   1.074  0.0209 -0.2401  0.2092
    3phy    C30   60   4.223   4.780   1.175  0.7505  0.1837 -0.2243
    3phy    C28   61   4.223   4.931   1.155 -0.4305  0.0017 -0.3227
    3phy    C29   62   4.168   4.982   1.289  0.0083  0.1191 -0.1062
    3phy    C27   63   4.365   4.987   1.135  0.0905  0.3914  0.3524
    3phy    C26   64   4.380   5.091   1.023 -0.0775 -0.1446 -0.6936
    3phy    C25   65   4.518   5.146   1.005  0.1635 -0.4105  0.0973
    3phy    C23   66   4.541   5.238   0.884 -0.3437 -0.0764 -0.3499
    3phy    C24   67   4.600   5.373   0.943 -0.2975  0.0802  0.0111
    3phy    C22   68   4.638   5.177   0.784  0.2100 -0.5196  0.2984
    3phy    C21   69   4.577   5.151   0.641  0.4490 -0.3160 -0.3124
    3phy    C20   70   4.675   5.068   0.560  0.0994 -0.0803  0.0680
    3phy    C18   71   4.627   5.004   0.425 -0.4692  0.6420  0.6455
    3phy    O01   72   4.500   4.933   0.449  0.5907 -0.1755  0.4024
    3phy    H01   73   4.442   4.998   0.482  1.9956  0.4509  1.7777
    3phy    C19   74   4.734   4.888   0.409 -0.2612  0.3100  0.3172
    3phy    C13   75   4.621   5.101   0.301  0.5497  0.0000 -0.2891
    3phy     H3   76   4.531   5.165   0.323  1.2388  0.7587  0.4184
    3phy    O33   77   4.716   5.205   0.295 -0.1698  0.2808  0.0083
    3phy    H1B   78   4.797   5.168   0.266  0.3423  1.1469  0.2983
    3phy    C12   79   4.552   5.074   0.167 -0.4815  0.0381 -0.5814
    3phy    O11   80   4.628   5.031   0.059  0.2497 -0.2193  0.4065
    3phy    H1A   81   4.662   4.946   0.079  0.1795 -0.2396  0.4402
    4phy    C35   82   1.130   3.785   1.949 -0.7019 -0.1093 -0.3967
    4phy    C33   83   1.240   3.876   1.910  0.3719 -0.1260  0.1434
    4phy    C34   84   1.282   3.824   1.772 -0.0389  0.2645  0.1635
    4phy    C32   85   1.185   4.018   1.904  0.9118  0.3785  0.2647
    4phy    C31   86   1.274   4.136   1.916 -0.3817 -0.2996 -0.0040
    4phy    C30   87   1.205   4.278   1.904  0.1583  0.3577 -0.5545
    4phy    C28   88   1.286   4.405   1.937 -0.7432  0.3514 -0.4313
    4phy    C29   89   1.374   4.453   1.818 -0.4615 -0.0337 -0.4953
    4phy    C27   90   1.189   4.512   1.987  0.4351 -0.4942 -0.0986
    4phy    C26   91   1.243   4.629   2.077 -0.3396  0.1220 -0.2082
    4phy    C25   92   1.140   4.735   2.112 -0.2923 -0.4164  0.0751
    4phy    C23   93   1.199   4.876   2.136  0.2735 -0.1599 -0.0071
    4phy    C24   94   1.114   4.968   2.050  0.0596  0.0422 -0.1417
    4phy    C22   95   1.196   4.918   2.284 -0.1471 -0.0399 -0.6017
    4phy    C21   96   1.302   4.876   2.384  0.8086  0.4536  0.2226
    4phy    C20   97   1.294   4.954   2.512  0.3863 -0.0383 -0.0264
    4phy    C18   98   1.386   4.915   2.638  0.1601  0.7416 -0.3214
    4phy    O01   99   1.521   4.916   2.599  0.2903 -0.2056  0.2172
    4phy    H01  100   1.570   4.936   2.676 -0.5986 -0.2622  0.8200
    4phy    C19  101   1.361   5.046   2.717 -0.3931  0.3849  0.6354
    4phy    C13  102   1.366   4.781   2.735  0.6461  0.0369  0.0154
    4phy     H3  103   1.262   4.784   2.776 -0.5556  0.0713 -2.8107
    4phy    O33  104   1.449   4.779   2.852  0.3959  0.5306  0.2499
    4phy    H1B  105   1.434   4.855   2.905 -0.6291  0.3950  0.1733
    4phy    C12  106   1.381   4.638   2.660 -0.5010 -0.0747  0.3390
    4phy    O11  107   1.507   4.612   2.597  0.3542  0.2028  0.4691
    4phy    H1A  108   1.552   4.694   2.599  0.5233  0.1067  1.0494
    5phy    C35  109   5.133   0.284   1.745  0.2638  0.5459  0.2231
    5phy    C33  110   5.129   0.339   1.883  0.0935 -0.7832  0.2546
    5phy    C34  111   5.274   0.370   1.917  0.2991 -0.0174 -0.3153
    5phy    C32  112   5.029   0.451   1.910 -0.0287 -0.3721 -0.1790
    5phy    C31  113   4.962   0.454   2.052  0.2247 -0.2937 -0.1444
    5phy    C30  114   4.830   0.532   2.067 -0.0223 -0.1006  0.1918
    5phy    C28  115   4.797   0.569   2.214 -0.1885  0.0618 -0.5580
    5phy    C29  116   4.808   0.717   2.227  0.3658  0.5092 -0.0257
    5phy    C27  117   4.659   0.504   2.246 -0.5453  0.6388 -0.0779
    5phy    C26  118   4.632   0.466   2.390  0.0171  0.1556 -0.0303
    5phy    C25  119   4.490   0.404   2.407  0.2730 -0.0734  0.0669
    5phy    C23  120   4.476   0.340   2.547 -1.0571 -0.1955  0.0227
    5phy    C24  121   4.335   0.361   2.592 -0.1102 -0.2180 -0.4114
    5phy    C22  122   4.515   0.194   2.551 -0.3541 -0.0905 -0.2546
    5phy    C21  123   4.569   0.151   2.678  0.5175 -0.5646 -0.4135
    5phy    C20  124   4.575   0.003   2.672 -0.1893  0.2291  0.9471
    5phy    C18  125   4.622  -0.081   2.794  1.2960  0.1948  0.1440
    5phy    O01  126   4.548  -0.035   2.914 -0.5660 -0.2144 -0.0203
    5phy    H01  127   4.580  -0.085   2.987  2.6743 -1.1082 -1.8595
    5phy    C19  128   4.557  -0.216   2.771 -0.0080 -0.1151  0.0796
    5phy    C13  129   4.780  -0.089   2.832  0.4687 -0.3996  0.1099
    5phy     H3  130   4.835  -0.096   2.735  0.9305  0.9147  0.2563
    5phy    O33  131   4.828  -0.203   2.898  0.6549 -0.1971 -0.3336
    5phy    H1B  132   4.758  -0.247   2.942 -1.5173  3.0194 -0.2993
    5phy    C12  133   4.855   0.035   2.897  0.0409 -0.2989 -0.8220
    5phy    O11  134   4.813   0.068   3.033  0.6418 -0.3424 -0.9026
    5phy    H1A  135   4.737   0.122   3.023  0.1839 -1.3435 -4.3855
    6phy    C35  136   5.147   2.073   0.979  0.0235 -0.6233  0.0035
    6phy    C33  137   5.190   2.217   1.004  0.5669  0.9795  0.0843
    6phy    C34  138   5.106   2.253   1.122 -0.4475  0.5110  0.3188
    6phy    C32  139   5.339   2.246   1.032  0.4482  0.3709 -0.2825
    6phy    C31  140   5.415   2.268   0.899  0.3418  0.3344  0.0822
    6phy    C30  141   5.549   2.323   0.932  0.1926  0.0065  0.1645
    6phy    C28  142   5.650   2.338   0.814 -0.3031 -0.0899 -0.5223
    6phy    C29  143   5.722   2.476   0.822  0.3599  0.2836 -0.0922
    6phy    C27  144   5.754   2.229   0.834 -0.2649 -0.2700  0.2754
    6phy    C26  145   5.802   2.148   0.710 -0.1635 -0.3894  0.5259
    6phy    C25  146   5.917   2.062   0.745 -0.3395  0.2571 -0.3542
    6phy    C23  147   5.986   1.990   0.629  0.6046 -0.3737 -0.4168
    6phy    C24  148   6.110   2.071   0.579  0.0966  0.5883  0.0557
    6phy    C22  149   6.037   1.859   0.690 -0.3631  0.4731  0.1796
    6phy    C21  150   6.015   1.737   0.593 -0.4218 -0.0926 -0.0606
    6phy    C20  151   6.067   1.614   0.669  0.8931  0.3938  0.6821
    6phy    C18  152   6.085   1.486   0.578 -0.3977  0.0980  0.6757
    6phy    O01  153   5.957   1.453   0.524 -0.3031 -0.0199 -0.3216
    6phy    H01  154   5.966   1.446   0.431 -0.0502  2.1107 -0.5098
    6phy    C19  155   6.110   1.369   0.671 -0.1037  0.2896 -0.3241
    6phy    C13  156   6.199   1.502   0.460  0.3121  1.0385 -0.3493
    6phy     H3  157   6.152   1.577   0.392  0.9157  0.6344 -1.2251
    6phy    O33  158   6.318   1.563   0.483 -0.2822 -0.1079 -0.2987
    6phy    H1B  159   6.312   1.649   0.445  4.3536 -0.1929 -1.8093
    6phy    C12  160   6.203   1.401   0.337  0.5060  0.7074  0.8764
    6phy    O11  161   6.072   1.363   0.297 -0.0139  0.4749 -0.0328
    6phy    H1A  162   6.079   1.350   0.205 -0.3732  2.7582 -0.4275
    7phy    C35  163   5.082   4.581   1.671 -0.3379  0.2582  0.2548
    7phy    C33  164   5.068   4.728   1.642  0.3126 -0.2701 -0.0693
    7phy    C34  165   5.051   4.750   1.488  0.1799 -0.4543 -0.0866
    7phy    C32  166   4.963   4.779   1.746 -0.4453 -0.1042 -0.4664
    7phy    C31  167   4.964   4.931   1.778  0.1588 -0.3938  0.3761
    7phy    C30  168   4.866   4.964   1.888 -0.2699 -0.9196  0.2649
    7phy    C28  169   4.865   5.116   1.930  0.4464 -0.6045  0.1785
    7phy    C29  170   4.773   5.199   1.840 -0.1397 -0.3234 -0.6034
    7phy    C27  171   4.834   5.112   2.081  0.2163  0.1991  0.2798
    7phy    C26  172   4.898   5.218   2.167 -0.4420 -0.2505 -0.4556
    7phy    C25  173   4.865   5.199   2.315 -0.1842  0.3691 -0.4559
    7phy    C23  174   4.975   5.258   2.404 -0.1622  0.2725 -0.2080
    7phy    C24  175   4.934   5.386   2.469 -0.7718 -0.2126 -0.5205
    7phy    C22  176   5.014   5.147   2.499 -0.0597  0.1458 -0.1953
    7phy    C21  177   5.125   5.148   2.612 -0.3315 -0.0549 -0.4814
    7phy    C20  178   5.162   5.001   2.646 -0.0111  0.4525 -0.5011
    7phy    C18  179   5.287   4.969   2.739 -0.3820  0.5243 -0.2408
    7phy    O01  180   5.265   5.013   2.876 -0.2704 -0.3949 -0.1975
    7phy    H01  181   5.188   4.970   2.907 -0.0000  0.3975  1.6793
    7phy    C19  182   5.278   4.811   2.745  0.3753  0.4254  0.5321
    7phy    C13  183   5.423   5.028   2.680 -0.1263  0.4893 -0.0315
    7phy     H3  184   5.411   5.043   2.569  0.3651  0.9744 -0.0258
    7phy    O33  185   5.536   4.941   2.681 -0.1263 -0.2448  0.3895
    7phy    H1B  186   5.516   4.850   2.670 -2.0421  0.3084 -1.2536
    7phy    C12  187   5.458   5.176   2.735  0.1045  0.3621 -0.3880
    7phy    O11  188   5.577   5.224   2.684  0.1601 -0.2408 -0.0619
    7phy    H1A  189   5.644   5.162   2.703 -0.8150 -1.0555  0.7899
    8phy    C35  190   4.820   4.929   1.209 -0.1994  0.1027  0.6989
    8phy    C33  191   4.767   5.027   1.315  0.3467  0.0538  0.2566
    8phy    C34  192   4.714   4.936   1.427 -0.8007 -0.1019  0.0620
    8phy    C32  193   4.871   5.134   1.358 -0.2027 -0.3770  0.1472
    8phy    C31  194   4.821   5.282   1.326 -0.5539 -0.3105 -0.2933
    8phy    C30  195   4.920   5.389   1.375 -0.0396  0.1921  0.4396
    8phy    C28  196   4.876   5.538   1.345 -0.3019  0.0892  0.2672
    8phy    C29  197   4.923   5.630   1.458  0.2154  0.2346 -0.2644
    8phy    C27  198   4.941   5.580   1.206  0.7054  0.4392  0.5614
    8phy    C26  199   4.836   5.656   1.120  0.4196  0.3698 -0.1155
    8phy    C25  200   4.891   5.692   0.978 -0.2480  0.1453  0.7618
    8phy    C23  201   4.782   5.750   0.880  0.1339  0.3429  0.3037
    8phy    C24  202   4.710   5.884   0.917  0.3164  0.3458  0.1032
    8phy    C22  203   4.856   5.753   0.745  0.5486 -0.6512  0.7143
    8phy    C21  204   4.793   5.738   0.610  0.1176  0.5459 -0.1871
    8phy    C20  205   4.901   5.723   0.500  0.0041  0.2644 -0.1685
    8phy    C18  206   4.877   5.713   0.344  0.7641  0.3504  0.4712
    8phy    O01  207   4.744   5.658   0.325  0.1803  0.2559 -0.1746
    8phy    H01  208   4.717   5.698   0.244 -0.9086  1.4824  0.7351
    8phy    C19  209   4.988   5.614   0.313 -0.5052  0.1788 -0.1395
    8phy    C13  210   4.890   5.854   0.267 -0.6352  0.3036  0.0577
    8phy     H3  211   4.823   5.922   0.325 -0.4534  0.2543  0.3337
    8phy    O33  212   5.009   5.929   0.287 -0.0641 -0.2177 -0.1880
    8phy    H1B  213   4.982   6.018   0.274 -0.8621 -0.6992 -2.1758
    8phy    C12  214   4.807   5.900   0.138 -0.7588 -0.0772 -0.8313
    8phy    O11  215   4.701   5.812   0.114  0.0333  0.4498  0.4572
    8phy    H1A  216   4.691   5.806   0.021 -0.0335 -0.9233  0.5370
    9phy    C35  217   0.147   0.807   1.889 -0.2880  0.8438 -0.0496
    9phy    C33  218   0.041   0.889   1.818 -0.0699  0.5668  0.7005
    9phy    C34  219   0.100   0.939   1.691 -0.3348 -0.3821  0.2351
    9phy    C32  220  -0.078   0.804   1.781 -0.2921  0.2762  0.1657
    9phy    C31  221  -0.215   0.873   1.782 -0.1314 -0.3345 -0.1729
    9phy    C30  222  -0.319   0.796   1.694 -0.0794 -0.7566  0.0443
    9phy    C28  223  -0.448   0.876   1.668  0.0194 -0.7678  0.3231
    9phy    C29  224  -0.493   0.839   1.522 -0.1836 -0.0706 -0.1367
    9phy    C27  225  -0.565   0.842   1.761  0.3405 -0.4363  0.2986
    9phy    C26  226  -0.564   0.928   1.887 -0.2855 -0.2328  0.2352
    9phy    C25  227  -0.679   0.893   1.978 -0.7958 -0.4639 -0.2001
    9phy    C23  228  -0.693   0.973   2.108  0.0451  0.4353  0.3128
    9phy    C24  229  -0.816   1.061   2.086  0.3335 -0.5171  0.0342
    9phy    C22  230  -0.728   0.873   2.217  0.3685  0.1964  0.1351
    9phy    C21  231  -0.655   0.892   2.349  0.8827  0.1080 -0.2162
    9phy    C20  232  -0.692   0.799   2.472  0.0808  0.6582 -0.1798
    9phy    C18  233  -0.645   0.837   2.612  0.1067 -0.0761  0.1829
    9phy    O01  234  -0.666   0.980   2.644  0.0683  0.4149  0.2551
    9phy    H01  235  -0.756   1.009   2.644 -0.0321  0.1693  1.5328
    9phy    C19  236  -0.751   0.774   2.701  0.3526  0.4765  0.3067
    9phy    C13  237  -0.492   0.788   2.642  0.0853  0.2671 -0.2986
    9phy     H3  238  -0.475   0.686   2.599 -1.2907 -0.3676  0.6010
    9phy    O33  239  -0.471   0.761   2.787 -0.2697 -0.2124 -0.0620
    9phy    H1B  240  -0.473   0.845   2.829  2.2418  0.2253 -0.7005
    9phy    C12  241  -0.376   0.873   2.598  0.8533  0.2837  0.4250
    9phy    O11  242  -0.376   1.002   2.646  0.2799  0.0230 -0.6689
    9phy    H1A  243  -0.443   1.058   2.611  0.8800  0.5922 -0.9380
   10phy    C35  244   0.554   1.292   1.519  0.3013  0.2500  0.0841
   10phy    C33  245   0.529   1.441   1.548  0.1181 -0.1815 -0.5217
   10phy    C34  246   0.608   1.498   1.667  0.2963 -0.4110 -0.6429
   10phy    C32  247   0.558   1.522   1.419 -0.4208 -0.9324 -0.2431
   10phy    C31  248   0.446   1.615   1.366  0.0725  0.1102  0.5891
   10phy    C30  249   0.501   1.706   1.251  0.2105  0.0121 -0.1779
   10phy    C28  250   0.413   1.803   1.174  0.3424 -0.0612  0.2029
   10phy    C29  251   0.413   1.931   1.256  0.7030  0.0642  0.0895
   10phy    C27  252   0.457   1.850   1.036 -0.5218 -0.6463  0.1758
   10phy    C26  253   0.348   1.835   0.929  0.4401 -0.2161 -0.2631
   10phy    C25  254   0.401   1.876   0.791 -0.6338 -0.3021  0.0467
   10phy    C23  255   0.301   1.861   0.677  0.2328 -0.0991  0.6848
   10phy    C24  256   0.303   1.976   0.575  0.0195 -0.3086 -0.1533
   10phy    C22  257   0.310   1.727   0.610  0.0068  0.2628 -0.5725
   10phy    C21  258   0.182   1.653   0.571  0.0645  0.0146 -0.1445
   10phy    C20  259   0.224   1.544   0.470 -0.6301  0.1575 -0.3688
   10phy    C18  260   0.124   1.457   0.389  0.1763 -0.3266 -0.8069
   10phy    O01  261   0.050   1.373   0.481  0.4251 -0.0235  0.0441
   10phy    H01  262   0.107   1.312   0.525 -1.0779 -2.2725 -0.8926
   10phy    C19  263   0.230   1.387   0.301  0.0995  0.3072 -0.8290
   10phy    C13  264   0.019   1.544   0.305  0.2104 -0.5925  0.7129
   10phy     H3  265  -0.042   1.594   0.385 -2.1182 -0.1542 -1.2205
   10phy    O33  266   0.061   1.666   0.236  0.1634 -0.2831 -0.0628
   10phy    H1B  267   0.113   1.638   0.164  0.7815 -0.7943  0.5693
   10phy    C12  268  -0.114   1.485   0.233  0.2941  0.5256 -0.2695
   10phy    O11  269  -0.108   1.496   0.095  0.0672  0.2551  0.3622
   10phy    H1A  270  -0.061   1.575   0.079  1.1717 -0.3500  0.5021
   11phy    C35  271   0.178   2.036   1.834  0.2724  0.3767 -0.0920
   11phy    C33  272   0.169   1.902   1.767 -0.1160  0.4741  0.0603
   11phy    C34  273   0.211   1.898   1.623 -0.6915 -1.0311  0.5266
   11phy    C32  274   0.246   1.799   1.849 -0.0536 -0.3956  0.0422
   11phy    C31  275   0.179   1.658   1.861 -0.4184  0.6194 -0.5586
   11phy    C30  276   0.257   1.556   1.943 -0.0031  0.1782 -0.0385
   11phy    C28  277   0.206   1.408   1.933 -0.2273  0.2651  0.0443
   11phy    C29  278   0.327   1.316   1.911  0.2675  0.4831 -0.4732
   11phy    C27  279   0.164   1.352   2.074  0.0318 -0.3869 -0.1473
   11phy    C26  280   0.019   1.373   2.133 -0.5554 -0.0487 -0.7405
   11phy    C25  281   0.011   1.301   2.263 -1.0362  0.2882  0.2365
   11phy    C23  282  -0.123   1.300   2.330  0.0770  0.3638 -0.7232
   11phy    C24  283  -0.149   1.154   2.352 -0.2500 -0.2724 -0.3994
   11phy    C22  284  -0.112   1.361   2.474 -0.3187 -0.0337 -0.0443
   11phy    C21  285  -0.152   1.500   2.496 -0.0404 -0.1614 -0.5896
   11phy    C20  286  -0.175   1.524   2.644  0.5077 -0.0244 -0.8502
   11phy    C18  287  -0.209   1.669   2.694 -0.4055  0.2498  0.8518
   11phy    O01  288  -0.333   1.718   2.633 -0.4493  0.1903 -0.2139
   11phy    H01  289  -0.392   1.646   2.647  1.0294 -0.9050  0.6293
   11phy    C19  290  -0.258   1.645   2.842 -0.3290 -0.2805  0.3781
   11phy    C13  291  -0.085   1.774   2.681 -0.0524  0.6991 -0.3798
   11phy     H3  292  -0.031   1.760   2.583  2.0821 -0.0022  0.8318
   11phy    O33  293   0.026   1.740   2.769  0.5735 -0.0517 -0.1316
   11phy    H1B  294   0.079   1.677   2.724 -1.4070 -0.7456 -1.6322
   11phy    C12  295  -0.117   1.927   2.682  0.1431 -0.2191 -0.2619
   11phy    O11  296  -0.216   1.965   2.589  0.2175 -0.0810 -0.0702
   11phy    H1A  297  -0.271   1.890   2.595  1.7827 -1.1600  2.4091
   12phy    C35  298   1.298   1.880   2.080 -0.2757 -0.0865 -0.3273
   12phy    C33  299   1.214   1.920   2.194  0.0168 -0.7314 -0.5007
   12phy    C34  300   1.303   1.999   2.286 -0.3302  0.1081  0.0861
   12phy    C32  301   1.089   1.994   2.139  0.5263  0.2479 -0.2117
   12phy    C31  302   0.963   1.991   2.230  0.0877 -0.1129 -0.3447
   12phy    C30  303   0.848   2.069   2.167  0.5304 -0.3111  0.4910
   12phy    C28  304   0.732   2.090   2.274  0.4892  0.3591  0.6608
   12phy    C29  305   0.722   2.233   2.320  0.1490 -0.9141 -0.3909
   12phy    C27  306   0.588   2.049   2.216 -0.2307  0.3551 -0.8984
   12phy    C26  307   0.477   2.000   2.316  0.0807 -0.0999 -0.5309
   12phy    C25  308   0.340   1.989   2.252  0.5601  0.2788  0.1952
   12phy    C23  309   0.230   1.921   2.341  0.2943  0.0445 -0.2878
   12phy    C24  310   0.100   1.969   2.298  0.3879 -0.1410 -0.0854
   12phy    C22  311   0.234   1.771   2.337 -0.2081  0.6043  0.2074
   12phy    C21  312   0.249   1.711   2.478 -0.3281 -0.0396 -0.2041
   12phy    C20  313   0.269   1.559   2.479 -0.2204  0.4630 -0.3549
   12phy    C18  314   0.301   1.480   2.618  0.2089 -0.0592  0.0911
   12phy    O01  315   0.203   1.511   2.718  0.7492  0.3698 -0.0016
   12phy    H01  316   0.190   1.444   2.782 -0.8703 -0.2626 -0.9453
   12phy    C19  317   0.255   1.345   2.568  0.1266  0.0900 -0.5018
   12phy    C13  318   0.453   1.478   2.677  0.5645 -0.3902  0.1835
   12phy     H3  319   0.522   1.448   2.594  0.3059  2.1952 -1.0966
   12phy    O33  320   0.470   1.373   2.771 -0.0286 -0.4353  0.3012
   12phy    H1B  321   0.412   1.384   2.844  0.6075  1.8399  0.5421
   12phy    C12  322   0.509   1.616   2.731  0.5588  0.2505 -0.3168
   12phy    O11  323   0.464   1.677   2.849  0.0268  0.6551  0.1955
   12phy    H1A  324   0.503   1.761   2.860  0.3996  0.4820  0.1897
   13phy    C35  325   4.804   2.235   1.447 -0.1042  0.1658  0.0810
   13phy    C33  326   4.927   2.297   1.505 -0.1586 -0.3230  0.1049
   13phy    C34  327   5.051   2.206   1.502 -0.1535  0.1237 -0.3204
   13phy    C32  328   4.933   2.439   1.446  0.1732 -0.0776 -0.4811
   13phy    C31  329   4.998   2.558   1.525  0.0397  0.5206 -0.0948
   13phy    C30  330   4.976   2.695   1.465 -0.0891  0.1530 -0.7245
   13phy    C28  331   5.036   2.824   1.526 -0.7969  0.4033 -0.1465
   13phy    C29  332   5.141   2.902   1.434  0.2678  0.0137 -0.0619
   13phy    C27  333   4.922   2.920   1.564 -0.0399  0.4230  0.1210
   13phy    C26  334   4.915   2.933   1.718 -0.2199 -0.2056  0.2904
   13phy    C25  335   4.797   3.017   1.737 -0.1062 -0.3453 -0.0580
   13phy    C23  336   4.753   3.029   1.884  0.2279 -0.1440  0.2354
   13phy    C24  337   4.713   3.178   1.903  0.4778 -0.0291 -0.5009
   13phy    C22  338   4.642   2.934   1.928  0.0015 -0.9341 -0.2150
   13phy    C21  339   4.613   2.911   2.082  1.1131 -0.1670 -0.6465
   13phy    C20  340   4.483   2.836   2.106  0.1871 -0.1885 -0.2608
   13phy    C18  341   4.432   2.805   2.253  0.5170 -0.0208 -0.1244
   13phy    O01  342   4.519   2.861   2.353  0.3487  0.4491 -0.5447
   13phy    H01  343   4.502   2.953   2.356  1.4698  0.7258 -1.6458
   13phy    C19  344   4.291   2.873   2.257 -0.1667 -0.1283 -0.6935
   13phy    C13  345   4.426   2.645   2.277  0.5263 -0.1451  1.3683
   13phy     H3  346   4.359   2.598   2.200 -0.3519  1.8653  0.8272
   13phy    O33  347   4.346   2.618   2.400 -0.7164  0.2598  0.1124
   13phy    H1B  348   4.394   2.665   2.465 -0.4817 -0.8932  0.7983
   13phy    C12  349   4.562   2.559   2.291  0.3378 -0.4517 -0.2815
   13phy    O11  350   4.532   2.424   2.319 -0.0066 -0.0333  0.1851
   13phy    H1A  351   4.450   2.397   2.282 -0.9081  1.3456  1.1162
   14phy    C35  352   4.632   2.945   1.097 -0.1878 -0.0087  0.4583
   14phy    C33  353   4.550   3.068   1.064  0.5318 -0.0173  0.3505
   14phy    C34  354   4.403   3.024   1.073 -0.3835 -0.5170 -0.0715
   14phy    C32  355   4.588   3.175   1.165 -0.5250  0.1363  0.5971
   14phy    C31  356   4.604   3.320   1.104 -0.1227 -0.3861  0.2935
   14phy    C30  357   4.666   3.427   1.197 -0.5769  0.1089  0.3475
   14phy    C28  358   4.674   3.569   1.138  0.1955 -0.0646 -0.3154
   14phy    C29  359   4.624   3.671   1.241  0.6118 -0.0297  0.8386
   14phy    C27  360   4.812   3.603   1.072  0.6168  0.0947  0.0313
   14phy    C26  361   4.804   3.630   0.919  0.0549  0.3350  0.7308
   14phy    C25  362   4.942   3.676   0.863  0.3662 -0.2792 -0.0474
   14phy    C23  363   4.950   3.691   0.710 -0.1601 -0.7023  0.0959
   14phy    C24  364   4.903   3.829   0.667 -0.3590  0.2257  0.3730
   14phy    C22  365   5.087   3.647   0.658  0.0580  0.2249 -0.0810
   14phy    C21  366   5.069   3.577   0.520 -0.1057  1.0898  0.1609
   14phy    C20  367   5.201   3.553   0.447 -0.2087 -0.6042  0.3237
   14phy    C18  368   5.209   3.474   0.306 -0.0971 -0.5944 -0.3508
   14phy    O01  369   5.155   3.345   0.321  0.0701  0.0197 -0.3606
   14phy    H01  370   5.061   3.343   0.318  0.0425  0.5857  0.1120
   14phy    C19  371   5.360   3.456   0.273 -0.5009 -0.5543 -0.5785
   14phy    C13  372   5.128   3.542   0.187  0.4236  0.3316 -0.2333
   14phy     H3  373   5.022   3.526   0.221  1.4611 -1.4730  2.4937
   14phy    O33  374   5.127   3.686   0.188  0.0072 -0.3776 -0.2246
   14phy    H1B  375   5.212   3.723   0.176 -0.9603  2.1585  0.0493
   14phy    C12  376   5.074   3.495   0.046 -0.6315 -0.4524 -0.0592
   14phy    O11  377   5.038   3.361   0.033  0.2722  0.3515 -0.2175
   14phy    H1A  378   4.984   3.360  -0.044  0.1681  1.6754 -0.1760
   15phy    C35  379   0.897   4.273   1.664 -0.1008 -0.3689 -0.3295
   15phy    C33  380   0.828   4.329   1.544  0.7588  0.1200 -0.0475
   15phy    C34  381   0.868   4.233   1.429 -0.0925  0.1556  0.2787
   15phy    C32  382   0.677   4.317   1.570  0.1265  0.3214  0.7830
   15phy    C31  383   0.602   4.429   1.641  0.6687  0.5656  0.0710
   15phy    C30  384   0.454   4.386   1.667 -0.0642 -0.0177 -0.0599
   15phy    C28  385   0.375   4.479   1.759 -0.3982  0.0875 -0.0804
   15phy    C29  386   0.312   4.597   1.684 -0.0469  0.0401 -0.6680
   15phy    C27  387   0.252   4.407   1.820 -0.1497 -0.4880 -0.3406
   15phy    C26  388   0.245   4.395   1.976 -0.1841  0.6199  0.1437
   15phy    C25  389   0.123   4.325   2.038 -0.0417  0.2485 -0.3214
   15phy    C23  390   0.141   4.293   2.190  0.6126  0.3724  0.3453
   15phy    C24  391   0.004   4.298   2.268 -0.3449 -0.0410 -0.1945
   15phy    C22  392   0.200   4.152   2.216 -0.0305  0.2607  1.3122
   15phy    C21  393   0.289   4.151   2.338  0.0524 -0.4843  0.5415
   15phy    C20  394   0.337   4.013   2.377  0.1674 -0.5754 -0.2306
   15phy    C18  395   0.380   3.988   2.528  0.0107 -0.1093 -0.4815
   15phy    O01  396   0.338   4.088   2.622  0.1338  0.1687 -0.0222
   15phy    H01  397   0.249   4.116   2.606  0.2130 -0.2022 -1.2219
   15phy    C19  398   0.295   3.862   2.566 -0.3062  0.1129 -0.1471
   15phy    C13  399   0.538   3.964   2.544 -0.0396  0.6346 -0.0645
   15phy     H3  400   0.571   3.881   2.477  1.2668  0.2615  0.9956
   15phy    O33  401   0.575   3.913   2.669 -0.0328 -0.2941 -0.2355
   15phy    H1B  402   0.503   3.895   2.726 -2.2905  0.0574 -2.7798
   15phy    C12  403   0.644   4.082   2.515 -0.8894 -0.0604 -0.0569
   15phy    O11  404   0.644   4.183   2.608 -0.2298  0.0652 -0.2355
   15phy    H1A  405   0.649   4.264   2.561  1.2534 -0.0015 -0.2170
   16phy    C35  406   4.910   3.956   1.637 -0.3900 -0.2212 -0.0626
   16phy    C33  407   4.885   4.106   1.633  0.1693 -0.4719  0.6461
   16phy    C34  408   4.835   4.142   1.491 -0.4418 -0.5465 -0.3637
   16phy    C32  409   4.792   4.159   1.746 -0.2971 -0.5674  0.3736
   16phy    C31  410   4.829   4.304   1.779 -0.2316 -0.5189 -0.5849
   16phy    C30  411   4.748   4.355   1.911  0.0573 -0.2705 -0.4728
   16phy    C28  412   4.757   4.502   1.948 -0.2164  0.2093 -0.4609
   16phy    C29  413   4.645   4.590   1.884 -0.1470  0.4973  0.4845
   16phy    C27  414   4.737   4.514   2.102  0.3434  0.0489 -0.6217
   16phy    C26  415   4.857   4.578   2.175 -0.8622 -0.3802 -0.1530
   16phy    C25  416   4.825   4.611   2.318  0.4233 -0.0655 -0.0652
   16phy    C23  417   4.934   4.681   2.395  0.1667  0.0822 -0.0072
   16phy    C24  418   4.905   4.833   2.394 -0.6813 -0.6886 -0.3302
   16phy    C22  419   4.917   4.619   2.533  0.4599 -0.2458 -0.3385
   16phy    C21  420   5.046   4.544   2.583  0.0726  0.5176  0.4596
   16phy    C20  421   5.007   4.499   2.725 -0.4914 -0.2469  0.6885
   16phy    C18  422   5.114   4.414   2.804 -0.2923  0.4182 -0.0929
   16phy    O01  423   5.246   4.461   2.766  0.0008  0.3066 -0.3424
   16phy    H01  424   5.294   4.513   2.828 -0.2191  0.3244 -0.1874
   16phy    C19  425   5.099   4.469   2.951  0.1573 -0.0437  0.1752
   16phy    C13  426   5.099   4.252   2.797  0.7728 -0.3397  0.4562
   16phy     H3  427   4.990   4.231   2.810  0.3628  2.4432  2.4112
   16phy    O33  428   5.157   4.180   2.912 -0.6828 -0.4798 -0.5806
   16phy    H1B  429   5.243   4.210   2.933  0.3328 -3.6624  0.2930
   16phy    C12  430   5.140   4.173   2.667  0.2755 -0.1046 -0.1103
   16phy    O11  431   5.273   4.186   2.629 -0.0755 -0.2999 -0.4506
   16phy    H1A  432   5.302   4.271   2.655 -1.2832 -0.1008  0.2872
   17phy    C35  433   4.095   4.638   2.303 -0.5478 -0.4375  0.1228
   17phy    C33  434   4.106   4.546   2.184  0.0278 -0.1241  0.2671
   17phy    C34  435   4.094   4.623   2.050 -0.1089  0.2492 -0.1149
   17phy    C32  436   4.226   4.451   2.198 -0.3537  1.1131  0.2091
   17phy    C31  437   4.212   4.308   2.138  0.4107  0.5042 -0.5167
   17phy    C30  438   4.336   4.220   2.152 -0.5271 -0.1279 -0.5211
   17phy    C28  439   4.327   4.095   2.064 -0.5445 -0.2293 -0.3649
   17phy    C29  440   4.464   4.062   2.007  0.2823  0.0128  0.4580
   17phy    C27  441   4.297   3.971   2.147  1.0901 -0.4278  0.1307
   17phy    C26  442   4.144   3.938   2.152  0.2754  0.9015 -0.2224
   17phy    C25  443   4.117   3.790   2.203 -0.0975  0.1207 -0.1808
   17phy    C23  444   3.974   3.751   2.237 -0.1801 -0.3694  0.3726
   17phy    C24  445   3.938   3.627   2.159 -0.5368 -0.0121  0.3604
   17phy    C22  446   3.945   3.753   2.393 -0.1955  0.1036  0.4014
   17phy    C21  447   3.797   3.777   2.438 -0.1415  0.4620 -0.2719
   17phy    C20  448   3.776   3.781   2.591 -0.1996  0.3719 -0.1841
   17phy    C18  449   3.649   3.845   2.664 -0.1096  0.3563  0.0902
   17phy    O01  450   3.532   3.783   2.608 -0.1930  0.0813  0.2518
   17phy    H01  451   3.506   3.699   2.643  0.6480 -0.1065  0.4410
   17phy    C19  452   3.670   3.789   2.806  0.0607  0.2150 -0.8172
   17phy    C13  453   3.642   4.010   2.667  0.0940  0.2771 -0.1069
   17phy     H3  454   3.659   4.049   2.563  0.2528  1.4110  0.3367
   17phy    O33  455   3.751   4.068   2.733  0.5490 -0.1279 -0.0432
   17phy    H1B  456   3.732   4.158   2.753 -1.0657 -0.5550  0.5303
   17phy    C12  457   3.502   4.068   2.701  0.3233 -0.2619 -0.0596
   17phy    O11  458   3.460   4.192   2.652 -0.1756  0.2593 -0.3196
   17phy    H1A  459   3.529   4.253   2.670  0.1343 -0.1900  0.0346
   18phy    C35  460   0.740   3.329   1.170 -0.2064 -0.5256 -0.2435
   18phy    C33  461   0.754   3.211   1.264 -0.7654 -0.0283  0.2124
   18phy    C34  462   0.798   3.276   1.399  1.0335  0.0710 -0.0351
   18phy    C32  463   0.623   3.131   1.273  0.6473 -0.3773 -0.6262
   18phy    C31  464   0.610   3.019   1.175  0.4878 -0.0344 -0.4025
   18phy    C30  465   0.459   2.988   1.173 -0.1708  0.2622  0.2151
   18phy    C28  466   0.417   2.864   1.091  0.3438 -0.6163 -0.0405
   18phy    C29  467   0.374   2.754   1.184  0.1282 -0.0127 -0.0500
   18phy    C27  468   0.296   2.899   1.003 -0.0957  0.0664  0.0862
   18phy    C26  469   0.301   2.836   0.864 -0.0232  0.4072  0.0704
   18phy    C25  470   0.164   2.832   0.801 -0.2616  0.2010 -0.8212
   18phy    C23  471   0.158   2.753   0.667  1.1654 -0.3639 -0.5763
   18phy    C24  472   0.107   2.610   0.679 -0.8605  0.3499 -0.7623
   18phy    C22  473   0.062   2.827   0.567  0.5095  0.5720 -0.3182
   18phy    C21  474   0.123   2.923   0.457  0.0579  0.1594 -0.4308
   18phy    C20  475   0.005   2.982   0.374 -0.2805 -0.2362  0.1125
   18phy    C18  476   0.025   3.028   0.226  0.3784  0.6408  0.1080
   18phy    O01  477   0.108   3.142   0.234 -0.3722 -0.2927 -0.5922
   18phy    H01  478   0.064   3.216   0.272  0.4220  0.4770 -1.1232
   18phy    C19  479  -0.118   3.073   0.188  0.6457 -0.2991  0.7432
   18phy    C13  480   0.099   2.914   0.140 -0.3944 -0.1277 -0.3441
   18phy     H3  481   0.203   2.916   0.180 -0.6190  1.2276  0.2064
   18phy    O33  482   0.072   2.779   0.169 -0.4794  0.0617  0.0820
   18phy    H1B  483   0.032   2.778   0.254  0.1519 -2.8338  0.4408
   18phy    C12  484   0.167   2.941   0.000  0.2236 -0.1337 -0.3688
   18phy    O11  485   0.202   3.079  -0.027  0.3537  0.5688 -0.1835
   18phy    H1A  486   0.199   3.129   0.053  2.4743 -0.4245  0.5869
   19phy    C35  487   3.812   3.879   1.337  0.1208 -0.5722 -0.4516
   19phy    C33  488   3.910   3.992   1.308  0.0861 -0.0046  0.2044
   19phy    C34  489   3.869   4.120   1.386  0.3220  0.2450  0.5239
   19phy    C32  490   4.045   3.939   1.356  0.3257  0.2198  0.1562
   19phy    C31  491   4.165   4.002   1.286 -0.8063 -0.4371  0.4627
   19phy    C30  492   4.305   3.954   1.340 -0.1670  0.2827 -0.3136
   19phy    C28  493   4.417   4.055   1.307 -0.7152 -0.0709  0.6633
   19phy    C29  494   4.509   4.064   1.432 -0.1161  0.0670  0.4721
   19phy    C27  495   4.496   4.026   1.175 -0.6958 -0.7782 -0.0008
   19phy    C26  496   4.571   4.147   1.112  0.2235  0.2101 -0.0936
   19phy    C25  497   4.663   4.096   1.002  0.1156 -0.0608 -0.3298
   19phy    C23  498   4.753   4.207   0.937  0.1501 -0.4008  0.7453
   19phy    C24  499   4.889   4.219   1.009 -0.4245  0.4912  0.4276
   19phy    C22  500   4.775   4.163   0.791  0.4467 -0.2992  0.4399
   19phy    C21  501   4.723   4.251   0.679 -0.1577  0.1710  0.0651
   19phy    C20  502   4.749   4.204   0.538 -0.4675  0.1379  0.2040
   19phy    C18  503   4.756   4.313   0.424 -0.2870  0.4939 -0.3974
   19phy    O01  504   4.650   4.407   0.447  0.3212  0.0707 -0.0429
   19phy    H01  505   4.652   4.470   0.378  2.8090  0.4012  0.2166
   19phy    C19  506   4.728   4.230   0.298  0.4435 -0.0355  0.0333
   19phy    C13  507   4.903   4.381   0.420  0.2480 -0.8736 -0.9147
   19phy     H3  508   4.903   4.446   0.511  1.9024 -3.9428  1.4509
   19phy    O33  509   5.027   4.315   0.450  0.8806 -0.1923 -0.5590
   19phy    H1B  510   5.051   4.273   0.370  0.6733  0.5438 -1.0161
   19phy    C12  511   4.925   4.512   0.338  0.4485 -0.1268 -0.3908
   19phy    O11  512   4.936   4.489   0.197  0.2842 -0.1836  0.4753
   19phy    H1A  513   5.023   4.464   0.171 -0.8258 -2.0743 -1.7896
   20phy    C35  514   4.465   0.297   1.971 -0.3514 -0.4202 -0.3383
   20phy    C33  515   4.417   0.442   1.969  0.0547 -0.3367 -0.0549
   20phy    C34  516   4.437   0.509   1.834  0.7693  0.5259  0.0742
   20phy    C32  517   4.268   0.456   2.014 -0.0592 -0.0377  0.1685
   20phy    C31  518   4.224   0.583   2.086 -0.5218 -0.0340  0.1715
   20phy    C30  519   4.076   0.570   2.117 -0.0527 -0.2292  0.0324
   20phy    C28  520   4.031   0.657   2.235 -0.5028 -0.7180 -0.5732
   20phy    C29  521   3.929   0.763   2.190  0.0109  0.4135 -1.2262
   20phy    C27  522   3.979   0.568   2.347  0.0444 -0.0586  0.3829
   20phy    C26  523   4.018   0.607   2.487  0.2008  0.1542 -0.4146
   20phy    C25  524   3.914   0.560   2.590  0.3929 -0.6154  0.5690
   20phy    C23  525   3.950   0.578   2.737 -0.2951 -0.5978  0.4187
   20phy    C24  526   3.840   0.661   2.804  0.4923 -0.1257  0.3885
   20phy    C22  527   3.969   0.445   2.803  0.0599  1.1193 -0.1228
   20phy    C21  528   4.105   0.446   2.886  0.1362  0.0655 -0.2132
   20phy    C20  529   4.107   0.339   2.990  0.0550  0.2009  0.2061
   20phy    C18  530   4.225   0.322   3.090  0.1454  0.8213  0.0554
   20phy    O01  531   4.232   0.452   3.161 -0.2957  0.2348  0.6087
   20phy    H01  532   4.281   0.516   3.112 -0.8906  1.7088  1.8685
   20phy    C19  533   4.160   0.223   3.190  0.4867  0.0886 -0.3759
   20phy    C13  534   4.368   0.271   3.026 -1.1089 -0.0316  0.5992
   20phy     H3  535   4.383   0.325   2.929  0.1655 -1.4108 -0.0122
   20phy    O33  536   4.365   0.133   2.974 -0.3748 -0.1069 -0.3570
   20phy    H1B  537   4.442   0.112   2.924  0.2781 -0.1882  0.6386
   20phy    C12  538   4.497   0.299   3.109  0.0098 -0.2776  0.5789
   20phy    O11  539   4.611   0.303   3.028  0.3284 -0.0127  0.2011
   20phy    H1A  540   4.616   0.389   2.989 -0.1275 -0.1059 -0.0723
   21phy    C35  541   4.726   4.554   1.410  0.7074 -0.1189  0.9366
   21phy    C33  542   4.598   4.530   1.338 -0.5624  0.6542  0.2688
   21phy    C34  543   4.487   4.535   1.443 -0.3156  0.2346 -0.0924
   21phy    C32  544   4.561   4.614   1.222 -0.3138 -0.2845  0.2802
   21phy    C31  545   4.629   4.574   1.097  0.2732  0.0251  0.1056
   21phy    C30  546   4.623   4.680   0.985  0.3347 -0.8041  0.2185
   21phy    C28  547   4.695   4.651   0.847  0.0151 -0.5115 -0.7175
   21phy    C29  548   4.585   4.616   0.743 -0.3111 -0.0932  0.7417
   21phy    C27  549   4.810   4.753   0.821 -0.3642 -0.2004 -0.1980
   21phy    C26  550   4.919   4.712   0.722 -0.0659 -0.6264  0.3609
   21phy    C25  551   5.055   4.782   0.731 -0.7802  0.9607  0.4577
   21phy    C23  552   5.181   4.717   0.658 -0.0770  0.2139  0.2521
   21phy    C24  553   5.289   4.831   0.651 -0.0435 -0.2331 -0.4861
   21phy    C22  554   5.251   4.597   0.730 -0.3467 -0.5727 -0.2140
   21phy    C21  555   5.218   4.469   0.656 -0.1035  0.0993 -0.4241
   21phy    C20  556   5.265   4.348   0.733  0.2610  0.0094 -0.5569
   21phy    C18  557   5.209   4.207   0.694 -0.2055  0.3996 -0.3821
   21phy    O01  558   5.066   4.213   0.663 -0.0016  0.3596  0.2699
   21phy    H01  559   5.048   4.270   0.591 -2.4894 -1.2862 -0.5363
   21phy    C19  560   5.223   4.127   0.822 -0.1779  0.0080  0.4973
   21phy    C13  561   5.290   4.134   0.576 -0.6454 -0.0323 -0.1915
   21phy     H3  562   5.285   4.204   0.490 -0.0038  0.6833  0.3423
   21phy    O33  563   5.436   4.135   0.583 -0.3824  0.2508  0.5318
   21phy    H1B  564   5.482   4.094   0.653 -0.2312 -0.1361  0.2097
   21phy    C12  565   5.231   4.016   0.485  0.2013 -0.5449 -0.2388
   21phy    O11  566   5.090   4.021   0.461  0.2255 -0.0977  0.0453
   21phy    H1A  567   5.050   4.055   0.539  1.7819  1.7079  0.1124
   22phy    C35  568   2.730   2.980   1.063 -0.0951  0.1915 -0.3338
   22phy    C33  569   2.590   3.035   1.076 -0.1554 -0.5610 -0.6172
   22phy    C34  570   2.541   3.026   1.222  0.2299  0.2059  0.4300
   22phy    C32  571   2.606   3.175   1.015 -0.5298  0.2019  0.2346
   22phy    C31  572   2.482   3.222   0.939  0.1123 -0.0277 -0.1915
   22phy    C30  573   2.489   3.353   0.873 -0.6715 -0.1727  0.2378
   22phy    C28  574   2.369   3.410   0.797 -0.3403  0.1453 -0.1241
   22phy    C29  575   2.313   3.526   0.880  0.1085  0.3617  0.1367
   22phy    C27  576   2.410   3.464   0.660  0.5723 -0.1729  1.0237
   22phy    C26  577   2.327   3.405   0.539  0.0419 -0.3889 -0.1428
   22phy    C25  578   2.354   3.479   0.407  0.6306 -0.6558  0.2359
   22phy    C23  579   2.260   3.444   0.287  0.3784 -0.7067  0.8641
   22phy    C24  580   2.117   3.504   0.292  0.0264 -0.1698  0.3254
   22phy    C22  581   2.336   3.505   0.165  0.7250 -0.5455 -0.0209
   22phy    C21  582   2.338   3.421   0.031  0.2199 -0.0425  0.5563
   22phy    C20  583   2.434   3.480  -0.075  0.4183  0.0595  0.3936
   22phy    C18  584   2.439   3.421  -0.220 -0.8814  0.4438 -0.4520
   22phy    O01  585   2.490   3.286  -0.216  0.3864  0.2478  0.0451
   22phy    H01  586   2.448   3.221  -0.162 -0.2227  1.0550  0.5625
   22phy    C19  587   2.557   3.500  -0.278  0.2022  0.3844  0.4800
   22phy    C13  588   2.301   3.441  -0.302  0.2529 -0.4146 -0.7347
   22phy     H3  589   2.228   3.381  -0.242  0.3509 -0.9012 -1.0969
   22phy    O33  590   2.237   3.571  -0.288  0.6936  0.6785  0.2754
   22phy    H1B  591   2.226   3.617  -0.369 -0.1003  0.7793  0.4369
   22phy    C12  592   2.252   3.371  -0.444 -0.1462  0.1931 -0.5642
   22phy    O11  593   2.291   3.421  -0.572  0.1910  0.1210  0.1111
   22phy    H1A  594   2.216   3.452  -0.620  0.2583 -1.2412 -0.9588
   23phy    C35  595   0.705   3.532   1.806  0.2216 -0.3983  0.7167
   23phy    C33  596   0.761   3.676   1.783  0.5176  0.7207  0.6370
   23phy    C34  597   0.735   3.692   1.634  0.1442 -0.1866  0.2776
   23phy    C32  598   0.682   3.775   1.874  0.3137 -0.4493 -0.1379
   23phy    C31  599   0.754   3.902   1.905 -0.1515  0.6387 -0.3058
   23phy    C30  600   0.670   3.987   1.995  0.3054  0.6387 -0.2880
   23phy    C28  601   0.717   4.129   2.027 -0.0423 -0.1435  0.8564
   23phy    C29  602   0.596   4.220   2.059  0.1761  0.2241 -0.5762
   23phy    C27  603   0.829   4.136   2.135  0.2153 -0.5308 -0.5953
   23phy    C26  604   0.910   4.264   2.149 -0.1115 -0.0551 -0.7572
   23phy    C25  605   0.977   4.271   2.287  0.0052 -0.1045  0.0674
   23phy    C23  606   1.093   4.363   2.310  0.2638 -0.3381 -0.5058
   23phy    C24  607   1.034   4.476   2.392 -0.4506 -0.0799  0.3002
   23phy    C22  608   1.194   4.294   2.403  0.4060  0.1939  0.5327
   23phy    C21  609   1.337   4.328   2.370 -0.2574  0.4735  0.0066
   23phy    C20  610   1.427   4.280   2.484 -0.4206  0.2789 -0.3836
   23phy    C18  611   1.583   4.285   2.493 -0.2431 -0.2450  0.0073
   23phy    O01  612   1.633   4.419   2.481 -0.5099 -0.3292  0.0147
   23phy    H01  613   1.575   4.480   2.522  1.2127  1.1062  0.4712
   23phy    C19  614   1.603   4.256   2.643  0.2138  0.1946 -0.6146
   23phy    C13  615   1.661   4.183   2.392  0.3652  0.3999 -0.2417
   23phy     H3  616   1.605   4.086   2.383 -0.2645  0.6985  0.3408
   23phy    O33  617   1.783   4.137   2.450 -0.3369 -0.1333  0.3541
   23phy    H1B  618   1.854   4.189   2.415  0.1419  0.3810  1.9965
   23phy    C12  619   1.667   4.219   2.240 -0.5860 -0.0579 -0.1369
   23phy    O11  620   1.735   4.341   2.208 -0.0521  0.3203  0.3858
   23phy    H1A  621   1.682   4.416   2.226 -0.2906 -0.0234  1.1444
   24phy    C35  622   0.630   4.685   1.163  0.2061  0.6822  0.3997
   24phy    C33  623   0.675   4.744   1.300  0.5099  0.4871  0.6465
   24phy    C34  624   0.811   4.804   1.278 -0.2026 -0.1512  0.3650
   24phy    C32  625   0.562   4.831   1.338  0.1031  0.5395 -0.1537
   24phy    C31  626   0.537   4.867   1.485 -0.2499 -0.2541 -0.0140
   24phy    C30  627   0.418   4.959   1.508 -0.0284  0.9256  0.6971
   24phy    C28  628   0.406   5.037   1.642 -0.2851  0.1757 -0.0383
   24phy    C29  629   0.388   5.188   1.623 -0.5942 -1.0495  0.2615
   24phy    C27  630   0.288   4.969   1.723  0.1151 -0.1674  0.3384
   24phy    C26  631   0.307   4.985   1.876 -0.6853 -0.1895  0.1139
   24phy    C25  632   0.187   4.943   1.957  0.4311 -0.4467  0.3974
   24phy    C23  633   0.203   4.937   2.113 -0.4369 -0.1174 -0.0667
   24phy    C24  634   0.076   4.983   2.188  0.2530  0.4918 -0.2613
   24phy    C22  635   0.270   4.805   2.162 -0.1902  0.4332 -0.3128
   24phy    C21  636   0.338   4.805   2.298  0.1748 -0.2783 -0.2987
   24phy    C20  637   0.322   4.665   2.367  0.0102  0.0133  0.0373
   24phy    C18  638   0.414   4.608   2.484  0.0846 -0.0831 -0.0184
   24phy    O01  639   0.419   4.693   2.605  0.1450  0.5370 -0.0613
   24phy    H01  640   0.460   4.646   2.675 -0.5910 -1.1644 -0.7232
   24phy    C19  641   0.330   4.492   2.532  0.4690  0.6007  1.1050
   24phy    C13  642   0.558   4.548   2.432 -0.6859  0.0476  0.0238
   24phy     H3  643   0.552   4.502   2.330 -1.6466 -2.5536  1.1870
   24phy    O33  644   0.611   4.442   2.508  0.1578 -0.1333 -0.0967
   24phy    H1B  645   0.595   4.468   2.596 -0.0689 -0.7851  0.0606
   24phy    C12  646   0.677   4.651   2.419 -0.0504 -0.2101 -0.0114
   24phy    O11  647   0.696   4.736   2.535  0.5383  0.0669  0.3326
   24phy    H1A  648   0.617   4.784   2.547 -0.2654 -1.0254 -0.3254
   25phy    C35  649   1.406   3.966   1.419  0.1302  0.3851 -0.5658
   25phy    C33  650   1.283   4.016   1.349  0.3921  0.1053  0.3668
   25phy    C34  651   1.159   4.002   1.441 -0.5824  0.0254  0.0369
   25phy    C32  652   1.286   4.158   1.284  0.2630 -0.2584 -0.4065
   25phy    C31  653   1.186   4.181   1.171  0.5370 -0.1321 -0.2172
   25phy    C30  654   1.206   4.318   1.114 -0.1235 -0.1643  0.3256
   25phy    C28  655   1.098   4.401   1.039  0.0196  0.6736  0.2402
   25phy    C29  656   0.982   4.449   1.132 -0.5649  0.1322 -0.2624
   25phy    C27  657   1.162   4.519   0.978 -0.4741 -0.0183 -0.3301
   25phy    C26  658   1.111   4.571   0.844  0.2547 -0.0259  0.0217
   25phy    C25  659   1.187   4.697   0.801 -0.5267  0.0955 -0.6538
   25phy    C23  660   1.130   4.772   0.678  0.2525  0.3468  0.1612
   25phy    C24  661   1.078   4.905   0.734  0.1014 -0.0801  0.3862
   25phy    C22  662   1.239   4.799   0.570 -0.5893 -0.4869 -0.2899
   25phy    C21  663   1.230   4.717   0.448 -0.3414 -0.2205  0.4497
   25phy    C20  664   1.353   4.740   0.355 -0.4430 -0.0274 -0.2534
   25phy    C18  665   1.370   4.669   0.223  0.5230 -0.1371 -0.5066
   25phy    O01  666   1.381   4.530   0.250  0.3040 -0.0552  0.4013
   25phy    H01  667   1.446   4.517   0.317 -0.3275  0.1923  1.0758
   25phy    C19  668   1.511   4.717   0.194  0.6961 -0.6651  0.0213
   25phy    C13  669   1.265   4.721   0.113  0.3851 -0.1840  0.1169
   25phy     H3  670   1.167   4.727   0.167  0.7140 -1.2442  0.8520
   25phy    O33  671   1.261   4.856   0.059 -0.0716  0.1477  0.1070
   25phy    H1B  672   1.347   4.893   0.058 -0.9645  2.4154  0.8997
   25phy    C12  673   1.213   4.619   0.000 -0.0326  0.2954 -0.6695
   25phy    O11  674   1.082   4.637  -0.045 -0.0763  0.2973 -0.0311
   25phy    H1A  675   1.060   4.728  -0.045 -2.1061 -0.0559  2.7151
   26phy    C35  676   0.684   0.336   1.773  0.2427 -0.4018 -0.4221
   26phy    C33  677   0.611   0.327   1.908  0.0915  0.0838  0.0937
   26phy    C34  678   0.461   0.355   1.892  0.0938 -0.6185  0.4710
   26phy    C32  679   0.649   0.196   1.984 -0.5175 -0.9365 -0.1751
   26phy    C31  680   0.630   0.203   2.136  0.8585 -0.1127  0.1748
   26phy    C30  681   0.711   0.095   2.205 -0.4679  0.3922  0.0045
   26phy    C28  682   0.686   0.097   2.360  0.0583  0.0126 -0.1095
   26phy    C29  683   0.595  -0.011   2.410 -0.2063 -0.1065 -0.3836
   26phy    C27  684   0.818   0.098   2.422  0.0275  0.7005  0.4227
   26phy    C26  685   0.832   0.195   2.540 -0.6154  0.4953 -0.0287
   26phy    C25  686   0.972   0.172   2.596 -0.9360  0.0515  0.0468
   26phy    C23  687   0.997   0.236   2.738  0.1504  0.0620 -0.6544
   26phy    C24  688   1.079   0.137   2.826  0.5326  0.2761 -0.0710
   26phy    C22  689   1.068   0.375   2.728 -0.2972  0.5532  0.1074
   26phy    C21  690   1.042   0.475   2.841 -0.5732  0.5237  0.5242
   26phy    C20  691   1.112   0.603   2.803  0.3274 -0.1744 -0.4336
   26phy    C18  692   1.139   0.723   2.909  0.3522 -0.5236 -0.0336
   26phy    O01  693   1.228   0.683   3.019 -0.2099  0.0189  0.5991
   26phy    H01  694   1.219   0.590   3.028 -0.1101 -0.3267 -2.1253
   26phy    C19  695   1.237   0.823   2.837 -0.0141  0.1869 -0.2554
   26phy    C13  696   1.011   0.798   2.967 -0.6739 -0.3679 -0.7696
   26phy     H3  697   0.940   0.827   2.884 -0.2706 -0.1500 -1.0440
   26phy    O33  698   1.042   0.925   3.027 -0.1056  0.5231  0.0803
   26phy    H1B  699   1.117   0.917   3.082 -0.5694  1.7156  0.9339
   26phy    C12  700   0.927   0.720   3.074 -0.4586 -0.2903 -0.3403
   26phy    O11  701   0.792   0.695   3.048 -0.6072 -0.2185  0.1223
   26phy    H1A  702   0.736   0.724   3.117  0.9642  0.1395  1.3267
   27phy    C35  703   0.566   5.037   0.941 -0.0050  0.2078 -0.0820
   27phy    C33  704   0.573   5.187   0.921 -0.6893  0.1859  0.3209
   27phy    C34  705   0.440   5.243   0.861 -0.1505  0.5516  0.0714
   27phy    C32  706   0.615   5.255   1.048 -0.3242 -0.9748 -0.2362
   27phy    C31  707   0.678   5.397   1.030 -0.6723 -0.2384  0.5074
   27phy    C30  708   0.704   5.461   1.170 -0.2037  0.3124  0.5073
   27phy    C28  709   0.783   5.592   1.180 -0.2546 -0.2492 -0.2880
   27phy    C29  710   0.742   5.663   1.311 -0.3330  0.2183  0.0023
   27phy    C27  711   0.933   5.566   1.170  0.0311 -0.0967  0.2862
   27phy    C26  712   1.000   5.643   1.054 -0.0774 -0.3282 -0.3907
   27phy    C25  713   1.149   5.614   1.046  0.6801 -0.2392 -0.1356
   27phy    C23  714   1.232   5.726   0.985 -0.4010 -0.4665  0.2272
   27phy    C24  715   1.272   5.831   1.093 -0.1930 -0.3539 -0.0542
   27phy    C22  716   1.364   5.658   0.926  0.0531  0.0574 -0.2252
   27phy    C21  717   1.426   5.728   0.812 -0.6442 -0.0296  0.2607
   27phy    C20  718   1.537   5.645   0.743 -0.4906  0.1271  0.5843
   27phy    C18  719   1.599   5.691   0.607 -0.2143 -1.1885  0.1707
   27phy    O01  720   1.503   5.679   0.493  0.0712 -0.2282  0.1484
   27phy    H01  721   1.536   5.720   0.415 -0.0966  1.2881  0.8494
   27phy    C19  722   1.685   5.564   0.591  0.0868  0.7115 -0.0712
   27phy    C13  723   1.674   5.834   0.594 -0.2829  0.0965 -0.1696
   27phy     H3  724   1.722   5.846   0.695 -0.9003 -1.5272  0.3541
   27phy    O33  725   1.792   5.844   0.518 -0.3300  0.7511 -0.2586
   27phy    H1B  726   1.765   5.879   0.435 -0.5612 -0.9780 -0.9463
   27phy    C12  727   1.603   5.973   0.620 -0.1792 -0.1417 -0.5035
   27phy    O11  728   1.524   6.028   0.520 -0.8967  0.5091 -1.1566
   27phy    H1A  729   1.437   5.993   0.517 -0.2806 -1.9127  2.8854
   28phy    C35  730   1.499   2.329   1.034  0.1275 -0.4911 -0.3681
   28phy    C33  731   1.538   2.325   1.177  0.1451 -0.1346  0.2488
   28phy    C34  732   1.428   2.281   1.271 -0.0351  0.1571  0.1478
   28phy    C32  733   1.669   2.246   1.203 -0.2955  0.0387  0.0651
   28phy    C31  734   1.805   2.325   1.187 -0.3395  0.8879  0.1209
   28phy    C30  735   1.915   2.243   1.249  0.0831 -0.0380  0.6997
   28phy    C28  736   2.052   2.310   1.238 -0.7491  0.3588 -0.3660
   28phy    C29  737   2.088   2.402   1.356  0.3126  0.3474  0.4127
   28phy    C27  738   2.167   2.208   1.232 -0.7407 -0.6707  0.4465
   28phy    C26  739   2.220   2.174   1.090 -0.1386 -0.2674 -0.6025
   28phy    C25  740   2.340   2.080   1.089 -0.1698 -0.0725 -0.0530
   28phy    C23  741   2.403   2.046   0.953  0.2770 -0.2353 -1.1561
   28phy    C24  742   2.546   2.013   0.988 -0.4899 -0.4644 -0.6644
   28phy    C22  743   2.325   1.946   0.866 -0.7078 -0.1190  0.1060
   28phy    C21  744   2.335   1.957   0.715 -0.1262 -0.0621 -0.5485
   28phy    C20  745   2.283   1.829   0.636  0.7218 -0.0356 -0.3363
   28phy    C18  746   2.280   1.821   0.477 -0.1369 -0.3614 -0.5892
   28phy    O01  747   2.192   1.926   0.438  0.3704  0.1591 -0.2471
   28phy    H01  748   2.224   2.014   0.443  1.0028  0.1676 -2.8504
   28phy    C19  749   2.191   1.695   0.462  0.2522 -0.4605 -0.0594
   28phy    C13  750   2.422   1.827   0.400  0.4261  0.1810  0.1442
   28phy     H3  751   2.448   1.936   0.405  3.6824 -0.4293 -0.7065
   28phy    O33  752   2.537   1.785   0.466 -0.4835  0.3609 -0.7208
   28phy    H1B  753   2.522   1.756   0.554 -2.5853  0.5495 -0.9639
   28phy    C12  754   2.440   1.827   0.245  0.2531  0.1256 -0.0288
   28phy    O11  755   2.330   1.891   0.180 -0.5796  0.0485 -0.5243
   28phy    H1A  756   2.250   1.842   0.177 -0.3294 -0.3332 -1.7445
   29phy    C35  757   0.765   3.432   0.527  0.3125  0.2416  0.3949
   29phy    C33  758   0.789   3.527   0.646 -0.5247 -0.3246  0.2467
   29phy    C34  759   0.776   3.448   0.775  0.1527  0.3242 -0.4374
   29phy    C32  760   0.926   3.605   0.633  0.0432  0.2922 -0.1161
   29phy    C31  761   0.934   3.742   0.699  0.1741 -0.1376 -0.5221
   29phy    C30  762   1.065   3.822   0.658  0.0280 -0.3671 -0.3919
   29phy    C28  763   1.082   3.970   0.704  0.0090  0.2323 -0.0082
   29phy    C29  764   1.186   3.976   0.813  0.0582  0.0774  0.0555
   29phy    C27  765   1.141   4.065   0.600 -0.0338  0.5925  0.4941
   29phy    C26  766   1.032   4.124   0.503 -0.2938  0.0527 -0.1852
   29phy    C25  767   1.084   4.230   0.405  0.0231  0.5733  0.1818
   29phy    C23  768   0.981   4.295   0.309  0.1525  0.4741 -0.1985
   29phy    C24  769   0.963   4.442   0.347  0.0560  0.0057  0.6318
   29phy    C22  770   1.029   4.295   0.165  0.1528  0.0298  0.1655
   29phy    C21  771   0.917   4.265   0.061 -0.1911  0.3672  0.1986
   29phy    C20  772   0.956   4.302  -0.086  0.1657  0.1881 -0.1393
   29phy    C18  773   0.837   4.329  -0.187  0.6568  0.1844  0.5000
   29phy    O01  774   0.736   4.227  -0.165 -0.0913 -0.1509  0.2026
   29phy    H01  775   0.759   4.149  -0.211 -0.8530 -0.0595 -0.3518
   29phy    C19  776   0.902   4.322  -0.331  0.3564 -0.2523 -0.0805
   29phy    C13  777   0.767   4.472  -0.167 -0.0531 -0.3567  0.2894
   29phy     H3  778   0.742   4.474  -0.058  0.2879 -1.1613  0.3861
   29phy    O33  779   0.845   4.592  -0.181  0.1116  0.7866 -0.5773
   29phy    H1B  780   0.903   4.612  -0.110  0.7041  0.0208 -0.8420
   29phy    C12  781   0.618   4.518  -0.205 -0.0541 -0.1660 -0.4067
   29phy    O11  782   0.596   4.568  -0.329  0.1176  0.1555 -0.2152
   29phy    H1A  783   0.651   4.643  -0.335  1.4752 -0.8185 -0.4208
   30phy    C35  784   1.261   3.639   1.094  0.2247 -0.4748  0.0620
   30phy    C33  785   1.114   3.623   1.052  0.0144  0.0398  0.0964
   30phy    C34  786   1.079   3.470   1.032  0.0587  0.7385  0.6359
   30phy    C32  787   1.014   3.689   1.148 -0.1594  0.2717 -0.2373
   30phy    C31  788   0.908   3.770   1.086 -0.7700  0.1252  0.3199
   30phy    C30  789   0.829   3.848   1.192 -0.3288  0.0254  0.3253
   30phy    C28  790   0.703   3.929   1.141 -0.4505  0.2803  0.6801
   30phy    C29  791   0.593   3.943   1.248  0.0704 -0.6730  0.3205
   30phy    C27  792   0.753   4.064   1.087 -0.0241  0.1504  0.1745
   30phy    C26  793   0.676   4.119   0.966 -0.7610  0.4417 -0.3640
   30phy    C25  794   0.746   4.235   0.892 -0.3482 -0.7072 -0.4803
   30phy    C23  795   0.658   4.322   0.794  0.1834 -0.6165 -0.4115
   30phy    C24  796   0.684   4.473   0.829  0.1773  0.3440 -0.2915
   30phy    C22  797   0.678   4.294   0.643 -0.2806 -0.5014 -0.4203
   30phy    C21  798   0.554   4.323   0.561 -0.2136 -0.4682 -0.1178
   30phy    C20  799   0.572   4.298   0.414  0.7516  0.9664 -0.5703
   30phy    C18  800   0.453   4.302   0.310  0.6217  0.1802 -0.4885
   30phy    O01  801   0.369   4.187   0.334 -0.1668  0.2444  0.2503
   30phy    H01  802   0.361   4.167   0.426  0.9866 -3.4322 -0.3061
   30phy    C19  803   0.529   4.284   0.180  0.3277  0.0488  0.0740
   30phy    C13  804   0.363   4.435   0.314 -0.3909  0.6414 -0.1313
   30phy     H3  805   0.311   4.426   0.413 -0.8541  0.8519 -0.3528
   30phy    O33  806   0.434   4.563   0.338 -0.6217  0.4599 -0.5951
   30phy    H1B  807   0.510   4.565   0.284  0.8593  1.6293  1.3863
   30phy    C12  808   0.219   4.464   0.257  0.5005 -0.5066  0.5061
   30phy    O11  809   0.188   4.569   0.165 -0.0115 -0.2631 -0.6549
   30phy    H1A  810   0.134   4.624   0.218 -0.8829  0.7311 -2.4894
   31phy    C35  811   1.451   0.219   2.541  0.0769 -0.0430 -0.0081
   31phy    C33  812   1.441   0.237   2.393 -0.5591  0.2056 -0.6951
   31phy    C34  813   1.374   0.118   2.327 -0.5841 -0.1620 -0.2849
   31phy    C32  814   1.384   0.370   2.346 -0.0393  0.6459  0.3713
   31phy    C31  815   1.478   0.486   2.324  0.2631  0.0469 -0.3422
   31phy    C30  816   1.403   0.619   2.302 -0.6953  0.6239 -0.4212
   31phy    C28  817   1.496   0.739   2.277  0.1539 -0.0440 -0.0193
   31phy    C29  818   1.530   0.747   2.131 -0.1548  0.7041  0.7800
   31phy    C27  819   1.426   0.876   2.313 -0.2134 -0.2084 -0.0501
   31phy    C26  820   1.521   0.972   2.395 -0.6458 -0.3261  0.6731
   31phy    C25  821   1.447   1.095   2.444  0.5588 -0.0492 -0.3439
   31phy    C23  822   1.532   1.216   2.499  0.3733  0.0106  0.1452
   31phy    C24  823   1.576   1.309   2.383 -0.3144 -0.0548 -0.5433
   31phy    C22  824   1.451   1.300   2.601 -0.1833 -0.1077 -0.2975
   31phy    C21  825   1.454   1.262   2.746 -0.6914 -0.2538  0.4928
   31phy    C20  826   1.383   1.369   2.833 -0.2179  0.2916  0.1335
   31phy    C18  827   1.368   1.339   2.986 -0.5181  0.1282 -0.0681
   31phy    O01  828   1.500   1.343   3.047 -0.7315 -0.7019  0.3190
   31phy    H01  829   1.543   1.260   3.035 -1.9250 -1.3255  0.2643
   31phy    C19  830   1.302   1.470   3.033  0.0161 -0.2388 -0.1499
   31phy    C13  831   1.280   1.203   3.011 -0.7362  0.6772  0.0730
   31phy     H3  832   1.317   1.124   2.940 -2.8781 -0.4274  0.1139
   31phy    O33  833   1.139   1.207   2.973  0.0747  0.4730  0.0849
   31phy    H1B  834   1.108   1.119   2.984 -1.5131  1.1637  1.6040
   31phy    C12  835   1.295   1.137   3.150 -0.1865 -0.1155  0.2143
   31phy    O11  836   1.256   1.005   3.149  0.1269 -0.5314 -0.3109
   31phy    H1A  837   1.327   0.951   3.179  0.7124 -0.5092 -1.5900
   32phy    C35  838   2.439   1.795   2.011  0.2735  0.1995  0.8428
   32phy    C33  839   2.336   1.775   1.895  0.5022  0.5656  0.2619
   32phy    C34  840   2.368   1.883   1.786 -0.4470  0.6021 -0.2007
   32phy    C32  841   2.328   1.630   1.847 -0.3855  0.1598 -0.1721
   32phy    C31  842   2.210   1.557   1.915 -0.0530 -0.1167 -0.7472
   32phy    C30  843   2.188   1.422   1.838 -0.1811 -0.0122 -0.0707
   32phy    C28  844   2.081   1.326   1.901 -0.5074  0.2658 -0.0399
   32phy    C29  845   2.014   1.254   1.790  0.2318 -0.0958  0.5859
   32phy    C27  846   2.140   1.240   2.014  0.0226 -0.0542  0.0330
   32phy    C26  847   2.064   1.254   2.149  0.5942 -0.2085  0.0523
   32phy    C25  848   2.080   1.129   2.235 -0.1758 -0.3058  0.4382
   32phy    C23  849   1.997   1.130   2.361  0.4080 -0.4075 -0.0862
   32phy    C24  850   1.907   1.007   2.361  0.1951 -0.2459  0.0208
   32phy    C22  851   2.088   1.154   2.489 -0.5980 -0.2492 -0.6721
   32phy    C21  852   2.009   1.174   2.624  0.3854 -0.3283  0.1538
   32phy    C20  853   2.116   1.191   2.735 -0.4462 -0.1862 -0.5603
   32phy    C18  854   2.068   1.197   2.888 -0.4735 -0.4079 -0.4287
   32phy    O01  855   1.972   1.097   2.907 -0.0174  0.4196  0.1911
   32phy    H01  856   1.971   1.081   3.000 -1.2666  0.5013  0.2009
   32phy    C19  857   2.191   1.126   2.954 -0.3130 -0.7953 -0.2296
   32phy    C13  858   2.026   1.339   2.955 -0.3470  0.1628  0.3867
   32phy     H3  859   2.105   1.416   2.935 -1.6085  1.6491  0.8520
   32phy    O33  860   2.023   1.339   3.100  0.2549 -0.3143  0.0661
   32phy    H1B  861   1.962   1.271   3.121 -2.0450  1.1552 -1.3979
   32phy    C12  862   1.895   1.407   2.900  0.0308 -0.1321 -0.2478
   32phy    O11  863   1.765   1.374   2.951  0.4698  0.0829 -0.2687
   32phy    H1A  864   1.726   1.441   3.003 -1.4091 -2.5200  2.0123
   33phy    C35  865   0.944   0.758   1.989  0.5504 -0.4995 -0.1841
   33phy    C33  866   1.051   0.776   2.090 -0.8730 -0.8815  0.6747
   33phy    C34  867   1.182   0.762   2.019 -0.3930 -0.2626 -0.2100
   33phy    C32  868   1.027   0.920   2.149 -0.5613 -0.0519  0.2052
   33phy    C31  869   1.012   0.901   2.302 -0.3056  0.0079  0.0812
   33phy    C30  870   0.975   1.028   2.383 -0.2504  0.2017 -0.0276
   33phy    C28  871   0.961   1.003   2.533  0.0276 -0.2777  0.2406
   33phy    C29  872   1.054   1.096   2.611 -0.5992 -0.1959  0.4330
   33phy    C27  873   0.812   1.028   2.571  0.1935 -0.6655 -0.1648
   33phy    C26  874   0.740   0.921   2.653 -0.1516 -0.1171  0.6862
   33phy    C25  875   0.596   0.964   2.668 -0.1664  0.0960 -0.3826
   33phy    C23  876   0.510   0.918   2.782  0.3343  0.2709 -0.0843
   33phy    C24  877   0.389   1.015   2.765 -0.3276 -0.3152  0.3220
   33phy    C22  878   0.458   0.773   2.785 -0.0469 -0.1195  0.3942
   33phy    C21  879   0.517   0.682   2.895  0.5758  0.0214  0.4544
   33phy    C20  880   0.464   0.534   2.900  0.4845  0.2093 -0.0135
   33phy    C18  881   0.515   0.432   3.006 -0.1616 -0.0648  0.4509
   33phy    O01  882   0.520   0.498   3.137  0.1550 -0.3246 -0.1590
   33phy    H01  883   0.591   0.455   3.181 -0.3808 -0.7541  0.2955
   33phy    C19  884   0.396   0.334   3.016 -0.0490  0.1033 -0.0251
   33phy    C13  885   0.660   0.375   2.962  0.2034  0.1534 -0.0196
   33phy     H3  886   0.720   0.456   2.912 -0.6116  0.2519 -0.8632
   33phy    O33  887   0.656   0.277   2.858  0.1504 -0.1518  0.0633
   33phy    H1B  888   0.567   0.270   2.826  0.3793 -1.9614 -0.2708
   33phy    C12  889   0.754   0.323   3.079 -0.5182  0.5604 -0.1347
   33phy    O11  890   0.746   0.393   3.200 -0.4000  0.3939 -0.0386
   33phy    H1A  891   0.825   0.402   3.251 -2.3082 -0.4248  3.4020
   34phy    C35  892   4.166   3.333   0.596 -0.2293 -0.4968  0.0643
   34phy    C33  893   4.204   3.245   0.717  1.1599 -0.1683 -0.4212
   34phy    C34  894   4.332   3.312   0.773 -0.2005 -0.1620  0.3017
   34phy    C32  895   4.091   3.230   0.817 -0.0769 -0.0043 -0.5323
   34phy    C31  896   4.032   3.092   0.829  0.1461 -0.4658  0.6711
   34phy    C30  897   3.935   3.072   0.945 -0.0152 -0.2452 -0.2683
   34phy    C28  898   3.886   2.936   0.970  0.1799  0.2683 -0.4949
   34phy    C29  899   3.924   2.886   1.112  0.1098  0.2270 -0.2001
   34phy    C27  900   3.734   2.932   0.974 -0.0442 -0.1400  0.0701
   34phy    C26  901   3.666   2.902   0.836  0.6346  0.3446 -0.5062
   34phy    C25  902   3.520   2.864   0.865  0.1893  0.2502  0.1051
   34phy    C23  903   3.432   2.881   0.739  0.7916 -0.4444 -0.2366
   34phy    C24  904   3.361   2.751   0.706  0.4442  0.1713 -0.1655
   34phy    C22  905   3.336   2.996   0.766 -0.4524 -0.1588 -0.7855
   34phy    C21  906   3.345   3.091   0.648  0.0509 -0.3241 -0.1953
   34phy    C20  907   3.279   3.226   0.670 -0.1044  0.0792 -1.0798
   34phy    C18  908   3.317   3.344   0.576 -0.4826 -0.5795 -0.0762
   34phy    O01  909   3.448   3.386   0.613  0.0232 -0.1187 -0.0841
   34phy    H01  910   3.517   3.329   0.586  1.1608  1.6459 -1.0858
   34phy    C19  911   3.229   3.463   0.624  0.1301 -0.0532  0.0269
   34phy    C13  912   3.301   3.321   0.418  0.4477  0.1835 -0.3238
   34phy     H3  913   3.376   3.241   0.397  2.2289  1.7780 -0.2699
   34phy    O33  914   3.185   3.252   0.380  0.1707 -0.4513  0.1492
   34phy    H1B  915   3.195   3.207   0.298  3.6359  1.1379 -0.4803
   34phy    C12  916   3.357   3.408   0.303 -0.0373 -1.0319 -0.3614
   34phy    O11  917   3.467   3.486   0.329 -0.5066 -0.0414 -0.0376
   34phy    H1A  918   3.446   3.538   0.403  1.5442  1.6803 -0.5598
   35phy    C35  919   1.730   1.525   1.779  0.3298 -0.2457 -0.1195
   35phy    C33  920   1.591   1.482   1.799  0.2982  0.0837  0.3096
   35phy    C34  921   1.586   1.369   1.907  0.1876  0.5573 -0.1255
   35phy    C32  922   1.494   1.606   1.800 -0.2145  0.5161 -0.0526
   35phy    C31  923   1.366   1.575   1.730  0.6231  0.6584  0.4917
   35phy    C30  924   1.271   1.696   1.720 -0.4566 -0.0255 -0.7415
   35phy    C28  925   1.134   1.661   1.660  0.6341  0.6851  0.3687
   35phy    C29  926   1.023   1.685   1.758 -0.3515 -0.4931  0.0501
   35phy    C27  927   1.107   1.740   1.531 -0.1598 -0.0094  0.0483
   35phy    C26  928   1.057   1.655   1.418  0.2183  0.1536  0.0178
   35phy    C25  929   1.049   1.726   1.283  0.1867 -0.1524 -0.2330
   35phy    C23  930   1.015   1.632   1.165  0.3642  0.3564 -0.3608
   35phy    C24  931   0.910   1.693   1.076  0.3462  0.1546 -0.4500
   35phy    C22  932   1.137   1.618   1.079 -0.3513 -0.0461  0.0974
   35phy    C21  933   1.182   1.481   1.029  0.5973 -0.0404  0.2512
   35phy    C20  934   1.309   1.506   0.952 -0.7064  0.1675 -0.2836
   35phy    C18  935   1.393   1.381   0.903 -0.1639  0.3345 -0.1623
   35phy    O01  936   1.383   1.259   0.977 -0.0999  0.0750 -0.2549
   35phy    H01  937   1.337   1.276   1.058 -0.5356 -0.8528 -0.2860
   35phy    C19  938   1.537   1.431   0.934 -0.3368 -0.6554  0.5009
   35phy    C13  939   1.368   1.363   0.745 -0.2108  0.2189  0.2300
   35phy     H3  940   1.260   1.334   0.735  0.3087 -2.0827  0.7903
   35phy    O33  941   1.366   1.480   0.663 -0.2181 -0.1734  0.0350
   35phy    H1B  942   1.285   1.514   0.631  0.5337  1.8921  0.1848
   35phy    C12  943   1.392   1.222   0.676 -0.0119  0.2993  0.0552
   35phy    O11  944   1.373   1.109   0.755 -0.3816 -0.3147 -0.4400
   35phy    H1A  945   1.383   1.135   0.845 -0.9512  0.3125 -0.5455
   36phy    C35  946   2.438   1.574   3.024  0.1916 -0.4688  0.0630
   36phy    C33  947   2.409   1.657   2.904  0.3219 -0.7486  0.0233
   36phy    C34  948   2.512   1.768   2.885  0.3704 -0.4194  0.0628
   36phy    C32  949   2.387   1.566   2.788 -0.2209 -0.3026 -0.6655
   36phy    C31  950   2.310   1.621   2.670  0.4284 -0.1213  0.4289
   36phy    C30  951   2.292   1.523   2.555  0.1283  0.0197 -0.0134
   36phy    C28  952   2.222   1.586   2.430  0.4458 -0.5753  0.8429
   36phy    C29  953   2.304   1.572   2.304 -0.2972  0.1261 -0.0072
   36phy    C27  954   2.075   1.533   2.417  0.1845 -0.0239 -0.1218
   36phy    C26  955   1.991   1.643   2.353 -0.3796  0.1989 -0.1754
   36phy    C25  956   1.851   1.597   2.346  0.0911 -0.3590 -0.5610
   36phy    C23  957   1.737   1.699   2.306 -0.6674  0.5073  0.0233
   36phy    C24  958   1.690   1.694   2.168  0.9898 -0.0914 -0.0727
   36phy    C22  959   1.624   1.692   2.409 -0.0572 -0.3799 -0.0639
   36phy    C21  960   1.628   1.806   2.510 -0.1745 -0.8682 -0.4620
   36phy    C20  961   1.558   1.791   2.642  0.1376 -0.1429 -0.4485
   36phy    C18  962   1.601   1.888   2.763  0.4565  0.0889 -0.1362
   36phy    O01  963   1.601   2.023   2.722 -0.6198 -0.8091  0.4030
   36phy    H01  964   1.551   2.043   2.644 -0.2101 -2.2136 -0.2569
   36phy    C19  965   1.474   1.875   2.851 -0.1266  0.2518 -0.4581
   36phy    C13  966   1.734   1.838   2.847  0.0533  0.3626 -0.6170
   36phy     H3  967   1.723   1.729   2.872  1.8334  0.1358 -0.7018
   36phy    O33  968   1.732   1.892   2.984 -0.2333  0.5000 -0.2076
   36phy    H1B  969   1.776   1.974   2.977  0.1658  0.2651 -0.4903
   36phy    C12  970   1.868   1.866   2.776  0.2970 -0.0026  0.3069
   36phy    O11  971   1.984   1.809   2.832 -0.0328  0.0813 -0.0581
   36phy    H1A  972   2.004   1.845   2.917  1.9007  2.2388 -1.3065
   37phy    C35  973   1.986   1.214   1.259  0.2224  0.1083  0.5504
   37phy    C33  974   1.895   1.247   1.373  0.2156  0.2973 -0.0974
   37phy    C34  975   1.955   1.373   1.439  0.3088  0.0217  0.4687
   37phy    C32  976   1.755   1.276   1.322  0.0493 -0.3940  0.2943
   37phy    C31  977   1.629   1.209   1.383  0.0049  0.0228  0.4233
   37phy    C30  978   1.491   1.258   1.321  0.1596 -0.4841 -0.7078
   37phy    C28  979   1.363   1.173   1.355 -0.1523 -0.4626  0.0618
   37phy    C29  980   1.322   1.166   1.504 -0.0332 -0.5799 -0.0853
   37phy    C27  981   1.239   1.207   1.266 -0.0494 -0.1233  0.2166
   37phy    C26  982   1.172   1.089   1.198  0.0950 -0.1689  0.5479
   37phy    C25  983   1.075   1.128   1.086  0.0605 -0.3013  0.2391
   37phy    C23  984   0.978   1.027   1.037  0.6000 -0.4762  0.2523
   37phy    C24  985   0.845   1.072   1.094  0.2853  0.2459  0.3357
   37phy    C22  986   0.963   1.039   0.883  0.0153 -0.3136 -0.5455
   37phy    C21  987   1.048   0.940   0.803 -0.2412 -0.2864  0.1519
   37phy    C20  988   1.042   0.974   0.653  0.5722 -0.2108 -0.1815
   37phy    C18  989   1.138   0.913   0.548 -0.0070 -0.1846 -0.6282
   37phy    O01  990   1.273   0.909   0.600 -0.6487  0.2444  0.1052
   37phy    H01  991   1.287   0.989   0.646 -1.4658  0.0768  0.6598
   37phy    C19  992   1.132   1.019   0.433  0.1555 -0.6780  0.0818
   37phy    C13  993   1.096   0.765   0.497  0.0603  0.2323  0.1425
   37phy     H3  994   1.107   0.702   0.588 -2.2132 -0.5478 -0.0535
   37phy    O33  995   0.958   0.742   0.474 -0.8043  0.1990  0.5276
   37phy    H1B  996   0.925   0.826   0.450  1.9042  0.9149 -1.1803
   37phy    C12  997   1.187   0.663   0.427 -0.2171 -0.3415  0.0259
   37phy    O11  998   1.179   0.636   0.293 -0.0853 -0.3398 -0.1134
   37phy    H1A  999   1.115   0.570   0.277  0.1247 -0.5967  0.1088
   38phy    C35 1000   0.827   1.091   1.739 -0.0525  0.2393 -0.1855
   38phy    C33 1001   0.964   1.162   1.757  1.0063  0.2224 -0.1848
   38phy    C34 1002   0.971   1.247   1.631 -0.0730 -0.4656 -0.0227
   38phy    C32 1003   0.952   1.256   1.873  0.3179  0.2276  0.3675
   38phy    C31 1004   1.073   1.249   1.961 -0.4682 -0.2071 -0.1925
   38phy    C30 1005   1.052   1.359   2.067  0.3708 -0.7176  0.0545
   38phy    C28 1006   1.172   1.410   2.162 -0.1353 -0.1334  0.4840
   38phy    C29 1007   1.285   1.488   2.086  0.1050 -0.0649  0.0192
   38phy    C27 1008   1.103   1.504   2.253  0.4449 -0.4409  0.0263
   38phy    C26 1009   1.149   1.481   2.401  0.4501 -0.9672  0.1549
   38phy    C25 1010   1.063   1.570   2.491 -0.3067  0.1520 -0.7040
   38phy    C23 1011   1.097   1.553   2.645 -0.0862 -0.4647  0.0701
   38phy    C24 1012   1.179   1.677   2.693  0.1014  0.1013  0.1899
   38phy    C22 1013   0.969   1.548   2.731 -0.0797 -0.4703  0.7006
   38phy    C21 1014   0.939   1.421   2.804  0.0169  0.0869 -0.5433
   38phy    C20 1015   0.839   1.448   2.919 -0.3442  0.3785 -0.3610
   38phy    C18 1016   0.807   1.353   3.036 -0.1556 -0.7589 -0.6179
   38phy    O01 1017   0.928   1.340   3.109 -0.0777  0.1387 -0.2577
   38phy    H01 1018   1.000   1.315   3.054 -0.3908 -1.5582  0.0439
   38phy    C19 1019   0.722   1.446   3.127 -0.7820 -0.5867 -0.8106
   38phy    C13 1020   0.744   1.214   2.999  0.1024 -0.0059 -0.2904
   38phy     H3 1021   0.804   1.170   2.915 -0.3893 -1.7495  0.2426
   38phy    O33 1022   0.610   1.216   2.939  0.4113 -0.5502 -0.0056
   38phy    H1B 1023   0.613   1.243   2.849  0.4228 -0.3711  0.0487
   38phy    C12 1024   0.746   1.102   3.111  0.3859  0.2576 -0.1147
   38phy    O11 1025   0.867   1.091   3.185 -0.7079  0.3692  0.4988
   38phy    H1A 1026   0.934   1.063   3.126 -0.2436  0.7502  0.8445
   39phy    C35 1027   0.742   2.522   1.418  0.0663 -0.0445  0.4067
   39phy    C33 1028   0.800   2.652   1.366 -0.1043 -0.6686 -0.1442
   39phy    C34 1029   0.739   2.656   1.225  0.0131 -0.3702  0.5800
   39phy    C32 1030   0.754   2.786   1.425 -0.1503  0.4985  0.2949
   39phy    C31 1031   0.806   2.815   1.568 -0.4518  0.1341  0.1146
   39phy    C30 1032   0.746   2.951   1.614 -0.1078  0.4216  0.3558
   39phy    C28 1033   0.783   3.007   1.756  0.1898 -0.1438 -0.0664
   39phy    C29 1034   0.902   3.102   1.746  0.0157 -0.5763  0.1489
   39phy    C27 1035   0.664   3.069   1.835  0.3161 -0.1421  0.2798
   39phy    C26 1036   0.662   3.028   1.980 -0.0461 -0.1978  0.6146
   39phy    C25 1037   0.575   3.119   2.060  0.2355  0.0473  0.0484
   39phy    C23 1038   0.577   3.100   2.216  0.8822 -0.1404  0.2934
   39phy    C24 1039   0.680   3.191   2.275  0.3187 -0.0241  0.0720
   39phy    C22 1040   0.431   3.141   2.247 -0.1775 -0.1084  0.3291
   39phy    C21 1041   0.381   3.095   2.385  0.6483  0.0320 -0.0379
   39phy    C20 1042   0.231   3.114   2.400  0.4960  0.0090 -0.0265
   39phy    C18 1043   0.158   3.129   2.542  0.3596 -0.1435  0.2097
   39phy    O01 1044   0.232   3.204   2.639 -0.2470  0.1226  0.1358
   39phy    H01 1045   0.181   3.202   2.718  0.3122 -0.6169  0.4836
   39phy    C19 1046   0.033   3.208   2.511 -0.6303 -0.2338 -0.1019
   39phy    C13 1047   0.121   2.989   2.615 -0.3359  0.4617  0.0122
   39phy     H3 1048   0.079   2.921   2.536 -3.0543  1.3754  0.5832
   39phy    O33 1049   0.005   2.986   2.708  0.1823 -0.2172  0.7036
   39phy    H1B 1050  -0.005   2.900   2.743 -1.3794 -0.5959 -0.5769
   39phy    C12 1051   0.238   2.911   2.681 -0.0154  0.4428  0.4419
   39phy    O11 1052   0.227   2.773   2.687  0.2781 -0.0646  0.2322
   39phy    H1A 1053   0.179   2.744   2.762  1.4613  0.6973  1.3263
   40phy    C35 1054   0.685   4.891   2.039 -0.6137  0.2638  0.3057
   40phy    C33 1055   0.745   4.760   1.982  0.5722  0.8102  0.3541
   40phy    C34 1056   0.647   4.641   1.998 -0.1683 -0.1844  0.0779
   40phy    C32 1057   0.774   4.767   1.831 -0.5532 -0.0885 -0.1607
   40phy    C31 1058   0.916   4.719   1.799 -0.0579  0.1524  0.3851
   40phy    C30 1059   0.963   4.772   1.663  0.6293 -0.0975  0.0793
   40phy    C28 1060   1.109   4.734   1.643  0.0439 -0.2963 -0.4681
   40phy    C29 1061   1.106   4.625   1.530  0.6531 -0.1351 -0.0182
   40phy    C27 1062   1.195   4.854   1.601  0.1804 -0.4880 -0.3647
   40phy    C26 1063   1.306   4.881   1.707  0.2226  0.3262 -1.0698
   40phy    C25 1064   1.389   5.005   1.674  0.1867 -0.6625 -0.0948
   40phy    C23 1065   1.525   5.012   1.748  0.3576 -0.1092  0.2537
   40phy    C24 1066   1.618   5.111   1.671  0.4575  0.1103 -0.2471
   40phy    C22 1067   1.512   5.053   1.899  0.3945 -0.2788  0.3135
   40phy    C21 1068   1.615   4.987   1.985 -1.1177 -0.0983  0.1999
   40phy    C20 1069   1.620   5.023   2.135  0.3684 -0.4058 -0.4585
   40phy    C18 1070   1.732   4.953   2.226  0.7184 -0.3609 -0.3851
   40phy    O01 1071   1.859   4.934   2.158 -0.5458 -0.9161  0.0389
   40phy    H01 1072   1.882   5.005   2.101  1.4403 -0.3375  1.4812
   40phy    C19 1073   1.767   5.058   2.339 -0.1335 -0.2120  0.3866
   40phy    C13 1074   1.699   4.812   2.301 -0.3635  0.6353 -0.5995
   40phy     H3 1075   1.618   4.832   2.376  1.0234  1.8367  0.6201
   40phy    O33 1076   1.799   4.765   2.388  0.3384 -0.2209  0.4109
   40phy    H1B 1077   1.883   4.784   2.351  0.7659 -4.1577 -1.1585
   40phy    C12 1078   1.655   4.693   2.205  0.1154  0.0349  0.1133
   40phy    O11 1079   1.615   4.572   2.263  0.1796  0.0110 -0.1176
   40phy    H1A 1080   1.666   4.565   2.341 -0.3519  1.0290  0.3461
   41phy    C35 1081   0.579   2.038   1.847  0.1822  0.0521  0.0677
   41phy    C33 1082   0.683   1.981   1.752 -0.0931  0.8992 -0.0800
   41phy    C34 1083   0.614   1.910   1.641 -0.4671  0.2781 -0.1022
   41phy    C32 1084   0.791   2.085   1.706 -0.4551  0.0777 -0.5006
   41phy    C31 1085   0.944   2.063   1.734 -0.2589  0.1751 -0.1460
   41phy    C30 1086   1.026   2.192   1.700  0.1681  0.2214 -0.0568
   41phy    C28 1087   1.179   2.175   1.718 -0.0442 -0.1237 -0.1558
   41phy    C29 1088   1.242   2.176   1.585 -0.0755  0.9765 -0.2672
   41phy    C27 1089   1.231   2.301   1.791 -0.7884 -0.1198  0.4442
   41phy    C26 1090   1.265   2.288   1.937 -0.0704  0.1173 -0.0478
   41phy    C25 1091   1.283   2.426   2.001 -0.2357  0.8822 -0.1158
   41phy    C23 1092   1.315   2.424   2.150 -0.0003 -0.6819 -0.6130
   41phy    C24 1093   1.425   2.530   2.170  0.0345 -0.3854  0.5364
   41phy    C22 1094   1.200   2.448   2.250  0.3766 -0.5742 -0.0599
   41phy    C21 1095   1.203   2.364   2.384 -0.4973  0.1616  0.2548
   41phy    C20 1096   1.084   2.389   2.470  0.4651 -0.3303  0.7132
   41phy    C18 1097   1.097   2.374   2.628 -0.0338  0.0148 -0.4984
   41phy    O01 1098   1.220   2.432   2.673 -0.0401  0.3595 -0.3506
   41phy    H01 1099   1.293   2.374   2.656 -1.6936 -1.3811 -2.0207
   41phy    C19 1100   0.984   2.472   2.669  0.0344 -0.7967 -0.1667
   41phy    C13 1101   1.100   2.229   2.696  0.3705 -0.2312  0.5156
   41phy     H3 1102   1.006   2.175   2.666  0.8802 -0.5870 -0.4907
   41phy    O33 1103   1.092   2.229   2.834 -0.4790  0.4910 -0.0213
   41phy    H1B 1104   1.161   2.285   2.864 -1.0038  0.6017  1.0013
   41phy    C12 1105   1.211   2.127   2.652 -0.2332  0.3065 -0.6111
   41phy    O11 1106   1.342   2.159   2.697 -0.0041  0.0677  0.4833
   41phy    H1A 1107   1.345   2.164   2.791  0.6179  1.5611  0.4135
   42phy    C35 1108   0.672   0.745   1.670  0.0918  0.5169  0.3376
   42phy    C33 1109   0.534   0.727   1.603  0.0802  0.2222  0.4122
   42phy    C34 1110   0.421   0.682   1.692 -0.4025  0.5597  0.3845
   42phy    C32 1111   0.509   0.847   1.514 -0.5086 -0.0977  0.0488
   42phy    C31 1112   0.452   0.811   1.376  0.4943  0.1572 -0.1202
   42phy    C30 1113   0.450   0.935   1.282  0.2325 -0.8885 -0.3804
   42phy    C28 1114   0.399   0.910   1.136  0.0628  0.0940  0.5597
   42phy    C29 1115   0.334   1.038   1.088 -0.0753 -0.4464  0.1970
   42phy    C27 1116   0.515   0.879   1.037 -0.0518  0.0936  0.0140
   42phy    C26 1117   0.506   0.769   0.937  0.4897  0.2428 -0.1549
   42phy    C25 1118   0.637   0.755   0.862 -0.5863  0.0243  0.7156
   42phy    C23 1119   0.632   0.674   0.736  0.3873 -0.5514  0.4409
   42phy    C24 1120   0.590   0.766   0.618  0.2855 -0.6391  0.0892
   42phy    C22 1121   0.764   0.598   0.725 -0.6492 -0.0241  0.0927
   42phy    C21 1122   0.752   0.456   0.661 -0.2669  0.1666 -0.0570
   42phy    C20 1123   0.890   0.392   0.668  0.1767  0.1659 -0.1006
   42phy    C18 1124   0.912   0.239   0.639  0.3283  0.0174 -0.0589
   42phy    O01 1125   0.812   0.160   0.713  0.2481 -0.2678  0.1308
   42phy    H01 1126   0.833   0.174   0.803  1.1766 -1.9092  0.1894
   42phy    C19 1127   1.047   0.194   0.696  0.0780  0.2831 -0.2502
   42phy    C13 1128   0.895   0.205   0.480  0.2882 -0.2742 -0.6073
   42phy     H3 1129   0.790   0.234   0.457 -0.2967 -0.1528  1.9195
   42phy    O33 1130   0.960   0.288   0.390 -0.2205 -0.1775 -0.2022
   42phy    H1B 1131   0.909   0.364   0.371 -1.4352 -0.6450  1.0014
   42phy    C12 1132   0.883   0.057   0.421  0.6143  0.5828 -0.6810
   42phy    O11 1133   0.804  -0.032   0.501 -0.0100 -0.5246  0.1778
   42phy    H1A 1134   0.812   0.002   0.588  0.3372  0.2367 -0.1464
   43phy    C35 1135   0.883   0.605   2.500  0.1421 -0.2670  0.0843
   43phy    C33 1136   0.760   0.584   2.412 -0.0061 -0.4638 -0.5241
   43phy    C34 1137   0.798   0.522   2.279 -0.1346  0.2833 -0.0810
   43phy    C32 1138   0.657   0.501   2.495  0.3444 -0.0255  0.0588
   43phy    C31 1139   0.509   0.526   2.443 -0.6777 -0.8157  0.1169
   43phy    C30 1140   0.430   0.412   2.510  0.0725  0.6161  0.2790
   43phy    C28 1141   0.288   0.397   2.460  0.2959  0.1915  0.1171
   43phy    C29 1142   0.267   0.305   2.342  0.5900 -0.7944 -0.1856
   43phy    C27 1143   0.200   0.357   2.577 -0.1471 -0.3873 -0.4729
   43phy    C26 1144   0.134   0.470   2.658 -0.1629 -0.0115  0.4810
   43phy    C25 1145   0.047   0.428   2.770  0.3281  0.6002  0.5131
   43phy    C23 1146  -0.012   0.535   2.861 -0.2133  0.7934  0.1414
   43phy    C24 1147  -0.165   0.534   2.861  0.0557 -0.0765 -0.2122
   43phy    C22 1148   0.047   0.521   3.004 -0.2214 -0.2149 -0.1836
   43phy    C21 1149   0.075   0.648   3.081 -0.0251  0.7143  0.1235
   43phy    C20 1150   0.136   0.623   3.222 -0.4357  0.5017  0.0284
   43phy    C18 1151   0.192   0.741   3.317  0.3190 -0.8038  0.3374
   43phy    O01 1152   0.085   0.833   3.326  0.2250  0.0450 -0.1839
   43phy    H01 1153   0.005   0.784   3.330  0.4913 -0.5156 -1.4463
   43phy    C19 1154   0.211   0.674   3.455  0.2003  0.0256  0.0400
   43phy    C13 1155   0.323   0.810   3.250  0.5177  0.0764 -0.3798
   43phy     H3 1156   0.303   0.829   3.141 -0.7077 -0.0368 -0.1882
   43phy    O33 1157   0.431   0.713   3.245  0.0036  0.0926  0.2136
   43phy    H1B 1158   0.418   0.636   3.192 -2.2758 -0.0394  0.8445
   43phy    C12 1159   0.369   0.947   3.308 -0.6506  0.5527 -0.2190
   43phy    O11 1160   0.323   1.065   3.251 -0.3306 -0.2780 -0.0791
   43phy    H1A 1161   0.245   1.077   3.303 -0.1736  1.2766 -0.1616
   44phy    C35 1162   2.084   2.007   1.580  0.0834  0.2158  0.0265
   44phy    C33 1163   1.989   1.894   1.599  0.2769  0.0470  0.6350
   44phy    C34 1164   1.996   1.857   1.746  0.3036  0.5059  0.5722
   44phy    C32 1165   1.842   1.925   1.546  0.6010  0.1951 -0.3891
   44phy    C31 1166   1.801   1.841   1.425  0.8253 -0.2841  0.0753
   44phy    C30 1167   1.659   1.869   1.378 -0.5657  0.3351  0.6954
   44phy    C28 1168   1.605   1.780   1.270 -0.0436  0.8826  0.4735
   44phy    C29 1169   1.525   1.663   1.323  0.2966 -0.0369  0.2074
   44phy    C27 1170   1.511   1.876   1.200  0.2481  0.7612 -0.1404
   44phy    C26 1171   1.502   1.850   1.051  0.3032 -0.7140  0.1788
   44phy    C25 1172   1.424   1.965   0.978  0.5890  0.1404 -0.1778
   44phy    C23 1173   1.348   1.933   0.852  0.2635 -0.1655  0.4362
   44phy    C24 1174   1.224   2.019   0.834 -0.3895  0.0227  0.5721
   44phy    C22 1175   1.441   1.932   0.723  0.3353 -0.4611 -0.1364
   44phy    C21 1176   1.478   1.795   0.676 -0.1713  0.0634  0.1679
   44phy    C20 1177   1.574   1.800   0.551 -0.1389 -0.2323 -0.7476
   44phy    C18 1178   1.615   1.660   0.484  0.0161 -0.3728  0.0839
   44phy    O01 1179   1.616   1.563   0.594 -0.3817 -1.1267 -0.0092
   44phy    H01 1180   1.530   1.537   0.620 -1.4807  1.4904 -0.6135
   44phy    C19 1181   1.768   1.681   0.441  0.0099 -0.2494 -0.5950
   44phy    C13 1182   1.517   1.610   0.367  0.2082 -0.1693  0.4848
   44phy     H3 1183   1.418   1.608   0.418 -0.8258  0.4292 -1.3897
   44phy    O33 1184   1.481   1.705   0.262 -0.0887 -0.4074 -0.0861
   44phy    H1B 1185   1.542   1.693   0.192 -1.2505 -0.2536 -1.1741
   44phy    C12 1186   1.490   1.460   0.326  0.2811 -0.0287 -0.4760
   44phy    O11 1187   1.576   1.414   0.222  0.6364  0.7798 -0.3955
   44phy    H1A 1188   1.532   1.432   0.141  0.5286 -0.3284 -0.6043
   45phy    C35 1189   1.784   2.640   1.560  0.3514  0.3085 -0.2865
   45phy    C33 1190   1.664   2.542   1.531  0.3927  0.2860  0.1656
   45phy    C34 1191   1.717   2.401   1.539 -0.2222 -0.1464  0.1416
   45phy    C32 1192   1.549   2.566   1.633 -0.2041 -0.1200  0.3009
   45phy    C31 1193   1.452   2.678   1.595  0.1719  0.6158 -0.8107
   45phy    C30 1194   1.347   2.711   1.703 -0.4188  0.1198 -0.4351
   45phy    C28 1195   1.281   2.852   1.692 -0.3881 -0.0970  0.4557
   45phy    C29 1196   1.179   2.873   1.577  0.0056  0.2567  0.1477
   45phy    C27 1197   1.221   2.876   1.834  0.2348  0.3915  0.7941
   45phy    C26 1198   1.237   3.011   1.907 -0.4481  0.4890 -0.0914
   45phy    C25 1199   1.179   2.995   2.053  0.2345  0.4178 -0.1277
   45phy    C23 1200   1.167   3.110   2.158 -0.3397  0.7699 -0.6109
   45phy    C24 1201   1.073   3.229   2.104  0.3321  0.5420 -0.1385
   45phy    C22 1202   1.110   3.050   2.286  0.2349  0.4291  0.0600
   45phy    C21 1203   1.197   3.007   2.406  0.0887  0.6711  0.0530
   45phy    C20 1204   1.119   2.973   2.534 -0.3630  0.0742 -0.4565
   45phy    C18 1205   1.205   2.913   2.661 -0.3073 -0.0943 -0.0063
   45phy    O01 1206   1.303   3.011   2.706 -0.0077  0.2398 -0.1873
   45phy    H01 1207   1.264   3.096   2.714 -2.7718 -1.0685  1.8786
   45phy    C19 1208   1.092   2.905   2.771 -0.1507  0.1536 -0.5599
   45phy    C13 1209   1.273   2.768   2.637 -0.2194  0.3102  0.0839
   45phy     H3 1210   1.209   2.712   2.564 -0.3651  1.2082 -0.4916
   45phy    O33 1211   1.269   2.681   2.748  0.0220  0.0337  0.5088
   45phy    H1B 1212   1.228   2.600   2.725  0.9096 -0.3576  0.2599
   45phy    C12 1213   1.423   2.757   2.575 -0.0674 -0.6399 -0.1781
   45phy    O11 1214   1.523   2.836   2.640 -0.3029  0.2437  0.7113
   45phy    H1A 1215   1.475   2.896   2.694 -1.1187 -0.0095  0.2961
   46phy    C35 1216   1.730   2.845   2.261  0.1183  0.9575  1.0667
   46phy    C33 1217   1.728   2.899   2.113 -0.5546  0.4530 -0.4758
   46phy    C34 1218   1.693   2.783   2.029 -0.6828 -0.6827 -0.6090
   46phy    C32 1219   1.617   3.004   2.089 -0.8292 -0.1122 -0.3927
   46phy    C31 1220   1.658   3.147   2.120 -0.0939 -0.1981  0.2291
   46phy    C30 1221   1.547   3.250   2.084 -0.1764 -0.1927  0.1233
   46phy    C28 1222   1.586   3.390   2.127 -0.3564  0.1554 -1.1410
   46phy    C29 1223   1.696   3.446   2.032  0.3472 -0.3494  0.0913
   46phy    C27 1224   1.478   3.493   2.150  0.7296 -0.0947 -0.4174
   46phy    C26 1225   1.487   3.613   2.243 -0.6552  0.2781 -0.4085
   46phy    C25 1226   1.364   3.703   2.246  0.0838  0.3058  0.1582
   46phy    C23 1227   1.372   3.841   2.321 -0.2193 -0.2069  0.3415
   46phy    C24 1228   1.255   3.933   2.280  0.1596 -0.2331  0.3783
   46phy    C22 1229   1.368   3.852   2.474 -0.1055  0.5470 -0.1098
   46phy    C21 1230   1.495   3.833   2.559 -0.3832 -0.2858 -0.0949
   46phy    C20 1231   1.458   3.869   2.702 -0.3885  0.3185 -0.2449
   46phy    C18 1232   1.548   3.847   2.823  0.5799  0.6223 -0.3004
   46phy    O01 1233   1.681   3.893   2.791 -0.0310  0.4087 -0.4466
   46phy    H01 1234   1.710   3.947   2.862  1.6409 -0.6309 -0.2686
   46phy    C19 1235   1.487   3.941   2.931  0.1121  0.0859  0.1404
   46phy    C13 1236   1.556   3.684   2.853 -0.4040  0.5680 -0.0228
   46phy     H3 1237   1.576   3.634   2.755 -0.4291  2.1550 -0.8770
   46phy    O33 1238   1.423   3.637   2.890  0.5326 -0.1221 -0.1726
   46phy    H1B 1239   1.367   3.627   2.815  1.3166 -1.1553 -0.6376
   46phy    C12 1240   1.663   3.629   2.950 -0.2144  0.2318  0.7398
   46phy    O11 1241   1.679   3.489   2.953 -0.2732 -0.4663  0.3604
   46phy    H1A 1242   1.599   3.442   2.966 -0.0483 -0.5064  1.7687
   47phy    C35 1243   3.988   2.520   1.370  0.0076  0.3280 -0.1707
   47phy    C33 1244   3.853   2.512   1.446  0.7470 -0.3009 -0.1728
   47phy    C34 1245   3.872   2.438   1.574 -0.4459 -0.4411 -0.3706
   47phy    C32 1246   3.787   2.649   1.465  0.1905  0.3643 -0.2289
   47phy    C31 1247   3.632   2.654   1.430  0.2618 -0.3366  0.2538
   47phy    C30 1248   3.570   2.793   1.437  0.1910  0.0346  0.1047
   47phy    C28 1249   3.431   2.815   1.375  0.3196  0.0992 -0.1960
   47phy    C29 1250   3.318   2.747   1.449  0.8462 -0.5155  0.2959
   47phy    C27 1251   3.398   2.967   1.368 -1.1157  0.6510 -0.0950
   47phy    C26 1252   3.389   3.022   1.225 -0.3387  0.2622 -0.3436
   47phy    C25 1253   3.357   3.172   1.219  0.4208  0.1824 -0.1302
   47phy    C23 1254   3.345   3.234   1.081  0.1362 -0.1097  0.5287
   47phy    C24 1255   3.195   3.255   1.037  0.2468 -0.6746  0.3611
   47phy    C22 1256   3.427   3.361   1.081 -0.1185 -0.1718 -0.1861
   47phy    C21 1257   3.543   3.371   0.978  0.2549 -0.4588 -0.5477
   47phy    C20 1258   3.604   3.510   0.980 -0.2845  0.1210  0.4700
   47phy    C18 1259   3.738   3.566   0.914 -0.1202  0.0124  0.3786
   47phy    O01 1260   3.849   3.482   0.950  0.0791  0.1659 -0.1501
   47phy    H01 1261   3.828   3.406   1.002  1.0824 -0.3033 -0.4179
   47phy    C19 1262   3.758   3.699   0.992 -0.2599  0.1855  0.1681
   47phy    C13 1263   3.733   3.573   0.752 -0.3133  0.1304  0.7118
   47phy     H3 1264   3.738   3.464   0.725 -0.4267  0.4641 -0.7314
   47phy    O33 1265   3.609   3.599   0.690  0.1600 -0.0633 -0.1437
   47phy    H1B 1266   3.570   3.517   0.667 -0.5007 -0.1697  1.2197
   47phy    C12 1267   3.847   3.598   0.648  0.2774 -0.3011  0.4545
   47phy    O11 1268   3.973   3.588   0.701  0.4301 -0.1133  0.1882
   47phy    H1A 1269   3.959   3.536   0.778 -2.8177 -0.0880 -0.2296
   48phy    C35 1270   2.644   2.299   2.296 -0.1464  0.6565  0.2275
   48phy    C33 1271   2.611   2.171   2.214  0.0090  0.8381 -0.2791
   48phy    C34 1272   2.739   2.092   2.199 -0.0121 -0.1835  0.3914
   48phy    C32 1273   2.493   2.088   2.274 -0.2423 -0.5812  0.1812
   48phy    C31 1274   2.348   2.129   2.235  0.1936  1.1258  0.7265
   48phy    C30 1275   2.238   2.056   2.313  0.3684  0.1368 -1.1235
   48phy    C28 1276   2.096   2.091   2.262 -0.6321 -0.2047  0.0062
   48phy    C29 1277   2.055   1.981   2.172 -0.3616  0.3685 -0.3688
   48phy    C27 1278   2.001   2.091   2.378  0.0290 -0.4987 -0.7321
   48phy    C26 1279   1.911   2.217   2.372  0.0882  0.6038  0.0809
   48phy    C25 1280   1.841   2.248   2.503  0.2644 -0.2231 -0.6225
   48phy    C23 1281   1.739   2.363   2.501  0.4209 -0.4465 -0.4309
   48phy    C24 1282   1.604   2.289   2.504  0.0023 -0.0743 -0.1706
   48phy    C22 1283   1.743   2.434   2.636 -0.1583 -0.4392 -0.0249
   48phy    C21 1284   1.793   2.580   2.632 -0.2094  0.8273 -0.3896
   48phy    C20 1285   1.811   2.660   2.763 -0.2637 -0.4160 -0.6852
   48phy    C18 1286   1.846   2.815   2.762 -0.6423  0.4153  0.3336
   48phy    O01 1287   1.761   2.876   2.662 -0.0758  0.1048  0.4127
   48phy    H01 1288   1.680   2.830   2.650  0.0028 -0.2761  1.2803
   48phy    C19 1289   1.793   2.867   2.899  0.5264 -0.2508 -0.0788
   48phy    C13 1290   2.001   2.845   2.719  0.3970  0.4894 -0.0293
   48phy     H3 1291   2.032   2.777   2.636 -0.9076 -0.7374  0.4503
   48phy    O33 1292   2.089   2.798   2.826  0.0998  0.4377  0.0228
   48phy    H1B 1293   2.177   2.778   2.798 -0.7356 -0.1256 -2.5184
   48phy    C12 1294   2.042   2.990   2.667  0.2651 -0.0854 -0.2931
   48phy    O11 1295   2.019   3.103   2.748  0.2577 -0.4533 -0.3002
   48phy    H1A 1296   2.062   3.087   2.830  2.0784 -0.2663 -1.1656
   49phy    C35 1297   1.612   2.071   2.066  0.6860 -0.2520 -0.3737
   49phy    C33 1298   1.699   2.055   1.941  0.0701 -0.0955  0.1840
   49phy    C34 1299   1.618   1.971   1.838  0.2535 -0.4424  0.1654
   49phy    C32 1300   1.754   2.187   1.889 -0.1862 -0.6057 -0.2415
   49phy    C31 1301   1.908   2.208   1.916  0.3924 -0.2538  0.6556
   49phy    C30 1302   1.960   2.341   1.860  0.0004 -0.2830  0.0673
   49phy    C28 1303   2.099   2.390   1.914 -0.4237  0.5713  0.1241
   49phy    C29 1304   2.181   2.434   1.799 -0.2501 -0.0553 -0.1424
   49phy    C27 1305   2.080   2.507   2.018 -0.0532  0.2286  0.4996
   49phy    C26 1306   2.148   2.470   2.152 -0.2397  0.4495  0.5308
   49phy    C25 1307   2.164   2.599   2.230  0.0968 -0.5508  0.0156
   49phy    C23 1308   2.250   2.601   2.360 -0.7220 -0.6834  0.1668
   49phy    C24 1309   2.341   2.724   2.365  0.0112  0.0016  0.6787
   49phy    C22 1310   2.174   2.578   2.492 -0.0571 -0.1891  0.0604
   49phy    C21 1311   2.247   2.480   2.585  0.9744  0.1971 -0.4278
   49phy    C20 1312   2.152   2.452   2.703 -0.4981 -0.0061  0.5165
   49phy    C18 1313   2.183   2.345   2.819 -0.7541 -0.3597 -0.0581
   49phy    O01 1314   2.288   2.396   2.905 -0.6534 -0.0576 -0.1319
   49phy    H01 1315   2.365   2.363   2.863  1.1582  2.6247  0.7821
   49phy    C19 1316   2.060   2.376   2.904 -0.2656 -0.2564  0.2802
   49phy    C13 1317   2.206   2.186   2.796 -0.4178  0.4459  0.3307
   49phy     H3 1318   2.125   2.141   2.734  1.0608 -0.8363 -0.7361
   49phy    O33 1319   2.193   2.106   2.909 -0.2446 -0.1462 -0.0162
   49phy    H1B 1320   2.269   2.114   2.964 -0.4346 -2.4014  0.6354
   49phy    C12 1321   2.342   2.152   2.716 -0.2788 -0.2169 -0.3780
   49phy    O11 1322   2.461   2.213   2.764  0.2292 -0.4839 -0.0647
   49phy    H1A 1323   2.514   2.148   2.805  1.2491 -0.7229 -1.7011
   50phy    C35 1324   0.811   2.726   0.447 -0.1103 -0.1152 -0.0870
   50phy    C33 1325   0.678   2.690   0.494 -0.6046  0.2844  0.6036
   50phy    C34 1326   0.635   2.794   0.590  0.6210 -0.0577  0.1146
   50phy    C32 1327   0.572   2.670   0.381 -0.5577 -0.2454 -0.3083
   50phy    C31 1328   0.502   2.536   0.403 -0.1565  0.1189  0.0647
   50phy    C30 1329   0.395   2.506   0.295 -0.5802 -0.4466 -0.8473
   50phy    C28 1330   0.333   2.362   0.287 -0.3773 -0.0821  0.1232
   50phy    C29 1331   0.187   2.367   0.255 -0.3317  0.2709  0.2258
   50phy    C27 1332   0.421   2.281   0.193 -0.7790  0.0878  0.4682
   50phy    C26 1333   0.462   2.143   0.252  0.0678  0.4218  0.0009
   50phy    C25 1334   0.553   2.073   0.163  0.3297  0.0088  0.0306
   50phy    C23 1335   0.594   1.927   0.199 -0.1639 -0.5631  0.0071
   50phy    C24 1336   0.495   1.818   0.174 -0.0822  1.0441  0.1736
   50phy    C22 1337   0.722   1.895   0.117 -0.3970 -0.0675  0.6341
   50phy    C21 1338   0.847   1.842   0.190 -0.2470  0.0004 -0.1073
   50phy    C20 1339   0.964   1.807   0.106  0.3417 -0.7083  0.2307
   50phy    C18 1340   1.094   1.890   0.107 -0.0200 -0.1819 -0.3632
   50phy    O01 1341   1.056   2.034   0.103  0.0213 -0.1065 -0.4178
   50phy    H01 1342   1.001   2.056   0.031  0.8723  2.3227 -0.4091
   50phy    C19 1343   1.161   1.846  -0.029  0.2174 -0.0504 -0.4128
   50phy    C13 1344   1.185   1.864   0.238  0.4967  1.0727  0.1012
   50phy     H3 1345   1.117   1.889   0.324 -0.2490 -1.1659  0.2188
   50phy    O33 1346   1.204   1.725   0.277 -0.6915  0.1997 -0.0536
   50phy    H1B 1347   1.296   1.709   0.266 -0.8660 -2.2647  1.2787
   50phy    C12 1348   1.275   1.975   0.303 -0.6700  0.2169  0.2129
   50phy    O11 1349   1.262   2.099   0.246  0.1579 -0.2911  0.1904
   50phy    H1A 1350   1.181   2.102   0.198  0.4041 -0.4346 -0.2424
   51phy    C35 1351   0.890   2.072   1.332  0.3438 -0.2167 -0.3108
   51phy    C33 1352   0.841   2.137   1.205  1.0354 -0.1667  0.0590
   51phy    C34 1353   0.691   2.176   1.215 -0.2199 -0.0115  0.2574
   51phy    C32 1354   0.928   2.258   1.171 -0.3442 -0.0271 -0.3459
   51phy    C31 1355   0.937   2.280   1.020  0.4552 -0.6385 -0.4003
   51phy    C30 1356   1.014   2.405   0.990 -0.1821 -0.0200 -0.6308
   51phy    C28 1357   1.031   2.427   0.844  0.6083 -0.1175  0.4686
   51phy    C29 1358   0.933   2.536   0.784 -0.2144 -0.5759 -0.0563
   51phy    C27 1359   1.179   2.455   0.818 -0.5169 -0.0876 -0.1239
   51phy    C26 1360   1.232   2.410   0.680 -0.0574 -0.5913 -0.3172
   51phy    C25 1361   1.380   2.438   0.661  0.3180 -0.7219 -0.0089
   51phy    C23 1362   1.411   2.477   0.514  0.0994  0.3281  0.0221
   51phy    C24 1363   1.416   2.633   0.499 -0.1041  0.0769  0.5463
   51phy    C22 1364   1.543   2.414   0.465 -0.8050 -0.3197  0.8335
   51phy    C21 1365   1.517   2.347   0.326  0.1215 -0.5313 -0.1382
   51phy    C20 1366   1.599   2.224   0.309 -0.1129 -0.2738  0.2479
   51phy    C18 1367   1.603   2.160   0.167 -0.7668 -0.3306  0.0955
   51phy    O01 1368   1.469   2.145   0.119  0.2311 -0.0481 -0.4706
   51phy    H01 1369   1.411   2.124   0.190  2.0101  1.0017  1.4176
   51phy    C19 1370   1.660   2.020   0.195  0.2517  0.5037  0.1547
   51phy    C13 1371   1.686   2.237   0.051  0.0802 -0.0465 -0.1549
   51phy     H3 1372   1.655   2.344   0.057 -0.8109 -0.3565  1.7210
   51phy    O33 1373   1.827   2.249   0.074  0.0367 -0.2664  0.1058
   51phy    H1B 1374   1.876   2.198   0.012  1.1410  1.1700 -0.2686
   51phy    C12 1375   1.656   2.244  -0.105 -0.3315  0.1958 -0.6913
   51phy    O11 1376   1.745   2.160  -0.175  0.0669  0.1587 -0.2972
   51phy    H1A 1377   1.690   2.125  -0.242  1.1397  0.7137 -1.5110
   52phy    C35 1378   2.391   1.223   1.574  0.5684 -0.5127 -0.7861
   52phy    C33 1379   2.408   1.090   1.507 -0.2401  0.1042  0.2997
   52phy    C34 1380   2.549   1.041   1.525  0.0450 -0.4360  0.1730
   52phy    C32 1381   2.310   0.984   1.555  0.0371 -0.5853  0.0023
   52phy    C31 1382   2.242   0.923   1.433 -0.2259 -0.4701 -0.2797
   52phy    C30 1383   2.120   0.832   1.465 -0.3987  0.1808 -0.6165
   52phy    C28 1384   2.036   0.767   1.357 -0.5258 -0.5492  0.7812
   52phy    C29 1385   2.018   0.618   1.381  0.8901 -0.6776  0.0748
   52phy    C27 1386   1.907   0.841   1.321 -0.0228 -0.2174  0.5245
   52phy    C26 1387   1.882   0.859   1.171  0.2322 -0.1078  0.3523
   52phy    C25 1388   1.740   0.912   1.139 -0.4249  0.3163 -0.4120
   52phy    C23 1389   1.713   0.947   0.992  0.6238  0.0342 -0.4052
   52phy    C24 1390   1.565   0.918   0.979  0.1910  0.2676  0.6407
   52phy    C22 1391   1.756   1.094   0.960  0.4726 -0.4033  0.4434
   52phy    C21 1392   1.795   1.118   0.815  0.5938  0.6296 -0.3452
   52phy    C20 1393   1.838   1.260   0.784 -0.2592  0.0937  0.4278
   52phy    C18 1394   1.912   1.283   0.649 -0.6177  0.7165 -0.0521
   52phy    O01 1395   2.027   1.195   0.639 -0.3111  0.0756 -1.1297
   52phy    H01 1396   2.057   1.169   0.724 -0.4794 -1.7196 -1.5837
   52phy    C19 1397   1.970   1.428   0.670 -0.0756 -0.6255  0.7334
   52phy    C13 1398   1.820   1.269   0.515 -0.2296  0.8160 -0.4113
   52phy     H3 1399   1.809   1.160   0.492 -0.9746  1.2679 -2.3640
   52phy    O33 1400   1.682   1.295   0.533 -0.6942 -0.3272 -0.4240
   52phy    H1B 1401   1.664   1.387   0.542  1.3403 -0.0307  1.4590
   52phy    C12 1402   1.869   1.284   0.369  0.2230 -0.0553 -0.3362
   52phy    O11 1403   1.848   1.411   0.307 -0.4799  0.4340  0.2820
   52phy    H1A 1404   1.758   1.398   0.284 -0.1916 -0.2618 -0.5218
   53phy    C35 1405   1.455   3.267   1.106  0.1482  0.6532 -0.0104
   53phy    C33 1406   1.588   3.343   1.088 -0.0935 -0.1854  0.7497
   53phy    C34 1407   1.632   3.419   1.210 -0.2294  0.0721 -0.1210
   53phy    C32 1408   1.702   3.246   1.040  0.2426 -0.1585 -0.0528
   53phy    C31 1409   1.751   3.288   0.891 -0.2832  0.6437 -0.3001
   53phy    C30 1410   1.841   3.182   0.828  0.5256 -0.2292 -0.7539
   53phy    C28 1411   1.892   3.222   0.690 -0.6751 -0.4130 -0.0829
   53phy    C29 1412   2.046   3.195   0.664 -0.0409  0.6076 -0.1021
   53phy    C27 1413   1.808   3.173   0.574  0.0033 -0.0235  0.4865
   53phy    C26 1414   1.794   3.266   0.453  0.3461 -0.4448 -0.2405
   53phy    C25 1415   1.720   3.213   0.336 -0.4483 -0.0144 -0.3235
   53phy    C23 1416   1.694   3.317   0.227  0.5481  0.7091  0.2104
   53phy    C24 1417   1.743   3.255   0.096 -0.3064 -0.2621  0.5566
   53phy    C22 1418   1.539   3.341   0.209  0.0430  0.3027 -0.2659
   53phy    C21 1419   1.500   3.495   0.223  0.2464  0.1304  0.0381
   53phy    C20 1420   1.340   3.510   0.206 -0.6969 -0.8000  0.2464
   53phy    C18 1421   1.267   3.646   0.249  0.9254  0.1417 -0.2538
   53phy    O01 1422   1.307   3.684   0.385 -0.1873  0.0886  0.1980
   53phy    H01 1423   1.315   3.603   0.433  0.2985 -0.3994 -0.6908
   53phy    C19 1424   1.122   3.598   0.265  0.0047  0.4118  0.6614
   53phy    C13 1425   1.275   3.768   0.144 -0.3116 -0.1170 -0.1057
   53phy     H3 1426   1.385   3.787   0.130 -0.1952 -0.2711  0.5608
   53phy    O33 1427   1.240   3.741   0.006  0.2416  0.0844  0.3017
   53phy    H1B 1428   1.310   3.706  -0.046 -1.0088  0.6639 -1.8975
   53phy    C12 1429   1.255   3.914   0.184 -0.0969  0.7050 -0.0957
   53phy    O11 1430   1.291   3.956   0.318  0.0058  0.3389 -0.1987
   53phy    H1A 1431   1.280   3.885   0.379  0.9840  1.0853  0.9123
   54phy    C35 1432   2.896   3.049   1.393 -0.0466  0.4568  0.7867
   54phy    C33 1433   2.932   2.960   1.510  0.2960  0.1462  0.3761
   54phy    C34 1434   2.976   3.051   1.623  0.2510 -0.7364  0.1722
   54phy    C32 1435   2.815   2.875   1.565 -0.3626 -0.2159  0.1581
   54phy    C31 1436   2.768   2.758   1.478 -0.2293 -0.1312 -0.5882
   54phy    C30 1437   2.640   2.709   1.542  0.3924  0.0164  0.4768
   54phy    C28 1438   2.556   2.598   1.472 -0.6553  0.6730 -0.6090
   54phy    C29 1439   2.472   2.524   1.574 -0.0126  0.3711  0.2605
   54phy    C27 1440   2.466   2.653   1.361 -0.8149 -0.1872  0.2900
   54phy    C26 1441   2.489   2.591   1.222  0.0166 -0.2700 -0.3437
   54phy    C25 1442   2.415   2.670   1.115 -0.2334  0.1740  0.3171
   54phy    C23 1443   2.418   2.622   0.967 -0.7812 -0.0416 -0.0056
   54phy    C24 1444   2.319   2.509   0.921  0.0548  0.0849  0.2350
   54phy    C22 1445   2.394   2.744   0.875 -0.2533  0.1030 -0.6067
   54phy    C21 1446   2.480   2.767   0.752  0.0243  0.0263 -0.5531
   54phy    C20 1447   2.418   2.871   0.669 -0.6060 -0.2577  0.0617
   54phy    C18 1448   2.474   2.899   0.524 -0.2458  0.2240 -0.3117
   54phy    O01 1449   2.617   2.932   0.531  0.4000 -0.2958 -0.3041
   54phy    H01 1450   2.625   3.014   0.577 -0.5151  0.3153 -1.2004
   54phy    C19 1451   2.401   3.023   0.488  0.4044  0.1547  0.5943
   54phy    C13 1452   2.461   2.772   0.423 -0.3424  0.0567  0.6278
   54phy     H3 1453   2.532   2.695   0.463 -0.1527 -1.0405 -1.6741
   54phy    O33 1454   2.348   2.686   0.432  0.2806 -0.2553 -0.2034
   54phy    H1B 1455   2.276   2.720   0.383  1.2753  0.4228 -1.2506
   54phy    C12 1456   2.540   2.773   0.283 -0.1046  0.8114  0.1051
   54phy    O11 1457   2.489   2.849   0.181  0.1999 -0.1734 -0.8801
   54phy    H1A 1458   2.449   2.785   0.124  0.5024 -0.1219 -1.1529
   55phy    C35 1459   0.015   4.431   1.093 -0.0386  0.6476 -0.2703
   55phy    C33 1460   0.101   4.508   1.197 -0.2028 -0.1586  0.2490
   55phy    C34 1461   0.221   4.417   1.223 -0.0324  0.2283 -0.6878
   55phy    C32 1462   0.168   4.637   1.138 -0.1754 -0.6403 -0.9641
   55phy    C31 1463   0.083   4.772   1.168 -0.2030  0.0140  0.2302
   55phy    C30 1464   0.159   4.896   1.118  0.6272 -0.4824 -0.2715
   55phy    C28 1465   0.070   5.019   1.136  0.3672 -0.4090 -0.2520
   55phy    C29 1466   0.121   5.092   1.262 -0.1434  0.8189 -0.4663
   55phy    C27 1467   0.084   5.120   1.017  0.6821 -0.0922  0.2582
   55phy    C26 1468  -0.025   5.114   0.902  0.2051 -0.1458  0.5148
   55phy    C25 1469   0.007   5.213   0.792  0.7290 -0.0403  0.1153
   55phy    C23 1470  -0.115   5.233   0.694 -0.2919  0.6754 -0.3385
   55phy    C24 1471  -0.198   5.343   0.750  0.5122  0.5419 -0.6648
   55phy    C22 1472  -0.086   5.269   0.544  0.0053  0.4701  0.1505
   55phy    C21 1473  -0.040   5.164   0.445 -0.0868  0.8108  0.1129
   55phy    C20 1474  -0.062   5.220   0.304 -0.0182 -0.0107  0.4626
   55phy    C18 1475  -0.012   5.141   0.176 -0.5263 -0.0539  0.3512
   55phy    O01 1476   0.118   5.081   0.202 -0.6594 -0.2427  0.1086
   55phy    H01 1477   0.130   5.076   0.295  2.7832 -0.2641 -0.2104
   55phy    C19 1478   0.017   5.250   0.071  0.6901 -0.3392 -0.2630
   55phy    C13 1479  -0.114   5.018   0.138 -0.4899  0.1963 -0.0939
   55phy     H3 1480  -0.111   4.949   0.226  0.4168  0.1616 -0.1409
   55phy    O33 1481  -0.255   5.046   0.143  0.7004 -0.4645 -0.0105
   55phy    H1B 1482  -0.275   5.083   0.059 -0.5125  1.7906  1.1509
   55phy    C12 1483  -0.081   4.889   0.047 -0.0293 -0.0552  0.4966
   55phy    O11 1484  -0.072   4.921  -0.090  0.4948 -0.0787 -0.1932
   55phy    H1A 1485  -0.157   4.931  -0.128  1.0385  2.4954 -0.8836
   56phy    C35 1486   2.538   2.235   1.829 -0.0553 -0.1731 -0.7836
   56phy    C33 1487   2.686   2.217   1.784 -0.0595 -0.5582  0.1881
   56phy    C34 1488   2.693   2.091   1.695  0.1352 -0.2299  0.2105
   56phy    C32 1489   2.741   2.352   1.745  0.0083 -0.2754 -0.4215
   56phy    C31 1490   2.861   2.399   1.830  0.3694 -0.1363  0.3208
   56phy    C30 1491   2.918   2.539   1.790 -0.0818 -0.1551  0.0507
   56phy    C28 1492   3.060   2.581   1.835  0.3423  0.5689  0.3857
   56phy    C29 1493   3.153   2.610   1.723 -0.2077  0.5710  0.6340
   56phy    C27 1494   3.039   2.716   1.905 -0.3353 -0.0378 -0.0588
   56phy    C26 1495   3.116   2.727   2.044 -0.1393 -0.0189 -0.0609
   56phy    C25 1496   3.099   2.865   2.115 -0.0596  0.2145 -0.4798
   56phy    C23 1497   3.160   2.870   2.257  0.2300  0.5054 -0.7431
   56phy    C24 1498   3.311   2.901   2.246  0.9237 -0.3511 -0.4738
   56phy    C22 1499   3.094   2.994   2.326  0.3504  0.6646 -0.0862
   56phy    C21 1500   2.973   2.980   2.420 -0.5926 -0.3778  0.3116
   56phy    C20 1501   2.916   3.119   2.457 -0.6422  0.4964  0.1646
   56phy    C18 1502   2.794   3.142   2.547  0.7838 -0.0889  0.2949
   56phy    O01 1503   2.818   3.067   2.672 -0.3321 -0.0538 -0.7267
   56phy    H01 1504   2.902   3.084   2.710 -0.9515 -0.0353  0.6831
   56phy    C19 1505   2.813   3.293   2.584  0.5495  0.6450 -0.0320
   56phy    C13 1506   2.659   3.091   2.458 -0.5033 -0.1748 -0.5568
   56phy     H3 1507   2.682   2.990   2.415 -0.8753 -0.7950  0.6773
   56phy    O33 1508   2.636   3.169   2.341 -0.1769 -0.4167  0.0679
   56phy    H1B 1509   2.597   3.252   2.360 -1.7441 -1.3981  1.4154
   56phy    C12 1510   2.534   3.059   2.541  0.4372 -0.2584  0.1284
   56phy    O11 1511   2.539   2.953   2.629 -0.0670 -0.1207 -0.7122
   56phy    H1A 1512   2.625   2.953   2.666  0.3904 -4.0363 -1.3299
   57phy    C35 1513   0.398   3.168   0.722  0.6443 -0.1439 -0.0277
   57phy    C33 1514   0.337   3.287   0.668 -0.0715 -0.2707  0.1162
   57phy    C34 1515   0.196   3.251   0.638 -0.0489  0.1568  0.1606
   57phy    C32 1516   0.373   3.400   0.770 -0.6767  0.0171  0.5243
   57phy    C31 1517   0.343   3.543   0.720  0.0278 -0.7343  0.5208
   57phy    C30 1518   0.401   3.649   0.817  0.0230 -0.1754  0.6628
   57phy    C28 1519   0.394   3.790   0.761 -0.9445  0.0495 -0.7866
   57phy    C29 1520   0.351   3.893   0.869  0.5832  0.7749 -0.0555
   57phy    C27 1521   0.526   3.837   0.701  0.3493  0.5245  0.2796
   57phy    C26 1522   0.511   3.883   0.555  0.7131  0.0331 -0.3025
   57phy    C25 1523   0.646   3.904   0.480  0.0410  0.5085  0.6063
   57phy    C23 1524   0.647   3.905   0.323  0.1281  0.2500  0.1108
   57phy    C24 1525   0.770   3.982   0.281  0.7753  0.5645 -0.0373
   57phy    C22 1526   0.653   3.758   0.280  0.6550 -0.1001 -0.1758
   57phy    C21 1527   0.596   3.728   0.142  0.4500 -0.1716 -0.1101
   57phy    C20 1528   0.598   3.576   0.102  0.6328  0.0100 -0.3446
   57phy    C18 1529   0.546   3.531  -0.041  0.3494  0.3915  0.6037
   57phy    O01 1530   0.418   3.593  -0.056 -0.0902  0.5732 -0.6726
   57phy    H01 1531   0.424   3.686  -0.072 -2.1406  1.5332  3.0219
   57phy    C19 1532   0.521   3.377  -0.037 -0.0573  0.2747  0.3509
   57phy    C13 1533   0.637   3.577  -0.165  0.3159 -0.4809  0.3281
   57phy     H3 1534   0.641   3.688  -0.155 -1.8125 -0.0322 -2.4964
   57phy    O33 1535   0.776   3.546  -0.161 -0.1189  0.5128 -0.0681
   57phy    H1B 1536   0.814   3.575  -0.080 -0.1918  0.6281 -0.0733
   57phy    C12 1537   0.595   3.593  -0.322 -0.5360  0.1014 -0.2439
   57phy    O11 1538   0.461   3.628  -0.345 -0.1708  0.1463  0.5485
   57phy    H1A 1539   0.420   3.583  -0.416 -0.4272 -0.3404  1.0040
   58phy    C35 1540   0.958   2.627   1.923 -0.2425 -0.1552  0.4300
   58phy    C33 1541   0.834   2.557   1.978  0.2634  0.0790  0.4830
   58phy    C34 1542   0.825   2.422   1.908 -0.4130  0.2913  0.0385
   58phy    C32 1543   0.845   2.540   2.135 -0.4702 -0.3559 -0.0228
   58phy    C31 1544   0.741   2.623   2.208 -0.0253 -0.1418 -0.7571
   58phy    C30 1545   0.764   2.634   2.359  0.4371  0.2912  0.5779
   58phy    C28 1546   0.643   2.691   2.438 -0.0528  0.4193 -0.1601
   58phy    C29 1547   0.556   2.573   2.474  0.5460  0.4280 -0.2579
   58phy    C27 1548   0.684   2.751   2.573  0.1547  0.2297  0.2057
   58phy    C26 1549   0.704   2.903   2.571 -0.1660  0.1644 -0.2747
   58phy    C25 1550   0.663   2.962   2.706  0.3134 -0.1432  0.0732
   58phy    C23 1551   0.669   3.113   2.707 -0.2320 -0.7297  0.1572
   58phy    C24 1552   0.539   3.177   2.748  0.4397  0.0008 -0.2244
   58phy    C22 1553   0.778   3.154   2.809 -0.0475 -0.1568  0.4573
   58phy    C21 1554   0.862   3.272   2.759 -0.1610  0.0317 -0.3482
   58phy    C20 1555   0.969   3.313   2.859  0.3560  0.0946  1.0438
   58phy    C18 1556   1.069   3.423   2.811  0.9834  0.1171 -0.2712
   58phy    O01 1557   0.990   3.537   2.777 -0.4413 -0.2849 -0.4858
   58phy    H01 1558   0.910   3.537   2.827 -0.3091 -0.6257 -0.2725
   58phy    C19 1559   1.155   3.455   2.942  0.2724 -0.2763 -0.1423
   58phy    C13 1560   1.159   3.369   2.688 -0.5129 -0.0704  0.7174
   58phy     H3 1561   1.094   3.319   2.612  0.5850  0.9310 -0.9493
   58phy    O33 1562   1.250   3.256   2.717  0.1388  0.0979 -0.0839
   58phy    H1B 1563   1.304   3.285   2.788  0.9879 -1.1060 -0.2086
   58phy    C12 1564   1.237   3.473   2.594 -0.1340 -0.1613 -0.1807
   58phy    O11 1565   1.353   3.524   2.659  0.2484  0.4138  0.1748
   58phy    H1A 1566   1.425   3.473   2.628  0.4310  0.2784  0.8204
   59phy    C35 1567   0.653   3.173   0.271  0.0773  0.0207 -0.0677
   59phy    C33 1568   0.550   3.064   0.241 -0.2223 -0.2808 -0.0049
   59phy    C34 1569   0.412   3.115   0.278 -0.3745 -0.4113  0.2435
   59phy    C32 1570   0.570   3.005   0.098 -0.0970  0.3419  0.1157
   59phy    C31 1571   0.547   2.857   0.086  0.4294  0.0766  0.1443
   59phy    C30 1572   0.572   2.807  -0.057  0.4562  0.4432 -0.0521
   59phy    C28 1573   0.563   2.650  -0.067 -0.1126 -0.3794 -0.1470
   59phy    C29 1574   0.491   2.621  -0.199  0.8776 -0.1516 -0.4744
   59phy    C27 1575   0.699   2.577  -0.071 -0.1146 -0.9636 -0.1802
   59phy    C26 1576   0.769   2.555   0.063  0.3410 -0.3179  0.3989
   59phy    C25 1577   0.879   2.452   0.045 -1.0098  1.3625  0.5716
   59phy    C23 1578   0.965   2.428   0.173 -0.1043 -0.1920 -0.0296
   59phy    C24 1579   0.925   2.298   0.235  0.7085  0.1676 -0.4256
   59phy    C22 1580   1.114   2.408   0.129 -0.3115  0.0551  0.5595
   59phy    C21 1581   1.192   2.546   0.105  0.1800  0.0369  0.4661
   59phy    C20 1582   1.325   2.539   0.022  0.3346  0.0921 -0.1914
   59phy    C18 1583   1.395   2.674  -0.025  0.9229 -0.2807 -0.9302
   59phy    O01 1584   1.302   2.754  -0.097  0.1607  0.2599  0.3009
   59phy    H01 1585   1.291   2.735  -0.188 -0.0313  0.2705  0.3212
   59phy    C19 1586   1.503   2.622  -0.119  0.4080  0.8431  0.4263
   59phy    C13 1587   1.464   2.771   0.091 -0.1635  0.1867 -0.0043
   59phy     H3 1588   1.376   2.800   0.154 -0.5757 -1.7721  0.4022
   59phy    O33 1589   1.546   2.712   0.201  0.7363  0.2084  0.0871
   59phy    H1B 1590   1.498   2.683   0.276  1.6900  1.5214  1.2469
   59phy    C12 1591   1.499   2.929   0.073 -0.0183 -0.5047  0.4927
   59phy    O11 1592   1.463   2.983  -0.056  0.3717 -0.3483  0.2208
   59phy    H1A 1593   1.382   2.941  -0.077  0.5440 -1.2789  1.3188
   60phy    C35 1594   0.381   0.333   1.417  0.7004  0.2158  0.0775
   60phy    C33 1595   0.251   0.361   1.346  0.2531  0.0872  0.5092
   60phy    C34 1596   0.144   0.428   1.428 -0.0473 -0.1681  0.2090
   60phy    C32 1597   0.289   0.454   1.225  0.2775  0.1288 -0.0475
   60phy    C31 1598   0.222   0.424   1.093 -0.4180 -0.2552 -0.5371
   60phy    C30 1599   0.262   0.500   0.965  0.0693 -0.0202 -0.1147
   60phy    C28 1600   0.176   0.453   0.845  0.3972 -0.0601 -0.0093
   60phy    C29 1601   0.068   0.559   0.813 -0.1172  0.0912  0.6184
   60phy    C27 1602   0.271   0.444   0.721  0.0620  0.3897 -0.8551
   60phy    C26 1603   0.238   0.335   0.618 -0.1878  0.7198  0.7052
   60phy    C25 1604   0.355   0.320   0.521  0.3293 -0.3453  0.7323
   60phy    C23 1605   0.345   0.213   0.412 -0.3340 -0.0902  0.4066
   60phy    C24 1606   0.355   0.272   0.270  0.0040 -0.1881  0.0232
   60phy    C22 1607   0.451   0.099   0.436  0.2667  0.2298  0.2083
   60phy    C21 1608   0.419  -0.042   0.389  0.1269  0.4546  0.4419
   60phy    C20 1609   0.523  -0.143   0.445 -0.1746 -0.8597  0.6234
   60phy    C18 1610   0.546  -0.282   0.390 -0.0840 -0.1612 -0.2646
   60phy    O01 1611   0.424  -0.334   0.332 -0.1002 -0.1241 -0.0857
   60phy    H01 1612   0.427  -0.427   0.341 -3.6475 -0.5213 -1.3627
   60phy    C19 1613   0.569  -0.358   0.522  0.3673 -0.2513  0.3380
   60phy    C13 1614   0.673  -0.295   0.286  0.4299 -0.1525  0.4800
   60phy     H3 1615   0.638  -0.239   0.196  2.0158 -0.1356 -0.1759
   60phy    O33 1616   0.793  -0.219   0.302  0.3026  0.3144  0.2379
   60phy    H1B 1617   0.780  -0.161   0.374 -2.4367  2.3118 -1.6587
   60phy    C12 1618   0.700  -0.406   0.182  0.0999  0.0551  0.2891
   60phy    O11 1619   0.587  -0.485   0.154  0.4238  0.0934 -0.4669
   60phy    H1A 1620   0.538  -0.441   0.087 -0.0014 -0.2870 -0.4093
   61phy    C35 1621   1.277   3.489   1.408  0.3564 -0.2549  0.4333
   61phy    C33 1622   1.241   3.407   1.538  0.6356  0.8030 -0.0403
   61phy    C34 1623   1.091   3.390   1.544  0.1436  0.2833 -0.4077
   61phy    C32 1624   1.310   3.265   1.538 -0.4919  0.1317  0.0033
   61phy    C31 1625   1.446   3.273   1.609 -0.0103  0.9660 -0.4298
   61phy    C30 1626   1.546   3.165   1.573 -0.5172 -0.2415 -0.2273
   61phy    C28 1627   1.679   3.155   1.646  0.4983 -0.2334  0.3432
   61phy    C29 1628   1.716   3.011   1.638 -0.6493  0.0884  0.0474
   61phy    C27 1629   1.798   3.246   1.612 -0.5825  0.4796 -0.6139
   61phy    C26 1630   1.862   3.316   1.736 -0.3669 -0.3099  0.0251
   61phy    C25 1631   1.969   3.416   1.696 -0.0123 -0.1120 -0.7225
   61phy    C23 1632   2.082   3.431   1.801 -0.2739  0.3859 -0.0636
   61phy    C24 1633   2.210   3.369   1.745  0.1221 -0.2572 -0.6603
   61phy    C22 1634   2.114   3.578   1.838  0.0922 -0.5635  0.1707
   61phy    C21 1635   2.066   3.638   1.972  0.5896  0.8171  0.4603
   61phy    C20 1636   2.111   3.785   1.974 -0.1060  0.0044 -0.3935
   61phy    C18 1637   2.101   3.889   2.096 -0.2362 -0.0295 -0.1638
   61phy    O01 1638   2.193   3.838   2.193 -0.1564 -0.4548 -0.3938
   61phy    H01 1639   2.211   3.898   2.262  2.1778  0.2174 -1.4762
   61phy    C19 1640   2.166   4.008   2.033 -0.3218 -0.0515  0.2970
   61phy    C13 1641   1.961   3.926   2.166  0.0086 -0.4918  0.1185
   61phy     H3 1642   1.884   3.958   2.092  1.0080  2.1581  0.1126
   61phy    O33 1643   1.964   4.037   2.258 -0.0441  0.0737 -0.1820
   61phy    H1B 1644   2.008   4.005   2.334  0.0865 -1.3544 -0.8216
   61phy    C12 1645   1.883   3.814   2.240 -0.6905  0.1189  0.0190
   61phy    O11 1646   1.920   3.768   2.366 -0.6133 -0.4956  0.2923
   61phy    H1A 1647   1.862   3.818   2.420 -1.3154  1.8885 -2.4188
   62phy    C35 1648   1.082   3.098   0.033  0.2064 -0.2935  0.1918
   62phy    C33 1649   1.033   3.096   0.180 -0.5626  0.6349 -0.4654
   62phy    C34 1650   0.985   2.959   0.211 -0.2066 -0.2763  0.4893
   62phy    C32 1651   1.151   3.120   0.278 -0.3311 -0.2819 -0.5475
   62phy    C31 1652   1.143   3.151   0.427  0.1505  0.2570 -0.0750
   62phy    C30 1653   1.285   3.173   0.477 -0.2836  0.4612  0.3377
   62phy    C28 1654   1.293   3.211   0.627  0.3952  0.1696  0.1602
   62phy    C29 1655   1.350   3.084   0.699  0.1848  0.0393 -0.2626
   62phy    C27 1656   1.396   3.324   0.657  0.3320  0.0377 -0.6836
   62phy    C26 1657   1.345   3.467   0.672  0.5957  0.2569  0.6116
   62phy    C25 1658   1.463   3.551   0.670 -0.0038  0.3457  0.4119
   62phy    C23 1659   1.448   3.702   0.689  0.0777  0.6294 -0.0774
   62phy    C24 1660   1.466   3.761   0.835  0.6792  0.7426  0.0548
   62phy    C22 1661   1.545   3.769   0.592  0.4290  0.0857  0.3080
   62phy    C21 1662   1.509   3.902   0.525 -0.1741  0.4687 -0.4332
   62phy    C20 1663   1.613   3.948   0.421  0.1274  0.1347 -0.3109
   62phy    C18 1664   1.600   4.089   0.357 -0.4006 -0.0976 -0.5087
   62phy    O01 1665   1.469   4.124   0.299  0.4093  0.1628 -0.1160
   62phy    H01 1666   1.396   4.072   0.327 -0.0082  1.6648  1.8039
   62phy    C19 1667   1.684   4.078   0.228 -0.0146  0.0725 -0.2722
   62phy    C13 1668   1.656   4.218   0.442  0.2991 -0.5497 -0.5131
   62phy     H3 1669   1.644   4.184   0.549 -1.1704 -3.0992 -1.3840
   62phy    O33 1670   1.792   4.251   0.447 -0.1992  0.0008 -0.1768
   62phy    H1B 1671   1.829   4.272   0.364 -0.8632  0.1814 -0.4333
   62phy    C12 1672   1.563   4.338   0.487 -0.2220 -0.3045 -0.0205
   62phy    O11 1673   1.564   4.462   0.419 -0.1962 -0.0267 -0.2531
   62phy    H1A 1674   1.649   4.497   0.434 -0.5679  1.1067 -0.6536
   63phy    C35 1675   1.833   2.894   1.259  0.2660 -0.0417  0.4988
   63phy    C33 1676   1.973   2.854   1.242 -0.0673 -0.0068 -0.0358
   63phy    C34 1677   2.016   2.880   1.097  0.8945 -0.4945  0.2710
   63phy    C32 1678   2.054   2.930   1.347 -0.2447 -0.1477 -0.6426
   63phy    C31 1679   2.064   2.865   1.484 -0.2047 -0.7056 -0.2955
   63phy    C30 1680   2.161   2.941   1.572  0.3940 -0.3910  0.1845
   63phy    C28 1681   2.183   2.885   1.715 -0.1122 -0.8074  0.5872
   63phy    C29 1682   2.312   2.806   1.721  0.2242 -0.0351  0.1402
   63phy    C27 1683   2.169   3.001   1.809  0.6778  0.1675  0.2476
   63phy    C26 1684   2.123   2.977   1.953 -0.1737 -0.0308 -0.3980
   63phy    C25 1685   2.109   3.105   2.040 -0.8539  0.0334 -0.1891
   63phy    C23 1686   2.079   3.093   2.189 -0.2547  0.6366 -0.7207
   63phy    C24 1687   2.216   3.065   2.259 -0.2855  0.1692  0.2704
   63phy    C22 1688   2.033   3.233   2.242  0.0001  0.7013 -0.0670
   63phy    C21 1689   1.948   3.229   2.374 -0.1692  0.1970  0.3408
   63phy    C20 1690   1.927   3.368   2.427 -0.6652  0.2136 -0.3542
   63phy    C18 1691   1.833   3.390   2.558 -0.2330  0.0825 -0.7170
   63phy    O01 1692   1.895   3.327   2.674  0.2949  0.2205  0.5133
   63phy    H01 1693   1.910   3.236   2.659  0.7061  0.0902  1.6512
   63phy    C19 1694   1.859   3.540   2.596  0.0281 -0.3661 -0.1589
   63phy    C13 1695   1.680   3.352   2.540  0.5630  0.1717 -0.6551
   63phy     H3 1696   1.641   3.384   2.440  0.5913  1.1000 -0.3805
   63phy    O33 1697   1.594   3.414   2.634 -0.5675 -0.2474 -0.0151
   63phy    H1B 1698   1.627   3.381   2.715  0.5989 -1.2722 -0.8741
   63phy    C12 1699   1.645   3.195   2.534 -0.4790 -0.0598  0.0406
   63phy    O11 1700   1.629   3.116   2.651  0.0258  0.5808 -0.0679
   63phy    H1A 1701   1.660   3.029   2.636 -2.0488  0.1015 -2.1281
   64phy    C35 1702   1.640   4.102   0.888 -0.1308 -0.1741 -0.4324
   64phy    C33 1703   1.619   4.211   0.995 -0.2949 -0.1889  0.5547
   64phy    C34 1704   1.665   4.142   1.124 -0.2318 -0.6103  0.1973
   64phy    C32 1705   1.688   4.342   0.958  0.6239  0.0023  0.6143
   64phy    C31 1706   1.607   4.437   0.864  0.3266  0.3434 -0.1286
   64phy    C30 1707   1.685   4.562   0.848 -0.0192 -0.4212  0.0412
   64phy    C28 1708   1.627   4.681   0.764 -0.1988  0.3030 -0.0297
   64phy    C29 1709   1.543   4.768   0.854  0.1452  0.0148  0.6493
   64phy    C27 1710   1.735   4.776   0.710 -1.1386  0.9678 -0.3260
   64phy    C26 1711   1.722   4.814   0.561  0.3947 -0.3054  0.4126
   64phy    C25 1712   1.828   4.923   0.525  0.6084  0.1824  0.0049
   64phy    C23 1713   1.821   4.958   0.377 -0.2896 -0.6103 -0.1163
   64phy    C24 1714   1.793   5.110   0.341 -0.0664 -0.0715 -0.2440
   64phy    C22 1715   1.953   4.900   0.311 -1.1462 -0.6072 -0.0139
   64phy    C21 1716   1.956   4.765   0.237  0.2477 -0.3833 -0.2962
   64phy    C20 1717   2.093   4.723   0.188  0.3922 -0.2518  0.2293
   64phy    C18 1718   2.104   4.598   0.098  0.2407  0.0481 -0.1185
   64phy    O01 1719   2.058   4.484   0.177 -0.5805  0.0225  0.9921
   64phy    H01 1720   2.109   4.492   0.256  0.7359  2.7611  0.0001
   64phy    C19 1721   2.254   4.574   0.086  0.4400  0.1693 -0.2846
   64phy    C13 1722   2.030   4.615  -0.047  0.1147 -0.2512 -0.2427
   64phy     H3 1723   1.924   4.630  -0.014  0.4106  1.0491  0.1574
   64phy    O33 1724   2.037   4.731  -0.127  0.0079  0.0026 -0.3547
   64phy    H1B 1725   2.122   4.736  -0.166 -0.8767 -0.1194 -2.4392
   64phy    C12 1726   1.998   4.489  -0.139 -0.1192 -0.3593  0.1521
   64phy    O11 1727   2.092   4.458  -0.238 -0.5962  0.4573 -0.0611
   64phy    H1A 1728   2.087   4.508  -0.318  0.0188  0.7134  0.0555
   65phy    C35 1729   1.999   5.018   1.706 -0.0521  0.4295  0.3992
   65phy    C33 1730   2.046   4.870   1.707 -0.1231 -0.0175 -0.0984
   65phy    C34 1731   1.923   4.786   1.755  0.2008  0.1882  0.0782
   65phy    C32 1732   2.084   4.824   1.565  0.1648  0.6342  0.6377
   65phy    C31 1733   2.227   4.849   1.510  0.2610  0.3851  0.2195
   65phy    C30 1734   2.264   4.790   1.376 -0.2830 -0.2388 -0.2828
   65phy    C28 1735   2.412   4.816   1.349 -0.1002  0.1256 -0.0792
   65phy    C29 1736   2.500   4.683   1.362 -0.6262  0.1205 -0.0089
   65phy    C27 1737   2.421   4.875   1.200  0.1921  0.0920 -0.5583
   65phy    C26 1738   2.549   4.945   1.156  0.2876 -0.0120  0.2333
   65phy    C25 1739   2.567   4.950   1.002  0.4914  0.1926  0.3486
   65phy    C23 1740   2.685   5.036   0.954  0.4444  0.6065  0.3159
   65phy    C24 1741   2.808   4.940   0.931 -0.1668 -0.6910  0.2621
   65phy    C22 1742   2.652   5.088   0.813  0.5856 -0.1447 -0.4059
   65phy    C21 1743   2.657   5.241   0.807 -0.3606 -0.1138  0.0627
   65phy    C20 1744   2.598   5.316   0.684 -0.2073  0.0809 -0.5335
   65phy    C18 1745   2.609   5.469   0.660  0.1966 -0.2325 -0.5641
   65phy    O01 1746   2.545   5.528   0.778  0.0640 -0.3273 -0.3469
   65phy    H01 1747   2.582   5.479   0.849  0.1821 -0.5364 -0.5510
   65phy    C19 1748   2.532   5.502   0.531 -0.4375  0.2631  0.2203
   65phy    C13 1749   2.763   5.521   0.670  0.5805 -0.0036  0.6355
   65phy     H3 1750   2.794   5.475   0.767 -1.0521 -1.4241  0.5355
   65phy    O33 1751   2.857   5.449   0.589 -0.2314 -0.4664 -0.1541
   65phy    H1B 1752   2.890   5.502   0.520 -0.8673 -0.4299 -0.4408
   65phy    C12 1753   2.814   5.666   0.725  0.3751 -0.1651 -0.0862
   65phy    O11 1754   2.818   5.756   0.618  0.6253 -0.3290  0.2866
   65phy    H1A 1755   2.907   5.785   0.617  0.5474 -0.0399  1.1690
   66phy    C35 1756   1.489   0.960   1.791  0.3749 -0.1522  0.5833
   66phy    C33 1757   1.583   0.855   1.737  0.3248 -0.4795  0.0902
   66phy    C34 1758   1.556   0.833   1.586  0.0824  0.0848 -0.2616
   66phy    C32 1759   1.722   0.889   1.790  0.4017 -0.0503  0.3297
   66phy    C31 1760   1.816   0.778   1.809 -0.3039 -0.5363  0.3545
   66phy    C30 1761   1.928   0.827   1.901 -0.0020 -0.2010 -0.1364
   66phy    C28 1762   2.040   0.726   1.942 -0.3053 -0.1856 -0.1107
   66phy    C29 1763   2.143   0.691   1.837 -0.0268 -0.2863 -0.7078
   66phy    C27 1764   2.101   0.795   2.066  0.1250 -0.0146  0.9640
   66phy    C26 1765   2.156   0.709   2.180  0.5125 -0.1951  0.0956
   66phy    C25 1766   2.225   0.797   2.287  0.1603  0.7384 -0.0498
   66phy    C23 1767   2.274   0.738   2.416 -0.0203 -0.4800  0.2168
   66phy    C24 1768   2.421   0.777   2.418  0.3965 -0.0812 -0.4039
   66phy    C22 1769   2.205   0.785   2.540  0.1405 -0.0383 -0.0452
   66phy    C21 1770   2.068   0.725   2.580 -0.0281  0.7016 -0.3417
   66phy    C20 1771   2.037   0.755   2.732 -0.4327  0.0339  0.7166
   66phy    C18 1772   1.910   0.730   2.800 -0.6548  0.6649  0.1577
   66phy    O01 1773   1.877   0.587   2.785  0.2143 -0.1554  0.2533
   66phy    H01 1774   1.952   0.533   2.797  1.1166  1.1108  0.4284
   66phy    C19 1775   1.945   0.760   2.945 -0.6470 -0.6088 -0.2142
   66phy    C13 1776   1.791   0.819   2.739  0.3697 -0.3732  0.2053
   66phy     H3 1777   1.799   0.823   2.627 -1.2394 -2.9781 -0.0862
   66phy    O33 1778   1.798   0.959   2.775  0.1355 -0.1253 -0.4657
   66phy    H1B 1779   1.885   0.995   2.778 -0.1602  0.5676  1.6924
   66phy    C12 1780   1.642   0.775   2.762  0.2234 -0.1407  0.0523
   66phy    O11 1781   1.609   0.637   2.749 -0.2698 -0.1540 -0.5140
   66phy    H1A 1782   1.680   0.575   2.747 -2.3464 -3.1316  3.4480
   67phy    C35 1783   4.346   4.325   1.720  0.1712  0.5173  0.4078
   67phy    C33 1784   4.225   4.308   1.626  0.4246 -0.7836 -0.2117
   67phy    C34 1785   4.140   4.194   1.676  0.1725  0.2635  0.0002
   67phy    C32 1786   4.142   4.442   1.609 -0.4226 -0.7120 -0.3614
   67phy    C31 1787   4.055   4.455   1.488  0.1263 -0.2312  0.3799
   67phy    C30 1788   3.963   4.579   1.501 -0.0846  0.3978 -0.3247
   67phy    C28 1789   3.842   4.591   1.401 -0.1884  0.1032 -0.2711
   67phy    C29 1790   3.716   4.523   1.461 -0.1308 -0.1587  0.0531
   67phy    C27 1791   3.820   4.739   1.356 -0.5783  0.4371  0.0681
   67phy    C26 1792   3.755   4.751   1.219 -0.4103  0.1570 -0.4748
   67phy    C25 1793   3.778   4.888   1.169 -0.1228  0.2018  0.2912
   67phy    C23 1794   3.707   4.929   1.038 -0.6109  0.0514  0.6416
   67phy    C24 1795   3.558   4.967   1.048  0.3776  0.1353 -0.0629
   67phy    C22 1796   3.775   5.055   0.989 -0.2751 -0.7416  0.3716
   67phy    C21 1797   3.862   5.023   0.864 -0.2469 -0.2636 -0.3370
   67phy    C20 1798   3.934   5.146   0.809  0.0273  0.1827 -0.0188
   67phy    C18 1799   3.985   5.184   0.661  0.2510  0.4163 -0.9402
   67phy    O01 1800   4.097   5.098   0.631  0.1198  0.1032  0.3615
   67phy    H01 1801   4.082   5.007   0.650  2.0496  0.3572  3.7411
   67phy    C19 1802   4.035   5.326   0.681 -0.2962 -0.3331 -0.0760
   67phy    C13 1803   3.862   5.161   0.560  0.2747 -0.5251 -0.3023
   67phy     H3 1804   3.839   5.051   0.564 -0.8951 -0.2883 -0.0758
   67phy    O33 1805   3.729   5.199   0.605  0.3247 -0.4838 -0.1365
   67phy    H1B 1806   3.703   5.273   0.553  1.2966 -0.1188 -0.1088
   67phy    C12 1807   3.892   5.140   0.405 -0.0148 -0.3281 -0.6893
   67phy    O11 1808   3.937   5.249   0.325  0.1026  0.4599  0.1060
   67phy    H1A 1809   3.927   5.208   0.242  0.6293 -0.6266  0.5612
   68phy    C35 1810   1.479   4.498   1.407  0.4163  0.3291 -0.2799
   68phy    C33 1811   1.510   4.607   1.305  0.5891  0.3636  0.3614
   68phy    C34 1812   1.384   4.686   1.271  0.3539  0.4124  0.6636
   68phy    C32 1813   1.615   4.706   1.358 -0.3533  0.2483 -0.8997
   68phy    C31 1814   1.692   4.802   1.264 -0.7139 -0.3218 -0.1711
   68phy    C30 1815   1.792   4.890   1.335 -0.2747 -0.1694  0.1155
   68phy    C28 1816   1.851   5.006   1.248  0.6776 -0.0961 -0.1672
   68phy    C29 1817   1.881   5.108   1.360 -0.5092  0.1511 -0.2531
   68phy    C27 1818   1.985   4.982   1.178 -0.1364 -0.3857  0.3110
   68phy    C26 1819   1.983   4.922   1.039 -0.4045 -0.5264  0.0642
   68phy    C25 1820   2.120   4.904   0.972  0.2953 -0.0665  0.4320
   68phy    C23 1821   2.128   4.822   0.833  0.0339 -0.3817 -0.1182
   68phy    C24 1822   2.251   4.874   0.764 -0.1554 -0.8042  0.2374
   68phy    C22 1823   2.127   4.670   0.861 -0.2460  0.1780  0.4077
   68phy    C21 1824   2.057   4.599   0.746 -0.4296 -0.0165  0.3772
   68phy    C20 1825   2.055   4.452   0.775 -0.1902 -0.1193 -0.0156
   68phy    C18 1826   2.019   4.365   0.647  0.2474  0.0084 -0.0918
   68phy    O01 1827   1.894   4.410   0.593 -0.6303  0.1896  0.3129
   68phy    H01 1828   1.849   4.339   0.550 -0.0227 -0.4926  0.7675
   68phy    C19 1829   2.001   4.225   0.711 -0.2758  0.6773  0.3207
   68phy    C13 1830   2.114   4.382   0.516  0.7081  0.0990 -0.7358
   68phy     H3 1831   2.086   4.291   0.457  1.6039 -2.0130  1.8812
   68phy    O33 1832   2.074   4.481   0.424 -0.1506 -0.2751  0.9111
   68phy    H1B 1833   1.983   4.497   0.444  0.0264  0.6956  0.9939
   68phy    C12 1834   2.264   4.348   0.501 -0.1311 -0.1417  0.1091
   68phy    O11 1835   2.316   4.302   0.378  0.2362  0.4616  1.0949
   68phy    H1A 1836   2.403   4.335   0.375  0.3035  0.2541  0.7751
   69phy    C35 1837   3.552   3.522   2.163  0.5305 -0.1397 -0.0514
   69phy    C33 1838   3.569   3.590   2.025  0.2067  0.6600  0.0023
   69phy    C34 1839   3.646   3.492   1.935  0.3477 -0.0806  0.1797
   69phy    C32 1840   3.436   3.629   1.962 -0.5754 -0.0456 -0.5821
   69phy    C31 1841   3.359   3.754   2.013 -0.6620  0.1651  0.1811
   69phy    C30 1842   3.267   3.829   1.923  0.6863 -0.6035 -0.2173
   69phy    C28 1843   3.205   3.956   1.987  0.5848  0.2975  0.3008
   69phy    C29 1844   3.309   4.076   1.961 -0.2317 -0.2157 -0.0203
   69phy    C27 1845   3.071   3.986   1.911  0.1884 -0.4111  0.1221
   69phy    C26 1846   2.941   3.955   1.983 -0.3351  0.1124  0.2705
   69phy    C25 1847   2.830   3.957   1.884  0.4070 -0.4191 -0.1324
   69phy    C23 1848   2.689   3.931   1.936 -0.8757  0.7172  1.0156
   69phy    C24 1849   2.588   4.008   1.852  0.5078 -0.5870 -0.1642
   69phy    C22 1850   2.660   3.777   1.928  0.5845  0.2376 -0.2210
   69phy    C21 1851   2.564   3.738   2.045  0.6855 -0.6572 -0.4128
   69phy    C20 1852   2.509   3.592   2.060 -0.1257  0.4637 -0.2429
   69phy    C18 1853   2.459   3.534   2.199  0.2034 -1.0002  0.5535
   69phy    O01 1854   2.354   3.620   2.248 -0.5593  0.5976  0.1875
   69phy    H01 1855   2.352   3.696   2.193  1.8182  0.2341 -0.4791
   69phy    C19 1856   2.381   3.408   2.153 -0.1502 -0.0004  0.6378
   69phy    C13 1857   2.576   3.506   2.308  0.0746 -0.5745  0.0599
   69phy     H3 1858   2.662   3.453   2.259 -1.7398 -2.2871 -1.4605
   69phy    O33 1859   2.540   3.409   2.411 -0.3165 -0.0024  0.0469
   69phy    H1B 1860   2.464   3.431   2.463  0.2917 -1.4279  1.6318
   69phy    C12 1861   2.637   3.638   2.377  0.2132  0.3824  0.5303
   69phy    O11 1862   2.572   3.684   2.495  0.0190 -0.1487  0.4008
   69phy    H1A 1863   2.478   3.689   2.490  0.0259  1.5575  1.1590
   70phy    C35 1864   0.781   0.155   1.452  0.0832  0.1223 -0.5133
   70phy    C33 1865   0.906   0.078   1.490  0.1879  0.2303 -0.0267
   70phy    C34 1866   0.891  -0.002   1.620 -0.5107  0.6837  0.3346
   70phy    C32 1867   0.945   0.003   1.362  0.3051 -0.4298 -0.4912
   70phy    C31 1868   1.092   0.019   1.326  0.6336  0.2438 -0.3392
   70phy    C30 1869   1.133  -0.057   1.191 -0.2749  0.6432 -0.3046
   70phy    C28 1870   1.278  -0.029   1.144  0.2716 -0.0876  0.5355
   70phy    C29 1871   1.383  -0.087   1.243 -0.5638 -0.5958  0.0216
   70phy    C27 1872   1.295  -0.089   1.002 -0.2620 -0.2957  0.4503
   70phy    C26 1873   1.355   0.014   0.907  0.0001 -0.0011  0.2826
   70phy    C25 1874   1.389  -0.054   0.774 -0.2459  0.4630  0.7038
   70phy    C23 1875   1.460   0.049   0.684 -0.0266  0.1968  0.0600
   70phy    C24 1876   1.616   0.030   0.688 -0.3474 -1.4159 -0.4541
   70phy    C22 1877   1.401   0.027   0.542 -0.1143 -0.6852 -0.3851
   70phy    C21 1878   1.361   0.150   0.457 -0.3192  0.1415 -0.3441
   70phy    C20 1879   1.297   0.104   0.321 -0.0160 -0.5517  0.4971
   70phy    C18 1880   1.262   0.201   0.202 -0.0981 -0.0698 -0.3122
   70phy    O01 1881   1.175   0.304   0.267 -0.4791 -0.3286 -0.3822
   70phy    H01 1882   1.105   0.263   0.314  0.4553  1.3218  2.7480
   70phy    C19 1883   1.170   0.102   0.124 -0.0194  0.0309  0.7650
   70phy    C13 1884   1.381   0.264   0.130 -0.7185  0.3578  0.7029
   70phy     H3 1885   1.429   0.331   0.205 -0.8797  1.8519 -0.4881
   70phy    O33 1886   1.496   0.182   0.101  0.7299 -0.2204  0.2318
   70phy    H1B 1887   1.481   0.108   0.046 -2.9263 -0.3789  1.1685
   70phy    C12 1888   1.370   0.388   0.027 -0.9614  0.2625 -0.8098
   70phy    O11 1889   1.265   0.476   0.053 -0.1808 -0.0044 -0.0707
   70phy    H1A 1890   1.230   0.448   0.135 -0.4328 -1.7303 -0.7251
   71phy    C35 1891   0.993   0.817   1.418  0.3876  0.2920  0.0916
   71phy    C33 1892   1.106   0.747   1.485 -0.9174  0.3544 -0.3263
   71phy    C34 1893   1.082   0.758   1.639  0.1996  0.5731 -0.2620
   71phy    C32 1894   1.118   0.598   1.440  0.4276  0.1970  0.3322
   71phy    C31 1895   1.263   0.550   1.454 -1.1847 -0.0112 -0.5277
   71phy    C30 1896   1.277   0.414   1.392 -0.0852  0.6188 -0.5743
   71phy    C28 1897   1.414   0.354   1.390  0.0211  0.4323  0.3598
   71phy    C29 1898   1.411   0.219   1.452  0.2122 -0.3789 -0.6837
   71phy    C27 1899   1.476   0.348   1.248  0.4340  0.0146 -0.0285
   71phy    C26 1900   1.623   0.371   1.247 -0.3542 -0.5935  0.3857
   71phy    C25 1901   1.693   0.351   1.100  0.1653 -0.0686 -0.8229
   71phy    C23 1902   1.847   0.362   1.103 -0.8437  0.2608 -0.3374
   71phy    C24 1903   1.921   0.236   1.134 -0.4478  0.1981 -0.7192
   71phy    C22 1904   1.902   0.410   0.970  0.0248 -0.0125 -0.1813
   71phy    C21 1905   1.910   0.563   0.944  0.0473  0.3648 -0.3995
   71phy    C20 1906   2.003   0.574   0.819 -0.1860 -0.1039  0.0920
   71phy    C18 1907   2.064   0.710   0.770 -0.1781  0.2918  0.7436
   71phy    O01 1908   1.952   0.803   0.756  0.0329  0.2835 -0.1073
   71phy    H01 1909   1.879   0.759   0.717  1.2667 -1.1988 -0.8632
   71phy    C19 1910   2.124   0.685   0.627  0.5872  0.4939 -0.0841
   71phy    C13 1911   2.171   0.768   0.870 -0.2711  0.8874 -0.4254
   71phy     H3 1912   2.112   0.792   0.963  0.5329  0.1325  0.3034
   71phy    O33 1913   2.259   0.677   0.931 -0.0980 -0.4252 -0.0731
   71phy    H1B 1914   2.220   0.606   0.980  1.2019 -0.4301  1.0237
   71phy    C12 1915   2.218   0.923   0.864 -0.3567  0.3128  0.6553
   71phy    O11 1916   2.115   1.004   0.812  0.4427  0.0302  0.3852
   71phy    H1A 1917   2.046   0.948   0.780  1.2945 -0.2650 -0.9716
   72phy    C35 1918   2.984   2.022   0.778 -0.0515  0.4537 -0.0698
   72phy    C33 1919   3.073   1.993   0.901  0.1401  0.3570 -0.2551
   72phy    C34 1920   3.178   2.100   0.915  0.2752 -0.3109 -0.4696
   72phy    C32 1921   2.991   1.976   1.030 -0.2388  0.2977 -0.3613
   72phy    C31 1922   2.963   1.829   1.047  0.3224 -0.2669  0.4306
   72phy    C30 1923   2.866   1.801   1.165  0.1917 -0.7029 -0.4037
   72phy    C28 1924   2.817   1.655   1.171 -0.1736  0.2211 -0.2517
   72phy    C29 1925   2.823   1.620   1.321 -0.8593 -0.0001 -0.3259
   72phy    C27 1926   2.677   1.634   1.108  0.0465  0.2460  0.3992
   72phy    C26 1927   2.652   1.489   1.067  0.4519 -0.6849  0.2692
   72phy    C25 1928   2.506   1.488   1.009 -0.4812  0.9247 -0.1752
   72phy    C23 1929   2.461   1.348   0.958  0.4167  0.4306 -0.0819
   72phy    C24 1930   2.359   1.274   1.049 -0.7666  0.0947 -0.4102
   72phy    C22 1931   2.371   1.369   0.828 -0.0466  0.3154  0.1370
   72phy    C21 1932   2.423   1.295   0.703  0.4440  0.0581 -0.3565
   72phy    C20 1933   2.321   1.308   0.588  0.7384 -0.4765  0.2463
   72phy    C18 1934   2.360   1.231   0.452 -0.3132 -0.2045 -0.4856
   72phy    O01 1935   2.501   1.221   0.442 -0.0690  0.4456  0.4723
   72phy    H01 1936   2.526   1.133   0.422  2.0539  1.0788  0.0569
   72phy    C19 1937   2.306   1.325   0.340  0.4707 -0.2591  0.4568
   72phy    C13 1938   2.297   1.084   0.435  0.1767 -0.1012 -0.4858
   72phy     H3 1939   2.323   1.030   0.530 -1.9467 -0.6535 -0.1730
   72phy    O33 1940   2.156   1.072   0.453 -0.4483 -0.3014 -0.1374
   72phy    H1B 1941   2.134   1.100   0.539 -0.2758 -1.3722  0.2754
   72phy    C12 1942   2.350   0.965   0.350  0.3041 -0.1475  0.3489
   72phy    O11 1943   2.489   0.974   0.353 -0.1606  0.9212 -0.1340
   72phy    H1A 1944   2.517   0.887   0.330  0.4908  0.8894  0.7353
   73phy    C35 1945   3.076   1.443   0.887 -0.2246 -0.1068  0.4549
   73phy    C33 1946   3.198   1.521   0.937  0.1914 -0.4641 -0.1658
   73phy    C34 1947   3.274   1.414   1.010 -0.2414 -0.0195  0.1623
   73phy    C32 1948   3.284   1.574   0.826 -0.0344 -0.4382  0.1210
   73phy    C31 1949   3.347   1.708   0.839  0.1404  0.2955 -0.2753
   73phy    C30 1950   3.477   1.727   0.755  0.0488  0.4790 -0.3318
   73phy    C28 1951   3.538   1.872   0.769  0.4993 -0.2095  0.1885
   73phy    C29 1952   3.689   1.869   0.789 -0.6589 -0.0336 -0.3997
   73phy    C27 1953   3.530   1.954   0.637 -0.5765 -0.3784  0.0617
   73phy    C26 1954   3.418   2.053   0.630 -0.7985 -0.7073  0.4080
   73phy    C25 1955   3.438   2.167   0.528 -0.0778  0.6150  0.3520
   73phy    C23 1956   3.311   2.249   0.495 -0.5002  0.1539 -0.0399
   73phy    C24 1957   3.354   2.388   0.490 -0.3084 -0.0947  0.1265
   73phy    C22 1958   3.217   2.199   0.386 -0.6354 -0.0158  0.6986
   73phy    C21 1959   3.066   2.207   0.400 -0.0157  0.4865  1.1340
   73phy    C20 1960   2.988   2.095   0.318 -0.2641  0.8062 -0.0620
   73phy    C18 1961   2.829   2.082   0.312 -0.6138 -0.0820  0.2700
   73phy    O01 1962   2.778   2.044   0.440 -0.3017  0.0458  0.0983
   73phy    H01 1963   2.801   1.958   0.467  1.5524  0.4569 -0.0619
   73phy    C19 1964   2.801   1.965   0.215  0.1323 -0.1727  0.1898
   73phy    C13 1965   2.756   2.221   0.265 -0.2603 -0.7078 -0.3266
   73phy     H3 1966   2.779   2.292   0.348 -2.6920  1.7186 -1.5559
   73phy    O33 1967   2.817   2.295   0.161 -0.5226  0.7673 -0.3038
   73phy    H1B 1968   2.809   2.386   0.184  0.6504  0.8518 -0.1744
   73phy    C12 1969   2.603   2.260   0.285 -0.3473 -0.3415 -0.2029
   73phy    O11 1970   2.537   2.179   0.373  0.1759 -0.0185  0.1982
   73phy    H1A 1971   2.598   2.134   0.429  1.4557 -0.0941 -1.2042
   74phy    C35 1972   3.875   2.375   0.093  0.1051 -0.2816 -0.1018
   74phy    C33 1973   3.728   2.396   0.053  0.4276 -0.1697  0.1426
   74phy    C34 1974   3.701   2.524  -0.022  0.1120 -0.8597 -0.4720
   74phy    C32 1975   3.696   2.292  -0.058  0.1920 -0.4896  0.1953
   74phy    C31 1976   3.616   2.167  -0.027  0.4496 -0.5186 -0.3901
   74phy    C30 1977   3.608   2.076  -0.159 -0.1598  0.5996 -0.1448
   74phy    C28 1978   3.552   1.935  -0.140 -0.3198 -0.4640 -0.2348
   74phy    C29 1979   3.407   1.931  -0.179  0.1437  0.3273 -0.0191
   74phy    C27 1980   3.638   1.834  -0.223  0.2665 -0.6741  0.0837
   74phy    C26 1981   3.711   1.753  -0.123 -0.4555  0.2813 -0.4473
   74phy    C25 1982   3.779   1.629  -0.185 -0.6612 -0.2303 -0.3292
   74phy    C23 1983   3.844   1.532  -0.083  0.1490  0.1960  0.0084
   74phy    C24 1984   3.743   1.425  -0.033  0.4770  0.5851  0.0651
   74phy    C22 1985   3.963   1.461  -0.138  0.2541 -0.3376  0.3075
   74phy    C21 1986   4.077   1.438  -0.037 -0.2717  0.4898  0.0102
   74phy    C20 1987   4.205   1.373  -0.100 -1.0063 -0.6157 -0.8140
   74phy    C18 1988   4.346   1.358  -0.017 -0.1352 -0.0517  0.0963
   74phy    O01 1989   4.389   1.484   0.031  0.0514 -0.2029  0.4048
   74phy    H01 1990   4.473   1.483   0.073  0.1465  0.5377  0.2444
   74phy    C19 1991   4.444   1.319  -0.127 -0.6545 -0.1695  0.0243
   74phy    C13 1992   4.328   1.246   0.106 -0.8545 -1.0681  0.6979
   74phy     H3 1993   4.263   1.300   0.180  0.0024 -0.2787  0.9005
   74phy    O33 1994   4.238   1.137   0.077 -0.3319  0.5908 -0.2727
   74phy    H1B 1995   4.290   1.064   0.048  0.8097  1.3983 -0.3281
   74phy    C12 1996   4.427   1.213   0.232  0.2205 -0.1984  0.6873
   74phy    O11 1997   4.552   1.273   0.224 -0.6351  0.0107 -0.7214
   74phy    H1A 1998   4.546   1.362   0.254  0.7285  0.2573 -1.1146
   75phy    C35 1999   0.620   1.449   0.820 -0.1429 -0.1300  0.2820
   75phy    C33 2000   0.522   1.356   0.877  0.4122 -0.1641  0.2344
   75phy    C34 2001   0.591   1.275   0.985  0.0769  0.1669 -0.1854
   75phy    C32 2002   0.401   1.431   0.936  0.0643  0.0234 -0.7916
   75phy    C31 2003   0.263   1.370   0.914  0.3002  0.0236 -0.1568
   75phy    C30 2004   0.156   1.469   0.962  0.1878 -0.4933 -0.3285
   75phy    C28 2005   0.021   1.447   0.883  0.2490 -0.7673  0.0145
   75phy    C29 2006  -0.072   1.343   0.948 -0.1400  0.0070  0.3741
   75phy    C27 2007  -0.049   1.583   0.896  0.4233  0.5814  0.0094
   75phy    C26 2008  -0.150   1.619   0.791 -0.4794 -0.0478  0.1936
   75phy    C25 2009  -0.156   1.773   0.788 -0.5728 -0.6547  0.0921
   75phy    C23 2010  -0.241   1.841   0.677 -0.2906 -0.2784 -0.0516
   75phy    C24 2011  -0.339   1.942   0.737  0.8017 -0.0399 -0.1942
   75phy    C22 2012  -0.153   1.924   0.576  0.4640  0.4148  0.4127
   75phy    C21 2013  -0.173   1.911   0.422  0.4340 -0.6095 -0.9182
   75phy    C20 2014  -0.049   1.961   0.346 -0.5072  0.8140  0.6293
   75phy    C18 2015  -0.048   1.966   0.191 -0.3317 -0.5910  0.5002
   75phy    O01 2016  -0.101   1.839   0.141 -0.6292 -0.4561  0.6536
   75phy    H01 2017  -0.042   1.775   0.175  0.4075  0.3696  0.4937
   75phy    C19 2018   0.104   1.964   0.153  0.0271  0.1051  0.0246
   75phy    C13 2019  -0.123   2.085   0.117  0.4325  0.1791  0.0586
   75phy     H3 2020  -0.199   2.123   0.191  0.0460  1.3616 -0.9097
   75phy    O33 2021  -0.060   2.211   0.105  0.4805 -0.0549  0.0896
   75phy    H1B 2022   0.003   2.197   0.037 -0.2352 -0.4515 -0.5048
   75phy    C12 2023  -0.244   2.068   0.014 -0.3590  0.8259  0.1625
   75phy    O11 2024  -0.312   1.945   0.017  0.1153  0.3173 -0.2497
   75phy    H1A 2025  -0.256   1.887   0.065  2.0422 -0.8084 -3.4789
   76phy    C35 2026   3.409   1.477   2.224 -0.1827 -0.3944 -0.3882
   76phy    C33 2027   3.501   1.485   2.105 -0.0019  0.0182 -0.5944
   76phy    C34 2028   3.448   1.391   2.000  0.7176  0.2091 -0.0527
   76phy    C32 2029   3.522   1.637   2.065 -0.1766  0.1977  0.7040
   76phy    C31 2030   3.665   1.683   2.029  0.1121 -0.0846  0.0154
   76phy    C30 2031   3.672   1.825   1.980 -0.4777 -0.3031  0.2814
   76phy    C28 2032   3.810   1.888   1.969  0.2211 -0.3689  0.4055
   76phy    C29 2033   3.861   1.873   1.824 -0.2871 -0.2960  0.2949
   76phy    C27 2034   3.792   2.031   2.019  0.0566  0.1078 -0.3415
   76phy    C26 2035   3.910   2.109   2.086  0.0113  0.1936  0.3780
   76phy    C25 2036   3.879   2.252   2.116  0.2548 -0.1347 -0.2500
   76phy    C23 2037   3.995   2.349   2.133  0.1642  0.0982  0.0575
   76phy    C24 2038   4.058   2.393   2.000  0.1000 -0.1332  0.1798
   76phy    C22 2039   3.951   2.472   2.211 -0.4044 -0.2276 -0.2553
   76phy    C21 2040   4.013   2.464   2.354 -0.4553 -0.3142  0.3439
   76phy    C20 2041   3.973   2.588   2.433 -0.1011 -0.0127 -0.3200
   76phy    C18 2042   4.036   2.609   2.576  0.4103 -1.0090  0.4150
   76phy    O01 2043   4.177   2.583   2.577  0.0867 -0.3166  0.1982
   76phy    H01 2044   4.208   2.581   2.488 -1.2011  0.3642 -0.2860
   76phy    C19 2045   4.016   2.763   2.585 -0.0070  0.0558  0.0317
   76phy    C13 2046   3.961   2.530   2.698 -0.6377 -0.9802 -0.2401
   76phy     H3 2047   3.852   2.550   2.684 -0.4835 -0.6817 -1.0691
   76phy    O33 2048   3.984   2.590   2.824 -0.0492 -0.1208  0.4297
   76phy    H1B 2049   4.008   2.523   2.885 -3.6934  0.1114  2.3636
   76phy    C12 2050   3.987   2.373   2.709 -0.0052 -0.1213  0.0718
   76phy    O11 2051   4.089   2.318   2.789  0.4886 -0.1379  0.2017
   76phy    H1A 2052   4.171   2.334   2.747  0.3907  1.3319  0.5221
   77phy    C35 2053   4.084   0.846   1.804  0.7592 -0.0965 -0.0243
   77phy    C33 2054   4.003   0.756   1.709 -0.4457  0.3195  0.3189
   77phy    C34 2055   4.086   0.760   1.584 -0.1980 -0.4884  0.0953
   77phy    C32 2056   3.954   0.623   1.771  0.0679  0.2021  0.2607
   77phy    C31 2057   3.823   0.577   1.718 -0.0973 -0.4764  0.1832
   77phy    C30 2058   3.760   0.474   1.802  0.2920  0.4514 -0.3288
   77phy    C28 2059   3.638   0.402   1.745  0.4914 -0.7876  0.5642
   77phy    C29 2060   3.602   0.285   1.839 -0.1701 -0.1431  0.5380
   77phy    C27 2061   3.503   0.483   1.748  0.2217  0.1581  0.7222
   77phy    C26 2062   3.405   0.471   1.626 -0.1902 -0.3359  0.0015
   77phy    C25 2063   3.267   0.537   1.646  0.1535  0.8395 -0.1948
   77phy    C23 2064   3.188   0.547   1.508 -0.5502 -0.0395 -0.2228
   77phy    C24 2065   3.035   0.548   1.515 -0.4170 -0.2584 -0.1280
   77phy    C22 2066   3.225   0.672   1.427 -0.4760  0.0495 -0.4038
   77phy    C21 2067   3.248   0.652   1.274 -0.0507  0.3334  0.0980
   77phy    C20 2068   3.274   0.779   1.202 -0.0581 -1.3677  0.0645
   77phy    C18 2069   3.321   0.787   1.052  0.1805 -0.6711 -0.1775
   77phy    O01 2070   3.454   0.726   1.041  0.1493  0.5450 -0.1708
   77phy    H01 2071   3.521   0.784   1.071 -0.1102  1.8548 -1.9331
   77phy    C19 2072   3.333   0.938   1.021  0.4445  0.6455  0.0137
   77phy    C13 2073   3.218   0.717   0.949 -0.5043  0.2402 -0.4239
   77phy     H3 2074   3.216   0.608   0.975  0.9180  0.4988  0.8828
   77phy    O33 2075   3.081   0.744   0.969  0.0606 -0.3820  0.0430
   77phy    H1B 2076   3.053   0.688   1.039 -0.1883 -2.1984 -1.4123
   77phy    C12 2077   3.251   0.673   0.802  0.0312  0.0344  0.1373
   77phy    O11 2078   3.385   0.645   0.782 -0.2554  0.2016 -0.3529
   77phy    H1A 2079   3.424   0.670   0.863 -0.4573  1.7005 -0.6849
   78phy    C35 2080   4.198   0.323   1.049 -0.2702  0.0739 -0.1750
   78phy    C33 2081   4.273   0.410   1.142  0.0649  0.3709  0.3183
   78phy    C34 2082   4.390   0.343   1.218  0.3942 -0.3628 -0.5027
   78phy    C32 2083   4.315   0.547   1.079 -0.2022  0.5572 -0.2250
   78phy    C31 2084   4.213   0.657   1.078  0.3350  0.3409 -0.0840
   78phy    C30 2085   4.282   0.786   1.044 -0.5317  0.6657  0.5988
   78phy    C28 2086   4.198   0.918   1.050  0.0789 -0.2163 -0.2972
   78phy    C29 2087   4.196   0.978   1.184  0.2152 -0.0816 -0.4285
   78phy    C27 2088   4.240   1.028   0.949  0.1004  0.2084 -0.1466
   78phy    C26 2089   4.143   1.018   0.822 -0.4675 -0.7244 -0.1655
   78phy    C25 2090   4.192   1.118   0.718 -0.4863 -0.4486  0.7944
   78phy    C23 2091   4.116   1.132   0.583  0.0284 -0.0616 -0.7557
   78phy    C24 2092   4.133   1.277   0.540 -0.6583  0.5078 -0.2723
   78phy    C22 2093   4.153   1.024   0.475 -0.4611 -0.8359  0.3691
   78phy    C21 2094   4.043   0.997   0.373  0.2214  0.2992 -0.2416
   78phy    C20 2095   4.081   0.903   0.256 -0.6872  0.1639  0.2597
   78phy    C18 2096   3.974   0.862   0.147 -0.0822  0.6015 -0.8753
   78phy    O01 2097   3.872   0.788   0.218  0.3624  0.2872  0.8122
   78phy    H01 2098   3.901   0.761   0.303  0.3333 -0.3917  0.6129
   78phy    C19 2099   4.038   0.764   0.045  0.0036 -0.3555 -0.4005
   78phy    C13 2100   3.906   0.980   0.058 -0.5479  0.2173  0.3506
   78phy     H3 2101   3.854   1.047   0.132 -1.2039 -0.3451  0.4074
   78phy    O33 2102   4.001   1.079   0.007 -0.2582 -0.4652  0.3277
   78phy    H1B 2103   4.069   1.093   0.070 -2.5146  0.9460  2.6221
   78phy    C12 2104   3.767   0.986  -0.014  0.1006  0.1623  0.1969
   78phy    O11 2105   3.676   0.895   0.034 -0.4591 -0.2468  0.5743
   78phy    H1A 2106   3.725   0.829   0.081 -0.0669  0.2164  0.8250
   79phy    C35 2107   2.115   0.268   1.455  0.1154  0.1247  0.4928
   79phy    C33 2108   2.198   0.289   1.587  0.2253  0.0680  0.1381
   79phy    C34 2109   2.105   0.240   1.695  0.2299  0.8321  0.1847
   79phy    C32 2110   2.333   0.219   1.591  0.8556  0.2924 -0.1273
   79phy    C31 2111   2.454   0.297   1.548 -0.2260 -0.1040  0.5310
   79phy    C30 2112   2.586   0.228   1.593  0.1774 -0.1306  0.4530
   79phy    C28 2113   2.711   0.312   1.554 -0.0146  0.0855  0.4599
   79phy    C29 2114   2.806   0.336   1.677  0.2325 -0.1244  0.2341
   79phy    C27 2115   2.785   0.232   1.439  0.8389 -0.5623  0.3726
   79phy    C26 2116   2.840   0.300   1.316 -0.0851  0.0482 -1.6493
   79phy    C25 2117   2.891   0.217   1.200  0.1019 -0.0734 -0.3039
   79phy    C23 2118   2.971   0.274   1.077 -0.2101 -0.2244 -0.2445
   79phy    C24 2119   3.094   0.366   1.104 -0.2180  0.2435  0.3990
   79phy    C22 2120   3.020   0.151   1.000 -0.4181  0.8610  0.4036
   79phy    C21 2121   3.019   0.165   0.841  0.6894  0.6753  0.2094
   79phy    C20 2122   3.090   0.048   0.767 -0.8222 -0.5604  0.0775
   79phy    C18 2123   3.094   0.056   0.608  0.3639  0.2808 -0.2051
   79phy    O01 2124   2.962   0.073   0.552 -0.0206 -0.4000 -0.0589
   79phy    H01 2125   2.926   0.153   0.585 -2.0443 -1.4376  0.3790
   79phy    C19 2126   3.129  -0.090   0.584  0.2535 -0.2200  0.3114
   79phy    C13 2127   3.187   0.173   0.544  0.1875  0.0728 -0.0471
   79phy     H3 2128   3.125   0.264   0.566 -1.4042 -1.1681  0.9311
   79phy    O33 2129   3.304   0.208   0.617 -0.1583  0.0137 -0.3854
   79phy    H1B 2130   3.348   0.129   0.644  1.4909  0.8311 -0.6048
   79phy    C12 2131   3.207   0.218   0.396 -0.2155  0.1191 -0.0713
   79phy    O11 2132   3.102   0.230   0.298  0.5495  0.6399 -1.0010
   79phy    H1A 2133   3.102   0.148   0.253 -1.6580  0.5500 -0.9153
   80phy    C35 2134   3.861   0.561   1.277 -0.5467  0.6142  0.1173
   80phy    C33 2135   3.757   0.667   1.246  0.1742 -0.1381  0.5010
   80phy    C34 2136   3.659   0.675   1.365  0.1978  0.3853 -0.1514
   80phy    C32 2137   3.824   0.799   1.214  0.3337 -0.0108 -0.2701
   80phy    C31 2138   3.746   0.893   1.125  0.6414 -0.0143  0.5307
   80phy    C30 2139   3.808   1.034   1.110  0.2277  0.1474  0.6495
   80phy    C28 2140   3.719   1.135   1.046  0.6648  0.1013 -0.3965
   80phy    C29 2141   3.752   1.268   1.117  0.2375  0.2298  0.6266
   80phy    C27 2142   3.743   1.151   0.893 -0.6876 -0.9405  0.3635
   80phy    C26 2143   3.620   1.113   0.815  0.5693 -0.9407 -0.1483
   80phy    C25 2144   3.624   1.147   0.665 -0.0899 -0.1157  0.2582
   80phy    C23 2145   3.497   1.104   0.585  0.1280 -0.2294 -0.4848
   80phy    C24 2146   3.437   1.224   0.502 -0.2713  0.1273  0.1027
   80phy    C22 2147   3.543   1.002   0.484 -0.3181 -0.0274  0.6263
   80phy    C21 2148   3.447   0.899   0.420  0.3088  0.1615 -0.1892
   80phy    C20 2149   3.521   0.787   0.345  0.2719  0.0878  0.0936
   80phy    C18 2150   3.433   0.664   0.286 -0.3663  0.1821  0.0946
   80phy    O01 2151   3.351   0.612   0.396  0.3167  0.7677  0.5630
   80phy    H01 2152   3.398   0.564   0.461  1.0174  1.0767  0.2995
   80phy    C19 2153   3.536   0.558   0.235 -0.3150 -0.0494 -0.3893
   80phy    C13 2154   3.339   0.707   0.161  0.1741  0.1160 -0.5406
   80phy     H3 2155   3.283   0.797   0.198 -1.2100 -0.6687 -0.6649
   80phy    O33 2156   3.401   0.772   0.047  0.2469 -0.0635 -0.2411
   80phy    H1B 2157   3.469   0.823   0.086 -2.0034  2.4657  0.6907
   80phy    C12 2158   3.202   0.633   0.120 -0.2973 -0.2987 -0.3354
   80phy    O11 2159   3.222   0.534   0.022 -0.0710  0.2837  0.0724
   80phy    H1A 2160   3.153   0.551  -0.039 -1.8452 -1.2687  1.5398
   81phy    C35 2161   3.995   1.662   1.003 -0.5709  0.0043 -0.4429
   81phy    C33 2162   4.006   1.559   0.893  0.2416 -0.5962  0.3334
   81phy    C34 2163   4.064   1.439   0.960  0.5639 -0.5813 -0.4453
   81phy    C32 2164   3.883   1.537   0.805 -1.1925 -0.3499 -0.7316
   81phy    C31 2165   3.894   1.582   0.654 -0.0746  0.5125  0.4416
   81phy    C30 2166   3.780   1.531   0.566 -0.5559  0.1016 -0.4373
   81phy    C28 2167   3.777   1.569   0.414  0.5532 -0.2015 -0.2786
   81phy    C29 2168   3.883   1.495   0.329  0.1193  0.6021 -0.1717
   81phy    C27 2169   3.648   1.534   0.342  0.3041 -0.5837 -0.8591
   81phy    C26 2170   3.527   1.628   0.369 -0.0695 -0.1780 -1.0963
   81phy    C25 2171   3.405   1.584   0.285  0.2339  0.4513  0.0255
   81phy    C23 2172   3.273   1.656   0.327 -0.0542  0.5404 -0.1124
   81phy    C24 2173   3.247   1.781   0.242  0.8589 -0.4689 -0.2918
   81phy    C22 2174   3.166   1.549   0.331 -0.0086  0.0750 -0.3214
   81phy    C21 2175   3.075   1.572   0.450  0.1162 -0.1107 -0.2330
   81phy    C20 2176   2.940   1.512   0.432 -0.4674  0.3864  0.1823
   81phy    C18 2177   2.838   1.529   0.545  0.3611  0.1984 -0.0393
   81phy    O01 2178   2.882   1.450   0.657 -0.2508  0.3773 -0.1246
   81phy    H01 2179   2.975   1.463   0.662  0.0781 -1.2529 -1.1333
   81phy    C19 2180   2.715   1.452   0.494  0.7554 -0.3088  0.6693
   81phy    C13 2181   2.806   1.677   0.596 -0.4200  0.4051  0.2739
   81phy     H3 2182   2.905   1.708   0.638  1.0756 -0.4907 -2.3830
   81phy    O33 2183   2.798   1.777   0.494 -0.1087  0.2069 -0.3920
   81phy    H1B 2184   2.721   1.755   0.445 -0.1196 -0.0358 -0.2691
   81phy    C12 2185   2.733   1.715   0.731 -0.3743  0.2205 -0.3038
   81phy    O11 2186   2.591   1.691   0.733 -0.1113  0.0011 -0.1765
   81phy    H1A 2187   2.578   1.598   0.737 -1.7745  0.2298  0.9965
   82phy    C35 2188   3.357   1.942   1.197 -0.3905 -0.2254 -0.1591
   82phy    C33 2189   3.452   1.829   1.194 -0.2306 -0.1605 -0.0883
   82phy    C34 2190   3.595   1.886   1.170  0.4377 -1.0397 -0.0471
   82phy    C32 2191   3.448   1.743   1.323 -0.3617  0.9678  0.1172
   82phy    C31 2192   3.358   1.620   1.314 -0.3063  0.9763 -0.3066
   82phy    C30 2193   3.358   1.541   1.444 -0.0485  0.5282  0.2203
   82phy    C28 2194   3.318   1.394   1.460  0.5401 -0.1408  0.4526
   82phy    C29 2195   3.356   1.353   1.597 -0.0060  0.0525  0.2380
   82phy    C27 2196   3.167   1.363   1.429  0.3534  0.8301  0.1959
   82phy    C26 2197   3.130   1.229   1.363  0.2520  0.0762  0.0793
   82phy    C25 2198   2.983   1.206   1.320 -0.0548  0.1259 -0.3248
   82phy    C23 2199   2.953   1.062   1.266  0.0139  0.2967 -0.0798
   82phy    C24 2200   2.879   0.991   1.380  0.0006  0.0903  1.2045
   82phy    C22 2201   2.873   1.065   1.136 -0.0733 -0.3133 -0.2684
   82phy    C21 2202   2.946   1.052   0.997 -0.3265 -0.4069  0.3816
   82phy    C20 2203   2.839   1.046   0.882  0.0006 -0.0529 -0.1266
   82phy    C18 2204   2.874   1.062   0.727 -0.0231 -0.3655  0.6645
   82phy    O01 2205   2.943   1.191   0.712 -0.6729 -0.0733  0.2103
   82phy    H01 2206   2.883   1.260   0.692 -0.7852 -0.1572  0.2575
   82phy    C19 2207   2.734   1.064   0.662  0.2324 -0.0326 -0.4708
   82phy    C13 2208   2.970   0.952   0.664  0.1599  0.7990 -1.0784
   82phy     H3 2209   3.069   0.963   0.716  0.2429 -2.0875 -0.4149
   82phy    O33 2210   2.958   0.811   0.709  0.1059  0.1630  0.2814
   82phy    H1B 2211   2.974   0.799   0.801  0.0571 -1.9795  0.0590
   82phy    C12 2212   3.052   0.962   0.536 -0.5128 -0.1548 -0.0687
   82phy    O11 2213   3.017   0.867   0.439  0.2733 -0.0418  0.1228
   82phy    H1A 2214   3.018   0.784   0.483  1.3026 -0.9962 -1.6146
   83phy    C35 2215   4.812   1.639   2.128 -0.0623 -0.1129 -0.5774
   83phy    C33 2216   4.778   1.745   2.235  0.3961  0.0651  0.1405
   83phy    C34 2217   4.905   1.812   2.280 -0.1193  0.7772 -0.0725
   83phy    C32 2218   4.662   1.837   2.185 -0.4110  0.4840  0.0544
   83phy    C31 2219   4.572   1.898   2.288 -0.3780 -0.6162  0.0226
   83phy    C30 2220   4.441   1.959   2.242 -0.3061 -0.8749 -0.1563
   83phy    C28 2221   4.342   1.998   2.349  0.2013 -0.3389  0.3273
   83phy    C29 2222   4.337   2.150   2.362  0.1122 -0.5150  0.0300
   83phy    C27 2223   4.202   1.941   2.315 -0.0126 -0.2398  0.0672
   83phy    C26 2224   4.133   1.853   2.419 -0.5159  0.0206  0.6993
   83phy    C25 2225   4.023   1.760   2.364 -0.0998 -0.0207 -0.2236
   83phy    C23 2226   3.952   1.668   2.460  0.2404  0.0186  0.4773
   83phy    C24 2227   3.806   1.703   2.484 -0.1846 -0.3808  0.2986
   83phy    C22 2228   3.977   1.525   2.410  0.2252 -0.0546  0.0059
   83phy    C21 2229   4.001   1.423   2.527  0.6090 -0.2583  0.5887
   83phy    C20 2230   4.059   1.293   2.460 -0.0784  0.3639  0.2831
   83phy    C18 2231   4.038   1.145   2.523 -0.6365 -0.2973 -0.0296
   83phy    O01 2232   3.900   1.138   2.566 -0.0895 -0.2945 -0.3523
   83phy    H01 2233   3.841   1.189   2.515  1.4930  2.5223  0.4488
   83phy    C19 2234   4.060   1.052   2.406 -0.4121 -0.1527  0.3331
   83phy    C13 2235   4.140   1.121   2.648 -0.7415  0.2119 -0.5681
   83phy     H3 2236   4.152   1.216   2.705  0.7632  0.4382 -1.2185
   83phy    O33 2237   4.275   1.097   2.599 -0.3532  0.3330 -0.1614
   83phy    H1B 2238   4.306   1.183   2.581 -1.6213  0.8415  0.0023
   83phy    C12 2239   4.089   1.014   2.760 -0.2961  0.4778 -0.7002
   83phy    O11 2240   4.149   1.005   2.890  0.2026  0.0091 -0.1742
   83phy    H1A 2241   4.083   1.050   2.939 -1.0268 -0.5306 -1.2809
   84phy    C35 2242   3.978   2.128   1.229 -0.3793 -0.1046  0.5320
   84phy    C33 2243   3.965   2.063   1.369 -0.2498  0.1311 -0.2098
   84phy    C34 2244   3.820   2.064   1.417  0.0622  0.6643  0.7394
   84phy    C32 2245   3.999   1.913   1.371  0.2028  0.2695  0.8574
   84phy    C31 2246   4.147   1.882   1.373 -0.2750  0.4644 -0.0499
   84phy    C30 2247   4.182   1.747   1.429  0.0257 -0.1669 -0.3109
   84phy    C28 2248   4.325   1.688   1.393  0.5241  0.3853 -0.3084
   84phy    C29 2249   4.396   1.613   1.507 -0.3179 -0.7344 -0.7910
   84phy    C27 2250   4.325   1.617   1.258  0.5742  0.3322  0.2489
   84phy    C26 2251   4.417   1.682   1.155  0.0487  0.1159  0.0404
   84phy    C25 2252   4.409   1.614   1.018  0.6462 -0.4918  0.3538
   84phy    C23 2253   4.492   1.683   0.906  0.5911 -0.4213 -0.1977
   84phy    C24 2254   4.636   1.668   0.924 -0.2592 -0.2442  0.1036
   84phy    C22 2255   4.457   1.610   0.778 -0.5535 -0.1257 -0.1859
   84phy    C21 2256   4.439   1.704   0.661 -0.1229  0.2266  0.0650
   84phy    C20 2257   4.378   1.623   0.546 -0.1851 -0.3991 -0.6699
   84phy    C18 2258   4.413   1.658   0.401  0.1369  0.2834  0.5790
   84phy    O01 2259   4.414   1.794   0.386  0.2769 -0.7712  0.3325
   84phy    H01 2260   4.331   1.837   0.383  1.5904  1.9203 -1.7885
   84phy    C19 2261   4.296   1.613   0.306  0.4551  0.6262 -0.3931
   84phy    C13 2262   4.556   1.588   0.371 -0.5358  0.1388  0.3745
   84phy     H3 2263   4.628   1.653   0.429 -0.1763  1.0402 -1.0319
   84phy    O33 2264   4.600   1.464   0.422 -0.2893 -0.0982 -0.4133
   84phy    H1B 2265   4.547   1.431   0.492 -0.5244 -0.6359 -0.8329
   84phy    C12 2266   4.644   1.625   0.243  0.7348  0.0662  0.3595
   84phy    O11 2267   4.610   1.540   0.132 -0.3472 -0.4077 -0.3631
   84phy    H1A 2268   4.688   1.503   0.094  0.2489 -2.6217  2.6984
   85phy    C35 2269   2.473   0.604   1.793  0.4091 -0.0571 -0.2493
   85phy    C33 2270   2.590   0.695   1.817  0.0848  0.3853  1.1514
   85phy    C34 2271   2.696   0.700   1.703 -0.2576 -0.8839  0.5614
   85phy    C32 2272   2.531   0.826   1.857 -0.5964  0.1040  0.3162
   85phy    C31 2273   2.609   0.901   1.960  0.0884 -0.1842 -0.5183
   85phy    C30 2274   2.512   1.007   2.020  0.0807 -0.6234  0.2733
   85phy    C28 2275   2.577   1.127   2.095 -0.2658 -0.1670 -0.1513
   85phy    C29 2276   2.590   1.253   2.009 -0.3155 -0.5995 -0.4586
   85phy    C27 2277   2.485   1.166   2.212 -0.5554 -0.3885  0.5268
   85phy    C26 2278   2.560   1.124   2.341  0.1568  0.0155  0.3767
   85phy    C25 2279   2.492   1.149   2.479 -1.0310  0.4134  0.5270
   85phy    C23 2280   2.586   1.144   2.602  0.7804  0.2447  0.3171
   85phy    C24 2281   2.630   1.280   2.652 -0.2788 -0.4100 -0.1892
   85phy    C22 2282   2.510   1.081   2.720  0.0096  0.1031  0.2524
   85phy    C21 2283   2.559   0.948   2.775  0.1172  0.4721  0.5474
   85phy    C20 2284   2.450   0.844   2.820 -0.1983  0.6058 -0.8109
   85phy    C18 2285   2.491   0.704   2.881 -0.0811  0.3548 -0.0890
   85phy    O01 2286   2.582   0.726   2.987  0.0397 -0.2264 -0.0864
   85phy    H01 2287   2.589   0.819   3.000 -0.4328 -0.4624  2.2272
   85phy    C19 2288   2.367   0.667   2.958  0.2743  0.3577  0.0209
   85phy    C13 2289   2.552   0.596   2.777 -0.4571 -0.0049  0.4700
   85phy     H3 2290   2.490   0.597   2.684  0.6570 -0.0899 -0.2913
   85phy    O33 2291   2.529   0.467   2.822  0.7535  0.1518 -0.0304
   85phy    H1B 2292   2.587   0.460   2.895  1.7860 -0.5461 -0.8850
   85phy    C12 2293   2.709   0.607   2.732  0.4206  0.3940 -0.6474
   85phy    O11 2294   2.807   0.544   2.819  0.1543  0.1176 -0.2273
   85phy    H1A 2295   2.836   0.470   2.769 -1.7273  0.0693 -1.3442
   86phy    C35 2296   4.754   2.513   1.844  0.3579  0.0209  0.6417
   86phy    C33 2297   4.609   2.480   1.866  0.1942  0.2637 -1.3327
   86phy    C34 2298   4.524   2.596   1.830 -0.5066  0.1528 -0.1719
   86phy    C32 2299   4.577   2.348   1.780 -0.2360  0.4730 -0.7780
   86phy    C31 2300   4.448   2.267   1.830 -0.0397 -0.1544 -1.1054
   86phy    C30 2301   4.434   2.120   1.770  0.4207 -0.0342 -0.2207
   86phy    C28 2302   4.311   2.039   1.826 -0.2510 -0.0943 -0.0963
   86phy    C29 2303   4.190   2.063   1.730 -0.0509  0.2220  0.0352
   86phy    C27 2304   4.351   1.891   1.831  0.3409  0.2444 -0.1324
   86phy    C26 2305   4.263   1.801   1.922  0.2543 -0.1092 -0.4370
   86phy    C25 2306   4.320   1.663   1.957 -0.7070 -0.0828  0.3100
   86phy    C23 2307   4.250   1.573   2.065  0.2132 -0.0419 -0.0251
   86phy    C24 2308   4.125   1.503   2.006 -0.6467 -0.3493  0.1324
   86phy    C22 2309   4.347   1.467   2.126  0.6635 -0.3482  0.3216
   86phy    C21 2310   4.346   1.475   2.281 -0.1922  0.6170  0.4342
   86phy    C20 2311   4.461   1.387   2.328 -0.5176 -0.5460 -0.2508
   86phy    C18 2312   4.511   1.389   2.481  0.1878  0.3819 -0.2096
   86phy    O01 2313   4.394   1.345   2.561 -0.5306  0.2175  0.0794
   86phy    H01 2314   4.364   1.422   2.604 -0.9110 -0.9323  1.9922
   86phy    C19 2315   4.600   1.268   2.491 -0.1344 -0.0595 -0.3381
   86phy    C13 2316   4.575   1.528   2.540  0.2925  0.1148  0.5396
   86phy     H3 2317   4.643   1.571   2.462  0.5462 -0.9782  0.1453
   86phy    O33 2318   4.668   1.514   2.649  0.4253 -0.2292  0.2964
   86phy    H1B 2319   4.660   1.435   2.699  1.8923 -0.3767  0.3530
   86phy    C12 2320   4.469   1.631   2.589 -0.3999 -0.4443  0.3726
   86phy    O11 2321   4.374   1.570   2.671 -0.1344 -0.1846 -0.0348
   86phy    H1A 2322   4.341   1.626   2.738  0.0700  0.0006 -0.0869
   87phy    C35 2323   3.032   2.763   0.959  0.8824 -0.0620 -0.2163
   87phy    C33 2324   3.110   2.681   1.058 -0.2907 -0.5755 -0.1231
   87phy    C34 2325   3.013   2.623   1.159  0.0265 -0.0874  0.0626
   87phy    C32 2326   3.193   2.573   0.993 -0.5058 -0.0052 -0.0799
   87phy    C31 2327   3.340   2.563   1.042 -0.3372  0.4404  0.2301
   87phy    C30 2328   3.419   2.447   0.979  0.0421 -0.1515  0.7271
   87phy    C28 2329   3.573   2.442   0.991  0.0995 -0.4647 -0.0100
   87phy    C29 2330   3.595   2.334   1.096  0.3208 -0.3752  0.2960
   87phy    C27 2331   3.630   2.385   0.856  0.5754 -0.2539  0.4768
   87phy    C26 2332   3.725   2.474   0.769 -0.5835  0.0777 -0.4219
   87phy    C25 2333   3.782   2.406   0.639 -0.2088 -0.1513 -0.3776
   87phy    C23 2334   3.868   2.503   0.556  0.6513  0.3785 -0.2643
   87phy    C24 2335   3.961   2.414   0.473 -0.6134 -0.1647  0.0022
   87phy    C22 2336   3.797   2.594   0.451  0.2960  0.1955 -0.3751
   87phy    C21 2337   3.704   2.710   0.481 -0.9614  0.3678  0.9351
   87phy    C20 2338   3.700   2.803   0.359  0.2985  0.3479  0.4695
   87phy    C18 2339   3.669   2.954   0.364 -0.5125 -0.1950  0.3690
   87phy    O01 2340   3.539   2.985   0.429 -0.3111 -0.0590  0.3039
   87phy    H01 2341   3.485   2.928   0.378  1.5492 -2.9672  1.3154
   87phy    C19 2342   3.669   2.981   0.215 -0.2275 -0.0377  0.5349
   87phy    C13 2343   3.777   3.044   0.449 -0.2187  0.4099  0.5044
   87phy     H3 2344   3.753   3.019   0.556 -2.6395  1.7886  0.3514
   87phy    O33 2345   3.919   3.009   0.453 -0.4029  0.3114  0.1395
   87phy    H1B 2346   3.940   2.957   0.528 -1.4683  3.0444  2.5479
   87phy    C12 2347   3.755   3.191   0.492 -0.4612 -0.1222 -0.2562
   87phy    O11 2348   3.622   3.227   0.510 -0.5859  1.1300 -0.2063
   87phy    H1A 2349   3.573   3.164   0.462 -1.1677  0.6413  0.9892
   88phy    C35 2350   2.630   1.760   2.397  0.1797 -0.5645 -0.1485
   88phy    C33 2351   2.762   1.763   2.473  0.2883  0.3848  0.1494
   88phy    C34 2352   2.746   1.645   2.573 -0.5369  0.5130  0.1459
   88phy    C32 2353   2.879   1.750   2.377 -0.0142  0.1080 -0.5609
   88phy    C31 2354   3.006   1.806   2.435 -0.2775 -0.0514  0.7153
   88phy    C30 2355   3.145   1.770   2.382 -0.1494  0.1272 -0.0518
   88phy    C28 2356   3.252   1.795   2.492  0.3619 -0.3234  0.3948
   88phy    C29 2357   3.289   1.665   2.571 -0.0442  0.4844  0.4718
   88phy    C27 2358   3.373   1.863   2.431 -0.1829 -0.2565 -0.1386
   88phy    C26 2359   3.437   1.977   2.516  0.2590 -0.0268 -0.2942
   88phy    C25 2360   3.567   2.019   2.448  0.4727  0.5923 -0.1458
   88phy    C23 2361   3.662   2.122   2.514  0.4508 -0.2279 -0.2405
   88phy    C24 2362   3.808   2.087   2.491 -0.4082 -0.2560  0.6271
   88phy    C22 2363   3.629   2.261   2.461  0.1613  1.0607  0.1383
   88phy    C21 2364   3.582   2.358   2.572 -0.2351  0.5343 -0.6290
   88phy    C20 2365   3.575   2.506   2.538  0.4785 -0.3357 -0.7763
   88phy    C18 2366   3.512   2.624   2.636 -0.4374  0.5630  0.7470
   88phy    O01 2367   3.593   2.621   2.761  0.9751  0.3472  0.3055
   88phy    H01 2368   3.584   2.700   2.811 -0.6034 -0.5058  1.4608
   88phy    C19 2369   3.563   2.746   2.558  0.5615  0.0195  0.4836
   88phy    C13 2370   3.356   2.631   2.664 -0.4585  0.8427 -0.0488
   88phy     H3 2371   3.303   2.616   2.566 -0.0773  3.4328 -0.7123
   88phy    O33 2372   3.302   2.760   2.699  0.1404  0.0171  0.1000
   88phy    H1B 2373   3.247   2.769   2.774  0.0314 -0.0136  0.0228
   88phy    C12 2374   3.300   2.513   2.763  0.3794 -0.1794  0.2122
   88phy    O11 2375   3.156   2.500   2.770 -0.6924  0.5746 -0.1848
   88phy    H1A 2376   3.140   2.417   2.810 -1.2715  1.0538  0.5979
   89phy    C35 2377   0.994   2.904   0.741  0.4181 -0.1382  0.3921
   89phy    C33 2378   1.000   2.962   0.878  0.4999  0.4323 -0.2229
   89phy    C34 2379   0.856   2.974   0.915 -0.0569 -0.3699 -0.7394
   89phy    C32 2380   1.076   2.881   0.980 -0.1905  0.2575 -0.0210
   89phy    C31 2381   1.226   2.921   0.992  0.4389  0.1108 -0.2470
   89phy    C30 2382   1.294   2.809   1.074 -0.0801 -0.4784  0.6642
   89phy    C28 2383   1.448   2.820   1.093  0.5685  0.6180  0.1666
   89phy    C29 2384   1.482   2.798   1.236 -0.4945  0.2839 -0.5748
   89phy    C27 2385   1.523   2.716   1.004  0.5962  0.1547  0.1568
   89phy    C26 2386   1.629   2.771   0.906 -0.4613  0.1208 -0.2116
   89phy    C25 2387   1.710   2.669   0.835  0.2469  0.0948  0.3791
   89phy    C23 2388   1.810   2.725   0.729  0.3064 -0.3782 -0.0564
   89phy    C24 2389   1.944   2.668   0.771 -0.6218  0.1670 -0.1297
   89phy    C22 2390   1.800   2.657   0.591 -0.3448 -0.3474 -0.6435
   89phy    C21 2391   1.836   2.735   0.471 -0.1066 -0.4720  0.5581
   89phy    C20 2392   1.853   2.647   0.349 -0.5173  0.1550 -0.6336
   89phy    C18 2393   1.891   2.704   0.209 -0.0584  0.0869 -0.7257
   89phy    O01 2394   1.784   2.790   0.158 -0.0617  0.4292  0.4532
   89phy    H01 2395   1.695   2.763   0.167 -0.3233  0.8415 -0.7132
   89phy    C19 2396   1.885   2.579   0.117  0.0859  0.2062  0.0576
   89phy    C13 2397   2.042   2.770   0.209  0.3021 -0.1676  0.1978
   89phy     H3 2398   2.041   2.840   0.297 -0.4037 -0.6546  0.5897
   89phy    O33 2399   2.164   2.704   0.247  0.0869 -0.3413 -0.0168
   89phy    H1B 2400   2.203   2.658   0.176 -0.2397  1.4155 -1.3747
   89phy    C12 2401   2.076   2.895   0.117  0.1925  0.3706 -0.4648
   89phy    O11 2402   1.975   2.976   0.077 -0.4119  0.2665  0.4238
   89phy    H1A 2403   1.900   2.921   0.084 -0.1444 -0.4933 -1.9341
   90phy    C35 2404   2.709   1.617   1.690  0.0833 -0.0569  0.0416
   90phy    C33 2405   2.853   1.621   1.729  0.2401 -0.8132 -0.0235
   90phy    C34 2406   2.926   1.511   1.671  0.2997  0.0766 -0.4791
   90phy    C32 2407   2.925   1.760   1.721 -0.0409  0.1086  0.5206
   90phy    C31 2408   3.020   1.796   1.833  0.5511  0.6898  0.3384
   90phy    C30 2409   3.064   1.940   1.825 -0.5934  0.6024 -0.2623
   90phy    C28 2410   3.152   1.969   1.948 -0.4033 -0.1685  0.3215
   90phy    C29 2411   3.301   1.952   1.901  0.0598 -0.8370  0.0145
   90phy    C27 2412   3.151   2.112   2.011  0.1133  0.1907  0.4359
   90phy    C26 2413   3.091   2.142   2.151  0.1213 -0.1575 -0.1142
   90phy    C25 2414   3.112   2.282   2.196  0.1826  0.4865 -0.8154
   90phy    C23 2415   3.101   2.308   2.349  0.0213 -0.3715 -0.5731
   90phy    C24 2416   3.223   2.273   2.430 -0.1938  0.5649 -0.4799
   90phy    C22 2417   3.063   2.455   2.381  0.1235 -0.2682  0.2501
   90phy    C21 2418   2.962   2.472   2.488 -0.5038 -0.1565  0.0510
   90phy    C20 2419   2.949   2.618   2.531  0.1673  0.2291  0.1460
   90phy    C18 2420   2.879   2.645   2.672 -0.1063  0.2346 -0.3413
   90phy    O01 2421   2.917   2.545   2.765 -0.4274  0.2561  0.4804
   90phy    H01 2422   3.010   2.539   2.765 -0.4655 -0.3630  0.3683
   90phy    C19 2423   2.947   2.774   2.731  0.0281 -0.1528 -0.1215
   90phy    C13 2424   2.715   2.652   2.668  0.1745 -0.5765 -0.2861
   90phy     H3 2425   2.688   2.709   2.576 -0.0904 -1.1487 -0.5654
   90phy    O33 2426   2.655   2.739   2.765 -0.5590 -0.1718 -0.3357
   90phy    H1B 2427   2.685   2.708   2.849  0.2018 -1.2437 -0.9835
   90phy    C12 2428   2.633   2.520   2.660  1.0296  0.3788 -0.2537
   90phy    O11 2429   2.650   2.426   2.766  0.0847 -0.0984 -0.2742
   90phy    H1A 2430   2.665   2.338   2.737 -2.0952 -0.3518 -0.8585
   91phy    C35 2431   4.273   3.239   1.571  0.0961 -0.0861 -0.0465
   91phy    C33 2432   4.396   3.156   1.525  0.3657 -0.4697  0.0064
   91phy    C34 2433   4.519   3.240   1.572  0.4869  0.3533  0.4289
   91phy    C32 2434   4.400   3.008   1.577  0.3749 -0.2973 -0.6804
   91phy    C31 2435   4.450   2.910   1.468  0.2138  0.5707  0.2658
   91phy    C30 2436   4.406   2.760   1.485  0.5044 -0.3538  0.5923
   91phy    C28 2437   4.457   2.677   1.367 -0.4873  0.0477  0.1277
   91phy    C29 2438   4.544   2.561   1.418 -0.4078  0.3606 -0.3048
   91phy    C27 2439   4.347   2.626   1.273  0.2269 -0.5502 -0.1201
   91phy    C26 2440   4.377   2.571   1.126 -0.1320  0.3109 -0.0209
   91phy    C25 2441   4.239   2.556   1.064  0.7219  0.1952 -0.0852
   91phy    C23 2442   4.226   2.532   0.911  0.0259  0.0001 -0.0916
   91phy    C24 2443   4.098   2.473   0.883  0.2834  0.0522  0.5465
   91phy    C22 2444   4.246   2.662   0.826  0.0875 -0.3985  0.3401
   91phy    C21 2445   4.366   2.655   0.735 -0.0707  0.3516 -0.3984
   91phy    C20 2446   4.399   2.798   0.695  0.0834 -0.1662 -0.0390
   91phy    C18 2447   4.538   2.830   0.625 -0.3042 -0.5405  0.3995
   91phy    O01 2448   4.649   2.794   0.713  0.3251  0.2307  0.0360
   91phy    H01 2449   4.652   2.836   0.796  1.0295 -1.8176  1.1415
   91phy    C19 2450   4.536   2.987   0.607  0.4592  0.2404  0.5872
   91phy    C13 2451   4.552   2.756   0.478 -0.3268 -0.1639 -0.0043
   91phy     H3 2452   4.526   2.650   0.503  1.1057 -0.4686  0.2505
   91phy    O33 2453   4.448   2.780   0.378  0.3200 -0.0088  0.0950
   91phy    H1B 2454   4.437   2.872   0.365  0.1720 -0.1199 -0.6041
   91phy    C12 2455   4.683   2.706   0.414 -0.3448 -0.4401  0.1256
   91phy    O11 2456   4.808   2.721   0.481  0.2874 -0.1186  0.1759
   91phy    H1A 2457   4.785   2.755   0.565 -0.9770  1.7816 -0.8597
   92phy    C35 2458   2.954   1.487   2.155  0.2082  0.3582 -0.0628
   92phy    C33 2459   3.009   1.349   2.197  0.8786 -0.0456  0.3108
   92phy    C34 2460   3.088   1.288   2.076 -0.1337 -0.4846 -0.1463
   92phy    C32 2461   3.082   1.355   2.334 -0.2434  0.4693  0.3806
   92phy    C31 2462   3.007   1.303   2.453  0.2043  0.2201 -0.4301
   92phy    C30 2463   3.108   1.288   2.567  0.7074 -0.5194 -0.2516
   92phy    C28 2464   3.055   1.198   2.680  0.5221 -0.1332 -0.7064
   92phy    C29 2465   3.146   1.077   2.699 -0.0861 -0.2289 -0.4366
   92phy    C27 2466   3.054   1.276   2.819 -0.1267  0.7005  0.4450
   92phy    C26 2467   2.932   1.355   2.865  0.3904  0.8083 -0.3987
   92phy    C25 2468   2.946   1.422   2.997 -1.0167  0.2048  0.2999
   92phy    C23 2469   2.870   1.558   3.014 -0.1438 -0.3717 -0.4984
   92phy    C24 2470   2.793   1.563   3.150  0.3827  0.2234  0.4215
   92phy    C22 2471   2.960   1.687   2.991  0.3282  0.6392 -0.1912
   92phy    C21 2472   2.907   1.819   2.939 -0.2639 -0.2294 -0.4112
   92phy    C20 2473   3.022   1.925   2.949  0.1217 -0.4506  0.3295
   92phy    C18 2474   2.991   2.084   2.929 -0.5806 -0.0687 -0.5804
   92phy    O01 2475   2.869   2.126   2.998  0.2225  0.1958 -0.6400
   92phy    H01 2476   2.870   2.216   3.025  0.1667  0.4743 -1.5290
   92phy    C19 2477   3.103   2.153   3.004  0.0223 -0.0616 -0.1111
   92phy    C13 2478   2.983   2.126   2.770 -0.1009 -0.8989 -1.3172
   92phy     H3 2479   3.066   2.071   2.717  2.3135  0.6708  0.6121
   92phy    O33 2480   3.021   2.261   2.748 -0.0341 -0.0942 -0.0992
   92phy    H1B 2481   2.947   2.315   2.765  0.1757  0.6522 -1.3950
   92phy    C12 2482   2.849   2.105   2.697  0.1264 -0.2335  0.2969
   92phy    O11 2483   2.752   2.190   2.743  0.0158  0.2910 -0.1273
   92phy    H1A 2484   2.735   2.163   2.832 -1.2460 -1.0840 -0.7412
   93phy    C35 2485   3.519   0.894   2.142  0.1887 -0.0170  0.2110
   93phy    C33 2486   3.618   0.980   2.222  0.4716  0.7421 -0.8333
   93phy    C34 2487   3.702   1.054   2.127 -0.0240 -0.9985  0.3559
   93phy    C32 2488   3.525   1.049   2.325  0.5745  0.3174  0.1783
   93phy    C31 2489   3.596   1.111   2.444 -0.7257  0.0489 -0.7295
   93phy    C30 2490   3.502   1.178   2.544 -0.2079 -0.3467 -0.1174
   93phy    C28 2491   3.569   1.245   2.667  1.0060 -0.3006 -0.1398
   93phy    C29 2492   3.643   1.371   2.629  0.6551 -0.5063  0.3447
   93phy    C27 2493   3.459   1.280   2.769  0.0750  0.0567 -0.1237
   93phy    C26 2494   3.478   1.211   2.897 -0.4368  0.2394  0.1789
   93phy    C25 2495   3.384   1.251   3.004 -0.0935  0.1827 -0.4351
   93phy    C23 2496   3.383   1.171   3.138  0.1587 -0.6133  0.2369
   93phy    C24 2497   3.491   1.219   3.242 -0.2271 -0.2778  0.4629
   93phy    C22 2498   3.246   1.174   3.207 -0.3314 -0.3582  0.7760
   93phy    C21 2499   3.146   1.060   3.188 -0.3082  0.0218 -0.3277
   93phy    C20 2500   3.007   1.101   3.243 -0.5475 -0.1640 -0.6448
   93phy    C18 2501   2.885   0.997   3.235 -0.0219 -0.3078  0.2014
   93phy    O01 2502   2.918   0.870   3.296 -0.2503 -0.1427  0.4001
   93phy    H01 2503   2.963   0.880   3.377  2.3470 -1.4883 -0.7618
   93phy    C19 2504   2.797   1.067   3.344  0.4199 -0.2496 -0.2621
   93phy    C13 2505   2.813   0.976   3.095  0.1631 -0.1853  0.2382
   93phy     H3 2506   2.796   1.074   3.043  2.2653 -1.4339 -3.1306
   93phy    O33 2507   2.674   0.928   3.105  0.4134  0.2429  0.1869
   93phy    H1B 2508   2.670   0.882   3.186  0.7445 -1.6518 -0.8138
   93phy    C12 2509   2.888   0.893   2.978  0.1437  0.2309 -0.4386
   93phy    O11 2510   2.924   0.758   2.998  0.3885 -0.0035 -0.3357
   93phy    H1A 2511   2.881   0.703   2.936  0.3814 -0.6227  0.2002
   94phy    C35 2512   4.682   2.100   1.116  0.6808 -0.4510 -0.6442
   94phy    C33 2513   4.529   2.099   1.110  0.3248  0.0779 -0.9589
   94phy    C34 2514   4.464   2.181   1.219  0.0050 -0.2369  0.3413
   94phy    C32 2515   4.482   2.142   0.969  0.2983  0.7320  0.5538
   94phy    C31 2516   4.356   2.063   0.932  0.1767 -0.0974  0.0637
   94phy    C30 2517   4.287   2.114   0.807 -0.6345 -0.0129  0.5606
   94phy    C28 2518   4.179   2.023   0.749 -0.0299  0.2483  0.3414
   94phy    C29 2519   4.045   2.046   0.829  0.3337  0.0665 -0.2873
   94phy    C27 2520   4.159   2.064   0.598  0.1636 -1.0454  0.8854
   94phy    C26 2521   4.080   1.973   0.503 -0.3969 -0.0544  0.6110
   94phy    C25 2522   4.067   2.027   0.361  0.0635  0.0361 -0.2721
   94phy    C23 2523   3.966   1.953   0.268  0.3673  0.3340  0.1835
   94phy    C24 2524   3.833   2.015   0.284  0.3243 -0.1935 -0.4071
   94phy    C22 2525   4.005   1.986   0.119 -0.1868 -0.2273  0.0935
   94phy    C21 2526   4.081   1.870   0.055  1.1796 -0.3453  0.3666
   94phy    C20 2527   4.125   1.892  -0.091  0.7071  0.2086 -0.3492
   94phy    C18 2528   4.273   1.927  -0.131 -0.3467  0.2172 -0.3734
   94phy    O01 2529   4.324   2.034  -0.055 -0.0790 -0.1790  0.2529
   94phy    H01 2530   4.417   2.029  -0.045 -0.0576  1.6458  1.3994
   94phy    C19 2531   4.260   1.974  -0.277 -0.3288  0.2929 -0.0030
   94phy    C13 2532   4.382   1.807  -0.119 -0.4365 -1.0529 -0.1825
   94phy     H3 2533   4.378   1.781  -0.010  2.5766 -1.3347 -0.0371
   94phy    O33 2534   4.361   1.676  -0.169  0.1674  0.1720  0.2338
   94phy    H1B 2535   4.372   1.610  -0.104  0.0285 -0.7580 -0.6683
   94phy    C12 2536   4.540   1.830  -0.098  0.6691  0.2989  0.5234
   94phy    O11 2537   4.571   1.964  -0.072 -0.0630 -0.0482  0.0989
   94phy    H1A 2538   4.655   1.963  -0.030 -0.3229  1.7136  0.7484
   95phy    C35 2539   3.086   3.595   1.692  0.3696 -0.1849 -0.6764
   95phy    C33 2540   3.088   3.449   1.681  0.6340  0.0575  0.6355
   95phy    C34 2541   3.034   3.426   1.539  0.5810 -0.2794  0.0645
   95phy    C32 2542   3.229   3.396   1.705 -0.4900  0.4184 -0.3778
   95phy    C31 2543   3.246   3.260   1.771 -0.0439 -0.2097 -0.0243
   95phy    C30 2544   3.392   3.205   1.764  0.6799  0.1893 -0.0475
   95phy    C28 2545   3.412   3.069   1.836 -0.4260 -0.1945  0.2014
   95phy    C29 2546   3.417   2.952   1.742  0.8060  0.0454 -0.3750
   95phy    C27 2547   3.556   3.086   1.887  0.0290  0.1472  0.0876
   95phy    C26 2548   3.589   3.024   2.023 -0.6859  0.3653 -0.0666
   95phy    C25 2549   3.720   3.084   2.079 -0.3990  0.7214  0.3993
   95phy    C23 2550   3.751   3.032   2.223  0.7404  0.0020 -0.3228
   95phy    C24 2551   3.848   2.914   2.223  0.7488 -0.3291  0.4552
   95phy    C22 2552   3.787   3.149   2.317 -0.5367  0.2072  0.0624
   95phy    C21 2553   3.705   3.160   2.448 -0.1241  0.4363 -0.4203
   95phy    C20 2554   3.746   3.302   2.502  0.2549 -0.5858 -0.1004
   95phy    C18 2555   3.663   3.357   2.628 -0.2579 -0.3759 -0.3619
   95phy    O01 2556   3.621   3.251   2.720  0.1299  0.3842 -0.1980
   95phy    H01 2557   3.696   3.210   2.759  0.8244 -1.3638 -3.1063
   95phy    C19 2558   3.773   3.429   2.709  0.2250 -0.1418 -0.1972
   95phy    C13 2559   3.535   3.451   2.594 -0.3114 -0.3532  0.0143
   95phy     H3 2560   3.566   3.534   2.525  0.7502  0.5191  1.4771
   95phy    O33 2561   3.491   3.526   2.707  0.0874  0.3145 -0.1599
   95phy    H1B 2562   3.489   3.477   2.787 -1.4133 -1.4873 -1.2530
   95phy    C12 2563   3.404   3.373   2.546  0.2388  0.2253 -0.1916
   95phy    O11 2564   3.289   3.450   2.547  0.2972  0.1259  0.2146
   95phy    H1A 2565   3.307   3.533   2.508  2.0797  0.5715  1.8558
   96phy    C35 2566   2.766   2.746   2.244  0.3055  0.1662  0.1552
   96phy    C33 2567   2.700   2.735   2.108  0.0248 -0.2888  0.1497
   96phy    C34 2568   2.616   2.608   2.105  0.2336  0.7181  0.5480
   96phy    C32 2569   2.607   2.861   2.086 -0.1298 -0.2767 -0.2932
   96phy    C31 2570   2.647   2.937   1.953 -0.0471  0.3453 -0.3169
   96phy    C30 2571   2.571   3.067   1.943  0.3306  0.0358  0.2300
   96phy    C28 2572   2.647   3.172   1.850  0.6283  0.2751  0.4431
   96phy    C29 2573   2.537   3.227   1.753  0.3577 -0.2967 -0.1434
   96phy    C27 2574   2.715   3.294   1.917  0.6689  0.0901  0.4332
   96phy    C26 2575   2.817   3.273   2.023 -0.2885 -0.3575 -0.3534
   96phy    C25 2576   2.900   3.406   2.043  0.5104  0.0777 -0.1876
   96phy    C23 2577   3.008   3.416   2.149 -0.7963 -0.1293 -0.9921
   96phy    C24 2578   3.141   3.344   2.103 -0.0700 -0.2808 -0.2668
   96phy    C22 2579   3.037   3.566   2.171 -0.0164 -0.6133 -0.2605
   96phy    C21 2580   3.114   3.589   2.311 -0.4978  0.7533  0.4395
   96phy    C20 2581   3.135   3.736   2.335  0.0587  0.3561 -0.3563
   96phy    C18 2582   3.208   3.785   2.460 -0.3044 -0.1964 -0.1335
   96phy    O01 2583   3.332   3.712   2.458 -0.4500 -0.2871 -0.1846
   96phy    H01 2584   3.402   3.765   2.491  0.3677 -1.9573  0.9551
   96phy    C19 2585   3.249   3.931   2.428 -0.2068 -0.5436 -0.0464
   96phy    C13 2586   3.133   3.776   2.602  0.7317  0.6557  0.5382
   96phy     H3 2587   3.079   3.677   2.603  1.9076 -0.0008  1.4704
   96phy    O33 2588   3.026   3.867   2.603 -0.6758  0.4221 -0.0246
   96phy    H1B 2589   2.947   3.817   2.603 -0.0350 -0.6131  0.9215
   96phy    C12 2590   3.213   3.777   2.738 -0.1586  0.5673  0.0102
   96phy    O11 2591   3.148   3.762   2.860 -0.1805  0.4713  0.2351
   96phy    H1A 2592   3.069   3.813   2.861  0.7801  2.0185  0.5004
   97phy    C35 2593   2.391   1.884   1.404 -0.3687  0.2347  0.4240
   97phy    C33 2594   2.383   1.746   1.333  0.1454  0.4903 -0.0616
   97phy    C34 2595   2.450   1.639   1.431 -0.2104  0.4336 -0.0910
   97phy    C32 2596   2.237   1.712   1.312  0.0757 -0.0350  0.4233
   97phy    C31 2597   2.208   1.699   1.159 -0.3895 -0.1733  0.0821
   97phy    C30 2598   2.057   1.666   1.144 -0.1963  0.6288  0.1966
   97phy    C28 2599   1.993   1.706   1.007  0.3107  0.5923 -0.1780
   97phy    C29 2600   1.889   1.602   0.974 -0.1423  0.0149  0.1343
   97phy    C27 2601   1.931   1.840   1.004  0.1795  0.3671 -0.2574
   97phy    C26 2602   1.920   1.918   0.873  0.1176  0.1229 -0.1476
   97phy    C25 2603   1.835   2.046   0.884 -0.0399  0.3475 -0.0297
   97phy    C23 2604   1.820   2.112   0.743 -0.0493 -0.2324  0.7753
   97phy    C24 2605   1.689   2.186   0.737  0.1492  0.3483  0.7040
   97phy    C22 2606   1.933   2.212   0.705 -0.5930 -0.4702 -0.3669
   97phy    C21 2607   2.018   2.187   0.583  0.3129 -0.2556 -0.0016
   97phy    C20 2608   2.125   2.303   0.587 -0.1598  0.2419  0.0804
   97phy    C18 2609   2.252   2.299   0.487  0.4688 -0.3317  0.2659
   97phy    O01 2610   2.302   2.166   0.475  0.5129 -0.5850  0.8814
   97phy    H01 2611   2.392   2.174   0.451  0.6645 -0.4076  1.4735
   97phy    C19 2612   2.355   2.388   0.562 -0.3837  0.3277 -1.0595
   97phy    C13 2613   2.229   2.352   0.336 -0.0291  0.1944 -0.3514
   97phy     H3 2614   2.143   2.424   0.345  0.8014  1.2381 -0.6219
   97phy    O33 2615   2.324   2.445   0.273 -0.5719 -0.2532  0.2104
   97phy    H1B 2616   2.342   2.513   0.335 -0.6414 -2.0841  2.3784
   97phy    C12 2617   2.151   2.275   0.226 -0.2354  0.1096 -0.1567
   97phy    O11 2618   2.019   2.233   0.262  0.0829  0.6469 -1.2354
   97phy    H1A 2619   1.959   2.259   0.195 -1.9209 -0.6561 -0.0490
   98phy    C35 2620   2.805   3.936   1.442  0.4382  0.0720 -0.1870
   98phy    C33 2621   2.953   3.900   1.427  0.3251 -0.0470  0.2176
   98phy    C34 2622   2.993   3.809   1.313  0.2300  0.2922 -0.0768
   98phy    C32 2623   3.038   4.028   1.432 -0.8259 -0.1315  0.3420
   98phy    C31 2624   3.185   4.010   1.474 -0.0512  0.3988 -0.4868
   98phy    C30 2625   3.261   4.142   1.451  0.2097 -0.1064  0.1219
   98phy    C28 2626   3.385   4.156   1.542  0.7767 -0.1521 -0.4049
   98phy    C29 2627   3.508   4.092   1.483 -0.2153  0.3765 -0.1203
   98phy    C27 2628   3.417   4.304   1.562 -0.0566  0.2532  0.3617
   98phy    C26 2629   3.444   4.337   1.713 -0.2976 -0.5116  0.1648
   98phy    C25 2630   3.479   4.475   1.755 -0.3374  0.0047 -0.3817
   98phy    C23 2631   3.526   4.492   1.899  0.0754  0.2117 -0.0235
   98phy    C24 2632   3.650   4.574   1.914 -0.1753 -0.5377  0.2614
   98phy    C22 2633   3.407   4.560   1.967 -0.4447 -0.2508  0.1567
   98phy    C21 2634   3.351   4.505   2.097 -0.2339  0.8840  0.2430
   98phy    C20 2635   3.245   4.598   2.163  0.3544  0.3913 -1.0665
   98phy    C18 2636   3.149   4.542   2.277 -0.0284 -0.1503 -0.1282
   98phy    O01 2637   3.226   4.491   2.388 -0.2084 -0.6835 -0.0438
   98phy    H01 2638   3.219   4.398   2.392  0.2524 -0.6964  2.2585
   98phy    C19 2639   3.094   4.678   2.329  0.1820 -0.1301  0.3434
   98phy    C13 2640   3.030   4.433   2.243 -0.1122 -0.2171 -0.4984
   98phy     H3 2641   2.976   4.458   2.148 -1.1824  1.8856  0.5827
   98phy    O33 2642   2.919   4.437   2.324  0.1084  0.0137  0.2440
   98phy    H1B 2643   2.835   4.402   2.299  0.1520  0.4799 -0.6265
   98phy    C12 2644   3.081   4.284   2.232  0.6654  0.4024 -0.1387
   98phy    O11 2645   3.131   4.230   2.355 -0.3302  0.2451  0.3172
   98phy    H1A 2646   3.054   4.225   2.409 -0.6563 -0.8998 -0.2249
   99phy    C35 2647   2.110   3.288   1.108  0.5236  0.8213 -0.2634
   99phy    C33 2648   2.116   3.381   1.232 -0.0357 -0.1701  0.0277
   99phy    C34 2649   1.981   3.406   1.301 -0.3495  0.0706  0.1960
   99phy    C32 2650   2.235   3.353   1.320 -0.7645 -0.1930 -0.5444
   99phy    C31 2651   2.328   3.479   1.332  0.1765 -0.4348  0.2082
   99phy    C30 2652   2.457   3.461   1.415  0.5388 -0.4672 -0.0351
   99phy    C28 2653   2.556   3.579   1.423 -0.0822  0.1703  0.1297
   99phy    C29 2654   2.581   3.619   1.565  0.3257  0.1114 -0.2385
   99phy    C27 2655   2.685   3.548   1.346 -0.3697  0.1130 -0.4430
   99phy    C26 2656   2.688   3.545   1.192  0.3652 -0.3278 -0.2916
   99phy    C25 2657   2.827   3.558   1.138 -0.1120  0.2377 -0.3105
   99phy    C23 2658   2.828   3.579   0.982  0.3792  0.1212 -0.3998
   99phy    C24 2659   2.854   3.722   0.940 -0.1519  0.0760  0.3503
   99phy    C22 2660   2.903   3.475   0.907  0.4827  0.1680  0.1732
   99phy    C21 2661   2.849   3.426   0.772  0.3593 -1.3220  0.3370
   99phy    C20 2662   2.902   3.291   0.738 -0.2102 -0.2057  0.2318
   99phy    C18 2663   2.840   3.199   0.629 -0.2563  0.2123  0.1818
   99phy    O01 2664   2.710   3.156   0.679 -0.2637  0.3745 -0.2667
   99phy    H01 2665   2.708   3.171   0.771 -1.4713  0.1115 -0.2345
   99phy    C19 2666   2.933   3.076   0.628  0.3735  0.3172 -0.3664
   99phy    C13 2667   2.826   3.265   0.482  0.2997  0.4471 -0.2945
   99phy     H3 2668   2.758   3.351   0.504  0.0691  0.2997 -0.4376
   99phy    O33 2669   2.939   3.343   0.432 -0.1344  0.0339 -0.0706
   99phy    H1B 2670   3.017   3.291   0.438  0.0655  0.5068  2.8289
   99phy    C12 2671   2.718   3.217   0.372  0.5913 -0.3186 -0.4949
   99phy    O11 2672   2.756   3.132   0.263 -0.3547 -0.0113 -0.3934
   99phy    H1A 2673   2.831   3.175   0.227 -0.2252  1.0622  1.0789
  100phy    C35 2674   3.373   2.318   1.421 -0.5253  0.1769  0.0863
  100phy    C33 2675   3.254   2.242   1.482  0.0402  0.1981 -0.2446
  100phy    C34 2676   3.283   2.225   1.635  0.1121 -0.1777  0.0479
  100phy    C32 2677   3.119   2.315   1.461 -0.5331  0.9573  0.0739
  100phy    C31 2678   3.025   2.250   1.360 -0.3970  0.5822 -0.3116
  100phy    C30 2679   2.899   2.332   1.336  0.3975  0.2097 -0.0529
  100phy    C28 2680   2.801   2.253   1.240  0.1157 -0.0999 -0.4735
  100phy    C29 2681   2.681   2.210   1.325  0.5228  0.1899 -0.1724
  100phy    C27 2682   2.749   2.351   1.140  0.0867  0.4320  0.6995
  100phy    C26 2683   2.809   2.339   1.002 -0.0192  0.6381  0.3901
  100phy    C25 2684   2.760   2.435   0.888  0.1255  0.9222  0.2347
  100phy    C23 2685   2.822   2.409   0.745 -0.2829 -0.0102  0.0474
  100phy    C24 2686   2.734   2.316   0.659  0.4835  0.0928  0.1325
  100phy    C22 2687   2.828   2.547   0.673 -0.0391  0.1206  0.2944
  100phy    C21 2688   2.947   2.573   0.578  0.1509 -0.1115  0.0824
  100phy    C20 2689   2.917   2.692   0.484 -0.1280  0.2317 -1.2233
  100phy    C18 2690   3.009   2.716   0.359 -0.1084 -0.0895  0.0915
  100phy    O01 2691   3.139   2.719   0.421 -0.3614  0.0140  0.6853
  100phy    H01 2692   3.126   2.684   0.507 -1.5361  1.0121  0.9362
  100phy    C19 2693   2.974   2.857   0.315 -0.1467 -0.7953  0.4125
  100phy    C13 2694   3.001   2.605   0.241 -0.2180 -0.4596 -0.6200
  100phy     H3 2695   3.033   2.510   0.292  2.9979  1.1261  0.5606
  100phy    O33 2696   2.869   2.565   0.193 -0.0059 -0.1033 -0.3642
  100phy    H1B 2697   2.829   2.619   0.129 -1.5757 -2.4615 -1.5232
  100phy    C12 2698   3.113   2.582   0.135  0.1927 -0.1506  0.2942
  100phy    O11 2699   3.084   2.637   0.008  0.0293  0.3287  0.0840
  100phy    H1A 2700   3.023   2.582  -0.037 -1.6724  1.4343  0.9448
  101phy    C35 2701   2.037   4.467   1.195  0.4340 -0.4071  0.2835
  101phy    C33 2702   2.178   4.411   1.225 -0.1155  0.6798  0.1124
  101phy    C34 2703   2.189   4.416   1.378  0.4256  0.2667  0.5557
  101phy    C32 2704   2.195   4.268   1.161  0.9334 -0.0893 -0.2281
  101phy    C31 2705   2.341   4.241   1.132  0.2671  0.2551 -0.5699
  101phy    C30 2706   2.344   4.108   1.058  0.4225  0.5215  0.2508
  101phy    C28 2707   2.485   4.062   1.012  0.4833 -0.0488  0.0274
  101phy    C29 2708   2.549   3.974   1.126 -0.2352  0.5387  0.4039
  101phy    C27 2709   2.460   3.978   0.886 -0.2204  0.0340 -0.3652
  101phy    C26 2710   2.583   3.993   0.794 -0.2147 -0.1953 -0.6767
  101phy    C25 2711   2.551   3.898   0.676 -0.0298  0.3264 -0.5648
  101phy    C23 2712   2.662   3.887   0.565 -0.1520  0.3433 -0.4913
  101phy    C24 2713   2.675   3.739   0.521 -0.1835 -0.4944 -0.6510
  101phy    C22 2714   2.632   3.959   0.432  0.1529 -0.2510  0.2662
  101phy    C21 2715   2.664   4.113   0.424 -0.3358  0.5368 -0.6554
  101phy    C20 2716   2.621   4.160   0.286 -0.2811  0.0951 -0.7287
  101phy    C18 2717   2.632   4.307   0.235  0.1696  0.1039 -0.2071
  101phy    O01 2718   2.556   4.391   0.323 -0.6037  0.0045 -0.2277
  101phy    H01 2719   2.604   4.468   0.350 -1.5022 -0.0723  1.7792
  101phy    C19 2720   2.562   4.311   0.098 -0.0228 -0.2498  0.7152
  101phy    C13 2721   2.783   4.359   0.234 -0.1928 -0.6913 -0.3943
  101phy     H3 2722   2.824   4.329   0.333 -0.3711  0.0341 -0.0889
  101phy    O33 2723   2.880   4.291   0.151  0.3999  0.0497 -0.1590
  101phy    H1B 2724   2.891   4.204   0.185  1.3427  1.1917  2.8568
  101phy    C12 2725   2.822   4.509   0.268 -0.1979  0.2920  1.0998
  101phy    O11 2726   2.741   4.586   0.347  0.1784 -0.1078 -0.6148
  101phy    H1A 2727   2.772   4.674   0.338 -0.2433  0.1224  0.1093
  102phy    C35 2728   1.089   0.212   2.024 -0.1062 -0.1203 -0.2290
  102phy    C33 2729   1.168   0.268   1.903  0.0441  0.1794  0.1964
  102phy    C34 2730   1.078   0.365   1.822 -0.9394 -0.1514 -0.3948
  102phy    C32 2731   1.283   0.356   1.950  0.5221  0.5853  0.2650
  102phy    C31 2732   1.422   0.292   1.920 -0.0111 -0.3697 -0.2590
  102phy    C30 2733   1.542   0.377   1.952 -0.1289 -0.4649 -0.1951
  102phy    C28 2734   1.685   0.326   1.917  0.2592  0.4469 -0.7427
  102phy    C29 2735   1.731   0.348   1.771 -0.1509 -0.5340  0.4169
  102phy    C27 2736   1.788   0.409   1.999 -0.0396 -0.4826 -0.0704
  102phy    C26 2737   1.834   0.346   2.136  0.0150  0.1830 -0.0271
  102phy    C25 2738   1.898   0.439   2.239 -0.2102  0.1000  0.2115
  102phy    C23 2739   1.956   0.356   2.358 -0.1833  0.4298 -0.3120
  102phy    C24 2740   2.107   0.370   2.366  0.2042 -0.0179 -0.3380
  102phy    C22 2741   1.872   0.372   2.484  0.7888  0.2088 -0.9675
  102phy    C21 2742   1.843   0.260   2.589  0.1996  0.0020 -0.0057
  102phy    C20 2743   1.766   0.311   2.709 -0.3897  0.2871  0.3484
  102phy    C18 2744   1.768   0.232   2.843  0.0436 -0.2081  0.3556
  102phy    O01 2745   1.901   0.204   2.888  0.0643 -0.0097  0.7789
  102phy    H01 2746   1.890   0.193   2.981 -2.1934  3.5171  1.1458
  102phy    C19 2747   1.726   0.345   2.936  0.2155 -0.5890  0.9941
  102phy    C13 2748   1.686   0.088   2.854  0.5862 -0.3099  0.1903
  102phy     H3 2749   1.582   0.100   2.815 -0.5463 -0.0891  2.9816
  102phy    O33 2750   1.661   0.043   2.990  0.2163 -0.0233 -0.5811
  102phy    H1B 2751   1.736   0.036   3.046 -0.7906 -1.0608  0.7241
  102phy    C12 2752   1.750  -0.037   2.763 -0.4747 -0.0253 -0.4662
  102phy    O11 2753   1.672  -0.154   2.771  0.5211 -0.9200  0.4201
  102phy    H1A 2754   1.703  -0.208   2.841 -0.6246 -0.9899  0.8940
  103phy    C35 2755   1.659   3.782   1.909  0.2119  0.0438 -0.0041
  103phy    C33 2756   1.712   3.825   1.773 -0.4723 -0.3785 -0.6372
  103phy    C34 2757   1.670   3.716   1.667 -0.1366 -0.0665 -0.1742
  103phy    C32 2758   1.668   3.971   1.742  0.2854 -0.5431 -0.3240
  103phy    C31 2759   1.786   4.065   1.718 -0.1274 -0.4253  0.0026
  103phy    C30 2760   1.741   4.209   1.684  0.1799  0.0364  0.4609
  103phy    C28 2761   1.853   4.292   1.623  0.4130  0.1084  0.4110
  103phy    C29 2762   1.799   4.369   1.507  0.0912  0.3611  0.3334
  103phy    C27 2763   1.922   4.384   1.726 -0.6344  0.1632  0.6651
  103phy    C26 2764   2.072   4.363   1.748 -0.2486 -0.5680 -0.0786
  103phy    C25 2765   2.114   4.406   1.890 -0.0659 -0.1347  0.8495
  103phy    C23 2766   2.265   4.451   1.918  0.0737 -0.4003 -0.1815
  103phy    C24 2767   2.303   4.591   1.862  0.0039  0.3008 -0.5236
  103phy    C22 2768   2.299   4.435   2.069  0.8246 -0.3232 -0.6461
  103phy    C21 2769   2.424   4.348   2.109 -0.0523 -0.3773 -0.2631
  103phy    C20 2770   2.443   4.320   2.256  0.1442 -0.4059  0.2377
  103phy    C18 2771   2.574   4.255   2.318  0.5598 -0.7841 -0.1497
  103phy    O01 2772   2.683   4.320   2.263  0.3414 -0.2545 -0.4281
  103phy    H01 2773   2.664   4.412   2.261  0.9342 -0.1003  0.5343
  103phy    C19 2774   2.549   4.317   2.459 -0.1405 -0.2143 -0.2638
  103phy    C13 2775   2.591   4.095   2.287 -0.1428 -0.2633 -0.4823
  103phy     H3 2776   2.578   4.079   2.177 -0.7389  0.0144 -0.4554
  103phy    O33 2777   2.482   4.010   2.333  0.0796 -0.7587 -0.3719
  103phy    H1B 2778   2.496   3.990   2.423 -0.4398  1.1567  0.1848
  103phy    C12 2779   2.729   4.030   2.325  0.5373  0.4445  0.2846
  103phy    O11 2780   2.759   4.006   2.460 -0.2975 -0.1707 -0.3341
  103phy    H1A 2781   2.695   3.949   2.497 -0.0523 -0.0361  0.3135
  104phy    C35 2782   2.542   0.808   1.149  0.3303 -0.0519  0.4193
  104phy    C33 2783   2.602   0.667   1.158 -1.0775  0.0419 -0.3746
  104phy    C34 2784   2.743   0.686   1.215 -0.4087 -0.3789  0.0580
  104phy    C32 2785   2.507   0.572   1.231 -0.1522  0.7682  0.0670
  104phy    C31 2786   2.497   0.441   1.155 -1.0691  0.2152  0.6900
  104phy    C30 2787   2.372   0.361   1.174  0.2107 -0.0623 -0.2900
  104phy    C28 2788   2.357   0.235   1.092  0.1856 -0.5898  0.1981
  104phy    C29 2789   2.313   0.110   1.173  0.7874  0.0107 -0.1138
  104phy    C27 2790   2.255   0.262   0.977 -0.3146 -0.0011 -0.4254
  104phy    C26 2791   2.256   0.165   0.856 -0.1865 -0.3663 -0.3476
  104phy    C25 2792   2.168   0.225   0.745 -0.1530 -0.2864 -0.2087
  104phy    C23 2793   2.101   0.140   0.637  0.3389  0.1094  0.2929
  104phy    C24 2794   1.970   0.079   0.682  0.1270  0.2803 -0.6547
  104phy    C22 2795   2.083   0.224   0.505 -0.0832 -0.0627 -0.2134
  104phy    C21 2796   2.140   0.152   0.385 -0.5013 -0.2377  0.4538
  104phy    C20 2797   2.105   0.235   0.258  0.3101  0.0556 -0.7203
  104phy    C18 2798   2.139   0.178   0.113 -0.0416  0.0796 -0.3841
  104phy    O01 2799   2.269   0.116   0.118  1.0465  0.6558 -0.6390
  104phy    H01 2800   2.335   0.182   0.129 -0.5808  1.9273  3.3618
  104phy    C19 2801   2.153   0.310   0.035 -0.1393  1.0015  0.0067
  104phy    C13 2802   2.030   0.077   0.051  0.2595 -0.1519  1.0793
  104phy     H3 2803   2.013   0.008   0.138 -0.2553 -2.5379 -0.7955
  104phy    O33 2804   1.893   0.123   0.046  0.5717 -0.2119  0.4371
  104phy    H1B 2805   1.873   0.179   0.119  0.4345  1.7578 -1.0359
  104phy    C12 2806   2.062  -0.044  -0.037  0.1442  0.4514  0.3259
  104phy    O11 2807   2.191  -0.100  -0.018  0.1811  0.2016  0.3561
  104phy    H1A 2808   2.222  -0.054   0.057 -1.5236  2.3410 -0.1754
  105phy    C35 2809   2.372   4.111   1.532 -0.4287  0.2259  0.1585
  105phy    C33 2810   2.317   3.975   1.483 -0.1713 -0.4133 -0.7537
  105phy    C34 2811   2.321   3.894   1.607  0.1241 -0.1798  0.1123
  105phy    C32 2812   2.174   3.975   1.428 -0.0138 -0.2354 -0.1363
  105phy    C31 2813   2.153   3.878   1.307 -0.6706  0.0566 -0.3167
  105phy    C30 2814   2.007   3.887   1.262  0.0897  0.1388 -0.4620
  105phy    C28 2815   1.951   3.800   1.146  0.7354 -0.7718  0.3071
  105phy    C29 2816   1.804   3.768   1.168 -0.2255  0.1603 -0.3635
  105phy    C27 2817   1.965   3.872   1.010  0.2072  0.0333  0.3136
  105phy    C26 2818   1.992   3.776   0.892  0.1586  0.1367  0.1525
  105phy    C25 2819   1.970   3.844   0.759  0.4558  0.5964  0.6948
  105phy    C23 2820   2.010   3.774   0.628 -0.1218 -0.7738 -0.4853
  105phy    C24 2821   1.932   3.653   0.581 -0.5989 -0.1271 -0.0062
  105phy    C22 2822   2.000   3.878   0.515  0.2650  0.2042 -0.2547
  105phy    C21 2823   2.126   3.907   0.431  0.2470  0.4696  0.3679
  105phy    C20 2824   2.093   4.015   0.325 -0.1922  0.0686  0.1772
  105phy    C18 2825   2.188   4.037   0.199  0.3987  0.0827  0.5367
  105phy    O01 2826   2.317   4.078   0.245 -0.0387 -0.5570 -0.7323
  105phy    H01 2827   2.298   4.129   0.322 -1.6192 -0.8690 -0.8745
  105phy    C19 2828   2.117   4.160   0.143 -0.1864  0.1634 -0.5712
  105phy    C13 2829   2.199   3.908   0.102 -0.1173  0.5346  0.1657
  105phy     H3 2830   2.252   3.832   0.164  1.5428  1.8062  0.3887
  105phy    O33 2831   2.082   3.834   0.082  0.1279  0.0586 -0.8637
  105phy    H1B 2832   2.104   3.751   0.044  1.0072 -0.5441  0.8576
  105phy    C12 2833   2.314   3.886  -0.006  0.3281  0.5063  0.1435
  105phy    O11 2834   2.445   3.945   0.024  0.3450  0.2192 -0.1923
  105phy    H1A 2835   2.440   3.999   0.100 -0.2125  1.5613 -1.1598
  106phy    C35 2836   2.797   4.314   1.897 -0.4075 -0.2867  0.0215
  106phy    C33 2837   2.852   4.437   1.819 -0.1674  0.4893 -0.4649
  106phy    C34 2838   2.937   4.387   1.711 -0.1644 -0.2441 -0.0371
  106phy    C32 2839   2.742   4.531   1.765 -0.1178 -0.1488 -0.3865
  106phy    C31 2840   2.758   4.686   1.780  0.3715 -0.1170 -0.2976
  106phy    C30 2841   2.653   4.774   1.706  0.4039 -0.1568  0.0962
  106phy    C28 2842   2.664   4.924   1.734  0.5571 -0.2221 -0.4267
  106phy    C29 2843   2.737   5.002   1.616 -0.0359 -0.1886  0.0057
  106phy    C27 2844   2.523   4.991   1.740  0.0643  0.1899 -0.4914
  106phy    C26 2845   2.497   5.059   1.879 -0.2050 -0.0273  0.0069
  106phy    C25 2846   2.370   5.135   1.890 -0.4903  0.5790 -0.2886
  106phy    C23 2847   2.355   5.182   2.039 -0.2861  0.2369  0.5249
  106phy    C24 2848   2.322   5.336   2.029 -0.2868 -0.3739  0.1650
  106phy    C22 2849   2.235   5.109   2.113 -0.2492  0.1218 -0.0104
  106phy    C21 2850   2.278   4.984   2.196  0.0801  0.1600 -0.1451
  106phy    C20 2851   2.182   4.971   2.316 -0.4446 -0.1240 -0.2963
  106phy    C18 2852   2.201   4.875   2.437  0.4742  0.1680 -0.1344
  106phy    O01 2853   2.338   4.886   2.481 -0.1969 -0.0761 -0.2036
  106phy    H01 2854   2.392   4.878   2.405  0.0680  2.2761 -0.3213
  106phy    C19 2855   2.101   4.937   2.543  0.5214 -0.1509  0.2197
  106phy    C13 2856   2.173   4.725   2.384 -0.1007 -0.5283 -0.3048
  106phy     H3 2857   2.243   4.705   2.298 -0.5558 -0.0496 -0.7957
  106phy    O33 2858   2.046   4.704   2.320  0.0441 -0.4326 -0.3645
  106phy    H1B 2859   2.044   4.618   2.282 -2.5028 -1.0747  0.9853
  106phy    C12 2860   2.210   4.605   2.483 -0.6581  0.4798  0.1441
  106phy    O11 2861   2.122   4.599   2.594 -0.0101 -0.0413  0.5604
  106phy    H1A 2862   2.042   4.563   2.562  0.0534 -0.1463  0.5206
  107phy    C35 2863   3.533   0.562   2.332  0.0637 -0.4818 -0.2414
  107phy    C33 2864   3.508   0.494   2.195  0.1713 -0.6421 -0.6200
  107phy    C34 2865   3.647   0.429   2.168  0.3165  0.3949 -0.5244
  107phy    C32 2866   3.412   0.376   2.204 -0.3295  0.6231 -0.0817
  107phy    C31 2867   3.296   0.405   2.111  0.3717  0.3551  0.0358
  107phy    C30 2868   3.198   0.291   2.089 -0.3469  0.8478 -0.2086
  107phy    C28 2869   3.094   0.324   1.985  0.6691  0.7938  0.3049
  107phy    C29 2870   3.128   0.268   1.843  0.1388 -0.3509  0.2360
  107phy    C27 2871   2.946   0.283   2.030  0.0268  0.2769 -0.0871
  107phy    C26 2872   2.860   0.375   2.126 -0.0010 -0.1216 -0.3146
  107phy    C25 2873   2.719   0.324   2.163  0.4652  0.1896 -0.0358
  107phy    C23 2874   2.646   0.409   2.267  0.4600 -0.2343 -0.5853
  107phy    C24 2875   2.577   0.531   2.199  0.4470  0.4415  0.0406
  107phy    C22 2876   2.537   0.322   2.336 -0.1218  0.6450 -0.1998
  107phy    C21 2877   2.523   0.319   2.494  0.0795 -0.7176 -0.5918
  107phy    C20 2878   2.410   0.219   2.535  0.7434 -0.1730  0.5737
  107phy    C18 2879   2.374   0.198   2.692  0.4500  0.3755 -0.6780
  107phy    O01 2880   2.354   0.323   2.759  0.2951 -0.4000 -0.0170
  107phy    H01 2881   2.429   0.378   2.749 -0.6623  1.5701  2.4046
  107phy    C19 2882   2.234   0.132   2.673 -0.3222  0.3208 -0.2644
  107phy    C13 2883   2.483   0.109   2.773 -0.3481  0.4477 -0.1287
  107phy     H3 2884   2.580   0.164   2.761 -0.4720  0.5476 -0.7403
  107phy    O33 2885   2.510  -0.016   2.712 -0.1669  0.1432 -0.2102
  107phy    H1B 2886   2.591  -0.050   2.747  0.4969 -0.8834 -2.5663
  107phy    C12 2887   2.465   0.084   2.930 -0.0082  0.2884 -0.4001
  107phy    O11 2888   2.563   0.002   2.993  0.5678 -0.4061 -0.3873
  107phy    H1A 2889   2.530  -0.050   3.064  1.5881 -1.9635 -1.0168
  108phy    C35 2890   3.429   5.094   1.482 -0.4470 -0.2776 -0.1619
  108phy    C33 2891   3.335   5.151   1.380  0.0852 -0.1554 -0.7138
  108phy    C34 2892   3.196   5.167   1.448  0.3408  0.0164 -0.0137
  108phy    C32 2893   3.370   5.293   1.329 -0.8351  0.1178 -0.8657
  108phy    C31 2894   3.492   5.291   1.231  0.1144 -0.5112 -0.2380
  108phy    C30 2895   3.500   5.419   1.152  0.0154  0.0495 -0.0256
  108phy    C28 2896   3.552   5.406   1.006 -0.9990  0.1110  0.2547
  108phy    C29 2897   3.447   5.343   0.911 -0.6932  0.5998 -0.1346
  108phy    C27 2898   3.593   5.553   0.967 -0.3071  0.0194  0.0869
  108phy    C26 2899   3.697   5.574   0.858 -0.2122 -0.0070  0.3100
  108phy    C25 2900   3.725   5.720   0.833  0.0488 -0.6677 -0.3887
  108phy    C23 2901   3.812   5.764   0.715  0.1030 -0.3944  0.2605
  108phy    C24 2902   3.753   5.898   0.663 -0.1406  0.3319 -0.4950
  108phy    C22 2903   3.960   5.760   0.749 -0.0928  0.1333 -0.1145
  108phy    C21 2904   4.065   5.750   0.633  0.2513 -0.2220  0.2701
  108phy    C20 2905   4.203   5.701   0.681  0.3659 -0.5084  0.2853
  108phy    C18 2906   4.321   5.702   0.578  0.0236 -0.1475 -0.2279
  108phy    O01 2907   4.294   5.617   0.462 -0.1588 -0.0383  0.3184
  108phy    H01 2908   4.216   5.646   0.418  0.4835  1.0799 -0.1148
  108phy    C19 2909   4.432   5.620   0.654 -0.7464 -0.0477  0.3907
  108phy    C13 2910   4.355   5.851   0.529 -0.1632  0.9428  0.2687
  108phy     H3 2911   4.263   5.885   0.474  0.0398  1.0807  0.0106
  108phy    O33 2912   4.360   5.952   0.628  0.2281 -0.1670 -0.1277
  108phy    H1B 2913   4.357   5.917   0.715  0.8241  0.1752  0.0381
  108phy    C12 2914   4.441   5.894   0.400 -0.6374  0.0891 -0.3042
  108phy    O11 2915   4.442   5.803   0.289 -0.5916  0.4755 -0.1107
  108phy    H1A 2916   4.417   5.717   0.315  2.0591  0.1092  1.6168
  109phy    C35 2917   4.671   1.293   1.937 -0.3740 -1.0437 -0.4669
  109phy    C33 2918   4.755   1.360   1.830  0.3055  0.1316  0.1691
  109phy    C34 2919   4.762   1.271   1.707 -0.0666 -0.8482 -0.4844
  109phy    C32 2920   4.698   1.497   1.791 -0.4033 -0.2433  0.2932
  109phy    C31 2921   4.795   1.604   1.738  0.2854  0.2301  0.5178
  109phy    C30 2922   4.729   1.744   1.753  0.4235  0.1192  0.1368
  109phy    C28 2923   4.803   1.865   1.706  0.2494 -0.7082  0.7836
  109phy    C29 2924   4.735   1.913   1.577  0.2326 -0.2434 -0.0052
  109phy    C27 2925   4.785   1.989   1.799  0.1962 -0.5550 -0.4499
  109phy    C26 2926   4.891   2.000   1.915 -0.7199  0.5875  0.0443
  109phy    C25 2927   4.863   2.127   2.004  0.2482 -0.0719 -0.1944
  109phy    C23 2928   4.988   2.180   2.075 -0.1167  0.2731 -0.1800
  109phy    C24 2929   5.084   2.261   1.992 -0.3049 -0.6347  0.5019
  109phy    C22 2930   4.961   2.281   2.194 -0.1349 -0.7593 -0.4645
  109phy    C21 2931   4.916   2.236   2.332 -0.6919 -0.1097 -0.6028
  109phy    C20 2932   4.878   2.355   2.423 -0.0887 -0.4565 -0.0447
  109phy    C18 2933   4.838   2.326   2.572  0.4157 -0.7214 -0.2011
  109phy    O01 2934   4.949   2.258   2.628  0.4999 -0.0970  0.2432
  109phy    H01 2935   4.946   2.173   2.588  0.5908  0.5616 -1.2307
  109phy    C19 2936   4.830   2.472   2.637 -0.4223  0.0836 -0.2644
  109phy    C13 2937   4.705   2.237   2.595 -0.1811  0.2956  0.5124
  109phy     H3 2938   4.703   2.157   2.517  0.2437 -1.7936  2.5609
  109phy    O33 2939   4.582   2.300   2.564 -0.2784  0.0967 -0.5828
  109phy    H1B 2940   4.577   2.345   2.482 -1.0365 -0.4058 -0.8103
  109phy    C12 2941   4.697   2.166   2.740  0.1730  0.5558 -0.0886
  109phy    O11 2942   4.596   2.074   2.753 -0.4092 -0.1101 -0.0109
  109phy    H1A 2943   4.582   2.076   2.846  3.2596 -1.1150  0.7277
  110phy    C35 2944   4.955   1.824   1.180  0.0597 -0.1659 -0.2951
  110phy    C33 2945   5.078   1.769   1.249  0.5158 -0.3426 -0.3673
  110phy    C34 2946   5.158   1.887   1.296 -0.2328  0.0587 -0.2843
  110phy    C32 2947   5.040   1.673   1.367 -0.1696  0.1256  0.0631
  110phy    C31 2948   5.125   1.542   1.359  0.0701  0.0166 -0.5132
  110phy    C30 2949   5.119   1.445   1.480 -0.7946  0.3544  0.1527
  110phy    C28 2950   5.191   1.310   1.448 -0.0404 -0.3423 -0.1979
  110phy    C29 2951   5.288   1.278   1.564 -0.5427 -0.0933  0.0914
  110phy    C27 2952   5.091   1.196   1.414 -0.0901 -0.4100 -0.2353
  110phy    C26 2953   5.157   1.087   1.338 -0.2007 -0.1989  0.0639
  110phy    C25 2954   5.047   0.989   1.292  0.7092 -0.0458  0.0023
  110phy    C23 2955   5.108   0.878   1.207 -0.3491  0.3783 -0.2377
  110phy    C24 2956   5.075   0.748   1.267 -0.7083  0.0731  0.4008
  110phy    C22 2957   5.065   0.878   1.055 -0.0457 -0.2742  0.7153
  110phy    C21 2958   5.143   0.961   0.953 -0.0244  0.1914  0.4887
  110phy    C20 2959   5.115   0.907   0.816 -0.4666 -0.0962  0.4891
  110phy    C18 2960   5.167   0.994   0.690 -0.3740 -0.5472  0.1707
  110phy    O01 2961   5.123   1.129   0.715 -0.3237 -0.1074  0.3468
  110phy    H01 2962   5.029   1.128   0.719 -0.3983 -0.5528 -0.9177
  110phy    C19 2963   5.088   0.937   0.573  0.5939 -0.2702  0.1872
  110phy    C13 2964   5.325   0.986   0.667 -1.1050  0.1923  0.3462
  110phy     H3 2965   5.366   1.007   0.770  0.5662 -1.1849  0.0123
  110phy    O33 2966   5.381   0.858   0.658 -0.3343  0.1043 -0.1027
  110phy    H1B 2967   5.431   0.821   0.728  1.3753 -3.0299 -2.6969
  110phy    C12 2968   5.423   1.106   0.624 -0.4630 -0.6573  0.0479
  110phy    O11 2969   5.350   1.228   0.616 -0.5508 -0.3353  0.8013
  110phy    H1A 2970   5.318   1.247   0.702  0.6021  0.9768  0.9671
  111phy    C35 2971   0.724   1.631   2.336  0.1795  0.3503 -0.3484
  111phy    C33 2972   0.639   1.559   2.226 -0.2685  0.3128 -0.1751
  111phy    C34 2973   0.665   1.613   2.083 -0.0326  0.8692  0.4207
  111phy    C32 2974   0.665   1.417   2.250  0.1112  0.0801  0.1224
  111phy    C31 2975   0.575   1.308   2.196  0.0126  0.5352 -0.0677
  111phy    C30 2976   0.611   1.161   2.249 -0.3985  0.0111 -0.9094
  111phy    C28 2977   0.536   1.047   2.182  0.5132 -0.3613 -0.7547
  111phy    C29 2978   0.606   0.973   2.070 -0.5578  0.4481 -0.1572
  111phy    C27 2979   0.472   0.962   2.294  0.5572 -0.6512  0.8299
  111phy    C26 2980   0.321   0.930   2.271  0.0040 -0.2499 -0.6641
  111phy    C25 2981   0.270   0.863   2.396  0.1836  0.9479  0.0676
  111phy    C23 2982   0.117   0.854   2.415 -0.2420 -0.0225  1.1934
  111phy    C24 2983   0.054   0.737   2.334  0.1387  0.1014 -0.0758
  111phy    C22 2984   0.085   0.840   2.567 -1.0598  0.1351  0.4308
  111phy    C21 2985   0.036   0.973   2.618  0.7448 -0.3507 -0.3190
  111phy    C20 2986  -0.018   0.950   2.765 -0.1560  0.0064  0.3865
  111phy    C18 2987  -0.077   1.058   2.857  0.2240  0.3333 -0.0254
  111phy    O01 2988  -0.187   1.121   2.776  0.5717 -0.3609 -0.1647
  111phy    H01 2989  -0.236   1.062   2.723 -2.0026  0.7050  0.8650
  111phy    C19 2990  -0.144   0.979   2.970 -0.2027  0.5260 -0.2538
  111phy    C13 2991   0.045   1.158   2.893 -0.9176 -0.4729 -0.5194
  111phy     H3 2992   0.113   1.164   2.805  0.1175 -3.5388 -0.0643
  111phy    O33 2993   0.135   1.105   2.994  0.1925 -0.1623  0.4226
  111phy    H1B 2994   0.208   1.165   2.998  0.9812 -0.6172 -3.1853
  111phy    C12 2995   0.001   1.303   2.930  0.4366 -0.0411  0.3953
  111phy    O11 2996   0.102   1.394   2.935  0.3892  0.4738 -0.1572
  111phy    H1A 2997   0.072   1.471   2.979 -1.3305 -0.6665  0.7618
  112phy    C35 2998   3.512   2.589   2.090  0.1328 -0.3650 -0.2372
  112phy    C33 2999   3.583   2.526   1.967 -0.3592 -0.0975  0.0729
  112phy    C34 3000   3.478   2.439   1.899  0.1625 -0.0867 -0.4073
  112phy    C32 3001   3.635   2.635   1.875  0.0187 -0.2876  0.9292
  112phy    C31 3002   3.782   2.656   1.893 -0.0079  0.0623  0.7797
  112phy    C30 3003   3.853   2.775   1.825 -0.3620  0.4303  0.0914
  112phy    C28 3004   4.003   2.788   1.853 -0.5208 -0.1846 -0.0700
  112phy    C29 3005   4.090   2.723   1.750  0.4832  0.4622 -0.1904
  112phy    C27 3006   4.027   2.940   1.862  0.0394  0.1173 -0.9379
  112phy    C26 3007   4.138   2.986   1.951 -0.2844  0.2879 -0.0365
  112phy    C25 3008   4.146   3.144   1.938  0.2566  0.6192  0.0770
  112phy    C23 3009   4.254   3.205   2.029  0.7944 -0.2317  0.0471
  112phy    C24 3010   4.332   3.299   1.947  0.1273  0.2217  0.3702
  112phy    C22 3011   4.208   3.272   2.161  0.3220  0.3490 -0.3584
  112phy    C21 3012   4.283   3.246   2.288 -0.5883 -0.2557  0.0385
  112phy    C20 3013   4.215   3.321   2.401 -0.7555  0.8748 -0.1923
  112phy    C18 3014   4.256   3.283   2.541 -0.8527  0.2403  0.1473
  112phy    O01 3015   4.400   3.276   2.547  0.2017  0.3795 -0.0978
  112phy    H01 3016   4.435   3.306   2.629 -1.5485 -1.7087  1.5170
  112phy    C19 3017   4.221   3.406   2.629  0.4515  0.0968 -0.3284
  112phy    C13 3018   4.196   3.138   2.587 -0.4919  0.0493 -0.5235
  112phy     H3 3019   4.208   3.061   2.507  0.2012 -1.9686  1.4059
  112phy    O33 3020   4.057   3.138   2.601  0.0962 -0.3408  0.4250
  112phy    H1B 3021   4.014   3.202   2.546  1.0167  0.5476  0.7170
  112phy    C12 3022   4.251   3.066   2.712  0.1087  0.6226  0.2970
  112phy    O11 3023   4.375   3.010   2.700 -0.3105 -0.4833  0.6850
  112phy    H1A 3024   4.407   2.988   2.786 -2.4943  1.8018  2.2592
  113phy    C35 3025   3.106   4.740   0.844 -0.4276 -0.2941  0.1857
  113phy    C33 3026   3.209   4.734   0.958  0.0921 -0.8433  1.1146
  113phy    C34 3027   3.155   4.815   1.076  0.8244  0.0075  0.0394
  113phy    C32 3028   3.244   4.589   0.967 -0.2083  0.8178 -0.5307
  113phy    C31 3029   3.394   4.556   0.987  0.3104  0.9007  0.4266
  113phy    C30 3030   3.421   4.411   1.004  0.3953  0.1340 -0.1988
  113phy    C28 3031   3.568   4.372   1.012  0.0691 -0.1301 -0.1952
  113phy    C29 3032   3.597   4.312   1.151 -0.2644  0.1987  0.2461
  113phy    C27 3033   3.600   4.274   0.893  0.0702  0.3134  0.1603
  113phy    C26 3034   3.736   4.262   0.831  0.6941 -0.1221  0.2874
  113phy    C25 3035   3.741   4.164   0.712  0.7561 -0.4471 -0.0400
  113phy    C23 3036   3.883   4.119   0.681 -0.1595 -0.7913 -0.2358
  113phy    C24 3037   3.868   3.974   0.622 -0.4850 -0.0085  0.0137
  113phy    C22 3038   3.955   4.216   0.581 -0.4141 -0.7645 -0.5180
  113phy    C21 3039   4.016   4.348   0.632 -0.3970  0.5573 -0.2673
  113phy    C20 3040   4.019   4.432   0.508  0.1688 -0.3907  0.3045
  113phy    C18 3041   4.026   4.588   0.530  0.6704  0.2040  0.5714
  113phy    O01 3042   3.914   4.627   0.613 -0.5123  0.7663  0.2933
  113phy    H01 3043   3.840   4.621   0.556  0.6728 -0.7297 -1.1772
  113phy    C19 3044   3.983   4.649   0.390 -0.3460 -0.3885 -0.4161
  113phy    C13 3045   4.170   4.643   0.582 -0.5834  0.5275  0.6812
  113phy     H3 3046   4.183   4.597   0.683 -1.1152 -0.6640  0.2356
  113phy    O33 3047   4.287   4.588   0.522 -0.4553  0.4040  0.1410
  113phy    H1B 3048   4.325   4.644   0.457  0.2637 -0.0340  0.1704
  113phy    C12 3049   4.197   4.776   0.649 -0.2564 -0.2796 -0.4686
  113phy    O11 3050   4.084   4.854   0.678  0.0101  0.3699 -0.6757
  113phy    H1A 3051   4.025   4.796   0.724  0.3896  1.7989  1.8074
  114phy    C35 3052   0.300   3.583   1.598 -0.3075  0.4384  0.3377
  114phy    C33 3053   0.326   3.437   1.569  0.5394 -0.1451  0.8129
  114phy    C34 3054   0.449   3.419   1.482 -0.0757  0.9961 -0.2551
  114phy    C32 3055   0.320   3.347   1.695  0.1177 -0.6378 -0.3052
  114phy    C31 3056   0.272   3.209   1.689  0.0183  0.2600  0.5005
  114phy    C30 3057   0.315   3.126   1.804  0.3087  0.3626 -0.3742
  114phy    C28 3058   0.236   2.991   1.798 -0.0460 -0.5606 -0.1377
  114phy    C29 3059   0.320   2.879   1.740  0.6377 -0.2757 -0.1679
  114phy    C27 3060   0.212   2.941   1.938 -0.0973 -0.0589 -0.0827
  114phy    C26 3061   0.069   2.931   1.998 -1.1035  0.0772 -0.6406
  114phy    C25 3062   0.062   2.840   2.127  0.2279 -0.4948 -0.2537
  114phy    C23 3063  -0.083   2.802   2.164  0.0527  0.5238 -0.0989
  114phy    C24 3064  -0.118   2.666   2.101 -0.2716  0.0463 -0.4796
  114phy    C22 3065  -0.114   2.801   2.317 -0.0323  0.7424 -0.1422
  114phy    C21 3066  -0.246   2.852   2.358 -0.0576  0.0578 -0.0764
  114phy    C20 3067  -0.255   2.854   2.509 -0.4470  0.5075  1.0738
  114phy    C18 3068  -0.381   2.918   2.585 -0.4467  0.3085  0.2025
  114phy    O01 3069  -0.501   2.838   2.564 -0.2279  0.3586 -0.1412
  114phy    H01 3070  -0.548   2.862   2.486 -0.4947 -0.4687 -0.2477
  114phy    C19 3071  -0.339   2.878   2.732  0.0151 -0.7041  0.3801
  114phy    C13 3072  -0.404   3.077   2.568  0.2606  0.3698 -0.3349
  114phy     H3 3073  -0.310   3.131   2.594  0.2476  0.7214 -0.9964
  114phy    O33 3074  -0.500   3.128   2.661  0.1539 -0.9100  0.2185
  114phy    H1B 3075  -0.587   3.104   2.638  0.4865  0.2175 -2.7649
  114phy    C12 3076  -0.449   3.131   2.423  0.1790  0.0972 -0.4408
  114phy    O11 3077  -0.585   3.111   2.397  0.6096  0.0353  0.4235
  114phy    H1A 3078  -0.632   3.173   2.450 -0.7824 -2.2928  2.1422
  115phy    C35 3079   5.093   4.011   1.251 -0.3685 -0.4169  0.0438
  115phy    C33 3080   5.233   3.958   1.206  0.1043 -1.1877 -0.2517
  115phy    C34 3081   5.347   4.039   1.266 -0.4062 -0.0991  0.0398
  115phy    C32 3082   5.231   3.813   1.254 -0.2147 -0.1625  0.3923
  115phy    C31 3083   5.248   3.711   1.141 -0.0928  0.2299 -0.7005
  115phy    C30 3084   5.271   3.572   1.206 -0.1844 -0.1133  0.9236
  115phy    C28 3085   5.292   3.455   1.111 -0.5693 -0.1578 -0.2455
  115phy    C29 3086   5.379   3.351   1.184 -0.3119  0.2021 -0.1369
  115phy    C27 3087   5.156   3.394   1.085 -0.1370 -0.0298  0.0947
  115phy    C26 3088   5.140   3.296   0.964  0.1200  0.1078 -0.2291
  115phy    C25 3089   5.007   3.216   0.942 -0.1130  0.1879  0.6456
  115phy    C23 3090   4.976   3.146   0.810  0.2059 -0.1411  0.0652
  115phy    C24 3091   4.936   3.008   0.833  0.1665 -0.3695 -0.3442
  115phy    C22 3092   4.877   3.226   0.723  0.3853 -0.1399 -0.3913
  115phy    C21 3093   4.883   3.219   0.573 -0.2387 -0.1444  0.0682
  115phy    C20 3094   4.784   3.317   0.522  0.2343  0.3117 -0.3079
  115phy    C18 3095   4.758   3.347   0.371 -0.1238  0.4112 -0.4379
  115phy    O01 3096   4.883   3.342   0.295  0.5077 -0.1787  0.0545
  115phy    H01 3097   4.863   3.319   0.206 -0.8631  1.8265 -0.2119
  115phy    C19 3098   4.721   3.497   0.363  0.7283 -0.2585 -0.0294
  115phy    C13 3099   4.648   3.261   0.296  0.7454 -0.6213  0.2341
  115phy     H3 3100   4.671   3.154   0.321  1.0220 -0.6767 -0.2385
  115phy    O33 3101   4.511   3.262   0.345  0.3883  0.0513 -0.7491
  115phy    H1B 3102   4.470   3.342   0.319  0.5265  1.1157  2.0164
  115phy    C12 3103   4.656   3.227   0.142  1.2826 -0.2240 -0.1520
  115phy    O11 3104   4.781   3.256   0.084 -0.0370 -0.1225 -0.4250
  115phy    H1A 3105   4.761   3.257  -0.007  0.5877 -2.6671 -0.6501
  116phy    C35 3106   3.780   4.181   1.807 -0.7248  0.2181  0.0641
  116phy    C33 3107   3.829   4.062   1.892  0.9840 -0.2844 -0.7074
  116phy    C34 3108   3.764   4.051   2.027 -0.3308  0.3776 -0.7286
  116phy    C32 3109   3.820   3.934   1.816  0.2948  0.2702  0.2143
  116phy    C31 3110   3.957   3.864   1.802 -0.1829 -0.1299 -0.2729
  116phy    C30 3111   3.928   3.743   1.713  0.1692  0.3226  0.2223
  116phy    C28 3112   4.048   3.641   1.702  0.2157  0.2463  0.4714
  116phy    C29 3113   4.040   3.535   1.809 -0.2290 -0.0333  0.4499
  116phy    C27 3114   4.028   3.571   1.569  0.3595  0.1885  0.4244
  116phy    C26 3115   4.147   3.565   1.469  0.6973  0.3635  0.3181
  116phy    C25 3116   4.087   3.521   1.332 -0.0320 -0.8451  0.2908
  116phy    C23 3117   4.189   3.510   1.219  0.2727 -0.5146 -0.0879
  116phy    C24 3118   4.196   3.361   1.178  0.0073 -0.1250  0.6936
  116phy    C22 3119   4.149   3.607   1.106 -0.4208 -0.0820 -0.3863
  116phy    C21 3120   4.273   3.649   1.017  0.1388  0.2814  0.1181
  116phy    C20 3121   4.235   3.770   0.931  0.4443 -0.4366 -0.2466
  116phy    C18 3122   4.343   3.814   0.822 -1.2508  0.3091  0.1778
  116phy    O01 3123   4.472   3.837   0.882  0.5985  0.2399 -0.0537
  116phy    H01 3124   4.464   3.881   0.965 -1.6869  1.4960 -0.8497
  116phy    C19 3125   4.287   3.947   0.771  0.5831  0.1713  0.0332
  116phy    C13 3126   4.351   3.699   0.701 -0.1911 -0.2309  0.1868
  116phy     H3 3127   4.377   3.605   0.756 -1.1697 -0.6114  0.0220
  116phy    O33 3128   4.230   3.650   0.635  0.0647 -0.5245 -0.0891
  116phy    H1B 3129   4.174   3.612   0.700  0.4869  1.5749  1.6287
  116phy    C12 3130   4.472   3.685   0.597  0.1048  0.4663 -0.2609
  116phy    O11 3131   4.587   3.754   0.629  0.2167 -0.1714 -0.2506
  116phy    H1A 3132   4.574   3.791   0.714 -1.1357  0.0101 -0.5117
  117phy    C35 3133   3.681   4.942   2.400  0.7408 -0.3654  0.3648
  117phy    C33 3134   3.565   4.846   2.410 -0.6802  0.5533  0.1898
  117phy    C34 3135   3.444   4.908   2.348  0.0448 -0.1449  0.7841
  117phy    C32 3136   3.600   4.713   2.343 -0.0784  0.0408 -0.9933
  117phy    C31 3137   3.635   4.586   2.423  0.5258  0.0903 -0.1122
  117phy    C30 3138   3.662   4.475   2.321  0.0382 -0.3204 -0.0021
  117phy    C28 3139   3.665   4.331   2.380  0.0590  0.2881 -0.2735
  117phy    C29 3140   3.558   4.238   2.324  0.4919 -0.5438  0.0992
  117phy    C27 3141   3.799   4.267   2.341 -0.0732  0.5412  0.2340
  117phy    C26 3142   3.886   4.252   2.465 -0.0490  0.5810 -0.0933
  117phy    C25 3143   4.012   4.161   2.441  0.6086  0.2133  0.6143
  117phy    C23 3144   4.122   4.150   2.551  0.2008 -0.0015 -0.4790
  117phy    C24 3145   4.181   4.005   2.560 -0.1094  0.5987 -0.7395
  117phy    C22 3146   4.229   4.266   2.561 -0.2799 -0.0904  0.7022
  117phy    C21 3147   4.265   4.321   2.700 -0.3273  1.0065 -0.2164
  117phy    C20 3148   4.370   4.431   2.683  0.2785 -0.0554 -0.0488
  117phy    C18 3149   4.429   4.500   2.814 -0.3616 -0.3580 -0.1732
  117phy    O01 3150   4.463   4.404   2.913 -0.1859  0.3538  0.6048
  117phy    H01 3151   4.514   4.334   2.880  0.4110  1.6770 -1.4260
  117phy    C19 3152   4.566   4.560   2.779 -0.2645  0.5354 -0.5339
  117phy    C13 3153   4.319   4.606   2.871  0.0567 -0.1916 -0.0821
  117phy     H3 3154   4.219   4.555   2.874 -0.2278  0.3030 -0.8873
  117phy    O33 3155   4.284   4.705   2.776 -0.3584 -0.0937 -0.3941
  117phy    H1B 3156   4.228   4.666   2.711 -1.3980  2.4953 -1.2091
  117phy    C12 3157   4.348   4.656   3.021  0.3319 -0.4344  0.2469
  117phy    O11 3158   4.444   4.759   3.042 -0.6473 -0.2499  0.0794
  117phy    H1A 3159   4.400   4.839   3.065  0.6376  0.9159 -1.3040
  118phy    C35 3160   4.960   3.334   2.176  0.4925 -0.2364  0.2019
  118phy    C33 3161   5.047   3.401   2.079 -0.8200 -0.2687  0.1890
  118phy    C34 3162   5.077   3.318   1.958  0.6301 -0.5061  0.1976
  118phy    C32 3163   4.966   3.527   2.042  0.1661  0.1384 -0.3121
  118phy    C31 3164   5.032   3.654   2.095  0.0732  0.5954 -0.2146
  118phy    C30 3165   4.937   3.773   2.049 -0.0760 -0.0964  0.4805
  118phy    C28 3166   4.967   3.915   2.105 -0.1981  0.5745 -0.0496
  118phy    C29 3167   5.037   4.003   2.002 -0.6513 -0.4223 -0.1606
  118phy    C27 3168   4.843   3.992   2.149 -0.7432  0.6477  0.3920
  118phy    C26 3169   4.826   4.005   2.302  0.7848  0.2344  0.0358
  118phy    C25 3170   4.711   4.104   2.334 -0.3683  0.7608  0.7203
  118phy    C23 3171   4.689   4.130   2.486  0.0856  0.1844 -0.1751
  118phy    C24 3172   4.678   4.280   2.517  0.4791 -0.3238  0.1789
  118phy    C22 3173   4.564   4.058   2.543  0.4003 -0.1717  0.2009
  118phy    C21 3174   4.599   3.983   2.671 -0.2158  0.3603  0.2034
  118phy    C20 3175   4.489   3.881   2.717 -0.0948 -0.5541  0.5425
  118phy    C18 3176   4.487   3.827   2.862  0.0068  0.0146 -0.0599
  118phy    O01 3177   4.475   3.938   2.953  0.2266  0.0032 -0.1887
  118phy    H01 3178   4.560   3.965   2.983 -0.0887 -0.6282  1.3643
  118phy    C19 3179   4.350   3.754   2.858  0.3553  0.3046  0.3006
  118phy    C13 3180   4.617   3.736   2.899  0.2338  0.3602 -0.0714
  118phy     H3 3181   4.708   3.798   2.877 -0.1526  0.6726 -0.8436
  118phy    O33 3182   4.640   3.628   2.810 -0.1523  0.1116 -0.0482
  118phy    H1B 3183   4.567   3.571   2.799 -0.5824  0.2435  1.8427
  118phy    C12 3184   4.640   3.682   3.049 -0.2987 -0.5324  0.0772
  118phy    O11 3185   4.558   3.587   3.100 -0.2104  0.1477  0.4487
  118phy    H1A 3186   4.470   3.608   3.075 -0.6751 -2.1290 -0.0509
  119phy    C35 3187   5.031   3.326   1.496 -0.2481 -0.6362 -0.0195
  119phy    C33 3188   4.982   3.440   1.586  0.9778  0.5070  0.0959
  119phy    C34 3189   5.069   3.559   1.552  0.1859  0.5734 -0.1858
  119phy    C32 3190   4.829   3.463   1.581  0.1632  0.1848 -0.2778
  119phy    C31 3191   4.765   3.546   1.695  0.2318  0.0361 -0.1142
  119phy    C30 3192   4.616   3.587   1.674 -0.3952  0.4516  0.0328
  119phy    C28 3193   4.558   3.696   1.771 -0.5345  0.1470  0.1051
  119phy    C29 3194   4.446   3.776   1.710  0.5240  0.4815 -0.4422
  119phy    C27 3195   4.517   3.631   1.901 -0.7252 -0.3269 -0.2487
  119phy    C26 3196   4.558   3.707   2.027 -0.2004 -0.0925 -0.1937
  119phy    C25 3197   4.525   3.621   2.148  0.0253 -0.2392  0.1905
  119phy    C23 3198   4.565   3.677   2.287  0.3155 -0.1811  0.0353
  119phy    C24 3199   4.434   3.709   2.376  0.1100  0.1757 -0.6340
  119phy    C22 3200   4.657   3.574   2.347 -0.1660 -0.5218 -0.1474
  119phy    C21 3201   4.750   3.633   2.456 -0.4343  0.0620 -0.1944
  119phy    C20 3202   4.811   3.524   2.549  0.6492  0.2149  0.0131
  119phy    C18 3203   4.932   3.575   2.641 -0.9562  0.8019 -0.1589
  119phy    O01 3204   4.889   3.674   2.735 -0.3724 -0.0728  0.2276
  119phy    H01 3205   4.808   3.652   2.777  1.3578 -2.5276  2.6558
  119phy    C19 3206   4.957   3.448   2.728  0.3473  0.1983 -0.4635
  119phy    C13 3207   5.072   3.619   2.567  0.2884 -0.6803 -0.1492
  119phy     H3 3208   5.086   3.553   2.478 -0.5214  0.3212 -1.0508
  119phy    O33 3209   5.189   3.603   2.640 -0.1418 -0.5268  0.0621
  119phy    H1B 3210   5.198   3.668   2.707  0.1121 -1.7432  1.2498
  119phy    C12 3211   5.069   3.762   2.513  0.0676 -0.0894  0.3466
  119phy    O11 3212   5.067   3.860   2.615 -0.0985  0.8758  0.1930
  119phy    H1A 3213   5.012   3.817   2.677 -0.4552 -1.7576 -1.7510
  120phy    C35 3214   4.778   2.594   1.118  0.1792  0.8070 -0.3685
  120phy    C33 3215   4.853   2.622   0.994 -0.1141 -0.2324  0.0619
  120phy    C34 3216   4.981   2.707   1.024 -0.3149  0.6714  0.1877
  120phy    C32 3217   4.889   2.486   0.927  0.3431  0.1535  0.8079
  120phy    C31 3218   4.877   2.483   0.769 -0.1342  0.3897 -0.3670
  120phy    C30 3219   4.912   2.347   0.709 -0.2635 -0.8400  0.6546
  120phy    C28 3220   4.889   2.337   0.555 -0.2904 -0.5037  0.2005
  120phy    C29 3221   5.010   2.288   0.485  0.1904  0.0529  0.2665
  120phy    C27 3222   4.766   2.255   0.527 -0.0002  0.4286 -0.3591
  120phy    C26 3223   4.697   2.276   0.392  0.5834 -0.3852 -0.0632
  120phy    C25 3224   4.583   2.174   0.367 -0.2387  0.1401 -0.3743
  120phy    C23 3225   4.490   2.188   0.246 -0.0282 -0.7379 -0.4160
  120phy    C24 3226   4.422   2.050   0.232  0.5083 -0.3939  0.3420
  120phy    C22 3227   4.381   2.296   0.273  0.0986  0.0863 -0.1410
  120phy    C21 3228   4.389   2.416   0.182  0.5582 -0.4038 -0.4282
  120phy    C20 3229   4.278   2.516   0.217  0.6664 -0.7071  0.0380
  120phy    C18 3230   4.271   2.654   0.128  0.0605  0.4971  0.2014
  120phy    O01 3231   4.398   2.719   0.130  0.3790 -0.3654  0.2293
  120phy    H01 3232   4.413   2.740   0.221 -1.5986  0.5796  0.3792
  120phy    C19 3233   4.164   2.741   0.202 -0.4256 -0.1205 -0.0373
  120phy    C13 3234   4.243   2.628  -0.031 -0.1852  0.0068  0.3757
  120phy     H3 3235   4.339   2.583  -0.065  1.2069  1.8047  1.7013
  120phy    O33 3236   4.152   2.521  -0.079 -0.2952  0.1288 -0.4884
  120phy    H1B 3237   4.162   2.448  -0.020  0.1096  2.0656  2.0248
  120phy    C12 3238   4.256   2.745  -0.143  0.3723 -0.1486  0.1586
  120phy    O11 3239   4.290   2.704  -0.275 -0.5406  0.1765  0.4439
  120phy    H1A 3240   4.224   2.648  -0.310  0.8875  0.4987 -3.2422
  121phy    C35 3241   0.436   2.191   1.499 -0.6816  0.1046 -1.1234
  121phy    C33 3242   0.418   2.343   1.507 -0.8876 -0.7760  0.3084
  121phy    C34 3243   0.352   2.389   1.374  0.1859  0.4098 -0.1440
  121phy    C32 3244   0.325   2.386   1.614  0.4665 -0.3302 -0.4517
  121phy    C31 3245   0.392   2.431   1.748 -0.0786 -0.1788  0.0825
  121phy    C30 3246   0.300   2.453   1.868  0.0514  0.4981  0.2287
  121phy    C28 3247   0.361   2.491   1.998  0.0187  0.6322  0.4817
  121phy    C29 3248   0.414   2.633   1.987  0.0422  0.0737  0.1129
  121phy    C27 3249   0.241   2.478   2.096  0.0336  0.3757  0.1592
  121phy    C26 3250   0.285   2.462   2.242 -0.5639  0.4066  0.1275
  121phy    C25 3251   0.163   2.473   2.336 -0.4680 -0.3548 -0.1883
  121phy    C23 3252   0.185   2.452   2.487  0.5524  0.1374 -0.0782
  121phy    C24 3253   0.067   2.532   2.544  0.3541 -0.0702  0.3222
  121phy    C22 3254   0.192   2.305   2.540  0.2806 -0.4147  0.7697
  121phy    C21 3255   0.289   2.287   2.658  0.1978 -0.0663 -0.1276
  121phy    C20 3256   0.284   2.144   2.717  0.0906 -0.5678 -0.0353
  121phy    C18 3257   0.373   2.088   2.832 -0.0866 -0.3576 -0.3568
  121phy    O01 3258   0.386   2.178   2.941 -0.6382  0.0850 -0.7008
  121phy    H01 3259   0.308   2.227   2.958 -1.2613 -0.8082 -0.9268
  121phy    C19 3260   0.287   1.973   2.879  0.1100 -0.0527 -0.5959
  121phy    C13 3261   0.525   2.048   2.787 -0.7645  0.4288  0.8871
  121phy     H3 3262   0.529   1.973   2.705  2.4149  2.2590 -0.8343
  121phy    O33 3263   0.592   1.974   2.886  0.2845  0.3396  0.2337
  121phy    H1B 3264   0.629   2.038   2.944 -1.0411  0.1905  1.2925
  121phy    C12 3265   0.626   2.158   2.745 -0.0571  0.0614 -0.4156
  121phy    O11 3266   0.682   2.231   2.848  0.1068  0.1213  1.1326
  121phy    H1A 3267   0.607   2.273   2.884 -0.1409  2.2269 -1.5254
  122phy    C35 3268   0.379   4.018   1.775 -0.7306 -0.5647 -0.5002
  122phy    C33 3269   0.245   3.961   1.808  1.1788 -0.1135 -0.2023
  122phy    C34 3270   0.160   3.981   1.678 -0.0410  0.1295  0.0985
  122phy    C32 3271   0.253   3.812   1.855  0.1303 -0.3723  0.3177
  122phy    C31 3272   0.309   3.789   1.995 -0.2158  0.9211  0.0723
  122phy    C30 3273   0.298   3.641   2.048  0.2377  0.0546  0.0390
  122phy    C28 3274   0.368   3.629   2.189  0.1794  0.0752  0.6548
  122phy    C29 3275   0.286   3.539   2.273  0.4958  0.0649 -0.0980
  122phy    C27 3276   0.519   3.586   2.179  0.1950  0.4220 -0.1116
  122phy    C26 3277   0.622   3.644   2.275  0.4936 -0.2173  0.8394
  122phy    C25 3278   0.763   3.619   2.227 -0.3704 -0.1343  0.0598
  122phy    C23 3279   0.876   3.608   2.331 -0.3787 -0.1699  0.3943
  122phy    C24 3280   1.000   3.567   2.255  0.1178 -0.4158  0.4933
  122phy    C22 3281   0.914   3.749   2.394 -0.0284  0.0041  0.1916
  122phy    C21 3282   0.940   3.738   2.539 -0.2941 -0.5256  0.5105
  122phy    C20 3283   0.994   3.866   2.597 -0.0139  0.4130 -0.3091
  122phy    C18 3284   1.024   3.879   2.757 -0.4747  0.1039 -0.3550
  122phy    O01 3285   1.115   3.771   2.795 -0.0194  0.4754  0.2988
  122phy    H01 3286   1.074   3.688   2.777  1.7417 -0.9302  2.2996
  122phy    C19 3287   1.107   4.009   2.757 -0.1606 -0.1204  0.3021
  122phy    C13 3288   0.887   3.880   2.842 -0.0016  0.5862  0.0231
  122phy     H3 3289   0.829   3.792   2.805  2.1744 -0.4625 -1.0872
  122phy    O33 3290   0.792   3.985   2.828 -0.0637  0.1274  0.2829
  122phy    H1B 3291   0.741   3.973   2.750  0.6729  1.8579 -0.5034
  122phy    C12 3292   0.903   3.852   3.002  0.3137 -0.1178 -0.1966
  122phy    O11 3293   0.967   3.733   3.031  0.0520 -0.2133 -0.1714
  122phy    H1A 3294   1.059   3.737   3.016  0.5730  2.4611  2.8319
  123phy    C35 3295   3.905   3.141   1.399 -0.5747 -0.7679  0.5034
  123phy    C33 3296   3.771   3.190   1.463 -0.0832  0.6150  0.2003
  123phy    C34 3297   3.766   3.148   1.609  0.6317 -0.2825 -0.0040
  123phy    C32 3298   3.747   3.341   1.448 -0.0677 -1.0981 -0.1811
  123phy    C31 3299   3.609   3.407   1.465  0.2934 -0.1802  0.3161
  123phy    C30 3300   3.614   3.557   1.421 -0.4097  0.3184 -0.5026
  123phy    C28 3301   3.478   3.632   1.434  0.0656  0.7390  0.3987
  123phy    C29 3302   3.450   3.679   1.577  0.1230 -0.2589  0.0314
  123phy    C27 3303   3.485   3.754   1.338  0.3125  0.3689  0.1274
  123phy    C26 3304   3.386   3.751   1.215 -0.1192  0.3567 -0.1359
  123phy    C25 3305   3.405   3.853   1.099 -0.2564 -0.2697  0.0082
  123phy    C23 3306   3.293   3.881   0.996 -0.4428  0.3207  0.2390
  123phy    C24 3307   3.193   3.982   1.055 -0.6154 -0.2351 -0.1563
  123phy    C22 3308   3.354   3.956   0.875 -0.1137  0.1716  0.2422
  123phy    C21 3309   3.382   3.863   0.750  0.0399 -0.8767 -0.1015
  123phy    C20 3310   3.464   3.927   0.630  0.2443  0.3587  0.6128
  123phy    C18 3311   3.447   3.845   0.492  0.2544  0.1507 -0.3515
  123phy    O01 3312   3.448   3.704   0.517 -0.5735  0.2802  0.4468
  123phy    H01 3313   3.519   3.694   0.578  0.7016  0.4430 -0.9292
  123phy    C19 3314   3.574   3.880   0.413  0.2917 -0.2440 -0.2757
  123phy    C13 3315   3.308   3.885   0.415  0.7002  0.3920 -0.3253
  123phy     H3 3316   3.228   3.846   0.482  0.8059  0.1988 -0.3093
  123phy    O33 3317   3.266   4.022   0.416  0.2034  0.2717  0.7010
  123phy    H1B 3318   3.336   4.085   0.420  0.7353 -0.3630  1.8546
  123phy    C12 3319   3.244   3.812   0.289  0.1764  0.4348  0.7803
  123phy    O11 3320   3.110   3.766   0.285  0.2763  0.2856  0.3731
  123phy    H1A 3321   3.053   3.839   0.277 -0.3022  0.0664  2.0144
  124phy    C35 3322   4.180   0.398   1.551 -0.0172 -0.3138  0.1292
  124phy    C33 3323   4.129   0.253   1.557 -0.2387  0.8745  0.0290
  124phy    C34 3324   4.038   0.213   1.440 -0.8038 -0.3681  0.0030
  124phy    C32 3325   4.253   0.164   1.587 -0.3938  0.5267  0.3844
  124phy    C31 3326   4.223   0.038   1.673 -0.7898  0.2744 -0.0642
  124phy    C30 3327   4.344  -0.053   1.714  0.0751 -0.2798  0.7276
  124phy    C28 3328   4.310  -0.172   1.797  0.0165  0.3720 -0.1691
  124phy    C29 3329   4.303  -0.292   1.697  0.0385 -0.0926  0.2375
  124phy    C27 3330   4.409  -0.189   1.913  1.0106  0.1023  0.1066
  124phy    C26 3331   4.349  -0.239   2.049 -0.7167  0.2377 -0.2559
  124phy    C25 3332   4.457  -0.208   2.160  0.6707  0.7125  0.2941
  124phy    C23 3333   4.424  -0.254   2.303  0.1745 -0.2598  0.3763
  124phy    C24 3334   4.554  -0.273   2.381 -0.2005 -0.7331 -0.2749
  124phy    C22 3335   4.320  -0.170   2.380 -0.2187  0.8916  0.1879
  124phy    C21 3336   4.244  -0.231   2.501  0.0987 -0.2763  0.3332
  124phy    C20 3337   4.184  -0.119   2.591  0.1531  0.1868  0.9758
  124phy    C18 3338   4.106  -0.149   2.719 -0.5453  0.2869  0.2466
  124phy    O01 3339   4.193  -0.205   2.825 -0.0876  0.0669 -0.3265
  124phy    H01 3340   4.225  -0.292   2.812  2.7742  0.8938  0.4310
  124phy    C19 3341   4.092  -0.005   2.768  0.4818 -0.7506  0.1918
  124phy    C13 3342   3.966  -0.228   2.713  0.2526  0.2444 -0.5603
  124phy     H3 3343   3.885  -0.176   2.656 -2.4588 -0.2964  2.4792
  124phy    O33 3344   3.902  -0.233   2.841 -0.2223  0.2588  0.8877
  124phy    H1B 3345   3.966  -0.227   2.909 -0.3877  1.7054  0.9427
  124phy    C12 3346   3.957  -0.379   2.660  0.0230 -0.9701  0.8322
  124phy    O11 3347   4.033  -0.482   2.715  0.3064  0.4289 -0.1254
  124phy    H1A 3348   3.983  -0.559   2.733  0.4562  0.7208  1.7642
  125phy    C35 3349   3.613   5.043   1.844 -0.3571  0.0706 -0.1600
  125phy    C33 3350   3.752   5.012   1.895  0.4052  0.0507 -0.1657
  125phy    C34 3351   3.826   4.923   1.798  0.2356  0.3512  0.1510
  125phy    C32 3352   3.836   5.137   1.932 -0.4787  0.3891 -0.4365
  125phy    C31 3353   3.899   5.122   2.066  0.3441 -0.3295 -0.1877
  125phy    C30 3354   4.015   5.226   2.100  1.1047 -0.0571  0.3475
  125phy    C28 3355   4.068   5.224   2.244 -0.3549 -0.4204  0.7322
  125phy    C29 3356   4.210   5.286   2.233  0.4446  0.2788  0.2765
  125phy    C27 3357   3.986   5.304   2.351  0.2088  0.7766 -0.3687
  125phy    C26 3358   3.857   5.241   2.408  0.1780  0.0759 -0.1359
  125phy    C25 3359   3.808   5.337   2.515 -0.3136  0.6565  0.1579
  125phy    C23 3360   3.686   5.292   2.607 -0.4919 -1.0010  0.8456
  125phy    C24 3361   3.688   5.374   2.739  0.0358 -0.5023 -0.4659
  125phy    C22 3362   3.551   5.313   2.535 -0.3320 -0.2516 -0.5741
  125phy    C21 3363   3.423   5.241   2.585  0.3454 -0.0404 -0.2463
  125phy    C20 3364   3.304   5.273   2.490 -0.0789 -0.4863  0.1281
  125phy    C18 3365   3.157   5.225   2.525 -0.0387 -0.1946  0.4521
  125phy    O01 3366   3.140   5.290   2.657 -0.1456  0.8709 -0.2996
  125phy    H01 3367   3.051   5.317   2.671  0.2483  0.9222  2.8080
  125phy    C19 3368   3.070   5.306   2.429 -0.1502 -0.1119 -0.3054
  125phy    C13 3369   3.110   5.068   2.529 -0.5293 -0.3813  0.0469
  125phy     H3 3370   3.154   5.025   2.435  0.7106  1.9180 -0.4985
  125phy    O33 3371   2.969   5.041   2.512  0.3874  0.2065 -0.0231
  125phy    H1B 3372   2.952   4.971   2.452  0.1220 -1.4142  1.8449
  125phy    C12 3373   3.157   4.987   2.659 -0.4996  0.0079  0.7929
  125phy    O11 3374   3.142   4.848   2.668  0.1245  0.7386  1.2004
  125phy    H1A 3375   3.064   4.829   2.716  1.3703 -2.7073  2.1799
  126phy    C35 3376   2.712   4.383   1.147 -1.2423  0.2374  1.2235
  126phy    C33 3377   2.850   4.354   1.203 -0.4899  0.6579  0.6794
  126phy    C34 3378   2.936   4.285   1.095 -0.0625 -0.2560  0.1155
  126phy    C32 3379   2.911   4.490   1.232 -0.3614  0.0513 -0.3167
  126phy    C31 3380   3.007   4.488   1.352 -0.3681  0.1566  0.2184
  126phy    C30 3381   3.036   4.634   1.384 -0.8404 -0.1645 -0.1210
  126phy    C28 3382   3.141   4.658   1.498  0.1106  0.4178  1.4457
  126phy    C29 3383   3.283   4.652   1.441  0.0996  0.3004 -0.5021
  126phy    C27 3384   3.130   4.797   1.556  0.0160 -0.4437  0.6896
  126phy    C26 3385   3.152   4.792   1.707 -0.0398 -0.1983 -0.1993
  126phy    C25 3386   3.126   4.926   1.779  0.1074 -0.8401  0.5909
  126phy    C23 3387   3.109   4.911   1.928 -0.3483  0.3044 -0.0835
  126phy    C24 3388   3.231   4.976   2.003  0.2768 -0.6651  0.1629
  126phy    C22 3389   2.986   4.985   1.977 -0.0129 -0.1326  0.5354
  126phy    C21 3390   2.913   4.897   2.084 -0.3268 -0.7655  0.3365
  126phy    C20 3391   2.808   4.978   2.155 -0.0892 -0.2701  0.4146
  126phy    C18 3392   2.733   4.919   2.278 -0.2607 -0.2377 -0.3275
  126phy    O01 3393   2.831   4.854   2.365  0.3938  0.0543 -0.2115
  126phy    H01 3394   2.791   4.823   2.444  0.0926  0.4097 -0.2189
  126phy    C19 3395   2.688   5.043   2.360 -0.0403  0.0254  0.9936
  126phy    C13 3396   2.610   4.816   2.248 -0.1426  0.4993  0.1745
  126phy     H3 3397   2.535   4.867   2.182 -1.2904  0.7525  1.6375
  126phy    O33 3398   2.531   4.790   2.358  0.0086 -0.3547  0.4050
  126phy    H1B 3399   2.571   4.728   2.416  3.1521 -0.7674 -1.9366
  126phy    C12 3400   2.643   4.671   2.188 -0.1619 -0.3670 -0.1843
  126phy    O11 3401   2.712   4.586   2.278 -0.0302  0.2870  1.0838
  126phy    H1A 3402   2.794   4.627   2.297 -0.3769  1.7307 -0.3599
  127phy    C35 3403   2.530   4.893   0.247 -0.2733 -0.1637 -0.4985
  127phy    C33 3404   2.496   4.919   0.391  0.2990 -0.3136  0.2065
  127phy    C34 3405   2.367   4.997   0.395  0.0447 -0.5989 -0.5580
  127phy    C32 3406   2.475   4.787   0.464  0.1924  0.1702 -0.2565
  127phy    C31 3407   2.582   4.745   0.555 -0.2244 -0.0987  0.3809
  127phy    C30 3408   2.557   4.609   0.629 -0.5030  0.5167  0.4459
  127phy    C28 3409   2.673   4.566   0.716 -0.2623  1.4487 -0.1935
  127phy    C29 3410   2.631   4.555   0.862  0.0344  0.2018  0.2823
  127phy    C27 3411   2.736   4.441   0.655 -0.0657 -0.0178  0.4331
  127phy    C26 3412   2.885   4.445   0.686  0.2032  0.3886  0.5674
  127phy    C25 3413   2.950   4.322   0.618  0.1880 -0.5258 -0.4480
  127phy    C23 3414   3.092   4.287   0.677  0.1366  0.2571  0.4553
  127phy    C24 3415   3.091   4.136   0.699 -0.1815 -0.4972 -0.3152
  127phy    C22 3416   3.206   4.317   0.578 -0.3408  0.3038 -0.1415
  127phy    C21 3417   3.257   4.464   0.576 -0.0466 -0.5039  0.0890
  127phy    C20 3418   3.370   4.500   0.471  0.2634  0.1605  0.3362
  127phy    C18 3419   3.439   4.639   0.486  0.0900  0.2428 -0.2712
  127phy    O01 3420   3.337   4.735   0.528 -0.1652  0.7483 -0.1660
  127phy    H01 3421   3.264   4.727   0.470 -0.5754  0.0511  0.4303
  127phy    C19 3422   3.476   4.682   0.346 -0.1872  0.3829  0.1143
  127phy    C13 3423   3.576   4.641   0.570 -0.2192 -0.6324  0.1702
  127phy     H3 3424   3.555   4.573   0.657 -0.5571 -0.1243  0.4908
  127phy    O33 3425   3.692   4.578   0.517  0.5976  0.2465  0.3508
  127phy    H1B 3426   3.675   4.500   0.468  2.9398  0.7817 -1.5399
  127phy    C12 3427   3.614   4.763   0.662  0.1462  0.3407 -0.1616
  127phy    O11 3428   3.513   4.859   0.676  0.4781 -0.5735  0.2500
  127phy    H1A 3429   3.451   4.841   0.608  1.1872  1.5275 -1.0404
  128SOL     OW 3430   4.029   3.745   2.986  0.0797 -0.2222  0.1934
  128SOL    HW1 3431   3.991   3.818   2.938  0.4814 -0.6172 -0.7474
  128SOL    HW2 3432   3.958   3.721   3.047  0.3438 -0.9175  0.2338
  128SOL     MW 3433   4.014   3.751   2.988 -0.0101 -0.0044  0.0023
  129SOL     OW 3434   2.838   5.119   0.356  0.3268 -0.3714  0.3123
  129SOL    HW1 3435   2.902   5.136   0.287 -0.4791 -0.8502 -0.5740
  129SOL    HW2 3436   2.872   5.157   0.437 -1.7362  0.8278  0.6879
  129SOL     MW 3437   2.851   5.126   0.357 -0.0101 -0.0044  0.0023
  130SOL     OW 3438   3.664   4.728   3.078  0.1716  0.1754 -0.0603
  130SOL    HW1 3439   3.665   4.810   3.128 -2.1390  0.1144  0.1753
  130SOL    HW2 3440   3.657   4.761   2.989 -0.4597 -2.1169 -0.9224
  130SOL     MW 3441   3.663   4.743   3.073 -0.0101 -0.0044  0.0023
  131SOL     OW 3442   1.964   1.566   0.133  0.0761 -0.2335  0.0106
  131SOL    HW1 3443   1.942   1.530   0.219 -0.8627  2.7409  1.1477
  131SOL    HW2 3444   2.002   1.493   0.085 -0.2823 -0.1938 -0.3442
  131SOL     MW 3445   1.966   1.552   0.138 -0.0101 -0.0044  0.0023
  132SOL     OW 3446   2.413   4.901   2.721 -0.1827 -0.2768  0.2815
  132SOL    HW1 3447   2.384   4.885   2.632  1.0913 -0.1999 -0.1724
  132SOL    HW2 3448   2.440   4.993   2.724  1.2689 -0.6670  2.5102
  132SOL     MW 3449   2.413   4.911   2.710 -0.0101 -0.0044  0.0023
  133SOL     OW 3450   4.335   4.135   0.340  0.1450 -0.5351 -0.1030
  133SOL    HW1 3451   4.335   4.217   0.290 -0.3336  0.9701  2.2462
  133SOL    HW2 3452   4.367   4.173   0.421  1.9768  0.6303 -1.2773
  133SOL     MW 3453   4.339   4.151   0.344 -0.0101 -0.0044  0.0023
  134SOL     OW 3454   2.015   0.906   0.281  0.1377  0.3214 -0.1440
  134SOL    HW1 3455   2.069   0.832   0.253 -0.6005 -0.4638  0.4237
  134SOL    HW2 3456   2.070   0.962   0.335  1.5617  0.3430 -1.5394
  134SOL     MW 3457   2.029   0.904   0.285 -0.0101 -0.0044  0.0023
  135SOL     OW 3458   2.494   2.689   3.021 -0.3727 -0.5954 -0.1326
  135SOL    HW1 3459   2.419   2.636   3.046 -0.6958 -0.4893 -0.8589
  135SOL    HW2 3460   2.463   2.737   2.944  0.5171 -1.0063 -0.7600
  135SOL     MW 3461   2.480   2.689   3.014 -0.0101 -0.0044  0.0023
  136SOL     OW 3462   3.417   0.443   0.577 -0.1489 -0.2034  0.5619
  136SOL    HW1 3463   3.348   0.379   0.594  1.2268 -1.7582  0.5711
  136SOL    HW2 3464   3.419   0.498   0.655 -1.8446 -1.0226  1.2385
  136SOL     MW 3465   3.408   0.442   0.590 -0.0101 -0.0044  0.0023
  137SOL     OW 3466   3.480   5.113   0.623  0.2250 -0.0024 -0.2442
  137SOL    HW1 3467   3.478   5.025   0.659  1.6015  0.4163  0.9316
  137SOL    HW2 3468   3.569   5.140   0.644  0.0698 -0.0575  0.5345
  137SOL     MW 3469   3.491   5.105   0.631 -0.0101 -0.0044  0.0023
  138SOL     OW 3470   4.755   1.123   0.067 -0.0367 -0.1060 -0.0729
  138SOL    HW1 3471   4.816   1.099   0.136  0.2072  0.5517 -0.0522
  138SOL    HW2 3472   4.673   1.149   0.109 -0.5594  0.2807 -1.2766
  138SOL     MW 3473   4.752   1.123   0.081 -0.0101 -0.0044  0.0023
  139SOL     OW 3474   3.365   0.283   0.031 -0.0129  0.1545  0.2301
  139SOL    HW1 3475   3.312   0.363   0.035 -0.3803  0.0203 -1.3816
  139SOL    HW2 3476   3.329   0.226  -0.036  0.1037  0.3283  0.0191
  139SOL     MW 3477   3.353   0.286   0.023 -0.0101 -0.0044  0.0023
  140SOL     OW 3478   3.013   0.003   0.162  0.1245  0.2950 -0.2037
  140SOL    HW1 3479   2.979  -0.020   0.075  0.7037  1.4901 -0.7715
  140SOL    HW2 3480   3.080  -0.062   0.178 -0.3141 -0.0218  0.3689
  140SOL     MW 3481   3.017  -0.008   0.152 -0.0101 -0.0044  0.0023
  141SOL     OW 3482   2.870   0.630   0.193 -0.0419 -0.1737  0.5523
  141SOL    HW1 3483   2.884   0.724   0.182 -1.4018 -0.1620 -1.3519
  141SOL    HW2 3484   2.901   0.605   0.106 -0.1707  2.2937 -0.2879
  141SOL     MW 3485   2.876   0.639   0.180 -0.0101 -0.0044  0.0023
  142SOL     OW 3486   3.899   4.213   0.215 -0.0577 -0.2284 -0.3173
  142SOL    HW1 3487   3.946   4.149   0.268  0.2367  0.2765  0.0376
  142SOL    HW2 3488   3.855   4.148   0.160 -0.5874 -1.8864  1.9187
  142SOL     MW 3489   3.899   4.196   0.215 -0.0101 -0.0044  0.0023
  143SOL     OW 3490   1.913   4.412   2.575  0.3989  0.2321 -0.6033
  143SOL    HW1 3491   1.827   4.376   2.552  0.5738 -0.7442  0.2254
  143SOL    HW2 3492   1.938   4.343   2.637 -1.0414  0.4163  0.2020
  143SOL     MW 3493   1.905   4.398   2.580 -0.0101 -0.0044  0.0023
  144SOL     OW 3494   3.633   4.872   2.827  0.5254  0.6224 -0.0377
  144SOL    HW1 3495   3.727   4.889   2.823  0.8324 -0.8551  0.4238
  144SOL    HW2 3496   3.623   4.782   2.799 -3.0792  0.0649  2.2893
  144SOL     MW 3497   3.644   4.863   2.823 -0.0101 -0.0044  0.0023
  145SOL     OW 3498   3.891   0.353   0.325 -0.6340  0.1519  0.1831
  145SOL    HW1 3499   3.812   0.371   0.376 -1.5663 -0.1340 -1.1256
  145SOL    HW2 3500   3.912   0.261   0.344  1.1130  0.3780 -0.5410
  145SOL     MW 3501   3.883   0.343   0.335 -0.0101 -0.0044  0.0023
  146SOL     OW 3502   2.046   3.620   2.970 -0.2539  0.1019  0.0318
  146SOL    HW1 3503   2.127   3.625   2.920  0.6791 -1.7937  1.2922
  146SOL    HW2 3504   2.007   3.537   2.943 -1.3421  0.0708  1.5560
  146SOL     MW 3505   2.051   3.610   2.960 -0.0101 -0.0044  0.0023
  147SOL     OW 3506   4.359   3.379   3.016 -0.2557 -0.0414  0.6659
  147SOL    HW1 3507   4.273   3.420   3.005  0.2210  1.7117  2.8230
  147SOL    HW2 3508   4.341   3.287   3.036  3.4360 -0.6717  1.7528
  147SOL     MW 3509   4.345   3.372   3.017 -0.0101 -0.0044  0.0023
  148SOL     OW 3510   5.008   3.146   2.865 -0.3442  0.3753  0.7794
  148SOL    HW1 3511   5.088   3.189   2.893  1.8649 -3.3005  0.6870
  148SOL    HW2 3512   5.051   3.082   2.809 -0.3886 -0.9252  2.1624
  148SOL     MW 3513   5.024   3.143   2.861 -0.0101 -0.0044  0.0023
  149SOL     OW 3514   1.831   4.392   0.220  0.1462 -0.4414 -0.2628
  149SOL    HW1 3515   1.792   4.406   0.134  0.3835  3.0032  0.0614
  149SOL    HW2 3516   1.920   4.428   0.214  0.7501 -0.5083  4.5108
  149SOL     MW 3517   1.838   4.399   0.208 -0.0101 -0.0044  0.0023
  150SOL     OW 3518   0.386   3.861   2.992  0.2390  0.4475  0.1847
  150SOL    HW1 3519   0.400   3.948   2.956 -1.1114  0.6423  0.0823
  150SOL    HW2 3520   0.319   3.881   3.058 -1.0678  1.9941 -1.5100
  150SOL     MW 3521   0.379   3.875   2.996 -0.0101 -0.0044  0.0023
  151SOL     OW 3522   0.077   1.668   3.044  0.5315  0.3328 -0.1211
  151SOL    HW1 3523   0.073   1.732   2.974  0.1884  0.2213 -0.2072
  151SOL    HW2 3524   0.170   1.652   3.059  0.6765 -0.1397 -1.3976
  151SOL     MW 3525   0.088   1.674   3.037 -0.0101 -0.0044  0.0023
  152SOL     OW 3526   3.524   0.158   0.208  0.1604 -0.7398  0.0572
  152SOL    HW1 3527   3.595   0.155   0.144  0.2535 -3.2604  0.1674
  152SOL    HW2 3528   3.450   0.197   0.162  0.1907 -0.9914 -0.2027
  152SOL     MW 3529   3.524   0.163   0.194 -0.0101 -0.0044  0.0023
  153SOL     OW 3530   2.392   0.556   0.219  0.1609 -0.1256  0.1586
  153SOL    HW1 3531   2.471   0.610   0.218 -0.0480  0.1838  0.1422
  153SOL    HW2 3532   2.415   0.463   0.217 -4.3917 -1.6096  2.6449
  153SOL     MW 3533   2.406   0.551   0.218 -0.0101 -0.0044  0.0023
  154SOL     OW 3534   3.887   2.834   2.895  0.1708 -0.0301 -0.2568
  154SOL    HW1 3535   3.923   2.753   2.857  0.5003  0.0155 -0.0423
  154SOL    HW2 3536   3.803   2.807   2.932  0.4515  0.9293  1.1504
  154SOL     MW 3537   3.881   2.820   2.895 -0.0101 -0.0044  0.0023
  155SOL     OW 3538   4.556   3.006   2.944 -0.0289  0.3540  0.1898
  155SOL    HW1 3539   4.582   2.933   3.001  0.9818 -0.6471 -1.4903
  155SOL    HW2 3540   4.644   3.039   2.925  0.8845 -2.7787 -1.6906
  155SOL     MW 3541   4.571   3.001   2.949 -0.0101 -0.0044  0.0023
  156SOL     OW 3542   0.042   1.069   0.158  0.7272 -0.0874 -0.1624
  156SOL    HW1 3543   0.049   0.977   0.187  3.5870 -0.2117 -0.9761
  156SOL    HW2 3544   0.086   1.073   0.074  1.6675  0.4007  0.3429
  156SOL     MW 3545   0.048   1.057   0.151 -0.0101 -0.0044  0.0023
  157SOL     OW 3546   3.181   4.277   2.636 -0.2745  0.0030  0.1404
  157SOL    HW1 3547   3.117   4.206   2.641 -1.0788  0.7088  0.2026
  157SOL    HW2 3548   3.266   4.240   2.613  0.0410  1.1167 -0.5189
  157SOL     MW 3549   3.184   4.263   2.634 -0.0101 -0.0044  0.0023
  158SOL     OW 3550   2.373   2.841   2.820  0.2631  0.0205  0.5360
  158SOL    HW1 3551   2.422   2.876   2.746 -1.9617  0.7840 -0.6869
  158SOL    HW2 3552   2.349   2.921   2.866 -0.9913  0.0319 -0.1028
  158SOL     MW 3553   2.376   2.856   2.817 -0.0101 -0.0044  0.0023
  159SOL     OW 3554   3.006   0.219   3.000 -0.2796  0.1631  0.3279
  159SOL    HW1 3555   2.941   0.155   3.030  1.7147 -1.6607  1.0434
  159SOL    HW2 3556   3.089   0.172   2.989  1.0035  2.2376  0.7103
  159SOL     MW 3557   3.008   0.204   3.003 -0.0101 -0.0044  0.0023
  160SOL     OW 3558   0.259   4.279   2.997  0.3668 -0.5760  0.3078
  160SOL    HW1 3559   0.272   4.373   3.009  0.7629 -0.6080  0.1671
  160SOL    HW2 3560   0.331   4.249   2.941 -0.5400  0.6284 -1.6372
  160SOL     MW 3561   0.270   4.287   2.991 -0.0101 -0.0044  0.0023
  161SOL     OW 3562   4.329   4.341   0.164 -0.2152  0.0924 -0.4375
  161SOL    HW1 3563   4.239   4.373   0.155 -0.6848 -0.3470  1.9501
  161SOL    HW2 3564   4.353   4.303   0.080  2.7590  0.0745  0.3299
  161SOL     MW 3565   4.320   4.341   0.152 -0.0101 -0.0044  0.0023
  162SOL     OW 3566   2.883   0.389   0.321 -0.2191 -0.2508 -0.0620
  162SOL    HW1 3567   2.885   0.482   0.296  0.8495 -0.4397 -0.7345
  162SOL    HW2 3568   2.962   0.348   0.285 -1.1706 -0.8434 -1.5906
  162SOL     MW 3569   2.894   0.396   0.313 -0.0101 -0.0044  0.0023
  163SOL     OW 3570   1.971   4.169   2.723 -0.3351 -0.4204  0.1883
  163SOL    HW1 3571   1.915   4.160   2.800  0.5755 -0.3881  0.8622
  163SOL    HW2 3572   1.941   4.101   2.663 -0.6408  1.0163 -1.3626
  163SOL     MW 3573   1.960   4.159   2.725 -0.0101 -0.0044  0.0023
  164SOL     OW 3574   3.162   4.592   0.116  0.1022  0.0738  0.1485
  164SOL    HW1 3575   3.172   4.499   0.138  0.5644  0.2519  0.7248
  164SOL    HW2 3576   3.235   4.614   0.058  1.1392 -0.2866  1.2637
  164SOL     MW 3577   3.173   4.583   0.111 -0.0101 -0.0044  0.0023
  165SOL     OW 3578   4.760   1.291   2.806  0.1444  0.2906 -0.2971
  165SOL    HW1 3579   4.841   1.243   2.793  0.5619  0.2585  2.0308
  165SOL    HW2 3580   4.777   1.324   2.894 -0.8085 -2.0918  0.8728
  165SOL     MW 3581   4.773   1.289   2.816 -0.0101 -0.0044  0.0023
  166SOL     OW 3582   4.530   4.517   0.227  0.0464  0.5520 -0.8469
  166SOL    HW1 3583   4.472   4.585   0.261  1.2483  0.4670  1.6581
  166SOL    HW2 3584   4.475   4.439   0.217  0.5316  0.2921 -1.5240
  166SOL     MW 3585   4.515   4.516   0.231 -0.0101 -0.0044  0.0023
  167SOL     OW 3586   2.750   3.952   2.839  0.1181 -0.2699  0.1116
  167SOL    HW1 3587   2.708   3.919   2.918 -1.1080  0.3685 -0.2490
  167SOL    HW2 3588   2.703   4.035   2.833  0.2525 -0.2001  0.0141
  167SOL     MW 3589   2.738   3.959   2.849 -0.0101 -0.0044  0.0023
  168SOL     OW 3590   2.810   0.055   3.066  0.5904  0.6544  0.2440
  168SOL    HW1 3591   2.726   0.036   3.025  0.9206 -3.0188  0.9316
  168SOL    HW2 3592   2.787   0.086   3.153 -0.3184  0.2058  0.1748
  168SOL     MW 3593   2.796   0.056   3.072 -0.0101 -0.0044  0.0023
  169SOL     OW 3594   2.977   4.116   2.573 -0.3218 -0.0188  0.1468
  169SOL    HW1 3595   2.996   4.030   2.611  0.8938  0.3734  0.4780
  169SOL    HW2 3596   2.895   4.105   2.525 -0.2046  1.7119 -0.5288
  169SOL     MW 3597   2.969   4.103   2.572 -0.0101 -0.0044  0.0023
  170SOL     OW 3598   2.934   0.481   3.050 -0.2178  0.1037 -0.4688
  170SOL    HW1 3599   2.913   0.506   2.960 -1.3592  1.3129  0.0980
  170SOL    HW2 3600   2.972   0.393   3.040 -0.6732  0.0743 -2.2357
  170SOL     MW 3601   2.936   0.472   3.037 -0.0101 -0.0044  0.0023
  171SOL     OW 3602   3.607   0.385   3.027  0.1046 -0.1876  0.0126
  171SOL    HW1 3603   3.527   0.332   3.031  0.8890 -1.3709  0.7424
  171SOL    HW2 3604   3.577   0.458   2.973 -0.0307 -1.7812 -2.1793
  171SOL     MW 3605   3.592   0.388   3.021 -0.0101 -0.0044  0.0023
  172SOL     OW 3606   2.337   4.345   2.840  0.4606 -0.7200  0.0859
  172SOL    HW1 3607   2.315   4.257   2.811 -1.1948 -0.2019 -0.3178
  172SOL    HW2 3608   2.250   4.384   2.830 -0.0847 -2.0798 -0.5933
  172SOL     MW 3609   2.323   4.339   2.835 -0.0101 -0.0044  0.0023
  173SOL     OW 3610   3.472   5.047   0.346 -0.0555 -0.2390  0.3019
  173SOL    HW1 3611   3.461   5.132   0.302 -0.0999 -0.4132 -0.0322
  173SOL    HW2 3612   3.451   5.067   0.437 -1.1988  2.4060 -0.4297
  173SOL     MW 3613   3.468   5.061   0.352 -0.0101 -0.0044  0.0023
  174SOL     OW 3614   4.385   4.743   0.312 -0.1908 -0.5403  0.1044
  174SOL    HW1 3615   4.439   4.812   0.352  0.9204 -1.4190  0.1676
  174SOL    HW2 3616   4.309   4.791   0.279  1.7104  3.2809  0.6373
  174SOL     MW 3617   4.382   4.759   0.313 -0.0101 -0.0044  0.0023
  175SOL     OW 3618   4.879   2.720   3.040 -0.1736 -0.5436 -0.3078
  175SOL    HW1 3619   4.927   2.729   3.122 -1.4208  1.7215  0.2274
  175SOL    HW2 3620   4.790   2.737   3.070  1.5600  3.8788  3.5100
  175SOL     MW 3621   4.874   2.723   3.055 -0.0101 -0.0044  0.0023
  176SOL     OW 3622   0.166   2.332   3.010 -0.2090  0.2689  0.1623
  176SOL    HW1 3623   0.083   2.313   2.966 -0.7638  3.1221 -0.1690
  176SOL    HW2 3624   0.156   2.427   3.013  0.3231  0.3808 -1.0015
  176SOL     MW 3625   0.153   2.342   3.005 -0.0101 -0.0044  0.0023
  177SOL     OW 3626   4.364   0.915   3.017 -1.0631 -0.0011 -0.0481
  177SOL    HW1 3627   4.444   0.957   2.987 -0.4733  0.0794  1.5165
  177SOL    HW2 3628   4.293   0.935   2.957 -2.7353 -0.0280  1.8209
  177SOL     MW 3629   4.366   0.923   3.005 -0.0101 -0.0044  0.0023
  178SOL     OW 3630   3.427   2.753   0.058  0.8501 -0.1189 -0.1962
  178SOL    HW1 3631   3.352   2.791   0.013  0.4075 -0.1761  0.4860
  178SOL    HW2 3632   3.410   2.757   0.152  0.1590  1.7932 -0.3741
  178SOL     MW 3633   3.415   2.759   0.065 -0.0101 -0.0044  0.0023
  179SOL     OW 3634   1.630   0.988   0.131  0.1954 -0.0550 -0.1450
  179SOL    HW1 3635   1.605   1.047   0.202 -0.3191  0.9097 -1.0885
  179SOL    HW2 3636   1.620   1.041   0.052  0.1383  1.2617  0.7153
  179SOL     MW 3637   1.625   1.003   0.130 -0.0101 -0.0044  0.0023
  180SOL     OW 3638   0.807   0.946   0.343 -0.2509 -0.4476 -0.2286
  180SOL    HW1 3639   0.769   1.031   0.367  1.7000  0.2358  0.6546
  180SOL    HW2 3640   0.851   0.958   0.259 -0.9418  0.2410 -0.5021
  180SOL     MW 3641   0.808   0.959   0.335 -0.0101 -0.0044  0.0023
  181SOL     OW 3642   1.863   3.894   3.032 -0.2269  0.0589  0.3179
  181SOL    HW1 3643   1.908   3.901   2.948  1.7182  1.9276  1.4293
  181SOL    HW2 3644   1.936   3.875   3.090  1.1707  0.2142 -1.3099
  181SOL     MW 3645   1.879   3.892   3.028 -0.0101 -0.0044  0.0023
  182SOL     OW 3646   5.088   4.227   0.181  0.0841 -0.0315 -0.0878
  182SOL    HW1 3647   5.029   4.156   0.154 -1.5821  1.5109 -0.7140
  182SOL    HW2 3648   5.173   4.183   0.178  0.5711  0.9350 -1.2303
  182SOL     MW 3649   5.091   4.212   0.177 -0.0101 -0.0044  0.0023
  183SOL     OW 3650   3.203   4.202   2.986 -0.0978  0.0633 -0.1189
  183SOL    HW1 3651   3.188   4.237   3.075 -0.6868  0.1518 -0.2463
  183SOL    HW2 3652   3.293   4.231   2.972  0.0439  2.5735  4.1298
  183SOL     MW 3653   3.213   4.211   2.996 -0.0101 -0.0044  0.0023
  184SOL     OW 3654   4.315   3.722   0.154  0.3410  0.1573  0.1100
  184SOL    HW1 3655   4.261   3.732   0.233  0.5679 -0.4157  0.3405
  184SOL    HW2 3656   4.394   3.769   0.179  1.0843  0.9235 -3.2201
  184SOL     MW 3657   4.318   3.730   0.168 -0.0101 -0.0044  0.0023
  185SOL     OW 3658   4.086   3.132   0.300 -0.6674 -0.1117  0.1861
  185SOL    HW1 3659   4.065   3.131   0.207 -1.2207 -1.3014  0.3004
  185SOL    HW2 3660   4.009   3.088   0.336 -0.8856  1.4810  1.8290
  185SOL     MW 3661   4.073   3.126   0.293 -0.0101 -0.0044  0.0023
  186SOL     OW 3662   3.669   3.368   3.046  0.6769  0.3419  0.2454
  186SOL    HW1 3663   3.764   3.357   3.041  0.5376 -0.5783 -3.0422
  186SOL    HW2 3664   3.655   3.455   3.085  0.6328  0.6350 -0.4099
  186SOL     MW 3665   3.680   3.378   3.050 -0.0101 -0.0044  0.0023
  187SOL     OW 3666   2.863   2.419   2.994 -0.2196 -0.1523 -0.1817
  187SOL    HW1 3667   2.866   2.480   2.921  2.4779  0.2424  0.1390
  187SOL    HW2 3668   2.774   2.427   3.027 -0.1135 -1.0042  0.3565
  187SOL     MW 3669   2.852   2.428   2.989 -0.0101 -0.0044  0.0023
  188SOL     OW 3670   2.569   4.786   2.968 -0.2295 -0.2826  0.1003
  188SOL    HW1 3671   2.477   4.812   2.978  0.3124  2.0521 -0.4773
  188SOL    HW2 3672   2.569   4.692   2.950  1.8713  0.0101 -1.6658
  188SOL     MW 3673   2.557   4.777   2.967 -0.0101 -0.0044  0.0023
  189SOL     OW 3674   2.800   2.992   0.010  0.3285  0.0266 -0.0350
  189SOL    HW1 3675   2.726   3.006   0.069  0.3570 -2.9217  0.8855
  189SOL    HW2 3676   2.782   3.052  -0.063  0.8991 -0.6177 -0.7239
  189SOL     MW 3677   2.788   3.002   0.008 -0.0101 -0.0044  0.0023
  190SOL     OW 3678   3.601   4.992   0.099 -0.2006 -0.3823  0.3543
  190SOL    HW1 3679   3.546   5.008   0.175 -0.1306 -0.6020  0.4517
  190SOL    HW2 3680   3.555   5.044   0.033  1.5822 -0.4091 -0.9699
  190SOL     MW 3681   3.587   5.001   0.100 -0.0101 -0.0044  0.0023
  191SOL     OW 3682   4.733   4.469   0.012 -0.7280 -0.0778 -0.1724
  191SOL    HW1 3683   4.672   4.494   0.082  0.6251  1.2904  0.5680
  191SOL    HW2 3684   4.812   4.460   0.065 -0.2443 -1.7873 -1.1324
  191SOL     MW 3685   4.735   4.471   0.028 -0.0101 -0.0044  0.0023
  192SOL     OW 3686   3.142   4.743   0.354  0.7449 -0.3479 -0.3761
  192SOL    HW1 3687   3.148   4.686   0.277  0.7426 -0.7244 -0.0965
  192SOL    HW2 3688   3.050   4.771   0.358  0.7317 -0.4249 -0.0963
  192SOL     MW 3689   3.131   4.739   0.344 -0.0101 -0.0044  0.0023
  193SOL     OW 3690   2.929   4.581   3.015 -0.2931 -0.2242 -0.5870
  193SOL    HW1 3691   3.016   4.583   3.054  0.2329 -1.8675 -1.5731
  193SOL    HW2 3692   2.921   4.488   2.993 -3.5965 -0.0803 -0.4835
  193SOL     MW 3693   2.940   4.569   3.017 -0.0101 -0.0044  0.0023
  194SOL     OW 3694   3.621   0.288   0.467 -0.0155  0.4402 -0.0719
  194SOL    HW1 3695   3.579   0.248   0.391 -0.4570 -0.6992  0.7555
  194SOL    HW2 3696   3.551   0.313   0.527 -0.2097 -0.5736  0.1467
  194SOL     MW 3697   3.606   0.286   0.465 -0.0101 -0.0044  0.0023
  195SOL     OW 3698   1.705   1.653   0.035 -0.0359  0.7889 -0.1581
  195SOL    HW1 3699   1.790   1.631   0.074  0.3883  1.0459 -0.9070
  195SOL    HW2 3700   1.725   1.735  -0.011  1.6299  0.8147  0.5419
  195SOL     MW 3701   1.719   1.661   0.034 -0.0101 -0.0044  0.0023
  196SOL     OW 3702   1.647   1.125   2.963  0.1291  0.0573 -0.3064
  196SOL    HW1 3703   1.685   1.209   2.937  0.7117 -0.3834 -0.9092
  196SOL    HW2 3704   1.697   1.060   2.913  0.1099 -0.9577  0.9595
  196SOL     MW 3705   1.658   1.128   2.953 -0.0101 -0.0044  0.0023
  197SOL     OW 3706   4.679   4.245   2.912 -0.4548 -0.2107 -0.2258
  197SOL    HW1 3707   4.677   4.168   2.968 -0.4506  0.0748  0.1725
  197SOL    HW2 3708   4.706   4.314   2.972  0.1946 -0.1366 -0.5977
  197SOL     MW 3709   4.682   4.244   2.927 -0.0101 -0.0044  0.0023
  198SOL     OW 3710   5.114   3.932   3.002  0.2912  0.3448  0.2603
  198SOL    HW1 3711   5.127   4.020   2.967  0.0258  0.7719  1.1794
  198SOL    HW2 3712   5.150   3.866   2.943  3.1303  0.0860  2.0838
  198SOL     MW 3713   5.120   3.935   2.990 -0.0101 -0.0044  0.0023
  199SOL     OW 3714   3.852   5.111   0.063  0.3344  0.3319  0.0244
  199SOL    HW1 3715   3.769   5.067   0.079  1.1339 -0.2819  3.0570
  199SOL    HW2 3716   3.831   5.199   0.032  1.6716  0.7204  0.1205
  199SOL     MW 3717   3.838   5.117   0.061 -0.0101 -0.0044  0.0023
  200SOL     OW 3718   3.473   3.167   0.009 -0.6541 -0.2441  0.1818
  200SOL    HW1 3719   3.495   3.129  -0.077 -0.8895  0.0863 -0.0282
  200SOL    HW2 3720   3.549   3.225   0.016 -1.4614  0.8403  0.2387
  200SOL     MW 3721   3.486   3.170  -0.002 -0.0101 -0.0044  0.0023
  201SOL     OW 3722   4.500   2.638   2.661 -0.2290 -0.3431  0.2894
  201SOL    HW1 3723   4.432   2.689   2.704 -0.2352  0.9710 -1.1932
  201SOL    HW2 3724   4.561   2.707   2.634  0.2211 -1.0988 -0.6734
  201SOL     MW 3725   4.499   2.653   2.663 -0.0101 -0.0044  0.0023
  202SOL     OW 3726   4.408   4.352   0.526  0.0167 -0.2823  0.3821
  202SOL    HW1 3727   4.389   4.444   0.540 -0.1952 -0.0867 -1.0379
  202SOL    HW2 3728   4.502   4.360   0.508 -0.0443  0.5281  0.4142
  202SOL     MW 3729   4.418   4.365   0.525 -0.0101 -0.0044  0.0023
  203SOL     OW 3730   3.611   2.826   2.934 -0.0193 -0.0716 -1.0206
  203SOL    HW1 3731   3.556   2.797   3.007  1.5248  0.2993  0.3478
  203SOL    HW2 3732   3.566   2.903   2.899  1.0071  1.4529  0.7655
  203SOL     MW 3733   3.598   2.833   2.939 -0.0101 -0.0044  0.0023
  204SOL     OW 3734   4.944   1.062   0.251  0.1192 -0.0398  0.2564
  204SOL    HW1 3735   4.935   1.131   0.317 -3.1196 -0.6438  0.6427
  204SOL    HW2 3736   5.021   1.088   0.202  0.3508 -1.4471 -0.1822
  204SOL     MW 3737   4.953   1.074   0.253 -0.0101 -0.0044  0.0023
  205SOL     OW 3738   1.767   0.782   0.254  0.3285 -0.0518  0.2188
  205SOL    HW1 3739   1.723   0.847   0.199  0.3980 -1.6812 -1.8708
  205SOL    HW2 3740   1.849   0.828   0.275 -0.0411  0.4229  0.6628
  205SOL     MW 3741   1.772   0.797   0.250 -0.0101 -0.0044  0.0023
  206SOL     OW 3742   3.068   3.350   0.089  0.1054  0.2796  0.4585
  206SOL    HW1 3743   2.987   3.310   0.056 -0.0835  1.4873 -0.6197
  206SOL    HW2 3744   3.066   3.439   0.054  1.0271 -0.0112 -0.3830
  206SOL     MW 3745   3.057   3.356   0.080 -0.0101 -0.0044  0.0023
  207SOL     OW 3746   1.924   0.527   0.360  0.1265  0.0218  0.1305
  207SOL    HW1 3747   1.864   0.453   0.356  0.3725 -0.4848  3.2187
  207SOL    HW2 3748   1.894   0.577   0.436  0.9995  0.1494  0.4041
  207SOL     MW 3749   1.912   0.524   0.370 -0.0101 -0.0044  0.0023
  208SOL     OW 3750   2.713   3.602   0.124  0.1620 -0.4272  0.4008
  208SOL    HW1 3751   2.777   3.583   0.192  1.3000  1.4925 -0.0656
  208SOL    HW2 3752   2.716   3.520   0.074 -2.1118  0.3282 -1.1867
  208SOL     MW 3753   2.722   3.589   0.126 -0.0101 -0.0044  0.0023
  209SOL     OW 3754   4.355   2.361   2.674  0.3528  0.3446  0.1074
  209SOL    HW1 3755   4.362   2.447   2.633 -0.7547 -0.3359 -1.5905
  209SOL    HW2 3756   4.439   2.320   2.655  0.9589 -0.1592  3.2285
  209SOL     MW 3757   4.367   2.367   2.666 -0.0101 -0.0044  0.0023
  210SOL     OW 3758   3.502   4.284   2.986  0.0092 -0.0868  0.1862
  210SOL    HW1 3759   3.541   4.206   3.025 -1.0825 -1.1961 -0.8281
  210SOL    HW2 3760   3.567   4.304   2.919  0.7459 -0.7417  0.6818
  210SOL     MW 3761   3.515   4.276   2.983 -0.0101 -0.0044  0.0023
  211SOL     OW 3762   4.320   3.446   0.217  0.6634  0.0608  0.1406
  211SOL    HW1 3763   4.314   3.541   0.211  1.3201  0.0299 -1.4101
  211SOL    HW2 3764   4.350   3.430   0.128  0.5942 -0.1437  0.1528
  211SOL     MW 3765   4.323   3.456   0.205 -0.0101 -0.0044  0.0023
  212SOL     OW 3766   0.847   5.079   0.077 -0.3812  0.0077  0.2206
  212SOL    HW1 3767   0.759   5.105   0.052  0.3273  0.6831 -1.7881
  212SOL    HW2 3768   0.826   5.034   0.159 -0.6832  0.6741  0.5145
  212SOL     MW 3769   0.833   5.076   0.084 -0.0101 -0.0044  0.0023
  213SOL     OW 3770   3.206   4.894   3.021 -0.1970 -0.1111 -0.2927
  213SOL    HW1 3771   3.194   4.896   3.116 -0.1021  0.4369 -0.2925
  213SOL    HW2 3772   3.121   4.913   2.981 -1.0880 -1.1274  1.0028
  213SOL     MW 3773   3.193   4.897   3.028 -0.0101 -0.0044  0.0023
  214SOL     OW 3774   2.878   3.528   2.882  0.5253  0.0433 -0.0709
  214SOL    HW1 3775   2.841   3.585   2.815  1.3373 -1.0222 -1.4632
  214SOL    HW2 3776   2.968   3.519   2.850 -0.5612 -1.6073 -3.1091
  214SOL     MW 3777   2.885   3.534   2.869 -0.0101 -0.0044  0.0023
  215SOL     OW 3778   3.268   0.107   2.913 -0.3370 -0.4226 -0.3546
  215SOL    HW1 3779   3.224   0.100   2.828 -0.9064 -0.1073 -0.0932
  215SOL    HW2 3780   3.309   0.021   2.925 -1.2376 -0.7089  0.9444
  215SOL     MW 3781   3.267   0.095   2.904 -0.0101 -0.0044  0.0023
  216SOL     OW 3782   1.983   2.034   3.044 -0.9769 -0.5698 -0.1497
  216SOL    HW1 3783   2.055   2.074   2.996 -0.9014  0.9133  1.1216
  216SOL    HW2 3784   2.026   1.979   3.110  0.2808 -2.0371 -2.1019
  216SOL     MW 3785   1.998   2.032   3.047 -0.0101 -0.0044  0.0023
  217SOL     OW 3786   4.639   0.288   0.413  0.2619  0.0322 -0.0468
  217SOL    HW1 3787   4.687   0.362   0.375  0.4165 -0.2955 -0.5008
  217SOL    HW2 3788   4.695   0.216   0.384  0.9330  0.1910  0.8221
  217SOL     MW 3789   4.653   0.289   0.404 -0.0101 -0.0044  0.0023
  218SOL     OW 3790   3.336   4.662   2.974  0.2605 -0.4471 -0.0026
  218SOL    HW1 3791   3.271   4.609   2.927  0.8213 -1.7735  0.6509
  218SOL    HW2 3792   3.281   4.739   2.990 -1.0498 -1.4237  0.4116
  218SOL     MW 3793   3.320   4.665   2.970 -0.0101 -0.0044  0.0023
  219SOL     OW 3794   4.625   0.993   2.943 -0.1114  0.3783 -0.0187
  219SOL    HW1 3795   4.639   1.056   2.872 -1.1916  0.7761  0.0929
  219SOL    HW2 3796   4.676   1.028   3.015 -0.2519  0.2527  0.1415
  219SOL     MW 3797   4.633   1.006   2.943 -0.0101 -0.0044  0.0023
  220SOL     OW 3798   4.699   4.759   0.009 -0.3597 -0.0307 -0.5538
  220SOL    HW1 3799   4.714   4.666  -0.010 -1.1793 -0.4234  0.6289
  220SOL    HW2 3800   4.603   4.760   0.007 -0.4372 -1.5491  0.7207
  220SOL     MW 3801   4.688   4.747   0.006 -0.0101 -0.0044  0.0023
  221SOL     OW 3802   2.591   0.734   0.523 -0.1182  0.3796 -0.3971
  221SOL    HW1 3803   2.538   0.691   0.590  0.2099 -0.7828 -0.8661
  221SOL    HW2 3804   2.679   0.710   0.553  0.0230 -0.0461 -1.1244
  221SOL     MW 3805   2.596   0.725   0.536 -0.0101 -0.0044  0.0023
  222SOL     OW 3806   0.290   5.049   0.007 -0.2363 -0.5150  0.2595
  222SOL    HW1 3807   0.233   5.031  -0.068 -0.6407  1.7251 -0.0496
  222SOL    HW2 3808   0.226   5.070   0.074 -1.1372  0.1105 -0.7585
  222SOL     MW 3809   0.274   5.050   0.006 -0.0101 -0.0044  0.0023
  223SOL     OW 3810   5.085   2.290   2.866 -0.2573 -0.7801  0.2376
  223SOL    HW1 3811   5.063   2.298   2.774 -1.6195  0.3248  0.6212
  223SOL    HW2 3812   5.008   2.329   2.907 -0.9168 -0.3993 -1.3272
  223SOL     MW 3813   5.072   2.296   2.859 -0.0101 -0.0044  0.0023
  224SOL     OW 3814   2.291   3.763   2.595  0.5510  0.2722 -0.0651
  224SOL    HW1 3815   2.254   3.848   2.576  2.9159  1.3142 -0.4183
  224SOL    HW2 3816   2.254   3.711   2.524 -0.4344 -0.0066  0.6317
  224SOL     MW 3817   2.281   3.767   2.583 -0.0101 -0.0044  0.0023
  225SOL     OW 3818   2.919   3.560   0.299  0.1153 -0.0680  0.3655
  225SOL    HW1 3819   2.945   3.473   0.330 -0.0581 -0.4853 -0.6260
  225SOL    HW2 3820   2.995   3.612   0.327  0.6713 -0.7212  0.1040
  225SOL     MW 3821   2.933   3.555   0.307 -0.0101 -0.0044  0.0023
  226SOL     OW 3822   4.131   3.499   2.985 -0.3990  0.0779  0.2725
  226SOL    HW1 3823   4.045   3.463   3.008 -1.3960  2.1513  0.0423
  226SOL    HW2 3824   4.105   3.590   2.967  0.8496  0.3678 -0.1774
  226SOL     MW 3825   4.116   3.506   2.985 -0.0101 -0.0044  0.0023
  227SOL     OW 3826   1.296   2.176   3.014  0.0663 -0.3882  0.0090
  227SOL    HW1 3827   1.213   2.135   3.039 -0.2874  0.3248  0.0326
  227SOL    HW2 3828   1.346   2.155   3.093 -0.0156  0.5939  0.3361
  227SOL     MW 3829   1.292   2.168   3.028 -0.0101 -0.0044  0.0023
  228SOL     OW 3830   4.183   3.732   0.396 -0.0741 -0.3581  0.0218
  228SOL    HW1 3831   4.191   3.686   0.480 -0.2641 -2.2513 -0.9246
  228SOL    HW2 3832   4.138   3.813   0.418 -2.3206 -1.8568  1.4493
  228SOL     MW 3833   4.178   3.736   0.410 -0.0101 -0.0044  0.0023
  229SOL     OW 3834   2.616   2.158   3.007 -0.7532 -0.3373 -0.1662
  229SOL    HW1 3835   2.702   2.130   3.037 -1.1926 -0.7469  0.7842
  229SOL    HW2 3836   2.613   2.250   3.033 -0.9028 -0.1157 -0.9660
  229SOL     MW 3837   2.627   2.166   3.015 -0.0101 -0.0044  0.0023
  230SOL     OW 3838   3.558   4.068   0.064  0.5218  0.1488 -0.0642
  230SOL    HW1 3839   3.488   4.008   0.040  1.2862 -0.4127 -0.9542
  230SOL    HW2 3840   3.643   4.028   0.043  2.1046  2.8339  0.7441
  230SOL     MW 3841   3.560   4.055   0.058 -0.0101 -0.0044  0.0023
  231SOL     OW 3842   2.310   4.839   2.965 -0.3265  0.0483  0.2019
  231SOL    HW1 3843   2.332   4.858   2.873  4.0054  1.6267  1.3269
  231SOL    HW2 3844   2.270   4.917   3.004 -0.8022 -1.1860  2.2976
  231SOL     MW 3845   2.308   4.852   2.958 -0.0101 -0.0044  0.0023
  232SOL     OW 3846   2.129   0.676   0.204 -0.0139 -0.0621  0.0385
  232SOL    HW1 3847   2.217   0.639   0.206  0.6688  1.5025  0.4807
  232SOL    HW2 3848   2.073   0.604   0.234 -0.0254  0.3691  1.1386
  232SOL     MW 3849   2.133   0.662   0.209 -0.0101 -0.0044  0.0023
  233SOL     OW 3850   3.116   3.397   2.776  0.0335  0.3364  0.1557
  233SOL    HW1 3851   3.194   3.389   2.831  0.0301  1.6230  0.3897
  233SOL    HW2 3852   3.153   3.429   2.693 -3.5319  1.3800 -1.2093
  233SOL     MW 3853   3.131   3.400   2.772 -0.0101 -0.0044  0.0023
  234SOL     OW 3854   2.372   2.105   0.045  0.5561  0.3402  0.5618
  234SOL    HW1 3855   2.464   2.122   0.028  0.2874  1.2302 -0.0523
  234SOL    HW2 3856   2.369   2.026   0.099 -0.1347  0.0828  0.1585
  234SOL     MW 3857   2.384   2.097   0.050 -0.0101 -0.0044  0.0023
  235SOL     OW 3858   3.778   0.216   0.073  0.0391 -0.3247 -0.2277
  235SOL    HW1 3859   3.736   0.289   0.028  2.1002  0.8203 -0.4689
  235SOL    HW2 3860   3.829   0.257   0.143  0.7421 -1.8465  0.1878
  235SOL     MW 3861   3.780   0.231   0.076 -0.0101 -0.0044  0.0023
  236SOL     OW 3862   2.451   0.619   0.738  0.1228  0.1659  0.0205
  236SOL    HW1 3863   2.409   0.635   0.822 -0.0198 -0.2495  0.0294
  236SOL    HW2 3864   2.495   0.539   0.765 -0.3004  0.4954  1.8207
  236SOL     MW 3865   2.451   0.611   0.752 -0.0101 -0.0044  0.0023
  237SOL     OW 3866   4.534   3.374   2.785 -0.1663  0.0830 -0.2635
  237SOL    HW1 3867   4.480   3.388   2.863 -0.9059 -1.7298 -0.3834
  237SOL    HW2 3868   4.610   3.326   2.820  0.0376  0.3308 -0.3700
  237SOL     MW 3869   4.537   3.369   2.800 -0.0101 -0.0044  0.0023
  238SOL     OW 3870   3.689   4.363   0.320  0.1836  0.1054 -0.1286
  238SOL    HW1 3871   3.650   4.391   0.237  2.2778  2.6190 -0.3416
  238SOL    HW2 3872   3.770   4.319   0.293 -0.1256 -1.7464  1.6927
  238SOL     MW 3873   3.694   4.361   0.306 -0.0101 -0.0044  0.0023
  239SOL     OW 3874   4.307   5.027   3.040 -0.3342  0.1953 -0.2454
  239SOL    HW1 3875   4.328   5.119   3.028  0.3435 -0.0434 -0.9384
  239SOL    HW2 3876   4.259   5.001   2.961  0.8321 -0.3611 -0.8029
  239SOL     MW 3877   4.303   5.036   3.028 -0.0101 -0.0044  0.0023
  240SOL     OW 3878   4.416   0.650   0.030 -0.1166 -0.0421 -0.1001
  240SOL    HW1 3879   4.439   0.662   0.122  1.1743 -0.5319 -0.3382
  240SOL    HW2 3880   4.380   0.736   0.007  0.4873  1.0449  2.5801
  240SOL     MW 3881   4.414   0.663   0.039 -0.0101 -0.0044  0.0023
  241SOL     OW 3882   0.877   4.962   2.781  0.1864 -0.1272 -0.2935
  241SOL    HW1 3883   0.940   4.968   2.853  1.5197  1.8980 -1.5201
  241SOL    HW2 3884   0.895   4.879   2.737  3.9454  0.9313 -1.1070
  241SOL     MW 3885   0.887   4.952   2.785 -0.0101 -0.0044  0.0023
  242SOL     OW 3886   4.636   0.576   2.948  0.0921 -0.3871 -0.6042
  242SOL    HW1 3887   4.646   0.649   2.888 -1.6141  1.3967  1.1627
  242SOL    HW2 3888   4.553   0.599   2.990 -0.7029  1.1071 -2.8218
  242SOL     MW 3889   4.627   0.588   2.946 -0.0101 -0.0044  0.0023
  243SOL     OW 3890   3.046   3.623   0.033  0.4010  0.2130  0.2111
  243SOL    HW1 3891   3.021   3.641   0.124  0.5473  2.1358 -0.0883
  243SOL    HW2 3892   2.963   3.640  -0.011  0.7067  0.1492 -0.4065
  243SOL     MW 3893   3.032   3.627   0.039 -0.0101 -0.0044  0.0023
  244SOL     OW 3894   2.143   3.633   2.412 -0.0008  0.4960 -0.3207
  244SOL    HW1 3895   2.068   3.687   2.389  0.5584  1.2468 -0.4510
  244SOL    HW2 3896   2.202   3.633   2.336 -1.1541 -0.0059 -1.2517
  244SOL     MW 3897   2.141   3.640   2.399 -0.0101 -0.0044  0.0023
  245SOL     OW 3898   3.934   4.627   3.058  0.1520 -0.4781 -0.5878
  245SOL    HW1 3899   3.848   4.668   3.064  1.9921  3.7192  1.0760
  245SOL    HW2 3900   3.988   4.705   3.071 -0.3538 -0.0609 -0.9694
  245SOL     MW 3901   3.930   4.643   3.060 -0.0101 -0.0044  0.0023
  246SOL     OW 3902   0.669   0.737   0.232 -0.2869 -0.0561  0.1236
  246SOL    HW1 3903   0.575   0.739   0.215  0.1126 -0.3417 -2.6993
  246SOL    HW2 3904   0.682   0.814   0.288 -1.7297 -0.5503  1.2004
  246SOL     MW 3905   0.658   0.748   0.237 -0.0101 -0.0044  0.0023
  247SOL     OW 3906   3.354   2.837   0.302  0.5385 -0.2854 -0.5041
  247SOL    HW1 3907   3.321   2.914   0.257  0.0156 -0.3182 -0.1842
  247SOL    HW2 3908   3.278   2.791   0.337  0.2108  0.5534 -0.1162
  247SOL     MW 3909   3.340   2.841   0.301 -0.0101 -0.0044  0.0023
  248SOL     OW 3910   3.574   4.475   0.099  0.0137 -0.2559 -0.0255
  248SOL    HW1 3911   3.537   4.437   0.020 -0.8870 -0.7343  0.6085
  248SOL    HW2 3912   3.599   4.561   0.065  0.9050 -0.4648  0.0781
  248SOL     MW 3913   3.572   4.482   0.084 -0.0101 -0.0044  0.0023
  249SOL     OW 3914   4.371   3.054   0.277 -0.4805 -0.2264 -0.3189
  249SOL    HW1 3915   4.287   3.085   0.311  0.1679 -0.0703  1.2481
  249SOL    HW2 3916   4.426   3.130   0.296 -1.1274 -0.1464  1.4555
  249SOL     MW 3917   4.367   3.068   0.284 -0.0101 -0.0044  0.0023
  250SOL     OW 3918   3.941   3.343   3.069  0.5241 -0.3888  0.3779
  250SOL    HW1 3919   3.984   3.368   3.151  1.9879  0.6797 -0.6491
  250SOL    HW2 3920   3.961   3.250   3.059 -1.2310 -0.8828  1.1590
  250SOL     MW 3921   3.949   3.334   3.078 -0.0101 -0.0044  0.0023
  251SOL     OW 3922   3.570   3.600   0.112  0.3102 -0.0900  0.4037
  251SOL    HW1 3923   3.489   3.627   0.069  1.6454 -0.9516 -3.0314
  251SOL    HW2 3924   3.540   3.564   0.195  0.2008 -0.5232  0.1773
  251SOL     MW 3925   3.556   3.599   0.117 -0.0101 -0.0044  0.0023
  252SOL     OW 3926   0.916   4.710   2.675  0.1796  0.0502 -0.1824
  252SOL    HW1 3927   0.840   4.686   2.621 -0.8075 -3.1976  2.3161
  252SOL    HW2 3928   0.902   4.650   2.749  0.7242 -1.5513 -1.3150
  252SOL     MW 3929   0.904   4.699   2.678 -0.0101 -0.0044  0.0023
  253SOL     OW 3930   1.609   0.566   0.259 -0.3574  0.2796  0.4501
  253SOL    HW1 3931   1.683   0.625   0.247 -0.4839  0.5158  0.8226
  253SOL    HW2 3932   1.545   0.623   0.218 -0.6684 -0.4392 -0.0814
  253SOL     MW 3933   1.610   0.581   0.252 -0.0101 -0.0044  0.0023
  254SOL     OW 3934   2.534   4.661   2.635  0.0477  0.0925  0.2434
  254SOL    HW1 3935   2.534   4.615   2.719 -0.5128  2.6997  1.7809
  254SOL    HW2 3936   2.499   4.742   2.672 -0.4094 -0.4732  1.0747
  254SOL     MW 3937   2.530   4.665   2.651 -0.0101 -0.0044  0.0023
  255SOL     OW 3938   2.332   3.089   2.987  0.0374  0.4587  0.3442
  255SOL    HW1 3939   2.255   3.142   3.009  0.6463  1.1941  0.7543
  255SOL    HW2 3940   2.381   3.091   3.069 -0.7644  0.2301  0.8398
  255SOL     MW 3941   2.328   3.096   3.000 -0.0101 -0.0044  0.0023
  256SOL     OW 3942   4.824   1.387   3.066  0.2566 -0.2104  0.3444
  256SOL    HW1 3943   4.912   1.402   3.101 -0.7587  1.7561  2.3471
  256SOL    HW2 3944   4.814   1.296   3.092  0.6586 -0.6621 -1.0423
  256SOL     MW 3945   4.834   1.377   3.074 -0.0101 -0.0044  0.0023
  257SOL     OW 3946   2.258   4.075   2.779 -0.4263  0.4232 -0.2124
  257SOL    HW1 3947   2.167   4.103   2.768 -0.8220  0.8691  3.1030
  257SOL    HW2 3948   2.247   3.992   2.825  1.4089  0.5729  0.5727
  257SOL     MW 3949   2.245   4.068   2.784 -0.0101 -0.0044  0.0023
  258SOL     OW 3950   0.460   4.788   3.017  0.1142  0.0614 -0.3421
  258SOL    HW1 3951   0.530   4.809   2.955  2.1523  3.5311  2.7419
  258SOL    HW2 3952   0.427   4.876   3.033  0.0232 -0.1241  0.5233
  258SOL     MW 3953   0.465   4.802   3.011 -0.0101 -0.0044  0.0023
  259SOL     OW 3954   1.712   0.316   0.199  0.1508 -0.5718 -0.0012
  259SOL    HW1 3955   1.632   0.264   0.190 -0.4141 -0.6296  3.8362
  259SOL    HW2 3956   1.672   0.401   0.218 -0.8032 -1.1059  0.4310
  259SOL     MW 3957   1.696   0.321   0.200 -0.0101 -0.0044  0.0023
  260SOL     OW 3958   2.715   4.940   2.783 -0.0021 -0.3657  0.4873
  260SOL    HW1 3959   2.723   4.874   2.714 -0.8531 -0.3701  0.3796
  260SOL    HW2 3960   2.672   4.895   2.855 -0.3832  1.2251  1.2944
  260SOL     MW 3961   2.710   4.925   2.783 -0.0101 -0.0044  0.0023
  261SOL     OW 3962   0.123   3.239   2.868  0.3698  0.1118 -0.4809
  261SOL    HW1 3963   0.163   3.178   2.931  1.9666  0.4964 -1.0775
  261SOL    HW2 3964   0.160   3.325   2.888 -1.3698  0.6767  0.5352
  261SOL     MW 3965   0.133   3.242   2.879 -0.0101 -0.0044  0.0023
  262SOL     OW 3966   2.079   4.258   2.409 -0.0130 -0.0383 -0.0414
  262SOL    HW1 3967   2.051   4.293   2.324  0.3381  0.7518  0.1559
  262SOL    HW2 3968   2.027   4.321   2.459  1.0958  1.5621 -0.8041
  262SOL     MW 3969   2.068   4.271   2.404 -0.0101 -0.0044  0.0023
  263SOL     OW 3970   0.921   2.077   2.957  0.1715  0.1715  0.0266
  263SOL    HW1 3971   0.979   2.115   2.890  0.5349 -1.0393 -0.3663
  263SOL    HW2 3972   0.846   2.136   2.952 -0.4609 -0.5403  0.9334
  263SOL     MW 3973   0.919   2.090   2.948 -0.0101 -0.0044  0.0023
  264SOL     OW 3974   3.671   4.350   2.778 -0.0725  0.1348 -0.5071
  264SOL    HW1 3975   3.753   4.394   2.800 -0.1943  0.5997 -0.9898
  264SOL    HW2 3976   3.618   4.429   2.773  0.1323  0.1920 -2.4027
  264SOL     MW 3977   3.675   4.366   2.780 -0.0101 -0.0044  0.0023
  265SOL     OW 3978   4.578   2.514   2.936  0.3900  0.0830 -0.1462
  265SOL    HW1 3979   4.554   2.517   2.843 -2.4691 -1.7307  0.4338
  265SOL    HW2 3980   4.533   2.434   2.962  2.5420 -1.0514  0.3350
  265SOL     MW 3981   4.569   2.504   2.927 -0.0101 -0.0044  0.0023
  266SOL     OW 3982   2.569   4.170   2.816  0.0100 -0.1835  0.4030
  266SOL    HW1 3983   2.483   4.210   2.826  0.0649 -0.0618  0.3887
  266SOL    HW2 3984   2.633   4.237   2.791  0.1336 -0.4993 -0.1649
  266SOL     MW 3985   2.566   4.184   2.814 -0.0101 -0.0044  0.0023
  267SOL     OW 3986   0.882   0.549   0.316 -0.5979 -0.2964  0.1525
  267SOL    HW1 3987   0.906   0.609   0.386  0.2952 -1.0771  0.5397
  267SOL    HW2 3988   0.803   0.594   0.287  0.3305  0.5297 -1.2067
  267SOL     MW 3989   0.874   0.563   0.322 -0.0101 -0.0044  0.0023
  268SOL     OW 3990   0.307   4.552   3.000  0.7718  0.0946 -0.3750
  268SOL    HW1 3991   0.359   4.632   2.986  0.1350  1.0145  2.0865
  268SOL    HW2 3992   0.273   4.559   3.089 -1.7906 -1.7654 -1.1078
  268SOL     MW 3993   0.309   4.564   3.010 -0.0101 -0.0044  0.0023
  269SOL     OW 3994   2.964   4.464   2.583  0.0189 -0.2380  0.3596
  269SOL    HW1 3995   2.953   4.455   2.488  0.5395 -2.4227  0.4466
  269SOL    HW2 3996   3.042   4.411   2.599  0.6759  0.0730 -1.5822
  269SOL     MW 3997   2.973   4.455   2.572 -0.0101 -0.0044  0.0023
  270SOL     OW 3998   2.526   3.919   2.616 -0.0377 -0.2643 -0.6879
  270SOL    HW1 3999   2.518   3.984   2.686  0.0841 -1.3810  0.4020
  270SOL    HW2 4000   2.460   3.857   2.646  0.3271  0.5750  2.1945
  270SOL     MW 4001   2.516   3.919   2.629 -0.0101 -0.0044  0.0023
  271SOL     OW 4002   3.944   3.996   2.898  0.1763  0.4924 -0.2150
  271SOL    HW1 4003   3.890   4.015   2.821  0.7098  0.0321 -0.7164
  271SOL    HW2 4004   3.993   4.076   2.914  1.7180 -0.1695 -1.3478
  271SOL     MW 4005   3.944   4.009   2.890 -0.0101 -0.0044  0.0023
  272SOL     OW 4006   3.333   3.951   3.036  0.1896  0.2318  0.5952
  272SOL    HW1 4007   3.312   3.857   3.038 -1.5028  0.5799  0.7801
  272SOL    HW2 4008   3.256   3.999   3.005  0.1579 -0.1297  0.1077
  272SOL     MW 4009   3.320   3.945   3.032 -0.0101 -0.0044  0.0023
  273SOL     OW 4010   0.681   1.199   0.434 -0.1841 -0.2991 -0.0415
  273SOL    HW1 4011   0.752   1.239   0.384 -0.5792 -0.1876 -0.5193
  273SOL    HW2 4012   0.672   1.254   0.512 -1.2537 -0.8483  0.2435
  273SOL     MW 4013   0.689   1.212   0.438 -0.0101 -0.0044  0.0023
  274SOL     OW 4014   3.257   3.062   0.173  0.2033 -0.3404  0.0618
  274SOL    HW1 4015   3.337   3.106   0.144 -0.5726  1.3119  0.3693
  274SOL    HW2 4016   3.199   3.057   0.097 -0.7189  1.2656  0.6281
  274SOL     MW 4017   3.260   3.067   0.159 -0.0101 -0.0044  0.0023
  275SOL     OW 4018   3.078   3.057   3.046  0.0437  0.3204 -0.0544
  275SOL    HW1 4019   2.985   3.055   3.068  0.3857  1.2508  1.5486
  275SOL    HW2 4020   3.084   3.106   2.964  0.0037 -0.7717 -0.7334
  275SOL     MW 4021   3.067   3.063   3.038 -0.0101 -0.0044  0.0023
  276SOL     OW 4022   0.342   1.582   3.074  0.1329 -0.2111  0.1224
  276SOL    HW1 4023   0.342   1.487   3.063 -1.1415 -0.1384 -0.6244
  276SOL    HW2 4024   0.386   1.615   2.996  0.2169 -0.9281 -0.1372
  276SOL     MW 4025   0.348   1.574   3.063 -0.0101 -0.0044  0.0023
  277SOL     OW 4026   2.954   4.965   2.948 -0.3518  0.4057 -0.7437
  277SOL    HW1 4027   2.895   4.923   3.010 -0.7045  0.5308 -0.9933
  277SOL    HW2 4028   2.898   4.972   2.872 -1.0226  0.3689 -0.2588
  277SOL     MW 4029   2.939   4.960   2.946 -0.0101 -0.0044  0.0023
  278SOL     OW 4030   4.506   3.927   0.201  0.2258 -0.2644  0.7407
  278SOL    HW1 4031   4.579   3.914   0.261  1.9948 -0.0884 -1.2648
  278SOL    HW2 4032   4.447   3.990   0.243 -0.5434  0.3145 -1.0684
  278SOL     MW 4033   4.508   3.934   0.214 -0.0101 -0.0044  0.0023
  279SOL     OW 4034   5.120   2.745   2.877 -0.0550  0.5873 -0.0298
  279SOL    HW1 4035   5.160   2.673   2.926  1.5128 -0.5609 -2.7351
  279SOL    HW2 4036   5.030   2.743   2.909 -0.1172 -0.0724 -0.2398
  279SOL     MW 4037   5.113   2.735   2.887 -0.0101 -0.0044  0.0023
  280SOL     OW 4038   2.826   0.014   2.692 -0.8340  0.4978 -0.1011
  280SOL    HW1 4039   2.874  -0.023   2.618 -1.7262 -0.0786 -0.4071
  280SOL    HW2 4040   2.778  -0.060   2.729  1.0561 -1.0332 -0.5637
  280SOL     MW 4041   2.826  -0.001   2.687 -0.0101 -0.0044  0.0023
  281SOL     OW 4042   2.225   4.000   2.386  0.0084 -0.3345 -0.2519
  281SOL    HW1 4043   2.314   4.032   2.370  0.6741 -1.2935  1.2837
  281SOL    HW2 4044   2.187   4.083   2.416 -0.7413 -0.4848 -0.7446
  281SOL     MW 4045   2.232   4.015   2.388 -0.0101 -0.0044  0.0023
  282SOL     OW 4046   0.175   4.824   0.285 -0.1443  0.5753  0.4094
  282SOL    HW1 4047   0.170   4.886   0.213 -0.0117  1.1798  0.9084
  282SOL    HW2 4048   0.269   4.826   0.302  0.3088  2.0100 -1.8866
  282SOL     MW 4049   0.187   4.832   0.278 -0.0101 -0.0044  0.0023
  283SOL     OW 4050   4.916   4.021   0.101  0.3791  0.3488  0.5368
  283SOL    HW1 4051   4.908   3.967   0.179 -0.4387 -0.3541 -0.0192
  283SOL    HW2 4052   4.970   3.981   0.033 -0.6526  1.2728 -0.8920
  283SOL     MW 4053   4.922   4.009   0.102 -0.0101 -0.0044  0.0023
  284SOL     OW 4054   1.770   4.117   2.906 -0.3174  0.2166 -0.3430
  284SOL    HW1 4055   1.741   4.198   2.948 -1.4930  0.3201 -1.3147
  284SOL    HW2 4056   1.798   4.058   2.976 -0.2246  0.3872 -0.2364
  284SOL     MW 4057   1.770   4.120   2.920 -0.0101 -0.0044  0.0023
  285SOL     OW 4058   3.001   3.995   2.947  0.3433 -0.6207  0.1447
  285SOL    HW1 4059   2.917   3.998   2.900  0.8801 -0.9001 -0.8556
  285SOL    HW2 4060   3.041   4.079   2.926 -2.2817  1.4371  2.5427
  285SOL     MW 4061   2.995   4.006   2.938 -0.0101 -0.0044  0.0023
  286SOL     OW 4062   2.057   1.833   0.123  0.2980  0.3536  0.0726
  286SOL    HW1 4063   2.025   1.744   0.139 -0.8065  0.9259  1.1666
  286SOL    HW2 4064   2.012   1.877   0.195 -0.8434  0.1315 -0.4830
  286SOL     MW 4065   2.047   1.827   0.135 -0.0101 -0.0044  0.0023
  287SOL     OW 4066   2.012   3.862   2.808  0.1549  0.3011 -0.0703
  287SOL    HW1 4067   1.941   3.855   2.744 -0.8819 -1.5839  1.1897
  287SOL    HW2 4068   2.005   3.775   2.848  1.7284  0.4079  0.5001
  287SOL     MW 4069   2.001   3.850   2.805 -0.0101 -0.0044  0.0023
  288SOL     OW 4070   4.420   2.303   2.934 -0.3703  0.1306 -0.1381
  288SOL    HW1 4071   4.347   2.280   2.992  0.8882  0.0091  1.4577
  288SOL    HW2 4072   4.379   2.313   2.848  2.0381 -1.8316 -1.6388
  288SOL     MW 4073   4.405   2.301   2.930 -0.0101 -0.0044  0.0023
  289SOL     OW 4074   0.627   4.862   2.799 -0.1515  0.1439  0.4057
  289SOL    HW1 4075   0.573   4.929   2.757  1.8281  1.8954  0.4624
  289SOL    HW2 4076   0.712   4.902   2.778 -0.1655  2.7732  4.2703
  289SOL     MW 4077   0.631   4.876   2.790 -0.0101 -0.0044  0.0023
  290SOL     OW 4078   4.161   2.239   3.041  0.2664 -0.1453  0.0553
  290SOL    HW1 4079   4.198   2.151   3.038  0.5776 -0.0311  0.4930
  290SOL    HW2 4080   4.120   2.253   2.955  2.2150 -1.0324 -1.0802
  290SOL     MW 4081   4.160   2.229   3.029 -0.0101 -0.0044  0.0023
  291SOL     OW 4082   0.482   4.136   2.864 -0.1689 -0.1194 -0.0362
  291SOL    HW1 4083   0.565   4.180   2.881 -1.1146  1.7888 -0.1483
  291SOL    HW2 4084   0.479   4.142   2.769  2.1725  1.7313 -0.0594
  291SOL     MW 4085   0.492   4.143   2.854 -0.0101 -0.0044  0.0023
  292SOL     OW 4086   4.753   3.208   2.894 -0.5201 -0.2735 -0.1095
  292SOL    HW1 4087   4.723   3.163   2.815 -1.7880  0.0887  0.1397
  292SOL    HW2 4088   4.841   3.171   2.899 -0.2944  0.3284  0.5444
  292SOL     MW 4089   4.760   3.197   2.884 -0.0101 -0.0044  0.0023
  293SOL     OW 4090   4.057   3.384   0.225  0.1515 -0.3219 -0.9453
  293SOL    HW1 4091   4.057   3.298   0.268 -4.2673 -0.1198 -0.0344
  293SOL    HW2 4092   4.150   3.408   0.223 -0.2341  1.2843 -0.8768
  293SOL     MW 4093   4.069   3.376   0.230 -0.0101 -0.0044  0.0023
  294SOL     OW 4094   1.437   4.321   0.099  0.2164 -0.1383  0.0195
  294SOL    HW1 4095   1.452   4.273   0.180  0.3096  1.1588  0.8017
  294SOL    HW2 4096   1.385   4.393   0.135  1.7514  0.4659  1.1417
  294SOL     MW 4097   1.432   4.324   0.115 -0.0101 -0.0044  0.0023
  295SOL     OW 4098   3.049   4.122   0.304 -0.1798  0.4911 -0.2610
  295SOL    HW1 4099   3.117   4.087   0.361 -1.1806  1.4827  1.6274
  295SOL    HW2 4100   3.027   4.052   0.242 -0.7948 -2.0597  2.6047
  295SOL     MW 4101   3.055   4.108   0.303 -0.0101 -0.0044  0.0023
  296SOL     OW 4102   2.610   0.720   0.246 -0.1076 -0.2972 -0.2451
  296SOL    HW1 4103   2.689   0.671   0.225  0.6962  1.7238 -2.3385
  296SOL    HW2 4104   2.600   0.715   0.341  0.9369  1.0371 -0.0443
  296SOL     MW 4105   2.619   0.713   0.256 -0.0101 -0.0044  0.0023
  297SOL     OW 4106   2.548   4.510   2.867 -0.3085 -0.0707 -0.1623
  297SOL    HW1 4107   2.622   4.455   2.844  0.4677  1.1897 -0.7868
  297SOL    HW2 4108   2.475   4.449   2.860  0.6983 -1.2823 -0.3524
  297SOL     MW 4109   2.548   4.495   2.863 -0.0101 -0.0044  0.0023
  298SOL     OW 4110   4.871   2.459   2.959  0.4804 -0.2771 -0.2895
  298SOL    HW1 4111   4.782   2.470   2.925  0.8457 -0.6519 -1.4086
  298SOL    HW2 4112   4.889   2.550   2.981 -1.1682  0.9645 -3.4117
  298SOL     MW 4113   4.861   2.472   2.957 -0.0101 -0.0044  0.0023
  299SOL     OW 4114   4.048   3.074   0.017  0.2457  0.4679 -0.0458
  299SOL    HW1 4115   4.011   3.024  -0.056  1.3498  0.5272 -0.6615
  299SOL    HW2 4116   4.142   3.078  -0.001  0.2320  1.4336  0.0913
  299SOL     MW 4117   4.056   3.068   0.005 -0.0101 -0.0044  0.0023
  300SOL     OW 4118   1.045   4.924   3.010  0.1099 -0.3178  0.0998
  300SOL    HW1 4119   1.113   4.902   3.073 -0.7428  0.7065  1.4233
  300SOL    HW2 4120   0.990   4.986   3.057  0.6469  0.8140 -0.7215
  300SOL     MW 4121   1.047   4.929   3.024 -0.0101 -0.0044  0.0023
  301SOL     OW 4122   4.957   3.841   0.309 -0.2941  0.2956 -0.2674
  301SOL    HW1 4123   5.012   3.895   0.366  0.5253  2.8126 -3.1022
  301SOL    HW2 4124   5.018   3.776   0.274  1.0024  1.6449 -0.6259
  301SOL     MW 4125   4.972   3.840   0.312 -0.0101 -0.0044  0.0023
  302SOL     OW 4126   2.720   3.175   2.896 -0.1520 -0.0517  0.2970
  302SOL    HW1 4127   2.742   3.136   2.811  0.2163 -4.0295  2.0317
  302SOL    HW2 4128   2.647   3.234   2.877  0.6127  0.3849 -1.5310
  302SOL     MW 4129   2.714   3.178   2.882 -0.0101 -0.0044  0.0023
  303SOL     OW 4130   4.056   4.244   2.942 -0.4013 -0.4169  0.2686
  303SOL    HW1 4131   4.052   4.284   3.029 -1.4101  2.6974 -1.1002
  303SOL    HW2 4132   4.148   4.218   2.942 -0.0274  0.7678  1.6325
  303SOL     MW 4133   4.068   4.246   2.954 -0.0101 -0.0044  0.0023
  304SOL     OW 4134   3.182   4.496   2.831 -0.3634  0.5140 -0.3077
  304SOL    HW1 4135   3.202   4.409   2.795 -0.0485 -0.5868  2.2921
  304SOL    HW2 4136   3.214   4.555   2.763  1.7049 -0.6995 -0.4950
  304SOL     MW 4137   3.189   4.492   2.818 -0.0101 -0.0044  0.0023
  305SOL     OW 4138   3.832   3.731   0.103  0.0305 -0.0508  0.4166
  305SOL    HW1 4139   3.860   3.708   0.192 -0.0454 -1.7155  0.0499
  305SOL    HW2 4140   3.741   3.704   0.115  1.2885 -4.5800  1.9318
  305SOL     MW 4141   3.823   3.724   0.116 -0.0101 -0.0044  0.0023
  306SOL     OW 4142   2.944   4.310   2.987 -0.0780  0.3116  0.0444
  306SOL    HW1 4143   3.040   4.318   2.983  0.0986 -1.5857 -0.8605
  306SOL    HW2 4144   2.925   4.305   3.080 -1.3954 -0.3876 -0.2426
  306SOL     MW 4145   2.954   4.310   2.999 -0.0101 -0.0044  0.0023
  307SOL     OW 4146   2.874   4.856   0.336 -0.4567  0.4100  0.1281
  307SOL    HW1 4147   2.855   4.945   0.364  1.2767  0.8441  0.0507
  307SOL    HW2 4148   2.851   4.852   0.243 -2.6333 -0.9390  0.6432
  307SOL     MW 4149   2.869   4.867   0.328 -0.0101 -0.0044  0.0023
  308SOL     OW 4150   4.674   4.041   3.081 -0.0399 -0.4384  0.1949
  308SOL    HW1 4151   4.760   4.027   3.121  0.1638 -1.5389 -0.5718
  308SOL    HW2 4152   4.611   4.016   3.149  0.5456 -0.0713  0.8936
  308SOL     MW 4153   4.677   4.036   3.096 -0.0101 -0.0044  0.0023
  309SOL     OW 4154   0.176   3.878   0.084 -0.1341 -0.1287  0.2919
  309SOL    HW1 4155   0.172   3.968   0.116  0.8255 -0.8932  2.8424
  309SOL    HW2 4156   0.099   3.872   0.027 -0.5985 -0.1748  0.9116
  309SOL     MW 4157   0.165   3.889   0.081 -0.0101 -0.0044  0.0023
  310SOL     OW 4158   3.910   4.463   2.843  0.2186  0.8859  0.1539
  310SOL    HW1 4159   3.969   4.390   2.861  0.2198  0.5062 -1.2654
  310SOL    HW2 4160   3.925   4.516   2.922 -1.4185  2.5346 -0.5674
  310SOL     MW 4161   3.920   4.461   2.856 -0.0101 -0.0044  0.0023
  311SOL     OW 4162   4.321   3.121   0.007 -0.2828 -0.0864  0.7826
  311SOL    HW1 4163   4.371   3.052  -0.037  0.0833  0.9273 -0.4302
  311SOL    HW2 4164   4.343   3.114   0.100  0.8299 -1.3078  0.4579
  311SOL     MW 4165   4.331   3.111   0.013 -0.0101 -0.0044  0.0023
  312SOL     OW 4166   4.012   4.886   0.014 -0.0109  0.1625 -0.6024
  312SOL    HW1 4167   4.088   4.897   0.072 -1.1978 -0.6417  1.1873
  312SOL    HW2 4168   3.958   4.959   0.042 -0.4043 -0.3217 -0.0872
  312SOL     MW 4169   4.015   4.897   0.026 -0.0101 -0.0044  0.0023
  313SOL     OW 4170   3.174   4.320   0.157 -0.5728 -0.1540 -0.2528
  313SOL    HW1 4171   3.112   4.266   0.206 -0.7176 -0.6162 -0.9430
  313SOL    HW2 4172   3.259   4.296   0.196  0.7109  1.3947 -1.9512
  313SOL     MW 4173   3.177   4.310   0.169 -0.0101 -0.0044  0.0023
  314SOL     OW 4174   2.782   3.362   3.078 -0.2810 -0.0240  0.1789
  314SOL    HW1 4175   2.825   3.423   3.018  2.3332 -0.6596  1.2539
  314SOL    HW2 4176   2.730   3.308   3.020  0.3111  0.9943 -1.3735
  314SOL     MW 4177   2.781   3.363   3.063 -0.0101 -0.0044  0.0023
  315SOL     OW 4178   3.952   3.610   0.332  0.3910 -0.2568  0.5316
  315SOL    HW1 4179   4.032   3.649   0.367  0.1313 -0.2630  1.1577
  315SOL    HW2 4180   3.982   3.531   0.287  0.5899  1.0554 -1.7890
  315SOL     MW 4181   3.966   3.604   0.331 -0.0101 -0.0044  0.0023
  316SOL     OW 4182   1.415   0.738   0.128 -0.2468  0.2210  0.4351
  316SOL    HW1 4183   1.406   0.718   0.034  1.0525  0.8013  0.1637
  316SOL    HW2 4184   1.331   0.712   0.166  0.4055  0.6717  2.2763
  316SOL     MW 4185   1.402   0.732   0.120 -0.0101 -0.0044  0.0023
  317SOL     OW 4186   2.294   2.546   0.050 -0.0200  0.3755  0.1538
  317SOL    HW1 4187   2.283   2.480  -0.019 -1.7874  1.3624 -0.5736
  317SOL    HW2 4188   2.320   2.496   0.126  1.0871  0.7418  0.0483
  317SOL     MW 4189   2.296   2.531   0.051 -0.0101 -0.0044  0.0023
  318SOL     OW 4190   0.186   4.145   0.152  0.3025  0.2661 -0.1550
  318SOL    HW1 4191   0.259   4.165   0.211  0.8719  1.5226 -1.2409
  318SOL    HW2 4192   0.223   4.171   0.068 -0.3960  1.5496 -0.0921
  318SOL     MW 4193   0.201   4.151   0.149 -0.0101 -0.0044  0.0023
  319SOL     OW 4194   3.302   4.616   2.609  0.2632 -0.1348  0.2450
  319SOL    HW1 4195   3.275   4.568   2.531 -2.1863  0.1754  0.8271
  319SOL    HW2 4196   3.250   4.696   2.608 -0.3890 -0.5239  1.5557
  319SOL     MW 4197   3.292   4.621   2.598 -0.0101 -0.0044  0.0023
  320SOL     OW 4198   0.125   3.760   2.868  0.2927  0.3246  0.0337
  320SOL    HW1 4199   0.194   3.822   2.893  1.1614 -0.0861 -1.2263
  320SOL    HW2 4200   0.155   3.672   2.888 -1.2244 -0.1650  0.1887
  320SOL     MW 4201   0.138   3.757   2.874 -0.0101 -0.0044  0.0023
  321SOL     OW 4202   4.995   2.436   0.130  0.2133  0.1408 -0.1423
  321SOL    HW1 4203   5.038   2.351   0.138 -1.2748 -0.5183  1.7913
  321SOL    HW2 4204   4.928   2.424   0.064 -0.1615 -1.4359  0.4802
  321SOL     MW 4205   4.992   2.424   0.123 -0.0101 -0.0044  0.0023
  322SOL     OW 4206   1.913   1.069   0.091 -0.1906  0.1355  0.7593
  322SOL    HW1 4207   1.823   1.037   0.085 -0.3936  0.5893  1.3211
  322SOL    HW2 4208   1.947   1.015   0.162  2.6514 -0.1519 -0.6682
  322SOL     MW 4209   1.905   1.057   0.099 -0.0101 -0.0044  0.0023
  323SOL     OW 4210   1.918   3.389   2.931  0.3033  0.3053 -0.4543
  323SOL    HW1 4211   1.900   3.356   2.843  0.0358  1.0352 -0.6877
  323SOL    HW2 4212   1.836   3.436   2.946  0.7319  1.6556 -2.0906
  323SOL     MW 4213   1.905   3.391   2.921 -0.0101 -0.0044  0.0023
  324SOL     OW 4214   1.516   4.970   3.036  0.5597  0.3730 -0.2074
  324SOL    HW1 4215   1.552   5.052   3.004  0.6753 -0.1965 -1.6105
  324SOL    HW2 4216   1.594   4.919   3.061  0.9286  0.6969 -0.6899
  324SOL     MW 4217   1.531   4.974   3.035 -0.0101 -0.0044  0.0023
  325SOL     OW 4218   2.762   4.355   2.764  0.2848  0.1950 -0.2467
  325SOL    HW1 4219   2.813   4.403   2.699 -0.4406 -0.4763 -1.3656
  325SOL    HW2 4220   2.827   4.322   2.826 -0.3221 -0.7137 -0.0682
  325SOL     MW 4221   2.777   4.357   2.763 -0.0101 -0.0044  0.0023
  326SOL     OW 4222   0.387   1.282   3.081  0.3693 -0.2145  0.7456
  326SOL    HW1 4223   0.465   1.248   3.039 -0.0462 -0.9116  0.5174
  326SOL    HW2 4224   0.371   1.222   3.154 -1.6205 -0.8449 -0.1237
  326SOL     MW 4225   0.395   1.269   3.085 -0.0101 -0.0044  0.0023
  327SOL     OW 4226   3.439   5.037   2.949  0.8009 -0.1022 -0.6991
  327SOL    HW1 4227   3.496   4.973   2.908  0.2849 -0.8287 -0.3010
  327SOL    HW2 4228   3.368   4.982   2.984  0.8835  0.4834  0.4377
  327SOL     MW 4229   3.437   5.021   2.948 -0.0101 -0.0044  0.0023
  328SOL     OW 4230   3.812   3.991   0.059  0.3159  0.7378  0.3282
  328SOL    HW1 4231   3.829   3.902   0.091 -1.3549  0.3512  0.2499
  328SOL    HW2 4232   3.868   4.001  -0.018  0.7694 -2.1577  0.1689
  328SOL     MW 4233   3.822   3.980   0.053 -0.0101 -0.0044  0.0023
  329SOL     OW 4234   1.777   4.850   2.984 -0.1956 -0.3039  0.1697
  329SOL    HW1 4235   1.732   4.770   2.958 -1.1875  0.4357 -0.4523
  329SOL    HW2 4236   1.866   4.828   2.958 -0.5677 -0.2875 -1.1807
  329SOL     MW 4237   1.783   4.837   2.977 -0.0101 -0.0044  0.0023
  330SOL     OW 4238   4.088   0.542   0.310  0.0929  0.6588 -0.1251
  330SOL    HW1 4239   4.124   0.543   0.221 -1.6552 -0.6133 -0.8884
  330SOL    HW2 4240   4.010   0.487   0.306  0.1110  0.4038  1.9129
  330SOL     MW 4241   4.083   0.535   0.298 -0.0101 -0.0044  0.0023
  331SOL     OW 4242   3.053   3.127   2.784  0.1666 -0.2069 -0.1870
  331SOL    HW1 4243   3.123   3.079   2.741 -1.1327 -1.8920 -0.5231
  331SOL    HW2 4244   3.082   3.218   2.780 -0.5040  0.2074  2.3701
  331SOL     MW 4245   3.066   3.133   2.777 -0.0101 -0.0044  0.0023
  332SOL     OW 4246   3.318   3.660   3.071 -0.4136  0.5245 -0.4182
  332SOL    HW1 4247   3.223   3.673   3.078 -0.2175  1.1483  1.8911
  332SOL    HW2 4248   3.316   3.592   3.003  0.8925  1.0072 -0.9672
  332SOL     MW 4249   3.305   3.653   3.063 -0.0101 -0.0044  0.0023
  333SOL     OW 4250   3.200   2.834   2.963 -0.0273  0.0543  0.2720
  333SOL    HW1 4251   3.156   2.915   2.991  1.9389  0.9266  1.0131
  333SOL    HW2 4252   3.163   2.769   3.022 -0.1046 -0.6863 -0.5618
  333SOL     MW 4253   3.189   2.836   2.974 -0.0101 -0.0044  0.0023
  334SOL     OW 4254   2.071   0.399   2.820 -0.5218  0.5199 -0.2078
  334SOL    HW1 4255   2.152   0.372   2.778 -1.1877  0.3254 -1.4271
  334SOL    HW2 4256   2.022   0.317   2.828  0.8721 -0.2240  1.5642
  334SOL     MW 4257   2.075   0.384   2.816 -0.0101 -0.0044  0.0023
  335SOL     OW 4258   3.445   4.207   0.287  0.2696 -0.6830  0.4574
  335SOL    HW1 4259   3.500   4.273   0.331 -1.9015  1.5961 -0.0023
  335SOL    HW2 4260   3.505   4.162   0.228  0.1891  0.3439 -0.4360
  335SOL     MW 4261   3.460   4.210   0.285 -0.0101 -0.0044  0.0023
  336SOL     OW 4262   2.785   3.725   2.673  0.2857  0.0161 -0.8749
  336SOL    HW1 4263   2.779   3.808   2.719  0.6824  0.5956 -1.8301
  336SOL    HW2 4264   2.708   3.731   2.617 -1.9557  3.4739  2.1413
  336SOL     MW 4265   2.774   3.737   2.672 -0.0101 -0.0044  0.0023
  337SOL     OW 4266   4.091   4.002   0.321  0.0596 -0.5070  0.1152
  337SOL    HW1 4267   4.162   4.061   0.345  0.2524 -0.5307 -0.3944
  337SOL    HW2 4268   4.119   3.987   0.231 -0.1969  1.4595 -0.3441
  337SOL     MW 4269   4.104   4.008   0.312 -0.0101 -0.0044  0.0023
  338SOL     OW 4270   0.059   2.575   3.081 -0.3872 -0.3089  0.4119
  338SOL    HW1 4271  -0.010   2.521   3.119  0.8513 -0.9358  1.8553
  338SOL    HW2 4272   0.088   2.630   3.154  0.9048  1.3910 -1.2985
  338SOL     MW 4273   0.053   2.575   3.096 -0.0101 -0.0044  0.0023
  339SOL     OW 4274   0.270   3.466   2.611  0.0288  0.1843 -0.2366
  339SOL    HW1 4275   0.258   3.371   2.612  0.2415  0.1388 -0.8656
  339SOL    HW2 4276   0.181   3.500   2.611 -0.2363 -0.4905 -0.2150
  339SOL     MW 4277   0.257   3.458   2.611 -0.0101 -0.0044  0.0023
  340SOL     OW 4278   1.552   1.087   0.375 -0.6218  0.0013 -0.6903
  340SOL    HW1 4279   1.578   1.165   0.423  0.8326 -1.6768  1.3882
  340SOL    HW2 4280   1.539   1.021   0.443 -2.7507  1.7341  0.6974
  340SOL     MW 4281   1.554   1.088   0.390 -0.0101 -0.0044  0.0023
  341SOL     OW 4282   4.600   2.762   3.070  0.4994 -0.4038  0.4167
  341SOL    HW1 4283   4.542   2.749   3.145 -0.8441  0.2371 -0.4678
  341SOL    HW2 4284   4.578   2.685   3.018  0.7122  0.2735 -0.6990
  341SOL     MW 4285   4.590   2.750   3.073 -0.0101 -0.0044  0.0023
  342SOL     OW 4286   4.972   2.703   0.244  0.1901  0.2329  0.0885
  342SOL    HW1 4287   4.987   2.612   0.218 -2.1578 -0.1094 -0.2690
  342SOL    HW2 4288   4.933   2.698   0.331 -0.9162 -1.8796 -0.4722
  342SOL     MW 4289   4.969   2.690   0.252 -0.0101 -0.0044  0.0023
  343SOL     OW 4290   3.088   0.604   0.446  0.6300 -0.2644 -0.0640
  343SOL    HW1 4291   3.040   0.557   0.378 -0.1307 -0.3043  0.4828
  343SOL    HW2 4292   3.178   0.608   0.415  1.5579 -1.9387  2.1653
  343SOL     MW 4293   3.093   0.599   0.433 -0.0101 -0.0044  0.0023
  344SOL     OW 4294   4.322   4.152   3.029  0.3649 -0.2539 -0.0069
  344SOL    HW1 4295   4.286   4.077   3.077  1.3950 -0.6175  0.2221
  344SOL    HW2 4296   4.386   4.106   2.975  0.6931 -0.5689  0.6338
  344SOL     MW 4297   4.326   4.136   3.028 -0.0101 -0.0044  0.0023
  345SOL     OW 4298   3.285   3.330   3.002  0.2301  0.1341  1.5396
  345SOL    HW1 4299   3.355   3.284   3.049  1.6805  1.9807  1.3350
  345SOL    HW2 4300   3.217   3.333   3.069  0.7665  2.9404  2.1010
  345SOL     MW 4301   3.285   3.325   3.017 -0.0101 -0.0044  0.0023
  346SOL     OW 4302   0.211   3.498   2.899  0.3797  0.0287  0.3849
  346SOL    HW1 4303   0.291   3.535   2.935 -0.2175  1.7382  0.0290
  346SOL    HW2 4304   0.241   3.490   2.808  0.3220  0.1556  0.3545
  346SOL     MW 4305   0.226   3.502   2.892 -0.0101 -0.0044  0.0023
  347SOL     OW 4306   4.268   5.106   0.424 -0.3525 -0.3934 -0.2330
  347SOL    HW1 4307   4.217   5.117   0.504 -0.6567 -2.3666 -0.1156
  347SOL    HW2 4308   4.283   5.193   0.387  0.9674 -0.9879 -1.2049
  347SOL     MW 4309   4.263   5.119   0.430 -0.0101 -0.0044  0.0023
  348SOL     OW 4310   1.845   3.930   2.604  0.2335 -0.2731 -0.2517
  348SOL    HW1 4311   1.826   4.005   2.549  2.4434  1.1736  0.8143
  348SOL    HW2 4312   1.773   3.915   2.666 -0.2073  1.2374 -0.3770
  348SOL     MW 4313   1.833   3.938   2.605 -0.0101 -0.0044  0.0023
  349SOL     OW 4314   1.663   4.621   2.891  0.0560  0.1069 -0.0815
  349SOL    HW1 4315   1.697   4.633   2.802 -1.5299 -0.4426 -0.8185
  349SOL    HW2 4316   1.584   4.674   2.878  0.9333  1.0671 -1.9246
  349SOL     MW 4317   1.657   4.629   2.877 -0.0101 -0.0044  0.0023
  350SOL     OW 4318   2.948   3.936   0.130  0.1122 -0.1387 -0.0777
  350SOL    HW1 4319   2.860   3.918   0.098  0.6900 -1.6792 -0.8708
  350SOL    HW2 4320   2.993   3.938   0.045  0.8594  0.8833  0.3191
  350SOL     MW 4321   2.942   3.934   0.114 -0.0101 -0.0044  0.0023
  351SOL     OW 4322   2.920   0.280   2.755 -0.1044 -0.2671  0.0566
  351SOL    HW1 4323   2.958   0.267   2.842  3.9094  0.4514 -1.3549
  351SOL    HW2 4324   2.879   0.195   2.738  1.0137 -0.9017  0.4317
  351SOL     MW 4325   2.920   0.267   2.764 -0.0101 -0.0044  0.0023
  352SOL     OW 4326   2.714   0.176   0.244  0.4965  0.1079 -0.3152
  352SOL    HW1 4327   2.753   0.112   0.303  0.8908  0.0706 -0.6119
  352SOL    HW2 4328   2.765   0.253   0.267 -1.0617  1.4856 -1.2328
  352SOL     MW 4329   2.726   0.177   0.255 -0.0101 -0.0044  0.0023
  353SOL     OW 4330   3.538   4.594   2.774  0.0588  0.0493 -0.1103
  353SOL    HW1 4331   3.496   4.619   2.856  0.6859 -0.0032  0.2303
  353SOL    HW2 4332   3.465   4.601   2.712  1.1409  2.5000 -1.2679
  353SOL     MW 4333   3.523   4.598   2.776 -0.0101 -0.0044  0.0023
  354SOL     OW 4334   2.688   3.852   0.005  0.0281  0.3281 -0.2737
  354SOL    HW1 4335   2.603   3.895   0.010 -0.1443  0.2777 -2.0277
  354SOL    HW2 4336   2.672   3.761   0.032 -0.5752  0.0745 -1.4327
  354SOL     MW 4337   2.675   3.845   0.009 -0.0101 -0.0044  0.0023
  355SOL     OW 4338   4.176   3.946   0.069 -0.1833  0.3704  0.7390
  355SOL    HW1 4339   4.122   3.903   0.002  1.0770 -1.4384  0.8514
  355SOL    HW2 4340   4.233   3.871   0.082  0.1677  0.9565  2.8125
  355SOL     MW 4341   4.176   3.931   0.062 -0.0101 -0.0044  0.0023
  356SOL     OW 4342   1.955   1.972   0.323  0.6978 -0.0753 -0.3849
  356SOL    HW1 4343   1.977   2.064   0.307 -1.3634  0.4038 -0.7098
  356SOL    HW2 4344   2.014   1.942   0.392 -1.3536  0.3137  1.6479
  356SOL     MW 4345   1.966   1.980   0.330 -0.0101 -0.0044  0.0023
  357SOL     OW 4346   0.588   5.120   3.071 -0.1614 -0.1897  0.6318
  357SOL    HW1 4347   0.495   5.135   3.088  0.1800  2.0325  0.7676
  357SOL    HW2 4348   0.589   5.100   2.977  0.8911  0.7036  0.4442
  357SOL     MW 4349   0.575   5.119   3.061 -0.0101 -0.0044  0.0023
  358SOL     OW 4350   3.270   3.021   2.665 -0.5623  0.6409  0.3454
  358SOL    HW1 4351   3.276   3.030   2.569 -0.7877 -0.4094  0.2235
  358SOL    HW2 4352   3.282   2.927   2.676  0.0396  0.5296 -1.0308
  358SOL     MW 4353   3.273   3.010   2.654 -0.0101 -0.0044  0.0023
  359SOL     OW 4354   3.220   4.959   0.212 -0.1970 -0.0543  0.1563
  359SOL    HW1 4355   3.189   4.889   0.269 -0.6594 -0.6228 -0.7622
  359SOL    HW2 4356   3.306   4.974   0.251 -0.4307 -0.0887  0.6892
  359SOL     MW 4357   3.227   4.951   0.224 -0.0101 -0.0044  0.0023
  360SOL     OW 4358   2.945   4.661   2.751 -0.7018 -0.1677 -0.0253
  360SOL    HW1 4359   2.948   4.621   2.838 -1.0784  1.6024  0.8387
  360SOL    HW2 4360   2.966   4.584   2.698 -2.5717 -0.7367 -0.0044
  360SOL     MW 4361   2.948   4.645   2.756 -0.0101 -0.0044  0.0023
  361SOL     OW 4362   3.474   3.058   2.827 -0.2986 -0.4729 -0.3801
  361SOL    HW1 4363   3.388   3.062   2.785 -0.0102  1.3912 -0.8897
  361SOL    HW2 4364   3.517   3.130   2.781  1.0173 -0.5945  0.6231
  361SOL     MW 4365   3.468   3.068   2.815 -0.0101 -0.0044  0.0023
  362SOL     OW 4366   1.690   4.352   3.044  0.0518  0.0564 -0.2316
  362SOL    HW1 4367   1.603   4.324   3.073 -0.4680  2.1222  0.3100
  362SOL    HW2 4368   1.669   4.442   3.019 -0.6394  0.4198  1.5599
  362SOL     MW 4369   1.676   4.360   3.044 -0.0101 -0.0044  0.0023
  363SOL     OW 4370   1.982   4.419   2.211 -0.0446  0.0316  0.0347
  363SOL    HW1 4371   1.896   4.378   2.197  0.8725 -1.5993 -1.1458
  363SOL    HW2 4372   2.024   4.409   2.126  1.2425  2.0540  0.3667
  363SOL     MW 4373   1.976   4.412   2.198 -0.0101 -0.0044  0.0023
  364SOL     OW 4374   4.689   3.885   0.407  0.0160  0.4070  0.1777
  364SOL    HW1 4375   4.769   3.847   0.373 -0.3671 -0.1310 -0.1321
  364SOL    HW2 4376   4.666   3.832   0.484 -1.9089 -0.5937 -1.0082
  364SOL     MW 4377   4.697   3.873   0.413 -0.0101 -0.0044  0.0023
  365SOL     OW 4378   2.589   2.445   3.015  0.4999  0.0588 -0.6305
  365SOL    HW1 4379   2.560   2.536   3.025 -1.5532 -0.2921 -2.5172
  365SOL    HW2 4380   2.600   2.443   2.920  0.2501  1.8149 -0.7344
  365SOL     MW 4381   2.587   2.457   3.004 -0.0101 -0.0044  0.0023
  366SOL     OW 4382   2.485   0.279   0.155 -0.0981  0.4772  0.7813
  366SOL    HW1 4383   2.527   0.344   0.098  1.8824 -0.8389  0.6476
  366SOL    HW2 4384   2.568   0.254   0.197  2.1309  0.4172 -3.1461
  366SOL     MW 4385   2.502   0.285   0.153 -0.0101 -0.0044  0.0023
  367SOL     OW 4386   4.056   4.402   0.085 -0.1401 -0.0909 -0.4118
  367SOL    HW1 4387   3.986   4.352   0.128  0.3184 -0.6956 -0.3518
  367SOL    HW2 4388   4.010   4.478   0.050 -0.5699 -0.1752 -0.0384
  367SOL     MW 4389   4.041   4.406   0.086 -0.0101 -0.0044  0.0023
  368SOL     OW 4390   3.821   3.098   2.816  0.2205 -0.6498  0.1533
  368SOL    HW1 4391   3.826   3.015   2.863 -1.8151 -0.2767  1.1391
  368SOL    HW2 4392   3.893   3.085   2.754  1.5014 -0.2167  1.5036
  368SOL     MW 4393   3.831   3.086   2.814 -0.0101 -0.0044  0.0023
  369SOL     OW 4394   0.674   0.003   2.789  0.1044  0.4174  0.4669
  369SOL    HW1 4395   0.757  -0.046   2.794 -0.0056  0.3269  1.8060
  369SOL    HW2 4396   0.696   0.090   2.822  0.0885  0.9394 -0.8244
  369SOL     MW 4397   0.688   0.008   2.794 -0.0101 -0.0044  0.0023
  370SOL     OW 4398   2.768   4.758   2.585 -0.3421 -0.4331 -0.5101
  370SOL    HW1 4399   2.690   4.705   2.599 -1.1297  0.8840  0.3050
  370SOL    HW2 4400   2.835   4.715   2.638  0.2277 -1.0496 -1.6930
  370SOL     MW 4401   2.767   4.745   2.594 -0.0101 -0.0044  0.0023
  371SOL     OW 4402   2.640   0.476   0.004  0.2639  0.3841  0.5050
  371SOL    HW1 4403   2.628   0.570  -0.011 -0.6512  0.0605 -1.0101
  371SOL    HW2 4404   2.733   0.465   0.020  0.8592  1.8041 -1.6110
  371SOL     MW 4405   2.651   0.487   0.004 -0.0101 -0.0044  0.0023
  372SOL     OW 4406   1.475   3.204   2.901 -0.3571 -0.4239 -0.1511
  372SOL    HW1 4407   1.529   3.171   2.829 -1.3158 -1.3397 -0.4639
  372SOL    HW2 4408   1.470   3.126   2.957  1.2323  0.9436  2.0736
  372SOL     MW 4409   1.482   3.189   2.899 -0.0101 -0.0044  0.0023
  373SOL     OW 4410   2.778   2.711   3.049  0.1498 -0.4609 -0.1401
  373SOL    HW1 4411   2.684   2.725   3.047  0.0721 -0.8622  0.4860
  373SOL    HW2 4412   2.818   2.797   3.065 -0.2417 -0.6133  1.9851
  373SOL     MW 4413   2.771   2.724   3.051 -0.0101 -0.0044  0.0023
  374SOL     OW 4414   4.360   0.227   0.385  0.6022  0.1839 -0.3794
  374SOL    HW1 4415   4.340   0.317   0.412 -0.7170 -0.3118  0.3909
  374SOL    HW2 4416   4.454   0.223   0.406  0.0933 -2.2208  2.0409
  374SOL     MW 4417   4.370   0.238   0.392 -0.0101 -0.0044  0.0023
  375SOL     OW 4418   1.817   4.687   2.648  0.4182 -0.5060 -0.1623
  375SOL    HW1 4419   1.810   4.739   2.568 -1.6755 -0.1271  0.2133
  375SOL    HW2 4420   1.853   4.602   2.625  0.0373 -0.6649 -0.1758
  375SOL     MW 4421   1.821   4.683   2.635 -0.0101 -0.0044  0.0023
  376SOL     OW 4422   4.206   4.951   0.194 -0.6145  0.3626 -0.1978
  376SOL    HW1 4423   4.224   5.011   0.266 -0.3211 -0.4614  0.4400
  376SOL    HW2 4424   4.255   4.987   0.120 -0.0760  1.9643  0.8892
  376SOL     MW 4425   4.215   4.963   0.194 -0.0101 -0.0044  0.0023
  377SOL     OW 4426   2.517   3.101   0.103  0.3396  0.3478 -0.0837
  377SOL    HW1 4427   2.566   3.148   0.171  1.9904 -0.4971 -0.6438
  377SOL    HW2 4428   2.517   3.009   0.129  1.4486 -0.3846 -2.3573
  377SOL     MW 4429   2.524   3.095   0.116 -0.0101 -0.0044  0.0023
  378SOL     OW 4430   2.800   4.820   0.038 -0.0749  0.2715  0.5553
  378SOL    HW1 4431   2.709   4.818   0.008  0.2142  0.7127 -0.4015
  378SOL    HW2 4432   2.831   4.746  -0.013 -2.3018  0.6425 -1.5267
  378SOL     MW 4433   2.792   4.810   0.027 -0.0101 -0.0044  0.0023
  379SOL     OW 4434   2.073   3.182   3.017 -0.1280  0.1169  0.0700
  379SOL    HW1 4435   2.004   3.247   3.003  0.8354  1.2708  0.4886
  379SOL    HW2 4436   2.034   3.113   3.071 -0.6718  0.0070 -0.4504
  379SOL     MW 4437   2.059   3.181   3.022 -0.0101 -0.0044  0.0023
   5.14958   5.14958   3.08244
