# Supplementary material for: Resolving liquid-to-glass transitions of water under soft nanoconfinement
Source: Nat Commun. 2026 May 8;17:6224. doi: 10.1038/s41467-026-72955-y (PMC13369869; doi:10.1038/s41467-026-72955-y)
Supplement: Supplementary file 3 — Supplementary Data 1 [file 41467_2026_72955_MOESM3_ESM.zip › 270K/sim4/final.gro]

Lamellar phy in tip4pice water
 4417
    1phy    C35    1   3.430   1.825   1.761  0.4915 -0.1990 -0.4704
    1phy    C33    2   3.330   1.797   1.869  0.1078 -0.2734  0.6030
    1phy    C34    3   3.249   1.919   1.902  0.3439  0.1064 -0.5136
    1phy    C32    4   3.265   1.666   1.828 -0.0069 -0.5200  0.0588
    1phy    C31    5   3.204   1.597   1.950  0.2960  0.0582  0.3505
    1phy    C30    6   3.186   1.446   1.917  0.0941 -0.0837  0.1022
    1phy    C28    7   3.146   1.358   2.032  0.3494 -0.1923 -0.4605
    1phy    C29    8   3.011   1.294   2.006  0.0564 -0.3174 -0.1334
    1phy    C27    9   3.256   1.252   2.068  0.3521  0.2849  0.1122
    1phy    C26   10   3.309   1.252   2.209 -0.0961 -0.0990 -0.3865
    1phy    C25   11   3.412   1.144   2.246 -0.6431 -0.2265 -0.1206
    1phy    C23   12   3.482   1.154   2.383  0.2095  0.5535  0.2375
    1phy    C24   13   3.408   1.065   2.480 -0.2130  0.3558  0.2229
    1phy    C22   14   3.630   1.116   2.364  0.0553  0.0516  0.3419
    1phy    C21   15   3.727   1.172   2.469  0.3672 -1.0391 -0.3229
    1phy    C20   16   3.873   1.135   2.452  0.1536  0.0312 -0.4193
    1phy    C18   17   3.990   1.190   2.551  0.4043 -0.0499  0.5727
    1phy    O01   18   3.946   1.188   2.689 -0.2695 -0.0848  0.0984
    1phy    H01   19   3.904   1.105   2.703  0.8694 -0.8576 -0.8556
    1phy    C19   20   4.098   1.081   2.531  0.1419  0.9133 -0.3166
    1phy    C13   21   4.015   1.347   2.514  0.1985  0.6609  0.0986
    1phy     H3   22   3.917   1.401   2.523  0.6054  1.2506  1.3417
    1phy    O33   23   4.046   1.368   2.376  0.4099 -0.2859 -0.2752
    1phy    H1B   24   4.100   1.444   2.367  2.5100 -1.2230  2.6258
    1phy    C12   25   4.121   1.426   2.607 -0.0413 -0.3172  0.0474
    1phy    O11   26   4.138   1.561   2.576 -0.4046 -0.4920  0.3817
    1phy    H1A   27   4.060   1.610   2.559  0.7450  1.2794 -0.0199
    2phy    C35   28   4.037   1.216   1.590 -0.3974 -0.2367 -0.3223
    2phy    C33   29   4.172   1.280   1.633 -1.1644  0.5407  0.5615
    2phy    C34   30   4.143   1.358   1.759  0.4159 -0.2895  0.3491
    2phy    C32   31   4.279   1.176   1.676 -0.0746  0.0532 -0.9440
    2phy    C31   32   4.389   1.160   1.579  0.5152  0.5538  0.3665
    2phy    C30   33   4.481   1.049   1.619  0.2067 -0.0011 -0.1485
    2phy    C28   34   4.598   1.040   1.519  0.0438  0.1318  0.2752
    2phy    C29   35   4.720   1.000   1.606  0.0811  0.2196  0.3748
    2phy    C27   36   4.569   0.949   1.396 -0.3654  0.5462 -0.0254
    2phy    C26   37   4.669   0.947   1.276 -0.3907  0.1986 -0.2396
    2phy    C25   38   4.630   0.844   1.167  0.4251  0.0824 -0.2755
    2phy    C23   39   4.736   0.830   1.056  0.2918  0.2452  0.1427
    2phy    C24   40   4.761   0.682   1.032 -0.0574  0.5962 -0.8824
    2phy    C22   41   4.693   0.912   0.930 -0.7708  0.0962  0.0097
    2phy    C21   42   4.802   0.931   0.826  0.1750  0.1115 -0.5402
    2phy    C20   43   4.739   1.003   0.701 -0.0673 -0.4588  0.1542
    2phy    C18   44   4.821   1.079   0.587 -0.1219  0.4607 -0.2604
    2phy    O01   45   4.922   1.145   0.661 -0.1206 -0.4237 -0.5312
    2phy    H01   46   4.933   1.233   0.630  1.0984 -0.0596  0.8135
    2phy    C19   47   4.727   1.189   0.532  0.1228  0.1492  0.5122
    2phy    C13   48   4.877   0.980   0.474 -0.4406  0.4886 -0.1684
    2phy     H3   49   4.940   0.906   0.529 -1.7557 -1.2771 -0.9485
    2phy    O33   50   4.795   0.883   0.410 -0.3770  0.3489 -0.1508
    2phy    H1B   51   4.746   0.921   0.340 -2.4129 -0.1278  0.9640
    2phy    C12   52   4.996   1.015   0.384  0.4353  0.3020  0.5403
    2phy    O11   53   4.960   1.077   0.260  0.2269 -0.0227  0.2745
    2phy    H1A   54   5.011   1.032   0.195 -1.0289 -1.2722  0.1227
    3phy    C35   55   0.140   4.985   1.135 -0.8689  0.6317 -0.1449
    3phy    C33   56   0.032   4.905   1.197  0.1164  0.6438 -0.3163
    3phy    C34   57   0.088   4.799   1.302 -0.5169 -0.1465  0.5332
    3phy    C32   58  -0.066   4.994   1.279  0.4363 -0.3274  0.0486
    3phy    C31   59  -0.194   5.052   1.220  0.0666 -0.5411  0.2184
    3phy    C30   60  -0.263   5.162   1.305  0.2514  0.0981  0.6749
    3phy    C28   61  -0.397   5.219   1.241 -0.7774  0.1508 -0.0691
    3phy    C29   62  -0.489   5.262   1.360  0.1582  0.3284 -0.4558
    3phy    C27   63  -0.382   5.328   1.132  1.0593 -0.3577 -0.8088
    3phy    C26   64  -0.486   5.322   1.020  0.1504  0.3722  0.4506
    3phy    C25   65  -0.456   5.424   0.912 -0.2433 -0.2842 -0.1011
    3phy    C23   66  -0.558   5.449   0.798  0.4074 -0.1384 -0.2841
    3phy    C24   67  -0.639   5.579   0.824 -0.0189  0.3680 -0.1147
    3phy    C22   68  -0.474   5.483   0.671  0.2049 -0.0552  0.5897
    3phy    C21   69  -0.513   5.405   0.542 -1.0899  0.3223  0.0651
    3phy    C20   70  -0.452   5.481   0.419 -0.6357 -0.4393 -0.0567
    3phy    C18   71  -0.480   5.441   0.273  1.2861 -0.3972 -0.1211
    3phy    O01   72  -0.460   5.297   0.263 -0.3470  0.2650 -0.5112
    3phy    H01   73  -0.379   5.280   0.306 -1.6522  0.4772  2.2167
    3phy    C19   74  -0.360   5.505   0.209  0.3367 -0.3597  0.5005
    3phy    C13   75  -0.631   5.484   0.214  0.3685 -0.6343 -0.3295
    3phy     H3   76  -0.697   5.398   0.240 -0.3683 -0.2152 -0.7528
    3phy    O33   77  -0.698   5.581   0.296 -0.0703  0.2629  0.4856
    3phy    H1B   78  -0.699   5.662   0.248 -0.4668  1.2230  2.0413
    3phy    C12   79  -0.693   5.448   0.077 -0.6152  0.0020 -0.1686
    3phy    O11   80  -0.637   5.330   0.027 -0.0364  0.1565  0.1481
    3phy    H1A   81  -0.548   5.344   0.001 -0.0399 -1.4148 -0.8078
    4phy    C35   82   1.301   4.792   2.193 -0.2296  0.2051  0.3221
    4phy    C33   83   1.369   4.688   2.106 -0.0346 -0.3286 -0.9352
    4phy    C34   84   1.400   4.554   2.183  0.2331 -0.1501  0.1269
    4phy    C32   85   1.284   4.652   1.984  0.4922 -0.8792  0.0556
    4phy    C31   86   1.308   4.745   1.864  0.0177 -0.3827 -0.3272
    4phy    C30   87   1.273   4.691   1.724 -0.4878 -0.3653 -0.1031
    4phy    C28   88   1.229   4.804   1.620  0.0431  0.3182  0.0767
    4phy    C29   89   1.311   4.778   1.494  0.6833  0.2520 -0.0837
    4phy    C27   90   1.079   4.785   1.599  0.2085 -0.5642 -0.1057
    4phy    C26   91   0.983   4.880   1.681  0.0306  0.3706 -0.2331
    4phy    C25   92   0.835   4.862   1.650  0.1733 -0.0637 -0.0336
    4phy    C23   93   0.745   4.920   1.755 -0.9788  0.2311 -1.0565
    4phy    C24   94   0.659   5.023   1.695 -0.4311  0.6074  0.2972
    4phy    C22   95   0.651   4.817   1.828  0.6152  0.3171  0.4199
    4phy    C21   96   0.710   4.710   1.921  0.1919 -0.0970  0.9893
    4phy    C20   97   0.630   4.583   1.961 -0.1482  0.6423  0.9566
    4phy    C18   98   0.649   4.495   2.089 -0.7731 -0.4610  0.0625
    4phy    O01   99   0.630   4.586   2.199  0.0923 -0.4363  0.4264
    4phy    H01  100   0.612   4.533   2.274  0.7724 -2.0026 -0.4680
    4phy    C19  101   0.525   4.403   2.086 -0.6087 -0.4309  0.0956
    4phy    C13  102   0.792   4.412   2.109  0.1857  0.9549 -0.2994
    4phy     H3  103   0.805   4.330   2.034  0.6450 -0.5503  1.3514
    4phy    O33  104   0.780   4.328   2.230  0.2479 -0.1523 -0.4973
    4phy    H1B  105   0.804   4.387   2.299  0.0908 -1.5159  0.7753
    4phy    C12  106   0.929   4.492   2.129  0.8652 -0.0478  0.4221
    4phy    O11  107   0.930   4.599   2.222  0.3022  0.0670 -0.4474
    4phy    H1A  108   0.855   4.652   2.204  0.4528  1.1281  1.7246
    5phy    C35  109   4.970   0.492   1.342  0.4638  1.2236 -0.4203
    5phy    C33  110   4.967   0.593   1.456 -0.2231 -0.3229  0.4472
    5phy    C34  111   4.959   0.739   1.408 -0.4558 -0.3760 -0.0351
    5phy    C32  112   4.852   0.551   1.546 -0.3349  0.2200 -0.0158
    5phy    C31  113   4.837   0.608   1.683 -0.3158 -0.3547  0.4025
    5phy    C30  114   4.733   0.555   1.783 -0.1369  0.0330  0.6305
    5phy    C28  115   4.733   0.625   1.920  0.8394 -0.7530 -0.0562
    5phy    C29  116   4.650   0.755   1.903  0.1805  0.4777  0.1196
    5phy    C27  117   4.657   0.528   2.013  0.1071 -0.1059  0.0354
    5phy    C26  118   4.748   0.429   2.097 -0.1107 -0.4275 -0.0212
    5phy    C25  119   4.676   0.389   2.223 -0.2669  0.1825  0.3956
    5phy    C23  120   4.742   0.308   2.338 -0.0689 -0.1850 -0.5598
    5phy    C24  121   4.799   0.401   2.445  0.1316 -0.2361  0.1841
    5phy    C22  122   4.637   0.218   2.406  0.0513  0.0345 -0.0483
    5phy    C21  123   4.687   0.090   2.483 -0.3295  0.3097 -0.4862
    5phy    C20  124   4.575   0.004   2.541 -0.6673  0.5405 -0.0707
    5phy    C18  125   4.601  -0.129   2.623  0.7909  0.0258 -0.2418
    5phy    O01  126   4.669  -0.092   2.749  0.1486 -0.0931 -0.1401
    5phy    H01  127   4.653  -0.159   2.813  0.5707  0.4323  0.5266
    5phy    C19  128   4.450  -0.162   2.658 -0.6074 -0.1341  0.0939
    5phy    C13  129   4.674  -0.244   2.534 -0.2034  0.0548 -0.4344
    5phy     H3  130   4.763  -0.197   2.484  0.5626  1.3534  1.9619
    5phy    O33  131   4.593  -0.282   2.430  0.1728  0.6269 -0.2123
    5phy    H1B  132   4.577  -0.211   2.371 -0.7375 -0.3409 -1.1701
    5phy    C12  133   4.735  -0.370   2.617 -0.1988 -0.8767 -0.0013
    5phy    O11  134   4.649  -0.447   2.700 -0.1361  0.0013 -0.0639
    5phy    H1A  135   4.596  -0.499   2.642 -1.9151  1.0363  0.5717
    6phy    C35  136   0.794   1.886   1.052 -0.3792  0.2312  0.1515
    6phy    C33  137   0.653   1.878   1.097  0.3406  0.2207 -0.2127
    6phy    C34  138   0.640   1.781   1.220  0.3725  0.0332  0.2732
    6phy    C32  139   0.602   2.019   1.132 -0.0115  0.1053  0.0515
    6phy    C31  140   0.471   2.051   1.062 -0.3072 -0.0147  0.6037
    6phy    C30  141   0.421   2.195   1.059 -0.0702  0.5187 -0.6451
    6phy    C28  142   0.282   2.208   0.990  0.2902 -0.0901 -0.6384
    6phy    C29  143   0.172   2.216   1.094  0.3752  0.1926 -0.1805
    6phy    C27  144   0.270   2.340   0.907  0.0261  0.6939  0.2239
    6phy    C26  145   0.230   2.318   0.760  0.0493 -0.7883 -0.1668
    6phy    C25  146   0.194   2.453   0.691  0.3800 -0.6745 -0.2210
    6phy    C23  147   0.181   2.452   0.536 -0.0118  0.4290 -0.1592
    6phy    C24  148   0.029   2.475   0.504  0.7037 -0.4234  0.2202
    6phy    C22  149   0.266   2.560   0.460 -0.0921  0.1431 -0.4810
    6phy    C21  150   0.303   2.505   0.322  0.3730  0.0316  0.5163
    6phy    C20  151   0.387   2.595   0.239  0.6170  0.1866  0.1590
    6phy    C18  152   0.423   2.570   0.091 -0.2388 -0.0305 -0.6851
    6phy    O01  153   0.470   2.429   0.079 -0.2174 -0.6758  0.2741
    6phy    H01  154   0.560   2.430   0.051 -0.0545 -0.4151  0.7966
    6phy    C19  155   0.541   2.667   0.075  0.0212 -0.0810  0.5810
    6phy    C13  156   0.294   2.596  -0.007  0.3318  0.1909  0.2092
    6phy     H3  157   0.238   2.502   0.016 -0.0175  0.2570 -0.3621
    6phy    O33  158   0.192   2.689   0.033  0.7670 -0.6999  0.4280
    6phy    H1B  159   0.227   2.774   0.016  0.4908 -0.1688  2.2564
    6phy    C12  160   0.278   2.555  -0.160 -0.7363  0.5572 -0.6342
    6phy    O11  161   0.254   2.671  -0.233 -0.0912 -0.2965 -0.0095
    6phy    H1A  162   0.184   2.721  -0.197  0.4735  1.4492 -1.2221
    7phy    C35  163   4.897   0.144   1.652 -0.6269  0.5577 -0.1792
    7phy    C33  164   4.994   0.151   1.769  0.2328  0.2507 -0.8185
    7phy    C34  165   5.075   0.022   1.758  0.5979  0.4140  0.2469
    7phy    C32  166   5.090   0.272   1.776 -0.3671 -0.0454  0.6293
    7phy    C31  167   5.098   0.320   1.920 -0.3759  0.3157 -0.2582
    7phy    C30  168   5.171   0.455   1.917  0.5712  0.1556 -0.4018
    7phy    C28  169   5.233   0.485   2.056 -0.6614  0.1252  0.4044
    7phy    C29  170   5.390   0.488   2.038  0.4827  0.1586 -0.4125
    7phy    C27  171   5.181   0.616   2.124  0.0630  0.3015  0.7322
    7phy    C26  172   5.143   0.597   2.267 -0.3141 -0.4423  0.2224
    7phy    C25  173   5.164   0.738   2.326  0.1336  0.5392  0.2135
    7phy    C23  174   5.153   0.761   2.478 -0.1268 -0.1479  0.7290
    7phy    C24  175   5.247   0.885   2.507 -0.1389 -1.0180  0.6987
    7phy    C22  176   5.010   0.794   2.515  0.3505  0.7659 -0.5100
    7phy    C21  177   4.952   0.714   2.630  0.2729 -0.2949 -0.1389
    7phy    C20  178   4.824   0.781   2.692  0.1270 -0.1955  0.3452
    7phy    C18  179   4.774   0.727   2.832 -0.2583 -1.0055  0.6091
    7phy    O01  180   4.879   0.720   2.933 -0.5139 -1.0465  0.2979
    7phy    H01  181   4.949   0.667   2.898  1.2414  1.2034  0.0982
    7phy    C19  182   4.702   0.850   2.882  0.4652 -0.1123  0.3008
    7phy    C13  183   4.687   0.586   2.822  0.3323 -0.1726 -0.7651
    7phy     H3  184   4.619   0.587   2.734 -1.8500 -1.7866  0.7872
    7phy    O33  185   4.585   0.580   2.928  0.1417 -0.1205 -0.0675
    7phy    H1B  186   4.625   0.584   3.013 -0.0491 -0.6112  0.0519
    7phy    C12  187   4.753   0.443   2.811 -0.9485 -0.3217 -0.3707
    7phy    O11  188   4.668   0.343   2.767  0.3808 -0.3582 -0.5491
    7phy    H1A  189   4.712   0.264   2.793  0.1104 -0.9421 -1.7981
    8phy    C35  190   5.124   0.822   1.756 -0.0077  0.5762 -0.3997
    8phy    C33  191   5.253   0.865   1.692 -0.6958  0.3294  0.0345
    8phy    C34  192   5.281   1.014   1.721  0.3922 -0.0942 -0.1318
    8phy    C32  193   5.361   0.757   1.723 -0.1343  0.0030  0.5482
    8phy    C31  194   5.475   0.732   1.620  0.3210  0.1552 -0.0448
    8phy    C30  195   5.592   0.643   1.662 -0.3787  0.4277 -0.2804
    8phy    C28  196   5.709   0.640   1.559  0.1080  0.4033 -0.6523
    8phy    C29  197   5.845   0.645   1.628  0.6471 -0.7444  0.2254
    8phy    C27  198   5.685   0.526   1.464  0.7033 -0.3135 -0.1342
    8phy    C26  199   5.744   0.545   1.319 -0.3506  0.1418 -0.5864
    8phy    C25  200   5.693   0.442   1.213  0.4812  0.0565 -0.3357
    8phy    C23  201   5.776   0.434   1.090  0.7843 -0.2163 -0.1496
    8phy    C24  202   5.837   0.290   1.075  0.7966  0.4264 -0.1152
    8phy    C22  203   5.694   0.465   0.967  0.3384 -0.6605  0.1372
    8phy    C21  204   5.723   0.601   0.902 -0.0099 -0.6215  0.5416
    8phy    C20  205   5.653   0.616   0.767  0.3961 -0.6331  0.0398
    8phy    C18  206   5.688   0.743   0.681 -0.7503 -0.0064  0.4993
    8phy    O01  207   5.704   0.864   0.764 -0.0877 -0.1365 -0.2956
    8phy    H01  208   5.624   0.889   0.806  0.0715 -1.2943  0.7294
    8phy    C19  209   5.564   0.763   0.587 -0.1490  0.0596  0.3286
    8phy    C13  210   5.828   0.717   0.594  0.1944 -0.2682 -0.9029
    8phy     H3  211   5.895   0.677   0.674 -1.3008 -0.9395  0.0686
    8phy    O33  212   5.832   0.604   0.502  0.7997  0.2797 -0.5096
    8phy    H1B  213   5.774   0.610   0.428  0.1033 -1.1140 -0.1059
    8phy    C12  214   5.938   0.826   0.553  1.0632  0.0751  0.4121
    8phy    O11  215   5.929   0.946   0.619  0.0387 -1.1534  0.1287
    8phy    H1A  216   5.855   0.937   0.677 -0.6544 -0.3161 -0.5836
    9phy    C35  217   3.679   1.081   1.980  0.4038 -0.0782 -0.0928
    9phy    C33  218   3.824   1.030   1.982  0.2000 -0.6864  0.3134
    9phy    C34  219   3.851   0.955   1.852 -0.5618 -0.0691  0.3515
    9phy    C32  220   3.914   1.139   2.042  0.1978 -0.1967 -0.1673
    9phy    C31  221   4.058   1.100   2.056  0.7526 -0.7132 -0.0290
    9phy    C30  222   4.150   1.204   2.117  0.2310 -0.4229  0.1642
    9phy    C28  223   4.301   1.178   2.127 -0.0035 -0.4155 -0.1409
    9phy    C29  224   4.379   1.189   1.996 -0.0231  0.0016 -0.3921
    9phy    C27  225   4.366   1.270   2.233 -0.2922 -0.2218 -0.2744
    9phy    C26  226   4.431   1.180   2.332  0.7696 -0.2491 -0.5596
    9phy    C25  227   4.483   1.257   2.461  0.0445  0.4484 -0.2314
    9phy    C23  228   4.528   1.159   2.569  0.3329  0.1866 -0.0786
    9phy    C24  229   4.669   1.104   2.557  0.1230 -0.3774  0.0060
    9phy    C22  230   4.508   1.239   2.700  0.1680  0.1061 -0.6114
    9phy    C21  231   4.424   1.165   2.803  0.0989  0.4595  0.6423
    9phy    C20  232   4.416   1.253   2.930 -0.4550  0.1129  0.5274
    9phy    C18  233   4.339   1.203   3.052  0.7071 -0.6010  0.7206
    9phy    O01  234   4.379   1.072   3.090 -0.8839  0.3882  0.2947
    9phy    H01  235   4.302   1.019   3.094 -0.8575  0.2639  4.7461
    9phy    C19  236   4.383   1.292   3.168  0.3918 -0.2599  0.0003
    9phy    C13  237   4.177   1.197   3.022 -0.0795 -0.5135 -0.1054
    9phy     H3  238   4.158   1.150   2.922  1.4555 -0.2214 -0.5660
    9phy    O33  239   4.128   1.327   3.004  0.2667  0.4555  0.2040
    9phy    H1B  240   4.168   1.364   2.927  0.4984 -1.0063 -0.4016
    9phy    C12  241   4.085   1.115   3.119 -0.3545  0.2655 -0.1141
    9phy    O11  242   4.139   0.989   3.155  0.0153 -0.2860  0.4691
    9phy    H1A  243   4.071   0.925   3.158  0.7867 -1.2658 -1.3986
   10phy    C35  244   5.022   1.080   1.248  0.3544  0.9890  0.2624
   10phy    C33  245   5.050   1.218   1.297 -0.3126  0.2399  0.1100
   10phy    C34  246   4.965   1.234   1.416 -0.0689 -0.0480 -0.5012
   10phy    C32  247   5.200   1.241   1.318  0.3124 -0.4724  0.4138
   10phy    C31  248   5.242   1.389   1.298  0.2758  0.7222 -0.1421
   10phy    C30  249   5.398   1.400   1.321  0.3053  0.2785  0.4204
   10phy    C28  250   5.456   1.540   1.302 -0.3033 -0.3805  0.1852
   10phy    C29  251   5.578   1.555   1.393 -0.5904 -0.0007 -0.2559
   10phy    C27  252   5.497   1.567   1.160  0.1955 -0.6680 -0.1363
   10phy    C26  253   5.387   1.617   1.066  0.3138 -0.0251 -0.2251
   10phy    C25  254   5.450   1.624   0.929  0.9555  0.1334 -0.0304
   10phy    C23  255   5.375   1.713   0.832  0.3587  0.3240 -0.1676
   10phy    C24  256   5.454   1.839   0.797 -0.1678  0.4888 -0.0441
   10phy    C22  257   5.369   1.642   0.695  0.4484 -0.1979  0.2397
   10phy    C21  258   5.226   1.594   0.663 -0.0389  0.1601  0.0100
   10phy    C20  259   5.199   1.520   0.535 -0.3587  0.4033 -0.5592
   10phy    C18  260   5.061   1.470   0.495 -0.4126  0.3231  0.3834
   10phy    O01  261   5.033   1.367   0.584  0.2306  0.1070 -0.1148
   10phy    H01  262   5.114   1.320   0.585  0.4091  0.4228  0.8150
   10phy    C19  263   5.064   1.408   0.354  0.4891  0.4698 -0.3710
   10phy    C13  264   4.944   1.581   0.501  0.3933 -0.4187 -0.6951
   10phy     H3  265   4.938   1.607   0.609  0.5353  2.9155 -1.3962
   10phy    O33  266   4.964   1.716   0.444 -0.2429 -0.2536 -0.4628
   10phy    H1B  267   4.962   1.717   0.350 -1.6988  0.1369 -0.4394
   10phy    C12  268   4.782   1.563   0.494 -0.5322  0.1615  0.6433
   10phy    O11  269   4.712   1.594   0.371  0.4218  0.4696  0.0342
   10phy    H1A  270   4.683   1.683   0.373  1.4449  0.8034  1.1334
   11phy    C35  271   5.160   2.413   2.589 -0.2582 -0.3783 -0.6415
   11phy    C33  272   5.121   2.367   2.446  0.3227 -0.3374 -0.2829
   11phy    C34  273   5.069   2.490   2.376 -0.0355  0.0512 -0.4900
   11phy    C32  274   5.226   2.282   2.380  0.7702  0.1745 -0.1634
   11phy    C31  275   5.169   2.169   2.300  0.1503  0.3380  0.0514
   11phy    C30  276   5.277   2.093   2.224  0.3535  0.5727 -0.2287
   11phy    C28  277   5.223   1.979   2.137 -0.3209 -0.2716 -0.6541
   11phy    C29  278   5.303   1.985   2.008 -0.3030 -0.4575 -0.2771
   11phy    C27  279   5.243   1.839   2.196  0.6378  0.2352  0.4217
   11phy    C26  280   5.121   1.773   2.271  0.3423 -0.0278  0.2236
   11phy    C25  281   5.116   1.620   2.286  0.3927  0.8602  0.2473
   11phy    C23  282   4.987   1.551   2.332  0.2273  0.6446 -0.3453
   11phy    C24  283   4.904   1.501   2.220 -0.0961 -0.4177 -0.4861
   11phy    C22  284   5.028   1.417   2.399 -0.1461  0.4321  0.1249
   11phy    C21  285   4.993   1.410   2.544  0.2734 -0.1652  0.0082
   11phy    C20  286   5.019   1.279   2.615 -0.2477 -0.3869 -0.5239
   11phy    C18  287   4.988   1.270   2.765  0.4126  0.4890 -0.1765
   11phy    O01  288   4.842   1.268   2.800 -0.2735  0.5852  0.2612
   11phy    H01  289   4.832   1.274   2.893 -0.1828 -2.0075  0.5263
   11phy    C19  290   5.019   1.121   2.777 -0.6568  0.0839  0.2343
   11phy    C13  291   5.080   1.349   2.875  0.4376 -0.0591  0.2324
   11phy     H3  292   5.185   1.358   2.840  0.7125 -2.7399  0.1543
   11phy    O33  293   5.098   1.273   3.003 -0.5151 -0.2737 -0.0710
   11phy    H1B  294   5.176   1.312   3.037 -0.1768  0.5229 -1.6589
   11phy    C12  295   5.030   1.491   2.916  0.0221  0.2378 -0.1617
   11phy    O11  296   5.129   1.580   2.963  0.4629 -0.5248  0.5062
   11phy    H1A  297   5.080   1.632   3.022 -0.4468  0.3084 -0.9157
   12phy    C35  298   1.380   1.516   2.342  0.5505 -0.6348  0.0618
   12phy    C33  299   1.266   1.501   2.242  0.0903 -0.1255 -0.1583
   12phy    C34  300   1.328   1.469   2.107  0.4586  0.5056 -0.4473
   12phy    C32  301   1.156   1.403   2.303 -0.3992 -0.1624  0.5912
   12phy    C31  302   1.021   1.445   2.246  0.0532  0.5120  0.2509
   12phy    C30  303   0.928   1.321   2.231 -0.2975 -0.6758 -0.8396
   12phy    C28  304   0.783   1.364   2.201 -0.4336  0.5701  0.0197
   12phy    C29  305   0.747   1.326   2.058  0.6358  0.0419 -0.4069
   12phy    C27  306   0.684   1.290   2.293  0.3831 -0.5355 -0.0731
   12phy    C26  307   0.627   1.388   2.391 -0.4118 -0.4570 -0.3196
   12phy    C25  308   0.511   1.335   2.482 -0.3028 -0.3378 -0.0519
   12phy    C23  309   0.429   1.438   2.566 -0.7577 -0.2299 -0.3972
   12phy    C24  310   0.301   1.489   2.497  0.1214 -0.6347  0.5185
   12phy    C22  311   0.385   1.378   2.701 -0.0230  0.4333  0.0279
   12phy    C21  312   0.346   1.460   2.828  0.4257  0.2533  0.3129
   12phy    C20  313   0.359   1.366   2.953  0.3447 -0.0716  0.8632
   12phy    C18  314   0.289   1.405   3.090 -0.0212  0.0913  0.6309
   12phy    O01  315   0.145   1.403   3.079 -0.0288  0.4220  0.4445
   12phy    H01  316   0.114   1.482   3.120  0.0375 -0.2450  1.8319
   12phy    C19  317   0.320   1.274   3.165 -0.4938  0.1502  0.2448
   12phy    C13  318   0.347   1.546   3.156 -0.5362  0.6335  0.2165
   12phy     H3  319   0.338   1.624   3.076  1.6538 -0.2351 -0.9686
   12phy    O33  320   0.489   1.550   3.184  0.0779 -0.8935 -0.4167
   12phy    H1B  321   0.530   1.571   3.103  0.5055  1.9803  0.4404
   12phy    C12  322   0.267   1.597   3.277 -0.0050 -0.0285 -0.6354
   12phy    O11  323   0.125   1.596   3.274  0.3172  0.4459 -0.3226
   12phy    H1A  324   0.086   1.668   3.319 -1.9937 -1.0263  0.1984
   13phy    C35  325   4.548   2.248   1.187 -0.1219 -0.2952 -0.0968
   13phy    C33  326   4.686   2.304   1.226  0.0154 -0.0974 -0.1168
   13phy    C34  327   4.778   2.331   1.101 -0.4894 -0.0760 -1.0184
   13phy    C32  328   4.668   2.423   1.325 -0.5619 -0.0027  0.3675
   13phy    C31  329   4.755   2.425   1.451 -0.0529 -0.2984 -0.3439
   13phy    C30  330   4.734   2.554   1.530 -0.2588  0.6685 -0.2735
   13phy    C28  331   4.815   2.578   1.657 -0.7410  0.5899  0.0344
   13phy    C29  332   4.953   2.643   1.634 -0.0591  0.1416 -0.3605
   13phy    C27  333   4.730   2.670   1.748 -0.5035 -0.1212 -0.1226
   13phy    C26  334   4.772   2.684   1.898 -0.4081  0.0099  0.3704
   13phy    C25  335   4.692   2.789   1.979  0.0458  0.0344  0.0023
   13phy    C23  336   4.742   2.807   2.120  0.4140  0.4464 -0.4609
   13phy    C24  337   4.783   2.950   2.142  0.2510  0.2621 -0.4916
   13phy    C22  338   4.632   2.768   2.221 -0.3779  0.6033 -0.3976
   13phy    C21  339   4.685   2.690   2.341  0.3791  0.0312  0.0201
   13phy    C20  340   4.577   2.661   2.447 -0.4972 -0.1690 -0.0183
   13phy    C18  341   4.612   2.601   2.591 -0.6660  0.0991  0.3886
   13phy    O01  342   4.709   2.697   2.652 -0.2314 -0.4355 -0.3008
   13phy    H01  343   4.689   2.786   2.632  0.4428 -0.3459 -0.5932
   13phy    C19  344   4.492   2.609   2.689 -0.5549  0.1525  0.3076
   13phy    C13  345   4.672   2.450   2.577 -0.0163  0.9483 -0.7539
   13phy     H3  346   4.728   2.438   2.481 -0.6260  0.3847 -1.0435
   13phy    O33  347   4.572   2.349   2.558  0.4073 -0.1529  0.1676
   13phy    H1B  348   4.588   2.275   2.613  0.2999 -1.0225 -0.9372
   13phy    C12  349   4.774   2.408   2.689 -0.0905  0.7973  0.0269
   13phy    O11  350   4.863   2.300   2.673 -0.3637  0.1230 -0.1276
   13phy    H1A  351   4.820   2.235   2.620 -1.9221  1.3801 -0.4828
   14phy    C35  352   1.147   3.696   1.228 -0.1427 -0.4464  0.1266
   14phy    C33  353   0.994   3.723   1.240  0.4687  0.0494  0.1735
   14phy    C34  354   0.937   3.651   1.368 -0.0273 -0.1170 -0.8408
   14phy    C32  355   0.964   3.876   1.239 -0.6539  0.8259 -0.0124
   14phy    C31  356   0.827   3.917   1.183  0.2391 -0.0698 -0.5214
   14phy    C30  357   0.800   4.059   1.155 -0.0203 -0.0455  0.0709
   14phy    C28  358   0.669   4.083   1.074  0.6427 -0.2842 -0.0119
   14phy    C29  359   0.569   4.158   1.170  0.4317  0.0710 -0.1801
   14phy    C27  360   0.699   4.156   0.940 -0.1289  0.0783  0.1559
   14phy    C26  361   0.620   4.099   0.821 -0.0541  0.2353 -0.5071
   14phy    C25  362   0.639   4.188   0.693  0.2302 -0.3921  0.5024
   14phy    C23  363   0.591   4.134   0.557 -0.2210  0.2623 -0.2629
   14phy    C24  364   0.579   4.249   0.461 -0.6632 -0.0315  0.0554
   14phy    C22  365   0.679   4.029   0.490 -0.2846  0.2301 -0.1065
   14phy    C21  366   0.619   3.889   0.469 -0.3976  0.7485  0.0583
   14phy    C20  367   0.706   3.802   0.377  0.4496  0.4852 -0.3612
   14phy    C18  368   0.651   3.656   0.350 -0.2029 -0.2936 -0.2609
   14phy    O01  369   0.639   3.593   0.477  0.2206  0.4570 -0.2611
   14phy    H01  370   0.722   3.553   0.494  1.0313  1.2454 -2.1699
   14phy    C19  371   0.769   3.597   0.281  0.0093 -0.6602 -0.2096
   14phy    C13  372   0.517   3.643   0.261 -0.0107 -0.7035 -0.4678
   14phy     H3  373   0.435   3.683   0.325  0.6035  0.1898 -0.2193
   14phy    O33  374   0.506   3.736   0.155  0.3856 -0.0719  0.3322
   14phy    H1B  375   0.536   3.692   0.078  2.0112  2.0838 -0.3834
   14phy    C12  376   0.424   3.510   0.256 -0.2433 -0.6323  0.3425
   14phy    O11  377   0.462   3.410   0.349  0.4654  0.2474 -0.0638
   14phy    H1A  378   0.507   3.460   0.414  0.1856  1.0660 -0.4902
   15phy    C35  379   0.812   3.934   1.887 -0.0551  0.0615 -0.0588
   15phy    C33  380   0.776   4.063   1.817  0.3467 -0.4339  0.1775
   15phy    C34  381   0.895   4.110   1.749 -0.4101 -0.0686 -0.0114
   15phy    C32  382   0.655   4.040   1.716  0.2556 -0.0754 -0.0705
   15phy    C31  383   0.555   4.156   1.731  0.6381  0.4866 -0.5428
   15phy    C30  384   0.419   4.138   1.661  0.4084 -0.2806  0.5288
   15phy    C28  385   0.306   4.234   1.683 -0.4281  0.2328 -0.6233
   15phy    C29  386   0.221   4.235   1.558  0.0843 -0.7707  0.0196
   15phy    C27  387   0.215   4.180   1.794  0.5340  0.3813 -0.0367
   15phy    C26  388   0.192   4.267   1.917 -0.0715  0.4925 -0.3870
   15phy    C25  389   0.102   4.195   2.021 -0.4294  0.5388 -0.1580
   15phy    C23  390   0.083   4.272   2.154 -0.6330  0.2295 -0.3975
   15phy    C24  391  -0.050   4.242   2.213 -0.2872 -0.2329  0.2477
   15phy    C22  392   0.193   4.223   2.253 -0.5850  0.2019 -0.0305
   15phy    C21  393   0.232   4.322   2.359  0.3312 -0.4878 -0.5798
   15phy    C20  394   0.356   4.280   2.441  0.1086  0.0882 -0.0214
   15phy    C18  395   0.426   4.361   2.559  0.3015  1.0054 -1.2834
   15phy    O01  396   0.318   4.406   2.655 -0.4363  0.2815 -0.1691
   15phy    H01  397   0.272   4.330   2.685  0.0226  0.3783  0.8300
   15phy    C19  398   0.505   4.249   2.630 -0.0796  0.4239 -0.0844
   15phy    C13  399   0.503   4.494   2.505  0.4668 -0.0741 -0.5733
   15phy     H3  400   0.435   4.552   2.438 -0.0279 -1.0144 -0.8956
   15phy    O33  401   0.612   4.465   2.420  0.5617  0.2657 -0.1972
   15phy    H1B  402   0.691   4.481   2.467  0.1481 -1.5583  1.2348
   15phy    C12  403   0.546   4.596   2.625  0.0666  0.2558  0.3300
   15phy    O11  404   0.451   4.624   2.730 -0.8897  0.7685 -0.1450
   15phy    H1A  405   0.386   4.557   2.721  0.3770 -0.5203 -0.0761
   16phy    C35  406   4.791   5.033   2.173  0.4829 -0.0379 -0.4398
   16phy    C33  407   4.940   5.055   2.149  0.2499 -0.1793 -0.7807
   16phy    C34  408   4.968   5.206   2.152 -0.3643  0.2007  0.5167
   16phy    C32  409   5.025   5.001   2.267  0.0933  0.8474 -0.1516
   16phy    C31  410   5.088   4.864   2.267  0.3403  0.5319 -0.4461
   16phy    C30  411   5.200   4.848   2.375 -0.3279  0.4915  0.2851
   16phy    C28  412   5.267   4.710   2.371  0.2145  0.1051 -0.0748
   16phy    C29  413   5.418   4.736   2.369  0.2454  0.2382  0.1742
   16phy    C27  414   5.239   4.614   2.488  0.2162  0.0686  0.2502
   16phy    C26  415   5.110   4.545   2.502 -0.0293  0.0141  0.0169
   16phy    C25  416   5.103   4.454   2.625 -0.2452 -0.4742 -0.1713
   16phy    C23  417   4.966   4.395   2.672 -0.2860  0.3581  0.0811
   16phy    C24  418   4.942   4.264   2.597  0.3409  0.0839 -0.2101
   16phy    C22  419   4.967   4.361   2.825 -0.3622 -0.1991 -0.2274
   16phy    C21  420   4.882   4.454   2.903  0.4489  0.5454 -0.7288
   16phy    C20  421   4.896   4.436   3.057 -0.4441 -0.1282 -0.0209
   16phy    C18  422   4.799   4.499   3.149  0.2185  0.4025  0.0778
   16phy    O01  423   4.665   4.494   3.096  0.1986  0.0172 -0.3134
   16phy    H01  424   4.658   4.563   3.033  1.2809 -1.9211 -2.7155
   16phy    C19  425   4.808   4.399   3.266 -0.7616  0.6656  0.0973
   16phy    C13  426   4.832   4.656   3.181 -0.2515  0.3525 -0.1224
   16phy     H3  427   4.836   4.709   3.083 -1.2786 -0.8551 -0.8519
   16phy    O33  428   4.969   4.669   3.223  0.3473 -0.1208  0.1272
   16phy    H1B  429   4.983   4.681   3.315  0.7964 -0.7822  0.1543
   16phy    C12  430   4.729   4.747   3.268  0.1928 -0.5632  0.3969
   16phy    O11  431   4.776   4.870   3.308 -0.1046 -0.5461  0.0358
   16phy    H1A  432   4.704   4.931   3.309  2.1335  2.3444  0.2461
   17phy    C35  433   4.048   4.674   1.306 -0.1613  0.0614 -0.2912
   17phy    C33  434   3.943   4.620   1.397 -0.0994 -0.2340  0.0979
   17phy    C34  435   3.808   4.685   1.369 -0.1285  0.6217  0.3346
   17phy    C32  436   3.938   4.470   1.376  0.8787 -0.0077 -0.1975
   17phy    C31  437   3.911   4.378   1.500  0.3618 -0.0347 -0.0381
   17phy    C30  438   3.892   4.231   1.462 -0.1450  0.1697  0.6821
   17phy    C28  439   3.850   4.146   1.580  0.0463 -0.2467  0.0390
   17phy    C29  440   3.725   4.068   1.538 -0.5286  0.0674 -0.2747
   17phy    C27  441   3.965   4.073   1.640  0.3348  0.4037  0.2701
   17phy    C26  442   3.962   4.038   1.787  0.3263  0.1581  0.2190
   17phy    C25  443   4.092   3.969   1.830  0.2705  0.3741 -0.3381
   17phy    C23  444   4.115   3.941   1.975 -0.0163 -0.3646 -0.3217
   17phy    C24  445   4.069   3.802   2.010 -0.1608  0.9271  0.6042
   17phy    C22  446   4.256   3.973   2.014 -0.4468 -0.0555 -0.1476
   17phy    C21  447   4.273   4.079   2.121 -0.5540  0.1677 -0.4155
   17phy    C20  448   4.414   4.090   2.175 -0.3370 -0.0873  0.5861
   17phy    C18  449   4.424   4.122   2.325 -0.6199  0.2894 -0.2991
   17phy    O01  450   4.354   4.021   2.402 -0.4276 -0.1195 -0.1198
   17phy    H01  451   4.261   4.032   2.412 -0.2510 -1.0156  3.7801
   17phy    C19  452   4.569   4.078   2.346  0.1534 -0.0178 -0.0851
   17phy    C13  453   4.397   4.269   2.391 -0.4098  0.3711 -0.6790
   17phy     H3  454   4.469   4.342   2.347 -0.9044  1.1230 -0.2626
   17phy    O33  455   4.442   4.269   2.532 -0.0216  0.3864 -0.4598
   17phy    H1B  456   4.399   4.198   2.575  3.8962 -2.3521 -0.5490
   17phy    C12  457   4.258   4.328   2.371  0.1585  0.6445 -0.0200
   17phy    O11  458   4.150   4.290   2.453  0.1566 -0.0510  0.0540
   17phy    H1A  459   4.077   4.339   2.421 -1.2614 -2.0133  0.0546
   18phy    C35  460   0.236   3.038   1.419  0.3649 -0.0526  0.0246
   18phy    C33  461   0.349   3.117   1.492  0.5864  0.0580 -0.1471
   18phy    C34  462   0.429   3.019   1.583  0.1903  0.4171  0.4984
   18phy    C32  463   0.439   3.187   1.392 -0.3565 -0.3216  0.6517
   18phy    C31  464   0.413   3.329   1.330  0.3652 -0.0959  0.6388
   18phy    C30  465   0.516   3.378   1.231  0.5776 -0.0366  0.1669
   18phy    C28  466   0.477   3.511   1.160  0.1074 -0.2053  0.7006
   18phy    C29  467   0.576   3.615   1.211  0.0683 -0.4321  0.2919
   18phy    C27  468   0.477   3.494   1.014 -0.3039  0.1383 -0.0203
   18phy    C26  469   0.357   3.571   0.955  0.5124 -0.2380 -0.6150
   18phy    C25  470   0.374   3.615   0.810 -0.0700  0.7345  0.0057
   18phy    C23  471   0.246   3.681   0.749 -0.4623  0.3116 -0.6649
   18phy    C24  472   0.241   3.834   0.751  0.3278  0.3987  0.2660
   18phy    C22  473   0.229   3.621   0.614  0.0185 -0.2295 -0.5678
   18phy    C21  474   0.089   3.597   0.555  0.5929 -0.4546 -0.3259
   18phy    C20  475   0.082   3.554   0.406  0.5102 -0.7473 -0.9108
   18phy    C18  476  -0.050   3.506   0.337  0.5791  0.6646 -0.2524
   18phy    O01  477  -0.087   3.391   0.404 -0.4740  0.5616  0.0620
   18phy    H01  478  -0.174   3.365   0.378  0.1335 -1.4622 -0.1448
   18phy    C19  479  -0.007   3.477   0.195  0.4275 -0.4737  0.2163
   18phy    C13  480  -0.180   3.603   0.338  0.5747 -0.0844  0.1458
   18phy     H3  481  -0.191   3.627   0.447 -1.4766  0.8464 -0.2164
   18phy    O33  482  -0.154   3.739   0.297 -0.1826 -0.5015 -0.1838
   18phy    H1B  483  -0.154   3.735   0.203 -0.1664  0.4931 -0.2458
   18phy    C12  484  -0.333   3.560   0.337  0.5582 -0.1142  0.5537
   18phy    O11  485  -0.367   3.419   0.345 -0.1383 -1.2272 -0.1089
   18phy    H1A  486  -0.455   3.407   0.376 -0.1472 -1.4750 -0.2347
   19phy    C35  487   5.027   4.590   1.458 -0.5362 -0.0358  0.6369
   19phy    C33  488   5.027   4.467   1.546  0.4330 -0.2068 -0.5643
   19phy    C34  489   4.988   4.497   1.687 -0.0127  0.1421 -0.7524
   19phy    C32  490   4.925   4.372   1.478 -0.3264  0.1016 -0.3235
   19phy    C31  491   4.989   4.251   1.427 -0.2138  0.3538 -0.0308
   19phy    C30  492   4.884   4.166   1.354 -0.3721  0.2860  0.2153
   19phy    C28  493   4.928   4.049   1.269 -0.2559  0.0106  0.7906
   19phy    C29  494   4.910   3.918   1.346  0.3216  0.0040  0.1091
   19phy    C27  495   4.878   4.056   1.120 -0.3450 -0.4276 -0.5531
   19phy    C26  496   4.977   3.997   1.023  0.4709 -0.8885 -0.0961
   19phy    C25  497   4.914   3.984   0.884 -0.4408  0.1912 -0.4749
   19phy    C23  498   5.005   3.942   0.765 -0.5834  0.4317 -0.0670
   19phy    C24  499   4.941   3.815   0.721 -0.0737 -0.3287 -0.4434
   19phy    C22  500   5.004   4.047   0.653 -0.3361 -0.0577 -0.2352
   19phy    C21  501   5.136   4.060   0.573 -0.5617 -0.3338 -0.2351
   19phy    C20  502   5.123   4.108   0.427 -0.9165 -0.0127 -0.0093
   19phy    C18  503   5.253   4.131   0.340 -0.0901 -0.1240 -0.2158
   19phy    O01  504   5.334   4.238   0.401  0.3097  0.0844 -0.3546
   19phy    H01  505   5.303   4.260   0.486 -0.1125  0.9730 -0.7267
   19phy    C19  506   5.197   4.182   0.210 -0.2478  0.2586 -0.2450
   19phy    C13  507   5.336   3.994   0.316  0.5520 -0.0163  0.3186
   19phy     H3  508   5.364   3.959   0.419  2.9191  0.4877 -0.0829
   19phy    O33  509   5.265   3.878   0.267  0.2025 -0.6735 -0.1679
   19phy    H1B  510   5.180   3.872   0.305  0.1130 -0.3776 -0.3137
   19phy    C12  511   5.486   3.990   0.269  0.2100  0.5673  0.3728
   19phy    O11  512   5.519   3.949   0.138 -0.1315 -0.0084  0.1546
   19phy    H1A  513   5.561   3.865   0.145  0.4058  0.3936  3.1900
   20phy    C35  514   3.961   0.164   1.691  0.2369  0.4066  0.4129
   20phy    C33  515   4.000   0.304   1.648 -0.7575 -0.7008  0.0639
   20phy    C34  516   3.905   0.368   1.545 -0.2084  0.3289  0.4592
   20phy    C32  517   4.004   0.398   1.767 -0.5314  0.0537 -0.2904
   20phy    C31  518   4.133   0.469   1.798 -0.7380  0.2441 -0.0410
   20phy    C30  519   4.113   0.582   1.894  0.0461 -0.8556  0.2437
   20phy    C28  520   4.244   0.662   1.919 -0.6035  0.2385  0.2688
   20phy    C29  521   4.263   0.770   1.811  0.7414 -0.3806 -0.0211
   20phy    C27  522   4.244   0.743   2.049 -0.4780  0.0986  0.2987
   20phy    C26  523   4.310   0.665   2.165  0.1359  0.3726 -0.0912
   20phy    C25  524   4.338   0.751   2.290 -0.0009 -0.1003  0.5329
   20phy    C23  525   4.410   0.668   2.401 -0.3265  0.1940  0.0490
   20phy    C24  526   4.556   0.717   2.404  0.1717 -0.0971  0.0188
   20phy    C22  527   4.336   0.708   2.532 -0.1920  0.4190  0.4176
   20phy    C21  528   4.332   0.608   2.644 -0.7648  0.1682 -0.2193
   20phy    C20  529   4.302   0.686   2.771  0.3001 -0.9579 -0.3490
   20phy    C18  530   4.256   0.599   2.897 -0.3674 -0.5759 -0.0597
   20phy    O01  531   4.357   0.494   2.916 -0.0646 -0.2725  0.0556
   20phy    H01  532   4.442   0.527   2.891 -0.8516  1.9673  0.1902
   20phy    C19  533   4.288   0.700   3.011  0.3061 -0.2169  0.5564
   20phy    C13  534   4.106   0.534   2.894 -0.9826  0.1091  0.3995
   20phy     H3  535   4.092   0.492   2.791  0.6915  1.0741 -0.2737
   20phy    O33  536   4.005   0.635   2.901  0.0659  0.7524 -0.4102
   20phy    H1B  537   3.930   0.597   2.859 -0.0007 -1.2647  1.3581
   20phy    C12  538   4.075   0.415   2.993 -0.4185 -0.4222 -0.3275
   20phy    O11  539   4.091   0.454   3.128 -0.0299  0.2668 -0.1992
   20phy    H1A  540   4.020   0.419   3.178 -0.9782  1.2981 -0.7844
   21phy    C35  541   0.316   3.765   1.426 -0.4472 -0.0962  0.2013
   21phy    C33  542   0.228   3.833   1.316  0.2742 -0.6405 -0.2841
   21phy    C34  543   0.084   3.799   1.340  0.3849 -0.5949 -0.5367
   21phy    C32  544   0.260   3.983   1.297  0.6058  0.3861 -0.1983
   21phy    C31  545   0.227   4.046   1.156 -0.2832  0.1249 -0.3501
   21phy    C30  546   0.212   4.194   1.162 -0.0515 -0.0692 -0.2338
   21phy    C28  547   0.141   4.275   1.052 -0.1063  0.5738 -0.2419
   21phy    C29  548   0.044   4.381   1.115 -0.8097 -0.6679 -0.0169
   21phy    C27  549   0.242   4.323   0.952 -0.5417  0.3315  0.2153
   21phy    C26  550   0.205   4.411   0.830  0.0738 -0.5518 -0.4550
   21phy    C25  551   0.323   4.485   0.772 -0.3458  0.7969  0.3288
   21phy    C23  552   0.274   4.602   0.678  0.4483 -0.2305  0.0064
   21phy    C24  553   0.305   4.740   0.746  0.4015 -0.1736 -0.1071
   21phy    C22  554   0.345   4.616   0.539  0.9382 -0.4378  0.8252
   21phy    C21  555   0.287   4.544   0.418 -0.7693  0.5018  0.3140
   21phy    C20  556   0.383   4.544   0.301 -0.2322 -0.1275  0.2503
   21phy    C18  557   0.335   4.471   0.162 -0.4794  0.1375 -0.6465
   21phy    O01  558   0.283   4.340   0.196  0.8585 -0.1432  0.3349
   21phy    H01  559   0.254   4.343   0.285 -2.1345  0.1432 -0.5359
   21phy    C19  560   0.461   4.450   0.075 -0.0938 -0.2361  0.6349
   21phy    C13  561   0.212   4.555   0.092 -0.2860  0.1892 -0.2571
   21phy     H3  562   0.136   4.565   0.173  0.2373  0.5619  0.1949
   21phy    O33  563   0.236   4.695   0.067  0.3237 -0.1708 -0.4010
   21phy    H1B  564   0.255   4.735   0.150  1.1423  0.9364 -1.0984
   21phy    C12  565   0.095   4.498   0.006 -0.5140  0.2522  0.0977
   21phy    O11  566   0.117   4.473  -0.130 -0.6210  0.0253  0.1229
   21phy    H1A  567   0.162   4.545  -0.169 -0.7489 -0.7524 -1.5099
   22phy    C35  568   2.640   4.874   1.495  0.0793 -0.5077 -0.1479
   22phy    C33  569   2.631   4.777   1.618 -0.3052 -0.4129 -0.0234
   22phy    C34  570   2.573   4.861   1.729  0.5958  0.2247  0.0022
   22phy    C32  571   2.551   4.651   1.583 -0.3961 -0.1137 -0.5242
   22phy    C31  572   2.625   4.526   1.542 -0.3138  0.3398 -0.0629
   22phy    C30  573   2.534   4.408   1.569 -0.0018  0.3631 -0.0132
   22phy    C28  574   2.607   4.275   1.565 -0.3513  1.0072 -0.2841
   22phy    C29  575   2.547   4.186   1.674  0.1384  0.2369  0.7212
   22phy    C27  576   2.591   4.194   1.431  0.8654 -0.0093 -0.4943
   22phy    C26  577   2.704   4.221   1.333  0.1832 -0.3645 -0.1831
   22phy    C25  578   2.701   4.124   1.215  0.4528  0.1293 -0.5587
   22phy    C23  579   2.804   4.128   1.100  0.4766 -0.5586  0.4536
   22phy    C24  580   2.937   4.057   1.132  0.1248 -0.7109 -0.1564
   22phy    C22  581   2.748   4.051   0.984  0.3715  0.2046  0.2291
   22phy    C21  582   2.736   4.125   0.854 -0.1283 -0.8445  0.1656
   22phy    C20  583   2.651   4.044   0.753 -0.0725  0.2873 -0.4667
   22phy    C18  584   2.666   4.073   0.593  0.0010 -0.5439 -0.4519
   22phy    O01  585   2.595   4.196   0.560  0.0462  0.0533  0.0141
   22phy    H01  586   2.586   4.199   0.467  0.2448  1.8724  0.0240
   22phy    C19  587   2.586   3.954   0.538  0.0270  0.8505  0.1790
   22phy    C13  588   2.806   4.082   0.517 -0.1813  0.5989  0.4481
   22phy     H3  589   2.875   4.040   0.594 -1.1307 -1.0975  0.4058
   22phy    O33  590   2.843   3.987   0.418 -0.2538  0.3138  0.1676
   22phy    H1B  591   2.820   4.018   0.332 -1.1100  3.1037  1.2848
   22phy    C12  592   2.902   4.204   0.507 -1.3985  0.1928 -0.1871
   22phy    O11  593   2.942   4.236   0.375  0.2307  0.1923  0.2168
   22phy    H1A  594   3.033   4.222   0.360  0.3609  1.8585 -0.7316
   23phy    C35  595   1.463   3.169   2.304  0.2197 -0.6435 -0.2500
   23phy    C33  596   1.551   3.296   2.307  0.2629  0.2740 -0.1603
   23phy    C34  597   1.698   3.255   2.326 -0.0955  0.0182 -0.3872
   23phy    C32  598   1.532   3.377   2.178 -0.0217 -0.0039  0.6465
   23phy    C31  599   1.576   3.517   2.169 -0.4572 -0.2747  0.4209
   23phy    C30  600   1.531   3.594   2.042 -0.1702 -0.3022  0.1419
   23phy    C28  601   1.593   3.737   2.021 -0.5703  0.3603 -0.3587
   23phy    C29  602   1.713   3.727   1.925  0.2258  0.4468  0.1924
   23phy    C27  603   1.482   3.822   1.954 -0.0785  0.3724 -0.3191
   23phy    C26  604   1.388   3.903   2.046  0.6024  0.4505 -0.3594
   23phy    C25  605   1.285   3.987   1.978 -0.1894 -0.4665 -0.0754
   23phy    C23  606   1.219   4.092   2.068 -0.0754  0.0532 -0.1755
   23phy    C24  607   1.202   4.224   1.993 -0.3412 -0.4820  0.0574
   23phy    C22  608   1.075   4.040   2.085 -0.6613 -0.4149  0.3988
   23phy    C21  609   1.006   4.068   2.219  0.3590 -0.4257  0.2828
   23phy    C20  610   0.857   4.020   2.205  0.2303 -0.8345 -0.4287
   23phy    C18  611   0.744   4.021   2.319 -0.4129  0.2414 -0.6296
   23phy    O01  612   0.762   4.145   2.383  0.0781  0.4091  0.1223
   23phy    H01  613   0.765   4.209   2.315 -0.0638 -1.0973 -1.3672
   23phy    C19  614   0.613   4.033   2.244 -0.4497 -0.4488 -0.2177
   23phy    C13  615   0.771   3.887   2.409  0.3594  0.3623 -0.5033
   23phy     H3  616   0.879   3.882   2.436 -0.1256  1.6521  1.9021
   23phy    O33  617   0.740   3.752   2.355  0.6525 -0.4041 -0.0795
   23phy    H1B  618   0.757   3.753   2.263 -0.8820  3.0389 -0.4926
   23phy    C12  619   0.710   3.882   2.555 -0.1028  0.3920 -0.2743
   23phy    O11  620   0.766   3.784   2.641 -0.4477 -0.0993 -0.6058
   23phy    H1A  621   0.765   3.700   2.600  3.8825  0.0643 -1.5286
   24phy    C35  622   0.007   4.667   1.916 -0.3176 -0.2158 -0.3454
   24phy    C33  623   0.132   4.726   1.853 -0.3834  0.1437  0.1857
   24phy    C34  624   0.142   4.676   1.710  0.1339  0.3194 -0.0636
   24phy    C32  625   0.137   4.878   1.859 -0.9667 -0.2446 -0.4256
   24phy    C31  626   0.202   4.927   1.987 -0.0881  0.2982 -0.2962
   24phy    C30  627   0.205   5.077   1.999 -0.3598 -0.5979  0.2228
   24phy    C28  628   0.270   5.126   2.131 -0.1842  0.0928  0.3103
   24phy    C29  629   0.417   5.156   2.120 -0.0226  0.1019  0.0662
   24phy    C27  630   0.183   5.239   2.187 -0.6096 -0.3995  0.2227
   24phy    C26  631   0.157   5.246   2.341 -0.1012 -0.5237 -0.2057
   24phy    C25  632   0.059   5.360   2.371  0.1109  0.0830 -0.2703
   24phy    C23  633   0.001   5.373   2.515  0.3285  0.2811  0.0597
   24phy    C24  634  -0.048   5.521   2.527 -0.2704  0.0162  0.9463
   24phy    C22  635  -0.108   5.277   2.560  0.3903  0.0327  0.0526
   24phy    C21  636  -0.061   5.169   2.654 -0.2109 -0.1481 -0.0035
   24phy    C20  637  -0.170   5.098   2.735 -0.2823  0.1287 -0.7142
   24phy    C18  638  -0.126   4.999   2.847 -0.4428 -0.2184 -0.9414
   24phy    O01  639  -0.058   5.072   2.951 -0.2902  0.2306 -0.3575
   24phy    H01  640  -0.032   5.014   3.020  1.5033  0.4327 -0.7999
   24phy    C19  641  -0.264   4.988   2.913  0.7161 -0.0069  0.1793
   24phy    C13  642  -0.047   4.858   2.809 -0.4945  0.0354 -0.5365
   24phy     H3  643  -0.087   4.812   2.715 -1.2257  1.3865 -0.9079
   24phy    O33  644  -0.076   4.757   2.905  0.3961 -0.1096 -0.4454
   24phy    H1B  645  -0.001   4.702   2.917  0.1577 -0.8363 -2.0177
   24phy    C12  646   0.106   4.873   2.797 -0.0150  0.4434  0.4972
   24phy    O11  647   0.180   4.751   2.804  0.0443 -0.3954 -0.0798
   24phy    H1A  648   0.260   4.756   2.851  0.0809 -1.6140  0.0122
   25phy    C35  649   2.020   5.142   0.237  0.3383 -0.3984  0.5904
   25phy    C33  650   1.925   5.024   0.264 -0.1715  0.4743 -0.4647
   25phy    C34  651   2.003   4.894   0.275 -0.2263  0.1154 -0.4101
   25phy    C32  652   1.836   5.055   0.386 -0.4699 -0.0286  0.2346
   25phy    C31  653   1.710   4.968   0.398  0.2978 -0.2906 -0.3182
   25phy    C30  654   1.611   5.037   0.495 -0.5774 -0.0776 -0.1586
   25phy    C28  655   1.496   4.945   0.542 -0.2871  0.7191 -0.3252
   25phy    C29  656   1.537   4.855   0.660  0.4150 -0.1262 -0.3547
   25phy    C27  657   1.381   5.043   0.588  0.6091 -0.7089  0.7156
   25phy    C26  658   1.243   4.999   0.538  0.4552 -0.1703 -0.1071
   25phy    C25  659   1.135   5.101   0.576  0.2227  0.9451 -0.0566
   25phy    C23  660   0.991   5.070   0.519  0.2075 -0.6820  0.3509
   25phy    C24  661   0.896   5.132   0.615  0.0317  0.5176 -0.0429
   25phy    C22  662   0.969   5.118   0.372  0.6205  0.6242 -0.3269
   25phy    C21  663   0.846   5.087   0.288 -0.0185 -0.0178  0.2248
   25phy    C20  664   0.827   5.153   0.149  0.3920 -0.2428  0.3043
   25phy    C18  665   0.886   5.084   0.022  0.4704 -0.8198  0.1346
   25phy    O01  666   1.029   5.077   0.049  0.3551 -0.0534  0.1190
   25phy    H01  667   1.061   5.165   0.060 -0.8243  0.3877  0.1277
   25phy    C19  668   0.854   5.193  -0.085 -0.1190  0.0458  0.0485
   25phy    C13  669   0.829   4.937  -0.006 -0.1632 -0.4038  0.2369
   25phy     H3  670   0.865   4.877   0.082  0.1756 -0.4635  0.0613
   25phy    O33  671   0.693   4.907   0.013  0.0319 -0.1032 -0.2825
   25phy    H1B  672   0.653   4.877  -0.066  1.0664  0.4083 -1.0297
   25phy    C12  673   0.899   4.837  -0.100  0.2758 -0.0661  0.3518
   25phy    O11  674   1.040   4.847  -0.126  0.6585  0.5666 -1.0267
   25phy    H1A  675   1.077   4.933  -0.117  0.9538  0.1972  2.8991
   26phy    C35  676   2.156   0.122   2.436 -0.0987 -0.9326 -0.0429
   26phy    C33  677   2.117   0.184   2.301 -0.6965  0.3606  0.2065
   26phy    C34  678   2.240   0.180   2.218  0.2590  0.2263  0.2409
   26phy    C32  679   1.998   0.112   2.235 -0.7763  0.0610  0.1308
   26phy    C31  680   1.854   0.111   2.304  0.4500 -0.1477  0.5051
   26phy    C30  681   1.760   0.016   2.225 -0.1676  0.2823  0.0658
   26phy    C28  682   1.607   0.028   2.255 -0.2088  0.4291 -0.6720
   26phy    C29  683   1.511   0.005   2.141  0.7723  0.4772  0.1369
   26phy    C27  684   1.573  -0.074   2.368  0.4060  0.2074 -0.1052
   26phy    C26  685   1.468  -0.029   2.470 -0.3923 -0.3123  0.9004
   26phy    C25  686   1.390  -0.135   2.536 -0.4242  0.2680  0.1429
   26phy    C23  687   1.257  -0.089   2.609  0.6887  0.0586 -0.4382
   26phy    C24  688   1.140  -0.171   2.552  0.2457 -0.2607 -0.5550
   26phy    C22  689   1.269  -0.113   2.760 -0.7236 -0.9140 -0.1030
   26phy    C21  690   1.231   0.013   2.834  0.0851 -0.3823 -0.1020
   26phy    C20  691   1.295   0.022   2.972  0.0659 -0.2326  0.0286
   26phy    C18  692   1.251   0.138   3.070 -0.5708  0.4924 -0.4954
   26phy    O01  693   1.121   0.122   3.126 -0.0158  0.0482 -0.0018
   26phy    H01  694   1.105   0.200   3.175  1.3072  0.4393 -0.1261
   26phy    C19  695   1.333   0.105   3.204 -0.0715  0.2950 -0.0409
   26phy    C13  696   1.282   0.291   3.020  0.2595 -0.1828 -0.0448
   26phy     H3  697   1.369   0.290   2.949 -0.5878  1.5550 -1.1468
   26phy    O33  698   1.339   0.380   3.116  0.1327  0.1273 -0.2389
   26phy    H1B  699   1.274   0.403   3.180 -0.3277 -1.1693 -0.2090
   26phy    C12  700   1.166   0.354   2.939  0.8794  0.0762 -0.3868
   26phy    O11  701   1.054   0.396   3.010  0.1770 -0.1914  0.1071
   26phy    H1A  702   1.063   0.490   3.010  0.9600 -0.2457  1.4093
   27phy    C35  703   0.298   0.806   1.228  0.0973  0.1365 -0.1093
   27phy    C33  704   0.360   0.944   1.199  0.1407  0.3166  0.5000
   27phy    C34  705   0.280   1.052   1.277 -0.3301  0.0069  0.1947
   27phy    C32  706   0.506   0.947   1.249  0.5038  0.2284  0.8204
   27phy    C31  707   0.607   0.897   1.148  0.0973 -0.0667  0.3952
   27phy    C30  708   0.747   0.921   1.202  0.5761  0.1852 -0.5924
   27phy    C28  709   0.869   0.875   1.124 -0.1331 -0.0082  0.3057
   27phy    C29  710   0.990   0.966   1.156  0.2618 -0.2838  0.0282
   27phy    C27  711   0.911   0.730   1.148 -0.3137 -0.0085  0.1166
   27phy    C26  712   0.981   0.655   1.033 -0.0755  0.2016  0.0040
   27phy    C25  713   1.001   0.507   1.081 -0.2057  0.9085  0.4883
   27phy    C23  714   1.071   0.400   0.988  0.3530 -0.7816 -0.0164
   27phy    C24  715   1.100   0.280   1.076  0.2064  0.0567  0.3993
   27phy    C22  716   0.985   0.354   0.868  0.0331  0.1517 -0.8099
   27phy    C21  717   0.994   0.428   0.737 -0.1334 -0.1806 -0.5751
   27phy    C20  718   0.909   0.347   0.638  0.1558 -0.6717  0.1110
   27phy    C18  719   0.902   0.380   0.487  0.1973 -0.5927  0.5529
   27phy    O01  720   0.873   0.512   0.456  0.0089  0.2008 -0.5585
   27phy    H01  721   0.797   0.525   0.509  1.1384 -1.5340  1.6505
   27phy    C19  722   0.782   0.298   0.446 -0.4565  0.1253 -0.4622
   27phy    C13  723   1.031   0.331   0.393  0.5032 -0.0875  0.5755
   27phy     H3  724   1.055   0.226   0.424  0.9032  0.2416  1.4198
   27phy    O33  725   1.013   0.307   0.250  0.1583 -0.0949  0.2090
   27phy    H1B  726   0.992   0.390   0.211 -0.6954  0.1981  1.2126
   27phy    C12  727   1.175   0.386   0.401 -0.8827 -1.2105  0.3290
   27phy    O11  728   1.205   0.485   0.306 -0.4127  0.3394  0.4417
   27phy    H1A  729   1.274   0.532   0.350  0.3600 -0.1623 -0.1951
   28phy    C35  730   3.175   2.026   1.023  0.1726  0.0301 -0.0682
   28phy    C33  731   3.142   1.908   0.941  0.4424  0.3950  0.2235
   28phy    C34  732   3.252   1.803   0.966  0.0786  0.1662  0.0802
   28phy    C32  733   2.992   1.866   0.963 -0.1371  0.2195  0.0506
   28phy    C31  734   2.931   1.798   0.840 -0.1896 -0.8180 -1.0034
   28phy    C30  735   2.785   1.747   0.870 -0.6285 -0.0692 -0.1025
   28phy    C28  736   2.724   1.655   0.764 -0.8150  0.2476 -0.7809
   28phy    C29  737   2.743   1.518   0.812  0.1153  0.0394 -0.3012
   28phy    C27  738   2.577   1.695   0.753  0.2948 -0.8309 -0.0705
   28phy    C26  739   2.523   1.756   0.620  0.3350  0.1545 -0.0548
   28phy    C25  740   2.376   1.794   0.631 -0.0315 -0.4594  0.1266
   28phy    C23  741   2.307   1.870   0.513 -0.3292 -0.1664 -0.0285
   28phy    C24  742   2.173   1.814   0.491  0.8322 -0.1909  0.3121
   28phy    C22  743   2.314   2.022   0.526  0.2993  0.0321 -0.2007
   28phy    C21  744   2.329   2.107   0.397  0.1637  0.1534 -0.1032
   28phy    C20  745   2.399   2.232   0.433  0.0660  0.1832 -0.0447
   28phy    C18  746   2.460   2.339   0.327 -0.3592  0.4988  0.4970
   28phy    O01  747   2.557   2.278   0.247 -0.0162  0.1351 -0.5845
   28phy    H01  748   2.523   2.209   0.193  1.2141 -1.4706  0.5777
   28phy    C19  749   2.528   2.445   0.413 -0.3928 -0.1415  0.4265
   28phy    C13  750   2.351   2.396   0.229  0.1898 -0.3835  0.3576
   28phy     H3  751   2.317   2.309   0.168 -0.3974 -0.0010  0.1200
   28phy    O33  752   2.222   2.435   0.278 -0.4551  0.5202 -1.0410
   28phy    H1B  753   2.203   2.518   0.318  0.8507  1.7045 -2.7181
   28phy    C12  754   2.373   2.473   0.096 -0.6785  0.0825 -0.2024
   28phy    O11  755   2.424   2.605   0.108  0.2306  0.4485 -0.1883
   28phy    H1A  756   2.366   2.663   0.062 -1.0440 -0.0922  0.6721
   29phy    C35  757   0.994   5.098   1.209  0.3754 -0.0114  0.1522
   29phy    C33  758   1.132   5.064   1.153  0.1209 -0.7872  0.4392
   29phy    C34  759   1.233   5.142   1.231  0.2804 -0.1040 -0.2003
   29phy    C32  760   1.169   4.918   1.161 -0.1362  0.3984  0.3173
   29phy    C31  761   1.233   4.855   1.035  0.1912 -0.4741  0.0810
   29phy    C30  762   1.243   4.701   1.042  0.3033 -0.3356 -0.5569
   29phy    C28  763   1.301   4.613   0.932 -0.2821 -0.5345  0.3064
   29phy    C29  764   1.453   4.602   0.952 -0.2174 -0.6717 -0.1130
   29phy    C27  765   1.241   4.473   0.957 -0.1734 -0.0901  0.0813
   29phy    C26  766   1.254   4.364   0.842  0.6811 -0.0666  0.3001
   29phy    C25  767   1.167   4.234   0.860 -0.6441  0.3650 -0.4357
   29phy    C23  768   1.197   4.132   0.749 -0.4309 -0.1574 -0.3053
   29phy    C24  769   1.205   3.988   0.806 -0.9854 -0.2532  0.2806
   29phy    C22  770   1.091   4.143   0.633 -0.1648  0.1526 -0.3233
   29phy    C21  771   1.147   4.124   0.495 -0.2348 -0.1292  0.6979
   29phy    C20  772   1.043   4.141   0.389 -0.3692  0.5409  0.4295
   29phy    C18  773   1.080   4.137   0.241 -0.2803  0.0064 -0.4239
   29phy    O01  774   1.178   4.237   0.204 -0.0223  1.0489 -0.9772
   29phy    H01  775   1.267   4.210   0.212 -0.5114 -0.1666  1.5555
   29phy    C19  776   0.950   4.194   0.187  0.5952  0.1427  0.3615
   29phy    C13  777   1.110   3.988   0.187 -0.1085 -0.4555 -0.1540
   29phy     H3  778   1.209   3.968   0.237  0.6675  2.3346 -0.4154
   29phy    O33  779   1.042   3.877   0.240 -0.1521  0.8291 -0.3460
   29phy    H1B  780   0.950   3.879   0.224 -0.4781 -0.5647  1.0461
   29phy    C12  781   1.179   3.955   0.049 -0.2632 -0.2144 -0.3200
   29phy    O11  782   1.244   4.059  -0.014  0.0690 -0.1883  0.0486
   29phy    H1A  783   1.183   4.131  -0.021 -0.5751 -0.6341  0.8698
   30phy    C35  784   1.117   4.271   1.343  0.0804 -0.2350  0.2600
   30phy    C33  785   1.003   4.371   1.381  0.0228 -0.2229 -0.1864
   30phy    C34  786   1.028   4.427   1.525 -0.2369 -0.2269  0.0964
   30phy    C32  787   0.980   4.487   1.276 -0.2748  1.2905  0.0181
   30phy    C31  788   0.882   4.452   1.163  0.0575 -0.9158 -0.4128
   30phy    C30  789   0.875   4.563   1.056  0.0342  0.1597 -0.2482
   30phy    C28  790   0.792   4.534   0.926 -0.5081 -0.7319 -0.2464
   30phy    C29  791   0.642   4.572   0.947 -0.7627  0.4848 -0.5905
   30phy    C27  792   0.847   4.631   0.818 -0.4590  0.1375  0.0573
   30phy    C26  793   0.883   4.559   0.687 -0.4743 -0.7235 -0.1964
   30phy    C25  794   0.850   4.637   0.564  0.0126 -0.3553  1.0927
   30phy    C23  795   0.873   4.569   0.428 -0.1600  0.4835 -0.4730
   30phy    C24  796   0.738   4.550   0.362  0.2845  0.2729  0.2018
   30phy    C22  797   0.972   4.654   0.345 -0.4400  0.1502 -0.5669
   30phy    C21  798   1.101   4.589   0.304 -0.7923 -0.3972 -0.2585
   30phy    C20  799   1.154   4.694   0.209 -0.7482 -0.8201  0.9105
   30phy    C18  800   1.276   4.656   0.126  0.3590 -0.3516  0.4123
   30phy    O01  801   1.388   4.634   0.211  0.2627  0.0512 -0.0433
   30phy    H01  802   1.361   4.660   0.297 -0.3034 -0.7029  0.0180
   30phy    C19  803   1.303   4.788   0.054 -0.0410 -0.2603 -0.2261
   30phy    C13  804   1.255   4.550   0.007  0.1529 -0.3760  0.1197
   30phy     H3  805   1.183   4.481   0.060  0.4078 -0.2793  0.6025
   30phy    O33  806   1.171   4.576  -0.106  0.1003  0.1247 -0.8566
   30phy    H1B  807   1.108   4.643  -0.089  0.1961 -0.2028  0.9964
   30phy    C12  808   1.338   4.413  -0.009  0.4685  0.2470  0.0078
   30phy    O11  809   1.448   4.400   0.082  0.0434  0.4841  0.1970
   30phy    H1A  810   1.436   4.463   0.150  0.7877  0.2288  0.5641
   31phy    C35  811   0.719   0.166   1.584  0.3998  0.2923 -0.2100
   31phy    C33  812   0.873   0.189   1.590 -0.5299 -0.2311 -0.5768
   31phy    C34  813   0.947   0.074   1.520 -0.2116 -0.4029 -0.1523
   31phy    C32  814   0.913   0.325   1.526 -0.0888  0.0244 -0.0516
   31phy    C31  815   0.980   0.417   1.632  0.3473  0.5921  0.1953
   31phy    C30  816   1.008   0.546   1.558 -0.1958 -0.3119 -0.7166
   31phy    C28  817   1.109   0.641   1.631  0.6751  0.3268 -0.0561
   31phy    C29  818   1.170   0.710   1.511  0.0209 -0.5025  0.0756
   31phy    C27  819   1.045   0.731   1.734  0.1920  0.3831 -0.0392
   31phy    C26  820   1.107   0.742   1.876  0.7469  0.5363  0.4407
   31phy    C25  821   1.021   0.826   1.975  0.4672  0.1420  0.2767
   31phy    C23  822   1.091   0.864   2.102 -0.2093  0.5947  0.2447
   31phy    C24  823   1.219   0.952   2.090 -0.5875 -0.2927  0.0628
   31phy    C22  824   0.992   0.931   2.194 -0.2377 -0.7588 -0.3798
   31phy    C21  825   0.999   0.912   2.346  0.2906  0.1505 -0.5446
   31phy    C20  826   0.883   0.965   2.416  0.5435 -0.2809  0.1765
   31phy    C18  827   0.890   0.962   2.581  0.0004 -0.1953  0.2423
   31phy    O01  828   0.999   1.043   2.631 -0.5820 -0.3187 -0.4050
   31phy    H01  829   1.083   1.020   2.596 -1.0325  0.3200 -2.0162
   31phy    C19  830   0.765   1.045   2.612 -0.3728 -0.7501 -0.4739
   31phy    C13  831   0.875   0.811   2.641  0.0555  0.5073  0.1304
   31phy     H3  832   0.818   0.745   2.570 -2.1459 -0.1580  2.3555
   31phy    O33  833   0.793   0.790   2.756  0.2094 -0.3637  0.1358
   31phy    H1B  834   0.824   0.837   2.832  2.2602 -1.1651 -0.1541
   31phy    C12  835   1.002   0.718   2.665  0.2270  0.4321  0.8090
   31phy    O11  836   1.096   0.764   2.753  0.0066  0.3163 -0.1896
   31phy    H1A  837   1.051   0.812   2.820  0.5733  0.4458  0.1002
   32phy    C35  838   1.915   0.748   1.660 -0.1476 -0.3526 -0.8118
   32phy    C33  839   1.897   0.812   1.525 -0.7220 -0.3590 -0.2913
   32phy    C34  840   1.913   0.704   1.417  0.2343  0.1433 -0.2963
   32phy    C32  841   1.771   0.895   1.517 -0.0822 -0.3127  0.5126
   32phy    C31  842   1.791   1.046   1.539  0.4670 -0.1189  0.4818
   32phy    C30  843   1.678   1.141   1.523 -0.2412 -0.2788 -0.2690
   32phy    C28  844   1.712   1.284   1.562 -0.0952 -0.1683 -0.0666
   32phy    C29  845   1.651   1.370   1.450 -0.1317 -0.2999 -0.0872
   32phy    C27  846   1.651   1.324   1.697 -0.0698  0.1825  0.3892
   32phy    C26  847   1.745   1.379   1.803  0.3348 -0.0505  0.2854
   32phy    C25  848   1.667   1.456   1.908 -0.1385 -0.3415 -0.2338
   32phy    C23  849   1.756   1.536   2.010  0.8718  0.1582  0.3288
   32phy    C24  850   1.741   1.686   1.980  0.4457 -0.3106 -0.2385
   32phy    C22  851   1.718   1.522   2.158 -0.4837  0.4007  0.2074
   32phy    C21  852   1.830   1.493   2.255  0.0191 -0.3990 -0.2667
   32phy    C20  853   1.778   1.477   2.394 -0.6507 -0.2928 -0.2209
   32phy    C18  854   1.887   1.456   2.507  0.1823  0.1072 -0.5178
   32phy    O01  855   1.986   1.563   2.511 -0.2068  0.4227 -0.3511
   32phy    H01  856   1.939   1.643   2.499 -1.0008 -0.1620 -1.3368
   32phy    C19  857   1.798   1.481   2.634  0.3402 -0.1256 -0.3191
   32phy    C13  858   1.965   1.314   2.517 -0.0974 -0.2747  0.0304
   32phy     H3  859   1.896   1.228   2.496 -1.1648  0.4640  0.4362
   32phy    O33  860   2.001   1.277   2.652 -0.0021  0.1415  0.1451
   32phy    H1B  861   2.017   1.347   2.712 -1.7510  2.2414 -1.6282
   32phy    C12  862   2.091   1.298   2.421 -0.5388  0.2572 -0.6541
   32phy    O11  863   2.193   1.395   2.440  0.1245  0.4566 -0.4924
   32phy    H1A  864   2.158   1.476   2.472 -1.8494 -1.2402  2.1491
   33phy    C35  865   1.159   0.216   1.933 -0.2502 -0.1242  0.7387
   33phy    C33  866   1.111   0.073   1.924  0.1373 -0.3527 -0.3904
   33phy    C34  867   1.205  -0.030   1.865 -0.7626  0.4684 -0.1958
   33phy    C32  868   1.074   0.030   2.069 -0.2180 -0.0248 -0.6178
   33phy    C31  869   0.951  -0.059   2.098 -0.8535  0.3964 -0.2236
   33phy    C30  870   0.936  -0.119   2.234 -0.5146  0.3295 -0.0919
   33phy    C28  871   0.800  -0.181   2.259 -0.1490  0.5172  0.2258
   33phy    C29  872   0.802  -0.333   2.230  0.0978 -0.2799 -0.0636
   33phy    C27  873   0.756  -0.164   2.409 -0.1112  0.7030  0.1563
   33phy    C26  874   0.643  -0.057   2.430 -0.7638 -0.2479  0.9661
   33phy    C25  875   0.612  -0.059   2.578 -0.4854  0.4392 -0.1236
   33phy    C23  876   0.472  -0.021   2.620 -0.0929  0.4552  0.1265
   33phy    C24  877   0.384  -0.150   2.612  0.5282  0.0094  0.2553
   33phy    C22  878   0.482  -0.004   2.770  1.1005  0.3032 -0.1427
   33phy    C21  879   0.474   0.141   2.826 -0.3554 -0.3262 -0.4087
   33phy    C20  880   0.513   0.165   2.972 -0.2321 -0.0304 -0.0077
   33phy    C18  881   0.542   0.318   3.005  0.7280  0.5909 -0.3946
   33phy    O01  882   0.451   0.404   2.937 -0.2005 -0.2896  0.3523
   33phy    H01  883   0.503   0.463   2.886 -0.5912 -0.3341 -0.1044
   33phy    C19  884   0.498   0.327   3.152  0.5052  0.3555  0.2185
   33phy    C13  885   0.698   0.357   2.970  0.0319 -0.2469 -0.3838
   33phy     H3  886   0.728   0.289   2.887 -1.0235 -2.2363  0.7669
   33phy    O33  887   0.793   0.319   3.068 -0.1082  0.0001  0.0282
   33phy    H1B  888   0.882   0.336   3.041 -0.4144  2.3559  0.3803
   33phy    C12  889   0.735   0.502   2.918  0.1193  0.1286 -0.0822
   33phy    O11  890   0.652   0.553   2.821  0.1714 -0.5711  0.5988
   33phy    H1A  891   0.673   0.644   2.815  1.3469 -0.6294  2.7276
   34phy    C35  892   4.763   2.878   0.965  0.0177  0.2607  0.2793
   34phy    C33  893   4.638   2.837   1.044  0.1672 -0.6547 -0.2703
   34phy    C34  894   4.694   2.769   1.165  0.3892  0.1750 -0.0411
   34phy    C32  895   4.574   2.963   1.106  0.6492 -0.2327  0.3943
   34phy    C31  896   4.489   3.059   1.010 -0.2889  0.3408 -0.6257
   34phy    C30  897   4.440   3.177   1.090  0.6102 -0.3527 -0.0124
   34phy    C28  898   4.311   3.254   1.036  0.2618  0.4262  0.0412
   34phy    C29  899   4.243   3.318   1.155 -0.0028 -0.2673 -0.0563
   34phy    C27  900   4.338   3.352   0.921  0.2733 -0.1425  0.2576
   34phy    C26  901   4.240   3.398   0.805 -0.0362  0.4178 -1.2045
   34phy    C25  902   4.314   3.464   0.693  0.2128 -0.0782 -0.7356
   34phy    C23  903   4.224   3.510   0.577 -0.8595 -0.0072 -0.4872
   34phy    C24  904   4.155   3.643   0.615  0.2996  0.0217  0.0986
   34phy    C22  905   4.305   3.532   0.450 -0.1961  0.1178  0.2123
   34phy    C21  906   4.343   3.404   0.370 -0.4626 -0.5138  0.5972
   34phy    C20  907   4.445   3.428   0.255 -0.4563 -0.5925  0.4995
   34phy    C18  908   4.502   3.292   0.191  0.2618  0.1815 -0.0302
   34phy    O01  909   4.557   3.212   0.294  0.4775  0.3502 -0.4664
   34phy    H01  910   4.517   3.127   0.286  0.9406  0.1102 -0.2627
   34phy    C19  911   4.621   3.309   0.106 -0.0739 -0.2244  0.0206
   34phy    C13  912   4.393   3.209   0.103 -0.2958 -0.3257  0.6012
   34phy     H3  913   4.300   3.213   0.166 -0.9354  0.2085 -0.3411
   34phy    O33  914   4.341   3.273  -0.016 -0.4009  0.4007 -0.6760
   34phy    H1B  915   4.412   3.303  -0.069 -0.6892  1.8850 -0.2753
   34phy    C12  916   4.367   3.059   0.105 -0.3295  0.1845  0.3824
   34phy    O11  917   4.405   2.998   0.222  0.4144  0.0811 -0.2250
   34phy    H1A  918   4.393   2.905   0.211  0.3405 -0.1779  1.7445
   35phy    C35  919   0.744   2.004   1.510 -0.4466 -0.2276  0.2336
   35phy    C33  920   0.883   2.043   1.469 -0.0672  0.0162 -0.0319
   35phy    C34  921   0.875   2.199   1.472 -0.1952 -0.0751 -0.0043
   35phy    C32  922   0.992   1.990   1.564 -0.1116  0.1264  0.1704
   35phy    C31  923   1.124   1.960   1.487 -0.1670 -0.2953 -0.1328
   35phy    C30  924   1.221   1.877   1.573  0.0472  0.3847 -0.1808
   35phy    C28  925   1.350   1.833   1.503 -0.0903 -0.3989 -0.0633
   35phy    C29  926   1.469   1.858   1.594  0.0888 -0.3786 -0.3847
   35phy    C27  927   1.340   1.682   1.466  0.4886 -0.2979  0.5980
   35phy    C26  928   1.312   1.652   1.317 -0.2642 -0.4790  0.0401
   35phy    C25  929   1.325   1.504   1.281  0.9899 -0.4568  0.0304
   35phy    C23  930   1.361   1.482   1.133 -0.5593 -0.0956 -0.4411
   35phy    C24  931   1.517   1.460   1.114  0.3140 -0.2163 -0.9431
   35phy    C22  932   1.291   1.352   1.095 -0.0093  0.0424 -1.0533
   35phy    C21  933   1.249   1.350   0.952  0.0385 -0.0640 -0.2016
   35phy    C20  934   1.191   1.210   0.910  0.0625 -0.1731  0.3145
   35phy    C18  935   1.117   1.191   0.766  0.2373 -0.6958 -0.4967
   35phy    O01  936   0.991   1.262   0.758 -0.7793 -0.3219  0.2472
   35phy    H01  937   0.950   1.273   0.841 -2.2363  0.2447 -0.4998
   35phy    C19  938   1.061   1.048   0.783  0.4667 -0.0314 -0.1782
   35phy    C13  939   1.210   1.224   0.640  0.8674  0.7537  0.7336
   35phy     H3  940   1.234   1.331   0.661  1.5367  0.4584  1.5358
   35phy    O33  941   1.342   1.171   0.644 -0.0502  0.2098 -0.0390
   35phy    H1B  942   1.402   1.236   0.612 -0.7319  0.7692 -0.2157
   35phy    C12  943   1.163   1.267   0.493 -0.5528 -0.2344  0.1935
   35phy    O11  944   1.034   1.318   0.474  0.1028  0.4170  0.1185
   35phy    H1A  945   0.976   1.278   0.536 -1.0791  0.5324 -0.8624
   36phy    C35  946   2.299   2.176   1.516  0.2727 -0.6477 -0.2455
   36phy    C33  947   2.193   2.264   1.445 -0.2732  0.5673  0.0478
   36phy    C34  948   2.238   2.275   1.304  0.5222 -0.5667  0.0323
   36phy    C32  949   2.054   2.203   1.452 -0.8155  0.3098 -1.0596
   36phy    C31  950   1.955   2.271   1.549 -0.3728 -0.0566 -0.1034
   36phy    C30  951   1.812   2.264   1.499 -0.2857  0.1655  0.6081
   36phy    C28  952   1.709   2.335   1.590 -0.0472 -0.7072  0.4115
   36phy    C29  953   1.607   2.404   1.495 -0.6064 -0.2033  0.1664
   36phy    C27  954   1.632   2.241   1.679 -0.2319 -0.1451  0.0466
   36phy    C26  955   1.607   2.289   1.820  0.3026  0.1178  0.0022
   36phy    C25  956   1.527   2.188   1.915 -0.1666 -0.7442 -0.4274
   36phy    C23  957   1.524   2.233   2.064  0.0752  0.4902 -0.2555
   36phy    C24  958   1.407   2.331   2.094  0.3088 -0.3040  0.2997
   36phy    C22  959   1.502   2.098   2.143  0.1692 -0.5499 -0.0710
   36phy    C21  960   1.581   2.083   2.278 -0.3093 -0.4333  0.1053
   36phy    C20  961   1.574   1.952   2.353 -0.3282  0.4959 -0.1972
   36phy    C18  962   1.675   1.934   2.472  0.0733  0.0727 -0.0131
   36phy    O01  963   1.686   2.058   2.549 -0.4193  0.0440 -0.1655
   36phy    H01  964   1.605   2.105   2.547  0.0793  1.0051  0.8584
   36phy    C19  965   1.593   1.835   2.558 -1.0324  0.1047  0.2774
   36phy    C13  966   1.821   1.877   2.431  0.2540 -0.8108 -0.2126
   36phy     H3  967   1.806   1.807   2.345  1.5795 -2.7937  1.0797
   36phy    O33  968   1.884   1.785   2.524  0.5146  0.3467  0.4797
   36phy    H1B  969   1.897   1.834   2.603 -1.0770  2.2531 -0.3336
   36phy    C12  970   1.930   1.975   2.379 -0.0929  0.1683 -0.5150
   36phy    O11  971   2.032   2.029   2.462  0.3824 -0.0904 -0.3288
   36phy    H1A  972   2.091   1.959   2.482  0.3279 -0.8959 -2.6803
   37phy    C35  973   0.599   0.325   1.849 -0.3201  0.3414  0.6679
   37phy    C33  974   0.636   0.359   1.993  0.3886  0.4497 -0.3645
   37phy    C34  975   0.733   0.261   2.048 -0.1725  0.1050 -0.0970
   37phy    C32  976   0.683   0.503   2.007  0.1715  0.2532 -0.1345
   37phy    C31  977   0.567   0.606   2.001  0.1082  0.4516 -0.4411
   37phy    C30  978   0.613   0.742   2.062 -0.0649 -0.1465 -0.5226
   37phy    C28  979   0.509   0.858   2.089  0.2074  0.5016 -0.1003
   37phy    C29  980   0.516   0.889   2.238 -0.1052  0.6789  0.0242
   37phy    C27  981   0.554   0.982   2.005 -0.5248  0.3250  0.2685
   37phy    C26  982   0.517   0.986   1.855 -0.1989  0.5755  0.3826
   37phy    C25  983   0.569   1.110   1.784  0.3240 -0.5305  0.5656
   37phy    C23  984   0.525   1.144   1.640 -0.2670  0.1854 -0.2758
   37phy    C24  985   0.381   1.162   1.606 -0.0332  0.2255 -0.2886
   37phy    C22  986   0.598   1.273   1.590  0.1664  0.2072 -0.2547
   37phy    C21  987   0.649   1.257   1.447 -0.1249  0.2132 -0.3493
   37phy    C20  988   0.722   1.383   1.395 -0.2738 -0.0875 -0.1053
   37phy    C18  989   0.802   1.380   1.259 -0.0490 -0.0158 -0.0744
   37phy    O01  990   0.885   1.265   1.262  0.3506 -0.1343 -0.1001
   37phy    H01  991   0.923   1.254   1.347 -1.8064  0.0732  0.9855
   37phy    C19  992   0.891   1.506   1.276  0.4332  0.1527  0.1447
   37phy    C13  993   0.705   1.386   1.131 -0.5490  0.1345 -0.0941
   37phy     H3  994   0.653   1.287   1.133  2.3927 -1.5350  2.0186
   37phy    O33  995   0.594   1.472   1.120 -0.1468 -0.7171  0.3046
   37phy    H1B  996   0.605   1.546   1.178 -4.3455 -0.0186  0.5135
   37phy    C12  997   0.750   1.348   0.982 -0.6990 -0.1615 -0.3111
   37phy    O11  998   0.872   1.270   0.978 -0.3517 -0.2325 -0.0217
   37phy    H1A  999   0.890   1.242   1.065  0.1786 -2.3231 -0.7434
   38phy    C35 1000   1.281   1.110   1.690  0.0487  0.1209  0.0500
   38phy    C33 1001   1.199   1.195   1.594 -0.1054 -0.0163  0.5030
   38phy    C34 1002   1.154   1.093   1.484 -0.0055 -0.2562 -0.2513
   38phy    C32 1003   1.068   1.245   1.656 -0.6659  0.5684 -0.2325
   38phy    C31 1004   1.073   1.390   1.674 -0.0660 -0.5762 -0.3207
   38phy    C30 1005   0.948   1.452   1.728  0.0093  0.2462  0.5666
   38phy    C28 1006   0.969   1.604   1.742  0.6019 -0.4845  0.2024
   38phy    C29 1007   0.877   1.677   1.647  0.1518 -0.3256  0.2877
   38phy    C27 1008   0.937   1.639   1.888 -0.3742  0.3145  0.1374
   38phy    C26 1009   1.036   1.743   1.947 -0.0551 -0.1594 -0.5380
   38phy    C25 1010   0.991   1.803   2.081 -0.9971  0.2471 -0.4292
   38phy    C23 1011   1.088   1.902   2.151 -0.2027  0.2403  0.8908
   38phy    C24 1012   1.069   2.041   2.085  0.3376  0.3482  0.8682
   38phy    C22 1013   1.055   1.935   2.296 -0.0429 -0.0617 -0.0029
   38phy    C21 1014   1.140   1.884   2.414  0.3305  0.1654  0.5609
   38phy    C20 1015   1.075   1.933   2.547  0.7184 -0.0939 -0.1012
   38phy    C18 1016   1.151   1.934   2.688 -0.0754  0.3461  0.3497
   38phy    O01 1017   1.278   2.003   2.671 -0.4726  0.4890 -0.3958
   38phy    H01 1018   1.340   1.951   2.718 -1.8846  0.1090  1.1205
   38phy    C19 1019   1.060   2.016   2.775 -0.1367  0.2533 -0.3516
   38phy    C13 1020   1.189   1.790   2.753 -0.2987  0.6532  0.2777
   38phy     H3 1021   1.236   1.720   2.679  1.7836  0.4887  1.6825
   38phy    O33 1022   1.071   1.722   2.791 -0.0651  0.0279  0.2175
   38phy    H1B 1023   1.056   1.656   2.726 -1.5413  0.0653  0.4920
   38phy    C12 1024   1.304   1.783   2.869  0.2149 -0.0183 -0.2204
   38phy    O11 1025   1.420   1.857   2.838 -1.1989  0.1968 -0.4970
   38phy    H1A 1026   1.442   1.891   2.922 -1.4891 -1.5845  0.3458
   39phy    C35 1027   0.030   2.435   1.843 -0.0747  0.5366  0.3194
   39phy    C33 1028   0.180   2.407   1.848 -0.4594 -0.5125 -0.2639
   39phy    C34 1029   0.219   2.268   1.799  0.1740 -0.1393  0.0521
   39phy    C32 1030   0.268   2.517   1.786 -0.3701  0.2568  0.8751
   39phy    C31 1031   0.380   2.575   1.879 -0.1972 -0.6476 -0.0685
   39phy    C30 1032   0.444   2.708   1.829 -0.0777 -0.2137 -0.1833
   39phy    C28 1033   0.548   2.773   1.927 -0.2433  0.3422  0.2908
   39phy    C29 1034   0.694   2.760   1.869 -0.1870 -0.4490  0.5274
   39phy    C27 1035   0.513   2.918   1.937 -0.2809 -0.5359  0.6965
   39phy    C26 1036   0.516   2.979   2.077  0.0818 -0.1459 -0.2279
   39phy    C25 1037   0.474   3.133   2.081  0.2528 -0.7334 -0.2726
   39phy    C23 1038   0.493   3.199   2.221 -0.5493 -0.2313 -0.1800
   39phy    C24 1039   0.549   3.337   2.202 -0.2184  0.0319 -0.2013
   39phy    C22 1040   0.362   3.208   2.295  0.2662 -0.5285 -0.7382
   39phy    C21 1041   0.354   3.212   2.447  0.2828  0.1793 -0.0139
   39phy    C20 1042   0.210   3.210   2.500  0.2298  0.4917  0.0237
   39phy    C18 1043   0.198   3.209   2.660 -0.2558 -0.3990 -0.9195
   39phy    O01 1044   0.265   3.324   2.704  0.1241  0.0006  0.2167
   39phy    H01 1045   0.351   3.337   2.668  0.3280 -0.5783  0.4632
   39phy    C19 1046   0.047   3.246   2.671 -0.4046  0.2872 -0.9576
   39phy    C13 1047   0.245   3.077   2.736  0.0694  0.2379  0.3353
   39phy     H3 1048   0.349   3.054   2.703 -0.2001  1.3410 -1.4677
   39phy    O33 1049   0.175   2.962   2.684  0.0467 -0.0323  0.4263
   39phy    H1B 1050   0.235   2.891   2.673  0.9889  0.9338 -1.0249
   39phy    C12 1051   0.255   3.080   2.896 -0.0915 -0.0469 -0.3308
   39phy    O11 1052   0.296   2.962   2.960  0.1066 -0.3622 -0.2109
   39phy    H1A 1053   0.376   2.986   3.003  0.1096  0.9366 -0.9238
   40phy    C35 1054   2.076   4.372   1.535 -0.5436  0.1116 -0.5158
   40phy    C33 1055   2.145   4.506   1.493  0.3009  0.6610 -0.1389
   40phy    C34 1056   2.119   4.513   1.344  0.5361  0.0303 -0.3562
   40phy    C32 1057   2.073   4.631   1.553  0.2945 -0.1596 -0.0249
   40phy    C31 1058   2.172   4.741   1.586  0.2781  0.1978  0.4232
   40phy    C30 1059   2.114   4.847   1.680 -0.3135  0.5360  0.1186
   40phy    C28 1060   2.209   4.965   1.715 -0.0542  0.4462 -0.3528
   40phy    C29 1061   2.187   5.086   1.633  0.0711 -0.2413  0.2356
   40phy    C27 1062   2.178   5.004   1.857 -0.1297 -0.0991  0.0929
   40phy    C26 1063   2.282   4.972   1.969  0.0756  0.1217 -0.2027
   40phy    C25 1064   2.226   4.969   2.114 -0.4287 -0.1935  0.4876
   40phy    C23 1065   2.328   4.920   2.221 -0.8421 -0.4220 -0.0579
   40phy    C24 1066   2.438   5.022   2.270  0.3226 -0.3071  0.4783
   40phy    C22 1067   2.251   4.855   2.334  0.5703 -0.3771 -0.3698
   40phy    C21 1068   2.301   4.717   2.389 -0.6213  0.3245  0.3596
   40phy    C20 1069   2.211   4.671   2.505 -0.3642  0.1505  0.3714
   40phy    C18 1070   2.229   4.528   2.574 -0.5028  0.5142  0.7582
   40phy    O01 1071   2.369   4.505   2.617  0.1741 -0.1463  0.1321
   40phy    H01 1072   2.411   4.588   2.628  2.3502 -0.9528 -1.3856
   40phy    C19 1073   2.149   4.546   2.699  0.1026 -0.1535  0.6684
   40phy    C13 1074   2.179   4.401   2.487 -0.0394  0.2683  0.9067
   40phy     H3 1075   2.077   4.421   2.445  0.6406 -0.0589 -0.9878
   40phy    O33 1076   2.157   4.279   2.555  0.0612  0.2292  0.0251
   40phy    H1B 1077   2.239   4.249   2.591  1.4184  3.5020  0.0071
   40phy    C12 1078   2.269   4.356   2.364 -0.1106 -0.2237  0.0236
   40phy    O11 1079   2.403   4.331   2.405 -0.2514  0.2188  0.1288
   40phy    H1A 1080   2.425   4.395   2.469 -0.9641  1.7946 -1.1241
   41phy    C35 1081   0.702   2.029   1.873 -0.3212 -0.3648  0.1977
   41phy    C33 1082   0.702   2.177   1.921 -0.3293  0.2981  0.0462
   41phy    C34 1083   0.743   2.261   1.799  0.2193 -0.2045 -0.4795
   41phy    C32 1084   0.568   2.215   1.993 -0.0589  0.2239  0.2165
   41phy    C31 1085   0.581   2.309   2.111 -0.1246 -0.2494  0.1405
   41phy    C30 1086   0.446   2.330   2.178 -0.3160  0.0481 -0.2589
   41phy    C28 1087   0.447   2.440   2.293 -0.3824  0.2591 -0.3573
   41phy    C29 1088   0.322   2.527   2.276 -0.2891  0.4389 -0.0970
   41phy    C27 1089   0.452   2.380   2.441  0.8620  0.5376 -0.4556
   41phy    C26 1090   0.587   2.372   2.511  0.2312 -0.3428  0.0749
   41phy    C25 1091   0.576   2.320   2.654 -0.0130 -0.4094 -0.1508
   41phy    C23 1092   0.703   2.302   2.741 -0.0450 -0.0179 -0.7030
   41phy    C24 1093   0.778   2.427   2.785 -0.1973 -0.3450  0.1783
   41phy    C22 1094   0.654   2.229   2.870  0.2847  0.9840  0.1770
   41phy    C21 1095   0.691   2.082   2.857  0.4340 -0.7419  0.1719
   41phy    C20 1096   0.634   2.003   2.980  0.0454 -0.2997  0.3880
   41phy    C18 1097   0.696   1.865   2.996  0.2754 -0.1282  0.9126
   41phy    O01 1098   0.840   1.866   2.971  0.1461 -0.1400 -0.7202
   41phy    H01 1099   0.882   1.784   2.990 -1.0054 -0.2298  1.9093
   41phy    C19 1100   0.689   1.836   3.147  0.0881  0.4331  0.0796
   41phy    C13 1101   0.629   1.745   2.906  0.3841  0.0033 -0.3251
   41phy     H3 1102   0.518   1.756   2.899  0.5010  2.2565  0.4446
   41phy    O33 1103   0.642   1.614   2.953 -0.2569 -0.2031  0.1729
   41phy    H1B 1104   0.726   1.582   2.925 -0.9682 -0.4419 -1.9169
   41phy    C12 1105   0.662   1.733   2.761 -0.2436  0.6893  0.0157
   41phy    O11 1106   0.798   1.710   2.721 -0.2176 -0.5197  0.0100
   41phy    H1A 1107   0.839   1.793   2.736  0.1672 -0.5309 -0.9470
   42phy    C35 1108   2.220   0.210   1.368 -0.0700 -0.1466  0.6630
   42phy    C33 1109   2.085   0.191   1.285 -1.0103 -0.4596  0.0608
   42phy    C34 1110   2.085   0.045   1.236 -0.3253 -0.4241  0.1468
   42phy    C32 1111   1.960   0.218   1.382  0.3052 -0.1907  0.4834
   42phy    C31 1112   1.834   0.255   1.303 -0.0523  0.5667  0.2686
   42phy    C30 1113   1.711   0.283   1.389 -0.1355  0.3857 -0.2002
   42phy    C28 1114   1.585   0.330   1.316  0.1143 -0.0078  0.2837
   42phy    C29 1115   1.462   0.251   1.369 -0.7133  0.0711 -0.1588
   42phy    C27 1116   1.565   0.484   1.323  0.2725  0.1058 -0.3722
   42phy    C26 1117   1.483   0.550   1.217  0.0546  0.5923 -0.3347
   42phy    C25 1118   1.505   0.700   1.229 -0.2291  0.1612  0.0174
   42phy    C23 1119   1.420   0.787   1.131 -0.1529 -0.4118  0.4111
   42phy    C24 1120   1.411   0.932   1.191  0.2183  0.4522 -0.7937
   42phy    C22 1121   1.485   0.799   0.987  0.0232 -0.1852  0.1353
   42phy    C21 1122   1.400   0.766   0.872 -0.2961  0.3168  0.7609
   42phy    C20 1123   1.484   0.763   0.741 -0.6532  0.2045  0.2689
   42phy    C18 1124   1.407   0.717   0.610  0.1960 -0.1399  0.3387
   42phy    O01 1125   1.324   0.602   0.633  0.0233 -0.9907  0.0200
   42phy    H01 1126   1.233   0.619   0.618 -0.1990 -1.8599  0.3129
   42phy    C19 1127   1.515   0.661   0.516  0.3332 -0.0088  0.1249
   42phy    C13 1128   1.319   0.835   0.536 -0.2573  0.0151 -0.6637
   42phy     H3 1129   1.269   0.884   0.623  0.4263 -0.6632  0.1242
   42phy    O33 1130   1.398   0.949   0.494 -0.4115 -0.1056 -0.2641
   42phy    H1B 1131   1.402   1.014   0.562  0.5074 -0.3531 -0.0656
   42phy    C12 1132   1.187   0.817   0.452 -0.1234 -0.3331 -0.5756
   42phy    O11 1133   1.105   0.711   0.505 -0.0094  0.0307  0.4008
   42phy    H1A 1134   1.043   0.683   0.440 -0.1880 -1.3423  1.1263
   43phy    C35 1135   0.955   0.236   2.614 -0.0243 -0.1316 -0.6689
   43phy    C33 1136   0.893   0.330   2.507  0.5366  0.0609  0.0327
   43phy    C34 1137   0.938   0.281   2.376 -0.1803  0.3308  0.1863
   43phy    C32 1138   0.742   0.323   2.506  0.3224  0.1174  0.3647
   43phy    C31 1139   0.671   0.458   2.504  0.3953 -0.5398 -0.3277
   43phy    C30 1140   0.519   0.427   2.502 -0.1624  0.3761 -0.5961
   43phy    C28 1141   0.418   0.547   2.506 -0.2936  0.5958 -0.1490
   43phy    C29 1142   0.297   0.486   2.434  0.0532 -0.9581  0.1899
   43phy    C27 1143   0.372   0.610   2.636  0.3152 -0.8400  0.4430
   43phy    C26 1144   0.421   0.753   2.658 -0.3660 -0.0435  0.0963
   43phy    C25 1145   0.378   0.806   2.801  0.3516  0.0232 -0.4253
   43phy    C23 1146   0.402   0.953   2.830 -0.6040  0.1120 -0.5589
   43phy    C24 1147   0.277   1.044   2.844 -0.0967  0.1404  0.0860
   43phy    C22 1148   0.491   0.951   2.960  0.0167 -0.2320  0.1462
   43phy    C21 1149   0.603   1.059   2.960 -0.2011  0.3987 -0.2792
   43phy    C20 1150   0.701   1.028   3.070  0.1869 -0.1929 -0.4113
   43phy    C18 1151   0.849   1.094   3.084  0.3129 -0.2975 -0.4391
   43phy    O01 1152   0.835   1.238   3.070  0.1469  0.4996  0.0554
   43phy    H01 1153   0.793   1.271   3.147  1.7209  1.7411  0.4383
   43phy    C19 1154   0.882   1.059   3.231 -0.2296 -0.0747  0.3023
   43phy    C13 1155   0.947   1.047   2.965  0.0565  0.0319  0.0017
   43phy     H3 1156   0.895   1.068   2.868  0.6298  0.5924 -0.1897
   43phy    O33 1157   0.953   0.903   2.963 -0.2329  0.2891  0.1114
   43phy    H1B 1158   1.005   0.878   3.036  1.4640  0.7707 -0.8848
   43phy    C12 1159   1.087   1.117   2.958 -0.5508  0.4965  0.4085
   43phy    O11 1160   1.182   1.058   3.039  0.1269 -0.7184 -0.4533
   43phy    H1A 1161   1.250   1.003   3.005  1.9029  0.0805  1.5507
   44phy    C35 1162   0.691   1.534   0.541 -0.5782  0.2849  0.1874
   44phy    C33 1163   0.742   1.654   0.620 -0.2794 -0.1056 -0.0099
   44phy    C34 1164   0.635   1.718   0.712  0.1731  0.2958 -0.0609
   44phy    C32 1165   0.877   1.611   0.672  0.3255 -0.1788 -0.0591
   44phy    C31 1166   0.977   1.726   0.696 -0.2299  0.7551  0.1526
   44phy    C30 1167   1.102   1.677   0.786  0.2122 -0.1989  0.6524
   44phy    C28 1168   1.222   1.773   0.776 -0.1943 -0.4001 -0.2143
   44phy    C29 1169   1.229   1.850   0.905 -0.2544 -0.6825  0.2735
   44phy    C27 1170   1.345   1.698   0.764 -0.3102  0.2883 -0.0535
   44phy    C26 1171   1.451   1.763   0.686 -0.7131 -0.1991  0.5860
   44phy    C25 1172   1.574   1.674   0.651 -0.3232 -0.2513 -0.1718
   44phy    C23 1173   1.706   1.750   0.620  0.6274  0.0545  0.6090
   44phy    C24 1174   1.811   1.691   0.722 -0.3750 -0.9291  0.0959
   44phy    C22 1175   1.756   1.704   0.483 -0.4463  0.4986 -0.0868
   44phy    C21 1176   1.705   1.774   0.362 -0.2329 -0.3593 -0.3486
   44phy    C20 1177   1.715   1.701   0.230 -0.4553 -0.5113  0.6173
   44phy    C18 1178   1.658   1.758   0.091  0.2788 -0.1750  0.0344
   44phy    O01 1179   1.530   1.818   0.127 -0.6426  0.3165 -0.4504
   44phy    H01 1180   1.471   1.750   0.154  1.0307 -1.9857 -2.2152
   44phy    C19 1181   1.638   1.637   0.001  0.2440 -0.0959  0.1617
   44phy    C13 1182   1.740   1.877   0.026  0.1761  0.0207  0.0240
   44phy     H3 1183   1.758   1.941   0.116  2.3415  0.2139 -0.5032
   44phy    O33 1184   1.876   1.850  -0.002  0.6630 -0.2701  0.1009
   44phy    H1B 1185   1.897   1.782   0.059  0.3760 -0.2941  0.1744
   44phy    C12 1186   1.686   2.001  -0.058  0.3531  0.0208  0.4912
   44phy    O11 1187   1.554   2.038  -0.049  0.2318  0.3054 -0.4542
   44phy    H1A 1188   1.527   2.083   0.028 -0.3980  0.6659 -0.8704
   45phy    C35 1189   1.425   3.027   1.881 -0.4062 -0.5750  0.1879
   45phy    C33 1190   1.321   2.967   1.791  0.4929  0.2704  0.2817
   45phy    C34 1191   1.320   3.043   1.657 -0.3499 -0.5245  0.1196
   45phy    C32 1192   1.344   2.814   1.782 -0.3860 -0.0328 -0.7466
   45phy    C31 1193   1.212   2.740   1.771  0.7488 -0.0446 -0.4461
   45phy    C30 1194   1.219   2.592   1.794  0.5331  0.3696 -0.3913
   45phy    C28 1195   1.077   2.525   1.813  0.5999 -0.7610  0.4525
   45phy    C29 1196   1.033   2.464   1.678 -0.0453  0.0782 -0.2417
   45phy    C27 1197   1.072   2.428   1.932  0.2579  0.7664  0.1700
   45phy    C26 1198   1.026   2.500   2.062 -0.3729  0.3258  0.0978
   45phy    C25 1199   1.018   2.402   2.180 -0.2177  0.2286 -0.0156
   45phy    C23 1200   0.991   2.474   2.319  0.0902  0.2319  0.1279
   45phy    C24 1201   0.844   2.519   2.344  0.3472 -0.4249  0.1881
   45phy    C22 1202   1.042   2.400   2.442 -0.1850  0.0880  0.8460
   45phy    C21 1203   1.186   2.430   2.474 -0.2602  0.5925 -0.1010
   45phy    C20 1204   1.218   2.366   2.610 -0.1401  0.3914  0.0309
   45phy    C18 1205   1.350   2.384   2.678 -0.5290  0.2984  0.2327
   45phy    O01 1206   1.379   2.521   2.697 -0.2128 -0.7204  0.4710
   45phy    H01 1207   1.466   2.547   2.673 -1.3456  0.3936 -2.9822
   45phy    C19 1208   1.319   2.332   2.823 -0.0364 -0.1408  0.0139
   45phy    C13 1209   1.472   2.317   2.596  0.9818 -0.4309  0.3568
   45phy     H3 1210   1.459   2.345   2.488  0.8183  1.1533  0.7480
   45phy    O33 1211   1.464   2.178   2.590 -0.2244 -0.4164 -0.2367
   45phy    H1B 1212   1.388   2.153   2.638  0.1007 -0.3296  0.3269
   45phy    C12 1213   1.626   2.360   2.632  0.3158  0.5574 -0.2018
   45phy    O11 1214   1.641   2.500   2.647 -0.3105 -0.5279  0.6804
   45phy    H1A 1215   1.727   2.513   2.683 -0.0667 -0.9120  0.2498
   46phy    C35 1216   1.731   3.811   1.573 -0.0152 -0.6132  0.1883
   46phy    C33 1217   1.669   3.720   1.472 -0.0116  0.0706  0.0969
   46phy    C34 1218   1.777   3.672   1.376  0.7696  0.2723 -0.4738
   46phy    C32 1219   1.592   3.601   1.542  0.0085  0.6271 -0.3530
   46phy    C31 1220   1.443   3.617   1.567 -0.6283 -0.1217  0.2240
   46phy    C30 1221   1.395   3.483   1.627  0.1692 -0.4108  0.4256
   46phy    C28 1222   1.246   3.470   1.640  0.3508  0.3296  0.1292
   46phy    C29 1223   1.198   3.383   1.528  0.4451  0.4295  0.8097
   46phy    C27 1224   1.197   3.409   1.772 -0.6568  0.6181 -0.6426
   46phy    C26 1225   1.168   3.503   1.892  0.6596 -0.4592  0.0144
   46phy    C25 1226   1.094   3.426   2.009  0.3343 -0.1191  0.2789
   46phy    C23 1227   1.036   3.502   2.132 -0.1581 -0.0199  0.0876
   46phy    C24 1228   0.892   3.532   2.109  0.1053 -0.0933  0.4417
   46phy    C22 1229   1.048   3.403   2.250  0.2745 -0.4131 -0.1101
   46phy    C21 1230   1.047   3.456   2.394  0.1425  0.5414 -0.0921
   46phy    C20 1231   1.045   3.343   2.501  0.5270 -0.4418  0.1344
   46phy    C18 1232   1.059   3.386   2.656  0.1206  0.8920  0.1643
   46phy    O01 1233   0.945   3.466   2.688 -0.3339 -0.3983  0.1857
   46phy    H01 1234   0.900   3.478   2.606 -0.9959  0.3742  0.6442
   46phy    C19 1235   1.018   3.256   2.719 -0.0627  0.1786  0.1353
   46phy    C13 1236   1.191   3.460   2.710  0.2169  0.0143  0.0166
   46phy     H3 1237   1.283   3.411   2.668  0.3260  1.1012 -1.0739
   46phy    O33 1238   1.209   3.433   2.847 -0.0747 -0.2867  0.7632
   46phy    H1B 1239   1.224   3.342   2.868  2.8373  0.4688  2.5385
   46phy    C12 1240   1.229   3.607   2.673  0.0951  0.0492  0.3527
   46phy    O11 1241   1.355   3.653   2.711  0.1836 -0.7700  0.3533
   46phy    H1A 1242   1.364   3.637   2.803  0.2917 -0.5362  0.3834
   47phy    C35 1243   0.298   2.798   0.891 -0.4186  0.2354 -0.1406
   47phy    C33 1244   0.349   2.881   1.012  0.2631  0.1225 -0.2332
   47phy    C34 1245   0.501   2.859   1.027  0.0851  0.1070  0.0390
   47phy    C32 1246   0.315   3.028   0.987 -0.1948  0.7929 -0.0690
   47phy    C31 1247   0.178   3.069   1.034 -0.2359  0.0540 -0.3877
   47phy    C30 1248   0.150   3.207   0.985 -0.2419 -0.2127 -0.2529
   47phy    C28 1249   0.020   3.275   1.034  0.7565  0.1408  0.0361
   47phy    C29 1250   0.045   3.378   1.147 -0.0865 -0.2160 -0.5268
   47phy    C27 1251  -0.053   3.337   0.919 -0.6505 -0.1031  0.1601
   47phy    C26 1252  -0.181   3.265   0.878 -0.4149 -0.4054 -0.2677
   47phy    C25 1253  -0.241   3.305   0.741  0.0880  0.2018  0.1804
   47phy    C23 1254  -0.387   3.250   0.711 -0.0196  0.0215  0.2391
   47phy    C24 1255  -0.483   3.369   0.706 -0.4794 -0.0875  0.1108
   47phy    C22 1256  -0.400   3.193   0.574 -0.0896  0.6705 -0.3475
   47phy    C21 1257  -0.364   3.041   0.553  0.3647 -0.4031 -0.2612
   47phy    C20 1258  -0.398   2.998   0.412 -0.3572  0.3833  0.6101
   47phy    C18 1259  -0.360   2.851   0.371  0.2488 -0.4775  0.1182
   47phy    O01 1260  -0.227   2.819   0.404 -0.4241  0.3664 -0.1379
   47phy    H01 1261  -0.182   2.901   0.416 -0.4293  0.6567 -1.8700
   47phy    C19 1262  -0.368   2.864   0.219  0.4139  0.5991  0.2995
   47phy    C13 1263  -0.464   2.747   0.436 -0.1221  0.1136 -0.2270
   47phy     H3 1264  -0.447   2.755   0.546  0.3561 -0.0667 -0.2879
   47phy    O33 1265  -0.607   2.772   0.435 -0.0756 -0.3212  0.5600
   47phy    H1B 1266  -0.627   2.860   0.461 -2.5147 -0.0726 -1.7009
   47phy    C12 1267  -0.435   2.592   0.447  0.6778  0.0057  0.3622
   47phy    O11 1268  -0.309   2.550   0.404  0.4755 -0.2034 -0.7086
   47phy    H1A 1269  -0.259   2.630   0.399 -0.9749  0.8333  0.3821
   48phy    C35 1270   2.166   2.808   1.747  0.0396  0.4590 -0.1239
   48phy    C33 1271   2.110   2.674   1.793 -0.0716  0.2057  0.3244
   48phy    C34 1272   2.176   2.547   1.730  0.1205  0.1852  0.1497
   48phy    C32 1273   2.111   2.674   1.941  0.4500 -0.2812 -0.1409
   48phy    C31 1274   1.990   2.616   2.018  0.4133 -0.0877  0.4516
   48phy    C30 1275   2.024   2.569   2.160 -0.2369 -0.2679  0.1163
   48phy    C28 1276   1.899   2.550   2.248  0.0705  0.1334  0.6261
   48phy    C29 1277   1.854   2.398   2.247 -0.2369 -0.1677 -0.3189
   48phy    C27 1278   1.904   2.586   2.397 -0.3558  0.0172  0.5260
   48phy    C26 1279   1.880   2.734   2.427  0.9337  0.1417 -0.5627
   48phy    C25 1280   1.831   2.772   2.568 -0.5388  0.0716 -0.6916
   48phy    C23 1281   1.809   2.920   2.600 -0.1308  0.1410 -0.2156
   48phy    C24 1282   1.663   2.948   2.541  0.2192  0.0026 -0.1800
   48phy    C22 1283   1.797   2.946   2.754 -0.4067 -0.4589  0.3539
   48phy    C21 1284   1.925   2.939   2.830  0.4097  0.1229 -0.0509
   48phy    C20 1285   1.915   2.997   2.974 -0.2210  0.1168  0.6478
   48phy    C18 1286   2.024   2.977   3.088 -0.0294  0.4265 -0.0249
   48phy    O01 1287   2.154   2.960   3.031  0.2806 -0.2790  0.7283
   48phy    H01 1288   2.177   3.034   2.978  0.1200 -1.1403 -0.5935
   48phy    C19 1289   2.014   3.111   3.167 -0.2270  0.3258 -0.2870
   48phy    C13 1290   1.988   2.836   3.161  0.9680  0.1499 -0.2726
   48phy     H3 1291   1.954   2.759   3.087  2.2642 -0.5258 -0.1951
   48phy    O33 1292   1.869   2.858   3.240  0.0966  0.4216  0.1462
   48phy    H1B 1293   1.890   2.866   3.331  2.9086  0.1939 -0.3882
   48phy    C12 1294   2.099   2.767   3.243 -0.1811 -0.4575 -0.7721
   48phy    O11 1295   2.070   2.644   3.306  0.0518  0.2828  0.0935
   48phy    H1A 1296   1.986   2.610   3.280  0.0612 -0.6627  1.2309
   49phy    C35 1297   2.858   1.972   1.620 -0.3019 -0.7020  0.3075
   49phy    C33 1298   2.965   2.082   1.582  0.3054  0.2028  0.1385
   49phy    C34 1299   3.052   2.030   1.466 -0.1580 -0.2510  0.3700
   49phy    C32 1300   2.892   2.199   1.524  0.4502 -0.9559  0.5284
   49phy    C31 1301   2.867   2.321   1.621 -0.2210  0.0567 -0.1293
   49phy    C30 1302   2.780   2.431   1.566 -0.4507 -0.6106 -0.3955
   49phy    C28 1303   2.774   2.564   1.645  0.0915 -0.2614 -0.0633
   49phy    C29 1304   2.762   2.684   1.558 -0.1652 -0.2754  0.6357
   49phy    C27 1305   2.655   2.575   1.738  0.0310  0.1237 -0.3305
   49phy    C26 1306   2.689   2.582   1.886  0.1435 -0.6997 -0.0166
   49phy    C25 1307   2.558   2.612   1.961 -0.1593  0.4015 -0.0510
   49phy    C23 1308   2.563   2.604   2.109 -0.4082  0.0537 -0.3974
   49phy    C24 1309   2.556   2.750   2.172 -0.3583  0.2150 -0.2895
   49phy    C22 1310   2.439   2.521   2.158 -0.1807 -0.2391 -0.4423
   49phy    C21 1311   2.469   2.423   2.273  0.2554 -0.5665  0.8476
   49phy    C20 1312   2.349   2.392   2.361  0.1801  0.4922 -0.2608
   49phy    C18 1313   2.372   2.330   2.504  0.5633 -0.3088  0.0181
   49phy    O01 1314   2.436   2.434   2.585  0.2161 -0.0659 -0.3475
   49phy    H01 1315   2.395   2.513   2.559  1.4974 -0.0079 -2.4169
   49phy    C19 1316   2.222   2.324   2.550 -0.0939  0.1695  0.2799
   49phy    C13 1317   2.447   2.187   2.527  0.6302 -0.3899  0.1495
   49phy     H3 1318   2.405   2.107   2.461 -0.2798  0.5291 -0.4062
   49phy    O33 1319   2.425   2.130   2.653  0.2473 -0.2340 -0.0510
   49phy    H1B 1320   2.478   2.175   2.717 -3.3892  1.4243  2.1163
   49phy    C12 1321   2.605   2.195   2.516 -0.1834  0.4083  0.3234
   49phy    O11 1322   2.667   2.287   2.607  0.2402  0.1401  0.1003
   49phy    H1A 1323   2.624   2.370   2.615  2.2032  1.1931  0.4107
   50phy    C35 1324   1.544   2.091   1.003 -0.3239  0.4980  0.0288
   50phy    C33 1325   1.456   2.105   1.127  0.3696 -0.2833  0.2247
   50phy    C34 1326   1.556   2.106   1.241 -0.1191  0.0737 -0.3558
   50phy    C32 1327   1.363   2.233   1.130 -0.1129  0.4051 -0.4544
   50phy    C31 1328   1.217   2.208   1.097  0.2287 -0.7842 -0.4124
   50phy    C30 1329   1.135   2.334   1.115  0.6037 -0.1854 -0.0688
   50phy    C28 1330   0.988   2.314   1.070 -0.1804  0.0242 -0.2030
   50phy    C29 1331   0.901   2.383   1.179  0.6675  0.1836  0.6550
   50phy    C27 1332   0.964   2.351   0.923  0.7282  0.4196  0.5118
   50phy    C26 1333   0.898   2.239   0.844 -0.0669  0.1543 -0.0926
   50phy    C25 1334   0.861   2.270   0.696  0.2792  0.0913 -0.7277
   50phy    C23 1335   0.791   2.147   0.631 -0.2122 -0.1429  0.0809
   50phy    C24 1336   0.636   2.159   0.636 -0.5304  0.1884 -0.4638
   50phy    C22 1337   0.823   2.126   0.481  0.9316  0.0383  0.4695
   50phy    C21 1338   0.954   2.046   0.473 -0.0177  0.6177  0.3377
   50phy    C20 1339   0.990   2.042   0.321 -0.1116 -0.6170  0.0917
   50phy    C18 1340   1.134   1.979   0.283  0.0824  0.7195  0.1174
   50phy    O01 1341   1.238   2.055   0.345 -0.3111 -0.4653 -0.5095
   50phy    H01 1342   1.192   2.128   0.383 -1.5620 -2.3317  1.7622
   50phy    C19 1343   1.138   2.008   0.134  0.2047 -0.2392  0.5395
   50phy    C13 1344   1.148   1.822   0.309 -0.5408  0.3594  0.1535
   50phy     H3 1345   1.152   1.808   0.421  1.4699 -1.5508 -0.0826
   50phy    O33 1346   1.040   1.737   0.280  0.0189  0.1578  0.3130
   50phy    H1B 1347   1.017   1.738   0.189  4.7436 -2.5142 -1.2795
   50phy    C12 1348   1.287   1.740   0.314 -0.0877 -0.3387 -0.8857
   50phy    O11 1349   1.349   1.677   0.200 -0.1030  0.0363  0.2884
   50phy    H1A 1350   1.292   1.608   0.171  0.1803 -0.8358  1.7192
   51phy    C35 1351   1.992   2.293   0.474 -0.0267  0.3628  0.5211
   51phy    C33 1352   1.881   2.197   0.425 -1.0219  0.0860 -0.0791
   51phy    C34 1353   1.950   2.079   0.370  0.3783 -0.1765  0.3899
   51phy    C32 1354   1.790   2.163   0.541  0.0334  0.8188 -0.3723
   51phy    C31 1355   1.640   2.215   0.537  0.0676  0.4105  0.0911
   51phy    C30 1356   1.554   2.182   0.661 -0.1026 -0.0967  0.2648
   51phy    C28 1357   1.412   2.241   0.651 -0.0279  0.1863 -0.6699
   51phy    C29 1358   1.308   2.123   0.672 -0.0161 -0.3382 -0.5167
   51phy    C27 1359   1.391   2.358   0.745  0.6956  0.6188 -0.4176
   51phy    C26 1360   1.284   2.451   0.695 -0.0551 -0.1830  0.4447
   51phy    C25 1361   1.268   2.569   0.790 -0.3091 -0.0990  0.6512
   51phy    C23 1362   1.234   2.705   0.723 -0.2489  0.4044  0.9506
   51phy    C24 1363   1.094   2.755   0.762 -0.0162  0.0959  0.0703
   51phy    C22 1364   1.321   2.822   0.768 -0.0456 -0.3911  0.1494
   51phy    C21 1365   1.460   2.838   0.701  0.1252  0.2827  0.4177
   51phy    C20 1366   1.550   2.942   0.766  0.4147  0.1845 -0.1958
   51phy    C18 1367   1.696   2.960   0.713  0.0863  0.0358 -0.0606
   51phy    O01 1368   1.756   2.842   0.669  0.4079  0.0739 -0.5962
   51phy    H01 1369   1.837   2.859   0.626  0.6592 -1.5069 -0.8316
   51phy    C19 1370   1.775   3.010   0.835  0.4766  0.3932  0.8734
   51phy    C13 1371   1.702   3.061   0.586  0.8440 -0.1319  0.2584
   51phy     H3 1372   1.651   3.001   0.506  0.4941 -0.9973  1.1118
   51phy    O33 1373   1.607   3.171   0.587  0.1002  0.0370 -0.3860
   51phy    H1B 1374   1.659   3.248   0.595  1.6337 -1.0398  0.4721
   51phy    C12 1375   1.817   3.078   0.477 -0.0431 -0.2369 -0.0960
   51phy    O11 1376   1.913   2.976   0.485  0.1828  0.7326  0.1660
   51phy    H1A 1377   1.997   3.017   0.485  0.6116 -0.0283  1.8686
   52phy    C35 1378   1.468   0.144   0.733  0.3275  0.9147 -0.7554
   52phy    C33 1379   1.484   0.214   0.858  0.0871 -0.7868 -0.6474
   52phy    C34 1380   1.424   0.126   0.967  0.1684  0.1870 -0.0442
   52phy    C32 1381   1.629   0.249   0.891 -0.6113  0.7005 -0.0095
   52phy    C31 1382   1.653   0.395   0.900 -0.1176 -0.2091 -0.5324
   52phy    C30 1383   1.801   0.428   0.930 -0.0375  0.3141 -0.9393
   52phy    C28 1384   1.846   0.574   0.925 -1.1995  0.3117  0.3107
   52phy    C29 1385   1.948   0.597   1.042  0.4270  0.2348  0.3555
   52phy    C27 1386   1.907   0.599   0.783 -0.6614  0.7830 -0.3846
   52phy    C26 1387   1.866   0.732   0.719  0.0562  0.1122 -0.0200
   52phy    C25 1388   1.925   0.745   0.582  0.0698 -0.1016  0.4989
   52phy    C23 1389   1.886   0.852   0.482 -0.2816 -0.0654  0.6980
   52phy    C24 1390   2.001   0.956   0.476  0.3128 -0.1858 -0.2136
   52phy    C22 1391   1.862   0.787   0.337 -0.0373  0.0440  0.3777
   52phy    C21 1392   1.778   0.876   0.246  0.3311 -0.2247 -0.3058
   52phy    C20 1393   1.787   0.828   0.097 -0.4880 -0.0348 -0.5159
   52phy    C18 1394   1.729   0.908  -0.019 -0.8863  0.1304  0.2898
   52phy    O01 1395   1.588   0.927   0.006  0.0855  0.0009 -0.0832
   52phy    H01 1396   1.574   0.925   0.099  0.9876 -1.0089  0.0460
   52phy    C19 1397   1.743   0.802  -0.135 -0.1998 -0.2670 -0.2508
   52phy    C13 1398   1.809   1.048  -0.038 -0.2576  0.6509 -0.0001
   52phy     H3 1399   1.765   1.108   0.046  1.0910  0.9284  0.5334
   52phy    O33 1400   1.945   1.061   0.003 -0.4063 -0.6730  0.0917
   52phy    H1B 1401   2.001   1.073  -0.070 -0.9751  1.8158 -0.0208
   52phy    C12 1402   1.765   1.165  -0.125  0.2278 -1.0141 -0.2443
   52phy    O11 1403   1.637   1.179  -0.179  0.3691 -0.2784 -0.2658
   52phy    H1A 1404   1.634   1.125  -0.255  2.8137 -0.0654 -0.5883
   53phy    C35 1405   1.289   2.699   1.169  0.0726  0.6793 -0.7135
   53phy    C33 1406   1.319   2.726   1.314  0.7139 -0.3195 -0.1728
   53phy    C34 1407   1.329   2.595   1.395 -0.0500  0.1604  0.2501
   53phy    C32 1408   1.453   2.803   1.326  0.6758 -0.0747 -0.7941
   53phy    C31 1409   1.461   2.952   1.332 -0.4172 -0.3128  0.6220
   53phy    C30 1410   1.601   3.013   1.353 -0.0151  0.1371 -0.3151
   53phy    C28 1411   1.627   3.164   1.346  0.0122  0.0699 -0.1457
   53phy    C29 1412   1.750   3.200   1.421  0.0725 -0.7936 -0.6881
   53phy    C27 1413   1.637   3.220   1.200  0.3528 -0.0383  0.0572
   53phy    C26 1414   1.530   3.325   1.162  0.1373 -0.3983  0.2025
   53phy    C25 1415   1.544   3.367   1.009  0.0903 -0.4947 -0.2445
   53phy    C23 1416   1.432   3.460   0.954 -0.1797  0.8923 -0.7129
   53phy    C24 1417   1.444   3.606   0.994 -0.2559 -0.1891 -0.5036
   53phy    C22 1418   1.419   3.449   0.799  0.3517  0.2131  0.3621
   53phy    C21 1419   1.341   3.337   0.733  0.7679 -0.5907  0.1472
   53phy    C20 1420   1.331   3.358   0.580 -0.0503 -0.3174  0.0785
   53phy    C18 1421   1.283   3.238   0.490 -0.0557  0.7510  0.1363
   53phy    O01 1422   1.379   3.128   0.493  0.4390  0.1060 -0.4463
   53phy    H01 1423   1.462   3.160   0.524  0.5830  1.3092 -1.9232
   53phy    C19 1424   1.307   3.298   0.352 -0.5301 -0.2523  0.2109
   53phy    C13 1425   1.133   3.191   0.515 -0.2775  0.0573 -0.6624
   53phy     H3 1426   1.128   3.181   0.627  0.1591 -0.5775 -0.7016
   53phy    O33 1427   1.026   3.294   0.498  0.2178 -0.6397  0.1685
   53phy    H1B 1428   1.016   3.314   0.407 -0.5833  0.0995  0.4081
   53phy    C12 1429   1.079   3.048   0.487 -0.1613  0.7616  0.6797
   53phy    O11 1430   1.031   3.028   0.355 -0.2324  0.6222  0.5650
   53phy    H1A 1431   0.982   3.100   0.319  0.5264 -0.2294 -2.5065
   54phy    C35 1432   3.280   3.830   1.336  0.3729 -0.6941 -0.5203
   54phy    C33 1433   3.224   3.858   1.480  0.3701  0.2017  0.6258
   54phy    C34 1434   3.302   3.973   1.539 -0.4087 -0.4325  0.3728
   54phy    C32 1435   3.073   3.898   1.474  0.0140 -0.3821 -0.8048
   54phy    C31 1436   2.968   3.797   1.498  0.0563  0.2767  0.1663
   54phy    C30 1437   2.829   3.844   1.470 -0.7970 -0.7598  0.8111
   54phy    C28 1438   2.728   3.730   1.496  0.0949 -0.0769 -0.4132
   54phy    C29 1439   2.676   3.731   1.644 -0.0101  0.0395  0.9594
   54phy    C27 1440   2.606   3.747   1.398  0.2833 -0.0776 -0.3227
   54phy    C26 1441   2.591   3.668   1.267  0.6708  0.1619 -0.6072
   54phy    C25 1442   2.480   3.723   1.182 -0.4256 -0.3406  0.2274
   54phy    C23 1443   2.445   3.649   1.049  0.1525  0.1733 -0.0435
   54phy    C24 1444   2.306   3.687   1.005  0.0106  0.0789  0.1455
   54phy    C22 1445   2.556   3.653   0.939  0.1486 -0.1889  0.0411
   54phy    C21 1446   2.541   3.560   0.820 -1.2611  0.0607  0.3178
   54phy    C20 1447   2.676   3.572   0.748 -0.6935 -0.0966 -0.2963
   54phy    C18 1448   2.727   3.460   0.648 -0.2993  0.2184 -0.0673
   54phy    O01 1449   2.732   3.334   0.714  0.2530 -0.2987  0.1300
   54phy    H01 1450   2.817   3.303   0.738  0.1178 -1.6777 -1.0423
   54phy    C19 1451   2.874   3.502   0.623 -0.5295 -0.1863 -0.0113
   54phy    C13 1452   2.640   3.445   0.517 -0.1202 -0.6479 -0.0207
   54phy     H3 1453   2.536   3.426   0.554  0.2704 -0.0026  1.4889
   54phy    O33 1454   2.607   3.562   0.437  0.2250 -0.0710 -0.0623
   54phy    H1B 1455   2.517   3.563   0.409  0.3438 -2.2181 -0.7275
   54phy    C12 1456   2.630   3.318   0.425 -0.0984  0.4580  0.3320
   54phy    O11 1457   2.653   3.195   0.485 -0.4153  0.0509  0.0211
   54phy    H1A 1458   2.659   3.201   0.578  3.8499 -0.1532 -0.0141
   55phy    C35 1459   0.437   4.483   1.282  0.2315  0.4037  0.3644
   55phy    C33 1460   0.496   4.576   1.386  0.2069 -0.3754 -0.0904
   55phy    C34 1461   0.590   4.490   1.470  0.1013 -0.6823 -0.4061
   55phy    C32 1462   0.572   4.698   1.335  0.2184  0.0551  0.2865
   55phy    C31 1463   0.512   4.816   1.265  0.5989  0.1282 -0.3338
   55phy    C30 1464   0.617   4.916   1.214  0.1715  0.1378 -0.2937
   55phy    C28 1465   0.543   5.032   1.148  0.7114 -0.0319 -0.3985
   55phy    C29 1466   0.549   5.161   1.230 -0.1909 -0.2181 -0.1086
   55phy    C27 1467   0.583   5.041   0.999  0.0605  0.2937 -0.6480
   55phy    C26 1468   0.489   5.117   0.912  0.0573  0.2932 -0.3825
   55phy    C25 1469   0.547   5.157   0.777 -0.4003  0.0500 -0.7111
   55phy    C23 1470   0.464   5.241   0.683 -0.1657 -0.6094  0.0337
   55phy    C24 1471   0.504   5.388   0.680 -0.3523  0.4477 -0.3117
   55phy    C22 1472   0.477   5.207   0.537  0.5881 -0.1741  0.2727
   55phy    C21 1473   0.350   5.134   0.479 -0.6413 -0.0717 -0.2546
   55phy    C20 1474   0.351   5.123   0.326 -0.4242  0.1814 -0.1426
   55phy    C18 1475   0.265   5.015   0.243  0.0528 -0.0389  0.3465
   55phy    O01 1476   0.325   4.879   0.250  0.0783 -1.1046 -0.4255
   55phy    H01 1477   0.419   4.885   0.252  0.0536  0.7153 -1.7917
   55phy    C19 1478   0.291   5.056   0.094 -0.3162  0.4045 -0.8232
   55phy    C13 1479   0.107   5.008   0.279 -0.1015 -0.0292  0.4429
   55phy     H3 1480   0.110   4.985   0.388  0.2593 -0.7228  0.2872
   55phy    O33 1481   0.025   5.128   0.288  0.3220  0.5405  0.0821
   55phy    H1B 1482   0.075   5.200   0.323  0.4809  0.5779 -0.2207
   55phy    C12 1483   0.014   4.890   0.240  0.4784  0.3745  0.0584
   55phy    O11 1484  -0.051   4.904   0.116 -0.1141 -0.0959  0.3123
   55phy    H1A 1485  -0.108   4.833   0.094 -1.7134  0.7621  1.4491
   56phy    C35 1486   1.883   3.459   1.758  0.1561 -0.4057  0.2581
   56phy    C33 1487   1.862   3.359   1.867 -0.3219  0.1489  0.6564
   56phy    C34 1488   1.754   3.263   1.828 -0.1399  0.0253 -0.1912
   56phy    C32 1489   1.994   3.290   1.904 -0.2620 -0.2712  0.2273
   56phy    C31 1490   2.001   3.251   2.051 -0.3119 -0.1122  0.3202
   56phy    C30 1491   2.114   3.148   2.076 -0.4612 -0.2602  0.0044
   56phy    C28 1492   2.122   3.098   2.217 -0.0406  0.0309 -0.3794
   56phy    C29 1493   2.053   2.963   2.220 -0.1268  0.4554 -0.3375
   56phy    C27 1494   2.270   3.089   2.267  0.3653  0.8637  0.2036
   56phy    C26 1495   2.302   3.206   2.352  0.1847 -0.0373  0.3158
   56phy    C25 1496   2.442   3.222   2.405  0.5038 -0.9288 -0.3830
   56phy    C23 1497   2.462   3.301   2.536  0.3069  0.9916 -0.2340
   56phy    C24 1498   2.588   3.250   2.604 -0.2531 -0.2207  0.5117
   56phy    C22 1499   2.454   3.452   2.525 -0.0535  0.3799  0.0860
   56phy    C21 1500   2.397   3.542   2.637 -0.0761 -0.2253  0.5063
   56phy    C20 1501   2.369   3.688   2.582 -0.4527  0.3494  0.2145
   56phy    C18 1502   2.330   3.816   2.668  0.2628  0.5873  1.1701
   56phy    O01 1503   2.433   3.859   2.757  0.2242  0.2743 -0.0119
   56phy    H01 1504   2.485   3.931   2.727  0.5969 -0.3287 -0.8638
   56phy    C19 1505   2.325   3.916   2.549  0.4547 -0.1392  0.0473
   56phy    C13 1506   2.193   3.828   2.759 -0.1141 -0.1656  0.6533
   56phy     H3 1507   2.105   3.800   2.697 -1.5598  2.1989  1.4933
   56phy    O33 1508   2.154   3.964   2.791 -0.3138  0.2330 -0.1835
   56phy    H1B 1509   2.216   3.996   2.853 -0.2273  0.5300 -0.4214
   56phy    C12 1510   2.176   3.735   2.886  0.2151  0.1093  0.2073
   56phy    O11 1511   2.042   3.743   2.946 -0.2979  0.3076  0.3342
   56phy    H1A 1512   1.984   3.704   2.884  0.3939 -0.2306  0.0124
   57phy    C35 1513   0.488   3.497   1.736 -0.3519 -0.3732 -0.4886
   57phy    C33 1514   0.631   3.506   1.688 -0.1939 -0.0074 -0.4518
   57phy    C34 1515   0.711   3.614   1.756  0.3307  0.5242  0.4482
   57phy    C32 1516   0.694   3.370   1.716 -0.0484  0.1718 -0.0553
   57phy    C31 1517   0.766   3.309   1.592 -0.1337 -0.1728 -0.1456
   57phy    C30 1518   0.807   3.161   1.606  0.3590 -0.2059  0.2136
   57phy    C28 1519   0.887   3.090   1.494 -0.6235 -0.1515 -0.0487
   57phy    C29 1520   0.959   2.975   1.556  0.8111  0.1999  0.1151
   57phy    C27 1521   0.815   3.056   1.364  0.3300  0.2393 -0.0186
   57phy    C26 1522   0.893   3.115   1.248 -0.1921 -0.1624 -0.2974
   57phy    C25 1523   0.839   3.078   1.112 -0.7197 -0.4206  0.2420
   57phy    C23 1524   0.906   3.149   1.000 -0.3512  0.2625  0.6558
   57phy    C24 1525   0.908   3.042   0.888 -0.4866 -0.5456  0.2176
   57phy    C22 1526   0.833   3.271   0.949 -0.1860 -0.1760  0.0448
   57phy    C21 1527   0.916   3.401   0.922 -0.3315 -0.3744  0.3765
   57phy    C20 1528   0.835   3.513   0.863  0.1301  0.0323  0.8061
   57phy    C18 1529   0.910   3.640   0.800  0.1523  0.3052  0.2829
   57phy    O01 1530   1.016   3.693   0.882 -0.3440 -0.0051  0.6219
   57phy    H01 1531   0.982   3.749   0.949 -0.5971  1.3031 -0.5480
   57phy    C19 1532   0.799   3.747   0.809  0.1690  0.1914  0.0568
   57phy    C13 1533   0.957   3.603   0.650 -0.7564 -0.4114  0.1369
   57phy     H3 1534   1.041   3.530   0.666 -1.2028 -0.5989  1.7352
   57phy    O33 1535   0.879   3.513   0.573 -0.1835  0.0681  0.3679
   57phy    H1B 1536   0.926   3.432   0.565 -1.5517 -0.7064 -0.1737
   57phy    C12 1537   1.057   3.689   0.563  0.2778 -0.0152  0.0862
   57phy    O11 1538   1.172   3.748   0.627 -0.2244  0.7009  0.1644
   57phy    H1A 1539   1.147   3.767   0.715  0.4165 -1.0508  0.7885
   58phy    C35 1540   1.473   2.609   2.333  0.2168 -0.4212  0.4131
   58phy    C33 1541   1.441   2.746   2.277 -0.4582 -0.4962 -0.3536
   58phy    C34 1542   1.548   2.793   2.180  0.2009  0.0910  0.4075
   58phy    C32 1543   1.302   2.741   2.213 -0.2684  0.1745 -0.5038
   58phy    C31 1544   1.212   2.856   2.255  0.0118  0.8931 -0.1062
   58phy    C30 1545   1.086   2.881   2.173 -0.2576 -0.3709  0.1021
   58phy    C28 1546   0.976   2.977   2.212  0.0488  0.3991 -0.6173
   58phy    C29 1547   0.941   3.052   2.088  0.4919 -0.0419  0.1554
   58phy    C27 1548   0.855   2.887   2.250  0.0031  0.4038 -0.7917
   58phy    C26 1549   0.781   2.950   2.375  0.2432  0.1836  0.1933
   58phy    C25 1550   0.686   2.845   2.423 -0.0833  0.5797  0.0765
   58phy    C23 1551   0.604   2.876   2.548  0.2418  0.0804 -0.1964
   58phy    C24 1552   0.482   2.788   2.538  0.4085  0.2150  0.6344
   58phy    C22 1553   0.686   2.863   2.681  0.0533 -0.5023 -0.1146
   58phy    C21 1554   0.661   2.985   2.774 -0.3690 -0.0051  0.7064
   58phy    C20 1555   0.744   2.981   2.905  0.2574  0.7373 -0.0423
   58phy    C18 1556   0.698   3.053   3.041  0.4776  0.2116 -0.4652
   58phy    O01 1557   0.564   3.018   3.074  0.0292  0.3571  0.4269
   58phy    H01 1558   0.539   3.059   3.155  0.6482 -0.1098  0.8663
   58phy    C19 1559   0.789   2.988   3.148 -0.5563  0.1562 -0.1500
   58phy    C13 1560   0.717   3.218   3.038 -0.6884  0.5108 -0.2270
   58phy     H3 1561   0.825   3.237   3.012 -0.5982  1.0112  0.4898
   58phy    O33 1562   0.717   3.269   3.169 -0.0884  1.0344  0.1222
   58phy    H1B 1563   0.635   3.246   3.208 -0.0670  0.8375  0.0497
   58phy    C12 1564   0.625   3.311   2.958 -0.7760 -0.8810  0.0488
   58phy    O11 1565   0.670   3.343   2.827 -0.1238 -0.5530 -0.5427
   58phy    H1A 1566   0.762   3.358   2.837 -0.4933  1.3325  0.2617
   59phy    C35 1567   0.673   3.261   0.524 -0.1111  0.1281  0.2289
   59phy    C33 1568   0.591   3.198   0.628 -0.3058  0.3466  0.2096
   59phy    C34 1569   0.505   3.301   0.688 -0.1963 -0.1472 -0.3889
   59phy    C32 1570   0.516   3.073   0.579 -0.3166 -0.0613  0.2967
   59phy    C31 1571   0.598   2.941   0.600 -0.3061  0.2258 -0.1034
   59phy    C30 1572   0.545   2.806   0.562  0.3247  0.0079  0.0009
   59phy    C28 1573   0.653   2.704   0.622 -0.1747  0.8802 -0.1997
   59phy    C29 1574   0.592   2.623   0.740  1.3019 -0.3878 -0.2294
   59phy    C27 1575   0.685   2.608   0.504  0.0225  0.4952 -0.5841
   59phy    C26 1576   0.833   2.614   0.463  0.0018  0.0383  0.2576
   59phy    C25 1577   0.875   2.515   0.351  0.4845 -0.1307 -0.2636
   59phy    C23 1578   1.016   2.550   0.294  0.1991  0.9335  0.5475
   59phy    C24 1579   1.114   2.446   0.328 -0.2847  0.8190 -0.1119
   59phy    C22 1580   0.998   2.556   0.138 -0.1884  0.2154  0.3251
   59phy    C21 1581   1.027   2.696   0.087 -0.2840 -0.3427 -0.5577
   59phy    C20 1582   1.044   2.692  -0.071  0.5836  0.5408 -0.6659
   59phy    C18 1583   1.132   2.800  -0.146  0.8320 -0.4186 -0.7148
   59phy    O01 1584   1.087   2.929  -0.099 -0.3930 -0.0737  0.6314
   59phy    H01 1585   1.129   2.950  -0.018  1.7550  0.7024 -0.5886
   59phy    C19 1586   1.091   2.775  -0.290  0.0986 -0.5006  0.2061
   59phy    C13 1587   1.294   2.792  -0.121 -0.9297  0.2235 -0.2128
   59phy     H3 1588   1.303   2.844  -0.022 -0.7209  1.3381 -0.7971
   59phy    O33 1589   1.349   2.666  -0.084  0.1237 -0.0999 -0.0379
   59phy    H1B 1590   1.331   2.606  -0.154 -0.7737  0.7994 -0.6164
   59phy    C12 1591   1.399   2.891  -0.183 -0.7393  0.1910  0.1025
   59phy    O11 1592   1.356   3.019  -0.214 -0.3115  0.3242 -0.3813
   59phy    H1A 1593   1.429   3.053  -0.261 -0.3409 -0.0779 -0.7242
   60phy    C35 1594   5.100   4.482   0.495  0.1053 -0.2497  0.7671
   60phy    C33 1595   5.005   4.544   0.597 -0.0944 -0.3736  0.7165
   60phy    C34 1596   4.944   4.436   0.685 -0.1069  0.3516  0.7517
   60phy    C32 1597   5.065   4.666   0.675  0.2212 -0.2896  0.0316
   60phy    C31 1598   5.012   4.801   0.627  0.1948  0.2676 -0.0952
   60phy    C30 1599   5.085   4.915   0.701  0.1242 -0.7301  0.2852
   60phy    C28 1600   5.005   5.048   0.723  0.0175 -0.1621  0.1215
   60phy    C29 1601   4.933   5.046   0.857 -0.4554  0.5802  0.7813
   60phy    C27 1602   5.110   5.158   0.741 -0.1969  0.2714 -0.0484
   60phy    C26 1603   5.103   5.275   0.636 -0.7217 -0.2044 -0.4001
   60phy    C25 1604   5.228   5.364   0.640 -0.0445  0.1640  0.1422
   60phy    C23 1605   5.227   5.486   0.537  0.6236 -0.0233  0.2681
   60phy    C24 1606   5.295   5.600   0.606 -0.5483 -0.0109 -0.7753
   60phy    C22 1607   5.281   5.447   0.395  0.2130 -0.0127 -0.2613
   60phy    C21 1608   5.230   5.516   0.275 -0.1663 -0.3730  0.2429
   60phy    C20 1609   5.306   5.481   0.146 -0.3628 -0.8426  0.2919
   60phy    C18 1610   5.254   5.541   0.009 -0.1188 -0.1488  0.5216
   60phy    O01 1611   5.109   5.520   0.005  0.3189  0.7181  0.8361
   60phy    H01 1612   5.065   5.444   0.039 -1.6855  0.0907 -2.6454
   60phy    C19 1613   5.313   5.455  -0.100  0.3568 -0.5976 -0.3114
   60phy    C13 1614   5.289   5.693  -0.018  0.0051 -0.8636 -0.4149
   60phy     H3 1615   5.243   5.751   0.066 -0.5629  0.8227 -1.8183
   60phy    O33 1616   5.424   5.739  -0.010 -0.1152 -0.4473 -0.4223
   60phy    H1B 1617   5.473   5.697  -0.078  0.8988  0.4823 -0.3015
   60phy    C12 1618   5.207   5.792  -0.114  0.2480 -0.2941  0.4647
   60phy    O11 1619   5.072   5.757  -0.123  1.0583  0.2038 -0.3851
   60phy    H1A 1620   5.078   5.663  -0.124  2.5053  0.1848  2.1313
   61phy    C35 1621   1.244   3.937   1.577  0.2806  0.1248  0.0938
   61phy    C33 1622   1.367   4.006   1.532 -0.3862 -0.7863  0.0196
   61phy    C34 1623   1.384   3.990   1.380  0.2551  0.6847  0.1066
   61phy    C32 1624   1.370   4.152   1.584 -0.5546  0.2237  0.6744
   61phy    C31 1625   1.510   4.201   1.627  0.3446  0.1099  0.4800
   61phy    C30 1626   1.494   4.334   1.699 -0.0933  0.1654  0.1516
   61phy    C28 1627   1.628   4.410   1.730 -0.1236  0.1144  0.5805
   61phy    C29 1628   1.627   4.550   1.669 -0.1933  0.6204 -0.2011
   61phy    C27 1629   1.668   4.420   1.877  0.1131  0.3088 -0.2290
   61phy    C26 1630   1.704   4.290   1.958 -0.0673  0.2227  0.5824
   61phy    C25 1631   1.735   4.325   2.104 -0.1399  0.3684 -0.0035
   61phy    C23 1632   1.773   4.225   2.217 -0.4977 -0.7764  0.4852
   61phy    C24 1633   1.921   4.187   2.216  0.2165  0.3829  0.2655
   61phy    C22 1634   1.735   4.299   2.343 -0.2094 -0.5425 -0.1665
   61phy    C21 1635   1.678   4.198   2.448 -0.0719 -0.1165  0.4523
   61phy    C20 1636   1.670   4.245   2.595 -0.5238  0.3747  0.5480
   61phy    C18 1637   1.635   4.136   2.706  0.3394  0.4816  0.9216
   61phy    O01 1638   1.739   4.035   2.704 -0.4065  0.1825  0.4611
   61phy    H01 1639   1.817   4.083   2.682 -0.3483 -0.7858 -1.7392
   61phy    C19 1640   1.662   4.209   2.838  0.0095 -0.0195  0.0715
   61phy    C13 1641   1.486   4.079   2.707 -0.0394  0.6108 -0.1898
   61phy     H3 1642   1.417   4.167   2.715 -0.1366  0.4692  0.5966
   61phy    O33 1643   1.447   4.011   2.831 -0.0535 -0.4620 -0.2920
   61phy    H1B 1644   1.371   4.041   2.878  0.0030 -0.6624 -0.0743
   61phy    C12 1645   1.429   3.976   2.591 -0.2117  0.0541 -0.1818
   61phy    O11 1646   1.301   3.921   2.582  0.1523  0.1239  0.3826
   61phy    H1A 1647   1.307   3.845   2.636  1.3496 -0.1918 -0.1571
   62phy    C35 1648   1.464   4.456   0.482  0.5545 -0.3950  0.0383
   62phy    C33 1649   1.605   4.425   0.523  0.2892 -0.0525  0.1844
   62phy    C34 1650   1.628   4.320   0.630  0.2607  0.2212  0.0549
   62phy    C32 1651   1.683   4.378   0.396  0.1464  0.4526 -0.3315
   62phy    C31 1652   1.771   4.476   0.326 -0.4965 -0.3337  0.1487
   62phy    C30 1653   1.864   4.400   0.232  0.7211 -0.1731 -0.1659
   62phy    C28 1654   1.945   4.506   0.158 -0.2337  0.0308  0.1527
   62phy    C29 1655   2.096   4.475   0.170 -0.2636  0.0791  0.2696
   62phy    C27 1656   1.914   4.534   0.013  0.4455  0.1449  0.3460
   62phy    C26 1657   1.804   4.639  -0.023  0.0208  0.0502  0.1182
   62phy    C25 1658   1.757   4.614  -0.173 -0.1804 -0.5814  0.5849
   62phy    C23 1659   1.621   4.680  -0.214  0.1574 -0.0576  0.3283
   62phy    C24 1660   1.628   4.833  -0.228  0.4125  0.1111 -0.4846
   62phy    C22 1661   1.584   4.620  -0.349 -0.2430  0.6595 -0.1295
   62phy    C21 1662   1.438   4.587  -0.346  0.2549  0.1344  0.0403
   62phy    C20 1663   1.368   4.520  -0.463 -0.3739  0.2550  0.1451
   62phy    C18 1664   1.221   4.470  -0.444  0.1929 -0.2322  0.1348
   62phy    O01 1665   1.210   4.411  -0.313  0.0243  0.5810  0.1116
   62phy    H01 1666   1.229   4.477  -0.250 -0.3847  0.3621  0.4669
   62phy    C19 1667   1.212   4.358  -0.549  0.4859 -0.3203 -0.2890
   62phy    C13 1668   1.108   4.584  -0.479  0.4383  0.3188  0.6966
   62phy     H3 1669   1.129   4.671  -0.411 -1.4949  1.3547  0.0622
   62phy    O33 1670   1.119   4.654  -0.604 -0.4816  0.1143 -0.8548
   62phy    H1B 1671   1.076   4.622  -0.681 -1.8755  0.2717 -0.1608
   62phy    C12 1672   0.955   4.588  -0.421 -0.0411  0.2234  0.1764
   62phy    O11 1673   0.864   4.488  -0.460 -0.5615 -0.0409  0.6641
   62phy    H1A 1674   0.897   4.403  -0.436 -0.2337  0.0755  0.6222
   63phy    C35 1675   2.978   3.109   2.345 -0.2168 -0.5466  0.1024
   63phy    C33 1676   2.966   3.232   2.247  0.9633 -0.7502 -0.1644
   63phy    C34 1677   3.105   3.251   2.185  0.4626  0.0815 -0.1076
   63phy    C32 1678   2.847   3.218   2.149  0.7266 -0.2158  0.4898
   63phy    C31 1679   2.747   3.335   2.164  0.3066  0.2978  0.0677
   63phy    C30 1680   2.632   3.334   2.062  0.2972 -0.5449 -0.1789
   63phy    C28 1681   2.562   3.471   2.054 -0.0927 -0.4920  0.0710
   63phy    C29 1682   2.579   3.510   1.906  0.2605  0.3448  0.2163
   63phy    C27 1683   2.406   3.463   2.066 -0.0696 -0.0424  0.5501
   63phy    C26 1684   2.346   3.589   2.133  0.5876 -0.6149  0.3879
   63phy    C25 1685   2.195   3.593   2.150 -0.0061  0.2623  0.0768
   63phy    C23 1686   2.124   3.702   2.229 -0.1786 -0.6488  0.0620
   63phy    C24 1687   2.101   3.825   2.136 -0.2750 -0.2712  0.4213
   63phy    C22 1688   1.983   3.661   2.278 -0.3855  0.8128 -0.4157
   63phy    C21 1689   1.975   3.601   2.420 -0.2478 -0.2874  0.1391
   63phy    C20 1690   1.832   3.583   2.482  0.5420 -0.1231  0.6390
   63phy    C18 1691   1.825   3.527   2.633  0.1286  0.0455 -0.0835
   63phy    O01 1692   1.878   3.619   2.735  0.1779  0.0690  0.0749
   63phy    H01 1693   1.809   3.676   2.763  0.5462  1.3815 -1.5467
   63phy    C19 1694   1.673   3.541   2.663 -0.2785 -0.4222  0.1212
   63phy    C13 1695   1.866   3.372   2.663 -0.4560 -0.7067 -0.0374
   63phy     H3 1696   1.848   3.309   2.573 -0.5315  2.1654 -2.1679
   63phy    O33 1697   1.790   3.299   2.754  0.4618 -1.0617 -0.0783
   63phy    H1B 1698   1.800   3.343   2.837  1.0452 -1.9912  0.3623
   63phy    C12 1699   2.016   3.353   2.681  0.0883  0.2756 -0.0095
   63phy    O11 1700   2.065   3.365   2.813 -0.3898 -0.0391  0.0713
   63phy    H1A 1701   2.017   3.434   2.854  0.2796 -0.5871  1.8402
   64phy    C35 1702   1.649   5.008   1.831  0.0404 -0.1721 -1.1358
   64phy    C33 1703   1.612   5.089   1.710 -0.0684 -0.6900 -0.5970
   64phy    C34 1704   1.602   5.231   1.770 -0.6039  0.2161 -0.3005
   64phy    C32 1705   1.710   5.092   1.587  0.1286  0.0092 -0.4077
   64phy    C31 1706   1.649   5.022   1.464  0.1630 -0.7967 -0.7611
   64phy    C30 1707   1.748   5.019   1.347 -0.4346  0.2386 -0.5436
   64phy    C28 1708   1.700   4.954   1.221  0.1766  0.7234 -0.4805
   64phy    C29 1709   1.636   5.051   1.132 -0.2787 -0.5525 -0.6425
   64phy    C27 1710   1.819   4.881   1.152 -0.5227 -0.2726  0.5103
   64phy    C26 1711   1.792   4.777   1.048  0.5806 -0.0257 -0.4828
   64phy    C25 1712   1.916   4.713   0.994  0.1880 -0.2037 -0.0246
   64phy    C23 1713   1.904   4.623   0.873  0.1481  0.6733 -0.1866
   64phy    C24 1714   1.906   4.698   0.744 -0.6396 -0.1046  1.1235
   64phy    C22 1715   2.009   4.514   0.886 -0.0888 -0.2958  0.4653
   64phy    C21 1716   1.989   4.388   0.798  0.0084 -0.0760 -0.1003
   64phy    C20 1717   2.112   4.291   0.812 -0.4161 -0.6709 -0.2453
   64phy    C18 1718   2.145   4.181   0.703 -0.6731 -0.0560  0.3719
   64phy    O01 1719   2.025   4.099   0.693  0.4405  0.1339  0.4432
   64phy    H01 1720   1.990   4.099   0.780 -1.4101 -1.3263 -0.2396
   64phy    C19 1721   2.242   4.083   0.776 -0.2176  0.2947 -0.7023
   64phy    C13 1722   2.197   4.228   0.558 -0.7226  0.2613 -0.1777
   64phy     H3 1723   2.140   4.323   0.542 -2.6913 -0.7639  0.4715
   64phy    O33 1724   2.330   4.276   0.547 -0.4086  0.4427 -0.0683
   64phy    H1B 1725   2.389   4.223   0.596  1.1018  1.6282 -0.5288
   64phy    C12 1726   2.133   4.179   0.423  0.0249 -0.2557  0.3497
   64phy    O11 1727   2.003   4.140   0.425 -0.1976  0.5527 -0.0321
   64phy    H1A 1728   1.984   4.109   0.511  0.8345 -1.1220 -0.3645
   65phy    C35 1729   2.566   1.213   1.009 -0.2468  0.2455  0.4085
   65phy    C33 1730   2.697   1.204   1.083  0.5635 -0.3181  0.2937
   65phy    C34 1731   2.706   1.346   1.144 -0.5717  0.1403 -0.5463
   65phy    C32 1732   2.714   1.087   1.181 -0.2606 -0.4152  0.1304
   65phy    C31 1733   2.822   0.992   1.130  0.0404 -0.0781  0.2931
   65phy    C30 1734   2.848   0.880   1.226  0.0424  0.3136 -0.3336
   65phy    C28 1735   2.945   0.774   1.173 -0.3115 -0.7935  0.4699
   65phy    C29 1736   3.006   0.710   1.296  0.6173 -0.2747  0.0439
   65phy    C27 1737   2.874   0.670   1.080 -0.1024 -0.3448 -0.4175
   65phy    C26 1738   2.958   0.575   0.994  0.4356  0.4347 -0.3313
   65phy    C25 1739   2.864   0.501   0.900  0.1302 -0.7678 -0.3639
   65phy    C23 1740   2.927   0.377   0.834 -0.3643 -0.6839 -0.0550
   65phy    C24 1741   2.866   0.248   0.902  0.3001 -0.7083  0.4914
   65phy    C22 1742   2.873   0.378   0.691  0.0400 -0.2085 -0.2201
   65phy    C21 1743   2.971   0.412   0.574 -0.1574 -0.6062  0.3629
   65phy    C20 1744   2.893   0.380   0.446 -0.2632  0.4613  0.4037
   65phy    C18 1745   2.921   0.462   0.312  0.0889 -0.3290  0.2912
   65phy    O01 1746   2.910   0.609   0.325  0.2280  0.1745  0.1815
   65phy    H01 1747   2.981   0.641   0.377 -0.3913 -0.3813  1.4102
   65phy    C19 1748   2.805   0.428   0.216  0.7815  0.0679 -0.1250
   65phy    C13 1749   3.069   0.430   0.251  0.2797  0.6625  0.1879
   65phy     H3 1750   3.135   0.464   0.334  2.6564  0.4940 -1.5440
   65phy    O33 1751   3.114   0.296   0.252  0.4326 -0.2670  0.2514
   65phy    H1B 1752   3.074   0.253   0.178 -0.0923  1.7436 -0.7082
   65phy    C12 1753   3.144   0.520   0.146 -0.4285 -0.5367 -0.3502
   65phy    O11 1754   3.093   0.651   0.137  0.1250  0.2149  0.2975
   65phy    H1A 1755   3.000   0.647   0.129  0.0241  2.5043 -0.5828
   66phy    C35 1756   1.429   0.466   2.489  0.2063 -0.1356  0.1049
   66phy    C33 1757   1.412   0.406   2.347 -0.2114 -0.2800 -0.0428
   66phy    C34 1758   1.304   0.295   2.339 -0.0665 -0.1042  0.2130
   66phy    C32 1759   1.395   0.528   2.257 -0.2936 -0.2289  0.3586
   66phy    C31 1760   1.494   0.534   2.139 -0.6912 -0.2314 -0.2855
   66phy    C30 1761   1.457   0.609   2.010  0.0204  0.0598 -0.0858
   66phy    C28 1762   1.567   0.646   1.911 -0.3609 -0.2648  0.7566
   66phy    C29 1763   1.514   0.630   1.769  0.3099 -0.4914  0.2097
   66phy    C27 1764   1.625   0.785   1.929 -0.0775  0.2491  0.3060
   66phy    C26 1765   1.716   0.822   2.045  0.0241 -0.3577  0.0673
   66phy    C25 1766   1.732   0.974   2.024 -0.0084  0.2973 -0.0353
   66phy    C23 1767   1.794   1.037   2.149 -0.0989  0.2598  0.1852
   66phy    C24 1768   1.916   1.108   2.102 -0.4281  0.1323  0.5691
   66phy    C22 1769   1.690   1.134   2.210 -0.3809 -0.2187  0.1146
   66phy    C21 1770   1.642   1.063   2.337  0.1303  0.0708  0.8553
   66phy    C20 1771   1.536   1.153   2.408 -0.0107  0.1668 -0.0078
   66phy    C18 1772   1.460   1.099   2.534  0.7778 -0.0527 -0.5865
   66phy    O01 1773   1.551   1.044   2.630  0.2107 -0.2190 -0.3736
   66phy    H01 1774   1.504   1.000   2.698  0.9071  0.3269  0.4908
   66phy    C19 1775   1.410   1.225   2.610  0.3029  0.5312  0.1856
   66phy    C13 1776   1.335   0.997   2.503 -0.2183  0.6501 -0.0580
   66phy     H3 1777   1.277   1.033   2.414  0.6638 -0.8725 -1.2873
   66phy    O33 1778   1.230   0.991   2.602  0.1750  0.1565 -0.1250
   66phy    H1B 1779   1.273   0.966   2.681  0.2186  0.2524 -0.1189
   66phy    C12 1780   1.384   0.849   2.467 -0.0713  0.4140  0.3184
   66phy    O11 1781   1.457   0.775   2.560  0.1167 -0.3566  0.0370
   66phy    H1A 1782   1.543   0.762   2.527  0.2093  1.5203 -0.5508
   67phy    C35 1783   3.595   0.879   1.026 -0.1215 -0.4432 -0.2560
   67phy    C33 1784   3.587   0.875   1.183  0.3151 -0.3993  0.0986
   67phy    C34 1785   3.568   1.021   1.213  0.4810 -0.3474 -0.7642
   67phy    C32 1786   3.465   0.794   1.227 -0.0863 -0.0628  0.8799
   67phy    C31 1787   3.510   0.656   1.263 -0.1572  0.7467  0.3143
   67phy    C30 1788   3.401   0.571   1.332 -0.0327 -0.2306  0.2985
   67phy    C28 1789   3.430   0.421   1.331  0.2039 -0.1391  0.4507
   67phy    C29 1790   3.457   0.375   1.473  0.0139  0.6165  0.5489
   67phy    C27 1791   3.313   0.340   1.258  0.0706  0.7116 -0.0438
   67phy    C26 1792   3.347   0.222   1.167  0.0030  0.0690 -0.2348
   67phy    C25 1793   3.230   0.150   1.096  0.4193  0.0501  0.3457
   67phy    C23 1794   3.259   0.052   0.976 -0.1736  0.3093 -0.2693
   67phy    C24 1795   3.132  -0.033   0.975 -0.5106 -0.0900  0.0998
   67phy    C22 1796   3.279   0.131   0.841 -0.3119 -0.4158 -0.0252
   67phy    C21 1797   3.346   0.068   0.720  0.1430  0.0757 -0.2186
   67phy    C20 1798   3.330   0.178   0.614 -0.1420 -0.3215 -0.1898
   67phy    C18 1799   3.409   0.166   0.473  0.6457  0.3363  0.0339
   67phy    O01 1800   3.540   0.115   0.489 -0.1379  0.1716  0.1049
   67phy    H01 1801   3.535   0.027   0.518  2.7803  0.5641  2.1848
   67phy    C19 1802   3.421   0.320   0.445 -0.4823  0.0407 -0.3035
   67phy    C13 1803   3.323   0.075   0.367  0.2619  0.3864 -0.2876
   67phy     H3 1804   3.334  -0.028   0.410 -0.7574  0.6137  0.5610
   67phy    O33 1805   3.183   0.076   0.368 -0.2786  0.0061 -0.3397
   67phy    H1B 1806   3.155   0.165   0.358  3.4632  1.2951 -0.9396
   67phy    C12 1807   3.375   0.026   0.228 -0.0640  0.4478 -1.0837
   67phy    O11 1808   3.515   0.042   0.216  0.3464 -0.2962  0.2370
   67phy    H1A 1809   3.545   0.131   0.210 -0.2975 -0.0907  0.0226
   68phy    C35 1810   1.663   4.452   1.272 -0.1934 -0.6626  0.2804
   68phy    C33 1811   1.639   4.307   1.237  0.3076 -0.1726  0.7561
   68phy    C34 1812   1.500   4.281   1.172  0.4099 -0.9777 -0.1402
   68phy    C32 1813   1.757   4.240   1.166 -0.0298  0.0509 -0.5105
   68phy    C31 1814   1.851   4.163   1.260  0.2192 -0.2170 -0.3806
   68phy    C30 1815   1.966   4.090   1.191 -0.6294  0.5491  0.2603
   68phy    C28 1816   2.101   4.064   1.259  0.3643 -0.2857  0.2688
   68phy    C29 1817   2.125   3.929   1.312  0.2905 -0.3064  1.2083
   68phy    C27 1818   2.211   4.096   1.155 -0.0102 -0.3878  0.1229
   68phy    C26 1819   2.280   4.231   1.185  0.0928  0.3050 -0.0617
   68phy    C25 1820   2.378   4.272   1.078  0.4152 -0.4682  0.0977
   68phy    C23 1821   2.413   4.422   1.053 -0.3042  0.6852 -0.2623
   68phy    C24 1822   2.481   4.485   1.175  0.1037  0.4391  0.0880
   68phy    C22 1823   2.505   4.439   0.934  0.6457 -0.0676  0.3413
   68phy    C21 1824   2.433   4.514   0.817  0.1100  0.2816 -0.1298
   68phy    C20 1825   2.523   4.531   0.692  0.6841 -0.0819  0.2787
   68phy    C18 1826   2.470   4.586   0.555 -0.6906 -0.3252  0.0553
   68phy    O01 1827   2.353   4.524   0.508 -0.1026 -0.1791  0.0328
   68phy    H01 1828   2.357   4.432   0.526  1.2669 -0.7793 -2.7630
   68phy    C19 1829   2.582   4.548   0.456  0.5942 -0.1977  0.1934
   68phy    C13 1830   2.444   4.750   0.574 -0.3556  0.4342 -0.3608
   68phy     H3 1831   2.376   4.755   0.663  0.0993 -0.8918  0.0762
   68phy    O33 1832   2.550   4.827   0.624 -0.1980 -0.6335 -0.0535
   68phy    H1B 1833   2.543   4.851   0.715  0.6272  1.8006 -0.5465
   68phy    C12 1834   2.352   4.837   0.477  0.0481  0.4549  0.7468
   68phy    O11 1835   2.271   4.758   0.391 -0.6193  0.3448  0.0623
   68phy    H1A 1836   2.282   4.670   0.422  0.2788  0.2512 -0.4851
   69phy    C35 1837   1.693   4.820   2.180 -0.2601  0.5897 -0.3340
   69phy    C33 1838   1.829   4.767   2.208  0.3163 -0.6029  0.1792
   69phy    C34 1839   1.841   4.745   2.354 -0.0306 -0.2323 -0.3689
   69phy    C32 1840   1.875   4.654   2.113  0.1141 -0.1683 -0.0798
   69phy    C31 1841   2.025   4.618   2.109  0.1271 -0.0608  0.1083
   69phy    C30 1842   2.053   4.527   1.992  0.3412 -0.0783 -0.6983
   69phy    C28 1843   2.183   4.452   1.985 -0.2633 -0.5226 -0.3579
   69phy    C29 1844   2.182   4.335   1.886  0.4802 -0.4834  0.4331
   69phy    C27 1845   2.302   4.540   1.951 -0.4760  0.0678 -0.2873
   69phy    C26 1846   2.439   4.503   2.008  0.0512  0.0274 -0.2176
   69phy    C25 1847   2.524   4.634   2.009 -0.3441 -0.0151 -0.0567
   69phy    C23 1848   2.668   4.601   2.052 -1.1689 -0.2408 -0.2033
   69phy    C24 1849   2.770   4.682   1.960  0.3398  0.4645 -0.1204
   69phy    C22 1850   2.689   4.630   2.198  0.3545 -0.6234  0.1008
   69phy    C21 1851   2.780   4.534   2.275  0.6133 -0.1497  0.2765
   69phy    C20 1852   2.737   4.507   2.419  0.6675  0.0540 -0.2397
   69phy    C18 1853   2.805   4.386   2.497 -0.4381 -0.0039 -0.1738
   69phy    O01 1854   2.950   4.420   2.511 -0.0115 -0.3861  0.1972
   69phy    H01 1855   2.955   4.505   2.550  2.9701 -0.3055 -0.1158
   69phy    C19 1856   2.746   4.404   2.638  0.5362 -0.6357 -0.1774
   69phy    C13 1857   2.769   4.238   2.429 -0.0296  0.3151  0.1996
   69phy     H3 1858   2.760   4.250   2.318 -0.6993  0.3301  0.2478
   69phy    O33 1859   2.634   4.198   2.458 -0.1065 -0.1153  0.1495
   69phy    H1B 1860   2.574   4.204   2.386  1.8935 -1.1791 -1.7395
   69phy    C12 1861   2.867   4.118   2.451  0.1271  0.0315  0.7477
   69phy    O11 1862   3.000   4.156   2.480 -0.4623  0.3170  0.0000
   69phy    H1A 1863   3.015   4.248   2.481  1.0779  0.1067  0.6709
   70phy    C35 1864   1.909   0.341   0.397  0.2046 -0.4822  0.5463
   70phy    C33 1865   1.780   0.267   0.367 -0.3602  0.0912 -0.4763
   70phy    C34 1866   1.665   0.297   0.467  0.0418  0.2780 -0.4736
   70phy    C32 1867   1.736   0.307   0.227  0.1491 -0.2207  0.4312
   70phy    C31 1868   1.739   0.190   0.126 -0.3504 -0.3551  0.3335
   70phy    C30 1869   1.707   0.239  -0.012 -0.0838  0.1444  0.7476
   70phy    C28 1870   1.704   0.120  -0.110 -0.0087  0.0883 -0.2075
   70phy    C29 1871   1.607   0.159  -0.227 -0.4193 -0.3662 -0.2044
   70phy    C27 1872   1.845   0.089  -0.161  0.6890  0.0870 -0.1122
   70phy    C26 1873   1.904  -0.040  -0.134  0.0193  0.6021  0.2022
   70phy    C25 1874   2.038  -0.044  -0.213  0.5245  0.1009 -0.7870
   70phy    C23 1875   2.086  -0.192  -0.211  0.3122  0.0518  0.1715
   70phy    C24 1876   2.084  -0.243  -0.357  0.1480  0.5257 -0.1940
   70phy    C22 1877   2.231  -0.200  -0.155 -0.3568 -0.7186 -0.2402
   70phy    C21 1878   2.248  -0.309  -0.048  0.8905  0.1557 -0.0864
   70phy    C20 1879   2.393  -0.345  -0.020  0.0294  0.1225 -0.0369
   70phy    C18 1880   2.436  -0.457   0.071  0.1835  0.5141 -0.3824
   70phy    O01 1881   2.334  -0.507   0.158 -0.3614 -0.1356  0.2945
   70phy    H01 1882   2.312  -0.450   0.229  0.2308 -1.3143  1.4858
   70phy    C19 1883   2.546  -0.378   0.144  0.1452  0.3517 -0.1903
   70phy    C13 1884   2.495  -0.576  -0.022 -0.3662  0.1398 -0.1191
   70phy     H3 1885   2.414  -0.608  -0.093  0.9993 -1.2446 -1.1064
   70phy    O33 1886   2.598  -0.545  -0.120 -0.3750 -0.2653  0.4541
   70phy    H1B 1887   2.687  -0.557  -0.094 -0.5036 -0.5821  0.7661
   70phy    C12 1888   2.508  -0.730   0.018 -0.0777 -0.0704  0.0345
   70phy    O11 1889   2.451  -0.763   0.142  0.5120 -0.7739  0.2720
   70phy    H1A 1890   2.393  -0.691   0.155  0.5870 -0.2629 -1.8444
   71phy    C35 1891   2.273   0.519   0.976  0.4876  0.3844 -0.6818
   71phy    C33 1892   2.412   0.462   0.973  0.5393  0.3379  0.0669
   71phy    C34 1893   2.478   0.504   1.102 -0.2247 -0.0259 -0.1708
   71phy    C32 1894   2.422   0.307   0.972  0.9953 -0.2045  0.0122
   71phy    C31 1895   2.474   0.269   0.833  0.2014  0.3880 -0.1211
   71phy    C30 1896   2.515   0.122   0.816  0.2147 -0.3422  0.2078
   71phy    C28 1897   2.580   0.100   0.680 -0.8051  0.5069  0.7040
   71phy    C29 1898   2.688  -0.007   0.708 -0.4822  0.2317 -0.0958
   71phy    C27 1899   2.488   0.036   0.577  0.4538  0.5710  0.2605
   71phy    C26 1900   2.502   0.091   0.433  0.2091  0.2900  0.0037
   71phy    C25 1901   2.409   0.045   0.323 -0.3489  0.0981  0.8193
   71phy    C23 1902   2.442   0.118   0.190  0.1906  0.1831  0.1886
   71phy    C24 1903   2.454   0.010   0.083  0.4526  0.1173 -0.2228
   71phy    C22 1904   2.324   0.213   0.156  0.1126 -0.0203  0.1897
   71phy    C21 1905   2.304   0.307   0.044 -0.0159 -0.2999  0.5831
   71phy    C20 1906   2.181   0.392   0.068 -0.3820  0.1590 -0.5132
   71phy    C18 1907   2.122   0.485  -0.049 -0.1879  0.1609  0.3763
   71phy    O01 1908   2.221   0.590  -0.076  0.2908 -0.0100  0.6702
   71phy    H01 1909   2.179   0.650  -0.135  1.1728 -0.0786 -0.0469
   71phy    C19 1910   2.006   0.554   0.026  0.2260 -0.1012 -0.7784
   71phy    C13 1911   2.075   0.413  -0.189 -0.3845 -0.3980  0.0586
   71phy     H3 1912   2.061   0.305  -0.163 -0.7059 -0.5230 -0.6194
   71phy    O33 1913   1.943   0.441  -0.241  0.2227  0.3780 -0.0758
   71phy    H1B 1914   1.937   0.415  -0.330 -1.6580 -1.3663  0.4869
   71phy    C12 1915   2.163   0.376  -0.306  0.1196 -0.5113  0.0359
   71phy    O11 1916   2.206   0.476  -0.398  0.3859 -0.5839 -0.0882
   71phy    H1A 1917   2.139   0.541  -0.410  0.2532 -0.8180 -0.6571
   72phy    C35 1918   2.293   0.951   0.878  0.0514 -0.3099 -0.2243
   72phy    C33 1919   2.255   0.926   1.024 -0.5012 -0.0029 -0.1353
   72phy    C34 1920   2.385   0.911   1.104  0.6910 -0.0476  0.3490
   72phy    C32 1921   2.166   1.041   1.064  0.0563 -0.0971  0.2776
   72phy    C31 1922   2.019   1.007   1.056  0.9835  0.2666 -0.0286
   72phy    C30 1923   1.936   1.137   1.037 -0.9141 -0.0851 -0.0542
   72phy    C28 1924   1.784   1.114   1.002  0.0081 -0.2702  0.3476
   72phy    C29 1925   1.709   1.146   1.131  0.2422  0.2873  0.0664
   72phy    C27 1926   1.755   1.226   0.900  0.1307  0.4232 -0.0669
   72phy    C26 1927   1.722   1.176   0.757 -0.1344  0.5734 -1.0702
   72phy    C25 1928   1.693   1.296   0.676  0.3296  0.4243 -0.4013
   72phy    C23 1929   1.692   1.275   0.522 -0.5544  0.4746 -0.2121
   72phy    C24 1930   1.580   1.360   0.468 -0.1811 -0.1421 -0.3482
   72phy    C22 1931   1.827   1.328   0.474 -0.1585  0.5107 -0.4113
   72phy    C21 1932   1.887   1.312   0.339 -0.3578  0.3617  0.2859
   72phy    C20 1933   2.023   1.378   0.326  0.1559 -0.9145 -0.0018
   72phy    C18 1934   2.103   1.393   0.194 -0.1318  0.4926 -0.6174
   72phy    O01 1935   2.122   1.253   0.148 -0.2591 -0.1797 -0.3666
   72phy    H01 1936   2.033   1.231   0.125 -0.8830  0.3415  1.3410
   72phy    C19 1937   2.242   1.444   0.237  0.0098  0.8351 -0.5545
   72phy    C13 1938   2.033   1.488   0.085  0.5938  0.4132  0.1680
   72phy     H3 1939   1.930   1.447   0.076  0.5570  0.4804  0.2925
   72phy    O33 1940   1.997   1.625   0.126 -0.1761 -0.7319 -0.5151
   72phy    H1B 1941   2.071   1.683   0.119 -1.3188  1.1807  1.7805
   72phy    C12 1942   2.048   1.476  -0.078  0.4078 -0.1796  0.2157
   72phy    O11 1943   2.068   1.343  -0.123 -0.3953  0.0866  0.4927
   72phy    H1A 1944   2.159   1.326  -0.139 -0.5958 -1.2711  0.6241
   73phy    C35 1945   2.057   1.954   0.878 -0.5497  0.4376 -0.0992
   73phy    C33 1946   2.140   2.074   0.909  0.0745  0.6587 -0.2353
   73phy    C34 1947   2.059   2.168   1.002  0.0881  0.3214  0.4289
   73phy    C32 1948   2.272   2.025   0.974 -0.6242 -0.4102 -0.5241
   73phy    C31 1949   2.385   2.128   0.959  0.5141  0.3248 -0.3531
   73phy    C30 1950   2.515   2.076   1.010 -0.3109  0.5490 -0.1761
   73phy    C28 1951   2.635   2.174   0.990  0.3839  0.1630 -0.7731
   73phy    C29 1952   2.699   2.205   1.127  0.6971 -0.0244  0.2873
   73phy    C27 1953   2.754   2.136   0.902  0.1608  0.2607 -0.6704
   73phy    C26 1954   2.737   2.149   0.752 -0.0109  0.1842  0.4770
   73phy    C25 1955   2.867   2.152   0.672 -0.5895  0.2391  0.5579
   73phy    C23 1956   2.852   2.150   0.522  0.3388 -0.4421  0.6749
   73phy    C24 1957   2.956   2.244   0.461  0.7562  0.0459 -0.0579
   73phy    C22 1958   2.847   2.010   0.460  0.8889 -0.2249 -0.5464
   73phy    C21 1959   2.754   2.007   0.343 -0.3276 -0.2761  0.0211
   73phy    C20 1960   2.745   1.857   0.299  0.3055  0.4940 -0.2690
   73phy    C18 1961   2.667   1.801   0.168 -0.2239 -0.1300 -0.3571
   73phy    O01 1962   2.539   1.856   0.167  0.2272 -0.0308  0.1950
   73phy    H01 1963   2.536   1.942   0.129  1.0730 -0.2057 -0.2861
   73phy    C19 1964   2.654   1.650   0.196  0.6079  0.0139 -0.0157
   73phy    C13 1965   2.750   1.823   0.035  0.2864 -0.6232  0.4524
   73phy     H3 1966   2.764   1.934   0.028  2.8500 -0.9315 -0.1414
   73phy    O33 1967   2.892   1.792   0.035 -0.2602  0.4019 -0.4767
   73phy    H1B 1968   2.912   1.716  -0.016  2.8634 -0.4999  1.7810
   73phy    C12 1969   2.692   1.825  -0.110  0.4189 -0.3768  0.3766
   73phy    O11 1970   2.554   1.798  -0.126  0.0771  0.0082  0.6652
   73phy    H1A 1971   2.509   1.776  -0.047  0.1700  1.7197  1.2346
   74phy    C35 1972   3.139   2.351   1.240  0.0390  0.1698  0.1408
   74phy    C33 1973   3.076   2.434   1.136 -0.5344  0.6556  0.7617
   74phy    C34 1974   2.958   2.518   1.193  0.3363  0.3365 -0.1756
   74phy    C32 1975   3.173   2.539   1.085 -0.4404 -0.4490  0.4187
   74phy    C31 1976   3.186   2.531   0.931 -0.6284 -0.0929 -0.1265
   74phy    C30 1977   3.304   2.615   0.873  0.0445  0.0452 -0.1069
   74phy    C28 1978   3.304   2.610   0.723 -0.6693 -0.0197  0.5344
   74phy    C29 1979   3.349   2.744   0.663 -0.0349  0.4147  0.1242
   74phy    C27 1980   3.416   2.510   0.665 -0.3197 -0.0343  0.1682
   74phy    C26 1981   3.358   2.432   0.548  0.5804 -0.0912  0.4128
   74phy    C25 1982   3.452   2.346   0.469 -0.3182  0.2175  0.3948
   74phy    C23 1983   3.403   2.229   0.380  0.0547  0.5368  0.1781
   74phy    C24 1984   3.483   2.225   0.248  0.4026 -0.2375  0.5223
   74phy    C22 1985   3.373   2.097   0.459 -0.2821  0.2147 -0.5597
   74phy    C21 1986   3.286   1.992   0.390 -0.2062  0.2507  0.0361
   74phy    C20 1987   3.250   1.875   0.488 -0.3435 -0.5164  0.5231
   74phy    C18 1988   3.185   1.751   0.417 -0.4713 -0.0889  0.0643
   74phy    O01 1989   3.076   1.804   0.348  0.3963 -0.0321  0.1810
   74phy    H01 1990   3.091   1.870   0.283  0.9647 -0.8419 -0.5233
   74phy    C19 1991   3.136   1.662   0.534 -0.2108  0.5217  0.3916
   74phy    C13 1992   3.276   1.665   0.307  0.0966  0.2003 -0.5967
   74phy     H3 1993   3.287   1.734   0.220  1.5978  0.3454 -0.3133
   74phy    O33 1994   3.417   1.644   0.331  0.3908  0.4364  0.6886
   74phy    H1B 1995   3.419   1.557   0.365 -1.5884  0.2624  0.4845
   74phy    C12 1996   3.209   1.563   0.196  0.1536  0.0879  0.4902
   74phy    O11 1997   3.074   1.583   0.158  0.1745  0.0853 -0.0759
   74phy    H1A 1998   3.032   1.642   0.217  1.8983 -0.9888  2.4033
   75phy    C35 1999   0.379   2.121   1.487 -0.0640 -0.0307 -0.0275
   75phy    C33 2000   0.307   1.985   1.476 -0.2409  0.4429 -0.0119
   75phy    C34 2001   0.333   1.901   1.599 -0.3560 -0.0352 -0.4551
   75phy    C32 2002   0.159   1.995   1.452 -0.0877 -0.0368 -0.1628
   75phy    C31 2003   0.093   1.883   1.366 -0.5344 -0.3089  0.1102
   75phy    C30 2004  -0.049   1.925   1.324 -0.4086  0.1467  0.0856
   75phy    C28 2005  -0.122   1.823   1.234 -0.0535 -0.1204 -0.3777
   75phy    C29 2006  -0.195   1.721   1.323  0.4702 -0.1674  0.1557
   75phy    C27 2007  -0.233   1.894   1.153  0.0668 -0.4168  0.0715
   75phy    C26 2008  -0.228   1.884   1.001 -0.3027 -0.2536 -0.5951
   75phy    C25 2009  -0.300   2.005   0.935  0.0046 -0.0043 -0.7002
   75phy    C23 2010  -0.312   2.009   0.783 -0.7839 -1.0546 -0.6727
   75phy    C24 2011  -0.425   2.104   0.741  0.2190  0.2001  0.3653
   75phy    C22 2012  -0.176   2.036   0.712  0.0657  0.3531 -0.0652
   75phy    C21 2013  -0.154   2.000   0.569  0.8433  0.5525  0.2474
   75phy    C20 2014  -0.007   2.009   0.526 -0.4855 -0.9264 -0.2008
   75phy    C18 2015   0.038   1.954   0.386  0.0779 -0.3108 -0.1609
   75phy    O01 2016   0.012   1.810   0.389  0.3101 -0.1840 -0.1871
   75phy    H01 2017  -0.069   1.794   0.434 -0.2374  1.3276 -0.5602
   75phy    C19 2018   0.189   1.977   0.385 -0.4766  0.4085 -0.0696
   75phy    C13 2019  -0.032   2.019   0.254 -0.3318  0.5078 -0.7092
   75phy     H3 2020  -0.138   1.986   0.268  0.0124 -0.2480  0.1641
   75phy    O33 2021  -0.061   2.160   0.248 -0.0242 -0.1400 -0.5506
   75phy    H1B 2022  -0.033   2.184   0.162  2.1910 -3.0115 -0.7858
   75phy    C12 2023  -0.056   1.939   0.123 -0.5223 -0.0515  0.4171
   75phy    O11 2024  -0.000   1.988   0.010 -0.1009  0.5238  0.5540
   75phy    H1A 2025   0.089   2.010   0.030  0.1472 -0.1769  0.2267
   76phy    C35 2026   2.808   1.018   1.616  0.1995 -1.2048 -0.3985
   76phy    C33 2027   2.870   1.161   1.627  0.1865 -0.0286  0.6615
   76phy    C34 2028   2.954   1.194   1.505  0.5561 -0.2232  0.0222
   76phy    C32 2029   2.752   1.252   1.663  0.0751 -0.6845  0.7748
   76phy    C31 2030   2.783   1.394   1.720  0.0885  0.3339 -0.6259
   76phy    C30 2031   2.664   1.485   1.755 -0.4484  0.9901  0.1335
   76phy    C28 2032   2.696   1.620   1.818  0.2121  0.3222  0.2285
   76phy    C29 2033   2.591   1.717   1.772  0.4333  1.2285  0.0153
   76phy    C27 2034   2.701   1.603   1.972 -0.0654  0.0745 -0.4214
   76phy    C26 2035   2.821   1.674   2.035 -0.4671  0.0632 -0.5984
   76phy    C25 2036   2.833   1.660   2.185 -0.4836 -0.4149 -0.3835
   76phy    C23 2037   2.949   1.754   2.237  0.6179 -0.5449  0.3379
   76phy    C24 2038   2.895   1.860   2.337  0.1633  0.0814  0.1802
   76phy    C22 2039   3.059   1.661   2.297  0.2934 -0.1999  0.2141
   76phy    C21 2040   3.189   1.729   2.336  0.1824 -0.3469 -1.0728
   76phy    C20 2041   3.298   1.626   2.364  0.7823 -0.1172  0.0671
   76phy    C18 2042   3.445   1.679   2.385  0.2865  0.0130  0.4376
   76phy    O01 2043   3.441   1.739   2.512 -0.4861  0.0104 -0.4967
   76phy    H01 2044   3.384   1.813   2.502 -1.5569 -0.9796 -2.1623
   76phy    C19 2045   3.526   1.550   2.411  0.1324 -0.3671 -0.0607
   76phy    C13 2046   3.522   1.770   2.271 -0.1760 -0.5656 -0.2136
   76phy     H3 2047   3.502   1.731   2.168  0.4256 -0.8518 -0.2299
   76phy    O33 2048   3.668   1.769   2.271 -0.6826  0.0368  0.4246
   76phy    H1B 2049   3.707   1.837   2.322  1.2890 -0.2386 -0.6377
   76phy    C12 2050   3.474   1.922   2.266  0.2169  0.2451  0.0611
   76phy    O11 2051   3.481   1.995   2.386  0.4092  0.3543 -0.0205
   76phy    H1A 2052   3.573   2.004   2.398  0.4783 -0.1692 -0.1268
   77phy    C35 2053   2.329   0.589   0.356 -0.1298 -0.7716  0.0250
   77phy    C33 2054   2.342   0.571   0.507 -0.2133 -0.5846 -0.2081
   77phy    C34 2055   2.281   0.444   0.558  0.2545  0.3866  0.4277
   77phy    C32 2056   2.488   0.577   0.538  0.2845  0.4569  0.2566
   77phy    C31 2057   2.515   0.698   0.628  0.2796 -0.0702  0.5878
   77phy    C30 2058   2.662   0.743   0.614  0.3196  0.1761 -0.5200
   77phy    C28 2059   2.694   0.875   0.684  0.3204 -0.4993  0.0823
   77phy    C29 2060   2.758   0.844   0.814  0.4184  0.0213  0.5560
   77phy    C27 2061   2.803   0.944   0.612  0.3026 -0.5230  0.1940
   77phy    C26 2062   2.775   1.011   0.475  0.0895  0.4127 -0.3890
   77phy    C25 2063   2.892   1.088   0.405  0.1246 -0.1279 -0.2307
   77phy    C23 2064   2.846   1.190   0.306  0.0848  0.4017  0.2052
   77phy    C24 2065   2.831   1.328   0.374 -0.3973 -0.0461 -0.0335
   77phy    C22 2066   2.959   1.196   0.198 -0.0269 -0.4687 -0.7059
   77phy    C21 2067   2.983   1.087   0.088 -0.4778  0.2448  0.0441
   77phy    C20 2068   3.079   1.128  -0.025  0.1270  0.2010  0.3054
   77phy    C18 2069   3.107   1.031  -0.147 -0.2545  0.3238  0.2371
   77phy    O01 2070   3.193   0.921  -0.104  0.4831 -0.2733  0.1442
   77phy    H01 2071   3.196   0.913  -0.011  2.3788 -0.5541  0.1105
   77phy    C19 2072   3.203   1.116  -0.233  0.3419 -0.0930  0.1393
   77phy    C13 2073   2.969   0.985  -0.221 -1.1079 -0.4335  0.0226
   77phy     H3 2074   2.907   0.944  -0.137 -1.0254  1.4244  1.0350
   77phy    O33 2075   2.878   1.085  -0.257  1.0588  0.3282  0.1259
   77phy    H1B 2076   2.873   1.152  -0.191 -1.2266  1.2038 -0.8272
   77phy    C12 2077   2.957   0.845  -0.294 -0.1986  0.2512  0.2232
   77phy    O11 2078   2.845   0.762  -0.282  0.1227  0.3650 -0.0083
   77phy    H1A 2079   2.776   0.795  -0.336  0.0107  1.0939  0.5604
   78phy    C35 2080   3.473   4.748   0.829 -0.8087  0.3655  0.9844
   78phy    C33 2081   3.476   4.821   0.964 -0.0162  0.0672 -0.2374
   78phy    C34 2082   3.359   4.764   1.048  0.6205  0.3057 -0.4108
   78phy    C32 2083   3.614   4.827   1.031  0.1230 -0.2042 -1.3871
   78phy    C31 2084   3.637   4.961   1.102 -0.0249 -0.9541 -0.2136
   78phy    C30 2085   3.785   4.987   1.140  0.0216 -0.2452 -0.1997
   78phy    C28 2086   3.800   5.132   1.193  0.1137  0.3489 -0.8306
   78phy    C29 2087   3.771   5.138   1.346 -0.0082  0.0910 -0.1566
   78phy    C27 2088   3.947   5.165   1.178  0.7103  0.7685  0.6840
   78phy    C26 2089   3.988   5.295   1.119 -0.2479  0.3866 -0.0821
   78phy    C25 2090   4.133   5.275   1.085 -0.1620 -0.5534  0.1165
   78phy    C23 2091   4.202   5.382   0.998  0.1195 -0.6005  0.2404
   78phy    C24 2092   4.339   5.410   1.065 -0.1759 -0.3210  0.0096
   78phy    C22 2093   4.215   5.342   0.853 -0.0122  0.3399  0.0836
   78phy    C21 2094   4.156   5.446   0.754  0.0568 -0.3077 -0.1556
   78phy    C20 2095   4.203   5.410   0.611  0.1653  0.0979 -0.2799
   78phy    C18 2096   4.149   5.509   0.497  0.1896  0.1223 -0.6572
   78phy    O01 2097   4.004   5.533   0.498  0.1288  0.2212 -0.2685
   78phy    H01 2098   3.949   5.461   0.523  0.1847  0.6943  1.3026
   78phy    C19 2099   4.172   5.416   0.373  0.7706 -0.3158  0.3147
   78phy    C13 2100   4.223   5.657   0.504 -0.0623 -0.5307 -0.0377
   78phy     H3 2101   4.195   5.695   0.605  0.2672  1.1459 -0.5490
   78phy    O33 2102   4.369   5.672   0.521 -0.0830 -0.2441  0.9650
   78phy    H1B 2103   4.412   5.627   0.451 -0.3354  0.3546  0.4149
   78phy    C12 2104   4.153   5.786   0.442 -0.1976 -0.0045 -0.2452
   78phy    O11 2105   4.211   5.825   0.315  0.2692 -0.2080  0.0578
   78phy    H1A 2106   4.173   5.768   0.251  0.7019  0.6400 -0.9871
   79phy    C35 2107   2.394   1.735   1.342 -1.0608 -0.4476 -0.2715
   79phy    C33 2108   2.531   1.792   1.324 -0.4563  0.2481  0.1118
   79phy    C34 2109   2.543   1.914   1.400 -0.0260  0.3279 -0.1808
   79phy    C32 2110   2.642   1.687   1.355  0.0019  0.0794 -0.0458
   79phy    C31 2111   2.792   1.711   1.313 -0.0974 -0.0520  0.1636
   79phy    C30 2112   2.886   1.615   1.371 -0.7325 -0.1329 -0.8486
   79phy    C28 2113   3.032   1.615   1.325 -0.6621  0.2905  0.4459
   79phy    C29 2114   3.126   1.688   1.424 -0.2196 -0.0664  0.4556
   79phy    C27 2115   3.097   1.475   1.299  0.2658  0.2404 -0.0719
   79phy    C26 2116   3.105   1.434   1.151  0.1589  0.0598 -0.2213
   79phy    C25 2117   3.202   1.316   1.120  0.4398  0.0407  0.1089
   79phy    C23 2118   3.236   1.285   0.974 -0.0988 -0.1867 -0.6920
   79phy    C24 2119   3.369   1.358   0.941  0.2535 -0.2384  0.1184
   79phy    C22 2120   3.284   1.139   0.957 -0.5350  0.0119 -0.1175
   79phy    C21 2121   3.211   1.061   0.848 -0.4146  0.1199 -0.4357
   79phy    C20 2122   3.275   0.919   0.845 -0.3200 -0.1795  0.7997
   79phy    C18 2123   3.221   0.804   0.752 -1.3576 -0.2102 -0.6395
   79phy    O01 2124   3.077   0.805   0.769  0.1500 -0.8242 -0.2783
   79phy    H01 2125   3.052   0.827   0.857  1.3324  0.3024 -0.1957
   79phy    C19 2126   3.280   0.677   0.817  1.4302 -0.1727 -0.1922
   79phy    C13 2127   3.259   0.815   0.594  0.5480 -0.0741  0.5540
   79phy     H3 2128   3.217   0.915   0.564  1.7058  0.4466  0.5977
   79phy    O33 2129   3.398   0.842   0.555  0.1145  0.0247 -0.1803
   79phy    H1B 2130   3.402   0.910   0.491  1.7614  0.4232  0.2963
   79phy    C12 2131   3.180   0.749   0.476  0.2873 -0.1823  0.2632
   79phy    O11 2132   3.049   0.708   0.504 -0.2936  0.2678 -0.5392
   79phy    H1A 2133   3.025   0.742   0.589 -0.0659  0.1188 -0.4142
   80phy    C35 2134   4.187   1.081   0.519 -0.0471  0.5926 -0.3938
   80phy    C33 2135   4.313   1.075   0.618 -0.4670 -0.3027 -0.1603
   80phy    C34 2136   4.366   1.222   0.623 -0.1859 -0.3112 -0.2920
   80phy    C32 2137   4.288   1.017   0.755 -0.2933 -0.5500 -0.8129
   80phy    C31 2138   4.266   0.864   0.751  0.2725  0.3910 -0.0398
   80phy    C30 2139   4.199   0.810   0.877 -0.7926  0.1603  0.0617
   80phy    C28 2140   4.213   0.661   0.903  0.1274  0.3900 -0.0173
   80phy    C29 2141   4.337   0.621   0.984  0.3891  0.4652  0.1208
   80phy    C27 2142   4.082   0.606   0.970 -0.8790  0.5059  0.4244
   80phy    C26 2143   3.992   0.529   0.871 -0.1401 -0.1036 -0.4311
   80phy    C25 2144   3.853   0.492   0.920  0.0712  0.0153 -0.2579
   80phy    C23 2145   3.753   0.431   0.825 -0.0193 -0.8027 -0.1424
   80phy    C24 2146   3.650   0.365   0.911  0.1361 -0.4862  0.0190
   80phy    C22 2147   3.688   0.545   0.739  0.1710  0.4969  0.0338
   80phy    C21 2148   3.720   0.542   0.592  0.1767  0.4885 -0.1679
   80phy    C20 2149   3.691   0.677   0.527  0.0351 -0.2601  0.4641
   80phy    C18 2150   3.712   0.712   0.367  1.1466 -1.0153 -0.3702
   80phy    O01 2151   3.835   0.647   0.314 -0.0786 -0.5182  0.3770
   80phy    H01 2152   3.878   0.710   0.259 -0.8363 -0.9473 -0.7461
   80phy    C19 2153   3.737   0.869   0.364  0.3871 -0.0491  0.1794
   80phy    C13 2154   3.586   0.665   0.275 -0.1078  0.1866 -0.0447
   80phy     H3 2155   3.587   0.553   0.279  0.0960  0.1999  0.3958
   80phy    O33 2156   3.448   0.682   0.324 -0.0117 -0.1553 -0.2559
   80phy    H1B 2157   3.447   0.722   0.409 -3.0884  4.1328 -1.9475
   80phy    C12 2158   3.588   0.655   0.120  0.3124 -0.0162  1.0442
   80phy    O11 2159   3.582   0.774   0.051 -0.0821 -0.4135  0.2878
   80phy    H1A 2160   3.536   0.768  -0.031  0.9438  1.1846 -0.4584
   81phy    C35 2161   4.421   1.884   0.667  0.0217 -0.0395  0.2724
   81phy    C33 2162   4.454   1.746   0.717 -0.1428  0.6291  0.0043
   81phy    C34 2163   4.592   1.750   0.786  0.2163  0.0272  0.2828
   81phy    C32 2164   4.340   1.702   0.813 -0.1659  0.0010 -0.2329
   81phy    C31 2165   4.317   1.550   0.843 -0.0683  0.1681 -0.0665
   81phy    C30 2166   4.190   1.533   0.926 -0.0176 -0.0278 -0.3403
   81phy    C28 2167   4.173   1.386   0.973  0.1619 -0.3687 -0.3128
   81phy    C29 2168   4.180   1.390   1.124 -0.2415 -0.1857  0.5532
   81phy    C27 2169   4.026   1.345   0.948 -0.1322  0.7706 -0.7535
   81phy    C26 2170   4.000   1.214   0.878  0.5949 -0.3605 -0.1284
   81phy    C25 2171   3.852   1.178   0.865 -0.1334 -0.1944 -0.0328
   81phy    C23 2172   3.815   1.086   0.741  0.1449  0.3328 -0.4318
   81phy    C24 2173   3.831   0.935   0.768  0.0159 -0.5314  0.1160
   81phy    C22 2174   3.665   1.100   0.706  0.2747  0.1452 -0.8263
   81phy    C21 2175   3.627   1.196   0.588 -0.1745 -0.0494  0.2382
   81phy    C20 2176   3.472   1.203   0.567  0.2505 -0.0982 -0.1816
   81phy    C18 2177   3.407   1.251   0.432 -0.6519  0.0431 -0.5200
   81phy    O01 2178   3.481   1.372   0.407 -0.3147 -0.1694  0.4908
   81phy    H01 2179   3.542   1.345   0.340 -1.0656 -0.0946 -0.2499
   81phy    C19 2180   3.269   1.285   0.471 -0.2534 -0.1364  0.5728
   81phy    C13 2181   3.416   1.140   0.316 -0.4217  0.2951  0.4498
   81phy     H3 2182   3.525   1.114   0.313 -0.2801  0.9338 -0.1995
   81phy    O33 2183   3.372   1.007   0.350  0.1003 -0.1192 -0.3578
   81phy    H1B 2184   3.303   0.984   0.291  0.4278 -0.2817 -0.6792
   81phy    C12 2185   3.426   1.176   0.162  0.0264 -0.1568 -0.4520
   81phy    O11 2186   3.514   1.283   0.130 -0.4334  0.3391 -0.0295
   81phy    H1A 2187   3.508   1.280   0.036 -2.2262 -1.2296  0.0842
   82phy    C35 2188   1.672   1.757   1.261 -0.0337  0.1765  0.1159
   82phy    C33 2189   1.822   1.750   1.278 -0.2653  0.3297  0.0446
   82phy    C34 2190   1.843   1.763   1.427  0.3170  0.1591 -0.2598
   82phy    C32 2191   1.891   1.626   1.217 -0.2347 -0.0323  0.2004
   82phy    C31 2192   1.968   1.656   1.087 -0.0876 -0.3269  0.4671
   82phy    C30 2193   2.028   1.529   1.022  0.2451  0.5708 -0.1324
   82phy    C28 2194   2.163   1.541   0.945  0.4074 -0.2537  0.3315
   82phy    C29 2195   2.284   1.556   1.036  0.1228 -0.3594 -0.8691
   82phy    C27 2196   2.174   1.408   0.854  0.2733 -0.2214 -0.0778
   82phy    C26 2197   2.256   1.418   0.717 -0.1624 -0.3014 -0.1061
   82phy    C25 2198   2.288   1.277   0.675 -0.0984  0.0607  0.9981
   82phy    C23 2199   2.406   1.260   0.578 -0.0273 -0.2884 -0.6797
   82phy    C24 2200   2.537   1.258   0.660  0.4088  0.1525  0.4562
   82phy    C22 2201   2.389   1.122   0.500 -0.0315  0.1770  0.0840
   82phy    C21 2202   2.435   1.115   0.355 -0.4915  0.0036 -0.5270
   82phy    C20 2203   2.350   1.018   0.278  0.0818  0.1905  0.4918
   82phy    C18 2204   2.366   1.020   0.126  0.2134  0.3803  0.3891
   82phy    O01 2205   2.359   1.158   0.075  0.5831  0.1395  0.2114
   82phy    H01 2206   2.291   1.195   0.128 -1.0798  0.0545 -1.7494
   82phy    C19 2207   2.241   0.941   0.082 -0.4516  0.2660 -0.1032
   82phy    C13 2208   2.500   0.952   0.071 -0.2289  0.3887  0.5092
   82phy     H3 2209   2.576   1.028   0.103 -2.6124  2.5845  1.3556
   82phy    O33 2210   2.554   0.838   0.135 -0.4758  0.3357  0.4218
   82phy    H1B 2211   2.520   0.755   0.107  0.5611  0.4486 -1.3157
   82phy    C12 2212   2.562   0.962  -0.075  0.1869 -0.1298 -0.1602
   82phy    O11 2213   2.558   0.842  -0.148 -0.0898  0.0700  0.1285
   82phy    H1A 2214   2.576   0.772  -0.087 -0.0031  0.5925  0.7156
   83phy    C35 2215   4.585   1.275   1.023 -0.2798  0.1511  0.0439
   83phy    C33 2216   4.700   1.371   1.058 -0.0231 -0.3709  0.5944
   83phy    C34 2217   4.806   1.365   0.950  1.0757  0.2745  0.2732
   83phy    C32 2218   4.650   1.519   1.082  0.3286 -0.8479  0.2870
   83phy    C31 2219   4.608   1.569   1.219  0.4899  0.5382 -0.0682
   83phy    C30 2220   4.570   1.716   1.223  0.5214 -0.0318  0.4901
   83phy    C28 2221   4.516   1.770   1.357  0.1801  0.5479  0.3135
   83phy    C29 2222   4.581   1.896   1.403 -0.3147 -0.4118 -0.1316
   83phy    C27 2223   4.364   1.769   1.347 -0.6436 -0.6884  0.8687
   83phy    C26 2224   4.291   1.764   1.482 -0.4658 -0.1298 -0.1458
   83phy    C25 2225   4.143   1.746   1.468  0.2851  0.3289  0.4789
   83phy    C23 2226   4.072   1.793   1.592  0.3702 -0.0075  0.2782
   83phy    C24 2227   3.999   1.927   1.564 -0.4236 -0.4743 -0.9061
   83phy    C22 2228   3.966   1.694   1.656  0.4743 -0.0176  0.2382
   83phy    C21 2229   3.949   1.680   1.808 -0.5590 -0.1470 -0.0348
   83phy    C20 2230   3.833   1.588   1.851 -0.5484 -0.2038 -0.2674
   83phy    C18 2231   3.781   1.579   1.999  0.1049  0.5664  0.0635
   83phy    O01 2232   3.724   1.701   2.040  0.2148  0.2775  1.0397
   83phy    H01 2233   3.702   1.689   2.131  0.7636  0.5575  1.2108
   83phy    C19 2234   3.659   1.491   1.981 -0.4666 -0.4988 -0.0131
   83phy    C13 2235   3.880   1.515   2.113  0.7707 -0.2616 -0.0856
   83phy     H3 2236   3.938   1.427   2.075 -0.2505 -1.1929  0.4551
   83phy    O33 2237   3.818   1.457   2.225  0.3828  0.3752 -0.3536
   83phy    H1B 2238   3.883   1.432   2.287 -0.9876  0.0002  1.0115
   83phy    C12 2239   3.991   1.617   2.167 -0.5849 -0.7547 -0.4408
   83phy    O11 2240   4.058   1.612   2.291  0.5089  0.5658  0.1487
   83phy    H1A 2241   4.022   1.682   2.341  0.6438  0.5139  0.3197
   84phy    C35 2242   3.731   2.194   0.942  0.7982  0.1415 -0.3940
   84phy    C33 2243   3.597   2.123   0.931  0.2211  0.0003 -0.5747
   84phy    C34 2244   3.489   2.233   0.908 -0.2308  0.0860 -0.2032
   84phy    C32 2245   3.585   2.032   0.805 -0.0157 -0.2776 -0.1971
   84phy    C31 2246   3.622   1.883   0.814 -0.2330  0.5501 -0.0679
   84phy    C30 2247   3.596   1.817   0.679 -0.0873  0.5846  0.2353
   84phy    C28 2248   3.641   1.673   0.658  0.1079  0.2812  0.5717
   84phy    C29 2249   3.519   1.581   0.666  0.2034 -0.6443  0.3058
   84phy    C27 2250   3.707   1.663   0.517  0.3742  0.9888  0.4533
   84phy    C26 2251   3.856   1.624   0.519  0.5706  0.3659 -0.8064
   84phy    C25 2252   3.922   1.618   0.377  0.2946 -0.2701 -0.2913
   84phy    C23 2253   4.071   1.577   0.377 -0.0202  0.3914 -0.0239
   84phy    C24 2254   4.088   1.427   0.345  0.5967 -0.3847  0.0185
   84phy    C22 2255   4.149   1.646   0.258 -0.1477  0.8461  0.0819
   84phy    C21 2256   4.235   1.769   0.304 -0.0309  0.1404  0.2100
   84phy    C20 2257   4.297   1.838   0.185  0.1928  0.1491  0.0898
   84phy    C18 2258   4.388   1.967   0.194 -0.5302  0.1464  0.2058
   84phy    O01 2259   4.316   2.075   0.259  0.0708  0.3713  0.1167
   84phy    H01 2260   4.374   2.126   0.313  1.3668 -0.9842  0.0829
   84phy    C19 2261   4.409   2.009   0.046  0.2698 -0.8018 -0.4839
   84phy    C13 2262   4.525   1.945   0.278 -0.7423 -0.2351 -0.3739
   84phy     H3 2263   4.487   1.927   0.381  0.4604 -1.1174 -0.0731
   84phy    O33 2264   4.596   1.820   0.258  0.0284 -1.0598  0.2512
   84phy    H1B 2265   4.612   1.794   0.169  1.9848 -2.2219  0.8843
   84phy    C12 2266   4.622   2.045   0.341 -0.3521 -0.7337 -0.8556
   84phy    O11 2267   4.572   2.179   0.346  0.1708 -0.7790 -0.1862
   84phy    H1A 2268   4.633   2.226   0.400  1.1527 -1.5541 -0.5901
   85phy    C35 2269   2.615   0.103   1.252  0.0829  0.4204 -0.3823
   85phy    C33 2270   2.746   0.128   1.328  0.0757  0.3142 -0.7015
   85phy    C34 2271   2.856   0.056   1.254 -0.4642 -0.3929  0.3820
   85phy    C32 2272   2.782   0.276   1.357  0.6590  0.3952 -0.7622
   85phy    C31 2273   2.836   0.306   1.502  0.4599 -0.0947  0.2812
   85phy    C30 2274   2.804   0.455   1.545 -0.5693 -0.0458 -0.2455
   85phy    C28 2275   2.872   0.500   1.676  0.0720 -0.1476  0.7459
   85phy    C29 2276   3.015   0.561   1.652  0.1488  0.4884  0.0365
   85phy    C27 2277   2.787   0.602   1.745  0.3205 -0.6287  0.5034
   85phy    C26 2278   2.810   0.614   1.897  0.1862  0.2940 -0.1174
   85phy    C25 2279   2.746   0.738   1.959  0.1943  0.5766 -0.4620
   85phy    C23 2280   2.804   0.776   2.098 -0.2847  0.8328  0.3030
   85phy    C24 2281   2.931   0.855   2.084 -0.3802 -0.0344  0.3555
   85phy    C22 2282   2.694   0.850   2.179 -0.0969 -0.2406 -0.3606
   85phy    C21 2283   2.675   0.785   2.312 -0.1268  0.5758  0.2510
   85phy    C20 2284   2.559   0.865   2.369 -0.0724  0.8479 -0.4694
   85phy    C18 2285   2.522   0.863   2.521  0.4779 -0.6404 -0.8194
   85phy    O01 2286   2.642   0.909   2.603 -0.1586  0.2015  0.0525
   85phy    H01 2287   2.678   0.989   2.571  1.6936 -0.9155 -0.7933
   85phy    C19 2288   2.412   0.968   2.540 -0.1840  0.2437 -0.2079
   85phy    C13 2289   2.464   0.722   2.579 -0.2291 -0.0955  0.5263
   85phy     H3 2290   2.378   0.688   2.515 -0.1885 -0.5008  0.6831
   85phy    O33 2291   2.397   0.734   2.707  0.1286  0.3196 -0.3034
   85phy    H1B 2292   2.464   0.782   2.753  0.6050 -0.2350 -0.4000
   85phy    C12 2293   2.561   0.597   2.596 -0.6712  0.1265  0.1600
   85phy    O11 2294   2.506   0.477   2.643  0.2608  0.4845  0.0485
   85phy    H1A 2295   2.415   0.475   2.620  0.2927  0.0725 -0.0476
   86phy    C35 2296   3.625   1.659   1.105 -0.8663 -0.1392  0.2314
   86phy    C33 2297   3.770   1.688   1.167  0.4585  0.8630  0.3572
   86phy    C34 2298   3.819   1.556   1.235 -0.4249 -0.3161  0.1384
   86phy    C32 2299   3.868   1.736   1.062  0.1424 -0.2582 -0.2476
   86phy    C31 2300   3.950   1.851   1.110 -0.3436  0.7539 -0.0043
   86phy    C30 2301   4.035   1.929   1.014  0.2802  0.3065 -0.5913
   86phy    C28 2302   4.137   2.020   1.084 -0.3653  0.0695 -0.3032
   86phy    C29 2303   4.274   2.035   1.015  0.6648  0.1230 -0.1325
   86phy    C27 2304   4.071   2.156   1.118 -0.4309 -0.2624  0.0075
   86phy    C26 2305   4.083   2.224   1.256  0.3737  0.4136  0.3649
   86phy    C25 2306   3.974   2.324   1.296  0.4841  0.1385  0.5210
   86phy    C23 2307   3.976   2.366   1.445 -0.3805  0.1954 -0.3314
   86phy    C24 2308   3.966   2.513   1.460 -0.5950 -0.4929 -0.0197
   86phy    C22 2309   3.863   2.293   1.528  0.0175  0.2468  0.6035
   86phy    C21 2310   3.889   2.260   1.676  0.7628 -0.5520  0.1464
   86phy    C20 2311   3.756   2.250   1.758 -0.1992 -0.8740  0.1094
   86phy    C18 2312   3.756   2.206   1.914 -0.7076  0.5319 -0.0259
   86phy    O01 2313   3.824   2.295   2.006  0.2367 -0.3259 -0.2967
   86phy    H01 2314   3.911   2.263   2.021  0.1040 -1.3117 -1.4830
   86phy    C19 2315   3.606   2.218   1.947  0.0364 -0.3113  0.1102
   86phy    C13 2316   3.817   2.051   1.944  0.4410 -0.4336  0.0173
   86phy     H3 2317   3.804   1.987   1.854 -0.7592 -0.2563  0.0453
   86phy    O33 2318   3.741   1.979   2.040 -0.0288 -0.0639 -0.0729
   86phy    H1B 2319   3.735   1.892   2.007 -0.4744  0.4253 -1.3330
   86phy    C12 2320   3.975   2.036   1.978 -0.1288 -0.0351  1.0171
   86phy    O11 2321   4.027   2.125   2.076  0.6635 -0.5644 -0.0389
   86phy    H1A 2322   4.035   2.080   2.158  0.4414 -0.6479 -0.0638
   87phy    C35 2323   4.337   3.055   0.634 -0.1735  0.6172  0.0224
   87phy    C33 2324   4.237   2.940   0.612 -0.3491  0.2970  0.2416
   87phy    C34 2325   4.299   2.799   0.646  0.4510  0.5488 -0.0644
   87phy    C32 2326   4.124   2.960   0.711  0.7349  0.6726  0.7801
   87phy    C31 2327   3.984   3.009   0.658  0.5673  0.3161 -0.7891
   87phy    C30 2328   3.876   3.032   0.771  0.2655  0.6239 -0.2371
   87phy    C28 2329   3.729   3.000   0.736 -0.1369  0.3517  0.3298
   87phy    C29 2330   3.648   2.962   0.862  0.0587  0.3801 -0.0760
   87phy    C27 2331   3.675   3.122   0.662 -0.0269  0.0814 -0.3477
   87phy    C26 2332   3.591   3.071   0.537 -0.0853 -0.3343 -0.0950
   87phy    C25 2333   3.549   3.188   0.450  0.3168  0.0540 -0.0665
   87phy    C23 2334   3.437   3.162   0.355  0.6193 -0.9267  0.3568
   87phy    C24 2335   3.320   3.260   0.381 -0.1612  0.0146 -1.1015
   87phy    C22 2336   3.483   3.143   0.206  0.5712 -0.5917 -0.7108
   87phy    C21 2337   3.391   3.077   0.100  0.3196  0.3919 -0.2264
   87phy    C20 2338   3.448   3.081  -0.044  0.4833 -0.0815  0.4066
   87phy    C18 2339   3.380   2.997  -0.159 -0.0012 -0.1933  0.4321
   87phy    O01 2340   3.386   2.858  -0.123  0.1541 -0.0344  0.0180
   87phy    H01 2341   3.467   2.822  -0.155  0.5836  0.2668  0.7555
   87phy    C19 2342   3.478   3.013  -0.280  0.0877  0.2881 -0.3428
   87phy    C13 2343   3.231   3.040  -0.202  0.2731  0.2193 -0.0663
   87phy     H3 2344   3.168   2.995  -0.121 -0.2264  3.1923  1.3582
   87phy    O33 2345   3.189   3.179  -0.177  0.4428  0.6548 -0.6569
   87phy    H1B 2346   3.108   3.182  -0.131  0.7444  0.8316 -0.1261
   87phy    C12 2347   3.135   2.971  -0.304 -0.1013 -0.2998  0.5632
   87phy    O11 2348   3.170   2.839  -0.336  0.3159 -0.6514  0.1486
   87phy    H1A 2349   3.125   2.774  -0.284 -1.1653  1.8314  2.2269
   88phy    C35 2350   4.459   3.031   1.467 -0.4481  0.3651 -0.0473
   88phy    C33 2351   4.437   3.151   1.561 -0.2104  0.0944 -0.0190
   88phy    C34 2352   4.456   3.280   1.484 -0.2317 -0.2498  0.1463
   88phy    C32 2353   4.296   3.144   1.623  0.0306  0.4415 -0.3470
   88phy    C31 2354   4.265   3.236   1.743  0.0447  0.2189 -0.5124
   88phy    C30 2355   4.112   3.225   1.779  0.6331  0.6760 -0.2037
   88phy    C28 2356   4.057   3.295   1.911 -0.2489 -0.0608  0.2921
   88phy    C29 2357   4.069   3.447   1.915  0.1464  0.0077 -0.3871
   88phy    C27 2358   3.912   3.245   1.926 -0.3886 -0.2963 -0.1389
   88phy    C26 2359   3.857   3.243   2.070  0.1103 -0.4839 -0.4153
   88phy    C25 2360   3.722   3.170   2.093 -0.1616 -0.2167  0.3218
   88phy    C23 2361   3.671   3.145   2.231 -0.3186  0.4777 -0.0095
   88phy    C24 2362   3.583   3.263   2.272  0.4256  0.2056 -0.4954
   88phy    C22 2363   3.581   3.010   2.228  0.1986 -0.5306  0.2317
   88phy    C21 2364   3.614   2.890   2.314  0.0433 -0.1654  0.1360
   88phy    C20 2365   3.530   2.770   2.270  0.2364 -0.1010  0.2997
   88phy    C18 2366   3.551   2.620   2.299 -0.0590  0.4948 -0.1930
   88phy    O01 2367   3.569   2.612   2.443 -0.2119  0.0260  0.3778
   88phy    H01 2368   3.507   2.676   2.475 -0.6198 -0.1912  0.0222
   88phy    C19 2369   3.418   2.551   2.264 -0.0187 -0.0192  0.5495
   88phy    C13 2370   3.671   2.545   2.215 -0.3422  0.5204  0.3935
   88phy     H3 2371   3.679   2.584   2.111  1.1082 -1.3751 -0.2688
   88phy    O33 2372   3.664   2.403   2.187 -0.1579  0.0164 -0.1518
   88phy    H1B 2373   3.720   2.386   2.113 -1.8813 -2.6609 -1.0075
   88phy    C12 2374   3.816   2.560   2.279 -0.4638  0.0114  0.0420
   88phy    O11 2375   3.840   2.487   2.399  0.1878  0.9691 -0.1907
   88phy    H1A 2376   3.885   2.406   2.385  1.8127  1.7872  0.0185
   89phy    C35 2377   1.607   2.531   1.027  0.1516 -0.1722 -0.6057
   89phy    C33 2378   1.753   2.566   1.059  0.1271 -0.1156 -0.2159
   89phy    C34 2379   1.786   2.484   1.179  0.2753  0.3495 -0.1948
   89phy    C32 2380   1.829   2.517   0.942  0.0573  1.1012  0.4016
   89phy    C31 2381   1.962   2.581   0.909  0.1580 -0.7105  0.2565
   89phy    C30 2382   2.036   2.492   0.797 -0.1878  0.1770 -0.2834
   89phy    C28 2383   2.184   2.528   0.759  0.2930  0.2323  0.5977
   89phy    C29 2384   2.254   2.407   0.709  0.3804  0.8900 -0.3238
   89phy    C27 2385   2.196   2.642   0.655  0.0914  0.2102 -0.4166
   89phy    C26 2386   2.260   2.769   0.703  0.2931  0.4264  0.1133
   89phy    C25 2387   2.267   2.880   0.599 -0.5174 -0.1095 -0.1525
   89phy    C23 2388   2.278   3.027   0.652  0.2497  0.6941  0.3521
   89phy    C24 2389   2.423   3.053   0.697  0.7452  0.4909 -0.1138
   89phy    C22 2390   2.244   3.122   0.533  0.1098  1.1572  0.0856
   89phy    C21 2391   2.192   3.257   0.584 -0.0750  0.4628 -0.0064
   89phy    C20 2392   2.161   3.348   0.465 -0.1464  0.0055 -0.1416
   89phy    C18 2393   2.115   3.495   0.493 -0.0609 -0.4075  0.5820
   89phy    O01 2394   2.026   3.494   0.605  0.4080 -0.5474 -0.1617
   89phy    H01 2395   1.947   3.445   0.595  0.4032 -0.6121  0.1706
   89phy    C19 2396   2.032   3.515   0.361  0.2382 -0.3259  0.5899
   89phy    C13 2397   2.239   3.599   0.513 -0.4018  0.2119  0.4567
   89phy     H3 2398   2.291   3.550   0.599  0.8230 -1.6391 -1.2516
   89phy    O33 2399   2.348   3.608   0.419 -0.0342  0.0974  0.0656
   89phy    H1B 2400   2.329   3.685   0.369  3.3475  1.5030  0.6371
   89phy    C12 2401   2.225   3.735   0.590  1.1380  0.0746 -0.3423
   89phy    O11 2402   2.111   3.746   0.675  0.0188  0.3438 -0.3303
   89phy    H1A 2403   2.063   3.666   0.662 -0.0627  0.5087 -1.1187
   90phy    C35 2404   3.473   3.233   1.839 -0.7203 -0.2320 -0.3126
   90phy    C33 2405   3.435   3.110   1.762 -0.1176  0.4843 -0.2945
   90phy    C34 2406   3.543   3.061   1.675 -0.7664 -0.0824 -0.7492
   90phy    C32 2407   3.404   2.998   1.862 -0.3839  0.5510 -0.0546
   90phy    C31 2408   3.256   2.979   1.890  0.4495 -0.1348  0.1218
   90phy    C30 2409   3.240   2.855   1.971 -0.3161  0.1210 -0.5903
   90phy    C28 2410   3.095   2.826   2.016 -0.4409  0.3228 -0.4183
   90phy    C29 2411   3.034   2.727   1.919 -0.2287 -0.1908  0.2900
   90phy    C27 2412   3.102   2.754   2.152 -0.3078 -0.5282 -0.3442
   90phy    C26 2413   2.978   2.724   2.238 -1.2827  0.0668 -0.1753
   90phy    C25 2414   3.005   2.687   2.383 -0.5835 -0.9294  0.2165
   90phy    C23 2415   2.882   2.631   2.456  0.2702 -0.2094 -0.3413
   90phy    C24 2416   2.923   2.495   2.508 -0.1343  0.1976  0.4219
   90phy    C22 2417   2.841   2.733   2.568  0.4677  0.2656 -0.0381
   90phy    C21 2418   2.685   2.739   2.581  0.4381 -0.1343 -0.2928
   90phy    C20 2419   2.645   2.837   2.688 -0.5499  0.2756 -1.2077
   90phy    C18 2420   2.500   2.845   2.756  0.6195  0.9168  0.0261
   90phy    O01 2421   2.466   2.718   2.812 -0.0092 -0.1047 -0.6087
   90phy    H01 2422   2.391   2.736   2.865  1.6363  1.7868  1.2724
   90phy    C19 2423   2.527   2.955   2.865 -0.1923 -0.0217  0.6174
   90phy    C13 2424   2.381   2.889   2.657  0.3356  0.1169 -0.0041
   90phy     H3 2425   2.406   2.987   2.610 -0.8694  0.0846 -0.7706
   90phy    O33 2426   2.261   2.924   2.736 -0.4720 -0.0168 -0.1225
   90phy    H1B 2427   2.237   2.846   2.783 -3.3230  0.9343  0.1542
   90phy    C12 2428   2.332   2.793   2.538 -0.1321 -0.0455  0.2375
   90phy    O11 2429   2.292   2.656   2.559  0.2235 -0.7132 -0.2309
   90phy    H1A 2430   2.211   2.647   2.607  0.3024  0.3643  0.1379
   91phy    C35 2431   3.872   3.144   1.267  0.1912 -0.1323 -0.4617
   91phy    C33 2432   3.954   3.030   1.317 -0.4547  0.1686  0.5455
   91phy    C34 2433   3.906   2.992   1.454  0.3535  0.1700 -0.2476
   91phy    C32 2434   3.960   2.907   1.231 -0.1523  0.8013 -0.1477
   91phy    C31 2435   4.096   2.877   1.173 -0.2526 -0.5314  0.0348
   91phy    C30 2436   4.102   2.725   1.132  0.1480 -0.0409  0.1351
   91phy    C28 2437   4.243   2.661   1.120  0.8845  0.2345 -0.0939
   91phy    C29 2438   4.286   2.591   1.256  0.6702  0.3415 -0.3217
   91phy    C27 2439   4.222   2.552   1.014 -0.3380 -0.5366 -0.1703
   91phy    C26 2440   4.340   2.527   0.911 -0.1901  0.4404 -0.0463
   91phy    C25 2441   4.289   2.421   0.812 -0.1455 -0.1806  0.4579
   91phy    C23 2442   4.390   2.399   0.697 -0.0635  0.4303 -0.1293
   91phy    C24 2443   4.448   2.258   0.715  0.4718  0.1593 -0.5355
   91phy    C22 2444   4.315   2.394   0.564 -0.2123 -0.3807 -0.3054
   91phy    C21 2445   4.384   2.479   0.451 -0.5550  0.0180 -0.2994
   91phy    C20 2446   4.289   2.517   0.335 -0.0731  0.3166  0.8707
   91phy    C18 2447   4.349   2.602   0.215 -0.3204 -0.3012  0.3040
   91phy    O01 2448   4.399   2.734   0.255  0.2923 -0.1719  0.9936
   91phy    H01 2449   4.467   2.720   0.318  0.1843 -0.8568  0.9713
   91phy    C19 2450   4.215   2.623   0.133 -0.3341 -0.5500  0.3331
   91phy    C13 2451   4.469   2.520   0.138  0.0425  0.5917  0.1128
   91phy     H3 2452   4.533   2.490   0.225 -1.2141  0.3400  0.9842
   91phy    O33 2453   4.444   2.389   0.082  0.0213 -0.2443  0.1092
   91phy    H1B 2454   4.525   2.342   0.087  0.2468  0.0038 -0.8716
   91phy    C12 2455   4.584   2.603   0.062  0.1743  0.0571  0.3508
   91phy    O11 2456   4.717   2.562   0.072  0.4654  0.3102  0.3140
   91phy    H1A 2457   4.772   2.632   0.042  2.1116 -0.7335  0.7570
   92phy    C35 2458   2.413   1.655   2.370  0.0745  0.2227  0.0138
   92phy    C33 2459   2.383   1.695   2.230  0.4167 -0.1730 -0.1436
   92phy    C34 2460   2.253   1.637   2.190 -0.3278 -0.2913 -0.1145
   92phy    C32 2461   2.381   1.850   2.210  0.0472  0.1152  0.6103
   92phy    C31 2462   2.501   1.908   2.137 -0.2247 -0.2660  0.5721
   92phy    C30 2463   2.501   2.059   2.122 -0.1301 -0.1389 -0.2756
   92phy    C28 2464   2.607   2.110   2.024 -0.3228  0.2809  0.1441
   92phy    C29 2465   2.550   2.187   1.909  0.8211  0.2772 -0.2722
   92phy    C27 2466   2.709   2.195   2.098  0.3645 -0.5252  0.0877
   92phy    C26 2467   2.851   2.149   2.085 -0.2676  0.4819 -0.3009
   92phy    C25 2468   2.957   2.256   2.134 -0.3736 -0.0405  0.5486
   92phy    C23 2469   3.108   2.220   2.129 -0.2452  0.1135 -0.6600
   92phy    C24 2470   3.175   2.273   2.007 -0.3880  0.1578  0.3523
   92phy    C22 2471   3.185   2.249   2.260  0.2383 -0.2781  0.5094
   92phy    C21 2472   3.156   2.148   2.374 -0.2977  0.0462 -0.7160
   92phy    C20 2473   3.242   2.175   2.498 -0.0367  0.8504 -0.2628
   92phy    C18 2474   3.264   2.064   2.613  0.4896  0.1087  0.0254
   92phy    O01 2475   3.306   1.947   2.538  0.1846  0.2487  0.3712
   92phy    H01 2476   3.351   1.989   2.467 -1.8024 -1.1575 -1.8616
   92phy    C19 2477   3.381   2.114   2.694 -0.1478 -0.1562  0.0691
   92phy    C13 2478   3.125   2.033   2.694  0.2624  0.5321 -0.2425
   92phy     H3 2479   3.036   2.023   2.626 -0.5365  1.3939  0.6312
   92phy    O33 2480   3.078   2.138   2.776  0.4108 -0.3689 -0.3332
   92phy    H1B 2481   3.129   2.141   2.855  0.5132  0.8330 -0.4315
   92phy    C12 2482   3.106   1.899   2.772 -0.4586 -0.3832 -0.3172
   92phy    O11 2483   3.150   1.787   2.702 -0.2041 -0.0400 -0.9174
   92phy    H1A 2484   3.209   1.819   2.636  0.0860  2.4112  0.4159
   93phy    C35 2485   2.176   2.166   1.922 -0.0199 -0.4287  0.5797
   93phy    C33 2486   2.079   2.048   1.944  0.7556 -0.1715  0.1261
   93phy    C34 2487   1.942   2.095   1.898 -0.6393 -0.0207  0.1013
   93phy    C32 2488   2.134   1.933   1.858 -0.3970 -0.1076 -0.6261
   93phy    C31 2489   2.073   1.790   1.856  0.2104 -0.1953  0.5491
   93phy    C30 2490   2.184   1.699   1.801  0.0543 -0.2957  0.0588
   93phy    C28 2491   2.141   1.552   1.761  0.3411  0.2643 -0.5063
   93phy    C29 2492   2.125   1.560   1.604  0.3648  0.9610  0.1706
   93phy    C27 2493   2.243   1.443   1.801  0.2780 -0.4112 -0.3996
   93phy    C26 2494   2.246   1.374   1.933 -0.3619 -0.2480  0.7183
   93phy    C25 2495   2.369   1.279   1.950  0.4365 -0.2150 -0.0801
   93phy    C23 2496   2.391   1.243   2.098  0.2441 -0.0639  0.5934
   93phy    C24 2497   2.319   1.111   2.131 -0.2286 -0.0894  0.7078
   93phy    C22 2498   2.542   1.236   2.135  0.5278  0.4788 -0.6114
   93phy    C21 2499   2.585   1.246   2.288  0.6091 -0.2179  0.4561
   93phy    C20 2500   2.733   1.213   2.303 -1.2361  0.7156 -0.0128
   93phy    C18 2501   2.811   1.206   2.447 -0.6176 -0.4402  1.0324
   93phy    O01 2502   2.733   1.140   2.556  0.0075  0.6199  0.1583
   93phy    H01 2503   2.795   1.118   2.624  0.6217  1.5601 -0.0783
   93phy    C19 2504   2.935   1.121   2.408  0.5010  0.2383 -0.0048
   93phy    C13 2505   2.857   1.352   2.495 -0.9181 -0.3523  0.1405
   93phy     H3 2506   2.896   1.407   2.406 -0.6945  0.1731  0.5581
   93phy    O33 2507   2.973   1.359   2.574 -0.0722  0.1228 -0.0431
   93phy    H1B 2508   3.001   1.272   2.593  0.8101  0.6939  1.4468
   93phy    C12 2509   2.749   1.445   2.552  0.0562 -0.3053  0.2652
   93phy    O11 2510   2.694   1.403   2.681 -0.3844  0.2864  0.3427
   93phy    H1A 2511   2.601   1.411   2.679 -0.4222  0.2125  1.2428
   94phy    C35 2512   3.493   2.009   1.348  0.3944 -0.0157  0.1742
   94phy    C33 2513   3.440   2.149   1.400  0.0416  0.0590 -0.5744
   94phy    C34 2514   3.422   2.150   1.549 -0.0858  0.3184 -0.1857
   94phy    C32 2515   3.535   2.263   1.362 -0.3008  0.0907 -0.8761
   94phy    C31 2516   3.498   2.377   1.264  0.3758  0.5794  0.2088
   94phy    C30 2517   3.624   2.464   1.240 -0.3580 -0.0569  0.3718
   94phy    C28 2518   3.598   2.596   1.159  0.0286 -0.5988  0.8268
   94phy    C29 2519   3.577   2.707   1.259  0.0379  0.0734 -0.1819
   94phy    C27 2520   3.716   2.631   1.059  0.1312 -0.3687  0.2629
   94phy    C26 2521   3.718   2.571   0.912  0.0626  0.0834 -0.3541
   94phy    C25 2522   3.839   2.615   0.823  0.5290  0.0576  0.6083
   94phy    C23 2523   3.853   2.560   0.684  0.4290  0.4194  0.1075
   94phy    C24 2524   3.926   2.660   0.594  0.0324 -0.1309  0.6181
   94phy    C22 2525   3.930   2.423   0.692  0.0452 -0.1410 -0.3294
   94phy    C21 2526   3.881   2.312   0.600  0.1491  0.2603  0.0932
   94phy    C20 2527   3.981   2.195   0.610 -0.0974  0.1557  0.2692
   94phy    C18 2528   3.951   2.058   0.535  0.2537 -0.3269  0.2613
   94phy    O01 2529   3.822   2.014   0.580  0.7830 -0.4004 -0.4447
   94phy    H01 2530   3.821   2.028   0.673  1.8894  1.1008 -0.6257
   94phy    C19 2531   4.042   1.952   0.590 -0.6453 -0.0698 -0.5919
   94phy    C13 2532   3.951   2.072   0.372 -0.3335  0.3713 -0.1155
   94phy     H3 2533   3.883   2.160   0.353 -0.8089  0.0684  0.1468
   94phy    O33 2534   4.068   2.125   0.310  0.4374 -0.2459  0.1917
   94phy    H1B 2535   4.148   2.078   0.296  0.7379  0.5347 -0.8583
   94phy    C12 2536   3.856   1.994   0.271 -0.0084 -0.8995  0.1198
   94phy    O11 2537   3.738   1.936   0.323  0.0295 -0.4087  0.2148
   94phy    H1A 2538   3.734   1.952   0.416  0.2503 -0.7733  0.2901
   95phy    C35 2539   4.032   3.586   1.420  0.2414 -0.2947  0.6276
   95phy    C33 2540   3.909   3.660   1.482  0.2087 -0.2689  0.1490
   95phy    C34 2541   3.814   3.687   1.366 -0.2181 -0.2168  0.4656
   95phy    C32 2542   3.844   3.580   1.598 -0.2208  0.0830 -0.0168
   95phy    C31 2543   3.757   3.664   1.701 -0.0452  0.2382  0.0623
   95phy    C30 2544   3.691   3.570   1.808 -0.2713 -0.6949  0.8728
   95phy    C28 2545   3.586   3.635   1.901  0.2016  0.4300  1.0754
   95phy    C29 2546   3.441   3.603   1.849 -0.2155  0.2354  0.3518
   95phy    C27 2547   3.601   3.597   2.051  0.4172 -0.3984  0.1830
   95phy    C26 2548   3.559   3.706   2.147 -0.0001  0.4321  0.0555
   95phy    C25 2549   3.567   3.679   2.301  0.3003  0.0141  0.4110
   95phy    C23 2550   3.486   3.769   2.392  0.0047  0.6943 -0.8292
   95phy    C24 2551   3.372   3.680   2.432 -0.4023 -0.3816 -0.1100
   95phy    C22 2552   3.563   3.801   2.522  0.8041  0.3192  0.1224
   95phy    C21 2553   3.658   3.919   2.527  0.0945 -0.3211 -0.2057
   95phy    C20 2554   3.722   3.907   2.662  0.0043  0.0604 -0.4691
   95phy    C18 2555   3.877   3.941   2.679 -1.0668 -0.0173  0.0493
   95phy    O01 2556   3.878   4.079   2.655 -0.2597 -0.2689 -0.0534
   95phy    H01 2557   3.963   4.111   2.680  0.6224 -1.9128 -0.7631
   95phy    C19 2558   3.892   3.925   2.832 -1.0405  0.6486  0.5317
   95phy    C13 2559   3.993   3.861   2.594  0.0442  0.0349  0.4026
   95phy     H3 2560   3.967   3.754   2.576  1.2825 -0.2349  0.0932
   95phy    O33 2561   4.115   3.840   2.667 -0.1863 -0.1111  0.2076
   95phy    H1B 2562   4.184   3.870   2.611 -1.2897 -0.8692 -1.6703
   95phy    C12 2563   4.023   3.916   2.447  0.3208 -0.5106 -0.8514
   95phy    O11 2564   4.114   4.021   2.446 -0.5969  0.2414  0.4177
   95phy    H1A 2565   4.069   4.097   2.475 -0.3529  0.7785 -0.5674
   96phy    C35 2566   2.511   3.056   1.821 -0.2199 -0.2628 -0.2915
   96phy    C33 2567   2.614   3.009   1.717 -0.1865 -0.4012  0.3974
   96phy    C34 2568   2.522   2.945   1.614 -0.3910  0.4172  0.0805
   96phy    C32 2569   2.702   3.124   1.652  0.2478 -0.7749 -0.2129
   96phy    C31 2570   2.830   3.150   1.734  0.1482  0.0894  0.0585
   96phy    C30 2571   2.899   3.272   1.662  0.3559  0.0024  0.0839
   96phy    C28 2572   3.010   3.341   1.739  0.0637 -0.0804 -0.2220
   96phy    C29 2573   3.124   3.361   1.644 -0.1133  0.1888  0.7719
   96phy    C27 2574   2.954   3.478   1.803 -0.0721 -0.2756 -0.0701
   96phy    C26 2575   3.034   3.536   1.919  0.7771 -0.0237 -0.0063
   96phy    C25 2576   2.977   3.667   1.968  0.1327  0.0089 -0.5067
   96phy    C23 2577   3.044   3.718   2.098  0.1808  0.2852  0.0886
   96phy    C24 2578   3.104   3.851   2.073 -0.1670  0.5577  0.6728
   96phy    C22 2579   2.940   3.717   2.210  0.2818 -0.2859  0.1281
   96phy    C21 2580   2.991   3.675   2.351  0.5338 -0.5763 -0.0943
   96phy    C20 2581   2.874   3.682   2.446 -0.4775  0.0714 -0.0032
   96phy    C18 2582   2.897   3.652   2.603  0.3972  0.1292 -0.1153
   96phy    O01 2583   3.014   3.713   2.663 -0.1464 -0.2015 -0.0129
   96phy    H01 2584   3.058   3.645   2.710 -0.9937 -1.8107 -1.4013
   96phy    C19 2585   2.780   3.733   2.662 -0.2135  0.1072  0.0148
   96phy    C13 2586   2.886   3.491   2.640 -0.2512 -0.5087  0.2614
   96phy     H3 2587   2.804   3.443   2.580  2.2536 -2.9950 -1.4383
   96phy    O33 2588   2.834   3.463   2.778 -0.3403 -0.2360  0.7405
   96phy    H1B 2589   2.781   3.385   2.782  0.5980 -0.9405  0.0358
   96phy    C12 2590   3.024   3.410   2.616  0.2155  0.1819 -0.0228
   96phy    O11 2591   3.114   3.414   2.722 -0.3502 -0.0500  0.4060
   96phy    H1A 2592   3.154   3.330   2.735  1.7387  0.7016 -0.6464
   97phy    C35 2593   2.053   2.943   1.269  0.1212 -0.4911 -0.3808
   97phy    C33 2594   2.046   2.809   1.341  0.2280 -0.7812 -0.7114
   97phy    C34 2595   1.907   2.785   1.395 -0.2781  0.5167  0.3051
   97phy    C32 2596   2.111   2.693   1.264  0.3951  0.0047  0.5086
   97phy    C31 2597   2.262   2.706   1.256  0.3856  0.0780 -0.0162
   97phy    C30 2598   2.339   2.616   1.160  0.4507 -0.2516 -0.4138
   97phy    C28 2599   2.491   2.636   1.161 -0.4553  0.1026 -0.6365
   97phy    C29 2600   2.555   2.557   1.278  0.2756 -0.5458 -0.2632
   97phy    C27 2601   2.555   2.589   1.031 -0.2477 -0.0046  0.7294
   97phy    C26 2602   2.662   2.679   0.974 -0.3229  0.6244 -0.1122
   97phy    C25 2603   2.738   2.597   0.864 -0.5253  0.0847  0.0139
   97phy    C23 2604   2.813   2.666   0.746  0.1663  0.5786  0.8609
   97phy    C24 2605   2.908   2.559   0.682 -0.5384 -0.3002  0.2709
   97phy    C22 2606   2.699   2.712   0.647 -0.1146  0.0212 -0.0358
   97phy    C21 2607   2.744   2.810   0.536  0.6702 -0.1377  0.9637
   97phy    C20 2608   2.633   2.849   0.432 -0.5965  0.3216 -0.7349
   97phy    C18 2609   2.669   2.895   0.287 -0.0336  0.5978  0.4359
   97phy    O01 2610   2.743   3.023   0.295 -0.4620  0.5182  0.0525
   97phy    H01 2611   2.715   3.061   0.376  1.5512  1.4692  0.3494
   97phy    C19 2612   2.528   2.926   0.231 -0.0026  0.1572  0.0757
   97phy    C13 2613   2.743   2.775   0.203  0.1053  0.5517  0.0370
   97phy     H3 2614   2.837   2.750   0.259  0.5418  2.4925  0.2302
   97phy    O33 2615   2.689   2.648   0.199  0.0992  0.3734  0.1210
   97phy    H1B 2616   2.600   2.637   0.171  0.3309 -0.9623 -0.1840
   97phy    C12 2617   2.830   2.789   0.073 -0.3226 -0.2706  0.2736
   97phy    O11 2618   2.887   2.912   0.062 -0.1759 -0.7605  0.7245
   97phy    H1A 2619   2.970   2.911   0.106  0.5819 -2.9519 -0.5842
   98phy    C35 2620   4.064   4.046   1.089  0.0731  0.3207  0.1725
   98phy    C33 2621   4.143   3.987   1.205  0.5704 -0.1917  0.0455
   98phy    C34 2622   4.181   3.840   1.191  0.2712  0.2026 -0.5172
   98phy    C32 2623   4.262   4.086   1.220  0.2902  0.5770 -0.5697
   98phy    C31 2624   4.293   4.143   1.359 -0.1478  0.2471 -0.4429
   98phy    C30 2625   4.380   4.270   1.349 -0.1830  1.0669 -0.0063
   98phy    C28 2626   4.408   4.344   1.479  0.3448  0.6167  0.0052
   98phy    C29 2627   4.536   4.414   1.466  0.3670 -0.4332 -0.2381
   98phy    C27 2628   4.299   4.440   1.541  0.2284 -0.3430  0.1697
   98phy    C26 2629   4.262   4.411   1.687  0.0513  0.1741  0.0071
   98phy    C25 2630   4.222   4.536   1.765  0.2587 -0.1044 -0.1056
   98phy    C23 2631   4.212   4.520   1.913  0.1396 -0.0442  0.0465
   98phy    C24 2632   4.315   4.597   1.993 -0.0324 -0.6533 -0.0549
   98phy    C22 2633   4.071   4.560   1.952 -0.1311 -0.0387 -0.5558
   98phy    C21 2634   4.004   4.494   2.075  0.3019  0.0329  0.2340
   98phy    C20 2635   3.861   4.550   2.090  0.2968  0.2893 -0.0064
   98phy    C18 2636   3.755   4.504   2.207  0.2217 -0.4079  0.1029
   98phy    O01 2637   3.809   4.556   2.328 -0.0959 -0.4871 -0.0088
   98phy    H01 2638   3.738   4.585   2.382  0.9747  2.2999  0.0734
   98phy    C19 2639   3.635   4.597   2.170  0.2838 -0.5579 -0.6349
   98phy    C13 2640   3.704   4.349   2.225  0.1560 -0.6779 -0.3876
   98phy     H3 2641   3.656   4.307   2.133  0.7014 -1.3107 -0.3861
   98phy    O33 2642   3.594   4.340   2.323 -0.1837  0.1990 -0.4266
   98phy    H1B 2643   3.636   4.332   2.407 -2.5953 -1.9233  0.7258
   98phy    C12 2644   3.803   4.240   2.247 -0.6575  0.0092 -0.5305
   98phy    O11 2645   3.899   4.250   2.351 -0.5228 -0.0127 -0.0707
   98phy    H1A 2646   3.852   4.241   2.432 -0.2016 -1.6506 -0.0359
   99phy    C35 2647   2.387   3.110   1.056  0.1106  0.7712 -0.1451
   99phy    C33 2648   2.498   3.143   1.152  0.7821  0.1562  0.4028
   99phy    C34 2649   2.490   3.042   1.262 -0.3414  0.4896 -0.3501
   99phy    C32 2650   2.637   3.160   1.097  0.4722  0.7439  0.9594
   99phy    C31 2651   2.687   3.305   1.124  0.1177 -0.0295 -0.4129
   99phy    C30 2652   2.835   3.314   1.096  0.4255 -0.4927 -0.2871
   99phy    C28 2653   2.901   3.451   1.141 -0.6031 -0.2023 -0.2988
   99phy    C29 2654   2.980   3.431   1.274 -0.0320  0.5289 -0.6721
   99phy    C27 2655   2.995   3.507   1.028  0.4304 -0.1675 -0.1182
   99phy    C26 2656   3.052   3.646   1.027  0.0441 -0.0111 -0.2149
   99phy    C25 2657   3.172   3.658   0.927  0.4597 -0.1073  0.1821
   99phy    C23 2658   3.213   3.808   0.895  0.1115  0.8986  0.0356
   99phy    C24 2659   3.321   3.855   0.989  0.4494 -0.0847 -0.3229
   99phy    C22 2660   3.260   3.800   0.746  0.3561 -0.5865 -0.4022
   99phy    C21 2661   3.158   3.832   0.636 -0.3726 -0.4113 -0.7081
   99phy    C20 2662   3.168   3.748   0.506 -0.4511 -0.3073  0.2368
   99phy    C18 2663   3.074   3.753   0.377 -0.5048 -0.3088  0.3168
   99phy    O01 2664   2.932   3.756   0.411  0.0411 -0.3129  0.1194
   99phy    H01 2665   2.897   3.842   0.420 -1.8015 -0.9649 -0.5382
   99phy    C19 2666   3.103   3.610   0.318 -0.4352 -0.3949 -0.8020
   99phy    C13 2667   3.100   3.867   0.268 -0.0702 -0.7047  0.1277
   99phy     H3 2668   3.096   3.966   0.321  0.5862 -0.0468 -1.0300
   99phy    O33 2669   3.235   3.879   0.222  0.4744 -0.6555  0.3856
   99phy    H1B 2670   3.255   3.815   0.157 -1.1472 -0.8299  0.0258
   99phy    C12 2671   3.000   3.913   0.152 -0.4086  0.4374 -0.2119
   99phy    O11 2672   3.002   3.855   0.027 -0.1179  0.1427 -0.2106
   99phy    H1A 2673   2.955   3.774   0.023 -0.3623  0.2982 -0.5520
  100phy    C35 2674   3.809   2.852   1.877 -0.1948 -0.0144 -0.4883
  100phy    C33 2675   3.777   2.721   1.799  0.0954 -0.8772  0.1255
  100phy    C34 2676   3.872   2.610   1.841 -0.1265 -0.4233 -0.1071
  100phy    C32 2677   3.632   2.676   1.832 -0.2997  0.0501  0.0611
  100phy    C31 2678   3.557   2.660   1.697 -0.1956 -0.7055 -0.0122
  100phy    C30 2679   3.414   2.607   1.717  0.4607 -0.2886  0.4190
  100phy    C28 2680   3.311   2.610   1.594 -0.7146 -0.9736  0.0079
  100phy    C29 2681   3.212   2.496   1.615 -0.5299 -0.5804 -0.2723
  100phy    C27 2682   3.252   2.749   1.573  0.6153  0.6757 -1.0086
  100phy    C26 2683   3.181   2.772   1.436 -0.1113  0.3736 -0.4181
  100phy    C25 2684   3.119   2.912   1.435  0.4870  0.3327  0.2413
  100phy    C23 2685   3.032   2.925   1.308 -0.1292  0.3565  1.1427
  100phy    C24 2686   2.883   2.959   1.334  0.0797 -0.7440 -0.2417
  100phy    C22 2687   3.100   3.034   1.216  0.0986 -0.1477  0.0799
  100phy    C21 2688   3.093   3.015   1.065  0.7935 -0.7098  0.6191
  100phy    C20 2689   3.154   3.132   0.989  0.1706  0.5153  0.5089
  100phy    C18 2690   3.171   3.135   0.827 -0.3379  0.3161 -0.1339
  100phy    O01 2691   3.230   3.013   0.785 -0.2675 -0.5834  0.4123
  100phy    H01 2692   3.251   2.963   0.861  1.7076  0.5526  0.6841
  100phy    C19 2693   3.266   3.248   0.795 -0.3413 -0.5180 -0.2602
  100phy    C13 2694   3.031   3.147   0.750 -0.2049  0.6084  0.7139
  100phy     H3 2695   2.977   3.054   0.779  0.3639  0.0237 -0.0621
  100phy    O33 2696   2.937   3.235   0.795 -0.1235 -0.1308  0.4972
  100phy    H1B 2697   2.938   3.224   0.888  0.9268 -2.0871  0.3002
  100phy    C12 2698   3.007   3.105   0.598 -0.4127  0.5347  0.1721
  100phy    O11 2699   3.094   3.011   0.545 -0.1450  0.3288  0.2047
  100phy    H1A 2700   3.144   2.977   0.617 -1.9520 -1.0777  0.8729
  101phy    C35 2701   3.102   5.061   1.536  0.1434 -0.5137  0.6165
  101phy    C33 2702   3.188   4.951   1.480  0.2002  0.5388 -0.1567
  101phy    C34 2703   3.337   4.988   1.514  0.3014  0.1841  0.2720
  101phy    C32 2704   3.122   4.812   1.497 -0.2090  0.3399  0.0235
  101phy    C31 2705   3.185   4.702   1.413 -0.8613 -0.6974 -0.4110
  101phy    C30 2706   3.101   4.568   1.413 -0.2588 -0.5950  0.1663
  101phy    C28 2707   3.159   4.453   1.329  0.1066 -0.4251  0.0469
  101phy    C29 2708   3.150   4.328   1.411  0.2131  0.1737  0.1024
  101phy    C27 2709   3.085   4.433   1.193 -0.3756  0.1084 -0.1621
  101phy    C26 2710   3.180   4.410   1.076  0.6734 -0.1914  0.4462
  101phy    C25 2711   3.113   4.374   0.938 -0.8328  0.3713 -0.0744
  101phy    C23 2712   3.203   4.330   0.819  0.0296  0.3846 -0.4870
  101phy    C24 2713   3.202   4.174   0.808 -0.1737 -0.1695  0.0799
  101phy    C22 2714   3.168   4.404   0.685  0.1009  0.4392 -0.0340
  101phy    C21 2715   3.262   4.384   0.560  0.5744 -0.5114 -0.3177
  101phy    C20 2716   3.198   4.442   0.429  0.7764 -0.0961  0.1258
  101phy    C18 2717   3.282   4.437   0.295 -0.2160  0.8141 -0.0214
  101phy    O01 2718   3.418   4.491   0.307  0.1823  0.1748  0.0398
  101phy    H01 2719   3.413   4.584   0.322  0.9755  0.1422  0.4902
  101phy    C19 2720   3.212   4.527   0.194  0.3133  0.5387 -0.0901
  101phy    C13 2721   3.291   4.284   0.236  0.7062  0.3071 -0.4394
  101phy     H3 2722   3.333   4.229   0.324  1.5035  0.8537 -0.4716
  101phy    O33 2723   3.163   4.222   0.227  0.0134  0.0235  0.1378
  101phy    H1B 2724   3.134   4.206   0.140 -1.9090 -1.5938  0.9960
  101phy    C12 2725   3.392   4.223   0.136 -0.0767  0.6838 -0.4070
  101phy    O11 2726   3.425   4.083   0.149 -0.2114 -0.1685 -0.5924
  101phy    H1A 2727   3.353   4.034   0.183 -0.7245  1.3186  0.5775
  102phy    C35 2728   2.481   1.354   1.445  0.0179  0.0676 -0.1867
  102phy    C33 2729   2.368   1.255   1.444  0.0831  0.3794 -0.1170
  102phy    C34 2730   2.302   1.267   1.306 -0.2119 -0.1333 -0.0353
  102phy    C32 2731   2.419   1.108   1.456 -0.1944 -0.6681 -0.2419
  102phy    C31 2732   2.327   1.010   1.524  0.2303 -0.1524  0.2061
  102phy    C30 2733   2.387   0.868   1.512  0.2907  0.4281 -0.2409
  102phy    C28 2734   2.335   0.749   1.595 -0.0476 -0.2661 -0.2267
  102phy    C29 2735   2.359   0.623   1.514  0.6690 -0.8185  0.1440
  102phy    C27 2736   2.382   0.754   1.738  0.0816 -0.5008  0.1189
  102phy    C26 2737   2.304   0.675   1.846  0.2071 -0.2755  0.3634
  102phy    C25 2738   2.357   0.707   1.985 -0.0844  0.1027  0.7184
  102phy    C23 2739   2.300   0.622   2.099 -0.5177 -0.4727 -0.3587
  102phy    C24 2740   2.396   0.517   2.168 -0.1683 -0.4689 -0.0178
  102phy    C22 2741   2.233   0.712   2.207  0.0567 -0.6563  0.4687
  102phy    C21 2742   2.128   0.652   2.303  0.3113 -0.9504 -0.0901
  102phy    C20 2743   2.053   0.762   2.391  0.0832 -0.2699  0.7643
  102phy    C18 2744   1.937   0.732   2.493 -0.5711  0.4444 -0.1952
  102phy    O01 2745   1.991   0.661   2.605  0.1386  0.0561 -0.4309
  102phy    H01 2746   2.028   0.722   2.666 -0.9310  0.8072 -0.4938
  102phy    C19 2747   1.908   0.872   2.546 -0.2354 -0.4771 -0.5912
  102phy    C13 2748   1.801   0.658   2.446 -0.1346  0.3005  0.2388
  102phy     H3 2749   1.751   0.709   2.359 -1.7674 -0.4053  0.7209
  102phy    O33 2750   1.696   0.675   2.541  0.6194 -0.0307  0.0666
  102phy    H1B 2751   1.722   0.635   2.622 -0.0178  0.7284  0.6582
  102phy    C12 2752   1.815   0.506   2.414  0.2408 -0.1236  0.0128
  102phy    O11 2753   1.804   0.421   2.524  0.7397  0.0242  0.5196
  102phy    H1A 2754   1.715   0.430   2.554  0.4692  0.3684 -0.3406
  103phy    C35 2755   2.403   4.052   2.160  0.5909 -0.1581  0.1162
  103phy    C33 2756   2.548   4.020   2.147 -0.3990 -0.2490  0.0241
  103phy    C34 2757   2.552   3.869   2.161  0.1372 -1.0943  0.0591
  103phy    C32 2758   2.619   4.086   2.023  0.0667 -0.0136  0.0927
  103phy    C31 2759   2.765   4.110   2.049 -0.0367  0.1375 -0.0641
  103phy    C30 2760   2.836   4.209   1.958 -0.3188  0.1599  0.2494
  103phy    C28 2761   2.987   4.214   1.959 -0.1055 -0.5596 -0.2117
  103phy    C29 2762   3.044   4.130   1.844  0.1797  0.1977  0.0830
  103phy    C27 2763   3.039   4.359   1.942  0.5524 -0.5918 -0.2476
  103phy    C26 2764   3.118   4.411   2.060  0.7958 -0.0761 -0.5584
  103phy    C25 2765   3.132   4.563   2.071  0.7895  0.8121 -0.6055
  103phy    C23 2766   3.243   4.621   2.159 -0.5945  0.4075 -0.0261
  103phy    C24 2767   3.280   4.760   2.106  0.1783 -0.2488 -0.1477
  103phy    C22 2768   3.202   4.636   2.308  0.3340  0.9213  0.3144
  103phy    C21 2769   3.276   4.549   2.407  0.2793 -0.5549  0.0885
  103phy    C20 2770   3.257   4.583   2.551  0.1250  0.3856  0.0049
  103phy    C18 2771   3.317   4.500   2.678 -0.1446  0.1262  0.3288
  103phy    O01 2772   3.456   4.520   2.670 -0.1009 -0.0745  0.7951
  103phy    H01 2773   3.493   4.473   2.742  1.1824 -0.5913 -0.1440
  103phy    C19 2774   3.267   4.590   2.800 -0.0740  0.1485 -0.3127
  103phy    C13 2775   3.270   4.347   2.694  0.2913  0.1721 -0.2700
  103phy     H3 2776   3.158   4.339   2.684 -0.0661  2.1156  1.4481
  103phy    O33 2777   3.291   4.304   2.831 -0.1763  0.0028  0.5177
  103phy    H1B 2778   3.383   4.289   2.846  0.1061  2.1449  1.2101
  103phy    C12 2779   3.338   4.241   2.592  0.5621  0.7113 -0.7512
  103phy    O11 2780   3.459   4.182   2.638  0.1776 -0.1818 -0.1070
  103phy    H1A 2781   3.434   4.092   2.641 -1.0908  0.1718  0.3478
  104phy    C35 2782   2.065   0.123   0.673  0.1498  0.1610 -0.5741
  104phy    C33 2783   2.003   0.016   0.760  0.5073 -0.3367  0.2068
  104phy    C34 2784   1.864  -0.009   0.718 -0.4913  0.3176 -0.1434
  104phy    C32 2785   2.096  -0.105   0.773  0.0380 -0.3674 -0.3469
  104phy    C31 2786   2.180  -0.109   0.905  0.1001  0.1251  0.5219
  104phy    C30 2787   2.263  -0.229   0.917  0.0303  0.1367 -0.1186
  104phy    C28 2788   2.337  -0.241   1.050 -0.1037  0.3592 -0.4810
  104phy    C29 2789   2.252  -0.297   1.163  0.2957 -0.1441 -0.1417
  104phy    C27 2790   2.452  -0.342   1.022  0.6644  0.7702 -0.0883
  104phy    C26 2791   2.597  -0.291   1.013  0.1610 -0.3274 -0.1375
  104phy    C25 2792   2.712  -0.390   1.015  0.2645 -0.4934 -0.4240
  104phy    C23 2793   2.852  -0.337   0.981 -0.1702 -0.1520 -0.6937
  104phy    C24 2794   2.957  -0.378   1.081  0.8551 -0.0239 -0.1213
  104phy    C22 2795   2.895  -0.401   0.848 -0.2750  0.5623  0.1929
  104phy    C21 2796   2.867  -0.322   0.721 -0.2822  0.2794  0.6495
  104phy    C20 2797   2.907  -0.403   0.597 -0.0961 -0.3359  0.2358
  104phy    C18 2798   2.876  -0.342   0.452 -0.2178 -0.1246 -0.2234
  104phy    O01 2799   2.731  -0.337   0.446 -0.1273  0.0114  0.2480
  104phy    H01 2800   2.702  -0.362   0.532  1.4632 -0.5805  0.6452
  104phy    C19 2801   2.932  -0.446   0.355 -0.3716 -0.1680  0.0513
  104phy    C13 2802   2.943  -0.197   0.422  0.1007  0.4956  0.2012
  104phy     H3 2803   2.906  -0.135   0.508 -0.3789  0.5907 -0.0733
  104phy    O33 2804   3.084  -0.182   0.436 -0.4158 -0.3813 -0.3190
  104phy    H1B 2805   3.123  -0.121   0.376  0.2050  0.3750  0.7987
  104phy    C12 2806   2.887  -0.096   0.314  0.1259 -0.6832 -0.0400
  104phy    O11 2807   2.940  -0.109   0.185 -0.0585 -0.0276 -0.3184
  104phy    H1A 2808   2.912  -0.190   0.149 -0.9519  0.7949 -1.5584
  105phy    C35 2809   2.066   4.005   1.758 -0.2649  0.1368  0.2533
  105phy    C33 2810   2.199   3.932   1.720 -0.1448  0.8279 -0.1256
  105phy    C34 2811   2.314   3.969   1.817  0.6558  0.2142 -0.7665
  105phy    C32 2812   2.164   3.786   1.707  0.7954 -0.2817  0.0076
  105phy    C31 2813   2.241   3.712   1.600  0.1523  0.7103 -0.2786
  105phy    C30 2814   2.216   3.558   1.618 -0.4004 -1.0286 -0.3018
  105phy    C28 2815   2.289   3.465   1.522  0.1893  0.1053  0.3761
  105phy    C29 2816   2.363   3.363   1.610 -0.1690 -0.1918  0.0517
  105phy    C27 2817   2.196   3.388   1.430  0.3160  0.3402  0.0477
  105phy    C26 2818   2.192   3.418   1.280  0.2189 -0.3910 -0.2429
  105phy    C25 2819   2.066   3.357   1.218  0.3887 -0.3604 -0.2739
  105phy    C23 2820   2.043   3.400   1.070 -0.4742 -0.4422 -0.4762
  105phy    C24 2821   2.026   3.269   0.984  0.6666 -0.2482  0.8243
  105phy    C22 2822   1.918   3.485   1.043  0.1505  0.1831 -0.0348
  105phy    C21 2823   1.940   3.596   0.945 -0.1192  0.4597  0.6418
  105phy    C20 2824   1.828   3.703   0.932  0.0764  0.0852  0.1572
  105phy    C18 2825   1.823   3.812   0.816 -0.1011  0.5232  0.0284
  105phy    O01 2826   1.944   3.883   0.823  0.3874 -0.0957  0.4227
  105phy    H01 2827   2.007   3.837   0.771 -1.0569  0.1550 -1.6512
  105phy    C19 2828   1.726   3.914   0.867  0.1177 -0.4214 -1.0065
  105phy    C13 2829   1.793   3.758   0.672 -0.3548  0.2479  0.1859
  105phy     H3 2830   1.879   3.689   0.654  0.3822  1.0478  0.5574
  105phy    O33 2831   1.693   3.663   0.660 -0.1257 -0.5199 -0.0339
  105phy    H1B 2832   1.609   3.705   0.665  1.2438  2.8542 -1.7576
  105phy    C12 2833   1.833   3.832   0.535  0.0221  0.5287 -0.2640
  105phy    O11 2834   1.739   3.906   0.471 -0.1410  0.4405 -0.0560
  105phy    H1A 2835   1.726   3.878   0.382 -1.3633  0.1779  0.1942
  106phy    C35 2836   1.923   0.428   1.972  0.8107 -0.0411  0.1404
  106phy    C33 2837   1.926   0.342   1.848 -0.0085  0.9641  0.6554
  106phy    C34 2838   1.829   0.398   1.761 -0.0101  0.1584  0.3701
  106phy    C32 2839   2.053   0.338   1.768  0.0724  0.2636 -0.4749
  106phy    C31 2840   2.161   0.241   1.822 -0.2662  0.1205  0.4657
  106phy    C30 2841   2.289   0.254   1.740  0.3484 -0.0718  0.3940
  106phy    C28 2842   2.410   0.170   1.786  0.2640 -0.3023 -0.3538
  106phy    C29 2843   2.473   0.105   1.663 -0.6565  0.7581 -0.8849
  106phy    C27 2844   2.504   0.254   1.868 -0.2029  0.0652 -0.9319
  106phy    C26 2845   2.574   0.182   1.985 -0.7160 -0.3287  0.6846
  106phy    C25 2846   2.677   0.279   2.048 -0.0300 -0.4620 -0.1847
  106phy    C23 2847   2.736   0.244   2.182 -0.1004 -0.3617 -0.0574
  106phy    C24 2848   2.852   0.334   2.200 -0.4474 -0.0978 -0.4029
  106phy    C22 2849   2.635   0.243   2.295 -0.4407  0.0043 -0.3666
  106phy    C21 2850   2.668   0.141   2.403 -0.5363  0.0691  0.3654
  106phy    C20 2851   2.555   0.123   2.507 -0.0415  0.0933  0.1544
  106phy    C18 2852   2.569   0.049   2.641  0.1665  0.4799  0.2741
  106phy    O01 2853   2.684   0.103   2.715  0.2994 -0.6931  0.0685
  106phy    H01 2854   2.748   0.118   2.648 -1.9298  0.2741 -2.0082
  106phy    C19 2855   2.444   0.098   2.711  0.1634  0.3533 -0.5155
  106phy    C13 2856   2.578  -0.119   2.639  0.1314  0.4864 -0.0292
  106phy     H3 2857   2.498  -0.164   2.575 -1.1289 -0.2255  1.9795
  106phy    O33 2858   2.545  -0.177   2.767  0.4239 -0.4731  0.4570
  106phy    H1B 2859   2.489  -0.253   2.760  2.7465 -2.2253 -0.1227
  106phy    C12 2860   2.716  -0.187   2.582  0.3871  0.2322  0.4671
  106phy    O11 2861   2.710  -0.328   2.568 -0.6256 -0.1387 -0.3201
  106phy    H1A 2862   2.797  -0.357   2.545  0.9267  2.5039  1.6916
  107phy    C35 2863   2.760   5.027   2.130 -0.0573 -0.9664  0.0454
  107phy    C33 2864   2.908   5.073   2.154  0.4836  0.0889 -0.2044
  107phy    C34 2865   2.982   4.969   2.233 -0.5970  0.2818 -0.7489
  107phy    C32 2866   2.969   5.118   2.016 -0.0390  0.1377 -0.2638
  107phy    C31 2867   3.102   5.198   2.031 -0.1852  0.5284  0.6135
  107phy    C30 2868   3.112   5.288   1.912  0.2762 -0.4310 -0.2218
  107phy    C28 2869   3.225   5.391   1.918  0.1658 -0.0730 -0.6402
  107phy    C29 2870   3.290   5.406   1.779  0.3117  0.4370 -0.5124
  107phy    C27 2871   3.166   5.527   1.953 -0.1277 -0.6498 -0.4667
  107phy    C26 2872   3.227   5.591   2.075 -0.2773  0.6493  0.3015
  107phy    C25 2873   3.178   5.733   2.102  0.4964  0.2289  0.4004
  107phy    C23 2874   3.240   5.805   2.228 -0.0222 -0.1934 -0.3339
  107phy    C24 2875   3.264   5.950   2.192 -0.3763 -0.0999 -0.8636
  107phy    C22 2876   3.146   5.810   2.352  0.1254 -0.5653  0.4146
  107phy    C21 2877   3.154   5.691   2.447 -0.5481 -0.2572 -0.4096
  107phy    C20 2878   3.065   5.681   2.573 -0.4589  0.3218  0.0821
  107phy    C18 2879   3.072   5.552   2.671  0.6254  0.4567  0.2140
  107phy    O01 2880   3.212   5.516   2.700  0.4346 -0.1631  0.1491
  107phy    H01 2881   3.258   5.596   2.717  0.3717 -0.1807  0.4034
  107phy    C19 2882   3.007   5.609   2.804  0.4129 -0.0253  0.2680
  107phy    C13 2883   2.994   5.413   2.615  0.8005 -1.0035 -0.1641
  107phy     H3 2884   2.896   5.442   2.568  0.5325  0.0735  1.0012
  107phy    O33 2885   2.949   5.327   2.712 -0.0663 -0.0645  0.2264
  107phy    H1B 2886   3.025   5.296   2.757  0.7417 -0.4684 -1.3728
  107phy    C12 2887   3.055   5.325   2.501 -0.4495  0.6162 -0.6000
  107phy    O11 2888   3.136   5.217   2.546  0.4053  0.5964 -0.1805
  107phy    H1A 2889   3.091   5.153   2.599  1.7632 -0.9522 -0.8149
  108phy    C35 2890   4.722   4.508   1.003 -0.0036  0.0775  0.6931
  108phy    C33 2891   4.602   4.445   0.929 -0.1492  0.5918  0.3811
  108phy    C34 2892   4.629   4.301   0.885 -0.1388  0.3560  0.3439
  108phy    C32 2893   4.470   4.455   1.005  0.2141  0.1592  0.2498
  108phy    C31 2894   4.358   4.492   0.911 -0.8944 -0.3797 -0.1907
  108phy    C30 2895   4.221   4.504   0.983 -0.0308 -0.2626 -0.3403
  108phy    C28 2896   4.114   4.545   0.881  0.3203  0.1500 -0.5449
  108phy    C29 2897   3.995   4.442   0.872  0.6888 -0.6595 -0.0364
  108phy    C27 2898   4.057   4.684   0.913  0.2333  0.1070 -0.0590
  108phy    C26 2899   4.020   4.761   0.787  0.6809  0.2421  0.1403
  108phy    C25 2900   3.979   4.907   0.799  0.2182 -1.0531 -0.3513
  108phy    C23 2901   3.932   4.986   0.674 -0.1575 -0.1241  0.6852
  108phy    C24 2902   3.874   5.125   0.715 -0.0472  0.1961  0.1687
  108phy    C22 2903   4.046   5.002   0.567  0.4414 -0.4459 -0.2594
  108phy    C21 2904   4.012   4.983   0.421  0.1465  0.2876  0.3098
  108phy    C20 2905   4.134   4.924   0.353  0.3802 -0.4282 -0.5135
  108phy    C18 2906   4.135   4.880   0.201  0.2415  0.3694  0.1534
  108phy    O01 2907   4.060   4.760   0.184  0.2305  0.2525  0.2477
  108phy    H01 2908   4.102   4.705   0.121 -2.6029 -0.7161 -0.9928
  108phy    C19 2909   4.287   4.855   0.181 -0.1040  0.3136  0.1860
  108phy    C13 2910   4.090   4.989   0.092  0.4240  0.0220 -0.5007
  108phy     H3 2911   3.981   5.004   0.117  0.4730  1.0775 -0.8676
  108phy    O33 2912   4.127   5.126   0.119  0.5348 -0.5641 -0.3711
  108phy    H1B 2913   4.206   5.147   0.074 -0.1944  0.6238 -1.1312
  108phy    C12 2914   4.030   4.956  -0.058 -0.7024  0.2136 -0.0721
  108phy    O11 2915   4.122   4.983  -0.162  0.7559 -0.5712 -0.3879
  108phy    H1A 2916   4.098   5.066  -0.200  0.1043 -0.2656  0.6559
  109phy    C35 2917   5.150   1.503   1.915 -0.0996  0.4280  0.2979
  109phy    C33 2918   5.195   1.589   1.796 -0.0300 -0.3122 -0.0441
  109phy    C34 2919   5.243   1.503   1.680  0.9351  0.2488  0.0274
  109phy    C32 2920   5.075   1.674   1.738 -0.5607 -0.0135  0.6178
  109phy    C31 2921   5.026   1.796   1.816 -0.7784 -0.2685 -0.5683
  109phy    C30 2922   4.937   1.882   1.729  0.2607 -0.2397  0.1927
  109phy    C28 2923   4.960   2.033   1.740 -0.4434 -0.4664  0.3384
  109phy    C29 2924   4.973   2.091   1.599 -0.0909  0.4648 -0.0867
  109phy    C27 2925   4.840   2.115   1.794 -0.2659  0.0179  0.1075
  109phy    C26 2926   4.813   2.110   1.939 -0.1299  0.0953  0.2447
  109phy    C25 2927   4.731   2.234   1.970  0.2855 -0.8955 -0.3309
  109phy    C23 2928   4.710   2.260   2.117 -0.8348  0.3235 -0.3077
  109phy    C24 2929   4.807   2.380   2.165  0.5389 -0.1441  0.0241
  109phy    C22 2930   4.570   2.330   2.134  0.8787  0.0103  0.6989
  109phy    C21 2931   4.489   2.270   2.246 -0.2544  0.5033 -0.3903
  109phy    C20 2932   4.374   2.373   2.282  0.3254  0.2959 -0.0022
  109phy    C18 2933   4.276   2.343   2.397  0.4199 -0.0693  0.0811
  109phy    O01 2934   4.343   2.305   2.513  0.2838 -0.4055 -0.3667
  109phy    H01 2935   4.429   2.341   2.524  1.4523 -3.1242  0.2603
  109phy    C19 2936   4.229   2.485   2.423 -0.1572  0.7029  0.5465
  109phy    C13 2937   4.139   2.252   2.375  0.1935 -0.0897 -0.2550
  109phy     H3 2938   4.108   2.250   2.267 -0.7902 -2.4172  0.0112
  109phy    O33 2939   4.013   2.286   2.440 -0.1863 -0.0756  0.1186
  109phy    H1B 2940   3.987   2.230   2.511  0.4258 -0.2327  0.2222
  109phy    C12 2941   4.163   2.096   2.389  1.0346  0.6120 -0.1242
  109phy    O11 2942   4.071   2.009   2.325 -0.6558  0.7913 -0.3487
  109phy    H1A 2943   3.985   2.018   2.363 -0.2100  0.4240  0.7799
  110phy    C35 2944   0.266   0.284   1.661  0.0926  0.0743 -0.4709
  110phy    C33 2945   0.302   0.167   1.570 -0.1085 -0.1064  0.1746
  110phy    C34 2946   0.347   0.053   1.660 -0.0727 -0.5084 -0.4376
  110phy    C32 2947   0.185   0.128   1.482 -0.2100 -0.3526 -0.1911
  110phy    C31 2948   0.205   0.204   1.348  0.7214 -0.5472 -0.4407
  110phy    C30 2949   0.105   0.177   1.234 -0.5468  0.6727 -0.5539
  110phy    C28 2950   0.148   0.249   1.100 -0.4237  0.0303  0.1084
  110phy    C29 2951   0.199   0.158   0.987  0.0788  0.1905 -0.0137
  110phy    C27 2952   0.021   0.315   1.045  0.1863  0.1241 -0.2808
  110phy    C26 2953   0.037   0.449   0.970 -0.3173  0.2076 -0.0193
  110phy    C25 2954  -0.094   0.519   0.945  0.5267  0.2108  0.4218
  110phy    C23 2955  -0.080   0.650   0.864 -1.3105 -0.0486 -0.0938
  110phy    C24 2956  -0.195   0.664   0.768 -0.3761  0.4501 -0.3195
  110phy    C22 2957  -0.026   0.778   0.932 -0.1179  0.0239  0.2999
  110phy    C21 2958   0.061   0.874   0.848  0.7610 -0.1750 -0.0106
  110phy    C20 2959   0.089   1.018   0.897  0.0499  0.0023 -0.4958
  110phy    C18 2960   0.173   1.113   0.808 -0.1487 -0.4710 -0.3238
  110phy    O01 2961   0.302   1.053   0.816  0.4032 -0.0648  0.4434
  110phy    H01 2962   0.358   1.098   0.754 -0.7476 -0.4931 -0.9731
  110phy    C19 2963   0.178   1.236   0.900 -0.3345 -0.6225 -0.0574
  110phy    C13 2964   0.134   1.145   0.655  0.3196 -0.0612 -0.2248
  110phy     H3 2965   0.140   1.044   0.607  0.1224 -0.0378 -0.2985
  110phy    O33 2966  -0.003   1.178   0.621 -0.7307  0.1077  0.3560
  110phy    H1B 2967  -0.051   1.158   0.699  0.5178  1.0182  1.4032
  110phy    C12 2968   0.238   1.204   0.547  0.0679 -0.0002 -0.0172
  110phy    O11 2969   0.371   1.198   0.587 -0.1527 -0.2890  0.2373
  110phy    H1A 2970   0.429   1.208   0.514  2.0856  2.8546  2.1959
  111phy    C35 2971   4.769   0.998   2.201 -1.1511 -0.4513 -0.6788
  111phy    C33 2972   4.846   1.082   2.100 -0.0510 -0.2540 -0.2466
  111phy    C34 2973   4.962   0.990   2.056  0.3420 -0.3622  0.4221
  111phy    C32 2974   4.753   1.129   1.987 -0.2708 -0.4775 -0.0416
  111phy    C31 2975   4.783   1.276   1.960  0.2818 -0.3682  0.9702
  111phy    C30 2976   4.712   1.319   1.825 -0.2610 -0.4414 -0.2623
  111phy    C28 2977   4.716   1.471   1.790  0.3879  0.3636  0.0821
  111phy    C29 2978   4.754   1.509   1.647  0.1357 -0.1900  0.4670
  111phy    C27 2979   4.587   1.544   1.819 -0.2334 -0.1686  0.1995
  111phy    C26 2980   4.597   1.639   1.938  0.4029  0.5991  0.1508
  111phy    C25 2981   4.466   1.695   2.002 -0.4053 -0.0928 -0.4145
  111phy    C23 2982   4.484   1.795   2.121  0.2176  0.3887 -0.2838
  111phy    C24 2983   4.359   1.882   2.140 -0.0791 -0.0903 -0.2629
  111phy    C22 2984   4.525   1.719   2.249  0.3220  0.5023 -0.1558
  111phy    C21 2985   4.585   1.795   2.367 -0.3206 -0.0144 -0.0057
  111phy    C20 2986   4.633   1.684   2.471  0.4965 -0.3484 -0.0200
  111phy    C18 2987   4.691   1.743   2.614 -0.0469  0.4085  0.5354
  111phy    O01 2988   4.591   1.838   2.657 -0.2286 -0.0189  0.1419
  111phy    H01 2989   4.509   1.796   2.638  0.3564 -1.7080  1.0988
  111phy    C19 2990   4.686   1.619   2.709 -0.2776 -0.3963  0.1266
  111phy    C13 2991   4.838   1.808   2.614 -0.3822 -0.0780  0.5665
  111phy     H3 2992   4.911   1.738   2.566 -0.5880 -0.2404  0.4925
  111phy    O33 2993   4.900   1.820   2.747  1.0241  0.4615 -0.2572
  111phy    H1B 2994   4.972   1.881   2.755  0.9854  0.5110 -0.2796
  111phy    C12 2995   4.864   1.947   2.536 -0.2707 -0.2089 -0.2901
  111phy    O11 2996   4.800   2.065   2.576 -0.6197  0.2278 -0.0852
  111phy    H1A 2997   4.710   2.041   2.576 -0.7444  0.6072  1.3578
  112phy    C35 2998   4.312   2.073   1.751  1.1951  0.4496 -0.2156
  112phy    C33 2999   4.385   2.203   1.756 -0.3268 -0.1109  0.3097
  112phy    C34 3000   4.465   2.218   1.625  0.1238  0.0257  0.0596
  112phy    C32 3001   4.286   2.319   1.784 -0.2261 -0.0127 -0.0008
  112phy    C31 3002   4.346   2.452   1.808 -0.6870 -0.3184 -0.6027
  112phy    C30 3003   4.245   2.557   1.835 -0.2991 -0.1441 -0.3838
  112phy    C28 3004   4.278   2.702   1.788  0.0965 -0.3429  0.5617
  112phy    C29 3005   4.223   2.735   1.647 -0.1546  0.6599 -0.8116
  112phy    C27 3006   4.208   2.810   1.880 -0.3212  0.3337  0.1874
  112phy    C26 3007   4.267   2.835   2.022  0.7660 -0.4590  0.4448
  112phy    C25 3008   4.171   2.925   2.103  0.5624 -0.4390  0.5854
  112phy    C23 3009   4.229   2.972   2.238  0.0243  0.0799  0.6342
  112phy    C24 3010   4.294   3.111   2.228 -0.4203 -0.1836  0.1550
  112phy    C22 3011   4.108   2.981   2.335  0.0818  0.0310  0.4937
  112phy    C21 3012   4.100   2.864   2.434 -0.1891 -0.2300 -0.0434
  112phy    C20 3013   3.990   2.887   2.537  0.5600  0.7340 -0.1269
  112phy    C18 3014   3.996   2.813   2.680 -0.1899  0.1844  0.6810
  112phy    O01 3015   4.125   2.803   2.740 -0.2349 -0.3997  0.3212
  112phy    H01 3016   4.144   2.711   2.747 -1.8784 -0.7483  0.6748
  112phy    C19 3017   3.916   2.910   2.772 -0.3693  0.2502 -0.2636
  112phy    C13 3018   3.940   2.658   2.663 -0.5041  0.0371  1.1228
  112phy     H3 3019   3.975   2.621   2.564  1.6473  1.5075  1.2623
  112phy    O33 3020   3.796   2.659   2.643  0.5932 -0.0890 -0.5592
  112phy    H1B 3021   3.783   2.623   2.558  1.6111  0.0338 -0.7828
  112phy    C12 3022   3.986   2.545   2.770  0.2530 -0.0715  0.4733
  112phy    O11 3023   4.126   2.551   2.783 -0.3528 -0.1944  0.0330
  112phy    H1A 3024   4.164   2.483   2.835  1.1244  0.0051 -0.7456
  113phy    C35 3025   4.419   4.761   1.236 -0.5869  0.1483 -0.0659
  113phy    C33 3026   4.363   4.887   1.177 -0.1315  0.9623  0.1154
  113phy    C34 3027   4.330   4.984   1.292 -0.2207 -0.3647 -0.0784
  113phy    C32 3028   4.459   4.945   1.073 -0.3240 -0.5617  0.2098
  113phy    C31 3029   4.404   4.951   0.935 -0.3678  0.0997 -0.0620
  113phy    C30 3030   4.509   4.981   0.831 -0.2969  0.1711  0.0886
  113phy    C28 3031   4.459   4.950   0.690 -0.0644 -0.2542 -0.8052
  113phy    C29 3032   4.526   5.045   0.588  0.2242 -0.5088  0.0233
  113phy    C27 3033   4.501   4.803   0.647 -0.0429  0.2529  0.6474
  113phy    C26 3034   4.406   4.729   0.556 -0.1073  0.3913  0.0472
  113phy    C25 3035   4.455   4.584   0.517  0.1097  0.2357 -0.1467
  113phy    C23 3036   4.356   4.504   0.437 -0.4987  0.2489 -0.2483
  113phy    C24 3037   4.433   4.375   0.413  0.1004 -0.3243  0.1724
  113phy    C22 3038   4.219   4.478   0.502 -0.5788  0.4403 -0.0108
  113phy    C21 3039   4.113   4.522   0.408  0.3042  0.2810  0.8049
  113phy    C20 3040   3.968   4.493   0.451 -0.6544  0.0567 -0.0670
  113phy    C18 3041   3.846   4.559   0.378 -0.7142 -0.0419  0.1186
  113phy    O01 3042   3.884   4.698   0.356 -0.1794  0.7331  0.1002
  113phy    H01 3043   3.968   4.714   0.318  0.0112  1.0798  0.6402
  113phy    C19 3044   3.726   4.557   0.477 -0.6052 -0.5685  0.7776
  113phy    C13 3045   3.812   4.475   0.242  0.0261 -0.2879 -0.7334
  113phy     H3 3046   3.906   4.487   0.183  1.3180 -2.1563  0.8374
  113phy    O33 3047   3.809   4.333   0.232  0.2259 -0.0455 -0.3233
  113phy    H1B 3048   3.829   4.292   0.314  2.0409 -0.7384 -1.0639
  113phy    C12 3049   3.735   4.561   0.124 -0.2663  0.3180  0.0957
  113phy    O11 3050   3.607   4.509   0.091  0.2077 -0.3861  0.0501
  113phy    H1A 3051   3.547   4.506   0.163 -2.6361 -1.4675 -2.1140
  114phy    C35 3052   4.887   3.214   1.344 -0.0560  0.0404  0.1922
  114phy    C33 3053   4.948   3.095   1.409 -0.0446 -0.2521 -0.1209
  114phy    C34 3054   4.999   3.013   1.302 -0.2519  0.3985  0.2766
  114phy    C32 3055   5.056   3.133   1.514  0.0342 -0.1364 -0.6342
  114phy    C31 3056   5.051   3.042   1.631  0.4617  0.1693 -0.1251
  114phy    C30 3057   5.140   3.086   1.749 -0.4504 -0.0348  0.5190
  114phy    C28 3058   5.199   2.974   1.836 -0.1290 -0.4701  0.5500
  114phy    C29 3059   5.347   2.960   1.799  0.5534  0.5833 -0.0312
  114phy    C27 3060   5.196   3.017   1.984  0.2832 -0.6361 -0.2302
  114phy    C26 3061   5.213   2.904   2.088  0.1395  0.6729 -0.4398
  114phy    C25 3062   5.197   2.959   2.232 -0.4037 -0.2469  0.2848
  114phy    C23 3063   5.207   2.860   2.349  0.7733 -0.2457  0.3463
  114phy    C24 3064   5.353   2.839   2.381  0.5097  0.2369 -0.2628
  114phy    C22 3065   5.130   2.915   2.468  0.1880  0.6621 -0.2779
  114phy    C21 3066   5.070   2.808   2.568 -0.2345  0.6669  0.0755
  114phy    C20 3067   5.032   2.876   2.700 -0.8895 -0.1308 -1.0002
  114phy    C18 3068   5.079   2.833   2.850 -0.1401  0.0454  0.4701
  114phy    O01 3069   5.218   2.809   2.842 -0.7557 -0.3340  0.2228
  114phy    H01 3070   5.255   2.870   2.781  0.1648  0.8825  1.8995
  114phy    C19 3071   5.065   2.962   2.933  0.2625 -0.3642 -0.9449
  114phy    C13 3072   5.000   2.700   2.900 -0.0398 -0.3078  0.2501
  114phy     H3 3073   5.000   2.624   2.818 -2.7300  0.3495 -0.4491
  114phy    O33 3074   4.860   2.737   2.906  0.6492  0.7643  0.0991
  114phy    H1B 3075   4.827   2.744   2.818 -0.5968  0.5903  0.5373
  114phy    C12 3076   5.040   2.620   3.032 -0.2995 -0.2486 -0.7806
  114phy    O11 3077   5.157   2.542   3.027 -0.4059 -0.2833  0.0095
  114phy    H1A 3078   5.235   2.592   3.040  0.2611 -0.7893 -1.7311
  115phy    C35 3079   0.660   2.704   1.417  0.5337  0.1248 -0.1338
  115phy    C33 3080   0.562   2.584   1.415  0.4365  0.4544 -0.6599
  115phy    C34 3081   0.620   2.471   1.509  0.0513 -0.0698 -0.1028
  115phy    C32 3082   0.417   2.632   1.439  0.3477  0.2195  0.4885
  115phy    C31 3083   0.311   2.554   1.359 -0.1392  0.2326 -0.2124
  115phy    C30 3084   0.177   2.611   1.373 -0.0081  0.1980 -0.6504
  115phy    C28 3085   0.063   2.522   1.321 -0.2577  0.0740 -0.1572
  115phy    C29 3086  -0.007   2.476   1.448  0.1651 -0.4006  0.0751
  115phy    C27 3087  -0.044   2.601   1.242  0.0344  0.4690  0.2841
  115phy    C26 3088  -0.020   2.573   1.097  0.4882  0.0177  0.2119
  115phy    C25 3089  -0.138   2.629   1.017  0.1129  0.6692 -0.2040
  115phy    C23 3090  -0.123   2.637   0.864  0.1473 -0.0346  0.4442
  115phy    C24 3091  -0.260   2.590   0.796 -0.0708 -0.4992 -0.1221
  115phy    C22 3092  -0.087   2.785   0.840  0.4338  0.2576  0.3529
  115phy    C21 3093  -0.023   2.819   0.702 -0.6973  0.3464 -0.0471
  115phy    C20 3094   0.017   2.965   0.679 -0.9073 -0.2533 -0.1378
  115phy    C18 3095   0.105   3.008   0.560 -1.0203  0.0048  0.1295
  115phy    O01 3096   0.228   2.930   0.571  0.3790 -0.2855 -0.1207
  115phy    H01 3097   0.249   2.926   0.662  0.5773  0.3782 -0.1317
  115phy    C19 3098   0.138   3.156   0.589  0.3620 -0.7585 -0.0106
  115phy    C13 3099   0.047   2.982   0.415 -0.3288  0.2929 -0.4316
  115phy     H3 3100   0.040   2.870   0.418  1.1708  0.1786 -0.0314
  115phy    O33 3101  -0.095   3.012   0.391  0.0188 -0.2816  0.1377
  115phy    H1B 3102  -0.121   3.101   0.397  0.9286  0.1290 -1.4061
  115phy    C12 3103   0.131   2.978   0.280 -0.3150 -0.1381  0.3356
  115phy    O11 3104   0.272   2.981   0.290 -0.1814 -0.2413  0.0522
  115phy    H1A 3105   0.301   2.949   0.374  1.5430  0.3592 -0.2734
  116phy    C35 3106   4.838   3.580   1.082  0.2149  0.5461 -0.7267
  116phy    C33 3107   4.690   3.584   1.122 -0.1664  0.0580  0.7416
  116phy    C34 3108   4.667   3.560   1.268 -0.2362 -0.3225 -0.0422
  116phy    C32 3109   4.625   3.718   1.077 -0.7547 -0.5465 -0.0035
  116phy    C31 3110   4.547   3.726   0.946  0.1651 -0.4054 -0.0984
  116phy    C30 3111   4.506   3.870   0.905  0.0256  0.1626  0.1193
  116phy    C28 3112   4.453   3.899   0.766  0.1743 -0.7189  0.0898
  116phy    C29 3113   4.346   4.007   0.767  0.0185  0.1188 -0.0556
  116phy    C27 3114   4.561   3.917   0.654  0.2035 -0.4219 -0.4252
  116phy    C26 3115   4.525   3.929   0.510  0.5598  0.2633  0.0406
  116phy    C25 3116   4.644   3.889   0.422 -0.5288 -0.3998  0.6451
  116phy    C23 3117   4.621   3.909   0.272  0.4758  0.2070 -0.2479
  116phy    C24 3118   4.755   3.951   0.211  0.2388  0.2338 -0.3426
  116phy    C22 3119   4.538   3.791   0.213 -0.2148 -0.0567  0.2165
  116phy    C21 3120   4.484   3.810   0.071 -0.2619  0.2610  0.7660
  116phy    C20 3121   4.375   3.706   0.028  0.7483 -0.0824 -0.2421
  116phy    C18 3122   4.326   3.703  -0.125 -0.1490  0.1791 -0.4325
  116phy    O01 3123   4.263   3.832  -0.152 -0.5690 -0.4304  0.9049
  116phy    H01 3124   4.195   3.822  -0.216  0.8375 -0.1631 -0.7119
  116phy    C19 3125   4.209   3.600  -0.127 -0.1239  0.0577 -0.6139
  116phy    C13 3126   4.444   3.667  -0.229  0.2618  0.8013  0.5670
  116phy     H3 3127   4.520   3.746  -0.203  0.8928  0.5276 -0.4178
  116phy    O33 3128   4.527   3.553  -0.197 -0.3599  0.0854  0.2149
  116phy    H1B 3129   4.485   3.472  -0.218 -0.8420  0.2891  0.3779
  116phy    C12 3130   4.443   3.720  -0.376  0.5177 -0.2722 -0.1121
  116phy    O11 3131   4.367   3.828  -0.428  0.5730 -0.5007 -0.1233
  116phy    H1A 3132   4.385   3.826  -0.520 -0.2067 -0.3779 -0.2805
  117phy    C35 3133   4.756   4.428   2.160 -0.9567 -0.4517  0.1397
  117phy    C33 3134   4.717   4.570   2.134  0.3742  0.7509 -0.8390
  117phy    C34 3135   4.777   4.653   2.246  0.0672  0.2333 -0.2046
  117phy    C32 3136   4.762   4.611   1.995  0.4982 -0.6888  0.2351
  117phy    C31 3137   4.694   4.740   1.932  0.2700 -0.5726  0.3682
  117phy    C30 3138   4.716   4.753   1.784  0.3545  0.1639  0.4675
  117phy    C28 3139   4.669   4.893   1.735  0.2939  0.5310  0.1870
  117phy    C29 3140   4.775   4.962   1.645 -0.7178  0.5679 -0.3780
  117phy    C27 3141   4.542   4.872   1.652 -0.1759 -0.1245  0.4159
  117phy    C26 3142   4.423   4.950   1.710 -0.6811 -0.2403 -0.4931
  117phy    C25 3143   4.282   4.921   1.650 -0.4052  0.0952 -0.8352
  117phy    C23 3144   4.153   4.999   1.697 -1.1978 -0.1188  1.0637
  117phy    C24 3145   4.066   5.005   1.569  0.0260 -0.4066  0.5381
  117phy    C22 3146   4.072   4.940   1.811  0.2577  0.1605 -0.0901
  117phy    C21 3147   4.111   5.001   1.944 -0.2097  0.1288 -0.0628
  117phy    C20 3148   4.047   4.943   2.066  0.2854  0.3206 -0.0533
  117phy    C18 3149   4.088   4.969   2.213 -0.6053 -0.2534 -0.0431
  117phy    O01 3150   4.087   5.111   2.224  0.1897  0.1430 -0.2881
  117phy    H01 3151   4.005   5.150   2.198  0.1824  0.2010 -0.1798
  117phy    C19 3152   3.965   4.911   2.297  0.0255 -0.0140  0.0729
  117phy    C13 3153   4.229   4.904   2.262  0.4589 -0.1171 -0.1530
  117phy     H3 3154   4.225   4.792   2.256 -0.0920 -0.1474  0.7452
  117phy    O33 3155   4.240   4.917   2.403 -0.6073  0.1198  0.1516
  117phy    H1B 3156   4.255   5.008   2.418 -0.5634  0.7342 -3.0411
  117phy    C12 3157   4.362   4.952   2.191 -0.2044 -0.5300 -0.4879
  117phy    O11 3158   4.403   5.081   2.234 -0.1990  0.9285 -0.3029
  117phy    H1A 3159   4.350   5.145   2.189 -1.8917  1.2981  2.0474
  118phy    C35 3160   4.397   3.664   1.699 -0.2632  0.7421  0.5677
  118phy    C33 3161   4.494   3.740   1.609 -0.3000  0.7841  0.7404
  118phy    C34 3162   4.423   3.778   1.482  0.3184 -0.0709  0.2826
  118phy    C32 3163   4.565   3.854   1.687  0.5608  0.1275  0.2222
  118phy    C31 3164   4.698   3.821   1.751 -0.5452  0.2732 -0.5555
  118phy    C30 3165   4.754   3.937   1.833 -0.2256  0.3835 -0.3439
  118phy    C28 3166   4.887   3.914   1.907 -0.2088  0.7541 -0.1881
  118phy    C29 3167   5.009   3.968   1.830 -0.3832 -0.4079 -0.3673
  118phy    C27 3168   4.874   3.957   2.051  0.0268 -0.4861  0.5471
  118phy    C26 3169   4.945   3.866   2.152  0.0826 -0.0656 -0.1025
  118phy    C25 3170   4.936   3.918   2.295 -0.1918 -0.0338 -0.1190
  118phy    C23 3171   5.029   3.845   2.392  0.5274  0.0478 -0.3675
  118phy    C24 3172   5.145   3.930   2.442 -0.8695 -0.1638 -0.2271
  118phy    C22 3173   4.943   3.789   2.501  0.5711 -0.6426  0.4896
  118phy    C21 3174   4.998   3.700   2.612  0.1373  0.6539  0.1807
  118phy    C20 3175   4.905   3.699   2.737 -0.4518 -0.4436 -0.1643
  118phy    C18 3176   4.941   3.613   2.862  0.4571  0.3256  0.4566
  118phy    O01 3177   5.083   3.624   2.882  0.1602  0.0804  0.6456
  118phy    H01 3178   5.109   3.684   2.950  0.5902  1.7121 -0.8599
  118phy    C19 3179   4.860   3.679   2.977  1.2521 -0.1747 -0.0569
  118phy    C13 3180   4.895   3.458   2.840 -0.0038  0.4269  0.2451
  118phy     H3 3181   4.925   3.425   2.737  0.3600  2.0767 -0.2140
  118phy    O33 3182   4.760   3.430   2.834  0.3395 -0.1478 -0.2180
  118phy    H1B 3183   4.709   3.504   2.806 -0.1769 -0.2145  0.4972
  118phy    C12 3184   4.963   3.353   2.939  0.0562  0.3611 -0.1685
  118phy    O11 3185   5.102   3.340   2.936 -0.3783 -0.0813 -0.1199
  118phy    H1A 3186   5.150   3.415   2.908 -0.6581  0.0970 -0.1194
  119phy    C35 3187   4.113   3.329   2.496  0.3310 -0.2135  0.3740
  119phy    C33 3188   4.067   3.418   2.376  0.1463 -0.0036 -0.3355
  119phy    C34 3189   3.935   3.455   2.426 -0.3250 -0.3998 -0.3315
  119phy    C32 3190   4.149   3.544   2.356 -0.3196 -0.4691 -0.0385
  119phy    C31 3191   4.269   3.529   2.260 -0.0453 -0.5985 -0.1315
  119phy    C30 3192   4.362   3.648   2.262 -0.0059 -0.3756 -0.5269
  119phy    C28 3193   4.494   3.620   2.193 -0.7765  0.0161 -0.0558
  119phy    C29 3194   4.523   3.719   2.085  0.4176 -0.3524  0.5253
  119phy    C27 3195   4.613   3.603   2.287  0.3219  0.4262 -0.0229
  119phy    C26 3196   4.675   3.465   2.295 -0.7482  1.0866  0.7044
  119phy    C25 3197   4.820   3.487   2.335  0.2421 -0.3864  0.3733
  119phy    C23 3198   4.904   3.369   2.363 -0.0893  0.6702  0.8616
  119phy    C24 3199   5.051   3.408   2.360 -1.0596  0.1402  0.6294
  119phy    C22 3200   4.888   3.292   2.493  0.0675 -0.6437 -0.0019
  119phy    C21 3201   4.780   3.186   2.509  0.1204  0.6533  0.4314
  119phy    C20 3202   4.771   3.146   2.660  0.3015 -0.0955 -0.0308
  119phy    C18 3203   4.641   3.063   2.707 -0.4144 -0.4928  0.5290
  119phy    O01 3204   4.618   2.946   2.628 -0.0184  0.5643  0.2532
  119phy    H01 3205   4.531   2.941   2.592  0.4666  2.3652 -1.3193
  119phy    C19 3206   4.669   3.015   2.847 -0.3188 -0.2986 -0.1928
  119phy    C13 3207   4.509   3.163   2.713  0.0334 -0.4396  0.1242
  119phy     H3 3208   4.510   3.226   2.620 -1.4479 -0.2852  0.1806
  119phy    O33 3209   4.524   3.266   2.808 -0.6792 -0.2051  0.1368
  119phy    H1B 3210   4.614   3.285   2.790 -0.4731 -2.2675 -1.4217
  119phy    C12 3211   4.363   3.102   2.700 -0.4675  0.2243  0.0616
  119phy    O11 3212   4.350   2.975   2.636  0.1869  0.2194  0.4467
  119phy    H1A 3213   4.283   2.926   2.679  2.2086 -0.8071  2.6311
  120phy    C35 3214   3.654   3.422   2.660  0.2798  0.2593  0.2352
  120phy    C33 3215   3.767   3.450   2.763 -0.0469 -0.1217  0.3328
  120phy    C34 3216   3.770   3.591   2.808  0.3843 -0.1991  0.4353
  120phy    C32 3217   3.747   3.349   2.877 -0.6641 -0.4468 -0.2666
  120phy    C31 3218   3.877   3.300   2.946 -0.1060 -0.4177 -0.3173
  120phy    C30 3219   3.839   3.224   3.077 -0.4141  0.4557 -0.0050
  120phy    C28 3220   3.954   3.156   3.157  0.4739  0.0435 -0.1727
  120phy    C29 3221   4.009   3.247   3.259  0.2391 -0.1029 -0.4409
  120phy    C27 3222   3.912   3.025   3.233 -0.6729 -0.2522 -0.3617
  120phy    C26 3223   3.893   2.899   3.153 -0.1969  0.0243 -0.2362
  120phy    C25 3224   3.855   2.788   3.251 -0.2893  0.0510  0.7215
  120phy    C23 3225   3.776   2.667   3.197  0.0544  0.0945  0.0169
  120phy    C24 3226   3.845   2.539   3.241  0.3734  0.0399 -0.1618
  120phy    C22 3227   3.636   2.663   3.261 -0.3123  0.4898  0.2917
  120phy    C21 3228   3.530   2.697   3.156  0.6817 -0.7289 -0.3841
  120phy    C20 3229   3.399   2.631   3.204 -0.0142 -0.2863  0.3250
  120phy    C18 3230   3.270   2.645   3.112  0.2403 -0.3879 -0.6958
  120phy    O01 3231   3.255   2.792   3.093 -0.4410  0.1978  0.0830
  120phy    H01 3232   3.305   2.816   3.018  0.3462 -2.3415 -0.2863
  120phy    C19 3233   3.156   2.603   3.206  0.3427 -0.1583  0.4261
  120phy    C13 3234   3.278   2.556   2.976 -0.2203 -0.4750  0.2048
  120phy     H3 3235   3.336   2.623   2.908 -1.7023  1.8293  1.0722
  120phy    O33 3236   3.372   2.445   2.974  0.0541 -0.3821  0.2192
  120phy    H1B 3237   3.320   2.367   2.979 -1.5833  0.4754 -1.8872
  120phy    C12 3238   3.174   2.549   2.855  0.4946  0.5449  0.1728
  120phy    O11 3239   3.057   2.625   2.862  1.0372  0.0066  0.4704
  120phy    H1A 3240   2.990   2.566   2.893 -0.1449  2.1650  2.2914
  121phy    C35 3241   0.099   1.268   2.204  0.5283 -0.2539  0.3747
  121phy    C33 3242   0.214   1.214   2.123 -0.6033  0.0334  0.0000
  121phy    C34 3243   0.186   1.068   2.090  0.0973  0.3301  0.2265
  121phy    C32 3244   0.247   1.294   2.001 -0.2723 -0.4846  0.1238
  121phy    C31 3245   0.344   1.411   2.020 -0.2256  0.5301 -0.1206
  121phy    C30 3246   0.375   1.481   1.889  0.1507 -0.0239  0.3970
  121phy    C28 3247   0.496   1.580   1.881 -0.7960 -0.0604 -0.0855
  121phy    C29 3248   0.525   1.612   1.738  0.3059 -0.2817 -0.1928
  121phy    C27 3249   0.501   1.714   1.957  0.1307  0.0645 -0.2935
  121phy    C26 3250   0.546   1.698   2.105 -0.2442 -0.2033  0.0572
  121phy    C25 3251   0.508   1.819   2.185  0.2680  0.6894  0.0705
  121phy    C23 3252   0.546   1.813   2.330  0.4890 -0.4569 -0.2088
  121phy    C24 3253   0.697   1.850   2.351 -0.6926  0.0961 -0.3104
  121phy    C22 3254   0.466   1.914   2.416  0.2625 -0.1951  0.7265
  121phy    C21 3255   0.381   1.878   2.537  0.2881 -0.3269  0.2923
  121phy    C20 3256   0.296   1.994   2.586  0.2762 -0.4679 -0.3615
  121phy    C18 3257   0.203   1.983   2.711 -0.0085  0.3431  0.3390
  121phy    O01 3258   0.264   1.915   2.826  0.1318 -0.2266  0.6543
  121phy    H01 3259   0.235   1.826   2.833  0.6555 -0.2982  2.4853
  121phy    C19 3260   0.193   2.129   2.749 -0.5019  0.0772  0.4014
  121phy    C13 3261   0.054   1.917   2.682 -0.1883 -0.1970 -0.0037
  121phy     H3 3262   0.013   1.961   2.588  1.7650 -0.0802 -0.8520
  121phy    O33 3263  -0.044   1.948   2.783 -0.6075  0.4836  0.0246
  121phy    H1B 3264  -0.004   1.931   2.866  0.6978  1.4776 -0.3648
  121phy    C12 3265   0.052   1.765   2.669 -0.0693  0.1627 -0.5336
  121phy    O11 3266   0.119   1.701   2.775  0.2468  0.5516 -0.2649
  121phy    H1A 3267   0.059   1.643   2.818  1.3494 -0.2687  0.2232
  122phy    C35 3268   4.562   3.363   1.885  0.5518 -0.5003 -0.1598
  122phy    C33 3269   4.701   3.309   1.874 -0.7142 -0.9707  0.2091
  122phy    C34 3270   4.714   3.170   1.809 -0.0023 -0.2631  0.0832
  122phy    C32 3271   4.791   3.412   1.806  0.0258  0.7489 -0.4626
  122phy    C31 3272   4.931   3.423   1.869  0.3283 -0.3189  0.4533
  122phy    C30 3273   5.032   3.510   1.791 -0.1448 -0.0057 -0.3484
  122phy    C28 3274   5.176   3.500   1.837 -0.1636  0.0733 -0.3758
  122phy    C29 3275   5.267   3.524   1.721 -0.8857  0.4840 -0.0736
  122phy    C27 3276   5.212   3.599   1.950  0.0250  0.4936 -0.2903
  122phy    C26 3277   5.304   3.548   2.059  0.2469  0.3695  0.4937
  122phy    C25 3278   5.377   3.670   2.107 -0.0759  0.1395  0.5397
  122phy    C23 3279   5.494   3.651   2.204 -0.1867  0.2476  0.0863
  122phy    C24 3280   5.624   3.672   2.124 -0.7582  0.3134  0.2256
  122phy    C22 3281   5.486   3.753   2.321 -0.4807 -0.6881  0.2924
  122phy    C21 3282   5.513   3.689   2.456  0.5091 -0.3281  0.2845
  122phy    C20 3283   5.530   3.801   2.562 -0.2522 -0.4608  0.1315
  122phy    C18 3284   5.543   3.759   2.719 -0.6408 -0.1173  0.0161
  122phy    O01 3285   5.663   3.688   2.723  0.2611  0.3841 -0.0769
  122phy    H01 3286   5.706   3.694   2.806  1.3495  0.0651 -0.6075
  122phy    C19 3287   5.561   3.898   2.775  0.0059  0.0816  0.5047
  122phy    C13 3288   5.416   3.675   2.777 -0.0141 -0.5327 -0.0767
  122phy     H3 3289   5.393   3.599   2.698  0.2598 -0.4266 -0.2600
  122phy    O33 3290   5.295   3.755   2.772 -0.1421  0.7504 -0.1779
  122phy    H1B 3291   5.227   3.690   2.771  3.6845 -3.9320 -3.6121
  122phy    C12 3292   5.438   3.597   2.908  0.3364  0.0825  0.0943
  122phy    O11 3293   5.377   3.468   2.916 -0.4651 -0.3411  0.2884
  122phy    H1A 3294   5.408   3.417   2.844 -2.5876 -0.7062 -0.4228
  123phy    C35 3295   3.430   3.281   1.313 -0.1940  0.5616  0.5057
  123phy    C33 3296   3.451   3.412   1.236 -0.1254  0.3084  0.0242
  123phy    C34 3297   3.504   3.515   1.341 -0.3093 -0.1835  0.4357
  123phy    C32 3298   3.546   3.399   1.121  0.1629  0.0734  0.1677
  123phy    C31 3299   3.541   3.506   1.010 -0.2469 -0.2748 -0.2150
  123phy    C30 3300   3.668   3.499   0.931 -0.1373 -0.6010  0.2437
  123phy    C28 3301   3.693   3.634   0.853 -0.1936  0.5633 -0.3457
  123phy    C29 3302   3.776   3.741   0.924 -0.2240 -0.0631 -0.2026
  123phy    C27 3303   3.773   3.601   0.728  0.1704  0.6798  0.5231
  123phy    C26 3304   3.713   3.631   0.593 -0.2872 -0.0071 -0.0204
  123phy    C25 3305   3.791   3.563   0.474  0.2594  0.1332  0.0869
  123phy    C23 3306   3.752   3.610   0.333 -0.0554 -0.4761  0.6493
  123phy    C24 3307   3.879   3.596   0.250 -0.1520 -0.8785  0.4403
  123phy    C22 3308   3.640   3.535   0.260  0.8262  0.2028 -0.3798
  123phy    C21 3309   3.518   3.625   0.205 -0.7311 -0.1313 -0.3427
  123phy    C20 3310   3.474   3.564   0.067 -0.3696 -0.7564 -0.0041
  123phy    C18 3311   3.371   3.651  -0.016 -0.3375 -0.0516  0.6711
  123phy    O01 3312   3.245   3.657   0.048 -0.1642 -0.0577  0.0216
  123phy    H01 3313   3.205   3.577   0.020  1.6998 -0.8560 -0.5012
  123phy    C19 3314   3.354   3.558  -0.140  0.0324 -0.0656  0.0725
  123phy    C13 3315   3.423   3.804  -0.055  1.1554  0.9746 -0.8477
  123phy     H3 3316   3.409   3.853   0.045  1.4115  0.3260 -0.4910
  123phy    O33 3317   3.567   3.824  -0.062  0.3922 -0.1184 -0.5305
  123phy    H1B 3318   3.591   3.843  -0.151 -1.7499 -0.4567 -1.2349
  123phy    C12 3319   3.333   3.917  -0.118 -0.0366  0.3083  0.1300
  123phy    O11 3320   3.374   3.952  -0.245  0.2995  0.4138  0.2226
  123phy    H1A 3321   3.307   3.929  -0.306  1.4639  0.6200 -1.1783
  124phy    C35 3322   3.962   0.863   1.520  0.2781 -0.4869 -0.7431
  124phy    C33 3323   4.038   0.828   1.390  0.5310 -0.0927  0.7798
  124phy    C34 3324   4.070   0.944   1.288  0.1071  0.9149 -0.1065
  124phy    C32 3325   4.177   0.772   1.431 -0.2301 -0.2611 -0.0627
  124phy    C31 3326   4.216   0.625   1.392 -0.3104  0.3350  0.4337
  124phy    C30 3327   4.337   0.569   1.474 -0.0595 -0.5436  0.1719
  124phy    C28 3328   4.390   0.429   1.435 -0.0461 -0.0464 -0.1313
  124phy    C29 3329   4.482   0.425   1.314 -0.4583  0.1989 -0.7397
  124phy    C27 3330   4.478   0.374   1.551 -0.2966  0.0170 -0.6227
  124phy    C26 3331   4.418   0.269   1.646  0.3044 -0.1152 -0.4963
  124phy    C25 3332   4.516   0.243   1.761  0.0242  0.2901  0.6254
  124phy    C23 3333   4.464   0.140   1.863  0.0359 -0.7927  1.3897
  124phy    C24 3334   4.588   0.062   1.897 -0.1702  0.2736  0.2772
  124phy    C22 3335   4.406   0.212   1.985  1.1106 -0.1671  0.2176
  124phy    C21 3336   4.277   0.169   2.052 -0.2101 -0.7418  0.1276
  124phy    C20 3337   4.281   0.246   2.189 -0.0121  0.3823 -0.5226
  124phy    C18 3338   4.163   0.228   2.293  0.4433 -0.1546 -0.5422
  124phy    O01 3339   4.173   0.093   2.347  1.0968  0.5424 -0.0258
  124phy    H01 3340   4.146   0.022   2.292  0.7155 -0.4471  1.3790
  124phy    C19 3341   4.222   0.316   2.404 -0.3033 -0.0033  0.0184
  124phy    C13 3342   4.016   0.275   2.254 -0.3755 -0.2449 -0.0015
  124phy     H3 3343   4.021   0.381   2.219 -0.1953 -0.9209 -2.1509
  124phy    O33 3344   3.932   0.296   2.368 -0.1776  0.2601 -0.0440
  124phy    H1B 3345   3.901   0.212   2.397  0.7180 -0.3920 -0.8995
  124phy    C12 3346   3.919   0.189   2.157 -0.0535 -0.3692 -0.3637
  124phy    O11 3347   3.891   0.053   2.189 -0.2705 -0.1813 -0.7577
  124phy    H1A 3348   3.801   0.045   2.212 -0.5229  1.6901 -0.9042
  125phy    C35 3349   3.700   1.358   1.524  0.4307 -0.7686 -0.3775
  125phy    C33 3350   3.574   1.342   1.593  0.4040 -0.2649 -0.3521
  125phy    C34 3351   3.483   1.467   1.569 -0.2667  0.0287  0.2360
  125phy    C32 3352   3.504   1.213   1.547 -0.0265 -0.5556  1.0044
  125phy    C31 3353   3.462   1.126   1.662 -0.5457  0.1586 -0.1778
  125phy    C30 3354   3.390   1.003   1.609  0.3959 -0.5088 -0.1404
  125phy    C28 3355   3.351   0.905   1.717 -0.0130 -0.1125  0.4022
  125phy    C29 3356   3.201   0.899   1.746  0.6306  0.1052  0.9602
  125phy    C27 3357   3.438   0.778   1.699  0.4024 -0.3922 -0.4227
  125phy    C26 3358   3.458   0.696   1.830 -0.4877  0.4481  0.0500
  125phy    C25 3359   3.562   0.583   1.814 -0.2898  0.2255 -0.1400
  125phy    C23 3360   3.581   0.508   1.947  0.8445 -0.3600 -0.7042
  125phy    C24 3361   3.610   0.361   1.914 -0.6332 -0.0403 -0.1639
  125phy    C22 3362   3.695   0.569   2.028 -0.1436  0.2344 -0.3939
  125phy    C21 3363   3.689   0.551   2.178 -0.5701 -0.1629  0.2628
  125phy    C20 3364   3.793   0.637   2.250 -0.0821 -0.1346 -0.0164
  125phy    C18 3365   3.810   0.638   2.408 -0.0158  0.7816 -0.2977
  125phy    O01 3366   3.798   0.502   2.456  0.1442  0.3047  0.4519
  125phy    H01 3367   3.866   0.441   2.434 -0.7010 -0.3777 -0.4247
  125phy    C19 3368   3.962   0.672   2.418  0.0816 -0.4578  0.1479
  125phy    C13 3369   3.711   0.730   2.499  0.6982  0.2134  0.2644
  125phy     H3 3370   3.702   0.835   2.462 -1.5473  0.2862  0.8517
  125phy    O33 3371   3.754   0.746   2.637 -0.0040 -0.0223 -0.2571
  125phy    H1B 3372   3.743   0.661   2.674 -2.0313 -0.1864 -1.0840
  125phy    C12 3373   3.560   0.683   2.497  0.4013 -0.3620 -0.3671
  125phy    O11 3374   3.543   0.557   2.560  0.1371 -0.1263  0.0661
  125phy    H1A 3375   3.602   0.505   2.509  0.3464  1.5956 -1.5599
  126phy    C35 3376   3.421   4.141   2.123 -0.4118 -0.3302 -0.1700
  126phy    C33 3377   3.468   4.086   1.985  0.2830 -0.6279  0.2156
  126phy    C34 3378   3.401   3.958   1.945 -0.2841  0.4563  0.2871
  126phy    C32 3379   3.427   4.192   1.885  0.6513  0.1777  0.1977
  126phy    C31 3380   3.505   4.316   1.858  0.5199 -0.6721  0.0268
  126phy    C30 3381   3.437   4.405   1.752  1.1702  0.2464  0.4564
  126phy    C28 3382   3.527   4.516   1.698 -0.4826  0.1136 -0.1694
  126phy    C29 3383   3.534   4.503   1.543  0.9347 -0.2305 -0.4165
  126phy    C27 3384   3.466   4.647   1.738  0.3113 -0.4839 -0.7723
  126phy    C26 3385   3.570   4.735   1.798  0.2748  0.0397  0.4013
  126phy    C25 3386   3.513   4.879   1.810 -0.1529  0.0311  0.2181
  126phy    C23 3387   3.601   4.979   1.887  0.1557  0.0428 -0.6525
  126phy    C24 3388   3.686   5.043   1.783  0.0015 -0.8703  0.3389
  126phy    C22 3389   3.524   5.096   1.957 -0.7269 -0.3695 -0.1072
  126phy    C21 3390   3.535   5.106   2.111  0.5926 -0.1766 -0.3176
  126phy    C20 3391   3.478   5.232   2.175 -0.0198  0.1592 -0.5821
  126phy    C18 3392   3.511   5.251   2.330  0.1554 -0.0659 -0.2902
  126phy    O01 3393   3.648   5.248   2.344  0.0845  0.2223  0.0426
  126phy    H01 3394   3.680   5.274   2.428  1.7066  1.1106 -0.8046
  126phy    C19 3395   3.476   5.400   2.362 -0.4600  0.3946 -0.1587
  126phy    C13 3396   3.438   5.149   2.432 -0.0097  0.0609  0.5381
  126phy     H3 3397   3.332   5.138   2.398  0.4953  1.7301 -1.8975
  126phy    O33 3398   3.424   5.210   2.566 -0.7629  0.2969 -0.0003
  126phy    H1B 3399   3.332   5.225   2.577 -0.6299  1.0026  0.1487
  126phy    C12 3400   3.501   5.003   2.454 -0.1632  0.3564  0.1881
  126phy    O11 3401   3.419   4.916   2.517  0.1567 -0.0802  0.3532
  126phy    H1A 3402   3.468   4.848   2.559 -3.8112 -1.4808  3.3704
  127phy    C35 3403   3.637   4.345   1.164 -0.3990 -0.4327 -0.0219
  127phy    C33 3404   3.600   4.219   1.090 -0.0863  0.3013  0.2402
  127phy    C34 3405   3.472   4.154   1.147  0.0566  0.6869 -0.2413
  127phy    C32 3406   3.595   4.249   0.939 -0.2951  0.2843  1.1365
  127phy    C31 3407   3.634   4.137   0.839  0.7885 -0.2844  0.2286
  127phy    C30 3408   3.649   4.183   0.687  0.7655  0.4110 -0.1248
  127phy    C28 3409   3.676   4.067   0.596 -0.2780 -0.0120 -0.1062
  127phy    C29 3410   3.547   4.021   0.524 -0.2029  0.1379 -0.6080
  127phy    C27 3411   3.771   4.114   0.479 -0.4920 -0.0960 -0.0278
  127phy    C26 3412   3.892   4.024   0.436 -0.5494  0.0762 -0.1693
  127phy    C25 3413   3.964   4.084   0.316 -0.2801  0.3051  0.0383
  127phy    C23 3414   4.107   4.036   0.264 -0.0032  0.3454  0.3850
  127phy    C24 3415   4.104   3.898   0.189 -0.5816  0.0694 -0.4576
  127phy    C22 3416   4.144   4.150   0.171  0.4279  0.2758 -0.1185
  127phy    C21 3417   4.290   4.165   0.128  0.0715  0.4666  0.2387
  127phy    C20 3418   4.305   4.241  -0.006  0.3479 -0.0486 -0.4315
  127phy    C18 3419   4.450   4.245  -0.070 -0.0840  0.1948 -0.1392
  127phy    O01 3420   4.547   4.245   0.036  0.3453  0.6207 -0.1688
  127phy    H01 3421   4.546   4.323   0.089 -0.5893 -0.8850  2.2241
  127phy    C19 3422   4.447   4.386  -0.138  0.2646 -0.4346  0.1341
  127phy    C13 3423   4.469   4.120  -0.177  0.1182  0.3536 -0.6444
  127phy     H3 3424   4.451   4.030  -0.113  0.5604  0.7002 -0.0296
  127phy    O33 3425   4.375   4.089  -0.281 -0.0194 -0.0576  0.0070
  127phy    H1B 3426   4.355   3.997  -0.273  0.7490 -0.1412  1.1346
  127phy    C12 3427   4.612   4.076  -0.230 -0.6860  0.0748 -0.0888
  127phy    O11 3428   4.716   4.069  -0.131  0.1568 -0.0919  0.5587
  127phy    H1A 3429   4.690   4.128  -0.063  0.5611 -0.7254  1.2744
  128SOL     OW 3430   1.494   0.558   3.006  0.1430  0.3313 -0.6733
  128SOL    HW1 3431   1.446   0.587   2.928 -0.7296 -1.7939 -0.9989
  128SOL    HW2 3432   1.441   0.489   3.045  0.9540 -0.3908 -0.8202
  128SOL     MW 3433   1.481   0.553   3.001 -0.0006 -0.0105 -0.0045
  129SOL     OW 3434   2.815   0.787   0.158  0.2329  0.1608  0.7580
  129SOL    HW1 3435   2.740   0.838   0.190 -1.0083 -1.8796  1.2603
  129SOL    HW2 3436   2.831   0.727   0.231 -1.7843 -1.0874  0.2737
  129SOL     MW 3437   2.807   0.786   0.172 -0.0006 -0.0105 -0.0045
  130SOL     OW 3438   0.996   1.666   0.003 -0.4011  0.2411  0.3687
  130SOL    HW1 3439   1.049   1.687  -0.074 -1.1728 -1.1959 -0.6021
  130SOL    HW2 3440   0.959   1.580  -0.016  0.9530 -0.6896  1.7729
  130SOL     MW 3441   0.998   1.658  -0.010 -0.0006 -0.0105 -0.0045
  131SOL     OW 3442   2.949   3.154   0.219 -0.0586 -0.9159 -0.1866
  131SOL    HW1 3443   2.872   3.101   0.238 -0.7013  0.2251  0.5309
  131SOL    HW2 3444   3.016   3.089   0.240 -0.5196 -1.5589 -0.6706
  131SOL     MW 3445   2.948   3.139   0.224 -0.0006 -0.0105 -0.0045
  132SOL     OW 3446   1.420   2.673   0.398  0.2146  0.0846  0.6311
  132SOL    HW1 3447   1.337   2.636   0.425  0.3790  0.0578  1.1095
  132SOL    HW2 3448   1.432   2.630   0.314  0.2022  0.8010  0.2558
  132SOL     MW 3449   1.411   2.663   0.391 -0.0006 -0.0105 -0.0045
  133SOL     OW 3450   4.715   2.293   0.090  0.2470 -0.1521 -0.1721
  133SOL    HW1 3451   4.726   2.388   0.098  2.3124 -0.3219 -0.5187
  133SOL    HW2 3452   4.770   2.264   0.163  0.7664  0.0895 -0.4582
  133SOL     MW 3453   4.724   2.302   0.101 -0.0006 -0.0105 -0.0045
  134SOL     OW 3454   3.649   2.219   2.380  0.1601 -0.1326 -0.2245
  134SOL    HW1 3455   3.626   2.288   2.317  0.9485  0.9818  0.6678
  134SOL    HW2 3456   3.647   2.267   2.463  0.4139  1.5192 -1.1217
  134SOL     MW 3457   3.645   2.235   2.382 -0.0006 -0.0105 -0.0045
  135SOL     OW 3458   1.843   3.444   2.992 -0.8589 -0.6400  0.3546
  135SOL    HW1 3459   1.810   3.519   3.040  1.1893  0.7320 -0.2474
  135SOL    HW2 3460   1.797   3.375   3.039 -1.7838 -1.4832 -1.6421
  135SOL     MW 3461   1.833   3.445   3.005 -0.0006 -0.0105 -0.0045
  136SOL     OW 3462   3.530   1.260   2.814  0.0733  0.1053 -0.1591
  136SOL    HW1 3463   3.616   1.295   2.792  1.0317 -3.0185 -2.0091
  136SOL    HW2 3464   3.474   1.335   2.835  0.9047  0.6517  0.1578
  136SOL     MW 3465   3.534   1.275   2.814 -0.0006 -0.0105 -0.0045
  137SOL     OW 3466   1.256   1.448   2.874  0.1896 -0.1023  0.5135
  137SOL    HW1 3467   1.200   1.391   2.820 -0.8477  0.1878  1.2514
  137SOL    HW2 3468   1.209   1.458   2.957  0.8635 -1.3000  1.0681
  137SOL     MW 3469   1.242   1.442   2.878 -0.0006 -0.0105 -0.0045
  138SOL     OW 3470   2.548   4.208   0.259 -0.3094  0.2572  0.2879
  138SOL    HW1 3471   2.491   4.136   0.231 -1.2326  1.3272 -0.6638
  138SOL    HW2 3472   2.509   4.290   0.229 -0.7990 -0.0004  0.2127
  138SOL     MW 3473   2.536   4.209   0.252 -0.0006 -0.0105 -0.0045
  139SOL     OW 3474   2.595   2.478   2.816  0.0808  0.0749  0.0318
  139SOL    HW1 3475   2.663   2.495   2.882 -1.7767  1.3315  1.7612
  139SOL    HW2 3476   2.546   2.560   2.824  1.9918  1.1357  2.3539
  139SOL     MW 3477   2.598   2.491   2.826 -0.0006 -0.0105 -0.0045
  140SOL     OW 3478   3.952   0.788   0.111  0.0949  0.1593  0.3284
  140SOL    HW1 3479   3.893   0.850   0.067  0.1045  2.1823  2.9434
  140SOL    HW2 3480   3.966   0.722   0.043 -3.6163 -0.5423  0.0408
  140SOL     MW 3481   3.946   0.787   0.096 -0.0006 -0.0105 -0.0045
  141SOL     OW 3482   4.768   1.820   2.993 -0.3621 -0.2664  0.0580
  141SOL    HW1 3483   4.772   1.915   2.980  1.0413 -0.4373 -0.9532
  141SOL    HW2 3484   4.780   1.785   2.905 -1.4164 -1.9023  0.5159
  141SOL     MW 3485   4.770   1.828   2.980 -0.0006 -0.0105 -0.0045
  142SOL     OW 3486   2.596   4.103   2.734 -0.5090  0.1324 -0.5934
  142SOL    HW1 3487   2.635   4.121   2.648  0.8407  2.9282  0.4926
  142SOL    HW2 3488   2.670   4.118   2.792  1.8694  1.0892 -3.6418
  142SOL     MW 3489   2.611   4.107   2.730 -0.0006 -0.0105 -0.0045
  143SOL     OW 3490   1.608   3.909   0.237  0.5213 -0.1421 -0.4391
  143SOL    HW1 3491   1.684   3.966   0.223  1.5526 -1.8398 -2.2015
  143SOL    HW2 3492   1.596   3.879   0.147 -1.4857 -0.7455 -0.0033
  143SOL     MW 3493   1.617   3.913   0.223 -0.0006 -0.0105 -0.0045
  144SOL     OW 3494   0.493   3.444   2.652  0.0461 -0.1380 -0.3463
  144SOL    HW1 3495   0.551   3.410   2.720  1.3133  3.9169  0.9179
  144SOL    HW2 3496   0.501   3.540   2.659  0.5531 -0.0657 -1.7317
  144SOL     MW 3497   0.502   3.452   2.662 -0.0006 -0.0105 -0.0045
  145SOL     OW 3498   5.053   0.851   0.072  0.6708 -0.2694  0.1543
  145SOL    HW1 3499   4.986   0.820   0.011 -1.8364 -1.4769  3.1956
  145SOL    HW2 3500   5.050   0.784   0.141 -1.3759  1.1854  1.6085
  145SOL     MW 3501   5.044   0.838   0.073 -0.0006 -0.0105 -0.0045
  146SOL     OW 3502   4.605   0.607   0.174  0.3355  0.2361 -0.1736
  146SOL    HW1 3503   4.668   0.604   0.246  0.5933  0.6244 -0.3767
  146SOL    HW2 3504   4.545   0.678   0.199 -0.9178 -0.3859 -1.2494
  146SOL     MW 3505   4.605   0.616   0.186 -0.0006 -0.0105 -0.0045
  147SOL     OW 3506   4.572   2.087   2.712  0.2528 -0.3880  0.1498
  147SOL    HW1 3507   4.567   1.993   2.697 -2.7227 -0.2162 -0.5963
  147SOL    HW2 3508   4.641   2.097   2.777  0.2358 -1.1250  0.2871
  147SOL     MW 3509   4.580   2.076   2.719 -0.0006 -0.0105 -0.0045
  148SOL     OW 3510   3.846   1.439   0.029 -0.5710  0.3875 -0.5365
  148SOL    HW1 3511   3.936   1.406   0.034 -0.0598  1.8031  0.5738
  148SOL    HW2 3512   3.821   1.409  -0.058  2.8870 -0.9043 -1.2336
  148SOL     MW 3513   3.855   1.431   0.018 -0.0006 -0.0105 -0.0045
  149SOL     OW 3514   2.799   4.204   0.155 -0.2169  0.2706 -0.0551
  149SOL    HW1 3515   2.837   4.224   0.241  0.1118  0.0711 -0.1539
  149SOL    HW2 3516   2.705   4.213   0.171 -0.3562 -2.4791  1.2578
  149SOL     MW 3517   2.792   4.208   0.169 -0.0006 -0.0105 -0.0045
  150SOL     OW 3518   4.078   2.170   0.037  0.0000  0.3407  0.2643
  150SOL    HW1 3519   4.141   2.219  -0.016  2.2331 -0.6732  1.8422
  150SOL    HW2 3520   4.099   2.203   0.124  0.6111  1.5397 -0.3145
  150SOL     MW 3521   4.089   2.181   0.041 -0.0006 -0.0105 -0.0045
  151SOL     OW 3522   2.949   4.699   2.605  0.2506  0.1015 -0.1361
  151SOL    HW1 3523   3.030   4.750   2.608  0.1024  0.3289  2.6775
  151SOL    HW2 3524   2.944   4.661   2.693  1.1918 -0.1155 -0.1561
  151SOL     MW 3525   2.959   4.700   2.617 -0.0006 -0.0105 -0.0045
  152SOL     OW 3526   0.884   3.549   2.909  0.0188  0.1587 -0.2896
  152SOL    HW1 3527   0.951   3.552   2.977 -0.1508  0.7015 -0.1428
  152SOL    HW2 3528   0.926   3.527   2.826  1.2251  0.5150  0.2107
  152SOL     MW 3529   0.898   3.546   2.907 -0.0006 -0.0105 -0.0045
  153SOL     OW 3530   3.618   4.648   2.493 -0.0476  0.4504 -0.1052
  153SOL    HW1 3531   3.659   4.669   2.577  1.4043 -2.3178 -0.0153
  153SOL    HW2 3532   3.539   4.604   2.527 -0.1355  2.0040  1.8907
  153SOL     MW 3533   3.613   4.645   2.509 -0.0006 -0.0105 -0.0045
  154SOL     OW 3534   3.783   4.763   2.690  0.5533  0.3954 -0.0472
  154SOL    HW1 3535   3.805   4.670   2.699 -0.2127  0.3072  1.1311
  154SOL    HW2 3536   3.746   4.783   2.776  0.3159  1.4317 -0.3784
  154SOL     MW 3537   3.781   4.753   2.703 -0.0006 -0.0105 -0.0045
  155SOL     OW 3538   0.338   4.165   3.004  0.1091  0.4047 -0.0141
  155SOL    HW1 3539   0.313   4.234   3.066 -0.0855 -0.4195  0.8369
  155SOL    HW2 3540   0.325   4.090   3.061  1.1575  1.0646  1.1422
  155SOL     MW 3541   0.333   4.164   3.019 -0.0006 -0.0105 -0.0045
  156SOL     OW 3542   3.973   4.398   2.895  0.2144 -0.2090 -0.2205
  156SOL    HW1 3543   3.927   4.333   2.949  1.1231  0.5191  1.5443
  156SOL    HW2 3544   4.027   4.345   2.836  0.6896  0.9716 -0.8782
  156SOL     MW 3545   3.974   4.382   2.895 -0.0006 -0.0105 -0.0045
  157SOL     OW 3546   3.956   1.818   2.521 -0.4034  0.1543 -0.0236
  157SOL    HW1 3547   3.942   1.756   2.593  1.7244  1.5138  1.6783
  157SOL    HW2 3548   4.026   1.872   2.556  0.2191 -0.2283 -0.6709
  157SOL     MW 3549   3.963   1.817   2.535 -0.0006 -0.0105 -0.0045
  158SOL     OW 3550   1.322   0.734   0.147 -0.3124 -0.3169  0.1560
  158SOL    HW1 3551   1.387   0.682   0.100  1.7846  1.8960  0.4020
  158SOL    HW2 3552   1.376   0.810   0.170  1.2637 -0.3921 -2.7967
  158SOL     MW 3553   1.338   0.737   0.144 -0.0006 -0.0105 -0.0045
  159SOL     OW 3554   0.969   1.488   0.276 -0.0341  0.4640  0.6165
  159SOL    HW1 3555   0.998   1.577   0.297 -1.2175  0.7333  1.1625
  159SOL    HW2 3556   0.987   1.441   0.357  0.2342  0.3580  0.4971
  159SOL     MW 3557   0.975   1.493   0.289 -0.0006 -0.0105 -0.0045
  160SOL     OW 3558   0.786   4.302   2.837 -0.8940 -0.5102 -0.5290
  160SOL    HW1 3559   0.876   4.289   2.867 -0.4885 -0.1657 -1.5439
  160SOL    HW2 3560   0.780   4.255   2.754 -2.3209  0.0252 -0.7589
  160SOL     MW 3561   0.797   4.294   2.830 -0.0006 -0.0105 -0.0045
  161SOL     OW 3562   3.187   4.925   2.877 -0.0182 -0.4436  0.1028
  161SOL    HW1 3563   3.267   4.900   2.923  0.3140 -0.7372 -0.6165
  161SOL    HW2 3564   3.201   5.019   2.870 -1.4438 -0.2503 -0.4790
  161SOL     MW 3565   3.199   4.934   2.882 -0.0006 -0.0105 -0.0045
  162SOL     OW 3566   3.360   1.451   2.909 -0.1866 -0.1092  0.4984
  162SOL    HW1 3567   3.397   1.539   2.913 -0.4459  0.3256 -3.0185
  162SOL    HW2 3568   3.279   1.465   2.860 -0.5416 -1.3135  0.7073
  162SOL     MW 3569   3.354   1.465   2.903 -0.0006 -0.0105 -0.0045
  163SOL     OW 3570   3.394   0.789   2.854 -0.0572  0.2931  0.3077
  163SOL    HW1 3571   3.450   0.854   2.811  1.5327 -1.7557 -0.8993
  163SOL    HW2 3572   3.313   0.840   2.862 -0.8909 -0.8288 -0.5769
  163SOL     MW 3573   3.391   0.804   2.849 -0.0006 -0.0105 -0.0045
  164SOL     OW 3574   3.793   1.731   0.016 -0.2338 -0.1605 -0.6999
  164SOL    HW1 3575   3.817   1.639   0.006 -0.5417 -0.1702 -1.4696
  164SOL    HW2 3576   3.725   1.733   0.083  0.3727  1.1999 -0.1124
  164SOL     MW 3577   3.787   1.719   0.023 -0.0006 -0.0105 -0.0045
  165SOL     OW 3578   3.860   4.477   2.674  0.1799  0.2154 -0.0345
  165SOL    HW1 3579   3.789   4.415   2.660  0.5589 -0.9034  2.4284
  165SOL    HW2 3580   3.891   4.449   2.760  0.2390  0.7339  0.1185
  165SOL     MW 3581   3.855   4.465   2.683 -0.0006 -0.0105 -0.0045
  166SOL     OW 3582   2.401   1.670   2.730  0.1564  0.4972  0.7390
  166SOL    HW1 3583   2.341   1.738   2.702  0.1481  0.2146  0.0393
  166SOL    HW2 3584   2.473   1.721   2.769  0.5275  1.2217 -0.7928
  166SOL     MW 3585   2.403   1.686   2.731 -0.0006 -0.0105 -0.0045
  167SOL     OW 3586   4.580   0.635   0.577 -0.2519 -0.5226  0.0436
  167SOL    HW1 3587   4.510   0.572   0.591 -1.4953  1.2551  2.7453
  167SOL    HW2 3588   4.600   0.674   0.663 -0.8051 -0.1207 -0.0087
  167SOL     MW 3589   4.574   0.632   0.590 -0.0006 -0.0105 -0.0045
  168SOL     OW 3590   0.738   3.528   2.517  0.1335 -0.1080 -0.2731
  168SOL    HW1 3591   0.650   3.500   2.544 -0.2429  0.5002 -0.8468
  168SOL    HW2 3592   0.719   3.588   2.445  0.1493  0.9372  0.5687
  168SOL     MW 3593   0.724   3.532   2.511 -0.0006 -0.0105 -0.0045
  169SOL     OW 3594   0.286   1.977   0.060 -0.2126 -0.4960  0.0116
  169SOL    HW1 3595   0.297   1.982  -0.035  0.3817 -3.1271 -0.1388
  169SOL    HW2 3596   0.299   2.067   0.090  1.3043 -0.5887 -0.3045
  169SOL     MW 3597   0.289   1.989   0.052 -0.0006 -0.0105 -0.0045
  170SOL     OW 3598   0.625   4.125   2.982 -0.0641 -0.1227 -0.0070
  170SOL    HW1 3599   0.672   4.200   2.946  0.8917 -0.4901  0.4560
  170SOL    HW2 3600   0.537   4.163   2.987 -0.1671 -0.3354 -0.1717
  170SOL     MW 3601   0.620   4.140   2.978 -0.0006 -0.0105 -0.0045
  171SOL     OW 3602   2.886   4.615   2.895 -0.2871 -0.1131  0.1551
  171SOL    HW1 3603   2.906   4.686   2.956 -1.2589 -0.8877  1.4198
  171SOL    HW2 3604   2.893   4.541   2.955  1.0108 -1.0340 -1.0641
  171SOL     MW 3605   2.890   4.615   2.911 -0.0006 -0.0105 -0.0045
  172SOL     OW 3606   4.893   2.259   0.310  0.1053 -0.3391  0.3629
  172SOL    HW1 3607   4.911   2.340   0.359  0.5930 -0.6543  0.7217
  172SOL    HW2 3608   4.982   2.235   0.283  0.0050  0.8400 -1.1337
  172SOL     MW 3609   4.907   2.267   0.313 -0.0006 -0.0105 -0.0045
  173SOL     OW 3610   1.054   0.669   0.086 -0.2219 -0.1256  0.0541
  173SOL    HW1 3611   0.979   0.679   0.145 -0.9173  3.6799 -1.1893
  173SOL    HW2 3612   1.131   0.693   0.138 -0.6608  0.6061  0.3803
  173SOL     MW 3613   1.054   0.674   0.101 -0.0006 -0.0105 -0.0045
  174SOL     OW 3614   5.038   0.077   0.061  0.6995 -0.2543  0.0581
  174SOL    HW1 3615   5.076   0.011   0.004 -0.7775  1.5137 -3.2337
  174SOL    HW2 3616   5.012   0.035   0.143 -0.3841  1.0092  0.3968
  174SOL     MW 3617   5.040   0.063   0.065 -0.0006 -0.0105 -0.0045
  175SOL     OW 3618   1.493   2.054   0.262  0.3233  0.1721 -0.4116
  175SOL    HW1 3619   1.419   2.049   0.322  0.6100  0.4935 -0.0213
  175SOL    HW2 3620   1.501   1.966   0.224 -0.1749  0.1918 -0.5588
  175SOL     MW 3621   1.485   2.041   0.265 -0.0006 -0.0105 -0.0045
  176SOL     OW 3622   4.910   1.693   0.163  0.0743 -0.1028 -0.2592
  176SOL    HW1 3623   4.859   1.742   0.098 -0.1203 -0.3663 -0.3083
  176SOL    HW2 3624   4.849   1.620   0.179 -1.7420  1.1790 -0.9498
  176SOL     MW 3625   4.895   1.690   0.156 -0.0006 -0.0105 -0.0045
  177SOL     OW 3626   1.229   3.653   0.234  0.3821  0.7506  0.2251
  177SOL    HW1 3627   1.299   3.663   0.298 -0.1365  0.5928  0.8317
  177SOL    HW2 3628   1.181   3.736   0.240 -0.1624  0.4942 -0.4981
  177SOL     MW 3629   1.232   3.665   0.243 -0.0006 -0.0105 -0.0045
  178SOL     OW 3630   1.943   4.120   3.016  0.5220 -0.1422  0.0005
  178SOL    HW1 3631   2.034   4.134   3.041  0.8708 -1.3705 -0.4833
  178SOL    HW2 3632   1.931   4.169   2.935 -0.6515  1.6126  1.1698
  178SOL     MW 3633   1.953   4.128   3.009 -0.0006 -0.0105 -0.0045
  179SOL     OW 3634   1.393   0.957   2.858  0.4030  0.6023  0.4265
  179SOL    HW1 3635   1.383   0.862   2.863  1.6158  0.4732  0.7195
  179SOL    HW2 3636   1.467   0.975   2.916 -1.0931 -0.9762  3.0152
  179SOL     MW 3637   1.401   0.947   2.866 -0.0006 -0.0105 -0.0045
  180SOL     OW 3638   4.964   5.165   0.303 -0.0876  0.0460  0.0220
  180SOL    HW1 3639   4.896   5.098   0.294  1.3275 -1.5463  0.5861
  180SOL    HW2 3640   5.047   5.116   0.303 -0.0819 -0.2706  3.8973
  180SOL     MW 3641   4.966   5.150   0.302 -0.0006 -0.0105 -0.0045
  181SOL     OW 3642   4.599   5.081   0.177 -0.2900 -0.4438 -0.1538
  181SOL    HW1 3643   4.642   5.165   0.192 -2.8382  0.9586 -0.0678
  181SOL    HW2 3644   4.515   5.106   0.137 -0.5784 -1.3217 -0.1206
  181SOL     MW 3645   4.593   5.095   0.174 -0.0006 -0.0105 -0.0045
  182SOL     OW 3646   4.439   0.771   0.336  0.0984  0.0569  0.2341
  182SOL    HW1 3647   4.457   0.746   0.426 -0.4133  0.8356  0.5634
  182SOL    HW2 3648   4.355   0.731   0.314  0.8148 -1.2780 -0.1886
  182SOL     MW 3649   4.430   0.763   0.345 -0.0006 -0.0105 -0.0045
  183SOL     OW 3650   0.446   4.793   2.936 -0.2189  0.6971  0.3318
  183SOL    HW1 3651   0.455   4.734   2.861 -0.5549  0.5317  0.4183
  183SOL    HW2 3652   0.381   4.752   2.993  0.5089  0.5450  1.0750
  183SOL     MW 3653   0.438   4.780   2.933 -0.0006 -0.0105 -0.0045
  184SOL     OW 3654   2.154   0.778   2.769  0.2554 -0.5915 -0.0799
  184SOL    HW1 3655   2.247   0.768   2.748 -0.0462 -0.4685 -1.5536
  184SOL    HW2 3656   2.146   0.871   2.789  2.9262 -0.6364  1.8554
  184SOL     MW 3657   2.165   0.789   2.769 -0.0006 -0.0105 -0.0045
  185SOL     OW 3658   2.557   2.231   2.884 -0.0124 -0.5292 -0.1266
  185SOL    HW1 3659   2.551   2.326   2.874  0.6936 -0.5074 -0.3909
  185SOL    HW2 3660   2.646   2.206   2.859 -0.4969 -1.2515 -1.2302
  185SOL     MW 3661   2.568   2.240   2.879 -0.0006 -0.0105 -0.0045
  186SOL     OW 3662   2.199   1.842   2.660 -0.1409  0.0540  0.1438
  186SOL    HW1 3663   2.221   1.912   2.721  2.7855 -0.2667 -0.4235
  186SOL    HW2 3664   2.111   1.811   2.685  0.3389 -0.6153  1.0566
  186SOL     MW 3665   2.190   1.847   2.671 -0.0006 -0.0105 -0.0045
  187SOL     OW 3666   1.204   3.006   0.157 -0.2546  0.6037 -0.3028
  187SOL    HW1 3667   1.279   2.973   0.207 -0.6041  0.1906 -0.0387
  187SOL    HW2 3668   1.135   3.015   0.223  0.6930  0.6072  0.6999
  187SOL     MW 3669   1.205   3.003   0.172 -0.0006 -0.0105 -0.0045
  188SOL     OW 3670   3.710   4.264   2.580  0.0601  0.2943 -0.2193
  188SOL    HW1 3671   3.762   4.199   2.627  1.0175  0.7642 -0.5703
  188SOL    HW2 3672   3.623   4.234   2.605  0.5533  0.9029  2.5280
  188SOL     MW 3673   3.706   4.252   2.589 -0.0006 -0.0105 -0.0045
  189SOL     OW 3674   4.794   0.119   2.902 -0.0670  0.0373 -0.0870
  189SOL    HW1 3675   4.776   0.066   2.824  2.2881  1.0025 -1.3893
  189SOL    HW2 3676   4.887   0.110   2.922 -0.0717  0.7218  0.2742
  189SOL     MW 3677   4.804   0.111   2.895 -0.0006 -0.0105 -0.0045
  190SOL     OW 3678   1.817   2.348   0.052  0.1271  0.1875 -0.1759
  190SOL    HW1 3679   1.800   2.421   0.112  0.0786  0.7238 -0.8349
  190SOL    HW2 3680   1.897   2.315   0.092  0.0129  0.8825  0.6575
  190SOL     MW 3681   1.825   2.354   0.065 -0.0006 -0.0105 -0.0045
  191SOL     OW 3682   0.695   1.393   0.232  0.2107 -0.4896 -0.2954
  191SOL    HW1 3683   0.773   1.432   0.270 -1.0857 -0.6241  2.7806
  191SOL    HW2 3684   0.635   1.466   0.245  0.6815 -0.0314 -0.6215
  191SOL     MW 3685   0.697   1.407   0.239 -0.0006 -0.0105 -0.0045
  192SOL     OW 3686   2.895   4.439   0.066  0.5272  0.4992  0.5148
  192SOL    HW1 3687   2.948   4.380   0.012 -1.5034 -0.0035 -1.0282
  192SOL    HW2 3688   2.850   4.377   0.124  0.7416  0.2454  0.4134
  192SOL     MW 3689   2.896   4.423   0.067 -0.0006 -0.0105 -0.0045
  193SOL     OW 3690   0.950   3.330   0.223 -0.2671  0.2557 -0.0558
  193SOL    HW1 3691   0.977   3.399   0.162 -0.8911  1.0926  0.5904
  193SOL    HW2 3692   0.865   3.299   0.193 -0.1277 -1.0526  0.8287
  193SOL     MW 3693   0.943   3.335   0.211 -0.0006 -0.0105 -0.0045
  194SOL     OW 3694   3.832   2.213   2.652 -0.0273  0.2513 -0.4355
  194SOL    HW1 3695   3.769   2.281   2.628 -0.6780 -0.5170 -0.9942
  194SOL    HW2 3696   3.849   2.235   2.743 -0.2448 -0.2271 -0.2744
  194SOL     MW 3697   3.826   2.225   2.661 -0.0006 -0.0105 -0.0045
  195SOL     OW 3698   1.049   1.347   2.716 -0.0635  0.1079 -0.0558
  195SOL    HW1 3699   1.006   1.407   2.654  1.5347  2.3232  0.8250
  195SOL    HW2 3700   0.993   1.270   2.710  0.3860 -0.2768  0.6151
  195SOL     MW 3701   1.036   1.345   2.707 -0.0006 -0.0105 -0.0045
  196SOL     OW 3702   2.595   3.627   0.033  0.2861 -0.1786 -0.2586
  196SOL    HW1 3703   2.661   3.650   0.097  0.4471  0.4131 -0.6279
  196SOL    HW2 3704   2.579   3.716   0.001 -1.2243 -0.1182  0.5880
  196SOL     MW 3705   2.602   3.642   0.037 -0.0006 -0.0105 -0.0045
  197SOL     OW 3706   1.799   2.564   0.215 -0.3636  0.4042 -0.8136
  197SOL    HW1 3707   1.773   2.597   0.302  0.7380 -0.6241 -0.0515
  197SOL    HW2 3708   1.780   2.642   0.164  2.6120  0.9565 -1.2545
  197SOL     MW 3709   1.793   2.579   0.220 -0.0006 -0.0105 -0.0045
  198SOL     OW 3710   3.761   0.970   0.021 -0.2169 -0.3837  0.0641
  198SOL    HW1 3711   3.689   0.916   0.055  0.8159 -2.9984 -1.5440
  198SOL    HW2 3712   3.756   1.045   0.080 -1.5531 -1.2456  1.1248
  198SOL     MW 3713   3.751   0.973   0.033 -0.0006 -0.0105 -0.0045
  199SOL     OW 3714   1.629   2.974   0.123  0.7918 -0.6664 -0.0944
  199SOL    HW1 3715   1.554   2.952   0.177 -0.5533  2.2583 -0.5927
  199SOL    HW2 3716   1.701   2.916   0.148  0.2130 -2.1841 -1.7285
  199SOL     MW 3717   1.629   2.963   0.134 -0.0006 -0.0105 -0.0045
  200SOL     OW 3718   2.007   3.833   0.170 -0.4399 -0.7164  0.2652
  200SOL    HW1 3719   2.014   3.829   0.075 -0.2017  1.9092  0.1102
  200SOL    HW2 3720   1.964   3.916   0.190 -1.3054 -1.2406  0.6457
  200SOL     MW 3721   2.002   3.844   0.160 -0.0006 -0.0105 -0.0045
  201SOL     OW 3722   2.117   2.565   2.787  0.2107  0.5699  0.4130
  201SOL    HW1 3723   2.022   2.552   2.794 -0.0818  2.7391  1.4791
  201SOL    HW2 3724   2.147   2.474   2.790 -2.4380 -0.4381 -1.0247
  201SOL     MW 3725   2.108   2.552   2.788 -0.0006 -0.0105 -0.0045
  202SOL     OW 3726   3.738   1.973   2.601 -0.7828  0.1878  0.2064
  202SOL    HW1 3727   3.804   1.927   2.550 -0.2204  0.5873  0.5530
  202SOL    HW2 3728   3.788   2.050   2.629 -0.0201 -0.3074  0.2504
  202SOL     MW 3729   3.753   1.977   2.598 -0.0006 -0.0105 -0.0045
  203SOL     OW 3730   3.089   1.943   0.129 -0.1332  0.3544  0.3335
  203SOL    HW1 3731   3.169   1.932   0.077 -0.7320  1.7186 -0.9463
  203SOL    HW2 3732   3.019   1.897   0.083  1.1208 -2.3433  0.9159
  203SOL     MW 3733   3.090   1.935   0.116 -0.0006 -0.0105 -0.0045
  204SOL     OW 3734   3.680   4.893   0.377 -0.1770 -0.0359  0.6824
  204SOL    HW1 3735   3.754   4.834   0.369  1.3505  1.7748  0.8166
  204SOL    HW2 3736   3.677   4.938   0.292  0.8030 -1.9398 -0.4341
  204SOL     MW 3737   3.689   4.891   0.365 -0.0006 -0.0105 -0.0045
  205SOL     OW 3738   3.006   0.090   0.032  0.1147  0.3384  0.1895
  205SOL    HW1 3739   2.983   0.014   0.084  0.1225  0.5684  0.5316
  205SOL    HW2 3740   2.920   0.113  -0.003  0.1360 -1.2224 -1.0031
  205SOL     MW 3741   2.992   0.083   0.034 -0.0006 -0.0105 -0.0045
  206SOL     OW 3742   3.755   1.203   0.174  0.3774 -0.2777 -0.0380
  206SOL    HW1 3743   3.663   1.224   0.187  0.8637  1.0768  1.6100
  206SOL    HW2 3744   3.778   1.283   0.127  0.2834 -0.9424 -1.2394
  206SOL     MW 3745   3.746   1.216   0.170 -0.0006 -0.0105 -0.0045
  207SOL     OW 3746   4.581   4.970   2.959 -0.0142 -0.2455 -0.2473
  207SOL    HW1 3747   4.618   4.996   3.044 -1.5837  1.9821 -0.1367
  207SOL    HW2 3748   4.575   4.875   2.962 -0.7400 -0.1888  0.2455
  207SOL     MW 3749   4.585   4.961   2.971 -0.0006 -0.0105 -0.0045
  208SOL     OW 3750   3.349   1.959   0.013 -0.1122  0.6043  0.3156
  208SOL    HW1 3751   3.419   2.010   0.054 -0.3125  1.1533 -0.0138
  208SOL    HW2 3752   3.394   1.886  -0.029 -0.8651  0.0410  0.4682
  208SOL     MW 3753   3.364   1.956   0.013 -0.0006 -0.0105 -0.0045
  209SOL     OW 3754   1.059   4.243   2.874  0.0948 -0.2271 -0.1960
  209SOL    HW1 3755   1.078   4.174   2.810  2.2286 -1.4516  1.6084
  209SOL    HW2 3756   1.091   4.323   2.833 -3.5519  1.9890  0.9140
  209SOL     MW 3757   1.066   4.244   2.860 -0.0006 -0.0105 -0.0045
  210SOL     OW 3758   1.440   4.161   0.231  0.2894 -0.2358 -0.4929
  210SOL    HW1 3759   1.468   4.077   0.194  0.2828 -0.7481  0.6112
  210SOL    HW2 3760   1.457   4.226   0.163 -1.5001 -0.6781 -1.4359
  210SOL     MW 3761   1.446   4.158   0.217 -0.0006 -0.0105 -0.0045
  211SOL     OW 3762   1.555   3.822   2.998  0.2317 -0.7086  0.1434
  211SOL    HW1 3763   1.560   3.885   2.926 -2.9288 -0.1837  0.2285
  211SOL    HW2 3764   1.640   3.778   3.000  1.0866  0.8197 -0.8161
  211SOL     MW 3765   1.567   3.824   2.989 -0.0006 -0.0105 -0.0045
  212SOL     OW 3766   2.769   4.103   2.932  0.4924  0.3579  0.0194
  212SOL    HW1 3767   2.784   4.134   3.022 -1.5125  2.5387 -0.3046
  212SOL    HW2 3768   2.854   4.070   2.902 -1.5676 -2.9878 -2.8072
  212SOL     MW 3769   2.782   4.103   2.940 -0.0006 -0.0105 -0.0045
  213SOL     OW 3770   3.571   0.974   2.770 -0.1372  0.1986  0.2007
  213SOL    HW1 3771   3.663   0.951   2.763 -0.3416 -0.8108  0.6892
  213SOL    HW2 3772   3.574   1.068   2.790  0.2983 -0.0674  1.4169
  213SOL     MW 3773   3.584   0.983   2.771 -0.0006 -0.0105 -0.0045
  214SOL     OW 3774   2.859   2.433   2.929 -0.1191 -0.6625 -0.0971
  214SOL    HW1 3775   2.827   2.432   3.019  0.7433 -0.3645  0.2186
  214SOL    HW2 3776   2.841   2.342   2.903  2.4247 -1.0778 -0.6967
  214SOL     MW 3777   2.852   2.421   2.937 -0.0006 -0.0105 -0.0045
  215SOL     OW 3778   4.212   0.093   2.805 -0.1030 -0.2384 -0.6830
  215SOL    HW1 3779   4.282   0.152   2.776 -0.4972  0.8495  0.4595
  215SOL    HW2 3780   4.257   0.020   2.847 -0.2914  1.1436  2.1342
  215SOL     MW 3781   4.227   0.091   2.807 -0.0006 -0.0105 -0.0045
  216SOL     OW 3782   5.029   2.184   2.847 -0.0314  0.5094  0.2540
  216SOL    HW1 3783   5.050   2.110   2.789 -0.2025  1.2715 -0.8043
  216SOL    HW2 3784   4.980   2.242   2.789 -0.0798 -0.2049 -0.4273
  216SOL     MW 3785   5.026   2.182   2.832 -0.0006 -0.0105 -0.0045
  217SOL     OW 3786   0.077   0.693   0.388 -0.0874 -0.2395  0.2732
  217SOL    HW1 3787   0.142   0.650   0.332  0.7730 -0.5713  1.4928
  217SOL    HW2 3788  -0.002   0.676   0.336  1.0933 -0.2242 -1.6212
  217SOL     MW 3789   0.075   0.685   0.374 -0.0006 -0.0105 -0.0045
  218SOL     OW 3790   1.485   1.334   3.006 -0.4543  0.0601  0.0987
  218SOL    HW1 3791   1.522   1.268   2.948  0.2500 -0.0648  0.6707
  218SOL    HW2 3792   1.419   1.376   2.951 -0.4618 -2.1102 -1.6848
  218SOL     MW 3793   1.482   1.331   2.991 -0.0006 -0.0105 -0.0045
  219SOL     OW 3794   0.865   1.450   2.911 -0.1147  0.3811  0.0260
  219SOL    HW1 3795   0.847   1.386   2.980  0.4472 -0.1322 -0.2930
  219SOL    HW2 3796   0.920   1.398   2.853  1.0514  0.9788  0.5515
  219SOL     MW 3797   0.870   1.434   2.913 -0.0006 -0.0105 -0.0045
  220SOL     OW 3798   2.751   0.648   2.962  0.0815  0.2485  0.0813
  220SOL    HW1 3799   2.774   0.699   3.039 -0.2346 -0.5092  0.6910
  220SOL    HW2 3800   2.801   0.693   2.894 -1.9634  1.5535 -0.6535
  220SOL     MW 3801   2.760   0.661   2.963 -0.0006 -0.0105 -0.0045
  221SOL     OW 3802   3.193   0.012   2.868  0.3566 -0.0527 -0.2770
  221SOL    HW1 3803   3.280   0.048   2.887  0.2102 -0.1374  0.5682
  221SOL    HW2 3804   3.140   0.048   2.939  0.1065 -1.2518  0.1648
  221SOL     MW 3805   3.198   0.022   2.880 -0.0006 -0.0105 -0.0045
  222SOL     OW 3806   0.024   1.072   0.104  0.0050  0.1054  0.4131
  222SOL    HW1 3807  -0.028   1.140   0.060  3.2287  3.0658  0.7965
  222SOL    HW2 3808  -0.013   0.990   0.069  0.1750  0.2779 -0.1959
  222SOL     MW 3809   0.012   1.070   0.093 -0.0006 -0.0105 -0.0045
  223SOL     OW 3810   2.957   3.588   2.977 -0.3823 -0.0473  0.0662
  223SOL    HW1 3811   2.923   3.529   3.045  0.1500  1.6968  1.9414
  223SOL    HW2 3812   2.926   3.552   2.894 -1.4962  1.9349 -0.4220
  223SOL     MW 3813   2.948   3.575   2.975 -0.0006 -0.0105 -0.0045
  224SOL     OW 3814   1.481   2.574   0.140  0.1866 -0.2311  0.1413
  224SOL    HW1 3815   1.499   2.482   0.121 -2.6478 -1.0351  0.7941
  224SOL    HW2 3816   1.459   2.609   0.053  1.8403 -2.3967 -1.2597
  224SOL     MW 3817   1.480   2.567   0.126 -0.0006 -0.0105 -0.0045
  225SOL     OW 3818   1.850   2.528   2.858  0.0865 -0.3871  0.0750
  225SOL    HW1 3819   1.852   2.450   2.913  1.9641  0.0971  0.7388
  225SOL    HW2 3820   1.782   2.586   2.894  0.0289 -0.4142  0.0115
  225SOL     MW 3821   1.841   2.525   2.870 -0.0006 -0.0105 -0.0045
  226SOL     OW 3822   4.317   2.182   2.744 -0.6016 -0.0183 -0.6046
  226SOL    HW1 3823   4.405   2.144   2.750 -1.2643 -1.6290 -0.7893
  226SOL    HW2 3824   4.313   2.210   2.652  0.3069  1.9281 -0.1228
  226SOL     MW 3825   4.328   2.181   2.733 -0.0006 -0.0105 -0.0045
  227SOL     OW 3826   2.857   3.396   0.118  0.1069 -0.1491 -0.3119
  227SOL    HW1 3827   2.876   3.315   0.166  0.4085  0.7631  1.1970
  227SOL    HW2 3828   2.836   3.458   0.188  0.3585 -1.5040  1.0202
  227SOL     MW 3829   2.857   3.394   0.134 -0.0006 -0.0105 -0.0045
  228SOL     OW 3830   3.158   4.901   2.594 -0.2483  0.1221 -0.2538
  228SOL    HW1 3831   3.241   4.897   2.546  0.5371  0.5980  1.0349
  228SOL    HW2 3832   3.187   4.910   2.684 -0.5210  1.0870 -0.2615
  228SOL     MW 3833   3.173   4.901   2.599 -0.0006 -0.0105 -0.0045
  229SOL     OW 3834   3.784   1.362   2.783 -0.6621  0.2311 -0.3778
  229SOL    HW1 3835   3.789   1.445   2.735 -2.6721  1.4422  1.3851
  229SOL    HW2 3836   3.840   1.303   2.733 -1.0768  0.6902 -1.4203
  229SOL     MW 3837   3.792   1.366   2.770 -0.0006 -0.0105 -0.0045
  230SOL     OW 3838   2.217   4.142   0.020 -0.0874  0.0784  0.0148
  230SOL    HW1 3839   2.280   4.084   0.062  0.7876  0.2633 -0.9902
  230SOL    HW2 3840   2.278   4.209  -0.011 -0.0908  0.3931  0.6708
  230SOL     MW 3841   2.233   4.143   0.021 -0.0006 -0.0105 -0.0045
  231SOL     OW 3842   4.049   1.663   2.868  0.1196  0.2373  0.1441
  231SOL    HW1 3843   4.035   1.755   2.889  1.0369  0.0898  1.4531
  231SOL    HW2 3844   4.129   1.641   2.914  1.2524  2.7499 -0.4574
  231SOL     MW 3845   4.058   1.672   2.877 -0.0006 -0.0105 -0.0045
  232SOL     OW 3846   2.119   2.287   2.861  0.3341  0.2006 -0.3344
  232SOL    HW1 3847   2.103   2.291   2.955 -0.1480 -2.6400 -0.1977
  232SOL    HW2 3848   2.034   2.254   2.832  0.1204  0.0386  0.4501
  232SOL     MW 3849   2.106   2.283   2.869 -0.0006 -0.0105 -0.0045
  233SOL     OW 3850   2.456   0.598   0.019  0.6072  0.1414 -0.3316
  233SOL    HW1 3851   2.367   0.591  -0.015 -0.2831  2.1417  1.3158
  233SOL    HW2 3852   2.509   0.533  -0.026  1.2373 -0.9739  1.8812
  233SOL     MW 3853   2.451   0.589   0.009 -0.0006 -0.0105 -0.0045
  234SOL     OW 3854   4.384   0.286   2.743 -0.9391  0.5836  0.3096
  234SOL    HW1 3855   4.355   0.357   2.800  1.2219  1.9379 -0.1955
  234SOL    HW2 3856   4.471   0.310   2.712 -0.8235  0.9660  0.9225
  234SOL     MW 3857   4.392   0.299   2.746 -0.0006 -0.0105 -0.0045
  235SOL     OW 3858   3.589   1.769   0.188  0.1016  0.5069 -0.2567
  235SOL    HW1 3859   3.531   1.720   0.245 -0.3214 -0.4768 -1.4767
  235SOL    HW2 3860   3.639   1.824   0.248 -1.5339  0.2693  1.4263
  235SOL     MW 3861   3.588   1.769   0.203 -0.0006 -0.0105 -0.0045
  236SOL     OW 3862   1.484   3.348   3.005 -0.2293 -0.4506  0.1185
  236SOL    HW1 3863   1.398   3.310   2.986 -1.2460  2.3980 -1.7831
  236SOL    HW2 3864   1.464   3.441   2.988 -1.0209 -0.5737  0.3063
  236SOL     MW 3865   1.470   3.355   3.000 -0.0006 -0.0105 -0.0045
  237SOL     OW 3866   1.257   3.195   2.983  0.1507  0.2364  0.1900
  237SOL    HW1 3867   1.243   3.150   3.066  1.0189 -1.4609 -0.5086
  237SOL    HW2 3868   1.293   3.128   2.924  2.9265  2.1331 -0.5024
  237SOL     MW 3869   1.260   3.180   2.986 -0.0006 -0.0105 -0.0045
  238SOL     OW 3870   2.435   3.994   0.154  0.1360  0.3295  0.3006
  238SOL    HW1 3871   2.371   3.929   0.179 -1.7405  2.1749  0.5656
  238SOL    HW2 3872   2.477   3.958   0.076  0.9229 -1.1218  1.3421
  238SOL     MW 3873   2.432   3.981   0.147 -0.0006 -0.0105 -0.0045
  239SOL     OW 3874   4.250   2.343   2.942  0.1638  0.3242  0.6657
  239SOL    HW1 3875   4.266   2.281   2.871 -1.6418  1.1742 -0.5637
  239SOL    HW2 3876   4.331   2.359   2.990 -0.6456 -0.9767  2.6059
  239SOL     MW 3877   4.263   2.337   2.939 -0.0006 -0.0105 -0.0045
  240SOL     OW 3878   2.250   2.750   2.945  0.1008  0.3419 -0.2626
  240SOL    HW1 3879   2.197   2.805   3.003  1.7756  0.7323  0.9743
  240SOL    HW2 3880   2.187   2.686   2.911  2.3733 -2.2324  0.0581
  240SOL     MW 3881   2.235   2.749   2.948 -0.0006 -0.0105 -0.0045
  241SOL     OW 3882   2.746   0.161   2.957 -0.0853  0.2969 -0.3506
  241SOL    HW1 3883   2.723   0.137   2.867  0.1052 -0.0596 -0.3079
  241SOL    HW2 3884   2.679   0.227   2.973  0.7282  0.9392  0.5095
  241SOL     MW 3885   2.734   0.166   2.947 -0.0006 -0.0105 -0.0045
  242SOL     OW 3886   4.158   4.580   0.009  0.4569  0.1568 -0.5278
  242SOL    HW1 3887   4.090   4.526  -0.031  1.1913 -1.4853  0.3306
  242SOL    HW2 3888   4.192   4.623  -0.070 -0.7967  0.8923 -0.6990
  242SOL     MW 3889   4.154   4.579  -0.007 -0.0006 -0.0105 -0.0045
  243SOL     OW 3890   3.850   0.391   0.243  0.3624 -0.5007 -0.0997
  243SOL    HW1 3891   3.829   0.339   0.321  1.6241 -0.6217  0.1705
  243SOL    HW2 3892   3.841   0.481   0.276  0.3934 -0.1609 -0.9942
  243SOL     MW 3893   3.846   0.396   0.258 -0.0006 -0.0105 -0.0045
  244SOL     OW 3894   3.948   0.221   2.751 -0.4370  0.0238 -0.2444
  244SOL    HW1 3895   4.041   0.201   2.748 -1.0269 -3.6350  1.3982
  244SOL    HW2 3896   3.922   0.148   2.807  2.7230 -0.8466  0.2588
  244SOL     MW 3897   3.957   0.209   2.758 -0.0006 -0.0105 -0.0045
  245SOL     OW 3898   1.481   3.674   0.364  0.3584  0.2693 -0.1928
  245SOL    HW1 3899   1.521   3.758   0.340 -1.6447  1.6340  0.9263
  245SOL    HW2 3900   1.453   3.693   0.454  0.7801  0.2755 -0.0614
  245SOL     MW 3901   1.482   3.688   0.373 -0.0006 -0.0105 -0.0045
  246SOL     OW 3902   3.504   5.033   0.547  0.1295  0.9655  0.3607
  246SOL    HW1 3903   3.513   5.027   0.642 -0.6875  1.6543  0.4887
  246SOL    HW2 3904   3.582   4.988   0.512 -0.3444 -0.3136  0.8792
  246SOL     MW 3905   3.516   5.026   0.555 -0.0006 -0.0105 -0.0045
  247SOL     OW 3906   1.840   4.046   0.224  0.2286  0.1792 -0.3999
  247SOL    HW1 3907   1.877   4.087   0.302  0.0975  0.2695 -0.3859
  247SOL    HW2 3908   1.874   4.100   0.153 -1.3189  1.1792 -0.4158
  247SOL     MW 3909   1.849   4.058   0.225 -0.0006 -0.0105 -0.0045
  248SOL     OW 3910   1.553   2.300   0.125  0.5617 -0.5208 -0.3113
  248SOL    HW1 3911   1.640   2.306   0.085  0.8894 -0.4169  0.4061
  248SOL    HW2 3912   1.558   2.229   0.189  1.5830  0.2865  0.5259
  248SOL     MW 3913   1.565   2.291   0.128 -0.0006 -0.0105 -0.0045
  249SOL     OW 3914   3.589   1.770   2.709 -0.2812  0.2819 -0.4047
  249SOL    HW1 3915   3.647   1.832   2.666  1.1620  0.8605  2.1674
  249SOL    HW2 3916   3.522   1.753   2.643  0.9618  0.2608 -1.7028
  249SOL     MW 3917   3.587   1.776   2.695 -0.0006 -0.0105 -0.0045
  250SOL     OW 3918   2.000   4.153   2.721  0.2835  0.1390  0.5130
  250SOL    HW1 3919   2.061   4.193   2.658  0.8561 -1.5806 -0.0826
  250SOL    HW2 3920   2.056   4.080   2.747  1.8384  0.2376 -2.1925
  250SOL     MW 3921   2.016   4.149   2.716 -0.0006 -0.0105 -0.0045
  251SOL     OW 3922   0.919   1.542   2.576 -0.2474  0.1797 -0.1431
  251SOL    HW1 3923   0.914   1.566   2.484 -3.0453 -0.3666 -0.2469
  251SOL    HW2 3924   0.862   1.607   2.617  0.9586  0.6693  0.8246
  251SOL     MW 3925   0.911   1.554   2.570 -0.0006 -0.0105 -0.0045
  252SOL     OW 3926   4.569   1.652   0.039 -0.2639  0.0835 -0.3032
  252SOL    HW1 3927   4.637   1.713   0.011 -1.1788  1.1768 -0.2176
  252SOL    HW2 3928   4.616   1.571   0.060  1.7917  0.6112 -2.5424
  252SOL     MW 3929   4.584   1.649   0.038 -0.0006 -0.0105 -0.0045
  253SOL     OW 3930   1.550   3.202   2.761 -0.3522  0.1009  0.5878
  253SOL    HW1 3931   1.551   3.258   2.838  1.1730  1.3399 -0.2574
  253SOL    HW2 3932   1.643   3.215   2.739 -0.1789  0.3424  1.4414
  253SOL     MW 3933   1.563   3.211   2.768 -0.0006 -0.0105 -0.0045
  254SOL     OW 3934   3.127   1.530   2.741  0.0730 -0.3894 -0.2018
  254SOL    HW1 3935   3.129   1.624   2.724  0.0887  0.1629  2.4371
  254SOL    HW2 3936   3.065   1.495   2.676 -0.6235 -0.2987  0.3977
  254SOL     MW 3937   3.119   1.538   2.730 -0.0006 -0.0105 -0.0045
  255SOL     OW 3938   1.498   4.021   0.480  0.3864 -0.4546 -0.3064
  255SOL    HW1 3939   1.589   3.990   0.478  0.8680  0.8623 -0.1478
  255SOL    HW2 3940   1.490   4.075   0.401 -1.7562 -1.4666 -0.8443
  255SOL     MW 3941   1.509   4.024   0.469 -0.0006 -0.0105 -0.0045
  256SOL     OW 3942   2.249   3.166   2.887 -0.3891 -0.2035 -0.0233
  256SOL    HW1 3943   2.193   3.237   2.855  1.2184  1.1552  0.0252
  256SOL    HW2 3944   2.278   3.125   2.806 -0.8505  0.7354 -0.6865
  256SOL     MW 3945   2.245   3.170   2.872 -0.0006 -0.0105 -0.0045
  257SOL     OW 3946   3.621   2.438   2.879 -0.6594 -0.2998 -0.1967
  257SOL    HW1 3947   3.679   2.380   2.928  0.3403  1.2479  0.5449
  257SOL    HW2 3948   3.539   2.450   2.927 -0.8246 -1.2656 -0.2189
  257SOL     MW 3949   3.618   2.432   2.892 -0.0006 -0.0105 -0.0045
  258SOL     OW 3950   3.646   2.403   2.608  0.0738 -0.7782  0.6127
  258SOL    HW1 3951   3.622   2.482   2.559 -0.6093 -2.0673 -1.2614
  258SOL    HW2 3952   3.629   2.433   2.697  0.0968 -0.6744  0.5829
  258SOL     MW 3953   3.641   2.418   2.613 -0.0006 -0.0105 -0.0045
  259SOL     OW 3954   5.148   3.800   0.049  0.1577  0.0910  0.1636
  259SOL    HW1 3955   5.223   3.833   0.099  0.6562 -0.5019 -0.1853
  259SOL    HW2 3956   5.099   3.881   0.034  1.0299  0.6946  0.4671
  259SOL     MW 3957   5.152   3.815   0.054 -0.0006 -0.0105 -0.0045
  260SOL     OW 3958   4.737   1.448   0.139  0.0805  0.4665  0.2381
  260SOL    HW1 3959   4.739   1.356   0.113  0.2389  0.6462 -0.3916
  260SOL    HW2 3960   4.717   1.441   0.233 -1.0120 -4.2186 -0.1296
  260SOL     MW 3961   4.735   1.435   0.148 -0.0006 -0.0105 -0.0045
  261SOL     OW 3962   4.986   4.022   2.980  0.1131 -0.2670  0.2011
  261SOL    HW1 3963   4.897   4.042   2.953 -0.1299  0.6580  1.5796
  261SOL    HW2 3964   5.039   4.014   2.901  1.2380 -1.7373  1.0429
  261SOL     MW 3965   4.981   4.023   2.966 -0.0006 -0.0105 -0.0045
  262SOL     OW 3966   3.771   0.204   0.432 -0.1024  0.0783 -0.1286
  262SOL    HW1 3967   3.805   0.157   0.356 -0.3210 -1.5555  0.7589
  262SOL    HW2 3968   3.686   0.167   0.453 -1.1853  3.4704  2.3904
  262SOL     MW 3969   3.764   0.193   0.424 -0.0006 -0.0105 -0.0045
  263SOL     OW 3970   0.897   4.217   2.590  0.1273  0.1315  0.1481
  263SOL    HW1 3971   0.954   4.143   2.614 -1.2310 -1.0510 -0.1083
  263SOL    HW2 3972   0.849   4.186   2.513 -2.6381  0.3008  1.6792
  263SOL     MW 3973   0.898   4.203   2.583 -0.0006 -0.0105 -0.0045
  264SOL     OW 3974   0.780   1.209   0.562  0.1763 -0.1484  0.4916
  264SOL    HW1 3975   0.801   1.260   0.640  1.8034  1.8052 -1.1083
  264SOL    HW2 3976   0.777   1.118   0.591  0.8628 -0.0724  0.8271
  264SOL     MW 3977   0.782   1.204   0.576 -0.0006 -0.0105 -0.0045
  265SOL     OW 3978   0.483   0.926   0.326 -0.0263 -0.4288 -0.5288
  265SOL    HW1 3979   0.393   0.933   0.294  0.0722 -1.1707 -0.9904
  265SOL    HW2 3980   0.521   1.013   0.327  1.2717 -0.9470  1.7686
  265SOL     MW 3981   0.476   0.938   0.322 -0.0006 -0.0105 -0.0045
  266SOL     OW 3982   0.764   3.894   0.042 -0.3450 -0.4004  0.1165
  266SOL    HW1 3983   0.707   3.969   0.023 -0.2573 -0.3107  0.2042
  266SOL    HW2 3984   0.813   3.884  -0.040 -1.1880 -1.3740 -0.2869
  266SOL     MW 3985   0.763   3.903   0.029 -0.0006 -0.0105 -0.0045
  267SOL     OW 3986   0.555   0.686   0.240 -0.9252 -0.8855 -0.2385
  267SOL    HW1 3987   0.465   0.658   0.227 -0.4844 -1.7388 -1.7253
  267SOL    HW2 3988   0.555   0.775   0.275  0.3830 -1.1090  0.4124
  267SOL     MW 3989   0.543   0.694   0.243 -0.0006 -0.0105 -0.0045
  268SOL     OW 3990   2.322   1.206   2.809 -0.5723 -0.2031  0.5076
  268SOL    HW1 3991   2.383   1.220   2.882 -0.7896  1.6187  0.3825
  268SOL    HW2 3992   2.371   1.241   2.735 -1.3693 -2.1544 -1.0369
  268SOL     MW 3993   2.336   1.213   2.809 -0.0006 -0.0105 -0.0045
  269SOL     OW 3994   3.001   2.245   0.126  0.5325 -0.5934  0.3779
  269SOL    HW1 3995   2.927   2.295   0.159  1.2435  1.0464 -0.3893
  269SOL    HW2 3996   3.010   2.173   0.189  1.2938  0.5671  1.6560
  269SOL     MW 3997   2.993   2.242   0.139 -0.0006 -0.0105 -0.0045
  270SOL     OW 3998   3.649   0.275   0.100 -0.4214 -0.3756  0.1730
  270SOL    HW1 3999   3.598   0.343   0.054 -0.5163  0.5434  1.5710
  270SOL    HW2 4000   3.720   0.322   0.143 -0.3996 -0.9992  0.8352
  270SOL     MW 4001   3.651   0.290   0.099 -0.0006 -0.0105 -0.0045
  271SOL     OW 4002   3.853   0.961   2.769 -0.3961 -0.7607 -0.3565
  271SOL    HW1 4003   3.823   0.953   2.860 -1.5882 -3.3970 -0.8988
  271SOL    HW2 4004   3.850   0.873   2.732  2.2037 -1.4310  0.7682
  271SOL     MW 4005   3.848   0.949   2.776 -0.0006 -0.0105 -0.0045
  272SOL     OW 4006   1.945   1.846   2.778  0.2894  0.4566  0.4068
  272SOL    HW1 4007   1.913   1.837   2.868 -0.9328 -1.9389 -0.1727
  272SOL    HW2 4008   1.946   1.941   2.767 -1.3530  0.6670  1.7745
  272SOL     MW 4009   1.941   1.857   2.789 -0.0006 -0.0105 -0.0045
  273SOL     OW 4010   2.769   1.297   2.908  0.2744  0.0517 -0.4593
  273SOL    HW1 4011   2.827   1.366   2.941  1.9817 -1.1489 -0.7867
  273SOL    HW2 4012   2.742   1.329   2.823 -0.2296  0.8705 -0.0039
  273SOL     MW 4013   2.773   1.310   2.901 -0.0006 -0.0105 -0.0045
  274SOL     OW 4014   0.927   3.808   2.835 -0.2932 -0.6065 -0.0765
  274SOL    HW1 4015   0.914   3.720   2.870  0.2082  0.1319  2.1162
  274SOL    HW2 4016   0.869   3.800   2.760 -1.6962 -0.1003  0.9205
  274SOL     MW 4017   0.918   3.795   2.830 -0.0006 -0.0105 -0.0045
  275SOL     OW 4018   4.265   4.696   2.542  0.0495 -0.1149 -0.3283
  275SOL    HW1 4019   4.180   4.661   2.516 -0.2449  1.1229 -1.1396
  275SOL    HW2 4020   4.270   4.774   2.488 -1.1841  0.0426 -0.2304
  275SOL     MW 4021   4.255   4.702   2.532 -0.0006 -0.0105 -0.0045
  276SOL     OW 4022   1.702   2.697   0.456  0.2621  0.1399 -0.0043
  276SOL    HW1 4023   1.606   2.698   0.448  0.1871 -1.0338  0.4948
  276SOL    HW2 4024   1.719   2.727   0.545  1.3615  0.0182 -0.1682
  276SOL     MW 4025   1.691   2.701   0.467 -0.0006 -0.0105 -0.0045
  277SOL     OW 4026   5.038   0.611   0.208  0.1333 -0.5078  0.8265
  277SOL    HW1 4027   5.003   0.572   0.127  0.0840  0.9132  0.1344
  277SOL    HW2 4028   4.967   0.620   0.271  0.5353  1.4301  1.0587
  277SOL     MW 4029   5.024   0.607   0.205 -0.0006 -0.0105 -0.0045
  278SOL     OW 4030   2.483   2.087   0.064  0.7538  0.0419  0.0309
  278SOL    HW1 4031   2.497   2.125  -0.023 -2.5468 -1.5497 -1.3333
  278SOL    HW2 4032   2.389   2.096   0.076  0.7217  1.8504 -1.2114
  278SOL     MW 4033   2.472   2.093   0.054 -0.0006 -0.0105 -0.0045
  279SOL     OW 4034   1.350   0.699   2.803  0.2178 -0.4693  0.1256
  279SOL    HW1 4035   1.395   0.717   2.721  0.6459 -2.2965 -0.0664
  279SOL    HW2 4036   1.258   0.719   2.784  0.5287  0.4246 -0.5001
  279SOL     MW 4037   1.344   0.704   2.790 -0.0006 -0.0105 -0.0045
  280SOL     OW 4038   2.063   2.287   0.117 -0.3418 -0.4354 -0.0943
  280SOL    HW1 4039   2.103   2.201   0.131 -1.9396 -1.4200 -1.3057
  280SOL    HW2 4040   2.104   2.327   0.195  0.0709 -1.1393  0.0528
  280SOL     MW 4041   2.073   2.281   0.129 -0.0006 -0.0105 -0.0045
  281SOL     OW 4042   1.700   3.260   0.147 -0.4321 -0.4278  0.3646
  281SOL    HW1 4043   1.680   3.168   0.131 -2.3097 -0.0205  0.0379
  281SOL    HW2 4044   1.637   3.295   0.083 -1.3945  0.4229  1.7364
  281SOL     MW 4045   1.689   3.252   0.136 -0.0006 -0.0105 -0.0045
  282SOL     OW 4046   2.822   2.193   2.791 -0.8397 -0.0647 -0.6164
  282SOL    HW1 4047   2.915   2.183   2.773 -0.7816 -3.1116  0.7918
  282SOL    HW2 4048   2.791   2.235   2.710  2.9475  1.6470 -1.3839
  282SOL     MW 4049   2.830   2.197   2.778 -0.0006 -0.0105 -0.0045
  283SOL     OW 4050   1.793   3.830   2.860  0.1357  0.3404 -0.4447
  283SOL    HW1 4051   1.753   3.892   2.799 -2.6359 -0.2540  0.5919
  283SOL    HW2 4052   1.869   3.875   2.897 -0.3779 -0.3844  1.5936
  283SOL     MW 4053   1.797   3.844   2.857 -0.0006 -0.0105 -0.0045
  284SOL     OW 4054   2.094   1.057   2.786  0.0940  0.0527 -0.6915
  284SOL    HW1 4055   2.043   1.122   2.739 -1.7136 -0.0756  0.9347
  284SOL    HW2 4056   2.183   1.093   2.791  0.0556 -0.0105  1.2113
  284SOL     MW 4057   2.099   1.070   2.781 -0.0006 -0.0105 -0.0045
  285SOL     OW 4058   3.277   4.857   0.530  0.0896  0.0724 -0.2311
  285SOL    HW1 4059   3.337   4.932   0.533  0.5733 -0.1906 -2.3171
  285SOL    HW2 4060   3.200   4.905   0.497  1.0421  1.1475 -0.9872
  285SOL     MW 4061   3.274   4.874   0.526 -0.0006 -0.0105 -0.0045
  286SOL     OW 4062   3.359   0.518   2.756  0.0854  0.0255  0.3388
  286SOL    HW1 4063   3.416   0.530   2.680 -1.0745 -0.8598 -0.7346
  286SOL    HW2 4064   3.369   0.605   2.792  2.5428 -0.1508  0.2513
  286SOL     MW 4065   3.368   0.531   2.750 -0.0006 -0.0105 -0.0045
  287SOL     OW 4066   0.625   3.675   2.929 -0.1155 -0.7915  0.2198
  287SOL    HW1 4067   0.706   3.633   2.900 -1.2779 -3.1517  0.1917
  287SOL    HW2 4068   0.654   3.762   2.955 -1.7269  0.9020 -3.0344
  287SOL     MW 4069   0.640   3.681   2.928 -0.0006 -0.0105 -0.0045
  288SOL     OW 4070   2.919   4.846   0.011 -0.1663 -0.0755 -0.2037
  288SOL    HW1 4071   2.869   4.914  -0.033  0.2093  1.3257  1.3974
  288SOL    HW2 4072   3.002   4.858  -0.035 -0.8256  0.2092 -1.3306
  288SOL     MW 4073   2.923   4.856  -0.001 -0.0006 -0.0105 -0.0045
  289SOL     OW 4074   2.252   2.061   2.836  0.0873 -0.1810  0.3689
  289SOL    HW1 4075   2.206   2.144   2.848  0.3461 -0.2290  1.9863
  289SOL    HW2 4076   2.316   2.086   2.769  0.6168  1.0514  1.2941
  289SOL     MW 4077   2.254   2.075   2.829 -0.0006 -0.0105 -0.0045
  290SOL     OW 4078   3.372   2.715   2.585 -0.3703  0.4307  0.2909
  290SOL    HW1 4079   3.426   2.725   2.664  1.0668  0.3074 -0.6401
  290SOL    HW2 4080   3.290   2.760   2.602  0.2623  2.0134 -0.6570
  290SOL     MW 4081   3.369   2.722   2.598 -0.0006 -0.0105 -0.0045
  291SOL     OW 4082   4.502   4.551   2.564  0.1850 -0.3643 -0.5359
  291SOL    HW1 4083   4.475   4.460   2.569 -1.5323  0.1786  1.6542
  291SOL    HW2 4084   4.425   4.596   2.529  0.1887  0.1350  0.0749
  291SOL     MW 4085   4.489   4.545   2.560 -0.0006 -0.0105 -0.0045
  292SOL     OW 4086   1.095   3.485   0.064 -0.1354  0.1298  1.0790
  292SOL    HW1 4087   1.138   3.548   0.123 -0.7849  1.5706  0.0882
  292SOL    HW2 4088   1.168   3.464   0.005 -1.0881  1.7798 -0.8373
  292SOL     MW 4089   1.110   3.491   0.064 -0.0006 -0.0105 -0.0045
  293SOL     OW 4090   1.057   4.012   2.682  0.3006  0.1701 -0.1736
  293SOL    HW1 4091   1.138   3.974   2.647 -0.0779  0.3275 -1.2479
  293SOL    HW2 4092   1.015   3.945   2.736 -0.0150 -1.0497 -1.8359
  293SOL     MW 4093   1.062   3.998   2.684 -0.0006 -0.0105 -0.0045
  294SOL     OW 4094   2.503   1.356   2.997 -0.2489 -0.6199  0.1065
  294SOL    HW1 4095   2.476   1.278   3.046 -1.4135  1.2807  2.6862
  294SOL    HW2 4096   2.594   1.343   2.972  0.0116  2.3562 -0.8413
  294SOL     MW 4097   2.511   1.344   3.000 -0.0006 -0.0105 -0.0045
  295SOL     OW 4098   0.282   0.651   0.208  0.4793  0.5426 -0.1848
  295SOL    HW1 4099   0.274   0.746   0.193 -1.2070  0.4846  0.1424
  295SOL    HW2 4100   0.267   0.615   0.121 -0.4768  2.1573 -0.7286
  295SOL     MW 4101   0.279   0.659   0.195 -0.0006 -0.0105 -0.0045
  296SOL     OW 4102   3.780   0.107   2.937  0.4745  0.2086 -0.3047
  296SOL    HW1 4103   3.728   0.176   2.979  1.6068  0.2482  1.1207
  296SOL    HW2 4104   3.717   0.044   2.901  0.6671  0.1254 -0.4966
  296SOL     MW 4105   3.765   0.108   2.938 -0.0006 -0.0105 -0.0045
  297SOL     OW 4106   0.838   0.652   0.246 -0.4070 -0.1756  0.0549
  297SOL    HW1 4107   0.838   0.582   0.312  1.5681 -0.0793  0.2358
  297SOL    HW2 4108   0.748   0.676   0.227  0.1971  0.9591 -1.6110
  297SOL     MW 4109   0.826   0.646   0.253 -0.0006 -0.0105 -0.0045
  298SOL     OW 4110   2.269   3.795   0.232  0.3495 -0.3923  0.7500
  298SOL    HW1 4111   2.281   3.715   0.181 -3.3998  0.3943 -1.7220
  298SOL    HW2 4112   2.175   3.809   0.226  0.5375  0.3463 -1.1055
  298SOL     MW 4113   2.258   3.786   0.225 -0.0006 -0.0105 -0.0045
  299SOL     OW 4114   4.013   1.929   2.908 -0.8807 -0.7197 -0.4611
  299SOL    HW1 4115   4.040   1.989   2.978 -1.2531 -1.7769  0.6303
  299SOL    HW2 4116   3.918   1.934   2.914 -0.7480  1.1980  2.2880
  299SOL     MW 4117   4.004   1.938   2.918 -0.0006 -0.0105 -0.0045
  300SOL     OW 4118   1.682   2.719   0.004 -0.0644 -0.1974  0.1329
  300SOL    HW1 4119   1.660   2.812  -0.005 -1.0722 -0.5814 -2.7910
  300SOL    HW2 4120   1.605   2.692   0.053 -0.2583  0.2704  0.0985
  300SOL     MW 4121   1.669   2.728   0.009 -0.0006 -0.0105 -0.0045
  301SOL     OW 4122   2.776   2.381   0.171  0.2343 -0.0910  0.5929
  301SOL    HW1 4123   2.759   2.461   0.222  3.5909  0.7439  0.6250
  301SOL    HW2 4124   2.701   2.325   0.188  0.2307  0.3117  2.0352
  301SOL     MW 4125   2.764   2.384   0.180 -0.0006 -0.0105 -0.0045
  302SOL     OW 4126   2.774   3.635   0.246  0.5279  0.5224  0.2783
  302SOL    HW1 4127   2.720   3.607   0.320  2.4624 -0.0945  1.5342
  302SOL    HW2 4128   2.845   3.676   0.294  0.0375 -0.0985  1.6002
  302SOL     MW 4129   2.776   3.636   0.262 -0.0006 -0.0105 -0.0045
  303SOL     OW 4130   0.278   2.246   0.101 -0.0522 -0.3865  0.1811
  303SOL    HW1 4131   0.195   2.286   0.077  0.0607 -0.3383 -0.1310
  303SOL    HW2 4132   0.339   2.320   0.102 -1.5457  0.9492 -1.3539
  303SOL     MW 4133   0.275   2.261   0.098 -0.0006 -0.0105 -0.0045
  304SOL     OW 4134   0.168   4.209   2.763 -0.3308 -0.3514 -0.2514
  304SOL    HW1 4135   0.114   4.283   2.793 -0.9276 -0.1074 -1.8165
  304SOL    HW2 4136   0.219   4.179   2.838 -1.2420 -0.4899  0.3197
  304SOL     MW 4137   0.168   4.215   2.777 -0.0006 -0.0105 -0.0045
  305SOL     OW 4138   2.500   4.722   2.676 -0.1254  0.1126 -0.4935
  305SOL    HW1 4139   2.571   4.747   2.617 -1.2915  0.5767 -1.7616
  305SOL    HW2 4140   2.547   4.688   2.752  0.5331  0.0798 -0.9012
  305SOL     MW 4141   2.516   4.721   2.678 -0.0006 -0.0105 -0.0045
  306SOL     OW 4142   3.813   2.237   2.994 -0.0940 -0.2117  0.0402
  306SOL    HW1 4143   3.904   2.218   3.017 -0.2527  0.9403  1.8185
  306SOL    HW2 4144   3.772   2.151   2.984  0.8073 -0.6409 -0.0514
  306SOL     MW 4145   3.820   2.223   2.996 -0.0006 -0.0105 -0.0045
  307SOL     OW 4146   3.130   3.933   2.611  0.0337  0.3818 -0.2408
  307SOL    HW1 4147   3.081   3.851   2.598 -0.1647  0.3978  0.3522
  307SOL    HW2 4148   3.106   3.985   2.535  0.7474 -0.1994 -0.8796
  307SOL     MW 4149   3.120   3.929   2.600 -0.0006 -0.0105 -0.0045
  308SOL     OW 4150   4.557   4.705   2.941 -0.0891  0.1122 -0.0112
  308SOL    HW1 4151   4.598   4.710   2.855  0.6297  0.8620  0.3651
  308SOL    HW2 4152   4.465   4.711   2.916 -0.3386  0.1417  0.8531
  308SOL     MW 4153   4.550   4.706   2.927 -0.0006 -0.0105 -0.0045
  309SOL     OW 4154   3.874   0.034   0.164 -0.1911 -0.0738 -0.8085
  309SOL    HW1 4155   3.967   0.012   0.162  0.1212  1.2345 -2.5097
  309SOL    HW2 4156   3.861   0.068   0.075 -0.7691 -1.0210 -1.1037
  309SOL     MW 4157   3.885   0.035   0.152 -0.0006 -0.0105 -0.0045
  310SOL     OW 4158   2.921   3.127   2.965  0.0430  0.5788 -0.0020
  310SOL    HW1 4159   2.895   3.037   2.984  0.8848  0.0436 -1.2406
  310SOL    HW2 4160   2.927   3.163   3.054  0.6948 -2.0908  1.1090
  310SOL     MW 4161   2.919   3.120   2.979 -0.0006 -0.0105 -0.0045
  311SOL     OW 4162   3.797   2.027   2.285 -0.3407 -0.1640  0.2009
  311SOL    HW1 4163   3.750   2.105   2.315 -0.3487  0.4844 -1.3724
  311SOL    HW2 4164   3.781   2.026   2.190  1.3606 -1.4713 -0.1305
  311SOL     MW 4165   3.789   2.037   2.276 -0.0006 -0.0105 -0.0045
  312SOL     OW 4166   3.115   2.926   0.256 -0.3637  0.6347 -0.6077
  312SOL    HW1 4167   3.169   2.883   0.191  0.3525 -0.1603  0.4882
  312SOL    HW2 4168   3.161   2.928   0.340 -1.9452 -0.0139  0.3364
  312SOL     MW 4169   3.128   2.921   0.259 -0.0006 -0.0105 -0.0045
  313SOL     OW 4170   5.148   3.988   2.763 -0.5341  0.3650 -0.0044
  313SOL    HW1 4171   5.191   3.903   2.756  0.2843  0.7773 -0.1585
  313SOL    HW2 4172   5.216   4.055   2.754 -0.7841  0.8342  1.2949
  313SOL     MW 4173   5.163   3.986   2.761 -0.0006 -0.0105 -0.0045
  314SOL     OW 4174   1.738   3.676   0.130  0.4471  0.4890 -0.2928
  314SOL    HW1 4175   1.741   3.637   0.217  1.3179  0.1223 -0.4736
  314SOL    HW2 4176   1.798   3.749   0.144 -0.4544  0.8652  1.9844
  314SOL     MW 4177   1.746   3.681   0.143 -0.0006 -0.0105 -0.0045
  315SOL     OW 4178   3.777   4.229   3.015 -0.1782 -0.0428  0.4907
  315SOL    HW1 4179   3.786   4.261   3.105  2.7437 -0.1876  0.3374
  315SOL    HW2 4180   3.742   4.141   3.028  0.3089 -0.8398 -2.7145
  315SOL     MW 4181   3.774   4.222   3.029 -0.0006 -0.0105 -0.0045
  316SOL     OW 4182   2.765   5.058   2.946  0.0904  0.6609 -0.2323
  316SOL    HW1 4183   2.692   5.050   2.885 -1.2346  1.2003  1.2000
  316SOL    HW2 4184   2.775   5.153   2.951 -1.1992  0.7585  1.6066
  316SOL     MW 4185   2.757   5.070   2.939 -0.0006 -0.0105 -0.0045
  317SOL     OW 4186   4.122   4.200   2.712  0.2187  0.0128 -0.1509
  317SOL    HW1 4187   4.136   4.253   2.633  0.9261  1.3619  0.8430
  317SOL    HW2 4188   4.204   4.154   2.731 -0.2890  0.3263  3.2848
  317SOL     MW 4189   4.135   4.201   2.704 -0.0006 -0.0105 -0.0045
  318SOL     OW 4190   3.663   5.039   0.136  0.4997 -0.6238 -0.6615
  318SOL    HW1 4191   3.744   5.091   0.140 -0.8782  1.5668  0.4863
  318SOL    HW2 4192   3.594   5.102   0.155  0.1520 -1.3852  0.7548
  318SOL     MW 4193   3.665   5.054   0.139 -0.0006 -0.0105 -0.0045
  319SOL     OW 4194   3.575   4.409   2.876 -0.0441 -0.2271 -0.3797
  319SOL    HW1 4195   3.641   4.342   2.897  0.3038 -0.0438 -0.8669
  319SOL    HW2 4196   3.578   4.449   2.963 -0.3118 -0.4187 -0.2814
  319SOL     MW 4197   3.584   4.405   2.890 -0.0006 -0.0105 -0.0045
  320SOL     OW 4198   3.269   0.855   0.137  0.0992  0.2438 -0.0275
  320SOL    HW1 4199   3.340   0.793   0.156  1.2712  0.7495 -2.3428
  320SOL    HW2 4200   3.189   0.803   0.145  0.4275 -0.2889 -0.1678
  320SOL     MW 4201   3.268   0.840   0.141 -0.0006 -0.0105 -0.0045
  321SOL     OW 4202   2.680   3.287   2.951 -0.0246  0.3787 -0.0489
  321SOL    HW1 4203   2.718   3.353   3.008  0.2655  0.4092 -0.2793
  321SOL    HW2 4204   2.739   3.215   2.975 -0.0686 -0.4325 -2.1974
  321SOL     MW 4205   2.693   3.286   2.962 -0.0006 -0.0105 -0.0045
  322SOL     OW 4206   3.869   5.047   2.621  0.2090 -0.4709  0.5192
  322SOL    HW1 4207   3.964   5.047   2.612  0.2066 -2.8464 -0.2231
  322SOL    HW2 4208   3.849   4.953   2.621  1.7338 -0.8220  0.1469
  322SOL     MW 4209   3.879   5.034   2.620 -0.0006 -0.0105 -0.0045
  323SOL     OW 4210   3.717   1.968   2.939 -0.2952 -0.1540 -0.2964
  323SOL    HW1 4211   3.732   1.884   2.981  0.6242 -0.1121 -0.5203
  323SOL    HW2 4212   3.663   1.939   2.866  0.3313 -0.1623 -0.7606
  323SOL     MW 4213   3.712   1.953   2.935 -0.0006 -0.0105 -0.0045
  324SOL     OW 4214   0.019   2.283   0.004 -0.0255 -0.1893 -0.0982
  324SOL    HW1 4215  -0.034   2.252  -0.069 -0.3599  0.3720 -0.1035
  324SOL    HW2 4216  -0.021   2.367   0.028 -1.5739 -1.5390  2.5892
  324SOL     MW 4217   0.007   2.290  -0.002 -0.0006 -0.0105 -0.0045
  325SOL     OW 4218   3.426   4.794   0.306  0.1976  0.7186 -0.3009
  325SOL    HW1 4219   3.380   4.798   0.390 -0.0989 -2.5874 -0.1785
  325SOL    HW2 4220   3.509   4.839   0.321 -0.6344  1.9079  0.9262
  325SOL     MW 4221   3.431   4.801   0.319 -0.0006 -0.0105 -0.0045
  326SOL     OW 4222   2.348   4.237   2.782  0.1350 -0.3499 -0.3432
  326SOL    HW1 4223   2.377   4.325   2.760  0.1243 -0.2568  0.0033
  326SOL    HW2 4224   2.433   4.192   2.785  0.2479 -0.1244  2.3880
  326SOL     MW 4225   2.363   4.243   2.780 -0.0006 -0.0105 -0.0045
  327SOL     OW 4226   1.659   0.497   2.762  0.3667 -0.1440  0.5412
  327SOL    HW1 4227   1.610   0.503   2.845 -0.2437  0.5369  0.1439
  327SOL    HW2 4228   1.749   0.477   2.788 -0.1420  0.0364  2.6819
  327SOL     MW 4229   1.664   0.495   2.777 -0.0006 -0.0105 -0.0045
  328SOL     OW 4230   0.477   3.152   0.251 -0.1274  0.0557  0.0169
  328SOL    HW1 4231   0.404   3.091   0.257 -0.3803  0.4728  1.3591
  328SOL    HW2 4232   0.451   3.228   0.303  1.7241  1.3263 -0.7647
  328SOL     MW 4233   0.464   3.154   0.259 -0.0006 -0.0105 -0.0045
  329SOL     OW 4234   4.191   1.926   2.699  0.0812 -0.0827  0.1650
  329SOL    HW1 4235   4.213   2.020   2.704 -2.3841  0.5100  1.7690
  329SOL    HW2 4236   4.129   1.928   2.772 -0.2807 -0.6492 -0.1233
  329SOL     MW 4237   4.186   1.939   2.710 -0.0006 -0.0105 -0.0045
  330SOL     OW 4238   4.762   2.105   2.926 -0.0471  0.2878 -0.3089
  330SOL    HW1 4239   4.726   2.161   2.995 -1.2841 -1.9280  0.9943
  330SOL    HW2 4240   4.848   2.143   2.912 -0.9555  2.6643  0.0856
  330SOL     MW 4241   4.768   2.118   2.934 -0.0006 -0.0105 -0.0045
  331SOL     OW 4242   4.024   4.580   2.478  0.0534 -0.4598  0.4198
  331SOL    HW1 4243   3.967   4.545   2.547 -0.7751 -1.2560 -0.6226
  331SOL    HW2 4244   3.960   4.582   2.407  0.6927 -3.3772 -0.3948
  331SOL     MW 4245   4.008   4.575   2.477 -0.0006 -0.0105 -0.0045
  332SOL     OW 4246   1.694   3.481   0.315 -0.1140  0.3958  0.0208
  332SOL    HW1 4247   1.686   3.398   0.266 -1.2631  0.9320 -0.7602
  332SOL    HW2 4248   1.601   3.501   0.322 -0.3913 -1.0117  0.7823
  332SOL     MW 4249   1.681   3.473   0.309 -0.0006 -0.0105 -0.0045
  333SOL     OW 4250   3.234   2.215   3.012 -0.1808 -0.2571  0.1755
  333SOL    HW1 4251   3.162   2.244   3.067 -1.6946 -1.6501 -0.9558
  333SOL    HW2 4252   3.256   2.127   3.041  0.3939  0.7974  3.2713
  333SOL     MW 4253   3.227   2.207   3.023 -0.0006 -0.0105 -0.0045
  334SOL     OW 4254   2.601   0.411   2.895  0.6486 -0.1550 -0.4889
  334SOL    HW1 4255   2.575   0.445   2.809 -1.5636  1.0769  0.5931
  334SOL    HW2 4256   2.678   0.461   2.923  0.0469 -0.1294  1.2218
  334SOL     MW 4257   2.608   0.422   2.887 -0.0006 -0.0105 -0.0045
  335SOL     OW 4258   4.125   5.151   2.588 -0.0403 -0.1343 -0.2674
  335SOL    HW1 4259   4.159   5.195   2.666  0.1417  1.1304 -1.0330
  335SOL    HW2 4260   4.134   5.216   2.518 -4.4466  1.8289  0.6331
  335SOL     MW 4261   4.131   5.165   2.589 -0.0006 -0.0105 -0.0045
  336SOL     OW 4262   3.058   4.262   2.966  0.2262  0.3816  0.0657
  336SOL    HW1 4263   3.024   4.185   2.921 -1.2035  1.5393 -0.9289
  336SOL    HW2 4264   3.133   4.274   2.908  0.7199 -1.4690  0.2597
  336SOL     MW 4265   3.063   4.254   2.953 -0.0006 -0.0105 -0.0045
  337SOL     OW 4266   0.223   0.914   0.264  0.1570 -0.2185 -0.2849
  337SOL    HW1 4267   0.159   0.968   0.218  0.2843  0.4045  0.2505
  337SOL    HW2 4268   0.164   0.864   0.320 -0.1165 -1.3459 -1.5245
  337SOL     MW 4269   0.207   0.915   0.265 -0.0006 -0.0105 -0.0045
  338SOL     OW 4270   2.242   1.779   0.139 -0.1024 -0.2758 -0.1682
  338SOL    HW1 4271   2.290   1.730   0.072  1.9221 -1.4331  1.9696
  338SOL    HW2 4272   2.312   1.803   0.200 -0.8634  0.8728  0.2900
  338SOL     MW 4273   2.258   1.776   0.138 -0.0006 -0.0105 -0.0045
  339SOL     OW 4274   3.528   0.379   2.908  0.1741  0.5520  0.2526
  339SOL    HW1 4275   3.496   0.291   2.889 -1.8513  0.4364  3.5080
  339SOL    HW2 4276   3.478   0.433   2.848 -0.4583  0.1266  0.3875
  339SOL     MW 4277   3.517   0.374   2.898 -0.0006 -0.0105 -0.0045
  340SOL     OW 4278   3.011   4.018   2.844 -0.3022 -0.2386 -0.4850
  340SOL    HW1 4279   3.049   3.988   2.762  0.5275 -0.0046 -0.1995
  340SOL    HW2 4280   3.022   3.948   2.908 -0.6380 -0.5934 -0.8140
  340SOL     MW 4281   3.018   4.005   2.842 -0.0006 -0.0105 -0.0045
  341SOL     OW 4282   3.821   0.112   2.538 -0.4912  0.3320 -0.1128
  341SOL    HW1 4283   3.856   0.165   2.609 -0.1767  3.2534 -2.2828
  341SOL    HW2 4284   3.837   0.019   2.555 -1.5796  0.4173  1.5560
  341SOL     MW 4285   3.828   0.106   2.550 -0.0006 -0.0105 -0.0045
  342SOL     OW 4286   4.809   1.182   0.057 -0.1023 -0.4860  0.0486
  342SOL    HW1 4287   4.744   1.112   0.063 -1.4772  0.8409  1.6427
  342SOL    HW2 4288   4.870   1.157   0.127 -2.0357  0.7929  2.3310
  342SOL     MW 4289   4.809   1.170   0.067 -0.0006 -0.0105 -0.0045
  343SOL     OW 4290   2.423   1.391   2.620 -1.0179  0.3969  0.2141
  343SOL    HW1 4291   2.423   1.481   2.652  0.7991  0.5374 -0.0697
  343SOL    HW2 4292   2.370   1.400   2.540 -1.7405  2.9303  0.8976
  343SOL     MW 4293   2.416   1.404   2.613 -0.0006 -0.0105 -0.0045
  344SOL     OW 4294   3.646   5.113   2.765  0.2714 -0.1046 -0.8951
  344SOL    HW1 4295   3.719   5.086   2.710  0.1201  0.6259 -1.4713
  344SOL    HW2 4296   3.587   5.154   2.701  0.3095  1.5511  0.0715
  344SOL     MW 4297   3.648   5.115   2.749 -0.0006 -0.0105 -0.0045
  345SOL     OW 4298   3.794   0.467   2.820 -0.9902  0.1222  0.1303
  345SOL    HW1 4299   3.824   0.379   2.798 -0.5519  0.1794  0.4826
  345SOL    HW2 4300   3.706   0.448   2.853 -1.7766 -0.6489 -2.2264
  345SOL     MW 4301   3.787   0.453   2.821 -0.0006 -0.0105 -0.0045
  346SOL     OW 4302   1.385   3.613   3.003 -0.3297 -0.0008  0.0348
  346SOL    HW1 4303   1.454   3.679   3.009  0.5687 -0.9359  0.2062
  346SOL    HW2 4304   1.319   3.635   3.070  0.5964 -0.8560  1.2706
  346SOL     MW 4305   1.385   3.625   3.013 -0.0006 -0.0105 -0.0045
  347SOL     OW 4306   1.205   1.438   0.128  0.5236 -0.2851  0.1710
  347SOL    HW1 4307   1.246   1.356   0.157 -0.8638 -1.3207 -0.6316
  347SOL    HW2 4308   1.118   1.430   0.169  1.1446  0.0361  1.6157
  347SOL     MW 4309   1.199   1.426   0.137 -0.0006 -0.0105 -0.0045
  348SOL     OW 4310   0.598   4.852   0.255  0.3095  0.0573  0.7695
  348SOL    HW1 4311   0.677   4.851   0.309  1.3129  0.4369 -0.6264
  348SOL    HW2 4312   0.635   4.867   0.168  0.1247 -1.6216  0.3735
  348SOL     MW 4313   0.613   4.854   0.251 -0.0006 -0.0105 -0.0045
  349SOL     OW 4314   2.330   3.565   0.100  0.7530 -0.4665  0.0454
  349SOL    HW1 4315   2.341   3.471   0.092  2.1388 -0.3376  0.1104
  349SOL    HW2 4316   2.414   3.602   0.072 -0.8650  1.5604 -2.6317
  349SOL     MW 4317   2.343   3.558   0.095 -0.0006 -0.0105 -0.0045
  350SOL     OW 4318   4.356   1.713   2.673  0.0736 -0.0167  0.2996
  350SOL    HW1 4319   4.304   1.788   2.702 -1.1494  0.1577 -2.1284
  350SOL    HW2 4320   4.286   1.669   2.626 -1.4073  2.5478 -0.0613
  350SOL     MW 4321   4.340   1.717   2.671 -0.0006 -0.0105 -0.0045
  351SOL     OW 4322   3.396   4.838   0.003  0.3147  0.3805 -0.6969
  351SOL    HW1 4323   3.398   4.815   0.096 -2.0030  3.3852  0.2677
  351SOL    HW2 4324   3.484   4.855  -0.029 -0.0534  1.6639 -1.0982
  351SOL     MW 4325   3.408   4.837   0.011 -0.0006 -0.0105 -0.0045
  352SOL     OW 4326   2.353   1.617   2.982 -0.1168  0.3840  0.5080
  352SOL    HW1 4327   2.397   1.533   2.993  3.1983  1.9766  0.5647
  352SOL    HW2 4328   2.358   1.631   2.887  0.7056  0.3000  0.5346
  352SOL     MW 4329   2.359   1.608   2.971 -0.0006 -0.0105 -0.0045
  353SOL     OW 4330   3.453   1.720   2.967 -0.4983  0.4660  0.3709
  353SOL    HW1 4331   3.522   1.737   2.903  0.7030 -0.8776  1.2395
  353SOL    HW2 4332   3.491   1.726   3.055 -0.1863  0.0567  0.2682
  353SOL     MW 4333   3.467   1.723   2.970 -0.0006 -0.0105 -0.0045
  354SOL     OW 4334   0.568   1.188   0.361 -0.1048 -0.3255  0.3523
  354SOL    HW1 4335   0.635   1.181   0.429 -0.0202  1.1483  0.4555
  354SOL    HW2 4336   0.602   1.266   0.316 -2.6831  0.9163  0.3820
  354SOL     MW 4337   0.582   1.198   0.364 -0.0006 -0.0105 -0.0045
  355SOL     OW 4338   1.335   1.194   0.168  0.6113  0.2944 -0.1051
  355SOL    HW1 4339   1.280   1.142   0.109  1.4354 -2.1655  1.1449
  355SOL    HW2 4340   1.400   1.233   0.109  1.2656  0.0871  0.4592
  355SOL     MW 4341   1.337   1.192   0.152 -0.0006 -0.0105 -0.0045
  356SOL     OW 4342   2.207   2.046   0.081 -0.4106  0.3522 -0.5285
  356SOL    HW1 4343   2.218   2.044  -0.014  0.6599  0.9779 -0.4400
  356SOL    HW2 4344   2.198   1.953   0.098  0.3309  0.5525  1.1671
  356SOL     MW 4345   2.208   2.034   0.071 -0.0006 -0.0105 -0.0045
  357SOL     OW 4346   3.836   1.636   2.692 -0.3498 -0.5619  0.2096
  357SOL    HW1 4347   3.895   1.637   2.768  1.1894  0.2182 -0.9315
  357SOL    HW2 4348   3.757   1.670   2.735 -0.3296  0.6408 -0.6586
  357SOL     MW 4349   3.833   1.641   2.708 -0.0006 -0.0105 -0.0045
  358SOL     OW 4350   1.783   3.419   0.576  0.0011 -0.1595 -0.7538
  358SOL    HW1 4351   1.743   3.489   0.628  1.3129 -0.8075  1.2445
  358SOL    HW2 4352   1.751   3.442   0.488 -2.3309  0.3751  0.1735
  358SOL     MW 4353   1.774   3.432   0.571 -0.0006 -0.0105 -0.0045
  359SOL     OW 4354   2.569   3.887   2.978  0.2446 -0.1726 -0.1178
  359SOL    HW1 4355   2.645   3.940   2.954 -0.6496  0.5812 -1.3512
  359SOL    HW2 4356   2.514   3.880   2.901 -0.7677 -1.3096  0.6767
  359SOL     MW 4357   2.572   3.893   2.965 -0.0006 -0.0105 -0.0045
  360SOL     OW 4358   4.591   0.993   0.217 -0.3526  0.3181 -0.5822
  360SOL    HW1 4359   4.514   1.042   0.188 -1.2526  0.5020  1.8523
  360SOL    HW2 4360   4.550   0.934   0.280 -0.5338 -3.0334 -3.5216
  360SOL     MW 4361   4.576   0.992   0.222 -0.0006 -0.0105 -0.0045
  361SOL     OW 4362   4.789   0.632   0.372  0.0273  0.6967 -0.5394
  361SOL    HW1 4363   4.786   0.726   0.389 -1.0520  0.1998  2.7635
  361SOL    HW2 4364   4.731   0.602   0.442 -1.0675  0.6696 -1.4434
  361SOL     MW 4365   4.781   0.641   0.383 -0.0006 -0.0105 -0.0045
  362SOL     OW 4366   4.321   1.551   2.896 -0.4879 -0.0717 -0.2538
  362SOL    HW1 4367   4.331   1.592   2.810  1.6969  1.2328  0.5600
  362SOL    HW2 4368   4.408   1.567   2.932  0.3661 -2.3899 -1.0664
  362SOL     MW 4369   4.334   1.558   2.889 -0.0006 -0.0105 -0.0045
  363SOL     OW 4370   4.386   5.152   0.006  0.3376  0.6537  0.2961
  363SOL    HW1 4371   4.443   5.090  -0.038 -0.2289 -0.2313  0.7762
  363SOL    HW2 4372   4.447   5.226   0.008  2.1317 -0.7180  3.9244
  363SOL     MW 4373   4.401   5.154   0.000 -0.0006 -0.0105 -0.0045
  364SOL     OW 4374   1.435   2.933   0.323 -0.0155  0.3196 -0.5305
  364SOL    HW1 4375   1.410   2.999   0.388 -1.0059 -1.1253  0.6357
  364SOL    HW2 4376   1.435   2.855   0.378  0.6707  2.3583  2.7108
  364SOL     MW 4377   1.431   2.932   0.339 -0.0006 -0.0105 -0.0045
  365SOL     OW 4378   3.657   4.880   2.909 -0.1918 -0.0504  0.0695
  365SOL    HW1 4379   3.668   4.922   2.994  4.0052  0.7827 -0.6715
  365SOL    HW2 4380   3.640   4.956   2.854 -0.1122  1.1981  1.7105
  365SOL     MW 4381   3.656   4.895   2.913 -0.0006 -0.0105 -0.0045
  366SOL     OW 4382   3.425   0.171   2.758  0.0378  0.8956  0.0821
  366SOL    HW1 4383   3.343   0.214   2.732  0.2823  0.9281 -0.6731
  366SOL    HW2 4384   3.452   0.121   2.681  1.6282 -2.2526  2.4826
  366SOL     MW 4385   3.418   0.170   2.744 -0.0006 -0.0105 -0.0045
  367SOL     OW 4386   2.935   1.525   2.936  0.7523  0.0215  0.3009
  367SOL    HW1 4387   2.984   1.510   3.018  1.3311  0.3691  0.0269
  367SOL    HW2 4388   3.003   1.518   2.869  0.8365 -0.6305  0.4407
  367SOL     MW 4389   2.951   1.522   2.938 -0.0006 -0.0105 -0.0045
  368SOL     OW 4390   1.901   2.102   2.710  0.0569  0.0576 -0.8181
  368SOL    HW1 4391   1.921   2.092   2.617 -0.5469  1.3003 -1.1026
  368SOL    HW2 4392   1.805   2.098   2.711 -0.0461  1.4967 -1.6762
  368SOL     MW 4393   1.891   2.100   2.698 -0.0006 -0.0105 -0.0045
  369SOL     OW 4394   4.259   4.748   2.830  0.1403 -0.0960  0.2839
  369SOL    HW1 4395   4.210   4.830   2.835 -0.2895 -0.3993  1.5285
  369SOL    HW2 4396   4.277   4.734   2.737  1.7243  2.2442  0.1544
  369SOL     MW 4397   4.255   4.757   2.819 -0.0006 -0.0105 -0.0045
  370SOL     OW 4398   2.416   3.287   0.061  0.0920 -0.0254 -0.4584
  370SOL    HW1 4399   2.485   3.309  -0.001  0.8465 -1.8372 -0.3291
  370SOL    HW2 4400   2.354   3.234   0.012  1.1514 -0.6422 -1.1760
  370SOL     MW 4401   2.417   3.283   0.047 -0.0006 -0.0105 -0.0045
  371SOL     OW 4402   1.456   0.967   0.234  0.0571  0.4566 -0.4753
  371SOL    HW1 4403   1.462   0.966   0.329 -0.3447 -1.5897 -0.4189
  371SOL    HW2 4404   1.444   1.057   0.205  1.0580 -0.2380 -3.3633
  371SOL     MW 4405   1.455   0.978   0.243 -0.0006 -0.0105 -0.0045
  372SOL     OW 4406   1.428   3.787   0.606  0.0163  0.3697  0.5334
  372SOL    HW1 4407   1.332   3.781   0.602  0.1310 -1.6243 -1.3054
  372SOL    HW2 4408   1.447   3.874   0.571 -1.5680  0.3889 -0.3777
  372SOL     MW 4409   1.418   3.797   0.601 -0.0006 -0.0105 -0.0045
  373SOL     OW 4410   3.681   3.969   0.123  0.0942  0.4556  0.9695
  373SOL    HW1 4411   3.665   3.898   0.061  1.1897  0.4407  0.6808
  373SOL    HW2 4412   3.593   4.004   0.137 -1.5598 -2.9094 -0.0541
  373SOL     MW 4413   3.668   3.964   0.117 -0.0006 -0.0105 -0.0045
  374SOL     OW 4414   3.574   2.701   2.790 -0.1949  0.0495 -0.1291
  374SOL    HW1 4415   3.647   2.717   2.730 -0.7796  1.2061 -0.5675
  374SOL    HW2 4416   3.606   2.621   2.832  2.4826  0.8996 -0.3158
  374SOL     MW 4417   3.588   2.692   2.787 -0.0006 -0.0105 -0.0045
   5.19630   5.19630   3.02288
