# Supplementary material for: Resolving liquid-to-glass transitions of water under soft nanoconfinement
Source: Nat Commun. 2026 May 8;17:6224. doi: 10.1038/s41467-026-72955-y (PMC13369869; doi:10.1038/s41467-026-72955-y)
Supplement: Supplementary file 3 — Supplementary Data 1 [file 41467_2026_72955_MOESM3_ESM.zip › 270K/sim4/initial.gro]

Lamellar phy in tip4pice water
 4417
    1phy    C35    1   3.454   1.789   1.814  0.1087  0.1406  0.0231
    1phy    C33    2   3.355   1.740   1.919  0.0496  0.4962  0.0282
    1phy    C34    3   3.227   1.821   1.897 -0.7681 -0.3502  0.5739
    1phy    C32    4   3.328   1.585   1.900  0.5031  0.6225  0.1336
    1phy    C31    5   3.286   1.505   2.024 -0.3073  0.4442  0.1536
    1phy    C30    6   3.252   1.368   1.976 -0.0150  0.6020 -0.0852
    1phy    C28    7   3.182   1.267   2.074 -0.0402 -0.3602 -0.4348
    1phy    C29    8   3.074   1.209   1.987  0.0169 -0.1346  0.1966
    1phy    C27    9   3.279   1.153   2.110  0.3983 -1.0268 -0.4512
    1phy    C26   10   3.357   1.181   2.233  0.1140 -0.5897 -0.6123
    1phy    C25   11   3.473   1.084   2.246 -0.0420 -0.1232  0.0886
    1phy    C23   12   3.521   1.057   2.392 -0.1926  0.2350 -0.2175
    1phy    C24   13   3.434   0.955   2.468 -0.6444  0.7397 -0.5409
    1phy    C22   14   3.672   1.019   2.394  0.9550  0.0898  0.1684
    1phy    C21   15   3.759   1.086   2.504 -0.1144  0.3426 -0.1740
    1phy    C20   16   3.906   1.050   2.483  0.3957  0.0772 -0.2437
    1phy    C18   17   4.012   1.133   2.559  0.6193 -0.0060 -0.6967
    1phy    O01   18   3.974   1.137   2.700  0.2290  0.2990  0.0243
    1phy    H01   19   3.954   1.050   2.727  1.5443  0.1186  0.4976
    1phy    C19   20   4.138   1.043   2.547  0.6256 -0.0115  0.3662
    1phy    C13   21   4.020   1.283   2.506  0.5271 -0.0444 -0.4589
    1phy     H3   22   3.919   1.332   2.513 -0.1812 -1.5080  0.0790
    1phy    O33   23   4.036   1.280   2.368  0.2722 -0.1254  0.1062
    1phy    H1B   24   3.967   1.331   2.329  1.0933  1.4337  0.5939
    1phy    C12   25   4.113   1.391   2.580 -0.0593 -0.0042  0.1396
    1phy    O11   26   4.095   1.411   2.721 -0.1945 -0.3238 -0.1389
    1phy    H1A   27   4.125   1.497   2.743 -1.5831 -0.2751  1.8922
    2phy    C35   28   4.086   1.298   1.456 -0.1297  0.1170  0.3957
    2phy    C33   29   4.122   1.213   1.583  0.3677  0.2675  0.0166
    2phy    C34   30   3.989   1.185   1.651 -0.1762 -0.3281  0.8355
    2phy    C32   31   4.201   1.082   1.567  0.6850  0.4917 -0.0166
    2phy    C31   32   4.349   1.096   1.531  0.7445  0.1993 -0.7594
    2phy    C30   33   4.419   0.959   1.524 -0.1840 -0.3306 -0.8450
    2phy    C28   34   4.557   0.967   1.450  0.3575  0.8164 -0.8010
    2phy    C29   35   4.663   0.895   1.538 -0.3854 -0.5670  0.1972
    2phy    C27   36   4.544   0.884   1.316  0.7320 -0.0432 -0.5065
    2phy    C26   37   4.625   0.922   1.195  0.3503  0.0866 -0.2434
    2phy    C25   38   4.619   0.796   1.101 -0.3853  0.4029 -0.2717
    2phy    C23   39   4.708   0.790   0.977 -0.5548 -0.5551 -0.2474
    2phy    C24   40   4.734   0.646   0.945 -0.0331  0.2036  0.1402
    2phy    C22   41   4.662   0.881   0.856 -0.5270  0.5497 -0.1965
    2phy    C21   42   4.773   0.940   0.773  0.0708  0.6369 -0.1666
    2phy    C20   43   4.707   1.028   0.663 -0.2428 -0.3196 -0.2230
    2phy    C18   44   4.796   1.104   0.555  0.0602 -0.0730  0.6249
    2phy    O01   45   4.894   1.176   0.630  0.2946  0.6505  0.4729
    2phy    H01   46   4.917   1.256   0.586  1.9053 -1.4111 -2.8025
    2phy    C19   47   4.696   1.201   0.491  0.1733 -0.0714  0.7490
    2phy    C13   48   4.857   1.006   0.442  0.2003  0.1181 -0.4336
    2phy     H3   49   4.922   0.938   0.503  0.7528  2.7317  2.0857
    2phy    O33   50   4.769   0.909   0.384 -0.0699  0.0109 -0.5199
    2phy    H1B   51   4.740   0.927   0.297 -0.2568 -0.1268 -0.4868
    2phy    C12   52   4.991   1.029   0.366 -0.4996  0.2136 -0.0372
    2phy    O11   53   4.997   1.096   0.243 -0.5485  0.1796  0.2189
    2phy    H1A   54   5.084   1.086   0.209 -0.7095  1.1979 -0.5441
    3phy    C35   55   0.072   4.894   1.042 -1.0729  0.0065  0.3793
    3phy    C33   56  -0.012   4.852   1.162 -0.3507 -0.4983 -0.5797
    3phy    C34   57   0.087   4.810   1.262 -0.6043  0.5673  0.4483
    3phy    C32   58  -0.065   4.981   1.223  0.6187  0.3295 -0.0499
    3phy    C31   59  -0.207   5.034   1.182 -0.3646  0.7197 -0.1799
    3phy    C30   60  -0.258   5.142   1.273 -0.3996  0.5174 -0.7892
    3phy    C28   61  -0.403   5.191   1.257 -0.4020  0.2276  0.0102
    3phy    C29   62  -0.463   5.208   1.398 -0.5013  0.5474  0.1621
    3phy    C27   63  -0.401   5.310   1.158  0.0248 -0.3441 -0.4699
    3phy    C26   64  -0.525   5.325   1.072  0.2966  0.5369  0.3470
    3phy    C25   65  -0.517   5.429   0.967 -0.0101 -0.2155 -0.4364
    3phy    C23   66  -0.607   5.418   0.842  0.3422  0.0488  0.1828
    3phy    C24   67  -0.714   5.521   0.842 -0.3138 -0.2785  0.3233
    3phy    C22   68  -0.521   5.447   0.716 -0.0576  0.2551  0.3003
    3phy    C21   69  -0.549   5.387   0.576 -0.2410 -0.1434  0.9999
    3phy    C20   70  -0.457   5.461   0.479 -0.0963  0.2441 -0.0550
    3phy    C18   71  -0.470   5.436   0.328  0.0350  0.0000  0.6069
    3phy    O01   72  -0.446   5.291   0.312  0.0750 -0.1662  0.2667
    3phy    H01   73  -0.358   5.260   0.303  0.2395 -0.0357  1.3016
    3phy    C19   74  -0.354   5.513   0.275  0.2542  0.4536  0.3792
    3phy    C13   75  -0.612   5.471   0.253 -0.1437 -0.2039 -0.7516
    3phy     H3   76  -0.675   5.385   0.286 -0.7843  0.4521 -0.2360
    3phy    O33   77  -0.689   5.572   0.308  0.2384  0.2866 -0.8353
    3phy    H1B   78  -0.644   5.654   0.302  2.6852 -0.7575  1.2629
    3phy    C12   79  -0.661   5.449   0.108 -0.7206 -0.0573  0.1860
    3phy    O11   80  -0.618   5.334   0.043  0.1383 -0.0704 -0.0830
    3phy    H1A   81  -0.700   5.297   0.016 -0.4364  1.5518 -0.6789
    4phy    C35   82   1.410   4.531   2.103  0.3523  0.1072 -0.0477
    4phy    C33   83   1.481   4.520   1.968  0.7876  0.5078  0.3063
    4phy    C34   84   1.570   4.408   1.975 -0.3191  0.3408 -0.3204
    4phy    C32   85   1.388   4.494   1.851 -0.0745 -0.5297  0.0716
    4phy    C31   86   1.375   4.623   1.768 -0.0747 -0.5089  0.1113
    4phy    C30   87   1.291   4.601   1.640 -0.4923  0.1202  0.3879
    4phy    C28   88   1.265   4.737   1.564  0.3373 -0.6213 -0.5135
    4phy    C29   89   1.334   4.726   1.430  0.6224  0.5198  0.2426
    4phy    C27   90   1.117   4.755   1.532 -0.0765  0.5074 -0.7720
    4phy    C26   91   1.037   4.818   1.648  0.1214 -0.5083 -0.4895
    4phy    C25   92   0.892   4.851   1.607 -0.1875 -0.2316  0.1307
    4phy    C23   93   0.786   4.885   1.717  0.3539 -0.2323  0.5285
    4phy    C24   94   0.703   4.996   1.655  0.0553 -0.0412  0.6239
    4phy    C22   95   0.683   4.775   1.752 -1.1655  0.5524 -0.1930
    4phy    C21   96   0.693   4.725   1.897  0.1978 -0.3096 -0.1081
    4phy    C20   97   0.637   4.583   1.923  0.2088  0.2192 -0.5165
    4phy    C18   98   0.671   4.515   2.058 -0.1112  0.3455 -0.3791
    4phy    O01   99   0.661   4.610   2.162  0.1287 -0.5107 -0.0972
    4phy    H01  100   0.616   4.589   2.241 -0.2926  0.2536 -0.1227
    4phy    C19  101   0.546   4.424   2.071 -0.0529 -0.0833 -0.4546
    4phy    C13  102   0.811   4.431   2.078  0.3386  0.2615  0.0196
    4phy     H3  103   0.818   4.348   2.003 -0.2257 -2.7143  3.0413
    4phy    O33  104   0.807   4.356   2.198 -0.0635  0.1216  0.3072
    4phy    H1B  105   0.823   4.417   2.268 -0.9721  1.7007 -0.7725
    4phy    C12  106   0.947   4.512   2.084 -0.4584  0.0646 -0.0898
    4phy    O11  107   0.967   4.586   2.203 -1.0717 -0.1868  0.6719
    4phy    H1A  108   0.889   4.638   2.209 -1.9537 -1.0181 -2.1211
    5phy    C35  109   5.125   0.498   1.438 -0.2406 -0.1157 -0.1808
    5phy    C33  110   4.986   0.564   1.406  0.1070  0.4718  0.2921
    5phy    C34  111   4.935   0.507   1.280  0.2701  0.5200 -0.2818
    5phy    C32  112   4.880   0.528   1.510  0.3705 -0.6073 -0.4742
    5phy    C31  113   4.887   0.584   1.654  0.3042  0.1146  0.6192
    5phy    C30  114   4.774   0.553   1.753 -0.2289  0.2935  0.3214
    5phy    C28  115   4.812   0.568   1.898  0.3409  0.0049  0.4015
    5phy    C29  116   4.785   0.701   1.963 -0.0324 -0.5862  0.1745
    5phy    C27  117   4.725   0.463   1.973 -0.4537 -0.2964  0.4139
    5phy    C26  118   4.796   0.380   2.083 -0.0211  0.5665  0.1027
    5phy    C25  119   4.686   0.351   2.187 -0.2334  0.1102 -0.7481
    5phy    C23  120   4.737   0.296   2.323 -0.0268  0.1720  0.3269
    5phy    C24  121   4.785   0.407   2.419  0.0163  0.0221 -0.1331
    5phy    C22  122   4.624   0.209   2.378 -0.3093  0.0213 -0.7090
    5phy    C21  123   4.672   0.092   2.460 -0.2351  0.3609  0.2987
    5phy    C20  124   4.556   0.012   2.522 -0.1541 -0.3714 -0.3150
    5phy    C18  125   4.574  -0.114   2.620 -0.0975  0.6707 -0.3014
    5phy    O01  126   4.644  -0.075   2.742  0.7453 -0.0795  0.2489
    5phy    H01  127   4.602  -0.129   2.805 -2.0713  1.0392 -0.4982
    5phy    C19  128   4.425  -0.129   2.662  0.0925 -0.6141  0.1164
    5phy    C13  129   4.650  -0.238   2.544 -0.7125  0.3547 -0.2731
    5phy     H3  130   4.717  -0.200   2.463  0.2918  0.1115  0.4156
    5phy    O33  131   4.565  -0.313   2.474  0.2284  0.6976  0.0369
    5phy    H1B  132   4.511  -0.258   2.421 -0.6826 -0.1987 -0.0014
    5phy    C12  133   4.736  -0.342   2.621  0.9058 -0.0415  0.0163
    5phy    O11  134   4.667  -0.446   2.690 -0.2954 -0.1723 -0.3692
    5phy    H1A  135   4.605  -0.489   2.634 -2.8931  2.0798  0.5421
    6phy    C35  136   0.654   1.816   1.039 -0.2390 -0.0867 -0.2655
    6phy    C33  137   0.563   1.888   1.133 -0.0168  0.6743 -0.7773
    6phy    C34  138   0.616   1.845   1.273  0.2612 -0.7489  0.4095
    6phy    C32  139   0.552   2.034   1.098  0.0062  0.2052 -0.0553
    6phy    C31  140   0.422   2.053   1.026 -0.6819  0.1252 -0.2449
    6phy    C30  141   0.379   2.197   1.022 -0.1469 -0.7593  0.3506
    6phy    C28  142   0.240   2.241   0.982  0.0216  0.8067 -0.0138
    6phy    C29  143   0.163   2.280   1.107  0.0587  0.6593  0.1680
    6phy    C27  144   0.245   2.363   0.886 -0.1319 -0.0265 -0.1854
    6phy    C26  145   0.149   2.357   0.766 -0.5172  0.7293  0.2690
    6phy    C25  146   0.166   2.475   0.670 -0.3002  0.7227 -0.3608
    6phy    C23  147   0.111   2.448   0.523  0.0167  0.4462 -0.8483
    6phy    C24  148  -0.042   2.452   0.505 -0.4729  0.2969 -0.5999
    6phy    C22  149   0.176   2.561   0.446 -0.1650 -0.0924  0.3312
    6phy    C21  150   0.235   2.515   0.309  0.3107  0.2334 -0.6360
    6phy    C20  151   0.319   2.628   0.242 -0.2258  0.1339  0.7229
    6phy    C18  152   0.393   2.622   0.105  0.8052 -0.5606  0.1949
    6phy    O01  153   0.462   2.494   0.100 -0.3199 -0.3114 -0.2492
    6phy    H01  154   0.548   2.501   0.137  0.1720  2.3637 -1.6737
    6phy    C19  155   0.497   2.737   0.102 -0.6154  0.2265 -0.4392
    6phy    C13  156   0.294   2.628  -0.020 -0.2920  0.4362  0.1263
    6phy     H3  157   0.228   2.540  -0.000  1.7187 -1.0762  0.5196
    6phy    O33  158   0.192   2.727  -0.011  0.3245 -0.6246 -0.2703
    6phy    H1B  159   0.221   2.815  -0.027  1.1200 -0.6637  0.8070
    6phy    C12  160   0.309   2.583  -0.176  0.5286  0.6878 -0.2459
    6phy    O11  161   0.267   2.681  -0.264  0.0817 -0.1155  0.3570
    6phy    H1A  162   0.180   2.707  -0.243  0.7306  1.5744  1.1227
    7phy    C35  163   4.897   0.149   1.748 -0.1542  0.0521  0.0228
    7phy    C33  164   5.050   0.125   1.746  0.2600  0.1634  0.6139
    7phy    C34  165   5.077   0.018   1.642  0.2510  0.0327 -0.1541
    7phy    C32  166   5.131   0.251   1.719  0.1206  1.0029 -0.4091
    7phy    C31  167   5.188   0.313   1.850  0.2313 -0.0462  0.1675
    7phy    C30  168   5.283   0.429   1.834 -0.1597 -0.4824 -0.1256
    7phy    C28  169   5.327   0.475   1.976 -0.7401  0.5090  0.8802
    7phy    C29  170   5.481   0.487   1.978  0.5628  0.2001 -0.4194
    7phy    C27  171   5.248   0.593   2.038  0.8920  0.5575 -0.7626
    7phy    C26  172   5.237   0.580   2.193 -0.5526  0.0557  0.2423
    7phy    C25  173   5.143   0.684   2.253  0.0084 -0.2738  0.3669
    7phy    C23  174   5.162   0.716   2.402  0.2211  0.1854 -0.3045
    7phy    C24  175   5.267   0.825   2.418  0.1214 -0.6219  0.2335
    7phy    C22  176   5.036   0.771   2.464 -0.4085 -0.0099  0.2417
    7phy    C21  177   4.989   0.691   2.588  0.4937 -0.4737  0.3373
    7phy    C20  178   4.851   0.758   2.611  0.0419  0.2725  0.1083
    7phy    C18  179   4.782   0.743   2.756 -0.3260 -0.0266  0.3023
    7phy    O01  180   4.882   0.760   2.863  0.2256  0.4932  0.2242
    7phy    H01  181   4.954   0.703   2.842  1.0007  1.6106 -0.2512
    7phy    C19  182   4.679   0.862   2.754  0.4994 -0.2653  0.0844
    7phy    C13  183   4.710   0.597   2.781  0.4883 -0.1369  0.6448
    7phy     H3  184   4.641   0.572   2.697 -1.0198 -2.0825  2.3582
    7phy    O33  185   4.621   0.616   2.887  0.2933 -0.2952  0.3234
    7phy    H1B  186   4.668   0.654   2.959  0.5095 -0.8778  0.4976
    7phy    C12  187   4.798   0.466   2.789  0.1967  0.4744  0.6146
    7phy    O11  188   4.728   0.346   2.770 -0.2888 -0.2985  0.1269
    7phy    H1A  189   4.762   0.281   2.829 -0.6816 -1.4095 -0.8336
    8phy    C35  190   5.130   0.853   1.643 -0.7763  0.3287  0.2831
    8phy    C33  191   5.279   0.891   1.632  0.2039 -0.1648  0.2058
    8phy    C34  192   5.298   1.006   1.732  0.5112 -0.3990 -0.7075
    8phy    C32  193   5.373   0.775   1.669 -0.0596 -0.4252 -0.2762
    8phy    C31  194   5.496   0.747   1.581  0.6640 -0.1033 -0.1962
    8phy    C30  195   5.572   0.627   1.633 -0.1991 -0.2258  0.7809
    8phy    C28  196   5.707   0.596   1.560 -0.4655  0.1482  0.4389
    8phy    C29  197   5.824   0.606   1.658 -0.0978 -0.7267 -0.7121
    8phy    C27  198   5.698   0.460   1.489  0.4250  0.4880  0.7862
    8phy    C26  199   5.769   0.456   1.348  0.1926 -0.0911  0.1140
    8phy    C25  200   5.754   0.330   1.266  0.6588 -0.2988  0.0637
    8phy    C23  201   5.830   0.351   1.134 -0.1621 -0.6776 -0.0323
    8phy    C24  202   5.916   0.232   1.089 -0.2504  0.0336  0.2730
    8phy    C22  203   5.747   0.412   1.016  0.2616  0.0361 -0.0501
    8phy    C21  204   5.823   0.511   0.925  0.0627 -0.7644  0.2593
    8phy    C20  205   5.723   0.584   0.837 -0.1748 -0.0023 -0.7428
    8phy    C18  206   5.739   0.712   0.760 -0.1077  0.7029  0.5709
    8phy    O01  207   5.774   0.811   0.859 -0.3595 -0.3957  0.3241
    8phy    H01  208   5.704   0.816   0.921 -1.3983 -1.3162 -0.7125
    8phy    C19  209   5.596   0.749   0.720 -0.5890 -0.5119 -0.5342
    8phy    C13  210   5.853   0.708   0.645  0.4264  0.2323 -0.2695
    8phy     H3  211   5.947   0.670   0.694  1.4641 -0.8805 -2.8949
    8phy    O33  212   5.848   0.605   0.538 -0.2488  0.2603  0.4603
    8phy    H1B  213   5.777   0.622   0.479  0.2321  2.6854  0.4591
    8phy    C12  214   5.934   0.831   0.604  0.4294 -0.3469  0.2176
    8phy    O11  215   5.940   0.930   0.703 -0.2191 -0.0350  0.5785
    8phy    H1A  216   5.888   0.918   0.780  0.5957  3.0249  1.7228
    9phy    C35  217   3.831   0.859   2.080  0.2721 -0.2178  0.3227
    9phy    C33  218   3.905   0.924   1.964 -0.1484  0.1420 -0.2031
    9phy    C34  219   3.818   0.963   1.849 -0.2100 -0.2614  0.2497
    9phy    C32  220   3.959   1.054   2.019 -0.3763  0.0095  0.3459
    9phy    C31  221   4.115   1.065   2.014 -0.0977 -0.0665  0.7686
    9phy    C30  222   4.167   1.169   2.110  0.0663 -0.6345  0.4596
    9phy    C28  223   4.317   1.212   2.107 -0.2353 -0.1235 -0.5077
    9phy    C29  224   4.339   1.303   1.990  0.6252 -0.2884 -0.5044
    9phy    C27  225   4.357   1.286   2.238 -0.4156 -0.3798  0.5640
    9phy    C26  226   4.453   1.201   2.316 -0.4063 -0.4636 -0.3798
    9phy    C25  227   4.512   1.278   2.440  0.2299  0.5566 -0.2641
    9phy    C23  228   4.587   1.196   2.544 -0.4540 -0.0509  0.5879
    9phy    C24  229   4.736   1.187   2.522 -0.0794  0.7910 -0.5215
    9phy    C22  230   4.570   1.268   2.681  0.2883  0.5100 -0.2378
    9phy    C21  231   4.470   1.202   2.781  0.0585  0.6922 -0.0843
    9phy    C20  232   4.462   1.255   2.927  0.1986 -0.1302 -0.3958
    9phy    C18  233   4.372   1.189   3.039  0.7469  0.5601 -0.2071
    9phy    O01  234   4.426   1.060   3.076  0.3259  0.2348  0.1635
    9phy    H01  235   4.351   1.006   3.092 -1.0091  1.5795 -1.2439
    9phy    C19  236   4.396   1.284   3.158 -0.7842 -0.0157 -0.2744
    9phy    C13  237   4.215   1.175   2.985 -0.0177  0.3735  0.1896
    9phy     H3  238   4.220   1.133   2.882  0.6835  1.1978 -0.1236
    9phy    O33  239   4.150   1.299   2.964  0.3022  0.2385 -0.4245
    9phy    H1B  240   4.103   1.298   2.883  0.4790 -2.8062 -0.5979
    9phy    C12  241   4.122   1.077   3.061  0.9420  0.5157  0.2273
    9phy    O11  242   4.178   0.943   3.079 -0.0314 -0.2743 -0.0334
    9phy    H1A  243   4.109   0.880   3.084  1.4548 -1.9398  0.1429
   10phy    C35  244   5.076   1.033   1.224 -0.0561  0.0828 -0.6017
   10phy    C33  245   5.041   1.164   1.298 -0.0817 -0.6218  0.1955
   10phy    C34  246   4.937   1.139   1.404 -0.3143  0.2608  0.3036
   10phy    C32  247   5.172   1.212   1.359 -0.0382  0.3304 -0.1730
   10phy    C31  248   5.214   1.355   1.318 -0.0458 -0.6109  0.1418
   10phy    C30  249   5.362   1.394   1.349 -0.0253  0.6151 -0.3842
   10phy    C28  250   5.400   1.539   1.306  0.0805 -0.1029  0.0302
   10phy    C29  251   5.497   1.608   1.401  0.1731  0.6110  0.0879
   10phy    C27  252   5.435   1.547   1.155  0.0252  0.0081  0.4122
   10phy    C26  253   5.392   1.673   1.082 -0.4737  0.2142  0.9344
   10phy    C25  254   5.418   1.672   0.931  0.6740 -0.0061  0.1241
   10phy    C23  255   5.325   1.760   0.847  0.9834  0.6778 -0.3036
   10phy    C24  256   5.392   1.898   0.807 -0.0428  0.5474  0.0949
   10phy    C22  257   5.307   1.694   0.704 -0.7722 -0.0767  0.4540
   10phy    C21  258   5.177   1.612   0.692  0.6850 -0.3468 -0.2517
   10phy    C20  259   5.161   1.556   0.552 -0.0085  0.3916 -0.0883
   10phy    C18  260   5.023   1.518   0.485  0.1899 -0.5604  0.1041
   10phy    O01  261   4.972   1.407   0.563  0.1529  0.1500  0.3231
   10phy    H01  262   5.048   1.363   0.594 -1.4856 -1.9278  1.6833
   10phy    C19  263   5.064   1.443   0.356 -0.3791  0.3533  0.2212
   10phy    C13  264   4.918   1.640   0.452 -0.3986 -0.1887  0.1291
   10phy     H3  265   4.922   1.703   0.544  1.0020  0.7195 -0.5294
   10phy    O33  266   4.970   1.737   0.360  0.4497 -0.3445  0.5355
   10phy    H1B  267   4.962   1.707   0.272 -0.8284 -0.8780  0.8217
   10phy    C12  268   4.766   1.628   0.468 -0.3192  0.6156  0.0108
   10phy    O11  269   4.676   1.613   0.358 -0.6535 -0.2370  0.3024
   10phy    H1A  270   4.612   1.681   0.364  2.3754  3.0954 -1.4612
   11phy    C35  271   5.106   2.395   2.558 -0.3835 -0.0721  0.3464
   11phy    C33  272   5.097   2.358   2.411 -0.1247  0.5343  0.7433
   11phy    C34  273   5.109   2.486   2.325 -0.7092 -0.5402 -0.8040
   11phy    C32  274   5.215   2.268   2.379 -0.1794 -0.1321 -0.7886
   11phy    C31  275   5.178   2.173   2.261  0.5688 -0.4665 -0.6318
   11phy    C30  276   5.274   2.062   2.211 -0.5126 -0.1277  0.0368
   11phy    C28  277   5.211   1.970   2.107  0.2109 -0.6823  0.3685
   11phy    C29  278   5.271   1.995   1.965  0.5446 -0.0882  0.1500
   11phy    C27  279   5.224   1.819   2.155 -0.6302  0.7802 -0.0356
   11phy    C26  280   5.124   1.765   2.259  0.3009 -0.3230 -0.3363
   11phy    C25  281   5.135   1.615   2.264  0.2942 -0.4313  0.2480
   11phy    C23  282   5.019   1.548   2.335 -0.0097  0.1331 -0.4495
   11phy    C24  283   4.904   1.513   2.233 -0.1633 -0.1359  0.1051
   11phy    C22  284   5.072   1.424   2.409 -0.6620 -0.0200 -0.1393
   11phy    C21  285   5.034   1.410   2.556  0.0459  0.6868  0.2703
   11phy    C20  286   5.092   1.276   2.604 -0.4936  0.3120 -0.1366
   11phy    C18  287   5.095   1.215   2.756 -0.5715 -0.3590 -0.5091
   11phy    O01  288   4.962   1.166   2.779 -0.0280 -0.2364 -0.1930
   11phy    H01  289   4.952   1.118   2.859  0.5873 -1.6993 -0.9560
   11phy    C19  290   5.178   1.086   2.739  0.0238 -0.2551 -0.1684
   11phy    C13  291   5.149   1.315   2.874  0.2130 -0.8521 -0.4282
   11phy     H3  292   5.242   1.368   2.840  1.0992 -1.7600  0.5011
   11phy    O33  293   5.210   1.243   2.985  0.2452  0.1004 -0.0578
   11phy    H1B  294   5.242   1.305   3.048 -0.1700 -0.7061  0.9768
   11phy    C12  295   5.051   1.425   2.932  0.5213  0.4586  0.3249
   11phy    O11  296   5.116   1.548   2.965 -0.2762  0.1982  0.0434
   11phy    H1A  297   5.066   1.586   3.035  0.5428 -0.9329  1.2916
   12phy    C35  298   1.451   1.512   2.344  0.0527  0.1969 -0.1874
   12phy    C33  299   1.359   1.445   2.236 -0.4926 -0.0061  0.6517
   12phy    C34  300   1.443   1.343   2.148  0.0689 -0.1802  0.0818
   12phy    C32  301   1.234   1.365   2.290  0.1328 -0.2135 -0.3306
   12phy    C31  302   1.108   1.443   2.326  0.1168 -0.5615  0.3168
   12phy    C30  303   0.982   1.353   2.348  0.2338 -0.4540 -0.3605
   12phy    C28  304   0.849   1.411   2.290 -0.4872 -0.4876 -0.1019
   12phy    C29  305   0.838   1.401   2.139 -0.5461 -0.1355  0.5711
   12phy    C27  306   0.726   1.344   2.354 -0.3186 -0.0716 -0.2351
   12phy    C26  307   0.638   1.438   2.441  0.5844  0.7876  0.1796
   12phy    C25  308   0.530   1.358   2.516  0.2395  0.9913 -0.2511
   12phy    C23  309   0.436   1.441   2.607  0.4090 -0.3976 -0.2902
   12phy    C24  310   0.303   1.468   2.532 -0.4356 -0.0451  0.1489
   12phy    C22  311   0.420   1.363   2.742 -0.5684  0.4483 -0.5459
   12phy    C21  312   0.363   1.433   2.870  0.0248  0.2849  0.4990
   12phy    C20  313   0.363   1.350   2.997  0.0846  0.0560 -0.2868
   12phy    C18  314   0.296   1.390   3.128  0.1543 -0.1604  0.1676
   12phy    O01  315   0.157   1.431   3.107 -0.5213 -0.2786 -0.2612
   12phy    H01  316   0.153   1.506   3.164 -0.8371  0.2017 -0.9066
   12phy    C19  317   0.305   1.261   3.214 -0.7903 -0.3190 -0.2401
   12phy    C13  318   0.364   1.523   3.186  0.1026  0.0418  0.1258
   12phy     H3  319   0.367   1.599   3.104 -1.5950 -0.0631 -0.0662
   12phy    O33  320   0.503   1.512   3.223 -0.2506  0.6778 -0.3459
   12phy    H1B  321   0.546   1.531   3.142  1.5537 -0.9224  0.1624
   12phy    C12  322   0.300   1.595   3.311 -0.1002  0.0594  0.4399
   12phy    O11  323   0.164   1.599   3.312  0.4402  0.2435  0.0786
   12phy    H1A  324   0.135   1.678   3.354  0.9992 -0.6624  2.3404
   13phy    C35  325   4.637   2.186   1.218 -0.3881 -0.3646  0.1840
   13phy    C33  326   4.738   2.292   1.255 -0.4333  0.0109 -1.1526
   13phy    C34  327   4.800   2.351   1.125  0.0181  0.0935 -0.3291
   13phy    C32  328   4.687   2.407   1.346  0.0446 -0.1736 -0.3328
   13phy    C31  329   4.785   2.460   1.453  0.1807 -0.0405  0.3682
   13phy    C30  330   4.707   2.558   1.541 -0.0082  0.1167 -0.1780
   13phy    C28  331   4.796   2.654   1.625 -0.6767  0.0847  0.2339
   13phy    C29  332   4.839   2.778   1.542 -0.1030  0.0994  0.3986
   13phy    C27  333   4.710   2.684   1.748 -0.6379 -0.2060  0.0855
   13phy    C26  334   4.780   2.698   1.882 -0.5123  0.0915 -0.2816
   13phy    C25  335   4.677   2.751   1.986  0.3606 -1.0959  0.7564
   13phy    C23  336   4.739   2.783   2.122  0.0324  0.3170 -0.7928
   13phy    C24  337   4.778   2.933   2.130 -0.0288 -0.6793 -0.0341
   13phy    C22  338   4.641   2.763   2.237  0.5275  0.3120 -0.4380
   13phy    C21  339   4.703   2.708   2.361  0.3444 -0.6510 -0.1357
   13phy    C20  340   4.587   2.677   2.459  0.0579 -0.2068  0.1531
   13phy    C18  341   4.602   2.630   2.610 -0.2589 -0.0962  1.2748
   13phy    O01  342   4.674   2.730   2.680 -0.0308  0.0366 -0.2456
   13phy    H01  343   4.637   2.813   2.655 -1.8750 -0.9254 -0.8917
   13phy    C19  344   4.456   2.638   2.666 -0.3379  0.2064  0.2170
   13phy    C13  345   4.676   2.485   2.614  0.4238  0.3072 -0.0401
   13phy     H3  346   4.766   2.487   2.548  0.7128  0.9797  0.3568
   13phy    O33  347   4.594   2.386   2.549 -0.7544 -0.3409  0.0628
   13phy    H1B  348   4.619   2.295   2.547  0.0736 -0.2169  2.2998
   13phy    C12  349   4.724   2.431   2.755  0.2478  0.1933  0.1064
   13phy    O11  350   4.823   2.322   2.753 -0.0153 -0.3908 -0.4842
   13phy    H1A  351   4.785   2.244   2.716 -0.2968 -0.8859  0.8081
   14phy    C35  352   1.291   3.868   1.167 -0.0725  0.1847 -0.4971
   14phy    C33  353   1.145   3.812   1.154  0.3241 -0.1872 -0.3596
   14phy    C34  354   1.111   3.692   1.241  0.0465  0.4735 -0.2716
   14phy    C32  355   1.042   3.926   1.182 -0.2485 -0.0128  0.4512
   14phy    C31  356   0.927   3.932   1.093 -0.1931 -0.0693 -0.4831
   14phy    C30  357   0.824   4.041   1.134 -0.3144 -0.1481  0.1707
   14phy    C28  358   0.696   4.049   1.051 -0.7268 -0.3321  0.0055
   14phy    C29  359   0.592   4.102   1.148  0.5284 -0.1269 -0.5126
   14phy    C27  360   0.706   4.133   0.921 -0.1088 -0.6212  0.4729
   14phy    C26  361   0.607   4.090   0.815  0.4021 -0.2929 -0.0981
   14phy    C25  362   0.619   4.167   0.682 -0.3106 -0.3752 -0.3543
   14phy    C23  363   0.520   4.124   0.575 -0.8439  0.7480  0.9061
   14phy    C24  364   0.440   4.245   0.528  0.0265  0.1806  0.3216
   14phy    C22  365   0.592   4.057   0.456  0.5473  0.2162  0.1071
   14phy    C21  366   0.581   3.900   0.468  0.2368  0.7526  0.3704
   14phy    C20  367   0.677   3.817   0.384  0.4945  0.1653 -0.0379
   14phy    C18  368   0.640   3.666   0.357 -0.1632  0.0070 -0.9397
   14phy    O01  369   0.645   3.577   0.474 -0.5592  0.3094 -0.2790
   14phy    H01  370   0.732   3.565   0.506 -1.1354  1.9631  2.2260
   14phy    C19  371   0.750   3.632   0.259 -0.2120  0.2321 -0.0419
   14phy    C13  372   0.499   3.653   0.279  0.1967  0.7793  0.5386
   14phy     H3  373   0.423   3.676   0.357 -1.3210 -1.3384 -0.2194
   14phy    O33  374   0.452   3.742   0.179 -0.4929 -0.2074  0.1046
   14phy    H1B  375   0.529   3.780   0.140 -0.1457 -2.5022 -1.6481
   14phy    C12  376   0.423   3.513   0.268  0.4690 -0.1680  0.3183
   14phy    O11  377   0.465   3.408   0.357  0.1223  0.4404 -0.3293
   14phy    H1A  378   0.493   3.456   0.432 -1.7360  0.2269  0.5628
   15phy    C35  379   0.779   4.142   1.806 -0.1694  0.4475 -0.1282
   15phy    C33  380   0.698   4.084   1.694 -0.3481  0.3129 -0.3285
   15phy    C34  381   0.795   4.009   1.610 -0.3166 -0.2096 -0.5056
   15phy    C32  382   0.582   3.987   1.731 -0.6069 -0.5258 -0.2444
   15phy    C31  383   0.446   4.050   1.746  0.6215  0.4964  0.2201
   15phy    C30  384   0.334   3.963   1.798  0.5877 -0.1152  0.1115
   15phy    C28  385   0.200   4.036   1.770 -0.1968 -0.0586  0.0864
   15phy    C29  386   0.100   3.958   1.688  0.1185  0.2815  0.1243
   15phy    C27  387   0.120   4.066   1.898  0.0020  0.3042  0.4996
   15phy    C26  388   0.164   4.180   1.983  0.2254  0.4975 -0.8280
   15phy    C25  389   0.067   4.169   2.107 -0.2520 -0.4231  0.6021
   15phy    C23  390   0.075   4.274   2.218  0.1516 -0.8060  0.3633
   15phy    C24  391  -0.063   4.279   2.284  0.5449  0.0601 -0.1240
   15phy    C22  392   0.187   4.245   2.321 -0.9792 -0.0383  0.3803
   15phy    C21  393   0.239   4.352   2.415 -0.0531 -0.2609  0.1396
   15phy    C20  394   0.380   4.336   2.475  0.1099 -0.1126  0.6733
   15phy    C18  395   0.432   4.442   2.571  0.2578 -0.0650 -0.1024
   15phy    O01  396   0.337   4.494   2.662  0.1138  0.5857 -0.3678
   15phy    H01  397   0.281   4.426   2.694  0.1456  1.4561  1.7039
   15phy    C19  398   0.524   4.347   2.648 -0.2466 -0.2712 -0.4288
   15phy    C13  399   0.506   4.561   2.483  0.0524 -0.1545 -0.9109
   15phy     H3  400   0.441   4.603   2.403  1.3122 -0.1638 -1.9891
   15phy    O33  401   0.615   4.520   2.403  0.4051  0.4094  0.2617
   15phy    H1B  402   0.697   4.518   2.449  1.5252 -0.2057 -1.6618
   15phy    C12  403   0.547   4.690   2.560 -0.3959  0.2707  0.2039
   15phy    O11  404   0.450   4.729   2.653 -0.3172  0.2854  0.0730
   15phy    H1A  405   0.398   4.652   2.662  0.2907 -0.6262 -2.8715
   16phy    C35  406   4.746   5.111   2.125 -0.4615  0.5870  0.3345
   16phy    C33  407   4.845   4.993   2.112 -0.1332 -0.7244  0.0332
   16phy    C34  408   4.912   4.999   1.974  0.5802  0.4984  0.0715
   16phy    C32  409   4.939   5.003   2.236  0.6744 -0.0277  0.1200
   16phy    C31  410   5.020   4.879   2.274  0.3116  0.4698 -0.1420
   16phy    C30  411   5.131   4.904   2.382  0.0888 -0.0299  0.8443
   16phy    C28  412   5.234   4.787   2.395  0.3474  0.2582 -0.5329
   16phy    C29  413   5.369   4.843   2.424 -0.4012 -0.1575 -0.1327
   16phy    C27  414   5.201   4.687   2.506 -0.1059  0.4464  0.3710
   16phy    C26  415   5.074   4.601   2.489  0.1451 -0.5604  0.0605
   16phy    C25  416   5.060   4.505   2.610 -0.0200 -0.2047  0.3979
   16phy    C23  417   4.917   4.442   2.626 -0.3322  0.8366  0.0296
   16phy    C24  418   4.906   4.308   2.558  0.5488  0.0491 -0.6958
   16phy    C22  419   4.908   4.398   2.778  0.3170  0.3710 -0.1840
   16phy    C21  420   4.831   4.499   2.872  0.0464 -0.1012  0.2487
   16phy    C20  421   4.852   4.459   3.016  0.0241  0.4547 -0.1426
   16phy    C18  422   4.783   4.520   3.151 -0.0290  0.0819  0.0151
   16phy    O01  423   4.647   4.534   3.121 -0.1510 -0.0553  0.4299
   16phy    H01  424   4.635   4.588   3.045  3.5175 -1.4342 -1.3671
   16phy    C19  425   4.785   4.400   3.244 -0.6605 -0.7541 -0.1427
   16phy    C13  426   4.855   4.659   3.188  0.0186  0.0481 -0.2727
   16phy     H3  427   4.873   4.716   3.093 -0.6363  2.6725  1.1087
   16phy    O33  428   4.989   4.638   3.233 -0.2786 -0.0241  0.2261
   16phy    H1B  429   5.010   4.717   3.280  0.8096  0.1490 -0.5068
   16phy    C12  430   4.773   4.753   3.290 -0.2507 -0.0059  0.2967
   16phy    O11  431   4.828   4.874   3.334  0.5038 -0.0449 -0.0808
   16phy    H1A  432   4.767   4.945   3.326  1.0878  0.6755  1.3875
   17phy    C35  433   4.088   4.651   1.280 -0.6060  0.4521 -0.3867
   17phy    C33  434   3.951   4.574   1.270 -0.3006 -0.0496  0.4495
   17phy    C34  435   3.884   4.610   1.143 -0.3962  0.7730  0.8681
   17phy    C32  436   3.972   4.424   1.281 -0.2050 -0.0943  0.5737
   17phy    C31  437   3.914   4.369   1.410  0.1541  0.2248 -0.0277
   17phy    C30  438   3.901   4.219   1.402 -0.1528 -0.4318  0.1172
   17phy    C28  439   3.870   4.163   1.541  0.1946  0.2796  0.0625
   17phy    C29  440   3.751   4.066   1.535 -0.0947  0.5907 -0.2058
   17phy    C27  441   3.992   4.088   1.604 -0.0917  0.0016  0.0754
   17phy    C26  442   4.004   4.062   1.759 -0.1234 -0.2185  0.3205
   17phy    C25  443   4.123   3.974   1.796  0.2239  0.1201  0.2452
   17phy    C23  444   4.133   3.960   1.948 -0.3669 -0.0382 -0.5285
   17phy    C24  445   4.117   3.816   2.012 -0.1014  1.2199 -0.2890
   17phy    C22  446   4.269   4.022   1.989  0.0280  0.5013  0.1073
   17phy    C21  447   4.255   4.086   2.128 -0.3971  0.1847 -0.6105
   17phy    C20  448   4.383   4.126   2.191 -1.0347 -0.1960  0.0365
   17phy    C18  449   4.403   4.180   2.341  0.0459  0.1713  0.0542
   17phy    O01  450   4.343   4.093   2.435 -0.0563 -0.3906 -0.0848
   17phy    H01  451   4.257   4.073   2.404  0.3274 -1.3554 -0.5884
   17phy    C19  452   4.552   4.165   2.359  0.1795 -0.1877 -0.5497
   17phy    C13  453   4.357   4.331   2.373 -0.1965 -0.1737  0.6909
   17phy     H3  454   4.423   4.402   2.316  1.1217 -2.8221 -1.3342
   17phy    O33  455   4.392   4.366   2.511 -1.1008 -0.1699  0.4240
   17phy    H1B  456   4.391   4.286   2.561 -0.5692 -0.2773  0.2601
   17phy    C12  457   4.208   4.387   2.353 -0.0101  0.0166  0.0093
   17phy    O11  458   4.104   4.347   2.437 -0.4553  0.1912 -0.0029
   17phy    H1A  459   4.025   4.394   2.420 -1.0591  0.5155  3.1060
   18phy    C35  460   0.262   3.044   1.443  0.1265 -0.5330 -0.6094
   18phy    C33  461   0.395   3.092   1.497 -0.1118 -0.4535 -0.2861
   18phy    C34  462   0.457   2.975   1.574  0.0986 -0.5336  0.2033
   18phy    C32  463   0.484   3.123   1.372 -0.4624 -0.3598 -0.5997
   18phy    C31  464   0.490   3.275   1.342  0.2509  0.2181 -0.0793
   18phy    C30  465   0.558   3.308   1.207  0.4753  0.2250  0.0049
   18phy    C28  466   0.539   3.459   1.165 -0.1494  0.7924 -0.3429
   18phy    C29  467   0.653   3.556   1.205  0.1844  0.2167  0.3053
   18phy    C27  468   0.486   3.451   1.022 -0.1974 -0.2789 -0.4674
   18phy    C26  469   0.386   3.560   0.980  0.3666 -0.1585  0.3992
   18phy    C25  470   0.370   3.584   0.828 -0.1056 -0.1401  0.3992
   18phy    C23  471   0.255   3.669   0.775  0.6017 -0.1717 -0.3604
   18phy    C24  472   0.279   3.822   0.784  0.0473 -0.3241 -0.9041
   18phy    C22  473   0.223   3.630   0.630 -0.2089  0.2342  0.5601
   18phy    C21  474   0.088   3.565   0.604 -0.7260  0.5162  0.0828
   18phy    C20  475   0.059   3.569   0.450  0.4179 -0.6162  0.2268
   18phy    C18  476  -0.067   3.516   0.374 -1.0003 -0.2992  0.2739
   18phy    O01  477  -0.086   3.379   0.407  0.0887  0.4503  0.1304
   18phy    H01  478  -0.168   3.362   0.365 -0.8591  1.0854  1.6180
   18phy    C19  479  -0.040   3.519   0.225  0.2797 -0.2412  0.4935
   18phy    C13  480  -0.202   3.591   0.414  0.4260 -0.4639 -0.2125
   18phy     H3  481  -0.219   3.559   0.521  0.1605 -1.0578 -0.4282
   18phy    O33  482  -0.197   3.734   0.444  0.2167  0.2225 -0.3062
   18phy    H1B  483  -0.131   3.770   0.389  0.1546  1.7837  0.5830
   18phy    C12  484  -0.352   3.533   0.394  0.1572 -0.1178  0.1257
   18phy    O11  485  -0.340   3.398   0.349 -0.5393 -0.0677  0.0215
   18phy    H1A  486  -0.427   3.363   0.344  0.2454 -2.0800 -0.5539
   19phy    C35  487   5.094   4.575   1.558  0.0572 -0.1155 -0.0936
   19phy    C33  488   5.120   4.433   1.627 -0.1679 -0.1000 -0.2605
   19phy    C34  489   5.103   4.459   1.772  0.1199 -0.1278  0.2109
   19phy    C32  490   5.004   4.347   1.586  0.2972  0.0918 -0.4035
   19phy    C31  491   5.050   4.229   1.492  0.2261 -0.1982 -0.2244
   19phy    C30  492   4.949   4.112   1.480  0.2825 -0.1370  0.1676
   19phy    C28  493   4.965   3.998   1.374  0.5832 -0.0359  0.1053
   19phy    C29  494   4.861   3.887   1.413 -0.1121 -0.6802  0.1102
   19phy    C27  495   4.956   4.041   1.221 -0.3859 -0.4967 -0.3196
   19phy    C26  496   5.027   3.944   1.124 -0.2961  0.9128 -0.4627
   19phy    C25  497   5.015   3.987   0.982 -0.7396  0.3412  0.3750
   19phy    C23  498   5.063   3.898   0.862 -0.0556  0.1113  0.3752
   19phy    C24  499   4.982   3.775   0.840  0.8278 -0.3315  0.2837
   19phy    C22  500   5.031   3.979   0.737 -0.3488  0.3979  0.1973
   19phy    C21  501   5.155   4.020   0.653 -0.0948 -0.4846  0.2720
   19phy    C20  502   5.123   4.092   0.519 -0.1674 -0.0386 -0.5258
   19phy    C18  503   5.221   4.119   0.392 -0.2784 -0.7422 -0.5350
   19phy    O01  504   5.328   4.200   0.450 -0.2165  0.3901 -0.0886
   19phy    H01  505   5.323   4.182   0.542  3.5709 -2.0233 -0.1415
   19phy    C19  506   5.135   4.210   0.302  0.0796 -0.0187  0.0554
   19phy    C13  507   5.281   3.987   0.321 -0.2670  0.0203 -0.5170
   19phy     H3  508   5.331   3.934   0.405 -0.1487 -0.7621 -1.0697
   19phy    O33  509   5.191   3.882   0.283 -0.1237  0.2577 -0.0090
   19phy    H1B  510   5.181   3.883   0.190  2.2550 -2.4314 -0.4329
   19phy    C12  511   5.410   3.984   0.229  0.3056  0.1969 -0.1582
   19phy    O11  512   5.370   4.023   0.103 -0.0578  0.4470  0.1885
   19phy    H1A  513   5.301   3.965   0.077 -0.1619 -0.0971  1.5560
   20phy    C35  514   3.905   0.071   1.722  0.0382  0.0411  0.8897
   20phy    C33  515   3.977   0.190   1.655 -0.4459  0.1211 -0.0549
   20phy    C34  516   3.910   0.213   1.522 -0.2632  0.3196 -0.2940
   20phy    C32  517   3.964   0.317   1.744  0.0405  0.4224 -0.3496
   20phy    C31  518   4.102   0.371   1.784 -0.7882 -0.4309  0.0471
   20phy    C30  519   4.090   0.509   1.846  0.1293 -0.1605  0.0850
   20phy    C28  520   4.218   0.578   1.896  0.2850  0.5098  0.0774
   20phy    C29  521   4.254   0.699   1.811  0.0491  0.3776 -0.4214
   20phy    C27  522   4.202   0.630   2.039  0.1274 -0.4140  0.6575
   20phy    C26  523   4.327   0.589   2.126  0.9133 -0.4747  0.2143
   20phy    C25  524   4.324   0.678   2.253 -0.0697 -0.2316  0.0785
   20phy    C23  525   4.432   0.634   2.359 -0.2341  0.1152 -0.0925
   20phy    C24  526   4.575   0.680   2.341  0.3863  0.1392 -0.2264
   20phy    C22  527   4.383   0.687   2.497 -0.3306  0.6171  0.3194
   20phy    C21  528   4.348   0.583   2.609  0.0641 -0.1397  0.3336
   20phy    C20  529   4.297   0.652   2.734 -0.2279 -0.3615  0.4713
   20phy    C18  530   4.288   0.573   2.869  0.2268 -0.7533 -0.5709
   20phy    O01  531   4.408   0.497   2.895 -0.2022 -0.2936 -0.4044
   20phy    H01  532   4.482   0.555   2.901 -2.1204  2.1290  2.9802
   20phy    C19  533   4.313   0.698   2.963  0.0884 -0.0961 -0.2327
   20phy    C13  534   4.163   0.471   2.881 -0.1987 -0.3947  0.1339
   20phy     H3  535   4.171   0.408   2.789 -0.8656  0.8527 -0.8207
   20phy    O33  536   4.050   0.556   2.853  0.4991 -0.1458  0.3830
   20phy    H1B  537   3.977   0.498   2.839  0.8883 -0.1670 -1.8961
   20phy    C12  538   4.150   0.373   3.000 -0.3952  0.3438 -0.0759
   20phy    O11  539   4.110   0.441   3.118  0.0733  0.6574 -0.0866
   20phy    H1A  540   4.026   0.417   3.152  0.9757  0.2199  2.0040
   21phy    C35  541   0.356   3.867   1.397 -0.6017  0.0124 -0.5206
   21phy    C33  542   0.269   3.876   1.273  0.3026 -0.0342 -0.3874
   21phy    C34  543   0.179   3.761   1.259  0.1880 -0.2454 -0.0826
   21phy    C32  544   0.213   4.020   1.265 -0.1801 -0.1161 -0.0324
   21phy    C31  545   0.185   4.072   1.123 -0.2266  0.1388 -0.0818
   21phy    C30  546   0.141   4.220   1.127 -0.1450 -0.2504  1.0821
   21phy    C28  547   0.118   4.267   0.978  0.0764  0.0933 -0.2839
   21phy    C29  548  -0.024   4.320   0.968 -0.2004 -0.0224  0.3424
   21phy    C27  549   0.222   4.375   0.938 -0.0340 -0.2911 -0.2466
   21phy    C26  550   0.218   4.443   0.792 -0.4444 -0.5309 -0.0373
   21phy    C25  551   0.290   4.580   0.784  0.2025  0.3391  0.5724
   21phy    C23  552   0.259   4.661   0.657  0.2301  0.3436  0.4468
   21phy    C24  553   0.246   4.811   0.690 -0.7168 -0.4813  0.7954
   21phy    C22  554   0.358   4.626   0.540 -0.5418 -0.7069  0.3711
   21phy    C21  555   0.278   4.577   0.422  0.1053 -0.3590  0.2147
   21phy    C20  556   0.359   4.561   0.291  0.2537  0.2376 -0.7319
   21phy    C18  557   0.295   4.500   0.166  0.0017 -0.0270  0.5474
   21phy    O01  558   0.280   4.364   0.188  0.1595 -0.4557 -0.4037
   21phy    H01  559   0.242   4.340   0.271 -0.6092 -0.2517 -0.6903
   21phy    C19  560   0.421   4.524   0.078  0.4358  0.1273  0.3457
   21phy    C13  561   0.162   4.570   0.108  0.7453 -0.8392  0.3022
   21phy     H3  562   0.086   4.557   0.189  1.4175 -2.2116  0.7573
   21phy    O33  563   0.161   4.716   0.101 -0.3175 -0.3265 -0.0379
   21phy    H1B  564   0.193   4.764   0.175  0.3073 -1.6720  0.5833
   21phy    C12  565   0.060   4.487   0.022  0.6201 -0.5015 -0.0449
   21phy    O11  566   0.057   4.520  -0.113  0.4036 -0.0640  0.6213
   21phy    H1A  567  -0.006   4.589  -0.120  2.3420  1.6797 -1.1631
   22phy    C35  568   2.776   4.883   1.494 -0.1326 -0.5686 -0.1164
   22phy    C33  569   2.640   4.828   1.551 -0.1152  0.2309  0.6760
   22phy    C34  570   2.536   4.916   1.490 -0.2355 -0.4212  0.0826
   22phy    C32  571   2.606   4.686   1.493  1.0719  0.1165 -0.2615
   22phy    C31  572   2.675   4.561   1.556 -0.3422  0.0901  0.2815
   22phy    C30  573   2.624   4.435   1.486 -0.2048 -0.3878  0.3731
   22phy    C28  574   2.697   4.306   1.532  0.5521 -0.1492  0.6022
   22phy    C29  575   2.632   4.239   1.645 -0.0484  0.0654  0.2417
   22phy    C27  576   2.674   4.198   1.423  0.4196 -0.2377 -0.7210
   22phy    C26  577   2.772   4.197   1.307  0.7887  0.6916 -0.2857
   22phy    C25  578   2.746   4.086   1.202  0.4425 -0.8012  0.0879
   22phy    C23  579   2.833   4.079   1.074 -0.3067  0.1634  0.0874
   22phy    C24  580   2.959   3.994   1.087  0.5191  0.6359  0.3756
   22phy    C22  581   2.749   4.017   0.964  0.4044  0.0593 -0.1066
   22phy    C21  582   2.706   4.095   0.840  0.1729  0.2652  0.1392
   22phy    C20  583   2.645   4.000   0.739  0.6673 -0.5096  0.0354
   22phy    C18  584   2.645   4.035   0.580  0.5885 -0.5453  0.2220
   22phy    O01  585   2.577   4.161   0.558  0.1408  0.4856  0.3285
   22phy    H01  586   2.588   4.178   0.466  1.2314 -0.7742  0.1933
   22phy    C19  587   2.546   3.929   0.519  0.2350 -0.2690  0.5241
   22phy    C13  588   2.794   4.015   0.510 -0.7853  0.3508  0.6177
   22phy     H3  589   2.851   3.947   0.578  0.8896  0.7159 -0.3774
   22phy    O33  590   2.816   3.939   0.387 -0.3188  0.4165 -0.6273
   22phy    H1B  591   2.784   3.979   0.308 -0.4113 -0.2299 -0.9217
   22phy    C12  592   2.907   4.124   0.523 -0.0808 -0.3738 -0.2405
   22phy    O11  593   2.932   4.207   0.409  0.3439  0.1883  0.8635
   22phy    H1A  594   3.011   4.177   0.370  1.7618  1.6791  2.4555
   23phy    C35  595   1.466   3.187   2.382 -0.1818  0.1244  0.3211
   23phy    C33  596   1.541   3.239   2.261 -0.2579  0.7238 -0.5374
   23phy    C34  597   1.601   3.117   2.188 -0.0613 -0.7190  0.0966
   23phy    C32  598   1.457   3.341   2.182 -0.1576  0.5912  0.5124
   23phy    C31  599   1.541   3.459   2.144 -0.1142 -0.0592 -0.0319
   23phy    C30  600   1.480   3.576   2.066 -0.0049  0.7289 -0.3294
   23phy    C28  601   1.573   3.700   2.025  0.3178  0.3218 -0.1446
   23phy    C29  602   1.666   3.669   1.909 -0.0198  0.6013 -0.1492
   23phy    C27  603   1.479   3.803   1.963 -0.4968 -0.1434 -0.7937
   23phy    C26  604   1.412   3.903   2.056  0.2168 -0.1205 -0.3476
   23phy    C25  605   1.281   3.965   2.003  0.4791 -0.1982 -0.1209
   23phy    C23  606   1.213   4.057   2.108  0.2459  0.5941 -0.0257
   23phy    C24  607   1.229   4.205   2.073 -0.4022 -0.1197  0.0422
   23phy    C22  608   1.061   4.032   2.114  0.2175  0.1677 -0.0511
   23phy    C21  609   0.983   4.037   2.244 -0.3538  0.0785 -0.2047
   23phy    C20  610   0.838   4.001   2.203 -0.3759  1.0445 -0.0272
   23phy    C18  611   0.723   4.035   2.300 -0.0550  0.1609  0.4452
   23phy    O01  612   0.745   4.166   2.356 -0.6519 -0.5925 -0.3991
   23phy    H01  613   0.774   4.226   2.290 -0.0106 -0.0231  0.3884
   23phy    C19  614   0.608   4.060   2.199 -0.0768  0.1325  0.1779
   23phy    C13  615   0.706   3.931   2.422  0.3017  0.1131  0.3039
   23phy     H3  616   0.803   3.923   2.477  1.2126  0.1738 -1.2349
   23phy    O33  617   0.687   3.800   2.373 -0.1509 -0.1548 -0.3412
   23phy    H1B  618   0.686   3.799   2.279 -2.4536 -1.1128 -0.3511
   23phy    C12  619   0.600   3.955   2.536  0.7963 -0.0613 -0.4523
   23phy    O11  620   0.607   3.872   2.653 -0.0060  0.0280  0.7168
   23phy    H1A  621   0.696   3.889   2.679 -0.3839  2.9713  0.4093
   24phy    C35  622   0.135   4.635   2.015 -0.4107  0.1753 -0.2602
   24phy    C33  623   0.230   4.733   1.944  0.3274 -0.6495  0.1116
   24phy    C34  624   0.258   4.688   1.802 -0.4298  0.0765 -0.0372
   24phy    C32  625   0.175   4.878   1.952 -0.2396  0.1159  0.6255
   24phy    C31  626   0.242   4.975   2.053  0.3962  0.2654  0.0261
   24phy    C30  627   0.180   5.118   2.032 -0.0877 -0.6263  0.2397
   24phy    C28  628   0.229   5.213   2.147 -0.4774 -0.1071 -0.3278
   24phy    C29  629   0.355   5.303   2.114  0.5182 -0.0555  0.5658
   24phy    C27  630   0.116   5.308   2.188  0.0240  0.0613 -0.0605
   24phy    C26  631   0.105   5.324   2.338 -0.3518 -0.6585 -0.2941
   24phy    C25  632  -0.039   5.340   2.393 -0.0187 -0.5060  0.0627
   24phy    C23  633  -0.049   5.368   2.543  0.2590  0.0856 -0.4490
   24phy    C24  634  -0.084   5.520   2.566  0.5898  0.1749 -0.4478
   24phy    C22  635  -0.149   5.278   2.616  0.1169 -0.2794  0.7461
   24phy    C21  636  -0.071   5.184   2.709 -0.3360  0.7780  0.1647
   24phy    C20  637  -0.174   5.091   2.783  0.1748 -0.0613  0.1872
   24phy    C18  638  -0.146   4.987   2.898 -0.4570  0.3587  0.5866
   24phy    O01  639  -0.078   5.046   3.008  0.2132 -0.1041  0.6719
   24phy    H01  640  -0.075   4.987   3.081  2.0126  0.5528  1.1934
   24phy    C19  641  -0.291   4.968   2.944 -0.4592 -0.2005  0.0322
   24phy    C13  642  -0.072   4.852   2.853 -0.3639  0.3020  0.2958
   24phy     H3  643  -0.123   4.805   2.764  1.8916  0.0631 -0.9483
   24phy    O33  644  -0.089   4.749   2.950  0.4140  0.8294 -0.4499
   24phy    H1B  645  -0.048   4.758   3.033 -0.4478 -3.0102  0.6080
   24phy    C12  646   0.080   4.855   2.807  0.0157 -0.2569  0.5135
   24phy    O11  647   0.179   4.854   2.904 -0.7598  0.5127 -0.3063
   24phy    H1A  648   0.187   4.771   2.945 -1.1527  0.1742 -0.8984
   25phy    C35  649   1.933   4.894   0.143 -0.0821 -0.6742  0.8089
   25phy    C33  650   1.963   4.943   0.279 -0.6723 -1.1543 -0.5809
   25phy    C34  651   2.090   5.030   0.284 -0.2729  0.0282 -0.5772
   25phy    C32  652   1.852   5.030   0.336 -0.5973 -0.1971  0.1965
   25phy    C31  653   1.753   4.955   0.422  0.0839  0.5270  0.0524
   25phy    C30  654   1.648   5.043   0.482 -0.2642  0.4179 -0.2683
   25phy    C28  655   1.530   4.967   0.540  0.6406 -0.4966  0.2870
   25phy    C29  656   1.564   4.920   0.677  0.7245 -0.0034 -0.5186
   25phy    C27  657   1.406   5.063   0.549 -0.5105 -0.3727 -0.4055
   25phy    C26  658   1.274   4.993   0.532  0.1768  0.1082  0.6673
   25phy    C25  659   1.151   5.093   0.548  0.3728  0.6017 -0.3207
   25phy    C23  660   1.016   5.023   0.540  0.2864  0.1034 -0.1192
   25phy    C24  661   0.933   5.048   0.672 -0.1834  0.3232  0.0536
   25phy    C22  662   0.915   5.068   0.440  0.0966 -0.1014  0.0593
   25phy    C21  663   0.933   5.007   0.305 -0.1730  0.0894  0.2396
   25phy    C20  664   0.869   5.094   0.196  0.5229  0.0599 -0.2027
   25phy    C18  665   0.891   5.051   0.044  0.4566 -0.0819  0.1088
   25phy    O01  666   1.032   5.035   0.029 -0.1382 -0.7777  1.0057
   25phy    H01  667   1.086   5.102   0.066  1.0567 -1.3889  0.4281
   25phy    C19  668   0.844   5.177  -0.041 -0.3542 -0.2406 -0.4333
   25phy    C13  669   0.805   4.918   0.010  0.5710 -0.2071 -0.0530
   25phy     H3  670   0.840   4.843   0.086  0.4192 -0.2887 -0.0629
   25phy    O33  671   0.670   4.916   0.048  0.6212 -0.9094 -0.2499
   25phy    H1B  672   0.604   4.921  -0.019 -1.6556  0.2766  1.9012
   25phy    C12  673   0.846   4.800  -0.093 -0.2259 -0.1489 -0.4503
   25phy    O11  674   0.988   4.785  -0.098 -0.1024  0.3853  0.2235
   25phy    H1A  675   1.019   4.871  -0.079 -1.9462  1.4623 -1.3291
   26phy    C35  676   2.187   0.065   2.466  0.2217  0.4175 -0.0057
   26phy    C33  677   2.084   0.115   2.363  0.0996 -0.5391  0.2112
   26phy    C34  678   2.162   0.153   2.239 -0.0236  0.0278  0.5148
   26phy    C32  679   1.982   0.004   2.337  0.6594 -0.3423  0.4508
   26phy    C31  680   1.843   0.052   2.293  0.0424 -0.4488  0.1409
   26phy    C30  681   1.743  -0.060   2.290  0.3254  0.3899  0.2218
   26phy    C28  682   1.600  -0.010   2.288 -0.1578 -0.0637 -0.5796
   26phy    C29  683   1.544   0.019   2.146  0.6793 -0.0593  0.5830
   26phy    C27  684   1.521  -0.124   2.356 -0.3871  0.1061  0.8965
   26phy    C26  685   1.401  -0.089   2.449  0.0076 -0.1129  0.1569
   26phy    C25  686   1.342  -0.202   2.530 -0.3368 -0.4604 -0.5835
   26phy    C23  687   1.246  -0.162   2.642 -0.1197 -0.2988 -0.5405
   26phy    C24  688   1.112  -0.234   2.623  0.3426 -0.6204 -0.1404
   26phy    C22  689   1.312  -0.174   2.785  0.4091 -0.1562  0.2237
   26phy    C21  690   1.263  -0.057   2.872 -0.1159  0.0146 -0.4281
   26phy    C20  691   1.327  -0.048   3.006  0.0885 -0.0818 -1.1824
   26phy    C18  692   1.285   0.066   3.106 -0.3494 -1.1304 -0.6783
   26phy    O01  693   1.143   0.047   3.138 -0.0964 -0.4561  0.0796
   26phy    H01  694   1.105   0.114   3.192 -0.0408 -0.4951  0.1666
   26phy    C19  695   1.373   0.021   3.226  0.1904 -0.2370 -0.0762
   26phy    C13  696   1.312   0.226   3.063  0.1163  0.6374  0.1488
   26phy     H3  697   1.393   0.228   2.986 -0.9460 -1.6155 -1.1426
   26phy    O33  698   1.365   0.312   3.165  0.2173  0.0526 -0.7183
   26phy    H1B  699   1.307   0.318   3.239 -0.1080 -0.5887 -0.9136
   26phy    C12  700   1.190   0.291   2.984 -0.5986  0.1233  0.8328
   26phy    O11  701   1.097   0.365   3.057 -0.1657 -0.0509 -0.3544
   26phy    H1A  702   1.128   0.395   3.140 -0.3816  0.9588 -0.6246
   27phy    C35  703   0.283   0.725   1.193  0.1633  0.0315  0.1021
   27phy    C33  704   0.358   0.848   1.173  0.3002  0.5542  0.7034
   27phy    C34  705   0.257   0.960   1.207  1.0061 -0.2251 -0.3834
   27phy    C32  706   0.487   0.849   1.262  0.1023  0.9822 -0.0829
   27phy    C31  707   0.614   0.896   1.184  0.2548 -0.2690 -0.0456
   27phy    C30  708   0.733   0.900   1.284  0.4696 -0.2871  1.0777
   27phy    C28  709   0.872   0.891   1.212  1.0936  0.6793 -0.4839
   27phy    C29  710   0.968   0.973   1.294 -0.5554 -0.3871 -0.2620
   27phy    C27  711   0.900   0.743   1.193 -0.7258 -0.4327 -0.0309
   27phy    C26  712   0.992   0.698   1.070 -0.2637 -0.1893 -1.0973
   27phy    C25  713   1.013   0.549   1.092  0.1070  0.1544 -0.0925
   27phy    C23  714   1.091   0.474   0.985  0.8228 -0.2875 -0.7318
   27phy    C24  715   1.175   0.374   1.052 -0.0333  0.1976 -0.1017
   27phy    C22  716   1.004   0.389   0.892 -0.0246 -0.0015  0.6762
   27phy    C21  717   1.009   0.423   0.747 -0.0900 -1.0556 -0.2602
   27phy    C20  718   0.922   0.323   0.665  0.5438 -0.2322  0.1510
   27phy    C18  719   0.907   0.346   0.507 -0.1383 -0.4520  0.4086
   27phy    O01  720   0.880   0.480   0.461 -0.1292  0.1731 -0.2168
   27phy    H01  721   0.800   0.515   0.494  1.1212  1.1419  1.9967
   27phy    C19  722   0.775   0.269   0.470  0.1159 -0.3639 -0.5744
   27phy    C13  723   1.032   0.298   0.419  0.0724  0.6804  0.0626
   27phy     H3  724   1.076   0.214   0.479 -1.6542  1.2440  2.2150
   27phy    O33  725   1.011   0.223   0.297  0.0316 -0.0430  0.4707
   27phy    H1B  726   0.940   0.269   0.257  1.0557  2.8383  1.6949
   27phy    C12  727   1.172   0.369   0.415  0.0147  1.0160 -0.0888
   27phy    O11  728   1.198   0.450   0.310  0.6775 -0.0272 -0.1208
   27phy    H1A  729   1.150   0.530   0.323  0.2237 -0.5579  1.8653
   28phy    C35  730   3.128   2.016   1.052 -0.1043 -0.4834  0.0532
   28phy    C33  731   3.100   1.906   0.950  0.4177  0.3506  0.4054
   28phy    C34  732   3.214   1.803   0.956 -0.5671  0.1902  0.4380
   28phy    C32  733   2.968   1.844   0.978 -0.0705 -0.2614 -0.2424
   28phy    C31  734   2.899   1.762   0.868 -0.3208  1.1743  0.1966
   28phy    C30  735   2.770   1.695   0.915  0.3085 -0.1734 -0.2911
   28phy    C28  736   2.688   1.603   0.823 -0.5048 -0.2097  0.4921
   28phy    C29  737   2.684   1.470   0.892  0.1141 -0.8158  0.0788
   28phy    C27  738   2.553   1.656   0.795 -0.1626  0.1472 -0.4574
   28phy    C26  739   2.506   1.674   0.650  0.0926  0.4875  0.3934
   28phy    C25  740   2.401   1.778   0.651 -0.2000 -0.4222  0.3513
   28phy    C23  741   2.324   1.812   0.523 -0.6559 -0.0811  0.1606
   28phy    C24  742   2.195   1.729   0.510  0.1348 -0.1234  0.2707
   28phy    C22  743   2.296   1.964   0.536 -0.3816 -0.0162 -0.3746
   28phy    C21  744   2.343   2.045   0.414 -0.3177  0.1348  0.6131
   28phy    C20  745   2.356   2.193   0.456 -0.2243 -0.2904  0.7549
   28phy    C18  746   2.440   2.301   0.385  0.0092  0.1082  0.6550
   28phy    O01  747   2.561   2.253   0.328 -0.1261 -0.0239 -0.0664
   28phy    H01  748   2.544   2.185   0.266  2.1354 -0.6431 -0.1173
   28phy    C19  749   2.472   2.402   0.495  0.2569 -0.5946  0.0423
   28phy    C13  750   2.348   2.368   0.269 -0.1653 -0.4340  0.6917
   28phy     H3  751   2.327   2.283   0.198  0.0040  0.6745 -0.7319
   28phy    O33  752   2.208   2.404   0.296 -0.2870  0.6241 -0.3607
   28phy    H1B  753   2.204   2.497   0.285  0.5579  0.4675 -2.5443
   28phy    C12  754   2.409   2.451   0.143 -0.1315 -0.2306  0.2113
   28phy    O11  755   2.435   2.583   0.170 -0.2829 -0.5215  0.7064
   28phy    H1A  756   2.373   2.629   0.117  1.3444  2.2018  0.9875
   29phy    C35  757   0.976   4.973   1.179  0.0954  0.2152 -0.1858
   29phy    C33  758   1.059   5.016   1.060  0.0521 -0.2800  0.1145
   29phy    C34  759   1.077   5.172   1.074  0.7203 -0.0756  0.3420
   29phy    C32  760   1.195   4.943   1.048 -0.0632  0.1999 -0.3137
   29phy    C31  761   1.187   4.835   0.938  0.1682  0.5522  0.2546
   29phy    C30  762   1.310   4.737   0.955 -0.7427 -0.1816 -0.8779
   29phy    C28  763   1.337   4.626   0.849  0.0697 -0.5244  0.0729
   29phy    C29  764   1.490   4.608   0.832 -0.6402  0.0290 -0.4198
   29phy    C27  765   1.251   4.503   0.888 -0.1570 -0.0452 -0.3261
   29phy    C26  766   1.225   4.409   0.771  0.2270 -0.0834  0.1179
   29phy    C25  767   1.182   4.268   0.814  0.2667  0.1347  0.3176
   29phy    C23  768   1.202   4.159   0.704  0.1178 -0.0201 -0.8656
   29phy    C24  769   1.241   4.031   0.775 -0.3493  0.4801  0.3461
   29phy    C22  770   1.091   4.133   0.605  0.5636 -0.1551  0.2089
   29phy    C21  771   1.133   4.120   0.459 -0.0885 -0.7866 -0.0062
   29phy    C20  772   1.025   4.123   0.357  0.2091  0.1288  0.1746
   29phy    C18  773   1.066   4.123   0.202  0.0770  0.0604  0.0500
   29phy    O01  774   1.161   4.229   0.181  0.3915 -0.0873  0.3558
   29phy    H01  775   1.244   4.213   0.221  0.2300  0.1059  0.7722
   29phy    C19  776   0.939   4.166   0.132 -0.8939 -1.1498 -0.0411
   29phy    C13  777   1.129   3.986   0.141 -0.4026  0.1447  0.7275
   29phy     H3  778   1.223   3.966   0.199 -0.2645 -3.9627 -0.5579
   29phy    O33  779   1.062   3.864   0.179 -0.0450 -0.3689 -0.3154
   29phy    H1B  780   0.998   3.837   0.116  0.2238 -1.4302 -0.1443
   29phy    C12  781   1.211   3.971   0.003  0.2939 -0.1949 -0.7573
   29phy    O11  782   1.248   4.093  -0.051 -0.2302  0.6644 -0.7213
   29phy    H1A  783   1.182   4.156  -0.029  1.0213  1.9876 -0.5453
   30phy    C35  784   1.125   4.352   1.342  0.5652 -0.3951 -0.3552
   30phy    C33  785   0.984   4.391   1.292  0.0790 -0.2805  0.3979
   30phy    C34  786   0.889   4.399   1.407  0.1174  0.2957  0.1237
   30phy    C32  787   0.991   4.519   1.207  0.2345 -0.4847 -0.2175
   30phy    C31  788   0.902   4.505   1.084  0.6270  0.2440 -0.0432
   30phy    C30  789   0.876   4.636   1.013  0.1990 -0.5267 -0.1861
   30phy    C28  790   0.773   4.606   0.907  0.3484 -0.1790 -0.0574
   30phy    C29  791   0.638   4.655   0.945 -0.6203 -0.2078 -0.1339
   30phy    C27  792   0.806   4.666   0.770  0.3634  0.5484  0.2895
   30phy    C26  793   0.816   4.563   0.658 -0.1448  0.4172  0.2870
   30phy    C25  794   0.822   4.623   0.515 -0.2991 -0.4384 -0.4494
   30phy    C23  795   0.845   4.526   0.400  0.3202  0.7659  0.1156
   30phy    C24  796   0.719   4.466   0.331  0.5917  0.0961  0.4372
   30phy    C22  797   0.926   4.593   0.292 -0.2367  0.1477 -0.1269
   30phy    C21  798   1.075   4.581   0.294  0.2027  0.2549 -0.5752
   30phy    C20  799   1.142   4.681   0.195  0.4245 -0.3503 -0.0731
   30phy    C18  800   1.282   4.639   0.139 -0.2094 -0.8322 -0.0234
   30phy    O01  801   1.361   4.574   0.241 -0.1791  0.0435 -0.3219
   30phy    H01  802   1.336   4.602   0.327 -0.4118  0.3427 -0.4833
   30phy    C19  803   1.355   4.767   0.101  0.0773 -0.6644 -0.2119
   30phy    C13  804   1.271   4.542   0.008 -0.3708 -0.0992 -0.4637
   30phy     H3  805   1.200   4.464   0.048 -1.3675  0.2379 -1.5061
   30phy    O33  806   1.198   4.573  -0.114 -0.7780 -0.7544 -0.3818
   30phy    H1B  807   1.119   4.620  -0.097 -1.2633  0.1093 -4.2094
   30phy    C12  808   1.378   4.425  -0.026 -0.2744 -0.2108 -0.2874
   30phy    O11  809   1.457   4.385   0.081 -0.0885 -0.0584 -0.6711
   30phy    H1A  810   1.466   4.462   0.134  2.0931  0.1365 -1.2263
   31phy    C35  811   0.869   0.123   1.534  0.4484 -0.0005  0.4051
   31phy    C33  812   0.995   0.209   1.523  0.0421  0.2358 -0.2361
   31phy    C34  813   1.071   0.174   1.390  0.4314 -0.2641 -0.3394
   31phy    C32  814   0.964   0.362   1.547 -0.0733 -0.1811 -0.2547
   31phy    C31  815   1.079   0.445   1.601  0.0107  0.3812  0.1220
   31phy    C30  816   1.032   0.584   1.641  0.3000  0.7206  0.0209
   31phy    C28  817   1.138   0.676   1.696 -0.0763  0.0309 -0.8375
   31phy    C29  818   1.212   0.756   1.587  0.0420 -0.0508  0.4568
   31phy    C27  819   1.070   0.789   1.783  0.1247 -0.4452 -0.2201
   31phy    C26  820   1.150   0.795   1.910 -0.1122 -0.0934 -0.6553
   31phy    C25  821   1.090   0.902   2.009  0.3158 -0.3309 -0.8646
   31phy    C23  822   1.144   0.908   2.154  0.3419 -0.6166  0.4559
   31phy    C24  823   1.256   1.010   2.158  0.0798 -0.0710 -0.2944
   31phy    C22  824   1.023   0.942   2.242 -0.1680 -0.4214  0.0942
   31phy    C21  825   1.034   0.905   2.390 -0.2175  0.0334  0.2023
   31phy    C20  826   0.915   0.956   2.463 -0.1863 -0.3783 -0.1184
   31phy    C18  827   0.885   0.949   2.617 -0.2861  0.1868 -0.0281
   31phy    O01  828   0.974   1.036   2.684 -0.5651  0.2413  0.0699
   31phy    H01  829   1.064   1.012   2.672 -1.2772 -2.8284  0.1391
   31phy    C19  830   0.754   1.028   2.615  0.1845 -0.0710 -0.3242
   31phy    C13  831   0.874   0.801   2.686 -0.4857 -0.1404  0.3072
   31phy     H3  832   0.813   0.736   2.618 -0.0313 -0.0271 -0.2153
   31phy    O33  833   0.791   0.801   2.798 -0.2803  0.6461 -0.1115
   31phy    H1B  834   0.843   0.849   2.860  0.4671  1.3529 -1.2588
   31phy    C12  835   1.002   0.720   2.717  0.4362 -0.4700 -0.7887
   31phy    O11  836   1.086   0.775   2.816  0.6087  0.4628 -0.0598
   31phy    H1A  837   1.037   0.794   2.894  0.1075  1.6126 -0.6156
   32phy    C35  838   2.040   0.683   1.653  0.2159  0.5132  0.0678
   32phy    C33  839   1.974   0.750   1.531 -0.7867 -0.1012 -0.0581
   32phy    C34  840   1.903   0.650   1.439  0.1337 -0.3436 -0.2514
   32phy    C32  841   1.884   0.868   1.584 -0.1777 -0.2158 -0.1489
   32phy    C31  842   1.946   1.011   1.606 -0.4147  0.4860  0.6029
   32phy    C30  843   1.840   1.111   1.645  0.3414  0.1892 -0.5062
   32phy    C28  844   1.888   1.258   1.641  0.7118  0.1017  0.1702
   32phy    C29  845   1.850   1.333   1.509  0.4996  0.0138 -0.3097
   32phy    C27  846   1.817   1.326   1.761 -0.3564  0.9254 -0.1453
   32phy    C26  847   1.892   1.422   1.849  0.0704 -0.5825  0.2525
   32phy    C25  848   1.803   1.461   1.967 -0.1162  0.2243 -0.0224
   32phy    C23  849   1.885   1.542   2.070  0.0974 -0.3030  0.9987
   32phy    C24  850   1.860   1.689   2.054  0.2892  0.3915  0.4317
   32phy    C22  851   1.821   1.513   2.204 -0.1351 -0.1445 -0.2192
   32phy    C21  852   1.912   1.448   2.308  0.3241 -0.2845 -0.1629
   32phy    C20  853   1.842   1.443   2.439  0.4822 -0.2688  0.0056
   32phy    C18  854   1.926   1.417   2.572  0.0904 -0.4820  0.2436
   32phy    O01  855   2.013   1.524   2.605 -0.3165 -0.2099  0.1140
   32phy    H01  856   1.975   1.605   2.579  1.1973  1.1953  1.9603
   32phy    C19  857   1.813   1.435   2.674  0.0964 -0.4019  0.3745
   32phy    C13  858   2.000   1.269   2.584  0.5306  0.2609 -0.4318
   32phy     H3  859   1.934   1.188   2.544  0.1455 -0.9320  2.3679
   32phy    O33  860   2.007   1.219   2.718 -0.2772 -0.4362 -0.1286
   32phy    H1B  861   2.024   1.290   2.776  2.4462 -0.7041 -0.4462
   32phy    C12  862   2.139   1.257   2.501  0.6494 -0.5556 -0.1562
   32phy    O11  863   2.249   1.283   2.573 -0.2026 -0.1725  0.1525
   32phy    H1A  864   2.267   1.375   2.566  0.9075 -0.5221 -3.6880
   33phy    C35  865   1.150   5.156   1.974  0.1791  0.6486 -0.1217
   33phy    C33  866   1.147   5.010   2.026  0.2362 -0.0681  0.2749
   33phy    C34  867   1.297   4.971   2.030 -0.0005 -0.4904 -0.2201
   33phy    C32  868   1.064   4.970   2.149 -0.0624  0.2859  0.1379
   33phy    C31  869   0.913   4.971   2.128  0.2542 -0.1350  0.2431
   33phy    C30  870   0.819   4.920   2.242  0.1498  0.3050  0.1202
   33phy    C28  871   0.688   5.000   2.258 -0.0028 -0.2686  0.6042
   33phy    C29  872   0.564   4.912   2.226  0.3593  0.1971  0.0654
   33phy    C27  873   0.692   5.053   2.403  0.1352 -0.2813 -0.2200
   33phy    C26  874   0.578   5.140   2.456 -0.2558  0.3032 -0.6526
   33phy    C25  875   0.571   5.142   2.613  0.6008 -0.1688  0.5686
   33phy    C23  876   0.445   5.218   2.669 -0.0214 -0.3701 -0.4040
   33phy    C24  877   0.313   5.143   2.658 -0.2094  0.4823  0.4219
   33phy    C22  878   0.480   5.245   2.813  0.1057  0.1070 -0.5312
   33phy    C21  879   0.510   5.393   2.846 -0.5533 -0.6199 -0.5911
   33phy    C20  880   0.537   5.431   2.991  0.0166 -0.3413 -0.1495
   33phy    C18  881   0.575   5.575   3.052  0.6501  0.0436  0.3919
   33phy    O01  882   0.500   5.681   2.987  0.1392  0.3612  0.1629
   33phy    H01  883   0.550   5.760   2.995  1.1475 -0.4047  2.0410
   33phy    C19  884   0.519   5.556   3.196  0.1317  0.3082  0.1042
   33phy    C13  885   0.732   5.615   3.036  0.1697  0.3242  0.0496
   33phy     H3  886   0.765   5.603   2.930  2.3303  2.6894  0.3788
   33phy    O33  887   0.818   5.525   3.105  0.3470  0.6278 -0.1531
   33phy    H1B  888   0.907   5.539   3.079  0.8439 -1.4182  0.2583
   33phy    C12  889   0.769   5.768   3.060 -0.1313  0.6761  0.0433
   33phy    O11  890   0.672   5.861   3.025  0.0923 -0.1106  0.1194
   33phy    H1A  891   0.693   5.890   2.939  0.0982 -0.6706 -0.0769
   34phy    C35  892   4.624   2.866   0.882  0.6344 -0.1231  0.3036
   34phy    C33  893   4.611   2.922   1.030  0.0326 -0.6161  0.2629
   34phy    C34  894   4.738   2.882   1.104  0.3840 -0.2018 -0.4336
   34phy    C32  895   4.593   3.076   1.037 -0.3033  0.1320  0.0044
   34phy    C31  896   4.448   3.113   1.051  0.0442  0.4867 -0.2845
   34phy    C30  897   4.428   3.263   1.030  0.5233  0.6047 -0.0280
   34phy    C28  898   4.288   3.325   1.058 -0.2579 -0.1470  0.0337
   34phy    C29  899   4.274   3.387   1.193  0.0436 -0.5686  0.2498
   34phy    C27  900   4.269   3.444   0.967 -0.3741  0.3879  0.2111
   34phy    C26  901   4.240   3.426   0.816  0.6743 -0.0200 -0.3574
   34phy    C25  902   4.250   3.563   0.749  0.0162  0.5041  0.4895
   34phy    C23  903   4.201   3.583   0.606  0.0331 -0.2318  0.3100
   34phy    C24  904   4.132   3.720   0.594  0.1097 -0.5910 -0.4679
   34phy    C22  905   4.303   3.579   0.492  0.1315  0.5107  0.2439
   34phy    C21  906   4.380   3.451   0.464  0.2467  0.5457  0.0541
   34phy    C20  907   4.452   3.459   0.328  0.0465  0.3541  0.5598
   34phy    C18  908   4.500   3.332   0.248 -0.4491 -0.1265  0.3792
   34phy    O01  909   4.596   3.273   0.332  0.0208  0.2188 -0.2108
   34phy    H01  910   4.588   3.180   0.327 -1.3137  0.2918  0.1612
   34phy    C19  911   4.582   3.388   0.125  0.0569  0.1484 -0.3396
   34phy    C13  912   4.379   3.237   0.210  0.0400 -0.3417  0.7431
   34phy     H3  913   4.337   3.206   0.309 -1.6458  0.6132  0.3656
   34phy    O33  914   4.259   3.290   0.161  0.7436 -0.0589 -0.4409
   34phy    H1B  915   4.244   3.380   0.184 -0.4963 -0.3000 -0.2329
   34phy    C12  916   4.393   3.087   0.165 -0.6558 -0.1521  0.8012
   34phy    O11  917   4.506   3.012   0.203 -0.2463 -0.0615 -0.2529
   34phy    H1A  918   4.471   2.926   0.217  0.0424 -0.1615 -0.1530
   35phy    C35  919   0.978   1.891   1.441 -0.5790  0.4305 -0.7850
   35phy    C33  920   1.051   1.985   1.541 -0.3146 -0.2323 -0.5998
   35phy    C34  921   0.954   2.070   1.618  0.0682 -0.0755 -0.5249
   35phy    C32  922   1.156   1.930   1.643  0.2789  0.0096 -0.0400
   35phy    C31  923   1.295   1.903   1.591 -0.1487  0.0132  0.5237
   35phy    C30  924   1.385   1.820   1.689 -0.0172 -0.1561  0.2296
   35phy    C28  925   1.503   1.753   1.620 -0.3516  0.8511  0.0895
   35phy    C29  926   1.622   1.736   1.715 -0.1185 -1.0129  0.2075
   35phy    C27  927   1.476   1.606   1.564  0.4685  0.1470 -0.3576
   35phy    C26  928   1.445   1.605   1.413  0.2295  0.2734 -0.3352
   35phy    C25  929   1.445   1.464   1.349  0.5539 -0.3981  0.5013
   35phy    C23  930   1.417   1.464   1.196  0.3800 -0.1660 -1.0818
   35phy    C24  931   1.544   1.495   1.116  0.2591 -1.0163 -0.3679
   35phy    C22  932   1.356   1.327   1.161  0.7084 -0.2896  0.4662
   35phy    C21  933   1.272   1.339   1.030  0.4183  0.4573  0.1009
   35phy    C20  934   1.202   1.207   0.992  0.0870  0.1359 -0.6548
   35phy    C18  935   1.112   1.189   0.862  0.2313  0.4884  0.1607
   35phy    O01  936   1.007   1.286   0.876  0.1141 -1.0870  0.5908
   35phy    H01  937   0.963   1.277   0.959 -2.3574 -0.4939 -0.5627
   35phy    C19  938   1.061   1.044   0.870 -0.2067 -0.0373  0.1596
   35phy    C13  939   1.198   1.218   0.726 -0.5086  1.2989  0.1514
   35phy     H3  940   1.237   1.322   0.739  2.1129  0.3068  0.7037
   35phy    O33  941   1.332   1.154   0.724  0.2341 -0.9320  0.8218
   35phy    H1B  942   1.383   1.206   0.784 -1.0588  1.9667 -0.3719
   35phy    C12  943   1.144   1.271   0.585 -0.2688 -0.1392 -0.1262
   35phy    O11  944   1.019   1.342   0.581  0.8242  0.3153  0.5695
   35phy    H1A  945   0.960   1.311   0.647  0.4365 -0.0312  0.0704
   36phy    C35  946   2.263   2.142   1.540  0.1954  0.2370 -1.0723
   36phy    C33  947   2.173   2.258   1.499 -0.3129 -0.0769 -0.5370
   36phy    C34  948   2.235   2.320   1.377  0.2095 -0.0026 -0.3123
   36phy    C32  949   2.037   2.201   1.459  0.4127  0.2260  0.5595
   36phy    C31  950   1.922   2.295   1.518 -0.8034  0.1632 -0.0800
   36phy    C30  951   1.790   2.223   1.516  0.1226  0.6303  0.3594
   36phy    C28  952   1.684   2.281   1.613  0.1807 -0.0532 -0.1359
   36phy    C29  953   1.568   2.338   1.532  0.1854 -0.3334 -0.0116
   36phy    C27  954   1.613   2.176   1.693  0.3285  0.2062  0.0145
   36phy    C26  955   1.653   2.176   1.841  1.0884  0.4484 -0.1100
   36phy    C25  956   1.523   2.149   1.930 -0.7151  0.2106  0.4007
   36phy    C23  957   1.565   2.169   2.077 -0.7228  0.4251  0.0192
   36phy    C24  958   1.496   2.287   2.140  0.1216 -0.1775 -0.3898
   36phy    C22  959   1.552   2.044   2.160  0.8372  0.5690  0.2574
   36phy    C21  960   1.659   2.034   2.265  0.4298 -0.0606  0.3078
   36phy    C20  961   1.617   1.928   2.362 -0.4555  0.5274  0.1055
   36phy    C18  962   1.710   1.894   2.489 -0.1215 -0.6497  0.2266
   36phy    O01  963   1.718   2.001   2.591 -0.1256  0.0632  0.0766
   36phy    H01  964   1.638   2.046   2.606  1.1890  2.2068  1.1925
   36phy    C19  965   1.612   1.805   2.553 -0.2960 -0.0180  0.4319
   36phy    C13  966   1.857   1.830   2.461 -0.5113  0.2204  0.0008
   36phy     H3  967   1.859   1.768   2.368  2.5339  0.2720 -0.0760
   36phy    O33  968   1.896   1.733   2.560 -0.0880 -0.3773 -0.0473
   36phy    H1B  969   1.905   1.780   2.641  1.8305  0.9894 -0.9796
   36phy    C12  970   1.983   1.919   2.440  0.1687  0.3495  0.4642
   36phy    O11  971   2.044   1.959   2.559 -0.1701  0.2146 -0.0881
   36phy    H1A  972   2.013   2.044   2.585 -0.5921  0.9197 -2.6112
   37phy    C35  973   0.768   0.272   1.936  0.5270  0.1764 -0.5365
   37phy    C33  974   0.846   0.350   2.044 -0.1881 -0.2461 -0.3553
   37phy    C34  975   0.992   0.304   2.031 -0.3040  0.2096  0.3793
   37phy    C32  976   0.845   0.504   2.011 -0.2435 -0.1118  0.1932
   37phy    C31  977   0.719   0.593   2.043 -0.4572  0.1563 -0.3390
   37phy    C30  978   0.755   0.737   2.033 -0.1501  0.7441  0.0292
   37phy    C28  979   0.633   0.829   2.049  0.2407  0.1068 -0.0678
   37phy    C29  980   0.629   0.874   2.195 -0.1091  0.2855 -0.1343
   37phy    C27  981   0.652   0.964   1.975  0.0988 -0.5885  0.1147
   37phy    C26  982   0.554   1.003   1.865 -0.2583 -0.2501 -0.4479
   37phy    C25  983   0.595   1.141   1.801 -0.0216  0.5828 -0.0524
   37phy    C23  984   0.548   1.160   1.651  0.0790 -0.3782 -0.1703
   37phy    C24  985   0.404   1.218   1.638 -0.4468 -0.3274  0.3345
   37phy    C22  986   0.626   1.271   1.587  0.5447  0.6011 -0.2443
   37phy    C21  987   0.654   1.254   1.432 -0.1726 -0.0352 -0.0146
   37phy    C20  988   0.741   1.366   1.363  0.2623 -0.2484  0.2516
   37phy    C18  989   0.762   1.364   1.205 -0.6401 -0.2186 -0.1821
   37phy    O01  990   0.803   1.232   1.169  0.2570 -0.0471 -0.0821
   37phy    H01  991   0.839   1.192   1.246  0.5570  0.9454  0.3194
   37phy    C19  992   0.879   1.460   1.183  0.8582  0.8864  0.3847
   37phy    C13  993   0.632   1.405   1.119  0.2565 -0.2080  0.0636
   37phy     H3  994   0.562   1.323   1.148  1.5613 -1.2719  0.2909
   37phy    O33  995   0.554   1.510   1.174  0.0436  0.2290 -0.1926
   37phy    H1B  996   0.465   1.486   1.186 -0.1903 -0.4246 -2.6393
   37phy    C12  997   0.602   1.349   0.970 -0.3508  0.0827 -0.3176
   37phy    O11  998   0.687   1.253   0.918  0.0128 -0.7054  0.3904
   37phy    H1A  999   0.732   1.215   0.991  0.5107 -0.5018  0.1896
   38phy    C35 1000   1.358   1.069   1.727  0.6786  0.2513  0.9877
   38phy    C33 1001   1.316   1.189   1.635  0.4555  0.2126  0.1133
   38phy    C34 1002   1.360   1.157   1.494  0.5569 -0.3707  0.5031
   38phy    C32 1003   1.168   1.225   1.661  0.1695 -0.0951 -0.2835
   38phy    C31 1004   1.117   1.368   1.626  0.3194  0.7425 -0.5835
   38phy    C30 1005   1.020   1.417   1.734  0.0025  0.1559  0.6755
   38phy    C28 1006   0.994   1.572   1.725 -0.7443  0.0378 -0.5759
   38phy    C29 1007   0.867   1.597   1.642 -0.3358 -0.3647 -0.2918
   38phy    C27 1008   0.965   1.625   1.866 -0.0936  0.2013 -0.1776
   38phy    C26 1009   1.091   1.691   1.939  0.1017 -0.1477 -0.1800
   38phy    C25 1010   1.054   1.764   2.074 -0.4142 -0.1089 -0.0788
   38phy    C23 1011   1.160   1.847   2.150  0.0935 -0.0484  0.3696
   38phy    C24 1012   1.199   1.983   2.088  0.3553  0.7740 -0.3966
   38phy    C22 1013   1.114   1.855   2.294  0.1436 -0.1958 -0.1208
   38phy    C21 1014   1.217   1.871   2.405  0.5486  0.3466  0.3177
   38phy    C20 1015   1.138   1.847   2.536 -0.2560  0.1488  0.0250
   38phy    C18 1016   1.203   1.878   2.672 -0.0487  0.3399 -1.3432
   38phy    O01 1017   1.307   1.971   2.665 -0.4876  0.6064  0.1074
   38phy    H01 1018   1.358   1.953   2.742  0.2854 -1.7390 -0.8687
   38phy    C19 1019   1.085   1.942   2.751  0.2272 -0.2765 -0.7298
   38phy    C13 1020   1.277   1.741   2.719  0.0867 -0.0785  0.5974
   38phy     H3 1021   1.352   1.712   2.641  1.1756  0.0561  1.5649
   38phy    O33 1022   1.192   1.621   2.729 -0.1064  0.6927 -0.4677
   38phy    H1B 1023   1.111   1.643   2.687 -1.6195  0.6785  2.2139
   38phy    C12 1024   1.367   1.744   2.848  0.1964 -0.3983 -0.5725
   38phy    O11 1025   1.443   1.865   2.862  0.3026  0.3615 -0.2266
   38phy    H1A 1026   1.460   1.874   2.954 -0.4105  0.0248 -0.0479
   39phy    C35 1027   0.057   2.525   1.942  0.5196 -0.3804  1.1436
   39phy    C33 1028   0.159   2.464   1.844 -0.1630  0.0571  0.1459
   39phy    C34 1029   0.074   2.390   1.734 -0.1449  0.0468  0.2500
   39phy    C32 1030   0.263   2.570   1.800 -0.3554  0.3542 -0.2156
   39phy    C31 1031   0.385   2.579   1.898 -0.1491  0.5049  0.1728
   39phy    C30 1032   0.455   2.708   1.862 -0.9135  0.2292 -0.8378
   39phy    C28 1033   0.573   2.759   1.953  0.6383  0.0917  0.8101
   39phy    C29 1034   0.713   2.726   1.896 -0.0062 -0.2889  0.1482
   39phy    C27 1035   0.562   2.912   1.957  0.2558  0.0268 -0.2571
   39phy    C26 1036   0.536   2.977   2.096  0.1482 -0.0514  0.0651
   39phy    C25 1037   0.502   3.128   2.094 -0.0625 -0.6884 -0.3912
   39phy    C23 1038   0.511   3.201   2.231 -0.2877  0.1986 -0.0793
   39phy    C24 1039   0.592   3.334   2.219 -0.1595 -0.1659 -0.0230
   39phy    C22 1040   0.374   3.232   2.286 -0.3978 -0.1366 -0.1908
   39phy    C21 1041   0.380   3.230   2.438 -0.2081 -0.1023 -0.2416
   39phy    C20 1042   0.237   3.232   2.493 -0.4513 -0.0373 -0.3559
   39phy    C18 1043   0.212   3.217   2.648  0.0222  0.0168 -0.5552
   39phy    O01 1044   0.285   3.323   2.706 -0.5671 -0.1783 -0.3473
   39phy    H01 1045   0.335   3.372   2.644 -1.0788  4.0113  2.1744
   39phy    C19 1046   0.059   3.249   2.642 -0.0012 -0.7130 -0.0285
   39phy    C13 1047   0.266   3.080   2.713 -0.0968  0.6292  0.7299
   39phy     H3 1048   0.369   3.059   2.675 -0.3770 -0.7199  0.7040
   39phy    O33 1049   0.199   2.962   2.658  0.3073  0.4170  0.0397
   39phy    H1B 1050   0.251   2.892   2.625 -0.2244  0.7097 -1.4727
   39phy    C12 1051   0.272   3.063   2.869 -0.4131  0.1009 -0.1103
   39phy    O11 1052   0.320   2.944   2.925  0.1107  0.7015  0.1359
   39phy    H1A 1053   0.409   2.963   2.947 -0.0247  1.8710 -0.2676
   40phy    C35 1054   1.810   4.461   1.503  0.3076  0.5394 -0.1518
   40phy    C33 1055   1.945   4.522   1.478 -0.4784  0.3930 -0.5584
   40phy    C34 1056   1.993   4.507   1.329 -0.0216 -0.5045  0.0919
   40phy    C32 1057   1.934   4.654   1.557  0.5973 -0.7152  0.4339
   40phy    C31 1058   2.067   4.734   1.589  0.3158  0.0937  0.5384
   40phy    C30 1059   2.030   4.870   1.645 -0.8261 -0.2975 -0.2157
   40phy    C28 1060   2.158   4.957   1.677 -0.1506 -0.2729 -0.4543
   40phy    C29 1061   2.163   5.068   1.574  0.0280  0.3813 -0.3356
   40phy    C27 1062   2.147   5.018   1.819  0.1791 -0.7372  0.0431
   40phy    C26 1063   2.255   4.971   1.911 -0.1552  0.3796  0.3743
   40phy    C25 1064   2.212   4.957   2.060 -0.3011 -0.0281 -0.3308
   40phy    C23 1065   2.319   4.884   2.146  0.1260  0.0845 -0.3034
   40phy    C24 1066   2.421   4.990   2.195  0.6644  0.5557 -0.2633
   40phy    C22 1067   2.250   4.813   2.266  0.2759 -0.0794  0.1468
   40phy    C21 1068   2.304   4.680   2.308  0.4244  0.0749 -0.7674
   40phy    C20 1069   2.223   4.632   2.428 -0.1235  0.1456  0.1345
   40phy    C18 1070   2.266   4.498   2.498  0.0392  0.4354 -0.5732
   40phy    O01 1071   2.400   4.499   2.552 -0.1086  0.3333 -0.3620
   40phy    H01 1072   2.423   4.585   2.583 -0.3510  0.9471 -1.8124
   40phy    C19 1073   2.184   4.527   2.626  0.4842  0.5448 -0.0209
   40phy    C13 1074   2.228   4.356   2.425  0.2627  0.2722 -0.1035
   40phy     H3 1075   2.133   4.372   2.368 -0.2379  0.8362  0.8707
   40phy    O33 1076   2.199   4.245   2.501  0.1130  0.2630  0.3550
   40phy    H1B 1077   2.279   4.211   2.536  0.3659 -0.2746 -0.7010
   40phy    C12 1078   2.333   4.316   2.314 -0.6301  0.5716  0.5115
   40phy    O11 1079   2.460   4.289   2.362  0.3296 -0.4718  0.1080
   40phy    H1A 1080   2.488   4.349   2.428  1.9743 -0.4729 -0.5615
   41phy    C35 1081   0.762   2.061   1.991 -0.0555 -0.4050  0.6375
   41phy    C33 1082   0.676   2.192   1.991  0.2228 -0.3993  0.7465
   41phy    C34 1083   0.644   2.233   1.848 -0.9942  0.7393 -0.0277
   41phy    C32 1084   0.554   2.192   2.087  0.7623 -0.6032 -0.8787
   41phy    C31 1085   0.523   2.328   2.154  0.2658  0.2830  0.4765
   41phy    C30 1086   0.422   2.310   2.267  0.1073 -0.5437  0.2737
   41phy    C28 1087   0.424   2.431   2.360 -0.0116 -0.3476  0.9030
   41phy    C29 1088   0.310   2.522   2.333  0.3224 -0.0983  0.1489
   41phy    C27 1089   0.418   2.390   2.510  1.1575  0.0211  0.2269
   41phy    C26 1090   0.558   2.355   2.574 -0.2433  0.3448  0.0237
   41phy    C25 1091   0.540   2.301   2.721 -0.2226 -0.0278  0.0795
   41phy    C23 1092   0.670   2.299   2.806  0.4824 -0.2428 -0.3934
   41phy    C24 1093   0.729   2.431   2.848 -0.5230 -0.8826 -0.3694
   41phy    C22 1094   0.639   2.226   2.939 -0.1999 -0.6819 -0.6553
   41phy    C21 1095   0.705   2.090   2.951 -0.8369  0.0769 -0.6909
   41phy    C20 1096   0.667   2.002   3.071  0.3823  0.4514 -0.5866
   41phy    C18 1097   0.711   1.850   3.073  0.0651 -0.1461  0.4154
   41phy    O01 1098   0.852   1.841   3.057 -0.5303  0.0652 -0.0030
   41phy    H01 1099   0.880   1.795   2.980  1.2751  0.5215  0.3387
   41phy    C19 1100   0.700   1.810   3.222 -0.4386  0.1458  0.1760
   41phy    C13 1101   0.637   1.754   2.965 -0.0494  0.3295  0.4001
   41phy     H3 1102   0.527   1.774   2.965 -0.0333  0.4764  1.4892
   41phy    O33 1103   0.642   1.610   3.002  0.1646 -0.2560 -0.0548
   41phy    H1B 1104   0.719   1.578   2.958  0.8107  1.9885 -0.7264
   41phy    C12 1105   0.680   1.770   2.810 -0.1031 -0.2007  0.3090
   41phy    O11 1106   0.821   1.739   2.791 -0.0146 -0.2999  0.3859
   41phy    H1A 1107   0.838   1.711   2.703  0.3353  0.3680  0.2357
   42phy    C35 1108   2.148   0.309   1.406  0.2270 -0.6754 -0.1809
   42phy    C33 1109   2.033   0.242   1.334  0.1781  0.1241 -0.0534
   42phy    C34 1110   2.083   0.118   1.252  0.9053 -0.0109  0.7055
   42phy    C32 1111   1.915   0.217   1.436 -0.0001  0.2567  0.2782
   42phy    C31 1112   1.771   0.212   1.387  0.1495 -0.7399  0.1380
   42phy    C30 1113   1.673   0.247   1.503 -0.2055  0.3279 -0.3965
   42phy    C28 1114   1.549   0.333   1.470  0.4208 -0.2128 -0.2678
   42phy    C29 1115   1.435   0.308   1.569  0.2967  0.3929  0.2469
   42phy    C27 1116   1.594   0.477   1.441  0.1285 -0.2035  0.0848
   42phy    C26 1117   1.508   0.540   1.330  0.0823 -0.3562  0.0002
   42phy    C25 1118   1.530   0.682   1.295  0.9150  0.6464  0.3911
   42phy    C23 1119   1.432   0.751   1.193  0.1377  0.1682  0.1602
   42phy    C24 1120   1.386   0.887   1.251 -0.1726  0.0835 -0.2895
   42phy    C22 1121   1.492   0.760   1.054  0.7438 -0.0553  0.2712
   42phy    C21 1122   1.396   0.735   0.942 -0.1410  0.2962  0.5054
   42phy    C20 1123   1.479   0.729   0.810 -0.1875 -0.4274  0.0332
   42phy    C18 1124   1.407   0.713   0.664 -0.0212 -0.0803 -0.0443
   42phy    O01 1125   1.305   0.613   0.673  0.5395  0.1936 -0.1613
   42phy    H01 1126   1.346   0.535   0.705  3.9051  2.5163  1.8097
   42phy    C19 1127   1.519   0.643   0.587 -0.0160  0.4026 -0.0232
   42phy    C13 1128   1.352   0.847   0.598  0.8808  0.1042  0.0933
   42phy     H3 1129   1.304   0.897   0.686  1.0323  2.3026 -1.0123
   42phy    O33 1130   1.442   0.954   0.578  0.3370 -0.1332  0.8139
   42phy    H1B 1131   1.425   1.022   0.640  2.0373 -0.6038  1.8571
   42phy    C12 1132   1.229   0.870   0.517 -0.0746  0.2368  0.0920
   42phy    O11 1133   1.139   0.766   0.523  0.2631 -0.5402  0.2785
   42phy    H1A 1134   1.163   0.705   0.590 -2.0243  0.4427  2.1225
   43phy    C35 1135   0.908   0.302   2.709 -0.0880 -0.0289 -0.0669
   43phy    C33 1136   0.904   0.281   2.562 -0.2116  0.1504 -0.1436
   43phy    C34 1137   0.945   0.136   2.532  0.2289  0.1608  0.3054
   43phy    C32 1138   0.764   0.303   2.511  0.4915  0.0446 -0.0123
   43phy    C31 1139   0.717   0.446   2.476 -0.5480  0.2385 -0.7348
   43phy    C30 1140   0.568   0.451   2.446 -0.1610 -0.2878  0.0440
   43phy    C28 1141   0.507   0.592   2.471 -0.0769 -0.4297  0.3383
   43phy    C29 1142   0.394   0.597   2.370  0.3836 -0.4532 -0.4104
   43phy    C27 1143   0.482   0.611   2.620  0.0729 -0.4597 -0.5041
   43phy    C26 1144   0.452   0.754   2.676 -0.5316  0.1177  0.4170
   43phy    C25 1145   0.454   0.771   2.823  0.0961  0.0768  0.1638
   43phy    C23 1146   0.417   0.912   2.876  0.1997  0.4065 -0.0992
   43phy    C24 1147   0.273   0.915   2.924  0.1247 -0.3213 -0.2479
   43phy    C22 1148   0.506   0.940   3.000  0.3418  0.7082 -0.2141
   43phy    C21 1149   0.613   1.053   2.994 -0.6241  0.3242 -0.6031
   43phy    C20 1150   0.698   1.050   3.124  0.0341  0.5916  0.1024
   43phy    C18 1151   0.849   1.103   3.130  0.3292  0.1468 -0.1360
   43phy    O01 1152   0.837   1.249   3.129 -0.5177  0.9243  0.3242
   43phy    H01 1153   0.783   1.272   3.202 -0.0189 -2.7784  2.1250
   43phy    C19 1154   0.894   1.056   3.274  0.3489 -0.8773  0.0949
   43phy    C13 1155   0.940   1.047   3.009 -0.0499  0.5263 -0.1755
   43phy     H3 1156   0.887   1.067   2.912 -1.0549 -0.0895  0.2296
   43phy    O33 1157   0.943   0.904   3.006 -0.1027  0.2023  0.1993
   43phy    H1B 1158   0.994   0.870   3.077 -1.3921 -0.2265  0.9594
   43phy    C12 1159   1.084   1.113   2.991  0.4162  0.6522  0.0466
   43phy    O11 1160   1.193   1.052   3.056  0.4237 -0.2646  0.3935
   43phy    H1A 1161   1.249   1.012   2.992 -0.5643 -0.5262 -0.3255
   44phy    C35 1162   0.529   1.529   0.584 -0.6138 -0.3899  0.3882
   44phy    C33 1163   0.631   1.641   0.572 -0.9792 -0.0456  0.3658
   44phy    C34 1164   0.555   1.755   0.636 -0.2521 -0.0095  0.5897
   44phy    C32 1165   0.758   1.602   0.649 -0.2413  0.4035 -0.4230
   44phy    C31 1166   0.880   1.692   0.672 -0.1476  0.4326 -0.2421
   44phy    C30 1167   0.990   1.642   0.769  0.0039 -0.0474 -0.3119
   44phy    C28 1168   1.104   1.740   0.786  0.2445  0.2103  0.3791
   44phy    C29 1169   1.074   1.842   0.891  0.7627  0.2177 -0.0490
   44phy    C27 1170   1.236   1.667   0.819  0.2484  0.0020  0.0048
   44phy    C26 1171   1.359   1.747   0.767  0.0901 -0.1581 -0.0516
   44phy    C25 1172   1.484   1.659   0.758  0.1710 -0.2796 -0.4347
   44phy    C23 1173   1.610   1.727   0.706 -0.1286 -0.7104  0.6630
   44phy    C24 1174   1.729   1.676   0.789  0.6029  0.0844  0.3621
   44phy    C22 1175   1.654   1.680   0.562  0.0008  0.2502 -0.2926
   44phy    C21 1176   1.630   1.764   0.441  0.3779 -0.3163  0.1017
   44phy    C20 1177   1.671   1.684   0.313 -0.4536  0.2895  0.7412
   44phy    C18 1178   1.640   1.737   0.171  0.4560  0.3276  0.0942
   44phy    O01 1179   1.498   1.775   0.158  0.6254  0.1867  0.2824
   44phy    H01 1180   1.433   1.711   0.183 -0.4934  1.9283  2.1495
   44phy    C19 1181   1.651   1.617   0.082 -0.1607  0.6009  0.1146
   44phy    C13 1182   1.732   1.857   0.112 -0.3299 -0.0155 -0.3288
   44phy     H3 1183   1.746   1.918   0.205 -0.2671 -0.8088  0.1975
   44phy    O33 1184   1.874   1.829   0.094 -0.3495 -0.7770  0.6145
   44phy    H1B 1185   1.887   1.746   0.136 -1.1377 -0.5939  1.2358
   44phy    C12 1186   1.690   1.988   0.039  0.3466 -0.2853 -0.0374
   44phy    O11 1187   1.553   2.012   0.018 -0.0993 -0.5090 -0.5826
   44phy    H1A 1188   1.516   2.026   0.102  0.4149  0.0683 -0.4435
   45phy    C35 1189   1.462   3.007   1.887 -0.6116 -0.2349  0.4293
   45phy    C33 1190   1.486   2.882   1.807 -0.5719 -0.3532  0.1452
   45phy    C34 1191   1.623   2.877   1.756 -0.1901  0.5705  0.8726
   45phy    C32 1192   1.463   2.749   1.879 -0.3423  0.2303 -0.4658
   45phy    C31 1193   1.330   2.685   1.841 -0.6044  0.3120  0.3725
   45phy    C30 1194   1.325   2.534   1.854  0.4581 -0.2215 -0.1420
   45phy    C28 1195   1.176   2.486   1.862 -0.7885  0.7077  0.4523
   45phy    C29 1196   1.124   2.426   1.729  0.3181 -0.2119 -0.7171
   45phy    C27 1197   1.172   2.384   1.983 -0.2460  0.3610  0.1865
   45phy    C26 1198   1.116   2.456   2.107 -0.1278  0.4203 -0.1283
   45phy    C25 1199   1.098   2.378   2.236  0.1785 -0.4451  0.6418
   45phy    C23 1200   1.036   2.438   2.365 -0.2770 -0.2017  0.3963
   45phy    C24 1201   0.885   2.443   2.362  0.1275  0.1681 -0.0493
   45phy    C22 1202   1.081   2.354   2.483  0.6244 -0.3489  0.6164
   45phy    C21 1203   1.211   2.386   2.553  0.0007  0.4464 -0.0300
   45phy    C20 1204   1.234   2.298   2.674 -0.3464  0.8640  0.0865
   45phy    C18 1205   1.363   2.310   2.753 -0.0845  0.0627 -0.2041
   45phy    O01 1206   1.369   2.443   2.811  0.5373 -0.3206  0.6771
   45phy    H01 1207   1.461   2.460   2.824  1.5941 -5.3930  2.1080
   45phy    C19 1208   1.335   2.223   2.880  0.0507  0.5225 -0.4355
   45phy    C13 1209   1.498   2.281   2.668  0.1203 -0.3527 -0.0238
   45phy     H3 1210   1.496   2.338   2.572 -1.8485 -0.5696 -0.1488
   45phy    O33 1211   1.512   2.146   2.616 -0.1409 -0.2240 -0.4426
   45phy    H1B 1212   1.429   2.102   2.620 -0.3962  0.1548 -1.3669
   45phy    C12 1213   1.636   2.327   2.750  0.0283  0.3943 -0.1875
   45phy    O11 1214   1.613   2.457   2.806 -0.0367  0.0162  0.1601
   45phy    H1A 1215   1.701   2.482   2.828  0.5447 -1.9232  0.2528
   46phy    C35 1216   1.752   3.493   1.500  0.0398  0.4592  0.1441
   46phy    C33 1217   1.642   3.601   1.501 -0.0316  0.4496  0.2258
   46phy    C34 1218   1.659   3.708   1.392 -0.3559  0.1203 -0.5032
   46phy    C32 1219   1.497   3.542   1.508  0.3230 -0.0747 -0.5342
   46phy    C31 1220   1.381   3.631   1.566 -0.1714 -0.0370 -0.0063
   46phy    C30 1221   1.252   3.556   1.589  0.9094  0.2238  0.3103
   46phy    C28 1222   1.145   3.632   1.670  0.1132  0.5673  0.1642
   46phy    C29 1223   1.030   3.671   1.578  0.0417  0.6021 -0.8432
   46phy    C27 1224   1.094   3.542   1.787 -0.0328  0.2000 -0.0759
   46phy    C26 1225   1.042   3.609   1.919 -0.3241  0.0653 -0.1645
   46phy    C25 1226   0.986   3.505   2.025 -0.4743  0.6544 -0.4215
   46phy    C23 1227   0.939   3.569   2.153 -0.1364 -0.5372  0.2535
   46phy    C24 1228   0.791   3.614   2.157 -0.1054 -0.1473 -0.1711
   46phy    C22 1229   0.959   3.454   2.254  0.3288  0.3866 -0.2713
   46phy    C21 1230   1.014   3.487   2.392  0.8917 -0.2237 -0.3725
   46phy    C20 1231   1.018   3.365   2.479 -0.0163  0.6834 -0.3681
   46phy    C18 1232   1.033   3.389   2.635  0.9814  0.2375 -0.2029
   46phy    O01 1233   0.923   3.464   2.694  0.1016  0.4500 -0.1014
   46phy    H01 1234   0.867   3.488   2.623  0.5351  0.1479 -0.5443
   46phy    C19 1235   1.004   3.248   2.684 -0.3683  0.3585 -0.8249
   46phy    C13 1236   1.169   3.451   2.696 -0.2632 -0.1177  0.2581
   46phy     H3 1237   1.260   3.408   2.647 -1.8980 -2.0998 -1.2098
   46phy    O33 1238   1.201   3.420   2.835  0.4487 -0.1729  0.2359
   46phy    H1B 1239   1.211   3.327   2.846  1.7630 -0.1485 -0.5354
   46phy    C12 1240   1.183   3.613   2.684 -0.3083 -0.0139 -0.4458
   46phy    O11 1241   1.311   3.665   2.702 -0.6319 -0.4572  0.0036
   46phy    H1A 1242   1.344   3.643   2.787  0.5686  1.3444  0.0431
   47phy    C35 1243   0.322   2.793   0.844  0.4268 -0.0772 -0.0850
   47phy    C33 1244   0.369   2.875   0.957 -0.1763 -0.4502 -0.3487
   47phy    C34 1245   0.517   2.866   0.969  0.2383  0.5557  0.1350
   47phy    C32 1246   0.316   3.024   0.942 -0.7096 -0.6709 -0.0656
   47phy    C31 1247   0.172   3.060   0.985 -0.0665  0.0746 -0.9277
   47phy    C30 1248   0.145   3.210   0.978  0.1023  0.2638  0.2288
   47phy    C28 1249   0.002   3.250   1.012 -0.1002  0.2887  0.0291
   47phy    C29 1250   0.012   3.342   1.127 -0.3492  0.0496  0.0466
   47phy    C27 1251  -0.068   3.314   0.888  0.0699  0.6121  0.0121
   47phy    C26 1252  -0.208   3.266   0.877  0.8489 -0.3208  0.0636
   47phy    C25 1253  -0.273   3.321   0.746  0.1665  0.0345  0.4222
   47phy    C23 1254  -0.409   3.254   0.719  0.1369 -0.3530  0.3892
   47phy    C24 1255  -0.512   3.355   0.753 -0.3524 -0.9021 -0.2448
   47phy    C22 1256  -0.422   3.205   0.579  0.6620 -0.2048  0.7244
   47phy    C21 1257  -0.384   3.051   0.559 -0.0039  0.1893  0.4569
   47phy    C20 1258  -0.395   3.013   0.414  0.1553 -0.3066  0.3989
   47phy    C18 1259  -0.366   2.868   0.359  0.5949  0.0675 -0.1179
   47phy    O01 1260  -0.227   2.840   0.358 -0.0437  0.4333 -0.1726
   47phy    H01 1261  -0.181   2.922   0.366  1.3425 -0.3469  0.2079
   47phy    C19 1262  -0.386   2.890   0.207 -0.1998 -0.1846 -0.4898
   47phy    C13 1263  -0.452   2.752   0.434  0.4749  0.3314 -0.0277
   47phy     H3 1264  -0.416   2.752   0.540  2.2866 -1.3260 -0.5780
   47phy    O33 1265  -0.588   2.772   0.462 -0.5964 -0.3031  0.0834
   47phy    H1B 1266  -0.605   2.808   0.547 -2.1959  2.8651 -1.4168
   47phy    C12 1267  -0.414   2.600   0.437 -0.9217  0.3645  0.5136
   47phy    O11 1268  -0.299   2.559   0.363  0.2819  0.3445  0.1111
   47phy    H1A 1269  -0.253   2.641   0.354  2.3355 -0.8001 -0.4511
   48phy    C35 1270   2.105   2.643   1.786 -0.1746 -0.1557  0.2618
   48phy    C33 1271   2.004   2.630   1.897  0.2151  0.0234  0.4382
   48phy    C34 1272   1.884   2.561   1.829 -0.4933  0.0964  0.0877
   48phy    C32 1273   2.072   2.574   2.022  0.1399  0.2792 -0.1592
   48phy    C31 1274   1.982   2.567   2.151 -0.8033  0.1406  0.3258
   48phy    C30 1275   2.035   2.491   2.280 -0.0330 -0.3175 -0.4451
   48phy    C28 1276   1.922   2.463   2.382 -0.0207 -0.1370  0.3550
   48phy    C29 1277   1.911   2.315   2.413 -0.5448  0.4828  0.0174
   48phy    C27 1278   1.925   2.551   2.511 -0.4331 -0.8268  0.6455
   48phy    C26 1279   1.935   2.703   2.500  0.0786 -0.0996  0.6538
   48phy    C25 1280   1.870   2.768   2.621 -0.1241  0.1366  0.0362
   48phy    C23 1281   1.888   2.923   2.635  0.8862 -0.3932  0.3152
   48phy    C24 1282   1.789   2.997   2.544  0.1188  0.2625 -0.3085
   48phy    C22 1283   1.863   2.972   2.779  0.3546  0.3276  0.1361
   48phy    C21 1284   1.960   2.923   2.882 -0.7929  0.0336  0.2919
   48phy    C20 1285   1.950   3.002   3.016 -0.4815  1.1845 -0.2451
   48phy    C18 1286   2.040   2.963   3.138 -0.0772  0.9276 -0.1678
   48phy    O01 1287   2.181   2.948   3.106 -0.5044  0.2939 -0.2306
   48phy    H01 1288   2.219   3.024   3.065 -3.3320  2.4732  0.8388
   48phy    C19 1289   2.023   3.087   3.234 -0.3940  0.7862 -0.0175
   48phy    C13 1290   1.985   2.819   3.197  0.1986  0.0545  0.5249
   48phy     H3 1291   1.983   2.748   3.110 -0.7105  1.8072 -0.9484
   48phy    O33 1292   1.844   2.815   3.238 -0.2211 -0.1700 -0.2105
   48phy    H1B 1293   1.787   2.888   3.223 -0.3081 -0.6876 -2.8742
   48phy    C12 1294   2.071   2.750   3.309  0.0766  0.0303  0.2560
   48phy    O11 1295   2.207   2.721   3.284 -0.4483  0.1058 -0.1017
   48phy    H1A 1296   2.242   2.806   3.263 -0.6793  0.4889  1.0087
   49phy    C35 1297   3.001   2.044   1.746  0.6303  0.9580 -0.3416
   49phy    C33 1298   3.000   2.099   1.604 -0.8834 -0.2208  0.0953
   49phy    C34 1299   2.948   1.999   1.510 -0.5786  0.2033  0.2186
   49phy    C32 1300   2.903   2.217   1.592 -0.1505 -0.1223  0.1119
   49phy    C31 1301   2.924   2.341   1.671  0.0755  0.9687 -0.1709
   49phy    C30 1302   2.805   2.439   1.643 -0.0039 -0.3608 -0.0801
   49phy    C28 1303   2.803   2.566   1.726  0.2021 -0.8337 -0.2347
   49phy    C29 1304   2.836   2.686   1.634  0.0370  0.6109 -0.2515
   49phy    C27 1305   2.660   2.592   1.774  0.9675 -0.3259  0.2960
   49phy    C26 1306   2.651   2.593   1.923  0.0695  0.3646  0.2361
   49phy    C25 1307   2.514   2.588   1.986  0.2100  0.0069  0.2752
   49phy    C23 1308   2.527   2.591   2.138  0.5302  0.6515 -0.3182
   49phy    C24 1309   2.486   2.721   2.200  0.0282  0.4055 -0.6930
   49phy    C22 1310   2.448   2.472   2.197  0.0800 -0.0419 -0.0745
   49phy    C21 1311   2.504   2.399   2.324  0.1940 -0.5368  1.0567
   49phy    C20 1312   2.392   2.312   2.378  0.2833  0.4149 -0.3739
   49phy    C18 1313   2.410   2.250   2.527 -0.0766  0.7575  0.2585
   49phy    O01 1314   2.451   2.351   2.621  0.5613  0.0689 -0.5786
   49phy    H01 1315   2.388   2.421   2.619  1.3374  0.8507  1.1662
   49phy    C19 1316   2.260   2.214   2.555  0.0446  0.6304  0.4117
   49phy    C13 1317   2.499   2.115   2.530 -0.0160 -0.0790 -0.3100
   49phy     H3 1318   2.469   2.048   2.445 -1.2910  1.0052 -0.7497
   49phy    O33 1319   2.462   2.031   2.642 -0.0158 -0.4466 -0.3200
   49phy    H1B 1320   2.407   1.958   2.620  0.3540 -1.9585  3.2376
   49phy    C12 1321   2.655   2.128   2.528 -0.1726 -0.1514  0.0124
   49phy    O11 1322   2.696   2.211   2.632 -0.3576 -0.2202  0.5404
   49phy    H1A 1323   2.643   2.286   2.618 -0.7514 -0.8556 -1.7640
   50phy    C35 1324   1.553   2.096   1.064 -0.7571 -0.3264 -0.3928
   50phy    C33 1325   1.417   2.043   1.089  0.4642 -0.4397 -0.7269
   50phy    C34 1326   1.408   1.937   1.200 -0.2227 -0.0977 -0.2512
   50phy    C32 1327   1.318   2.159   1.102 -0.1160 -0.2017  0.4481
   50phy    C31 1328   1.176   2.130   1.061  0.1570  0.9118  0.5891
   50phy    C30 1329   1.081   2.249   1.090 -0.0841  1.0288 -0.0839
   50phy    C28 1330   0.932   2.233   1.061 -0.5930  0.1391  0.1203
   50phy    C29 1331   0.857   2.301   1.173  0.9468  0.1463  0.4918
   50phy    C27 1332   0.893   2.294   0.924 -0.4074 -0.2320  0.7707
   50phy    C26 1333   0.837   2.183   0.825 -0.0506 -0.3738  0.6536
   50phy    C25 1334   0.806   2.235   0.689  0.6143  0.1916  0.0396
   50phy    C23 1335   0.747   2.132   0.597 -0.2706  0.2617  0.4660
   50phy    C24 1336   0.607   2.182   0.569  0.1335 -0.3453  0.1574
   50phy    C22 1337   0.813   2.134   0.454  0.1798  0.1408  0.2992
   50phy    C21 1338   0.931   2.039   0.440  0.3093  0.0444  0.3863
   50phy    C20 1339   0.986   2.031   0.297 -0.4337  0.0038  0.3342
   50phy    C18 1340   1.117   1.954   0.263 -0.4244  0.3036 -0.1395
   50phy    O01 1341   1.225   2.010   0.334 -0.1495 -0.1203  0.4979
   50phy    H01 1342   1.200   2.051   0.414 -1.0546 -0.8333  0.5978
   50phy    C19 1343   1.140   1.972   0.113  0.3485  0.0084 -0.3650
   50phy    C13 1344   1.120   1.794   0.298  0.7792 -0.4868  0.1433
   50phy     H3 1345   1.099   1.791   0.408  0.0324 -0.5613  0.0050
   50phy    O33 1346   1.007   1.715   0.258  0.4003  0.1271  0.0900
   50phy    H1B 1347   0.960   1.750   0.185 -0.6219  1.0334  1.1459
   50phy    C12 1348   1.241   1.700   0.325  0.0084  0.0204 -0.2053
   50phy    O11 1349   1.304   1.632   0.217 -0.1025 -0.2657 -0.7169
   50phy    H1A 1350   1.234   1.579   0.183 -1.1906  0.3078  0.5150
   51phy    C35 1351   1.922   2.302   0.535 -0.0311  0.0726 -0.0158
   51phy    C33 1352   1.821   2.188   0.499 -0.0472 -0.6569  0.0869
   51phy    C34 1353   1.901   2.068   0.472  0.2431 -0.0481  0.0968
   51phy    C32 1354   1.710   2.174   0.611 -0.1463 -0.0232  0.6939
   51phy    C31 1355   1.580   2.232   0.560  0.2025 -0.0586 -0.3599
   51phy    C30 1356   1.473   2.241   0.676  0.0064 -0.0466 -0.0361
   51phy    C28 1357   1.323   2.257   0.643  0.3989 -0.1042 -0.7991
   51phy    C29 1358   1.255   2.125   0.673 -0.5588 -0.1495 -0.3123
   51phy    C27 1359   1.259   2.346   0.749 -0.2202  0.0910 -0.2110
   51phy    C26 1360   1.234   2.490   0.703  0.1023 -0.0977 -0.1335
   51phy    C25 1361   1.171   2.572   0.815 -0.3565 -0.1255 -0.1756
   51phy    C23 1362   1.143   2.723   0.771 -0.0642  0.6145 -0.7079
   51phy    C24 1363   1.022   2.777   0.843 -0.0796 -0.4475 -0.0136
   51phy    C22 1364   1.253   2.814   0.819 -0.3489  0.5367 -0.2869
   51phy    C21 1365   1.379   2.826   0.732  0.3871  0.5290 -0.3051
   51phy    C20 1366   1.476   2.933   0.794  0.5004  0.5882  0.0283
   51phy    C18 1367   1.632   2.932   0.744  0.3734 -0.0409  0.0990
   51phy    O01 1368   1.674   2.797   0.728 -0.5631  0.2503  0.2891
   51phy    H01 1369   1.598   2.746   0.708 -0.8762  0.2276  1.4419
   51phy    C19 1370   1.719   2.975   0.860 -0.0027 -0.2996  0.3702
   51phy    C13 1371   1.640   3.021   0.608 -0.3330 -0.3355 -0.4525
   51phy     H3 1372   1.576   2.968   0.533 -1.8467  2.0690 -0.9415
   51phy    O33 1373   1.563   3.144   0.613 -0.1329 -0.3019 -0.2867
   51phy    H1B 1374   1.617   3.219   0.626 -0.8136  0.0495  0.6435
   51phy    C12 1375   1.758   3.017   0.496  0.1767  0.4803 -0.3980
   51phy    O11 1376   1.726   3.050   0.367  0.4118  0.7507  0.2647
   51phy    H1A 1377   1.705   3.141   0.370  0.3415  0.7262  3.5515
   52phy    C35 1378   1.414   0.209   0.753 -0.0011 -0.5166 -0.4053
   52phy    C33 1379   1.477   0.164   0.889  0.3691  0.0316 -0.0759
   52phy    C34 1380   1.451   0.017   0.920 -0.8111 -0.3340 -0.2769
   52phy    C32 1381   1.629   0.192   0.890  0.2196 -0.0289 -0.5871
   52phy    C31 1382   1.679   0.331   0.914 -0.1828 -0.1897  0.7229
   52phy    C30 1383   1.833   0.332   0.909  0.8401 -0.1921  0.0297
   52phy    C28 1384   1.900   0.469   0.926  0.2654  0.3227 -0.2947
   52phy    C29 1385   1.986   0.485   1.056  0.1047 -0.0281  0.5264
   52phy    C27 1386   1.983   0.521   0.806 -0.2678  0.1681  0.0290
   52phy    C26 1387   1.931   0.652   0.747 -0.5371 -1.0590  0.5466
   52phy    C25 1388   1.992   0.708   0.615 -0.1515 -0.0383  0.1438
   52phy    C23 1389   1.916   0.818   0.550 -0.2038 -0.6775  0.8220
   52phy    C24 1390   1.986   0.956   0.572 -0.0301 -0.2644 -0.1551
   52phy    C22 1391   1.914   0.799   0.397  0.5673  0.3681 -0.1370
   52phy    C21 1392   1.811   0.878   0.318  0.1982 -0.1909 -0.0475
   52phy    C20 1393   1.817   0.858   0.167  0.0166 -0.0966  0.2280
   52phy    C18 1394   1.741   0.953   0.063  0.1964  0.3305  0.8916
   52phy    O01 1395   1.597   0.939   0.082 -0.0876 -0.1835 -0.2204
   52phy    H01 1396   1.576   0.960   0.171  0.9694 -0.9663  0.2409
   52phy    C19 1397   1.767   0.876  -0.067  0.3028  0.0707 -0.0129
   52phy    C13 1398   1.804   1.098   0.046 -0.5365  0.0191  0.2882
   52phy     H3 1399   1.778   1.143   0.145  0.8768 -0.9318  1.1315
   52phy    O33 1400   1.941   1.109   0.065 -0.3619  0.0774 -0.3401
   52phy    H1B 1401   1.996   1.064   0.004  1.8902  1.8243  0.2602
   52phy    C12 1402   1.733   1.218  -0.030  0.2462  0.4695  0.1439
   52phy    O11 1403   1.613   1.187  -0.090 -0.0113  0.0719  0.1911
   52phy    H1A 1404   1.627   1.131  -0.164 -1.7583 -0.5040  0.2572
   53phy    C35 1405   1.038   2.633   1.267 -0.1358  0.4490 -0.1082
   53phy    C33 1406   1.178   2.653   1.325  0.6288  0.3430 -1.0612
   53phy    C34 1407   1.242   2.517   1.321  0.1147  0.0047 -0.1531
   53phy    C32 1408   1.253   2.765   1.259 -0.8592 -0.0508  0.0060
   53phy    C31 1409   1.291   2.879   1.343 -0.0182  0.3699 -0.1754
   53phy    C30 1410   1.402   2.960   1.268 -0.4253 -0.2572  0.0399
   53phy    C28 1411   1.449   3.097   1.328 -0.0407 -0.2368 -0.3141
   53phy    C29 1412   1.555   3.072   1.439  0.5211 -0.3410  0.6068
   53phy    C27 1413   1.530   3.167   1.219 -0.2276 -0.0146 -0.2631
   53phy    C26 1414   1.445   3.276   1.143  0.2590  0.4906 -0.1209
   53phy    C25 1415   1.506   3.341   1.019  0.5844  0.1078  0.3784
   53phy    C23 1416   1.412   3.450   0.957 -0.6526  0.0169 -0.9173
   53phy    C24 1417   1.478   3.588   1.003 -0.0197  0.4909 -0.2024
   53phy    C22 1418   1.418   3.449   0.800  0.6301 -0.0368  0.5209
   53phy    C21 1419   1.323   3.348   0.732  0.3633  0.3810 -0.1128
   53phy    C20 1420   1.339   3.346   0.577  0.1891  0.1711  0.6278
   53phy    C18 1421   1.283   3.241   0.470  1.5837  0.6695 -0.8162
   53phy    O01 1422   1.366   3.127   0.485 -0.4521  0.3902 -0.4881
   53phy    H01 1423   1.450   3.135   0.526  0.4296 -2.8950 -1.3356
   53phy    C19 1424   1.297   3.314   0.341 -0.3166  0.4276  0.3203
   53phy    C13 1425   1.128   3.204   0.490 -0.1408  0.4070 -0.3764
   53phy     H3 1426   1.119   3.185   0.600  0.3936  1.7914 -0.0657
   53phy    O33 1427   1.024   3.302   0.478 -0.4852 -0.2495 -0.0338
   53phy    H1B 1428   0.998   3.304   0.388 -0.6792  0.1803  0.0315
   53phy    C12 1429   1.068   3.064   0.455 -0.0510 -0.7182  0.3585
   53phy    O11 1430   1.015   3.048   0.320  0.4865  0.1767 -0.5657
   53phy    H1A 1431   0.937   3.098   0.305 -0.9163 -1.7332  0.0981
   54phy    C35 1432   3.307   3.792   1.397 -0.3606 -0.4447 -0.4166
   54phy    C33 1433   3.240   3.890   1.489  0.9067 -0.0533 -0.0506
   54phy    C34 1434   3.299   4.022   1.470  0.2139  0.5197 -0.5321
   54phy    C32 1435   3.085   3.901   1.445 -0.3438 -0.2351  0.2417
   54phy    C31 1436   2.991   3.799   1.508 -0.2296  0.3758  0.4792
   54phy    C30 1437   2.845   3.836   1.494 -0.0727 -0.3095 -0.2216
   54phy    C28 1438   2.752   3.718   1.468  0.2102 -0.6343  0.3571
   54phy    C29 1439   2.677   3.677   1.592 -0.2438  0.1645 -0.1890
   54phy    C27 1440   2.646   3.762   1.362 -0.3800 -0.3466 -0.7534
   54phy    C26 1441   2.588   3.668   1.251  0.5151  0.1143  0.2122
   54phy    C25 1442   2.482   3.735   1.164 -0.1881  0.1117  0.0169
   54phy    C23 1443   2.440   3.646   1.046  0.2999 -0.1129  0.6695
   54phy    C24 1444   2.297   3.686   0.997  0.3621  0.9115 -0.3257
   54phy    C22 1445   2.535   3.641   0.927 -0.4725 -0.0366  0.0775
   54phy    C21 1446   2.559   3.505   0.859 -0.2421 -0.7143 -0.3376
   54phy    C20 1447   2.694   3.530   0.775 -0.1668  0.5279  0.4773
   54phy    C18 1448   2.731   3.423   0.667 -0.3857 -0.5096 -0.1139
   54phy    O01 1449   2.739   3.291   0.724  0.4354 -0.2209  0.0585
   54phy    H01 1450   2.803   3.281   0.792 -0.4795  0.6453  1.1032
   54phy    C19 1451   2.872   3.462   0.619  0.0696  0.2141 -0.1887
   54phy    C13 1452   2.625   3.409   0.547  0.4068  0.3475 -0.1952
   54phy     H3 1453   2.527   3.403   0.601  0.2183 -0.2367 -0.5869
   54phy    O33 1454   2.601   3.529   0.478  0.0196 -0.0691 -0.5320
   54phy    H1B 1455   2.511   3.556   0.480  0.4178  1.6957  3.6632
   54phy    C12 1456   2.586   3.284   0.454  0.1049 -0.1271 -0.8048
   54phy    O11 1457   2.610   3.160   0.513 -0.5501 -0.1559  0.2387
   54phy    H1A 1458   2.617   3.175   0.605  0.6945 -1.0729  0.3222
   55phy    C35 1459   0.500   4.377   1.380 -0.1769 -0.3298  0.1121
   55phy    C33 1460   0.425   4.502   1.344 -0.0373 -0.6337  1.0739
   55phy    C34 1461   0.320   4.513   1.450  0.3389  0.2882 -0.4234
   55phy    C32 1462   0.521   4.629   1.338  0.4047  0.4612 -0.3234
   55phy    C31 1463   0.463   4.762   1.296 -0.0908 -0.2047  0.3090
   55phy    C30 1464   0.577   4.852   1.244  0.1807  0.3989 -0.3410
   55phy    C28 1465   0.550   4.993   1.193  0.5707 -0.3419 -0.0633
   55phy    C29 1466   0.598   5.105   1.289  0.4403 -0.3594  0.1700
   55phy    C27 1467   0.616   5.016   1.054  0.4583  0.5036  0.3379
   55phy    C26 1468   0.519   5.067   0.946 -0.1865  0.0606 -0.2571
   55phy    C25 1469   0.577   5.144   0.826  0.1881 -0.5368 -0.0461
   55phy    C23 1470   0.450   5.185   0.736 -0.3524  0.6764 -0.3088
   55phy    C24 1471   0.419   5.332   0.760  0.1337  0.0992 -0.1330
   55phy    C22 1472   0.473   5.174   0.587  0.1070  0.2494  0.0518
   55phy    C21 1473   0.369   5.089   0.514  0.8015  0.4153 -0.2338
   55phy    C20 1474   0.343   5.124   0.366  0.3331  0.1714  0.0111
   55phy    C18 1475   0.257   5.024   0.274  0.1116  0.8093  0.2758
   55phy    O01 1476   0.295   4.883   0.274  0.2334 -0.5652 -0.2789
   55phy    H01 1477   0.387   4.877   0.289  0.1403  0.6655  1.0134
   55phy    C19 1478   0.275   5.082   0.127 -0.6297  0.3237 -0.4948
   55phy    C13 1479   0.099   5.026   0.320 -0.3375 -0.7985  0.2829
   55phy     H3 1480   0.105   4.996   0.428  3.7073  2.3116  1.1435
   55phy    O33 1481   0.043   5.161   0.341 -0.4940  0.3500 -0.4600
   55phy    H1B 1482   0.103   5.214   0.390 -1.8209  1.7291 -0.2677
   55phy    C12 1483  -0.003   4.906   0.294  0.1662  0.1332 -0.6381
   55phy    O11 1484  -0.117   4.926   0.211  0.0209 -0.0488  0.2568
   55phy    H1A 1485  -0.177   4.987   0.249 -1.0878 -0.1677 -1.2174
   56phy    C35 1486   1.859   3.332   1.851 -0.6912  1.0803 -0.3084
   56phy    C33 1487   1.873   3.171   1.846  0.0377  0.0432  0.2447
   56phy    C34 1488   1.841   3.136   1.704 -0.2553 -0.1319  0.6279
   56phy    C32 1489   2.008   3.121   1.886  0.0229  0.0118  0.0924
   56phy    C31 1490   2.019   3.095   2.040 -0.2477 -0.4513 -0.4363
   56phy    C30 1491   2.159   3.080   2.087 -0.9986  0.3864 -0.6060
   56phy    C28 1492   2.169   3.059   2.240  0.4301 -0.3605 -0.0498
   56phy    C29 1493   2.166   2.904   2.276  0.6010 -1.0463  0.5485
   56phy    C27 1494   2.311   3.110   2.281 -0.7184  0.8441  0.2639
   56phy    C26 1495   2.313   3.188   2.408 -0.2228  0.1401 -0.2565
   56phy    C25 1496   2.462   3.206   2.447 -0.5683 -0.1449  0.0787
   56phy    C23 1497   2.492   3.278   2.582 -0.2125 -0.4146  0.2001
   56phy    C24 1498   2.619   3.218   2.642  0.4092 -0.8552 -0.1568
   56phy    C22 1499   2.509   3.429   2.557 -0.0054  0.0975 -0.6600
   56phy    C21 1500   2.450   3.516   2.669 -0.3295 -0.1141  0.3284
   56phy    C20 1501   2.487   3.667   2.638 -0.0839  0.9494 -0.7990
   56phy    C18 1502   2.447   3.786   2.733  0.1344  0.3613  0.2536
   56phy    O01 1503   2.490   3.760   2.868 -0.4560 -0.4454  0.0574
   56phy    H01 1504   2.470   3.831   2.926 -2.0771 -1.8721  1.3377
   56phy    C19 1505   2.548   3.898   2.697  0.0749 -0.0632  0.0960
   56phy    C13 1506   2.290   3.832   2.734 -0.3290  0.8428  0.2066
   56phy     H3 1507   2.246   3.842   2.631 -0.4625 -1.0299  0.0322
   56phy    O33 1508   2.271   3.962   2.791  0.2875 -0.7649  0.4251
   56phy    H1B 1509   2.317   3.985   2.869 -0.6238 -1.4343  1.1848
   56phy    C12 1510   2.186   3.750   2.821 -0.2593  0.6182  0.5417
   56phy    O11 1511   2.135   3.627   2.775  0.1692 -0.3056 -0.4906
   56phy    H1A 1512   2.185   3.555   2.806  0.1139 -0.1704 -0.0842
   57phy    C35 1513   0.473   3.610   1.672 -0.6237  0.0649  0.0348
   57phy    C33 1514   0.589   3.540   1.747  0.9761 -0.1568  0.2575
   57phy    C34 1515   0.547   3.510   1.891 -0.1465  0.4967 -0.0027
   57phy    C32 1516   0.625   3.410   1.665  0.1106  0.3031  0.0372
   57phy    C31 1517   0.771   3.390   1.623 -0.0037  0.1217 -0.2971
   57phy    C30 1518   0.808   3.241   1.618  0.4272  0.3800 -0.2208
   57phy    C28 1519   0.943   3.201   1.562 -0.3772 -0.2618  0.7123
   57phy    C29 1520   1.020   3.113   1.664  0.1456  0.7044  0.0324
   57phy    C27 1521   0.937   3.126   1.423  0.2668  0.0495  0.6645
   57phy    C26 1522   0.992   3.210   1.308 -0.7005 -0.5772  0.0099
   57phy    C25 1523   0.945   3.166   1.169 -0.0166 -0.2146  0.3554
   57phy    C23 1524   1.007   3.235   1.041  0.2747 -0.3078 -0.2387
   57phy    C24 1525   1.069   3.132   0.946  0.9683  0.3285  0.1873
   57phy    C22 1526   0.899   3.332   0.989 -0.0899 -0.1889  0.1358
   57phy    C21 1527   0.953   3.435   0.889 -0.4378 -0.5079  0.8287
   57phy    C20 1528   0.866   3.552   0.842  0.0693 -0.2946  0.2017
   57phy    C18 1529   0.922   3.664   0.743 -0.2904 -0.3992 -0.0749
   57phy    O01 1530   1.028   3.737   0.802  0.1643 -0.1883  0.1758
   57phy    H01 1531   1.007   3.748   0.893  2.0338 -2.9007  1.0762
   57phy    C19 1532   0.801   3.756   0.737  0.4738 -0.5165 -0.2422
   57phy    C13 1533   0.968   3.621   0.596  0.2956  0.4885  0.1790
   57phy     H3 1534   1.058   3.556   0.611  0.4000 -0.0953 -2.4353
   57phy    O33 1535   0.880   3.523   0.533  0.4306  0.1166 -0.3384
   57phy    H1B 1536   0.922   3.440   0.523 -0.3784 -0.7108  2.2441
   57phy    C12 1537   1.066   3.695   0.495  0.2340  0.5541 -0.1515
   57phy    O11 1538   1.159   3.775   0.560  0.3606 -0.4832 -0.0903
   57phy    H1A 1539   1.121   3.786   0.645 -1.1381 -3.0746 -0.3190
   58phy    C35 1540   1.513   2.645   2.456 -0.0882  0.1259  0.3921
   58phy    C33 1541   1.514   2.722   2.325 -0.3152  0.4700 -0.2947
   58phy    C34 1542   1.624   2.657   2.240 -0.1749 -0.1937 -0.2187
   58phy    C32 1543   1.382   2.708   2.252 -0.1120 -0.5446 -0.2836
   58phy    C31 1544   1.274   2.826   2.270 -0.8123 -0.4797  0.3088
   58phy    C30 1545   1.150   2.824   2.178 -0.1465  0.1140 -0.4464
   58phy    C28 1546   1.044   2.936   2.215 -0.2486 -0.0276 -0.5655
   58phy    C29 1547   1.050   3.049   2.109  0.3983 -0.5315 -0.6626
   58phy    C27 1548   0.909   2.875   2.243 -0.3169 -0.1440  0.0354
   58phy    C26 1549   0.830   2.958   2.346 -0.0623  0.2155 -0.3314
   58phy    C25 1550   0.724   2.863   2.403  0.6328 -0.1098 -0.0143
   58phy    C23 1551   0.629   2.907   2.513  0.1282 -0.2719 -0.2175
   58phy    C24 1552   0.501   2.820   2.526 -0.7334  0.2255  0.5988
   58phy    C22 1553   0.702   2.915   2.646 -0.5495  0.3762 -0.2318
   58phy    C21 1554   0.642   2.997   2.760  0.0049 -0.7042 -0.3283
   58phy    C20 1555   0.727   2.994   2.887  0.3272  0.8027  0.9576
   58phy    C18 1556   0.689   3.080   3.014 -0.0676 -0.2367  0.1628
   58phy    O01 1557   0.561   3.037   3.049 -0.6300 -0.1093  0.3282
   58phy    H01 1558   0.544   3.061   3.138  0.0730  0.5129  0.2986
   58phy    C19 1559   0.779   3.019   3.118 -0.3428  0.0851 -0.3991
   58phy    C13 1560   0.702   3.244   2.995 -0.7407 -0.0450 -0.2762
   58phy     H3 1561   0.803   3.271   2.955  0.1835 -2.1553  0.5205
   58phy    O33 1562   0.702   3.307   3.126  0.2313 -0.0295 -0.2153
   58phy    H1B 1563   0.624   3.278   3.169 -0.2009  0.7481 -0.4740
   58phy    C12 1564   0.601   3.316   2.905  0.2428 -0.3395  0.0513
   58phy    O11 1565   0.626   3.451   2.866 -0.6908  0.2281 -0.3005
   58phy    H1A 1566   0.704   3.484   2.905 -0.3827 -1.2058  0.3731
   59phy    C35 1567   0.709   3.258   0.524  0.4694 -0.2778 -0.1776
   59phy    C33 1568   0.660   3.156   0.620 -0.8028  0.5231  0.0108
   59phy    C34 1569   0.559   3.223   0.705 -0.5443  0.5327 -0.5470
   59phy    C32 1570   0.605   3.028   0.544 -0.1401 -0.5509 -0.0852
   59phy    C31 1571   0.668   2.902   0.598 -1.1556 -0.3568  0.2262
   59phy    C30 1572   0.583   2.777   0.550  1.0644 -0.0999 -0.2246
   59phy    C28 1573   0.656   2.645   0.581 -0.3718  0.4127  0.2032
   59phy    C29 1574   0.547   2.548   0.639  0.2234 -0.6445 -0.1791
   59phy    C27 1575   0.701   2.574   0.452 -0.2485  0.1979 -0.4812
   59phy    C26 1576   0.839   2.620   0.393 -0.3698 -0.3987 -0.7021
   59phy    C25 1577   0.882   2.544   0.266 -0.0982 -0.0459  0.0077
   59phy    C23 1578   1.030   2.563   0.228 -0.5357 -0.2738  0.0810
   59phy    C24 1579   1.113   2.445   0.271  0.2157 -0.6951 -0.4818
   59phy    C22 1580   1.026   2.562   0.072 -0.1723  0.3445  0.2319
   59phy    C21 1581   1.104   2.669  -0.005 -0.2653  0.4111 -0.6496
   59phy    C20 1582   1.094   2.685  -0.155 -0.0019 -0.6364  0.3191
   59phy    C18 1583   1.166   2.806  -0.218 -0.3557  0.8481 -0.4917
   59phy    O01 1584   1.109   2.932  -0.160 -0.0968  0.9688 -0.4118
   59phy    H01 1585   1.152   2.951  -0.079  1.0757  0.6948 -0.9554
   59phy    C19 1586   1.110   2.788  -0.360  0.5006  0.1959 -0.3302
   59phy    C13 1587   1.328   2.808  -0.215 -0.3838  0.4130 -0.1185
   59phy     H3 1588   1.346   2.848  -0.112  1.3650  0.8122 -0.5477
   59phy    O33 1589   1.399   2.689  -0.188  0.2657 -0.5843  0.6033
   59phy    H1B 1590   1.355   2.619  -0.230  0.5637 -1.3162  1.4721
   59phy    C12 1591   1.424   2.917  -0.275  0.1824  0.1475 -0.0625
   59phy    O11 1592   1.397   3.054  -0.251 -0.2811  0.1989  0.0904
   59phy    H1A 1593   1.467   3.107  -0.282 -1.2673  0.1886 -2.4113
   60phy    C35 1594   5.082   4.532   0.525  0.1929  0.1658 -0.0871
   60phy    C33 1595   4.987   4.624   0.589  0.2484  0.8479 -0.0678
   60phy    C34 1596   4.883   4.540   0.667 -0.4719 -0.2092  0.0883
   60phy    C32 1597   5.061   4.721   0.685  0.4630 -0.4963 -0.0073
   60phy    C31 1598   5.002   4.862   0.674 -0.3298 -0.6615 -0.5238
   60phy    C30 1599   5.102   4.970   0.720  0.2320  0.4757  0.1587
   60phy    C28 1600   5.057   5.120   0.706  0.0447  0.1503  0.2807
   60phy    C29 1601   4.957   5.161   0.814 -0.2865  0.4627 -0.3045
   60phy    C27 1602   5.181   5.209   0.694  0.2902 -0.0183  0.2491
   60phy    C26 1603   5.174   5.326   0.594  0.7711  0.4737 -0.5087
   60phy    C25 1604   5.303   5.400   0.565 -0.5330  0.4148 -0.9445
   60phy    C23 1605   5.295   5.523   0.476  0.0250 -0.4540 -0.0297
   60phy    C24 1606   5.382   5.629   0.543 -0.1506  0.0847 -0.0589
   60phy    C22 1607   5.351   5.495   0.339  0.3216  0.5016 -0.3312
   60phy    C21 1608   5.259   5.539   0.225 -0.0715  0.5290  0.2521
   60phy    C20 1609   5.313   5.490   0.088  0.2946 -0.4253  0.5769
   60phy    C18 1610   5.267   5.568  -0.038 -0.0090  0.6783 -0.2381
   60phy    O01 1611   5.121   5.562  -0.064  0.2853 -0.4837  0.2234
   60phy    H01 1612   5.100   5.475  -0.036  0.0418 -0.1730  1.0514
   60phy    C19 1613   5.332   5.490  -0.155 -0.0883  0.1070 -0.0976
   60phy    C13 1614   5.315   5.718  -0.042 -0.4468  0.0497  0.7007
   60phy     H3 1615   5.246   5.764   0.033 -1.1663 -0.8342  0.5960
   60phy    O33 1616   5.440   5.753   0.025  0.3535  0.4653 -0.0177
   60phy    H1B 1617   5.516   5.729  -0.023 -0.5622  0.1849 -1.3642
   60phy    C12 1618   5.243   5.828  -0.129  0.1486  0.1996 -0.1656
   60phy    O11 1619   5.108   5.821  -0.147  0.5376 -0.6162 -0.0952
   60phy    H1A 1620   5.084   5.746  -0.095  1.2292  0.0881  1.2876
   61phy    C35 1621   1.205   4.172   1.691 -0.0993  0.0484 -0.1952
   61phy    C33 1622   1.282   4.062   1.619 -0.5930 -0.1367 -0.4057
   61phy    C34 1623   1.198   4.025   1.500  0.4857  0.2755 -0.6009
   61phy    C32 1624   1.421   4.105   1.574  0.6072 -0.4982  0.7047
   61phy    C31 1625   1.541   4.051   1.659  0.2599  0.7974  0.2775
   61phy    C30 1626   1.672   4.116   1.626  0.0321 -0.9221 -0.0157
   61phy    C28 1627   1.786   4.070   1.718 -0.2344  0.4761  0.0462
   61phy    C29 1628   1.910   4.055   1.631  0.0816 -0.0104 -0.1099
   61phy    C27 1629   1.807   4.162   1.833 -1.0001 -0.2319  0.2845
   61phy    C26 1630   1.837   4.098   1.963  0.8110 -0.1962 -0.2391
   61phy    C25 1631   1.903   4.175   2.074  0.3724  0.2326  0.1657
   61phy    C23 1632   1.902   4.100   2.207  0.3469  0.0429 -0.4570
   61phy    C24 1633   2.041   4.064   2.259  0.0908  0.2412  0.0634
   61phy    C22 1634   1.832   4.200   2.305  0.3183  0.4977  0.5480
   61phy    C21 1635   1.763   4.122   2.416 -0.4559 -0.3094  0.5957
   61phy    C20 1636   1.707   4.208   2.538 -0.1551 -0.6704  0.5087
   61phy    C18 1637   1.669   4.139   2.668 -0.8991  0.1980 -0.1414
   61phy    O01 1638   1.766   4.044   2.690  0.3018 -0.0951 -1.0284
   61phy    H01 1639   1.845   4.062   2.644  1.2422  1.5991  1.0839
   61phy    C19 1640   1.716   4.235   2.778  0.2951 -0.0231 -0.2873
   61phy    C13 1641   1.515   4.092   2.692 -0.1774  0.2431 -0.4377
   61phy     H3 1642   1.448   4.180   2.673 -0.1490  1.3132  3.4923
   61phy    O33 1643   1.487   4.069   2.833 -0.0448 -0.2578 -0.8183
   61phy    H1B 1644   1.398   4.092   2.851  1.0293  1.7532  2.9382
   61phy    C12 1645   1.465   3.969   2.610 -0.2309  0.4425  0.1471
   61phy    O11 1646   1.331   3.932   2.624  0.5597  0.1731  0.4295
   61phy    H1A 1647   1.330   3.846   2.661  0.3309 -0.1620 -0.3412
   62phy    C35 1648   1.561   4.461   0.487  0.2622  0.0376  0.2098
   62phy    C33 1649   1.706   4.405   0.488 -0.4774 -0.7409 -0.4519
   62phy    C34 1650   1.706   4.297   0.591  0.7513  0.6797  0.0722
   62phy    C32 1651   1.775   4.361   0.352  0.3010 -0.0074  0.2027
   62phy    C31 1652   1.842   4.471   0.274  0.2165 -0.2584  0.4232
   62phy    C30 1653   1.927   4.422   0.157 -0.8605 -0.3448  0.0747
   62phy    C28 1654   1.978   4.531   0.061 -0.9320 -0.4108 -0.6643
   62phy    C29 1655   2.131   4.519   0.044 -0.2236 -0.2995  0.7899
   62phy    C27 1656   1.925   4.537  -0.081  0.5868  0.1635 -0.3940
   62phy    C26 1657   1.789   4.612  -0.103 -0.0238 -0.7735 -0.1740
   62phy    C25 1658   1.767   4.639  -0.251 -0.2806  0.0915  0.0992
   62phy    C23 1659   1.635   4.704  -0.285  0.4540  0.0378 -0.1912
   62phy    C24 1660   1.657   4.843  -0.346  0.0754 -0.9160  0.3270
   62phy    C22 1661   1.574   4.622  -0.395 -0.1449 -0.9363 -0.1468
   62phy    C21 1662   1.422   4.599  -0.375 -0.3599 -0.5061 -0.1636
   62phy    C20 1663   1.351   4.518  -0.478  0.4035  0.1914  0.2758
   62phy    C18 1664   1.200   4.470  -0.454 -0.4735  0.4378  0.1094
   62phy    O01 1665   1.174   4.440  -0.315 -0.4046  0.5694 -0.3223
   62phy    H01 1666   1.204   4.512  -0.262  2.5707  0.7708 -2.0396
   62phy    C19 1667   1.200   4.337  -0.533  0.3393  0.0241 -0.1453
   62phy    C13 1668   1.086   4.582  -0.502 -0.0661  0.3648  0.3216
   62phy     H3 1669   1.107   4.668  -0.434  1.8361  0.2037  0.0187
   62phy    O33 1670   1.114   4.644  -0.629 -0.0222  0.1378 -0.4718
   62phy    H1B 1671   1.092   4.584  -0.698 -0.6768 -0.4103  0.1924
   62phy    C12 1672   0.936   4.578  -0.450  0.1249 -0.0860  0.5004
   62phy    O11 1673   0.858   4.491  -0.527  0.3704 -0.1674 -0.2984
   62phy    H1A 1674   0.882   4.401  -0.514  1.0190 -0.1007 -0.9935
   63phy    C35 1675   2.812   3.009   2.365  0.2341  0.2255  0.0433
   63phy    C33 1676   2.836   3.129   2.281  0.2998  0.5570 -0.3650
   63phy    C34 1677   2.978   3.121   2.228 -0.5846  0.7432  0.1653
   63phy    C32 1678   2.723   3.142   2.179 -0.0067  0.1840 -0.9652
   63phy    C31 1679   2.708   3.276   2.110 -0.0645  0.3143 -0.0283
   63phy    C30 1680   2.571   3.294   2.042  0.4327  0.4938  0.7868
   63phy    C28 1681   2.529   3.441   2.016  0.2607  0.2459  0.3993
   63phy    C29 1682   2.572   3.494   1.872 -0.2478  0.3847 -0.2279
   63phy    C27 1683   2.379   3.442   2.048  0.6228 -0.1463 -0.1225
   63phy    C26 1684   2.311   3.570   2.103 -0.1338  0.1987 -0.2024
   63phy    C25 1685   2.158   3.557   2.123  0.6500 -0.5367  0.2057
   63phy    C23 1686   2.074   3.685   2.148 -0.3419 -0.0702  0.5311
   63phy    C24 1687   2.031   3.737   2.012 -0.1632  0.6258  0.3706
   63phy    C22 1688   1.949   3.639   2.235  0.2315  0.4045 -0.2192
   63phy    C21 1689   1.965   3.626   2.388 -0.4413 -0.3109 -0.3698
   63phy    C20 1690   1.833   3.628   2.474 -0.0492 -0.6190  0.3813
   63phy    C18 1691   1.821   3.573   2.621  0.2259  0.0455 -0.1303
   63phy    O01 1692   1.892   3.656   2.714 -0.5306  0.0534  0.0476
   63phy    H01 1693   1.983   3.634   2.716 -0.4080  0.5151 -0.3303
   63phy    C19 1694   1.669   3.598   2.647 -0.2332  0.2862  0.5384
   63phy    C13 1695   1.853   3.413   2.648  0.2843 -0.3250  1.1831
   63phy     H3 1696   1.798   3.355   2.569 -0.0843 -0.5895  1.6336
   63phy    O33 1697   1.798   3.354   2.767 -0.4116 -0.4645 -0.2894
   63phy    H1B 1698   1.853   3.368   2.842 -2.2795 -0.5065  1.1676
   63phy    C12 1699   2.003   3.369   2.633  0.2798 -0.4152  0.7076
   63phy    O11 1700   2.022   3.233   2.618 -0.1508  0.3037 -0.1542
   63phy    H1A 1701   1.953   3.197   2.670  1.2166 -0.2848  1.3358
   64phy    C35 1702   1.660   4.965   1.847 -0.3377  0.0939 -0.3563
   64phy    C33 1703   1.602   4.997   1.713  0.2045 -0.4247 -0.1882
   64phy    C34 1704   1.527   5.128   1.730 -0.1161 -0.0033  1.0274
   64phy    C32 1705   1.703   5.012   1.597 -0.2267 -0.2971  0.3994
   64phy    C31 1706   1.661   4.939   1.469 -0.2476 -0.5839  0.2743
   64phy    C30 1707   1.776   4.956   1.364  0.1931  0.2694 -0.2480
   64phy    C28 1708   1.731   4.943   1.219  0.4789  0.4502 -0.6323
   64phy    C29 1709   1.693   5.073   1.152  0.0825  0.1258 -0.4112
   64phy    C27 1710   1.857   4.894   1.142  0.6554  0.9261  0.3647
   64phy    C26 1711   1.828   4.802   1.022 -0.3494 -0.6584 -0.1281
   64phy    C25 1712   1.951   4.740   0.957 -0.2102 -0.3474  0.9444
   64phy    C23 1713   1.930   4.643   0.837  0.0036 -0.9378  0.0162
   64phy    C24 1714   1.958   4.720   0.713 -0.1191 -0.0330  0.2196
   64phy    C22 1715   2.026   4.523   0.858  0.2956 -0.4543  0.0720
   64phy    C21 1716   2.013   4.400   0.773 -0.5018  0.5918 -0.3121
   64phy    C20 1717   2.111   4.278   0.794  0.0650 -0.3931 -0.2936
   64phy    C18 1718   2.133   4.166   0.687 -0.0924  0.6036  0.0227
   64phy    O01 1719   2.001   4.114   0.663  0.1371  0.2310  0.2482
   64phy    H01 1720   1.971   4.073   0.742  2.6576  0.4186  1.3923
   64phy    C19 1721   2.220   4.058   0.764 -0.2614  0.0519 -0.4049
   64phy    C13 1722   2.202   4.217   0.548  0.0498  0.4839 -0.8347
   64phy     H3 1723   2.131   4.297   0.515  0.2100  0.2225 -1.8572
   64phy    O33 1724   2.317   4.297   0.566  0.9016 -0.0264 -0.1999
   64phy    H1B 1725   2.394   4.248   0.544 -0.7219 -2.0150 -1.8439
   64phy    C12 1726   2.171   4.171   0.405  0.2934  0.7324  0.2089
   64phy    O11 1727   2.276   4.099   0.348 -0.2797  0.1137  0.1960
   64phy    H1A 1728   2.267   4.007   0.363  0.4557 -0.1807 -1.0300
   65phy    C35 1729   2.644   1.088   1.016  0.0377 -0.2178  0.6270
   65phy    C33 1730   2.762   1.128   1.103  0.6697 -0.2928  0.2732
   65phy    C34 1731   2.706   1.234   1.195 -0.4789 -0.4843 -0.0205
   65phy    C32 1732   2.809   1.008   1.186 -0.8190 -1.0062 -0.1969
   65phy    C31 1733   2.895   0.902   1.116  0.0934 -0.1930 -0.0178
   65phy    C30 1734   2.943   0.782   1.200  0.1894 -0.2254 -0.1143
   65phy    C28 1735   3.041   0.682   1.128  0.3830 -0.1598 -0.9971
   65phy    C29 1736   3.163   0.643   1.212  0.5339  0.6096 -0.2027
   65phy    C27 1737   2.969   0.553   1.078 -0.4248  0.2755 -0.3209
   65phy    C26 1738   3.039   0.462   0.968 -0.1501 -0.3829  0.7607
   65phy    C25 1739   2.941   0.358   0.918  0.0514  0.3206 -0.6991
   65phy    C23 1740   3.005   0.266   0.811  0.3656  0.3505 -0.3343
   65phy    C24 1741   2.993   0.116   0.852  0.4494 -0.2782  0.0915
   65phy    C22 1742   2.931   0.267   0.678 -0.0165  0.7505 -0.2413
   65phy    C21 1743   2.977   0.363   0.566 -0.0287  0.6286  0.5429
   65phy    C20 1744   2.891   0.349   0.442 -0.1809  0.2400 -0.0641
   65phy    C18 1745   2.912   0.445   0.317  0.6365 -0.1576  0.3793
   65phy    O01 1746   2.891   0.584   0.352  0.0299  0.4641 -0.5414
   65phy    H01 1747   2.932   0.599   0.435  1.2358 -0.6580 -0.9087
   65phy    C19 1748   2.779   0.408   0.235 -0.0427 -0.5456  0.4376
   65phy    C13 1749   3.052   0.422   0.238  0.4359 -0.5689  0.4291
   65phy     H3 1750   3.123   0.473   0.307 -0.4671  1.9759 -0.4103
   65phy    O33 1751   3.110   0.294   0.234 -0.3954 -0.2301 -0.3058
   65phy    H1B 1752   3.098   0.249   0.152 -0.9177 -0.5234 -0.0702
   65phy    C12 1753   3.112   0.517   0.118  0.3413 -0.2149 -0.3663
   65phy    O11 1754   3.241   0.561   0.140 -0.0906 -0.0141 -0.6222
   65phy    H1A 1755   3.290   0.481   0.143  0.4195  0.3143  0.0264
   66phy    C35 1756   1.318   0.429   2.458 -0.2500 -0.5351 -0.3597
   66phy    C33 1757   1.347   0.348   2.332 -0.1277 -0.3863  0.2601
   66phy    C34 1758   1.237   0.243   2.318 -0.0632  0.1806 -0.1410
   66phy    C32 1759   1.340   0.425   2.206 -0.1761  0.1976  0.6361
   66phy    C31 1760   1.471   0.486   2.162 -0.5735 -0.3635 -0.1815
   66phy    C30 1761   1.455   0.559   2.033 -0.1065  0.1348 -0.2832
   66phy    C28 1762   1.574   0.615   1.956 -0.2784  0.3265  0.3606
   66phy    C29 1763   1.552   0.572   1.813 -0.2376 -0.4271  0.3650
   66phy    C27 1764   1.575   0.766   1.958 -0.6469 -0.1674 -0.5084
   66phy    C26 1765   1.668   0.826   2.067 -0.7059  0.7715 -0.0254
   66phy    C25 1766   1.681   0.977   2.074  0.4678 -0.3372 -0.1902
   66phy    C23 1767   1.770   1.024   2.192  0.1035  0.4140  0.0586
   66phy    C24 1768   1.900   1.097   2.143 -0.5683  0.1675 -0.3029
   66phy    C22 1769   1.695   1.130   2.278  0.1455  0.4436  0.1524
   66phy    C21 1770   1.636   1.071   2.406 -0.3130 -0.0142 -0.2661
   66phy    C20 1771   1.545   1.164   2.482 -0.3404  0.6622 -0.0695
   66phy    C18 1772   1.457   1.106   2.605 -0.3427  0.4203  0.1746
   66phy    O01 1773   1.541   1.060   2.707  0.0044 -0.5657  0.8876
   66phy    H01 1774   1.496   1.002   2.765 -0.6678  0.4424  1.4068
   66phy    C19 1775   1.396   1.239   2.654 -0.6946 -0.0226  0.2505
   66phy    C13 1776   1.341   0.992   2.575 -0.0034 -0.1953  0.0518
   66phy     H3 1777   1.283   1.025   2.485  0.0599 -0.2428 -0.0067
   66phy    O33 1778   1.236   0.977   2.672  0.1315  0.0738  0.5397
   66phy    H1B 1779   1.273   0.936   2.748  4.2226  1.3141 -0.5321
   66phy    C12 1780   1.393   0.846   2.543  0.4456 -0.1189 -0.2508
   66phy    O11 1781   1.465   0.781   2.640  0.3900  0.1151 -0.9648
   66phy    H1A 1782   1.550   0.763   2.605  0.4881 -0.5671 -0.3931
   67phy    C35 1783   3.587   1.135   1.165  0.1247 -0.4867  0.6820
   67phy    C33 1784   3.664   1.008   1.147  0.5910  0.2712 -0.4886
   67phy    C34 1785   3.816   1.028   1.148 -0.3742  0.1291 -0.0833
   67phy    C32 1786   3.605   0.908   1.249  0.5833  0.1316  0.0353
   67phy    C31 1787   3.600   0.761   1.200  0.5396  0.1193  0.8373
   67phy    C30 1788   3.553   0.665   1.309  0.0281  0.1135 -0.2508
   67phy    C28 1789   3.597   0.514   1.299  0.1023  0.5009  0.6682
   67phy    C29 1790   3.628   0.448   1.436 -0.0890 -0.0904 -0.2161
   67phy    C27 1791   3.486   0.435   1.234  0.4484 -0.4389  0.2690
   67phy    C26 1792   3.526   0.348   1.119  0.1150  0.6913 -0.0973
   67phy    C25 1793   3.404   0.256   1.090  0.4863  0.5907  0.0125
   67phy    C23 1794   3.418   0.149   0.983 -0.2152  0.1594  0.2091
   67phy    C24 1795   3.341   0.021   1.002  0.2023  0.2684  0.1348
   67phy    C22 1796   3.388   0.202   0.841 -0.2210 -1.1526 -0.2593
   67phy    C21 1797   3.455   0.138   0.718  0.2499 -0.1143 -0.1357
   67phy    C20 1798   3.405   0.222   0.593 -0.3354  0.0334 -0.3007
   67phy    C18 1799   3.440   0.178   0.445  0.2191 -0.5932 -0.0355
   67phy    O01 1800   3.572   0.120   0.438 -0.2074  0.1612  0.7163
   67phy    H01 1801   3.567   0.034   0.476  0.5703 -0.2806 -0.1391
   67phy    C19 1802   3.450   0.314   0.372 -0.1464  0.1002 -0.3403
   67phy    C13 1803   3.324   0.084   0.392 -0.0981  0.3007  0.3026
   67phy     H3 1804   3.332  -0.013   0.448  1.4855 -0.9178 -1.8805
   67phy    O33 1805   3.187   0.124   0.434 -0.0858  0.1178  0.4085
   67phy    H1B 1806   3.161   0.198   0.383 -2.4681 -1.0471 -0.2042
   67phy    C12 1807   3.325  -0.018   0.270  0.6325 -0.4152  0.0909
   67phy    O11 1808   3.452  -0.066   0.227 -0.0454 -0.0438 -0.3499
   67phy    H1A 1809   3.493   0.005   0.181  3.1528 -2.1996 -1.1318
   68phy    C35 1810   1.608   4.410   1.161  0.0758 -0.3100  0.6148
   68phy    C33 1811   1.575   4.259   1.162 -0.7434  0.0985 -0.2388
   68phy    C34 1812   1.464   4.237   1.061  0.4775 -0.1779 -0.0318
   68phy    C32 1813   1.696   4.180   1.123  0.4560  0.0200  0.3171
   68phy    C31 1814   1.808   4.150   1.229 -0.0297 -0.1769  0.6656
   68phy    C30 1815   1.930   4.079   1.176 -0.1820  1.2273  0.1560
   68phy    C28 1816   2.052   4.051   1.263  0.0862 -0.4792 -0.1697
   68phy    C29 1817   2.057   3.908   1.310  0.0123 -0.0930 -0.1147
   68phy    C27 1818   2.189   4.070   1.188 -0.1700 -0.6044 -0.0826
   68phy    C26 1819   2.235   4.216   1.186  0.4346  0.2359 -0.1282
   68phy    C25 1820   2.364   4.244   1.109 -0.3593 -0.8598  0.2789
   68phy    C23 1821   2.380   4.395   1.082  0.4339  0.3114  0.1775
   68phy    C24 1822   2.460   4.473   1.188  0.4866  0.7296  0.7187
   68phy    C22 1823   2.465   4.427   0.958 -0.1924 -0.2251 -0.1624
   68phy    C21 1824   2.407   4.519   0.848  0.2729  0.3884 -0.5944
   68phy    C20 1825   2.488   4.512   0.717  0.1256 -0.0780 -0.0527
   68phy    C18 1826   2.467   4.589   0.589 -0.1352  0.3993 -0.0146
   68phy    O01 1827   2.338   4.556   0.539  0.0323 -0.5457 -0.0008
   68phy    H01 1828   2.315   4.469   0.563 -1.3794 -0.1083  0.2884
   68phy    C19 1829   2.576   4.531   0.497 -0.0159 -0.0063  0.0607
   68phy    C13 1830   2.475   4.750   0.605 -0.0108 -0.5657  0.3024
   68phy     H3 1831   2.395   4.775   0.680  0.0548  0.4059  0.0553
   68phy    O33 1832   2.582   4.802   0.682  0.1193  0.1224  0.0305
   68phy    H1B 1833   2.582   4.782   0.773 -1.9444  0.9827  0.2608
   68phy    C12 1834   2.405   4.859   0.518  0.0085  0.4798  0.4793
   68phy    O11 1835   2.316   4.800   0.429  0.1502  0.3223 -0.0554
   68phy    H1A 1836   2.262   4.738   0.475  1.5240 -1.7171 -1.0407
   69phy    C35 1837   1.752   4.795   2.191 -0.1668  0.5279 -0.8480
   69phy    C33 1838   1.848   4.684   2.206  0.1613 -0.3093 -0.3884
   69phy    C34 1839   1.789   4.593   2.311  0.0119  0.2886 -0.3085
   69phy    C32 1840   1.876   4.613   2.072  0.3001  0.3189  0.2539
   69phy    C31 1841   2.020   4.567   2.059  0.1563  0.3143 -0.4014
   69phy    C30 1842   2.054   4.508   1.924  0.1169  0.0533 -0.2357
   69phy    C28 1843   2.188   4.436   1.908  0.2698  0.5540  0.3177
   69phy    C29 1844   2.173   4.312   1.814  0.2080  0.0076 -0.1150
   69phy    C27 1845   2.310   4.525   1.871 -0.0868  0.3863 -0.3111
   69phy    C26 1846   2.440   4.495   1.939 -0.4606  0.1809  0.3665
   69phy    C25 1847   2.536   4.609   1.943 -0.6683  0.0166  0.4012
   69phy    C23 1848   2.679   4.579   2.003 -0.0167  0.3341 -0.4348
   69phy    C24 1849   2.788   4.646   1.908  0.1853  0.9862 -0.3823
   69phy    C22 1850   2.687   4.604   2.156 -0.4920  0.9154 -0.6953
   69phy    C21 1851   2.778   4.521   2.242  0.1537  0.6280 -0.1379
   69phy    C20 1852   2.754   4.538   2.390  0.9382  0.1759 -0.1519
   69phy    C18 1853   2.815   4.425   2.489 -0.2103 -0.3147  0.3051
   69phy    O01 1854   2.955   4.458   2.488 -0.4515 -0.0540  0.2332
   69phy    H01 1855   2.968   4.548   2.508 -0.1055  0.6466 -2.7135
   69phy    C19 1856   2.778   4.473   2.624  0.1035  0.6420  0.1403
   69phy    C13 1857   2.795   4.265   2.453  0.5286  0.4648  0.3686
   69phy     H3 1858   2.790   4.251   2.342  0.3768 -0.8008  0.5168
   69phy    O33 1859   2.666   4.215   2.489  0.6239  0.0511 -0.0307
   69phy    H1B 1860   2.609   4.210   2.415 -1.7012 -0.5295  1.6881
   69phy    C12 1861   2.907   4.161   2.495 -0.0774 -0.4559 -0.4862
   69phy    O11 1862   3.035   4.194   2.456  0.0857 -0.2997  0.5555
   69phy    H1A 1863   3.041   4.283   2.426 -0.4423 -0.8415 -1.2843
   70phy    C35 1864   1.825   0.410   0.406  0.3998 -0.3509  0.4048
   70phy    C33 1865   1.753   0.284   0.364 -0.1115 -0.1196  0.0050
   70phy    C34 1866   1.627   0.271   0.437 -1.0186 -0.2287 -0.0722
   70phy    C32 1867   1.734   0.287   0.211  0.0109 -0.0457 -0.5611
   70phy    C31 1868   1.739   0.167   0.121  0.5921  0.0500 -0.3301
   70phy    C30 1869   1.756   0.202  -0.031 -0.3662  0.1937 -0.1162
   70phy    C28 1870   1.744   0.091  -0.140  0.0171  0.5656  0.7152
   70phy    C29 1871   1.639   0.111  -0.250 -0.1026  0.2856  0.1836
   70phy    C27 1872   1.884   0.065  -0.192 -0.1764 -0.1342 -0.1350
   70phy    C26 1873   1.926  -0.079  -0.192 -0.1150  0.0187 -0.1079
   70phy    C25 1874   2.067  -0.100  -0.242 -0.2501 -0.2624  0.0557
   70phy    C23 1875   2.126  -0.245  -0.219 -0.7525 -0.2351 -0.3670
   70phy    C24 1876   2.151  -0.302  -0.356  0.0713 -0.2312  0.4527
   70phy    C22 1877   2.264  -0.239  -0.140  0.2716 -0.3444  0.3483
   70phy    C21 1878   2.289  -0.357  -0.049  0.6054  0.4365 -0.1968
   70phy    C20 1879   2.423  -0.338   0.024 -0.8788 -0.0546 -0.2814
   70phy    C18 1880   2.493  -0.450   0.106  0.1560  0.4261 -0.6076
   70phy    O01 1881   2.395  -0.498   0.201 -0.3652  0.3569 -0.0436
   70phy    H01 1882   2.362  -0.432   0.259  0.2100  1.1207 -0.5806
   70phy    C19 1883   2.622  -0.384   0.173 -0.3333  0.4090 -0.1953
   70phy    C13 1884   2.542  -0.574   0.013 -0.4463  0.4999  0.0583
   70phy     H3 1885   2.452  -0.606  -0.045 -0.3867 -1.1601  0.8257
   70phy    O33 1886   2.627  -0.544  -0.099 -0.6977 -0.2513 -0.1328
   70phy    H1B 1887   2.717  -0.554  -0.074  0.0769  1.8874 -1.7271
   70phy    C12 1888   2.548  -0.726   0.062  0.6336  0.8351  0.2980
   70phy    O11 1889   2.481  -0.756   0.181 -0.9400 -0.2208  0.0497
   70phy    H1A 1890   2.426  -0.688   0.214 -1.4461 -1.0880  1.0187
   71phy    C35 1891   2.548   0.590   0.939 -0.7401  0.4259 -0.2640
   71phy    C33 1892   2.520   0.467   1.031 -0.3856  0.5053 -0.1091
   71phy    C34 1893   2.425   0.492   1.146  0.6957  0.6444  0.0275
   71phy    C32 1894   2.461   0.348   0.954  0.4679 -0.0117  0.5842
   71phy    C31 1895   2.561   0.260   0.879 -0.2216 -0.3285  0.5426
   71phy    C30 1896   2.492   0.166   0.782 -0.3056 -0.5233 -0.1431
   71phy    C28 1897   2.587   0.086   0.688  0.0605 -0.2672 -0.0541
   71phy    C29 1898   2.639  -0.038   0.765  0.4284  0.2669 -0.5206
   71phy    C27 1899   2.506   0.030   0.568  0.5091  0.4065  0.2606
   71phy    C26 1900   2.530   0.105   0.433 -0.6356  0.3329 -0.2867
   71phy    C25 1901   2.454   0.028   0.323  0.5116  0.0725 -0.0460
   71phy    C23 1902   2.437   0.105   0.188  0.0332  0.6195  0.4181
   71phy    C24 1903   2.474  -0.004   0.083 -0.3602 -0.2808 -0.1299
   71phy    C22 1904   2.288   0.157   0.167 -0.0994  0.3054 -0.3869
   71phy    C21 1905   2.286   0.280   0.075  0.6887 -0.3693 -0.1078
   71phy    C20 1906   2.145   0.346   0.060 -0.0716  0.1089 -0.0418
   71phy    C18 1907   2.096   0.463  -0.038 -0.4051  0.3160 -0.5679
   71phy    O01 1908   2.201   0.563  -0.038 -0.8893 -0.5509 -0.3416
   71phy    H01 1909   2.190   0.626  -0.106  0.4317 -0.0151 -0.0901
   71phy    C19 1910   1.980   0.533   0.033  0.0502 -0.0618  0.2125
   71phy    C13 1911   2.071   0.418  -0.194 -0.1265 -0.3728  0.2651
   71phy     H3 1912   2.036   0.312  -0.188  3.2939 -1.7029 -0.5233
   71phy    O33 1913   1.962   0.478  -0.266 -0.7005  0.0382 -0.3737
   71phy    H1B 1914   1.923   0.547  -0.215  1.6189  1.1560 -0.0038
   71phy    C12 1915   2.175   0.358  -0.295 -0.9031 -0.0061  0.5199
   71phy    O11 1916   2.234   0.458  -0.378 -0.5998 -0.6900 -0.4230
   71phy    H1A 1917   2.157   0.497  -0.418 -1.0330  0.8180  1.7035
   72phy    C35 1918   2.308   0.889   0.890 -0.0331 -0.0121  0.6937
   72phy    C33 1919   2.227   0.865   1.013 -0.2303  0.0198 -0.1366
   72phy    C34 1920   2.321   0.847   1.130 -0.8217 -0.0924 -0.5956
   72phy    C32 1921   2.132   0.982   1.038 -0.0306 -0.0808 -0.2049
   72phy    C31 1922   1.988   0.966   0.989  0.0824 -0.8448 -0.0591
   72phy    C30 1923   1.885   1.071   1.044 -0.5317  0.0656  0.9749
   72phy    C28 1924   1.748   1.068   0.986  0.1960 -0.0768  0.6054
   72phy    C29 1925   1.646   1.096   1.094  0.6341  0.1499  0.2860
   72phy    C27 1926   1.725   1.189   0.887 -0.0215  0.2098  0.2614
   72phy    C26 1927   1.702   1.156   0.737  0.3142 -0.2773  0.3320
   72phy    C25 1928   1.670   1.281   0.650  0.2219 -0.0982 -0.0099
   72phy    C23 1929   1.698   1.287   0.500 -0.5979 -0.0263  0.0675
   72phy    C24 1930   1.581   1.342   0.420 -0.1842 -0.2066 -0.0781
   72phy    C22 1931   1.829   1.359   0.473  0.3942  0.4733 -0.0514
   72phy    C21 1932   1.936   1.285   0.389  0.4172  0.1472 -0.0551
   72phy    C20 1933   2.065   1.366   0.367 -0.2395  0.2382 -0.2170
   72phy    C18 1934   2.133   1.369   0.225  0.3154 -0.0203 -0.6317
   72phy    O01 1935   2.142   1.237   0.168  0.6058 -0.0605  0.3113
   72phy    H01 1936   2.058   1.204   0.143  0.1846 -0.5547  2.2440
   72phy    C19 1937   2.275   1.417   0.272  0.0027 -0.0884  0.2680
   72phy    C13 1938   2.058   1.469   0.131 -0.6467 -0.6472 -0.7434
   72phy     H3 1939   1.953   1.431   0.126 -1.0789  0.2983  0.6345
   72phy    O33 1940   2.030   1.600   0.178  0.1856  0.1624  0.2256
   72phy    H1B 1941   2.106   1.650   0.201  0.1180  1.3129 -1.7714
   72phy    C12 1942   2.058   1.465  -0.029  0.3750  0.0548  0.0533
   72phy    O11 1943   2.084   1.344  -0.086  0.5346 -0.3530 -0.7220
   72phy    H1A 1944   2.172   1.323  -0.063  0.3100  0.7821  1.4424
   73phy    C35 1945   2.007   1.921   0.862 -0.0065 -0.4013 -0.1983
   73phy    C33 1946   2.073   2.034   0.930  0.0885 -0.1649  0.5026
   73phy    C34 1947   1.971   2.111   1.017 -0.2146  0.0617 -0.5231
   73phy    C32 1948   2.201   1.997   1.006 -0.3073  0.7246  0.3532
   73phy    C31 1949   2.313   2.103   1.003 -0.0917  0.2388 -0.3721
   73phy    C30 1950   2.465   2.052   1.017  0.4681 -0.5029 -0.0710
   73phy    C28 1951   2.565   2.162   0.995  0.0423 -0.0670  0.6481
   73phy    C29 1952   2.628   2.210   1.129 -0.0433  0.2490  0.2027
   73phy    C27 1953   2.688   2.117   0.903  0.4861 -0.3323 -0.1754
   73phy    C26 1954   2.678   2.126   0.749  0.3717 -0.1511  0.0082
   73phy    C25 1955   2.797   2.080   0.675 -0.2147 -0.0987 -0.5073
   73phy    C23 1956   2.796   2.092   0.526 -0.7535  0.1741  0.2658
   73phy    C24 1957   2.929   2.155   0.472  0.6480  0.6643  0.4592
   73phy    C22 1958   2.777   1.945   0.481 -0.0406  0.3449 -0.1113
   73phy    C21 1959   2.715   1.934   0.335  0.0537 -0.2209  0.0623
   73phy    C20 1960   2.703   1.790   0.293  0.2346  0.5509  0.3038
   73phy    C18 1961   2.639   1.757   0.149  0.2625  0.0354 -0.1630
   73phy    O01 1962   2.519   1.829   0.127 -0.0311  0.4748  0.0933
   73phy    H01 1963   2.532   1.922   0.133  1.4412  0.2982  0.1291
   73phy    C19 1964   2.612   1.603   0.163  0.0102 -0.2420 -0.1190
   73phy    C13 1965   2.740   1.798   0.032 -0.7237  0.3592  0.0053
   73phy     H3 1966   2.742   1.910   0.032  1.0682  0.3592  0.1044
   73phy    O33 1967   2.882   1.781   0.061 -0.3665 -0.6523  0.0284
   73phy    H1B 1968   2.901   1.690   0.055 -0.6786 -0.8275  1.3614
   73phy    C12 1969   2.712   1.797  -0.125  0.2620 -0.0778  0.7057
   73phy    O11 1970   2.721   1.670  -0.185 -0.0353  0.2028  0.1770
   73phy    H1A 1971   2.633   1.644  -0.199 -0.2133  1.0559 -0.3456
   74phy    C35 1972   3.138   2.395   1.231  0.1550  0.3290 -0.0493
   74phy    C33 1973   3.089   2.420   1.090  0.1974 -0.1642 -0.0069
   74phy    C34 1974   2.935   2.423   1.084  0.1447  0.1309 -0.5664
   74phy    C32 1975   3.171   2.536   1.029 -0.1957 -0.0061  0.1969
   74phy    C31 1976   3.193   2.533   0.872  0.0403  0.7190  0.2269
   74phy    C30 1977   3.293   2.635   0.809 -0.4484  0.1532  0.2262
   74phy    C28 1978   3.330   2.609   0.660  0.4842  0.0061 -0.0996
   74phy    C29 1979   3.332   2.735   0.571  0.4767 -0.7508  0.0450
   74phy    C27 1980   3.446   2.520   0.641 -0.3329  0.0388  0.3787
   74phy    C26 1981   3.434   2.428   0.526  0.7198  0.3374 -0.0638
   74phy    C25 1982   3.555   2.337   0.491 -0.3419 -0.2383  0.2716
   74phy    C23 1983   3.517   2.230   0.380 -0.3267 -0.5697  0.2380
   74phy    C24 1984   3.616   2.229   0.262 -0.0728  0.0736  0.3144
   74phy    C22 1985   3.468   2.096   0.453  0.1454  0.0602 -0.2796
   74phy    C21 1986   3.359   2.013   0.384 -0.5474 -0.2524 -0.3977
   74phy    C20 1987   3.340   1.890   0.473 -0.1009 -0.1190  0.3219
   74phy    C18 1988   3.225   1.783   0.429  0.0885  0.0015 -0.3708
   74phy    O01 1989   3.100   1.856   0.399  0.3164 -0.1635  0.3077
   74phy    H01 1990   3.111   1.901   0.318  1.1954 -0.5859  0.1785
   74phy    C19 1991   3.200   1.689   0.549 -0.0429  0.0338 -0.4724
   74phy    C13 1992   3.262   1.698   0.296  0.6543  0.0670 -0.5267
   74phy     H3 1993   3.273   1.777   0.217  1.1943  0.3905 -0.1400
   74phy    O33 1994   3.392   1.645   0.289 -0.0595  0.3470  0.1856
   74phy    H1B 1995   3.402   1.570   0.343 -2.0542 -0.3850 -0.3443
   74phy    C12 1996   3.162   1.618   0.198 -0.0348 -0.5660  0.4114
   74phy    O11 1997   3.154   1.480   0.202  0.1879  0.5336 -0.2154
   74phy    H1A 1998   3.064   1.469   0.177 -0.7971  3.8246  1.4319
   75phy    C35 1999   0.316   2.252   1.508  0.1534 -0.2211  0.0783
   75phy    C33 2000   0.310   2.102   1.493  0.1810  1.1840 -0.0198
   75phy    C34 2001   0.382   2.041   1.610 -0.2802 -0.3249 -0.9084
   75phy    C32 2002   0.165   2.057   1.494 -0.0686 -0.2998  0.2980
   75phy    C31 2003   0.124   1.987   1.363 -0.0209 -0.6820 -0.1862
   75phy    C30 2004  -0.021   1.961   1.357  0.8093 -0.2292 -0.6063
   75phy    C28 2005  -0.085   1.884   1.241 -0.6326 -0.1044 -0.0869
   75phy    C29 2006  -0.162   1.767   1.292  0.0509 -0.0316  0.0524
   75phy    C27 2007  -0.179   1.983   1.174 -0.6188 -0.3594  0.3666
   75phy    C26 2008  -0.203   1.975   1.016 -0.5466 -0.9702 -0.0484
   75phy    C25 2009  -0.258   2.098   0.946  0.1572  0.1001 -0.3716
   75phy    C23 2010  -0.268   2.075   0.793 -0.4301  0.1548  0.2703
   75phy    C24 2011  -0.385   2.156   0.737 -0.3452 -0.3342  1.2900
   75phy    C22 2012  -0.142   2.102   0.706  0.3049 -0.0624 -0.1514
   75phy    C21 2013  -0.119   2.005   0.588  0.0484 -0.7554  0.7111
   75phy    C20 2014   0.009   2.051   0.516 -0.2872  0.1267 -0.2989
   75phy    C18 2015   0.051   1.984   0.379  0.2980  0.8469  0.7518
   75phy    O01 2016   0.048   1.839   0.384  0.0619 -0.3169 -0.3233
   75phy    H01 2017  -0.040   1.816   0.408 -0.1528 -0.3810 -1.1484
   75phy    C19 2018   0.195   2.035   0.371 -0.0416  0.1235 -0.3789
   75phy    C13 2019  -0.049   2.031   0.258  0.1387 -0.4279 -0.4617
   75phy     H3 2020  -0.147   1.982   0.282 -1.2712  1.2968 -2.4314
   75phy    O33 2021  -0.107   2.164   0.246 -0.3757  0.1706  0.0668
   75phy    H1B 2022  -0.052   2.208   0.185  1.4236 -0.2355  1.3231
   75phy    C12 2023  -0.048   1.956   0.116 -0.2305 -0.3428  0.0875
   75phy    O11 2024   0.050   1.993   0.028 -0.4539 -0.6343  0.2037
   75phy    H1A 2025   0.130   1.958   0.061 -0.1337 -0.7996 -0.7251
   76phy    C35 2026   2.808   1.045   1.628 -0.6749 -0.3189 -0.2429
   76phy    C33 2027   2.895   1.170   1.638  0.5525 -0.3994  0.0247
   76phy    C34 2028   2.983   1.184   1.507 -0.2083  0.1218  0.7178
   76phy    C32 2029   2.811   1.300   1.663 -0.2772  0.0355  0.3288
   76phy    C31 2030   2.872   1.410   1.746 -0.3861 -0.6405  0.2115
   76phy    C30 2031   2.784   1.527   1.784 -0.0155 -0.1916  0.1780
   76phy    C28 2032   2.844   1.641   1.871  0.0974 -0.5907 -0.0611
   76phy    C29 2033   2.787   1.774   1.812  0.2546  0.6598 -0.7002
   76phy    C27 2034   2.815   1.620   2.024 -0.5453  0.2455 -0.6778
   76phy    C26 2035   2.944   1.643   2.108  0.4842 -0.5722 -0.3351
   76phy    C25 2036   2.918   1.608   2.261 -0.2395 -0.3707  0.0314
   76phy    C23 2037   3.023   1.656   2.363  0.5711  0.1304  0.1004
   76phy    C24 2038   2.939   1.694   2.486  0.4783 -0.7411 -0.3246
   76phy    C22 2039   3.137   1.555   2.397  0.3014  0.4291  0.4072
   76phy    C21 2040   3.261   1.591   2.483  0.6790 -0.7140 -0.1728
   76phy    C20 2041   3.389   1.510   2.461  0.1841 -0.4424  0.2372
   76phy    C18 2042   3.533   1.580   2.460  0.3988 -0.2087  0.5324
   76phy    O01 2043   3.564   1.634   2.589 -0.2532 -0.1793 -0.2783
   76phy    H01 2044   3.637   1.691   2.585 -0.9858  1.1532  2.8978
   76phy    C19 2045   3.620   1.460   2.457 -0.0595 -0.1096 -0.6754
   76phy    C13 2046   3.560   1.678   2.332  0.0687  0.0846  0.2839
   76phy     H3 2047   3.548   1.618   2.239  0.3599 -1.4223  1.1828
   76phy    O33 2048   3.701   1.704   2.317 -0.1108  0.4529 -0.1303
   76phy    H1B 2049   3.739   1.743   2.394  1.4330 -0.0577 -0.6055
   76phy    C12 2050   3.483   1.816   2.313  0.3930  0.1920 -0.4231
   76phy    O11 2051   3.497   1.911   2.417  0.3818 -0.6311 -0.1683
   76phy    H1A 2052   3.557   1.978   2.389 -0.4527  0.3408  0.3165
   77phy    C35 2053   2.262   0.543   0.366  0.0572 -0.5980  0.6199
   77phy    C33 2054   2.332   0.540   0.496  0.4407 -0.2317 -0.6194
   77phy    C34 2055   2.304   0.396   0.559 -0.2072  0.5382  0.2216
   77phy    C32 2056   2.480   0.560   0.476 -0.6954  0.3264 -0.1634
   77phy    C31 2057   2.537   0.658   0.576 -0.0560  0.0005  0.4030
   77phy    C30 2058   2.682   0.707   0.546 -0.0227 -0.5310 -0.7045
   77phy    C28 2059   2.737   0.824   0.631  0.7924 -0.0537 -0.1166
   77phy    C29 2060   2.785   0.772   0.768  0.2585  0.2797  0.0746
   77phy    C27 2061   2.852   0.905   0.576 -0.5781 -0.2499  0.3181
   77phy    C26 2062   2.814   1.026   0.493  0.1885 -0.1827 -0.1249
   77phy    C25 2063   2.940   1.083   0.417 -0.3082 -0.3426  0.1159
   77phy    C23 2064   2.905   1.188   0.309  0.0866 -0.4014  0.1401
   77phy    C24 2065   2.885   1.326   0.379 -0.1208 -0.2250  0.1061
   77phy    C22 2066   3.008   1.192   0.198  0.2998 -0.1479  0.0029
   77phy    C21 2067   2.992   1.105   0.075  0.1799 -0.2635  0.4942
   77phy    C20 2068   3.076   1.146  -0.047 -0.0962 -0.5904  0.0250
   77phy    C18 2069   3.101   1.047  -0.159 -0.5212 -0.0980 -0.1384
   77phy    O01 2070   3.192   0.948  -0.109  0.1596  0.5078 -0.1141
   77phy    H01 2071   3.188   0.942  -0.015  2.3983 -0.6679 -0.0252
   77phy    C19 2072   3.185   1.134  -0.259 -0.1516  0.3735  0.2440
   77phy    C13 2073   2.972   0.975  -0.226  0.7992 -0.2130  0.5169
   77phy     H3 2074   2.910   0.945  -0.138  0.3254  0.4784  0.4215
   77phy    O33 2075   2.881   1.068  -0.287 -0.1278  0.1272  0.4172
   77phy    H1B 2076   2.863   1.145  -0.236  0.3003 -0.0223  0.8053
   77phy    C12 2077   2.958   0.822  -0.278 -0.9197  0.1361  0.7807
   77phy    O11 2078   2.835   0.754  -0.292  0.5625 -0.3012  0.0578
   77phy    H1A 2079   2.783   0.795  -0.359 -0.3510  1.2816  1.6607
   78phy    C35 2080   3.663   4.684   0.801 -0.5919 -0.1389 -0.1135
   78phy    C33 2081   3.555   4.772   0.860  0.5122  0.0874  0.5304
   78phy    C34 2082   3.429   4.687   0.857  0.1292  0.6703  0.1143
   78phy    C32 2083   3.575   4.809   1.010  0.2739  0.2162  0.1510
   78phy    C31 2084   3.605   4.954   1.042  0.2876  0.1988 -0.4656
   78phy    C30 2085   3.640   4.978   1.189  0.1242 -0.1851 -0.4680
   78phy    C28 2086   3.674   5.127   1.221 -0.2221 -0.1702 -0.2054
   78phy    C29 2087   3.649   5.140   1.366  0.3259 -0.5956 -0.8484
   78phy    C27 2088   3.820   5.152   1.194  0.3944 -0.0721 -0.8246
   78phy    C26 2089   3.854   5.288   1.133  0.7271  0.1427 -0.5002
   78phy    C25 2090   4.001   5.290   1.074  0.3158 -0.1574  0.4330
   78phy    C23 2091   4.050   5.415   0.993  0.4157  0.3451 -0.3078
   78phy    C24 2092   4.141   5.503   1.086  0.7910  0.1275 -0.0663
   78phy    C22 2093   4.121   5.373   0.864 -0.2881  0.3758 -0.4490
   78phy    C21 2094   4.068   5.463   0.750  0.3119  0.2321 -0.5699
   78phy    C20 2095   4.136   5.417   0.616  0.7229 -0.0774  0.3085
   78phy    C18 2096   4.140   5.501   0.479 -0.6143 -0.4717  0.0385
   78phy    O01 2097   4.004   5.542   0.452  0.0020  0.2070  0.1786
   78phy    H01 2098   3.947   5.468   0.457  0.1287  0.0499 -0.5281
   78phy    C19 2099   4.185   5.400   0.375 -0.0763 -0.0207  0.3775
   78phy    C13 2100   4.239   5.623   0.494 -0.2626  0.0743  0.5425
   78phy     H3 2101   4.203   5.668   0.590  1.0852 -1.1734  1.6835
   78phy    O33 2102   4.375   5.598   0.538  0.3438  0.1258 -0.1276
   78phy    H1B 2103   4.413   5.555   0.464 -0.0446 -1.1601  0.3868
   78phy    C12 2104   4.226   5.758   0.412  1.2338  0.0187  0.4002
   78phy    O11 2105   4.286   5.753   0.281 -0.5160 -0.4913  0.6105
   78phy    H1A 2106   4.220   5.735   0.216  0.4667 -1.8804 -0.0623
   79phy    C35 2107   2.429   1.695   1.344 -0.0787 -0.5058 -0.7317
   79phy    C33 2108   2.570   1.747   1.348 -0.0854  0.2368 -0.2906
   79phy    C34 2109   2.584   1.886   1.415 -0.0297  0.3969  0.1378
   79phy    C32 2110   2.672   1.633   1.380 -0.7835 -0.9582  0.2682
   79phy    C31 2111   2.812   1.657   1.323  0.6496 -0.1476  0.5195
   79phy    C30 2112   2.928   1.583   1.392 -0.0436  0.2121  0.8635
   79phy    C28 2113   3.059   1.618   1.308 -0.2049 -0.2722 -0.2808
   79phy    C29 2114   3.157   1.683   1.401 -0.2736 -0.8224 -0.3588
   79phy    C27 2115   3.130   1.489   1.259  0.2250  0.0167 -0.2293
   79phy    C26 2116   3.080   1.438   1.124  0.1895 -0.4987 -0.3428
   79phy    C25 2117   3.174   1.340   1.049  0.2060  0.1034 -0.0645
   79phy    C23 2118   3.143   1.276   0.918  0.2529 -0.0172  0.2276
   79phy    C24 2119   3.147   1.370   0.792 -0.1944 -0.4454  0.5601
   79phy    C22 2120   3.242   1.162   0.899 -0.2247  0.5816  0.2209
   79phy    C21 2121   3.201   1.058   0.795 -0.0570  0.0292 -0.0581
   79phy    C20 2122   3.299   0.941   0.792 -0.0563  0.3034 -0.2042
   79phy    C18 2123   3.265   0.808   0.723  0.1433  0.0251  0.3130
   79phy    O01 2124   3.133   0.772   0.768 -0.2847  0.4144 -0.2953
   79phy    H01 2125   3.131   0.797   0.858 -2.0800  1.1088 -0.5088
   79phy    C19 2126   3.357   0.698   0.777  0.1436  0.0211  0.3068
   79phy    C13 2127   3.264   0.811   0.564 -0.7080 -0.1438  0.4799
   79phy     H3 2128   3.194   0.895   0.540 -0.5720 -0.4759 -1.2224
   79phy    O33 2129   3.378   0.863   0.501 -0.2936  0.4713  0.5094
   79phy    H1B 2130   3.439   0.797   0.475  0.4548  0.3069  2.4972
   79phy    C12 2131   3.175   0.720   0.470  0.0292  0.0097 -0.5682
   79phy    O11 2132   3.061   0.670   0.527 -0.2484 -0.1664 -0.3412
   79phy    H1A 2133   3.062   0.703   0.615 -0.3999 -1.5085  0.1811
   80phy    C35 2134   4.183   1.060   0.416  0.8155  0.5348  0.0613
   80phy    C33 2135   4.290   0.971   0.488  0.2481  0.3581  0.3013
   80phy    C34 2136   4.420   0.998   0.410 -1.1401  0.1259 -0.2093
   80phy    C32 2137   4.300   0.993   0.639  0.6943  0.2172 -0.0953
   80phy    C31 2138   4.269   0.862   0.714  0.0608 -0.2036 -0.4774
   80phy    C30 2139   4.250   0.869   0.866 -0.4048 -0.0747 -0.3040
   80phy    C28 2140   4.215   0.744   0.943 -0.0820  0.2042 -0.0882
   80phy    C29 2141   4.274   0.763   1.088 -0.2360 -0.3697  0.4011
   80phy    C27 2142   4.063   0.713   0.958 -0.3042 -0.1321 -0.4320
   80phy    C26 2143   3.999   0.622   0.855  0.3983  0.3045 -0.1447
   80phy    C25 2144   3.841   0.607   0.858  0.0409  0.3514  0.4240
   80phy    C23 2145   3.784   0.541   0.729  0.0877  0.4220  0.1045
   80phy    C24 2146   3.682   0.436   0.770 -0.1968 -0.3568 -0.0489
   80phy    C22 2147   3.731   0.658   0.638 -0.9100 -0.4474 -0.3329
   80phy    C21 2148   3.750   0.633   0.487  0.2403 -0.0367 -0.5675
   80phy    C20 2149   3.756   0.773   0.417  0.2193 -0.5965  0.0797
   80phy    C18 2150   3.753   0.778   0.262  0.8215 -0.3620  0.2406
   80phy    O01 2151   3.858   0.701   0.202  0.5011  0.3692  0.0681
   80phy    H01 2152   3.893   0.737   0.123 -0.9144  1.8948  0.0910
   80phy    C19 2153   3.766   0.933   0.240 -0.6277 -0.2142 -0.3425
   80phy    C13 2154   3.612   0.733   0.196  0.0975  0.2999  0.0035
   80phy     H3 2155   3.614   0.621   0.207  2.3694  0.3639  0.6536
   80phy    O33 2156   3.489   0.760   0.271  0.0537  0.2541 -0.7050
   80phy    H1B 2157   3.435   0.831   0.243 -0.1416  0.9710  1.3140
   80phy    C12 2158   3.575   0.698   0.050 -0.3492 -0.7344  0.3137
   80phy    O11 2159   3.514   0.809  -0.007  0.3865 -0.5077  0.1084
   80phy    H1A 2160   3.425   0.808   0.022  0.1401 -2.5106 -0.5554
   81phy    C35 2161   4.506   1.895   0.689  0.0391  0.4933 -0.1335
   81phy    C33 2162   4.521   1.779   0.794 -0.2472 -0.4099  0.5404
   81phy    C34 2163   4.623   1.822   0.890  0.0134 -0.3392 -0.8720
   81phy    C32 2164   4.390   1.740   0.868 -0.0446 -0.2787 -0.4934
   81phy    C31 2165   4.372   1.585   0.877  0.0022  0.0718  0.3085
   81phy    C30 2166   4.256   1.528   0.962 -0.3651  0.5921 -0.2683
   81phy    C28 2167   4.239   1.377   0.947 -0.3654 -0.2173  0.8920
   81phy    C29 2168   4.290   1.311   1.078  0.1707  0.5469  0.4922
   81phy    C27 2169   4.089   1.335   0.933  0.0360 -0.2695 -0.0835
   81phy    C26 2170   4.054   1.262   0.802  0.3687  0.0459  0.8752
   81phy    C25 2171   3.901   1.223   0.812 -0.1366  0.4755  0.3591
   81phy    C23 2172   3.858   1.121   0.704 -0.3225 -0.1109 -0.5692
   81phy    C24 2173   3.859   0.976   0.744 -0.0399  0.1207 -0.7403
   81phy    C22 2174   3.712   1.159   0.673  0.1661 -0.1168 -0.1726
   81phy    C21 2175   3.675   1.184   0.528  0.3296  0.1597 -0.2421
   81phy    C20 2176   3.528   1.204   0.538  0.4137 -0.2983  0.2945
   81phy    C18 2177   3.447   1.267   0.411  0.2608 -0.1773 -0.0466
   81phy    O01 2178   3.502   1.401   0.380 -0.0120 -0.0606  0.1887
   81phy    H01 2179   3.591   1.384   0.358 -0.3111 -2.5638  0.5926
   81phy    C19 2180   3.304   1.286   0.472  0.2499 -0.1191 -0.1842
   81phy    C13 2181   3.445   1.183   0.275  0.3225 -0.1460 -0.5757
   81phy     H3 2182   3.551   1.184   0.237  0.2966  0.5334 -0.6340
   81phy    O33 2183   3.431   1.036   0.295  0.0928 -0.2046 -0.3773
   81phy    H1B 2184   3.457   1.014   0.382  0.6169 -0.5823 -0.6242
   81phy    C12 2185   3.401   1.221   0.129  0.0975  0.1944  0.1143
   81phy    O11 2186   3.392   1.358   0.103 -0.4012  0.2379  0.3455
   81phy    H1A 2187   3.326   1.398   0.157 -0.2404 -0.0064  0.7308
   82phy    C35 2188   1.752   1.820   1.324  0.3739 -0.0334 -0.3181
   82phy    C33 2189   1.903   1.770   1.329 -0.2600  0.7958 -0.4694
   82phy    C34 2190   1.941   1.767   1.472  0.2338  0.5749  0.0031
   82phy    C32 2191   1.923   1.633   1.275 -0.3070  0.0167  0.4825
   82phy    C31 2192   1.944   1.634   1.124 -0.0345 -0.3023 -0.3617
   82phy    C30 2193   1.999   1.501   1.066 -0.2661 -0.1498  0.2563
   82phy    C28 2194   2.112   1.524   0.957  0.4644  0.7823  0.4241
   82phy    C29 2195   2.245   1.540   1.034 -0.1626  0.4943 -0.4956
   82phy    C27 2196   2.128   1.394   0.877 -0.2755  0.1411  0.0745
   82phy    C26 2197   2.217   1.391   0.751 -0.0087  0.1559  0.5184
   82phy    C25 2198   2.267   1.249   0.726 -0.4816  0.3543  0.4624
   82phy    C23 2199   2.377   1.232   0.613  0.0438 -0.1335 -0.0391
   82phy    C24 2200   2.509   1.229   0.682  0.3278  0.3544 -0.0665
   82phy    C22 2201   2.352   1.102   0.543  0.1612  0.0963  0.3742
   82phy    C21 2202   2.421   1.101   0.406  0.6821  0.2655  0.5972
   82phy    C20 2203   2.358   0.989   0.320 -0.1804 -0.2986  0.6630
   82phy    C18 2204   2.373   0.985   0.164  0.0265 -0.1165 -0.3576
   82phy    O01 2205   2.361   1.121   0.114 -0.2549  0.6372 -0.3556
   82phy    H01 2206   2.277   1.154   0.139 -0.6370 -0.1791 -0.5272
   82phy    C19 2207   2.250   0.900   0.121 -0.1490  0.5004  0.0647
   82phy    C13 2208   2.514   0.925   0.115 -0.3764  0.5586 -0.6119
   82phy     H3 2209   2.586   1.007   0.136 -0.7136  0.4820  0.9819
   82phy    O33 2210   2.585   0.820   0.194 -0.2064  0.0312  0.5529
   82phy    H1B 2211   2.537   0.739   0.190  1.7409 -1.1784  0.5924
   82phy    C12 2212   2.553   0.918  -0.039  0.7138  0.0290  0.6184
   82phy    O11 2213   2.501   0.798  -0.098 -0.4151 -0.0869  0.4243
   82phy    H1A 2214   2.527   0.727  -0.043 -0.3698 -0.0043  0.5084
   83phy    C35 2215   4.824   1.295   0.954  0.0865 -0.3554  0.0981
   83phy    C33 2216   4.837   1.408   1.049 -0.0589 -0.2180 -0.4057
   83phy    C34 2217   4.936   1.513   0.998  0.3878 -0.3880  0.7519
   83phy    C32 2218   4.701   1.475   1.076  0.2875 -0.2376 -0.9036
   83phy    C31 2219   4.689   1.561   1.199  0.2098 -0.4627 -0.6397
   83phy    C30 2220   4.544   1.612   1.213 -0.1811  0.2507  0.9031
   83phy    C28 2221   4.515   1.706   1.328 -0.2017  0.2987 -0.1857
   83phy    C29 2222   4.559   1.848   1.302  0.0203  0.1241  0.6224
   83phy    C27 2223   4.364   1.701   1.343 -0.1608  0.0854 -1.1216
   83phy    C26 2224   4.304   1.726   1.479 -0.4185 -0.0408 -0.9607
   83phy    C25 2225   4.153   1.712   1.479  0.0403 -0.2194 -0.9143
   83phy    C23 2226   4.081   1.757   1.612  0.2079 -0.1009 -0.7052
   83phy    C24 2227   3.994   1.877   1.578  0.5783 -0.1715 -0.5180
   83phy    C22 2228   3.985   1.654   1.681  0.1255 -0.4371  0.6026
   83phy    C21 2229   3.948   1.663   1.826  0.1673 -0.3869 -0.1357
   83phy    C20 2230   3.858   1.553   1.888  0.2324 -0.8777 -0.3044
   83phy    C18 2231   3.829   1.558   2.045 -1.1340  0.1211 -0.4011
   83phy    O01 2232   3.785   1.692   2.071 -0.0569 -0.0435 -0.1642
   83phy    H01 2233   3.766   1.710   2.161 -1.6347  0.6560 -0.6047
   83phy    C19 2234   3.707   1.463   2.056  0.3631 -0.2098  0.0889
   83phy    C13 2235   3.953   1.523   2.145  0.4422 -0.1347 -0.5839
   83phy     H3 2236   3.993   1.423   2.113  0.3195 -0.3130 -0.1865
   83phy    O33 2237   3.911   1.494   2.279  0.2102  0.1754  0.1685
   83phy    H1B 2238   3.865   1.571   2.307 -0.3949  0.0523 -0.4702
   83phy    C12 2239   4.081   1.619   2.152  0.1972 -0.0322  0.2069
   83phy    O11 2240   4.051   1.750   2.189 -0.5350  0.2500  0.2888
   83phy    H1A 2241   4.042   1.749   2.282 -1.1938 -1.2333  0.2340
   84phy    C35 2242   3.672   2.156   1.011 -0.2644  0.2577  0.2491
   84phy    C33 2243   3.544   2.122   0.937  0.5188 -0.0379 -0.0327
   84phy    C34 2244   3.490   2.261   0.907  0.2137 -0.2359  0.3541
   84phy    C32 2245   3.566   2.029   0.813  0.0843  0.1839 -0.3191
   84phy    C31 2246   3.583   1.880   0.849 -0.3636  0.6393 -0.5079
   84phy    C30 2247   3.622   1.791   0.731 -0.4896 -0.6481  0.5738
   84phy    C28 2248   3.646   1.641   0.733 -0.6650  0.1353 -0.0513
   84phy    C29 2249   3.516   1.557   0.739  0.1883  0.0204 -0.3564
   84phy    C27 2250   3.725   1.595   0.605 -0.1591 -0.1193 -0.2842
   84phy    C26 2251   3.876   1.590   0.620 -0.1560 -0.3743  0.2287
   84phy    C25 2252   3.942   1.544   0.486  0.2431  0.4700 -0.4629
   84phy    C23 2253   4.098   1.532   0.474  0.1900  0.0744  0.4637
   84phy    C24 2254   4.124   1.384   0.456  0.1842 -0.0818  0.7604
   84phy    C22 2255   4.163   1.611   0.357 -0.0291 -0.3795 -0.0589
   84phy    C21 2256   4.277   1.717   0.374 -0.1029 -0.1097  0.0168
   84phy    C20 2257   4.302   1.792   0.239  0.2539 -0.6079 -0.0077
   84phy    C18 2258   4.387   1.933   0.228  0.2384  0.4031 -0.1741
   84phy    O01 2259   4.356   2.017   0.338 -0.3783 -0.1283  0.1237
   84phy    H01 2260   4.436   2.057   0.365 -0.2868  0.4822 -0.9926
   84phy    C19 2261   4.331   2.002   0.101 -0.4064  0.0193 -0.6829
   84phy    C13 2262   4.543   1.904   0.218 -0.0063 -0.8842  0.0498
   84phy     H3 2263   4.561   1.847   0.313  1.2419 -1.4367 -0.4997
   84phy    O33 2264   4.591   1.796   0.137 -0.6970 -0.4775  0.2010
   84phy    H1B 2265   4.652   1.826   0.071 -1.6030  1.1176  0.0413
   84phy    C12 2266   4.653   2.011   0.263  0.2209  0.1648 -0.0148
   84phy    O11 2267   4.605   2.134   0.309 -0.0805  0.0794  0.5563
   84phy    H1A 2268   4.676   2.188   0.336 -1.1463  2.0595 -0.4161
   85phy    C35 2269   2.597   0.138   1.290  0.0504 -0.4920 -0.1425
   85phy    C33 2270   2.736   0.121   1.351  0.0681  0.0165  1.1393
   85phy    C34 2271   2.814   0.035   1.256 -0.3845 -0.2369 -0.0822
   85phy    C32 2272   2.804   0.261   1.373  0.1453 -0.2792 -0.4634
   85phy    C31 2273   2.833   0.294   1.511 -0.3745  0.3654 -0.3409
   85phy    C30 2274   2.835   0.444   1.532  0.1867  0.0494 -0.2345
   85phy    C28 2275   2.919   0.499   1.642 -0.9027 -0.1890  0.3687
   85phy    C29 2276   3.041   0.562   1.582  0.3019 -0.3947  0.1957
   85phy    C27 2277   2.834   0.599   1.716  0.6297 -0.0541  0.0853
   85phy    C26 2278   2.867   0.620   1.866 -0.7711  0.2270  0.3568
   85phy    C25 2279   2.816   0.755   1.923 -0.1697  0.4725  0.3566
   85phy    C23 2280   2.842   0.766   2.076  0.1540  0.6489  0.6672
   85phy    C24 2281   2.957   0.861   2.108 -0.5366 -0.1137  0.4998
   85phy    C22 2282   2.710   0.803   2.144  0.0690 -0.3988  0.1824
   85phy    C21 2283   2.691   0.771   2.293 -0.7176 -0.2756  0.1987
   85phy    C20 2284   2.559   0.824   2.354 -0.0296 -0.0749 -0.6012
   85phy    C18 2285   2.526   0.830   2.502 -0.3119 -0.7876 -0.6686
   85phy    O01 2286   2.644   0.870   2.576 -0.0475 -0.7584 -0.3120
   85phy    H01 2287   2.686   0.940   2.531  0.2114 -0.9137 -0.3124
   85phy    C19 2288   2.428   0.951   2.502 -0.0321 -0.7227  0.6821
   85phy    C13 2289   2.468   0.697   2.571  0.0233 -0.6061  0.7433
   85phy     H3 2290   2.383   0.658   2.510 -0.3171 -0.8505  1.3655
   85phy    O33 2291   2.401   0.726   2.695 -0.0174  0.4286 -0.0342
   85phy    H1B 2292   2.467   0.765   2.749 -0.2381  0.5916  0.1201
   85phy    C12 2293   2.563   0.569   2.587 -0.4482  0.5103 -0.2331
   85phy    O11 2294   2.511   0.450   2.636 -0.2745  0.2952  0.8038
   85phy    H1A 2295   2.419   0.446   2.624 -0.0784  0.9469 -1.2616
   86phy    C35 2296   3.619   1.675   1.187 -0.1753  0.3131  0.1672
   86phy    C33 2297   3.763   1.681   1.211 -0.4810  0.4539 -0.7806
   86phy    C34 2298   3.830   1.546   1.225 -0.1263  0.0595 -0.1496
   86phy    C32 2299   3.829   1.764   1.103  0.5845 -0.3121 -0.0093
   86phy    C31 2300   3.940   1.862   1.151 -0.2048  0.0135  0.0107
   86phy    C30 2301   4.019   1.950   1.046 -0.0370  0.2973 -0.3498
   86phy    C28 2302   4.125   2.050   1.095 -0.2513 -0.2278 -0.6629
   86phy    C29 2303   4.221   2.071   0.983  0.5814 -0.1980  0.4458
   86phy    C27 2304   4.062   2.184   1.147  0.3072 -0.1594  0.6242
   86phy    C26 2305   4.075   2.205   1.299 -0.0478 -0.1162 -0.2877
   86phy    C25 2306   4.006   2.326   1.343  0.0094  0.3213  0.2351
   86phy    C23 2307   4.008   2.357   1.497 -0.1854  0.2070 -0.0230
   86phy    C24 2308   4.042   2.505   1.510 -0.4823  0.8991 -0.2303
   86phy    C22 2309   3.877   2.324   1.572 -0.2917 -0.3630 -0.5092
   86phy    C21 2310   3.884   2.279   1.728 -0.5142 -0.1963  0.0179
   86phy    C20 2311   3.751   2.249   1.801 -0.5856 -0.5117 -0.1608
   86phy    C18 2312   3.748   2.182   1.946 -0.3969 -1.5007 -0.0587
   86phy    O01 2313   3.822   2.258   2.043 -0.4572 -0.6398  0.4870
   86phy    H01 2314   3.895   2.204   2.069 -1.1771 -1.5622  0.6690
   86phy    C19 2315   3.599   2.203   2.001 -0.3945  0.4989 -0.0177
   86phy    C13 2316   3.806   2.029   1.957  0.3367  1.0170 -0.5318
   86phy     H3 2317   3.780   1.979   1.860 -0.4473  1.1134 -0.3716
   86phy    O33 2318   3.728   1.945   2.048  0.0589 -0.4311  0.1351
   86phy    H1B 2319   3.737   1.854   2.025 -2.0736 -0.7917  0.5587
   86phy    C12 2320   3.957   2.005   1.976  0.5609  0.1778 -0.2182
   86phy    O11 2321   4.008   2.050   2.098  0.2742  0.2376 -0.3122
   86phy    H1A 2322   3.998   1.981   2.161 -0.7637  0.1068 -0.5889
   87phy    C35 2323   4.305   3.118   0.613 -0.5603  0.2905  0.2127
   87phy    C33 2324   4.197   3.014   0.638 -0.0575 -0.2263  0.3111
   87phy    C34 2325   4.273   2.879   0.660  0.5507 -0.4803  0.4376
   87phy    C32 2326   4.095   3.049   0.751  0.1445  0.2628 -0.4970
   87phy    C31 2327   3.959   3.018   0.699  0.2001 -0.7335 -0.2794
   87phy    C30 2328   3.844   3.047   0.791 -0.3064 -0.2902  0.1712
   87phy    C28 2329   3.712   2.994   0.731  0.2284 -0.3812  0.4026
   87phy    C29 2330   3.614   2.976   0.845  0.1278 -0.6479 -0.2411
   87phy    C27 2331   3.644   3.101   0.637  0.3533 -0.1528  0.0750
   87phy    C26 2332   3.555   3.058   0.521 -0.1302  0.0962 -0.1720
   87phy    C25 2333   3.507   3.185   0.448  0.1916  0.1324 -0.0368
   87phy    C23 2334   3.397   3.157   0.347  0.4321  0.2044 -0.0307
   87phy    C24 2335   3.279   3.251   0.392 -0.2436 -0.4160 -0.4036
   87phy    C22 2336   3.438   3.167   0.205 -0.2134 -0.1238  0.4855
   87phy    C21 2337   3.404   3.042   0.121 -0.8732 -0.6470  0.1036
   87phy    C20 2338   3.435   3.061  -0.028 -0.5184 -0.2780  0.2111
   87phy    C18 2339   3.376   2.973  -0.145 -0.1963 -0.3163  0.2185
   87phy    O01 2340   3.405   2.834  -0.123 -0.3800  0.0338  0.1123
   87phy    H01 2341   3.490   2.815  -0.159  0.3006 -2.0959  2.5578
   87phy    C19 2342   3.464   3.017  -0.265  0.2374  0.8525  0.4009
   87phy    C13 2343   3.217   3.002  -0.164 -0.0471 -0.3951  0.9173
   87phy     H3 2344   3.171   2.957  -0.072 -1.2957 -1.3343 -0.1244
   87phy    O33 2345   3.169   3.135  -0.150 -0.3462  0.2251 -0.4687
   87phy    H1B 2346   3.078   3.139  -0.132 -0.8194  0.7281 -2.6423
   87phy    C12 2347   3.122   2.908  -0.253  0.5100  0.0384  0.1895
   87phy    O11 2348   3.172   2.779  -0.284  0.2266  0.4834  0.4571
   87phy    H1A 2349   3.160   2.733  -0.204  0.4776 -0.7233 -0.1767
   88phy    C35 2350   4.395   2.991   1.482 -0.2449 -0.4476  0.3626
   88phy    C33 2351   4.352   3.104   1.575 -0.9195 -0.3653 -0.2652
   88phy    C34 2352   4.395   3.233   1.505 -0.2824 -0.2638 -0.0622
   88phy    C32 2353   4.210   3.100   1.620 -0.1681  0.2329 -0.1094
   88phy    C31 2354   4.185   3.145   1.764  0.0064 -0.0027  0.2039
   88phy    C30 2355   4.037   3.178   1.796  0.2900  0.3674  0.4275
   88phy    C28 2356   4.014   3.202   1.947  0.2118  0.2889 -0.2886
   88phy    C29 2357   4.055   3.345   1.989  0.4154 -0.1632  0.7928
   88phy    C27 2358   3.857   3.193   1.983 -0.4440  0.3569 -0.1919
   88phy    C26 2359   3.814   3.160   2.128  0.8542  0.5230  0.1263
   88phy    C25 2360   3.657   3.155   2.139 -0.5121  1.0219 -0.1580
   88phy    C23 2361   3.606   3.094   2.272  0.5180  0.6908 -0.1560
   88phy    C24 2362   3.495   3.177   2.330  0.1631  0.2651  0.0609
   88phy    C22 2363   3.531   2.964   2.239 -0.4086 -0.5892  0.2874
   88phy    C21 2364   3.582   2.837   2.302 -0.7403  0.1540 -0.0804
   88phy    C20 2365   3.508   2.703   2.264  0.1457 -1.0025 -0.2193
   88phy    C18 2366   3.555   2.570   2.331 -0.2525 -0.5984 -0.2062
   88phy    O01 2367   3.560   2.560   2.472 -0.3057 -0.1327 -0.2118
   88phy    H01 2368   3.501   2.626   2.503  0.9295  0.9615 -0.0495
   88phy    C19 2369   3.431   2.482   2.296 -0.0915 -0.0474  0.1054
   88phy    C13 2370   3.688   2.497   2.272  0.4623 -0.0525 -0.2158
   88phy     H3 2371   3.687   2.517   2.162 -2.8448  2.0147  0.0664
   88phy    O33 2372   3.696   2.349   2.284 -0.3352 -0.1053  0.4072
   88phy    H1B 2373   3.701   2.308   2.200  1.0968  0.1452  0.3592
   88phy    C12 2374   3.823   2.553   2.332  0.1062  0.2466 -0.2293
   88phy    O11 2375   3.855   2.499   2.458 -0.3809  0.4366 -0.0508
   88phy    H1A 2376   3.885   2.414   2.431 -1.5143  0.4683 -1.6141
   89phy    C35 2377   1.539   2.573   0.989  1.0680  0.0848 -0.2653
   89phy    C33 2378   1.674   2.569   1.058 -0.0174 -0.0382 -0.4855
   89phy    C34 2379   1.656   2.499   1.188 -0.3856 -0.8403  0.2531
   89phy    C32 2380   1.765   2.497   0.962 -0.7382  0.0138 -0.7783
   89phy    C31 2381   1.911   2.542   0.978  0.8257  0.2125  0.1992
   89phy    C30 2382   2.000   2.485   0.866  0.1625  0.3148 -0.3090
   89phy    C28 2383   2.146   2.542   0.867  0.4251 -0.2213  0.3756
   89phy    C29 2384   2.236   2.431   0.813 -0.0787  0.2374 -0.7272
   89phy    C27 2385   2.153   2.648   0.759  0.2659 -0.1983 -0.0948
   89phy    C26 2386   2.204   2.788   0.804  0.2347 -0.1658  0.2837
   89phy    C25 2387   2.191   2.888   0.680  0.8628 -0.5154  0.0309
   89phy    C23 2388   2.245   3.030   0.697 -0.0648 -0.4933 -0.4573
   89phy    C24 2389   2.400   3.043   0.709  0.2643  0.0190  0.2677
   89phy    C22 2390   2.187   3.120   0.586 -0.1039 -0.3668  0.8976
   89phy    C21 2391   2.158   3.271   0.605 -0.1592 -0.0287 -0.3721
   89phy    C20 2392   2.136   3.342   0.468  0.2066 -0.0784 -0.4785
   89phy    C18 2393   2.101   3.493   0.473 -0.3271 -0.1600  0.4310
   89phy    O01 2394   1.998   3.505   0.566  0.4524 -0.1081 -0.1931
   89phy    H01 2395   1.931   3.444   0.539 -0.9181  1.5342 -0.7336
   89phy    C19 2396   2.046   3.522   0.331  0.0049  0.7041  0.2485
   89phy    C13 2397   2.228   3.593   0.506 -0.4444 -0.5323 -0.5791
   89phy     H3 2398   2.271   3.549   0.600  0.0039 -1.3885 -1.1760
   89phy    O33 2399   2.349   3.598   0.438  0.4039 -0.3938  0.2190
   89phy    H1B 2400   2.327   3.651   0.365 -0.7311  2.1500  2.2655
   89phy    C12 2401   2.198   3.730   0.587 -0.0524 -0.6508  0.4503
   89phy    O11 2402   2.100   3.732   0.686  0.5516  0.2867  0.0946
   89phy    H1A 2403   2.048   3.656   0.670  1.6326 -0.3475 -0.5501
   90phy    C35 2404   3.400   3.213   1.826 -0.2116 -0.6329 -0.5776
   90phy    C33 2405   3.338   3.084   1.785 -0.1889  0.2007 -0.3642
   90phy    C34 2406   3.394   3.041   1.652 -0.4569  0.3106  0.2304
   90phy    C32 2407   3.337   2.978   1.898 -0.5121  0.3614 -0.5356
   90phy    C31 2408   3.200   2.920   1.929  0.0122  0.2231  0.6257
   90phy    C30 2409   3.228   2.805   2.032 -0.1847 -0.2531 -0.6631
   90phy    C28 2410   3.109   2.721   2.072  0.2418 -0.0880 -0.1102
   90phy    C29 2411   3.120   2.595   1.992 -0.4841 -0.2159  0.2931
   90phy    C27 2412   3.118   2.686   2.220  0.6853 -0.1619 -0.1649
   90phy    C26 2413   2.993   2.633   2.287 -0.3802  0.5827 -0.6947
   90phy    C25 2414   3.029   2.609   2.434  0.2170 -0.1918 -0.0565
   90phy    C23 2415   2.915   2.542   2.512  0.0708 -0.3016  0.6112
   90phy    C24 2416   2.965   2.433   2.603 -0.2751  0.1867 -0.0625
   90phy    C22 2417   2.853   2.655   2.597  0.2505 -0.0180  0.3228
   90phy    C21 2418   2.701   2.648   2.622 -0.0849 -0.5898  0.3785
   90phy    C20 2419   2.652   2.783   2.676  0.2033 -0.0474  0.3642
   90phy    C18 2420   2.508   2.784   2.745 -0.3088 -0.5884 -0.1375
   90phy    O01 2421   2.494   2.671   2.835  0.4221  0.5478  0.4239
   90phy    H01 2422   2.415   2.688   2.881 -0.8365 -1.4866 -0.8564
   90phy    C19 2423   2.527   2.905   2.837 -0.2466  0.2913  0.1331
   90phy    C13 2424   2.383   2.795   2.647  0.2487  0.2718 -0.0728
   90phy     H3 2425   2.401   2.874   2.569 -0.5374  1.5818  1.0276
   90phy    O33 2426   2.259   2.840   2.703 -0.1502 -0.4461 -0.0118
   90phy    H1B 2427   2.250   2.800   2.788  2.3349  0.3645  0.7507
   90phy    C12 2428   2.342   2.666   2.569  0.1305 -0.0292  0.6965
   90phy    O11 2429   2.299   2.553   2.632  0.4412 -0.1132 -0.3060
   90phy    H1A 2430   2.219   2.581   2.673 -0.2373 -0.8065 -1.1112
   91phy    C35 2431   3.959   3.181   1.172  0.1784  0.2112  0.9027
   91phy    C33 2432   3.963   3.067   1.276  0.4178  0.1165  0.6504
   91phy    C34 2433   3.841   3.077   1.364 -0.1110 -0.5826  0.2002
   91phy    C32 2434   3.980   2.918   1.231 -0.1742  0.0561  0.1250
   91phy    C31 2435   4.118   2.879   1.178  0.4795  0.2421 -0.9256
   91phy    C30 2436   4.135   2.725   1.171  0.3027 -0.0380 -0.2749
   91phy    C28 2437   4.279   2.679   1.149  1.0271 -0.3796  0.9066
   91phy    C29 2438   4.349   2.641   1.279  0.5073 -0.7181 -0.6288
   91phy    C27 2439   4.291   2.553   1.065  0.2563  0.1707  0.1545
   91phy    C26 2440   4.333   2.572   0.918  0.7864  0.1613 -0.4505
   91phy    C25 2441   4.346   2.428   0.859 -0.5492 -0.6049 -0.0677
   91phy    C23 2442   4.411   2.416   0.724  0.8971 -0.1014 -0.6659
   91phy    C24 2443   4.461   2.274   0.709  0.3440 -0.4483  0.3760
   91phy    C22 2444   4.323   2.451   0.605 -0.4934  0.3531 -0.0882
   91phy    C21 2445   4.388   2.549   0.506 -0.5043 -0.0536 -0.1344
   91phy    C20 2446   4.306   2.559   0.382  0.1300 -0.0991  0.2274
   91phy    C18 2447   4.343   2.653   0.258  0.4948 -0.0447  0.4888
   91phy    O01 2448   4.399   2.775   0.305  0.3114  0.3832 -0.5603
   91phy    H01 2449   4.464   2.749   0.367 -0.8816 -4.1334 -0.8454
   91phy    C19 2450   4.205   2.682   0.205 -0.2837  0.1959  0.5910
   91phy    C13 2451   4.445   2.583   0.157 -0.1590  0.1833 -0.2193
   91phy     H3 2452   4.539   2.564   0.216 -0.3570 -0.2835 -0.0473
   91phy    O33 2453   4.426   2.445   0.113  0.6975  0.6226 -0.4260
   91phy    H1B 2454   4.510   2.403   0.107  0.7375  0.6079  0.1674
   91phy    C12 2455   4.528   2.674   0.051 -0.2432  0.1502 -0.6352
   91phy    O11 2456   4.650   2.626  -0.001  0.5451 -0.4641  0.1161
   91phy    H1A 2457   4.685   2.690  -0.061  0.0806 -0.1632  0.1575
   92phy    C35 2458   2.579   1.647   2.389 -0.2122 -0.5462  0.0240
   92phy    C33 2459   2.485   1.655   2.266 -0.6135 -0.0222 -0.1233
   92phy    C34 2460   2.366   1.574   2.309 -0.0711 -0.3762 -0.2714
   92phy    C32 2461   2.444   1.793   2.219  0.6030  0.0751  0.0462
   92phy    C31 2462   2.550   1.871   2.149  0.5550 -0.2777 -0.6074
   92phy    C30 2463   2.515   2.006   2.089 -0.2057 -0.0958 -0.1056
   92phy    C28 2464   2.615   2.070   1.994  0.2666  0.1196  0.3708
   92phy    C29 2465   2.542   2.163   1.893  0.4234 -0.3226 -0.9431
   92phy    C27 2466   2.716   2.167   2.062 -0.5897  0.0591 -0.2355
   92phy    C26 2467   2.860   2.116   2.077  0.7570  0.1719  0.1230
   92phy    C25 2468   2.953   2.199   2.162 -0.0175  0.5012  0.4965
   92phy    C23 2469   3.096   2.148   2.165  0.4845  0.7140 -0.0312
   92phy    C24 2470   3.193   2.199   2.059  0.3171 -0.1070  0.6345
   92phy    C22 2471   3.156   2.193   2.298  0.0934  0.0812 -0.6721
   92phy    C21 2472   3.190   2.088   2.404  0.0056 -0.1837 -0.0334
   92phy    C20 2473   3.260   2.150   2.524 -0.1564 -0.4270 -0.0709
   92phy    C18 2474   3.279   2.057   2.648  0.1936  0.7111 -0.1443
   92phy    O01 2475   3.337   1.930   2.606  0.0953 -0.1035 -0.0536
   92phy    H01 2476   3.393   1.931   2.531  0.7216 -3.3269  0.2241
   92phy    C19 2477   3.392   2.123   2.732 -0.5450 -0.4043 -0.3508
   92phy    C13 2478   3.135   2.026   2.729  0.2166  0.2133  0.1087
   92phy     H3 2479   3.052   2.023   2.654 -0.8819  2.1167  1.1610
   92phy    O33 2480   3.098   2.140   2.807  0.4962 -0.0488 -0.4034
   92phy    H1B 2481   3.152   2.151   2.883  0.6265 -1.8219 -0.2093
   92phy    C12 2482   3.113   1.896   2.815 -0.3226  0.4210 -0.1683
   92phy    O11 2483   3.169   1.783   2.761  0.2136  0.7455 -0.0213
   92phy    H1A 2484   3.235   1.814   2.702 -0.8033  1.2086 -0.9572
   93phy    C35 2485   2.154   2.137   2.123  0.3366 -0.2325 -0.0332
   93phy    C33 2486   2.080   2.082   2.001 -0.5249  0.5788 -0.2168
   93phy    C34 2487   2.002   2.191   1.920  0.8936 -0.0890 -0.3108
   93phy    C32 2488   2.192   2.009   1.927 -0.7735  0.3336  0.2068
   93phy    C31 2489   2.164   1.854   1.911  0.0746 -0.4473 -0.2799
   93phy    C30 2490   2.281   1.778   1.842  0.6548  0.0778  0.4122
   93phy    C28 2491   2.250   1.624   1.822 -0.3173  0.7056 -0.3467
   93phy    C29 2492   2.202   1.592   1.681 -0.0970  0.1106 -0.5222
   93phy    C27 2493   2.375   1.540   1.858  0.1464 -0.0746  0.2646
   93phy    C26 2494   2.363   1.400   1.924  0.5067 -0.4141 -0.1956
   93phy    C25 2495   2.503   1.349   1.957  0.1639 -0.3922  0.3585
   93phy    C23 2496   2.521   1.209   2.021  0.9048  0.3366 -0.2920
   93phy    C24 2497   2.533   1.099   1.917 -0.5304  0.3480 -0.2485
   93phy    C22 2498   2.655   1.201   2.090 -0.4927  0.6452  0.3114
   93phy    C21 2499   2.657   1.199   2.247  0.4234  0.1834  0.3146
   93phy    C20 2500   2.796   1.202   2.292  0.0508 -0.3777  0.2004
   93phy    C18 2501   2.840   1.202   2.446 -0.3792  0.1590 -0.1814
   93phy    O01 2502   2.808   1.073   2.501 -0.2258  0.2903  0.3517
   93phy    H01 2503   2.814   1.081   2.594 -1.1245 -0.2386  0.4672
   93phy    C19 2504   2.995   1.199   2.422 -0.8618 -0.2535 -0.5951
   93phy    C13 2505   2.798   1.327   2.540  0.3463  0.8070 -0.3077
   93phy     H3 2506   2.819   1.426   2.492  1.7592  1.9371  2.4430
   93phy    O33 2507   2.878   1.344   2.660 -0.1356  0.2360  0.0349
   93phy    H1B 2508   2.924   1.426   2.664 -0.2004  0.5468 -3.2381
   93phy    C12 2509   2.648   1.328   2.586 -0.1085  0.1046 -0.0557
   93phy    O11 2510   2.620   1.248   2.695 -0.0716  0.4329  0.2482
   93phy    H1A 2511   2.691   1.263   2.754  0.1091 -0.2020  0.1954
   94phy    C35 2512   3.623   2.037   1.403  0.1227  0.1410 -0.5284
   94phy    C33 2513   3.510   2.126   1.368  0.1963 -0.5031 -0.0643
   94phy    C34 2514   3.382   2.082   1.435 -0.3655 -0.4564  0.3013
   94phy    C32 2515   3.532   2.276   1.407 -0.8516  0.1299  0.0424
   94phy    C31 2516   3.522   2.375   1.285  0.0356 -0.4647  0.0860
   94phy    C30 2517   3.554   2.526   1.311 -0.2860  0.2308 -0.2850
   94phy    C28 2518   3.575   2.609   1.184 -0.3019  0.6024  0.1244
   94phy    C29 2519   3.539   2.756   1.215  0.4129 -0.2608  0.4452
   94phy    C27 2520   3.707   2.594   1.100 -0.5938  0.6283  0.4887
   94phy    C26 2521   3.702   2.562   0.947 -0.0204  0.1559  0.2146
   94phy    C25 2522   3.846   2.531   0.892  0.1050 -0.2374 -0.0602
   94phy    C23 2523   3.872   2.524   0.739  0.1258 -0.3147 -0.1647
   94phy    C24 2524   3.921   2.655   0.674  0.4905  0.0323 -0.3821
   94phy    C22 2525   3.972   2.409   0.717  0.1825 -0.8031  0.3050
   94phy    C21 2526   3.908   2.278   0.673 -0.2841 -0.0266  0.2835
   94phy    C20 2527   4.023   2.179   0.639 -0.0403 -0.0212  0.1027
   94phy    C18 2528   3.997   2.042   0.563  0.2410  0.5478  0.2094
   94phy    O01 2529   3.877   1.975   0.608 -0.3149 -0.2387  0.4917
   94phy    H01 2530   3.881   1.981   0.702  1.4627  0.2884  0.4171
   94phy    C19 2531   4.109   1.952   0.609  0.4164 -0.0085  0.7029
   94phy    C13 2532   3.991   2.060   0.404  0.2028  0.2696 -0.9113
   94phy     H3 2533   3.911   2.136   0.386 -0.7714 -0.8088 -1.2824
   94phy    O33 2534   4.102   2.129   0.342  0.5013  0.5589  0.2876
   94phy    H1B 2535   4.182   2.080   0.353 -0.6090 -1.1605  1.3080
   94phy    C12 2536   3.916   1.971   0.298 -0.4568  0.0888 -0.1674
   94phy    O11 2537   3.802   1.903   0.347 -0.3022  0.2654  0.2371
   94phy    H1A 2538   3.806   1.904   0.441  1.1536  1.8644  0.2178
   95phy    C35 2539   4.040   3.571   1.422  0.2951  0.1128  0.3750
   95phy    C33 2540   3.928   3.641   1.485 -0.1712 -0.7220  0.5528
   95phy    C34 2541   3.829   3.692   1.376 -0.0848  0.3660 -0.8875
   95phy    C32 2542   3.889   3.553   1.598 -0.0696  0.4143  0.0535
   95phy    C31 2543   3.808   3.622   1.703 -0.4447  0.4460 -0.0021
   95phy    C30 2544   3.735   3.531   1.802 -0.3846  0.3448 -0.5287
   95phy    C28 2545   3.634   3.606   1.890 -0.2375 -0.1830  0.0712
   95phy    C29 2546   3.490   3.578   1.845  0.0623 -0.3006 -0.2388
   95phy    C27 2547   3.674   3.587   2.045 -0.5167  0.2754  0.4970
   95phy    C26 2548   3.608   3.694   2.134 -0.2567  0.6921 -0.3448
   95phy    C25 2549   3.619   3.667   2.287 -0.7252  0.1532  0.2260
   95phy    C23 2550   3.524   3.765   2.365  0.2448  0.3063  0.3864
   95phy    C24 2551   3.384   3.706   2.373  0.7283  0.3409  0.7823
   95phy    C22 2552   3.584   3.791   2.501  0.8227 -0.6701 -0.4673
   95phy    C21 2553   3.667   3.920   2.522 -0.3623 -0.5387 -0.6756
   95phy    C20 2554   3.750   3.892   2.653 -0.2634  0.2054  0.3616
   95phy    C18 2555   3.893   3.951   2.686 -0.4362  0.2363  0.7236
   95phy    O01 2556   3.899   4.092   2.664  0.4520  0.8247  0.8036
   95phy    H01 2557   3.985   4.121   2.688  2.3491 -1.8535 -2.0086
   95phy    C19 2558   3.893   3.932   2.836  0.4557 -0.0975 -0.4775
   95phy    C13 2559   4.019   3.874   2.609  0.6536  0.3518 -0.4220
   95phy     H3 2560   4.011   3.764   2.628 -0.7698  0.1128 -2.1638
   95phy    O33 2561   4.147   3.909   2.676 -0.0781 -0.4833 -0.3457
   95phy    H1B 2562   4.209   3.943   2.614  0.4321 -2.3853 -0.9296
   95phy    C12 2563   4.036   3.896   2.459 -0.5032 -0.2639  0.0867
   95phy    O11 2564   4.084   4.018   2.410 -0.3088 -0.1736 -0.2724
   95phy    H1A 2565   4.020   4.086   2.398  1.6028  1.4474 -1.9038
   96phy    C35 2566   2.438   2.987   1.814 -0.1910 -0.5133 -0.2091
   96phy    C33 2567   2.540   2.973   1.701 -0.6517  0.1311  0.0061
   96phy    C34 2568   2.487   2.895   1.588 -0.1782  0.0339 -0.3978
   96phy    C32 2569   2.602   3.100   1.640  0.8174 -0.1213 -0.7906
   96phy    C31 2570   2.724   3.154   1.716  0.1941 -0.0964 -0.1113
   96phy    C30 2571   2.818   3.248   1.636  0.5463  0.2186  0.3408
   96phy    C28 2572   2.949   3.286   1.705 -0.5908  1.2417  0.2035
   96phy    C29 2573   3.061   3.282   1.601  0.4914  0.2894  0.1429
   96phy    C27 2574   2.934   3.427   1.767 -0.1529  0.0085  0.2165
   96phy    C26 2575   3.013   3.450   1.900  0.2734 -0.1438  0.6445
   96phy    C25 2576   2.997   3.599   1.950 -0.4655 -0.2095 -1.1183
   96phy    C23 2577   3.070   3.632   2.079  0.0618  0.0293 -0.4968
   96phy    C24 2578   3.152   3.759   2.068  0.4593  0.0636 -0.1757
   96phy    C22 2579   2.970   3.636   2.200 -0.5990 -0.6121  0.3471
   96phy    C21 2580   3.027   3.571   2.329  0.0575  0.1459  0.4621
   96phy    C20 2581   2.931   3.576   2.445 -0.2343 -0.1026 -0.6712
   96phy    C18 2582   2.978   3.544   2.595  0.1929  0.0195  0.2989
   96phy    O01 2583   3.104   3.607   2.633  0.2777 -0.2317 -0.1615
   96phy    H01 2584   3.156   3.534   2.659  0.6601 -0.0405 -0.3794
   96phy    C19 2585   2.865   3.612   2.678  0.4772  0.9713 -0.0107
   96phy    C13 2586   2.984   3.388   2.634 -0.2864 -0.2469 -0.6901
   96phy     H3 2587   2.892   3.337   2.595 -0.5561 -0.7391  0.5586
   96phy    O33 2588   2.975   3.348   2.766  0.0282 -0.6496  0.1746
   96phy    H1B 2589   2.932   3.267   2.786 -2.0331  0.3472  0.1047
   96phy    C12 2590   3.097   3.305   2.580 -0.4236 -0.9534  0.1977
   96phy    O11 2591   3.219   3.311   2.649  0.5695  0.1514  0.8924
   96phy    H1A 2592   3.224   3.258   2.726  2.1918 -0.6994  0.2449
   97phy    C35 2593   1.902   2.892   1.253  0.1856 -0.1783 -0.0331
   97phy    C33 2594   2.043   2.901   1.322 -0.5839 -0.4019  0.2527
   97phy    C34 2595   2.022   2.933   1.469 -0.0648 -0.2854 -0.1205
   97phy    C32 2596   2.118   2.769   1.288 -0.5512  0.0273  0.4427
   97phy    C31 2597   2.273   2.776   1.288  0.2360  0.2478 -0.1396
   97phy    C30 2598   2.338   2.659   1.232 -0.4651  0.1784 -0.2469
   97phy    C28 2599   2.489   2.670   1.214 -0.3106 -0.7724  0.0451
   97phy    C29 2600   2.567   2.602   1.322 -0.0018 -0.4667 -0.0515
   97phy    C27 2601   2.526   2.609   1.075 -0.1570 -0.0025 -0.3202
   97phy    C26 2602   2.626   2.676   0.977  0.5179 -0.0499  0.3645
   97phy    C25 2603   2.659   2.579   0.863  0.1236  0.4202 -0.6873
   97phy    C23 2604   2.751   2.629   0.754  0.0320  0.3658  0.7673
   97phy    C24 2605   2.820   2.506   0.697  0.2194 -0.6239  0.2223
   97phy    C22 2606   2.668   2.695   0.641  0.4621  0.0555  0.1596
   97phy    C21 2607   2.734   2.781   0.541 -0.0629  0.3967  0.5371
   97phy    C20 2608   2.631   2.808   0.433  0.5463 -0.0126  0.0302
   97phy    C18 2609   2.671   2.879   0.298  0.1902  0.2695 -0.6159
   97phy    O01 2610   2.760   2.985   0.331  0.0732 -0.3095  0.4392
   97phy    H01 2611   2.731   3.036   0.404  0.3908  0.2821  0.1649
   97phy    C19 2612   2.539   2.935   0.240 -0.5511  0.1729 -0.9665
   97phy    C13 2613   2.746   2.773   0.196  0.0353  0.0789  0.0081
   97phy     H3 2614   2.841   2.749   0.250  1.1769  0.7244 -1.6318
   97phy    O33 2615   2.690   2.641   0.198  0.7153 -0.3884  0.0983
   97phy    H1B 2616   2.602   2.653   0.169  0.7129 -0.0264  0.2610
   97phy    C12 2617   2.842   2.808   0.078  0.4235  0.3565  0.4064
   97phy    O11 2618   2.878   2.945   0.064  0.0057  0.3705 -0.2190
   97phy    H1A 2619   2.936   2.969   0.134 -1.3245 -0.6290  1.2782
   98phy    C35 2620   4.004   3.937   1.129 -0.8660  0.2766  0.1175
   98phy    C33 2621   4.148   3.905   1.174 -0.0751  0.2537 -0.7831
   98phy    C34 2622   4.192   3.801   1.074  0.1124 -0.0959 -0.1538
   98phy    C32 2623   4.246   4.024   1.171 -0.0647 -0.1649 -0.2690
   98phy    C31 2624   4.307   4.057   1.306  0.2855  0.3055  0.9892
   98phy    C30 2625   4.401   4.170   1.314  0.3939 -0.7439 -0.2510
   98phy    C28 2626   4.449   4.222   1.454 -0.2732  0.2657  0.0201
   98phy    C29 2627   4.583   4.292   1.420  0.2026  0.0602  0.5071
   98phy    C27 2628   4.343   4.317   1.520 -0.1812  0.0398 -0.3926
   98phy    C26 2629   4.327   4.309   1.675  0.5962 -0.0706  0.3092
   98phy    C25 2630   4.230   4.418   1.722 -0.2125 -0.4166  0.5022
   98phy    C23 2631   4.201   4.428   1.879 -0.1199  0.3198  0.0647
   98phy    C24 2632   4.310   4.501   1.953  0.0946 -0.4798 -0.1452
   98phy    C22 2633   4.062   4.486   1.904 -0.0332 -0.1060  0.0311
   98phy    C21 2634   4.001   4.445   2.034  0.5865 -0.1003 -0.7710
   98phy    C20 2635   3.854   4.493   2.051  0.1938 -1.0131 -0.4417
   98phy    C18 2636   3.775   4.482   2.189 -0.1661 -0.8361 -0.7517
   98phy    O01 2637   3.864   4.506   2.297  0.2273  0.1289 -0.4709
   98phy    H01 2638   3.823   4.518   2.380  1.1691  2.0236 -0.2021
   98phy    C19 2639   3.678   4.596   2.181 -0.2848  0.0344  0.0824
   98phy    C13 2640   3.710   4.334   2.209  0.3295  1.1826 -0.2414
   98phy     H3 2641   3.653   4.302   2.119  1.1840  1.5957 -0.9460
   98phy    O33 2642   3.603   4.348   2.309 -0.0276  0.0619 -0.0090
   98phy    H1B 2643   3.640   4.364   2.393  0.8449  1.4619 -0.6143
   98phy    C12 2644   3.797   4.205   2.263 -0.4691 -0.4874  0.1048
   98phy    O11 2645   3.877   4.220   2.374  0.3433  0.9601  0.0434
   98phy    H1A 2646   3.812   4.222   2.442 -0.3856  2.0536 -0.6526
   99phy    C35 2647   2.485   3.041   1.040  0.4044  0.2715  0.0119
   99phy    C33 2648   2.527   3.153   1.132  0.0990 -0.7398  0.1607
   99phy    C34 2649   2.473   3.145   1.277 -0.2085  0.3108  0.1125
   99phy    C32 2650   2.680   3.175   1.121  0.0713 -0.1018  0.4041
   99phy    C31 2651   2.733   3.313   1.155 -0.0922 -0.3975 -0.4012
   99phy    C30 2652   2.885   3.325   1.121  0.0020 -0.3914  0.8128
   99phy    C28 2653   2.942   3.464   1.142  0.4813  0.7663 -0.1422
   99phy    C29 2654   3.015   3.468   1.275 -0.3640  0.0738 -0.4247
   99phy    C27 2655   3.045   3.487   1.029  0.1224 -0.1262 -0.5707
   99phy    C26 2656   3.074   3.628   0.985  0.0729  0.1131 -0.1296
   99phy    C25 2657   3.207   3.633   0.911  0.1767 -0.1202 -0.1634
   99phy    C23 2658   3.222   3.763   0.826  0.0297  0.4909  0.1778
   99phy    C24 2659   3.326   3.860   0.883  0.6498 -0.0278 -0.3169
   99phy    C22 2660   3.255   3.713   0.682  0.6777 -0.3927  0.4341
   99phy    C21 2661   3.143   3.759   0.592  0.1154 -0.0270  0.0813
   99phy    C20 2662   3.175   3.712   0.451 -0.1202 -0.0590 -0.0500
   99phy    C18 2663   3.067   3.711   0.334  0.1717 -0.0642 -0.5644
   99phy    O01 2664   2.929   3.720   0.385  0.3352 -0.3776  0.6623
   99phy    H01 2665   2.902   3.810   0.386 -1.6254 -0.7807 -2.5593
   99phy    C19 2666   3.087   3.566   0.274  0.0559 -0.5444  0.2890
   99phy    C13 2667   3.090   3.829   0.223  0.1452  0.4663  0.1953
   99phy     H3 2668   3.071   3.927   0.275 -0.5166 -0.3319  1.4961
   99phy    O33 2669   3.230   3.850   0.194 -0.5194  0.0521 -0.4523
   99phy    H1B 2670   3.262   3.789   0.131 -0.6386  1.1602 -1.6218
   99phy    C12 2671   2.993   3.878   0.108 -0.5752  0.2061 -0.4656
   99phy    O11 2672   3.019   3.837  -0.024  0.2862 -0.2257  0.0031
   99phy    H1A 2673   3.049   3.748  -0.024 -1.9963 -1.0966 -1.0814
  100phy    C35 2674   3.810   2.833   1.838 -0.2127 -0.5488 -0.0046
  100phy    C33 2675   3.773   2.684   1.847 -0.2032 -0.2413 -0.0348
  100phy    C34 2676   3.852   2.612   1.948  0.3131  0.0653  0.1424
  100phy    C32 2677   3.625   2.659   1.869  0.1802  0.0568 -0.3865
  100phy    C31 2678   3.551   2.641   1.735  0.1259  0.4940  0.5622
  100phy    C30 2679   3.407   2.590   1.746  0.7454 -0.0617 -0.0360
  100phy    C28 2680   3.326   2.581   1.615  0.1833 -0.4611  0.2345
  100phy    C29 2681   3.265   2.441   1.599  0.3446 -0.1056  0.3917
  100phy    C27 2682   3.225   2.696   1.596 -0.1300  0.5014 -0.2547
  100phy    C26 2683   3.185   2.736   1.453  0.4219  0.1929  0.2832
  100phy    C25 2684   3.097   2.861   1.452  0.4418  0.1679  0.0379
  100phy    C23 2685   3.030   2.888   1.314 -0.1586  0.5099  0.4596
  100phy    C24 2686   2.899   2.961   1.336 -0.0583  0.1461  0.0051
  100phy    C22 2687   3.122   2.956   1.215 -0.8155  0.1750  0.2921
  100phy    C21 2688   3.092   2.936   1.065  0.1519 -0.3465 -0.4091
  100phy    C20 2689   3.168   3.051   0.999 -0.2024  0.2164  0.9696
  100phy    C18 2690   3.171   3.072   0.844 -0.1711 -0.1882  0.1508
  100phy    O01 2691   3.232   2.954   0.785  0.1776 -0.1749 -0.0770
  100phy    H01 2692   3.308   2.926   0.833  0.0056 -0.4938  0.0107
  100phy    C19 2693   3.259   3.197   0.827  0.2990 -0.2909  0.3654
  100phy    C13 2694   3.022   3.092   0.774 -0.1961 -0.2674  0.3490
  100phy     H3 2695   2.962   3.002   0.800 -1.8037  0.2274 -1.4430
  100phy    O33 2696   2.937   3.190   0.836  0.4221  0.0230  0.2239
  100phy    H1B 2697   2.919   3.171   0.926 -3.5587  0.2572 -0.3331
  100phy    C12 2698   2.984   3.075   0.625 -0.3092 -0.0477 -0.0464
  100phy    O11 2699   3.071   2.995   0.547 -0.1158  0.3836  0.2901
  100phy    H1A 2700   3.152   2.988   0.593 -0.1761  3.1144  1.0304
  101phy    C35 2701   3.276   5.030   1.363 -0.3186  0.1621 -0.5701
  101phy    C33 2702   3.224   4.965   1.492  0.1172  0.4242  0.3553
  101phy    C34 2703   3.149   5.076   1.558  0.2673 -0.3110  0.3420
  101phy    C32 2704   3.126   4.851   1.458 -0.1333  0.0081 -0.5767
  101phy    C31 2705   3.174   4.727   1.386 -0.2653  0.1615 -0.2661
  101phy    C30 2706   3.078   4.609   1.401  0.3017  0.4961  0.6285
  101phy    C28 2707   3.123   4.481   1.324  0.3895  0.3271 -0.3533
  101phy    C29 2708   3.099   4.366   1.416 -0.0420  0.5487 -0.0105
  101phy    C27 2709   3.054   4.467   1.184  0.2921 -0.2788 -0.1686
  101phy    C26 2710   3.161   4.432   1.080 -0.0308 -0.3104 -0.2201
  101phy    C25 2711   3.111   4.431   0.934 -0.3120 -0.1951 -0.7437
  101phy    C23 2712   3.173   4.350   0.819 -0.4681  0.6092 -0.2468
  101phy    C24 2713   3.148   4.199   0.837 -1.0546 -0.4283  0.3615
  101phy    C22 2714   3.133   4.415   0.687 -0.0013  0.1378  0.2280
  101phy    C21 2715   3.220   4.380   0.566  0.2572 -0.0542 -0.6252
  101phy    C20 2716   3.185   4.459   0.437 -0.4368 -0.3300 -0.1400
  101phy    C18 2717   3.264   4.432   0.303 -0.3654  0.1845  0.4920
  101phy    O01 2718   3.405   4.463   0.331  0.6057  0.3293 -0.1406
  101phy    H01 2719   3.414   4.537   0.388  2.9144 -0.0611  0.1051
  101phy    C19 2720   3.204   4.528   0.209  0.1265  0.1306 -0.4574
  101phy    C13 2721   3.267   4.278   0.247  0.0885  0.2066 -0.1028
  101phy     H3 2722   3.319   4.222   0.329  1.1927  0.2038 -0.7954
  101phy    O33 2723   3.144   4.203   0.248  0.7514 -0.3542 -0.9883
  101phy    H1B 2724   3.102   4.195   0.165 -0.1440  0.3818 -0.6194
  101phy    C12 2725   3.363   4.225   0.134 -0.2084  0.5466 -0.5754
  101phy    O11 2726   3.406   4.090   0.156 -0.2223  0.0086  0.2399
  101phy    H1A 2727   3.332   4.038   0.182  0.1554 -0.5137  0.2905
  102phy    C35 2728   2.416   1.302   1.502 -0.1872 -0.8377 -0.1305
  102phy    C33 2729   2.333   1.181   1.461  0.0987  0.2891 -0.3640
  102phy    C34 2730   2.233   1.200   1.349  0.2376  0.4096 -0.2822
  102phy    C32 2731   2.423   1.059   1.456 -0.3018 -0.0513 -0.0465
  102phy    C31 2732   2.357   0.943   1.533 -0.2919 -0.0913 -0.4205
  102phy    C30 2733   2.446   0.817   1.520 -0.7086  0.0933  0.5007
  102phy    C28 2734   2.402   0.696   1.603 -0.2769 -0.1018  0.0172
  102phy    C29 2735   2.442   0.567   1.529 -0.3269  0.1797 -0.2623
  102phy    C27 2736   2.453   0.693   1.750 -0.3171 -0.2344  0.3061
  102phy    C26 2737   2.351   0.639   1.850 -0.2767 -0.1117  0.1901
  102phy    C25 2738   2.401   0.643   2.000 -0.6078  0.1226  0.1087
  102phy    C23 2739   2.320   0.580   2.110  0.4324  0.0257  1.0608
  102phy    C24 2740   2.403   0.489   2.193  0.4765 -0.4589  0.7463
  102phy    C22 2741   2.231   0.684   2.184 -0.1128  0.8584 -0.1423
  102phy    C21 2742   2.108   0.636   2.268 -0.4335 -0.3185  0.3654
  102phy    C20 2743   2.040   0.751   2.347 -0.2328  0.2145  0.3735
  102phy    C18 2744   1.955   0.718   2.484 -0.4713 -0.4917  0.1560
  102phy    O01 2745   2.041   0.645   2.580 -0.0774  0.2776  0.3571
  102phy    H01 2746   2.062   0.689   2.660 -0.4481 -0.5922  0.9517
  102phy    C19 2747   1.956   0.859   2.552  0.2189  0.4701  0.3425
  102phy    C13 2748   1.808   0.654   2.477 -0.0330 -0.3947 -0.5999
  102phy     H3 2749   1.752   0.706   2.394  0.1513  1.9987  0.6959
  102phy    O33 2750   1.723   0.685   2.593  0.0755 -0.1891  0.8161
  102phy    H1B 2751   1.743   0.617   2.655 -0.3789 -0.2707  0.8748
  102phy    C12 2752   1.807   0.493   2.444 -0.2553  0.1386 -0.1923
  102phy    O11 2753   1.798   0.399   2.549 -0.7408 -0.3470  0.3416
  102phy    H1A 2754   1.873   0.404   2.605  0.1061 -0.6733 -0.7356
  103phy    C35 2755   2.436   3.926   2.203 -0.2440 -0.2586 -0.1835
  103phy    C33 2756   2.583   3.944   2.199  0.5119  0.0945 -0.4969
  103phy    C34 2757   2.641   3.818   2.252  0.2852  0.2843 -0.0717
  103phy    C32 2758   2.636   3.995   2.062  0.1026  0.6508  0.0649
  103phy    C31 2759   2.769   4.073   2.071 -0.0708 -0.2672  0.0510
  103phy    C30 2760   2.825   4.136   1.942  0.1710 -0.0091  0.0727
  103phy    C28 2761   2.977   4.155   1.935  0.0916  0.0478 -0.3766
  103phy    C29 2762   3.027   4.097   1.802 -0.2517 -0.3782 -0.3864
  103phy    C27 2763   3.015   4.302   1.934 -0.1865  0.3738  0.6911
  103phy    C26 2764   3.132   4.337   2.028  0.6060 -0.0211  0.1256
  103phy    C25 2765   3.149   4.489   2.045  0.0405 -0.5233 -0.2433
  103phy    C23 2766   3.268   4.537   2.128  0.0028  0.2958  0.0332
  103phy    C24 2767   3.325   4.661   2.067 -0.2493  0.2107 -0.0645
  103phy    C22 2768   3.237   4.567   2.278  0.2001  0.1840  0.5670
  103phy    C21 2769   3.304   4.486   2.384 -0.0901  0.3002 -0.2843
  103phy    C20 2770   3.253   4.537   2.520 -0.2230 -0.2863  0.4572
  103phy    C18 2771   3.316   4.479   2.651  0.2496  0.6004 -0.5488
  103phy    O01 2772   3.461   4.501   2.653  0.0188  0.3501  0.3237
  103phy    H01 2773   3.501   4.457   2.726  0.0060 -1.0201 -0.4597
  103phy    C19 2774   3.248   4.589   2.744 -0.2990 -0.1660  0.3622
  103phy    C13 2775   3.283   4.324   2.687 -0.2036 -0.4806  0.3125
  103phy     H3 2776   3.174   4.303   2.669 -0.4730  1.1806 -0.0928
  103phy    O33 2777   3.298   4.294   2.825 -0.7658 -0.3112 -0.1883
  103phy    H1B 2778   3.386   4.310   2.854 -1.1912  1.1960  0.3616
  103phy    C12 2779   3.354   4.209   2.601 -0.4115 -0.0343 -0.8715
  103phy    O11 2780   3.479   4.177   2.641 -0.6644  0.0790 -0.4016
  103phy    H1A 2781   3.480   4.102   2.698 -0.7224  1.6610  1.8494
  104phy    C35 2782   2.100   0.087   0.628  0.1260  0.3031 -0.1541
  104phy    C33 2783   2.071   0.012   0.762 -1.0218 -0.1542 -0.4149
  104phy    C34 2784   1.929  -0.043   0.762  0.4349  0.4662  0.1820
  104phy    C32 2785   2.163  -0.103   0.790 -0.3050 -0.3706 -0.1026
  104phy    C31 2786   2.211  -0.115   0.936 -0.4314  0.7500 -0.0316
  104phy    C30 2787   2.300  -0.238   0.950 -0.6056  0.2876  0.4102
  104phy    C28 2788   2.377  -0.249   1.083 -0.5836 -0.2360  0.2381
  104phy    C29 2789   2.284  -0.326   1.179 -0.3105  0.3167  0.1141
  104phy    C27 2790   2.503  -0.344   1.086  0.2087  0.5401  0.8355
  104phy    C26 2791   2.632  -0.294   1.022 -0.0735 -0.4400 -0.6221
  104phy    C25 2792   2.759  -0.369   1.060  0.0264  0.1039 -0.8531
  104phy    C23 2793   2.886  -0.317   0.998 -0.1784 -0.3275 -0.1865
  104phy    C24 2794   3.000  -0.319   1.107  0.8673 -0.4625 -0.6203
  104phy    C22 2795   2.929  -0.392   0.870  0.5290  0.0299  0.2059
  104phy    C21 2796   2.899  -0.298   0.752  0.1677  0.5478 -0.4659
  104phy    C20 2797   2.950  -0.371   0.624  0.0841  0.1108 -0.4447
  104phy    C18 2798   2.895  -0.310   0.486 -0.3249 -0.6450  0.3739
  104phy    O01 2799   2.755  -0.310   0.479  0.2086  0.1938  0.1857
  104phy    H01 2800   2.711  -0.334   0.559  0.2103 -1.6816 -0.3240
  104phy    C19 2801   2.954  -0.411   0.385  0.6352  0.5314  0.8481
  104phy    C13 2802   2.942  -0.157   0.459  0.1192  0.0981  0.2539
  104phy     H3 2803   2.900  -0.100   0.546  0.1934  0.1632  0.2471
  104phy    O33 2804   3.081  -0.134   0.479 -0.8445  0.2114 -0.0140
  104phy    H1B 2805   3.101  -0.042   0.483  1.5136 -0.1881 -1.1757
  104phy    C12 2806   2.887  -0.052   0.344 -0.0861  0.5228 -0.2393
  104phy    O11 2807   2.943  -0.054   0.220 -0.0274 -0.2253  0.6191
  104phy    H1A 2808   2.945  -0.142   0.188  0.7115  0.3480 -1.0176
  105phy    C35 2809   2.389   3.913   1.585  0.5341 -0.0791 -0.2062
  105phy    C33 2810   2.336   3.843   1.708 -0.0648  0.0610 -0.4812
  105phy    C34 2811   2.289   3.944   1.813 -0.5324 -0.2494  0.8548
  105phy    C32 2812   2.225   3.743   1.668  0.4647 -0.0824  0.1079
  105phy    C31 2813   2.261   3.603   1.628  0.4760  0.0043  0.0577
  105phy    C30 2814   2.142   3.511   1.592  0.5845  0.1855  0.1760
  105phy    C28 2815   2.189   3.386   1.515 -0.1141  0.1524  0.3560
  105phy    C29 2816   2.203   3.269   1.607 -0.0034 -0.0463  0.0797
  105phy    C27 2817   2.089   3.353   1.401  0.5826 -0.4116 -0.5960
  105phy    C26 2818   2.099   3.421   1.265 -0.5277 -0.4416  0.0390
  105phy    C25 2819   1.986   3.365   1.170  0.4536  0.3017  0.1190
  105phy    C23 2820   1.990   3.428   1.031 -0.6556 -0.1694 -0.1280
  105phy    C24 2821   1.968   3.317   0.928  0.8291  0.4789 -0.1986
  105phy    C22 2822   1.883   3.533   1.007  0.9518 -0.7526 -0.2520
  105phy    C21 2823   1.887   3.624   0.888 -0.2137  0.2650 -0.1443
  105phy    C20 2824   1.799   3.747   0.902 -0.2617  0.0725  0.5223
  105phy    C18 2825   1.793   3.848   0.785 -0.3759 -0.3660  0.0127
  105phy    O01 2826   1.919   3.912   0.776 -0.2229 -0.4892 -0.0113
  105phy    H01 2827   1.987   3.848   0.768  1.8040  1.3910  1.1470
  105phy    C19 2828   1.694   3.957   0.836 -0.3610  0.5409 -0.0107
  105phy    C13 2829   1.738   3.785   0.642  0.0191 -0.0891 -0.1118
  105phy     H3 2830   1.817   3.710   0.614  2.2697  2.4416 -0.9855
  105phy    O33 2831   1.632   3.696   0.655 -0.0426  0.1367  0.0009
  105phy    H1B 2832   1.559   3.718   0.601  0.5017  0.7269 -0.5077
  105phy    C12 2833   1.775   3.840   0.501  0.2131  0.3075 -0.3197
  105phy    O11 2834   1.879   3.928   0.483  0.1183  0.4463  0.0351
  105phy    H1A 2835   1.894   3.965   0.568  1.0261 -0.7812  0.4390
  106phy    C35 2836   1.925   0.459   1.975 -0.1180  0.4146 -0.0912
  106phy    C33 2837   1.962   0.318   1.928 -0.0809  0.0067  0.2204
  106phy    C34 2838   1.841   0.255   1.871  0.5352  0.6004  0.1854
  106phy    C32 2839   2.080   0.318   1.827 -0.0773 -0.5105  0.3093
  106phy    C31 2840   2.210   0.243   1.863  0.2659 -0.2255 -0.1145
  106phy    C30 2841   2.320   0.234   1.755 -0.1038  0.2303 -0.0583
  106phy    C28 2842   2.450   0.149   1.791 -0.7609  0.4330 -0.7253
  106phy    C29 2843   2.498   0.083   1.664  0.2818 -0.2272 -0.1432
  106phy    C27 2844   2.564   0.235   1.856 -0.1224 -0.8097 -0.5156
  106phy    C26 2845   2.620   0.174   1.989 -0.4588  0.1092 -0.5763
  106phy    C25 2846   2.684   0.286   2.076  0.1492  0.0878 -0.2932
  106phy    C23 2847   2.739   0.246   2.210  0.1060  0.0811  0.2256
  106phy    C24 2848   2.857   0.336   2.247 -0.3507 -0.6942 -0.0979
  106phy    C22 2849   2.638   0.243   2.325  1.2121 -0.0922 -0.2245
  106phy    C21 2850   2.663   0.127   2.421 -0.0287 -0.4699  0.3995
  106phy    C20 2851   2.560   0.127   2.529 -0.1436 -0.1720 -0.0959
  106phy    C18 2852   2.598   0.045   2.662 -0.2423  0.1241  0.0952
  106phy    O01 2853   2.714   0.108   2.725  0.1436  0.2262  0.2451
  106phy    H01 2854   2.797   0.068   2.709 -0.0482 -0.6388  1.3188
  106phy    C19 2855   2.468   0.088   2.741 -0.0886  0.5100 -0.0742
  106phy    C13 2856   2.614  -0.119   2.649  0.2584 -0.0229  0.5710
  106phy     H3 2857   2.526  -0.158   2.592 -0.9254  1.4544  1.3016
  106phy    O33 2858   2.601  -0.190   2.771  0.5390  0.4869  0.0081
  106phy    H1B 2859   2.570  -0.277   2.751  0.7509  0.4187 -0.0288
  106phy    C12 2860   2.748  -0.179   2.588  0.0251  0.6107 -0.0469
  106phy    O11 2861   2.742  -0.308   2.543  0.0600  0.8774  0.0681
  106phy    H1A 2862   2.828  -0.346   2.544 -0.4761 -0.3962  0.8062
  107phy    C35 2863   2.888   4.956   2.195  0.5584 -0.2482 -0.0627
  107phy    C33 2864   2.983   5.019   2.081  0.8154  0.1217 -0.4319
  107phy    C34 2865   3.012   4.902   1.988 -0.2425  0.3372 -0.4172
  107phy    C32 2866   2.942   5.155   2.021 -0.4104 -0.4743  0.3177
  107phy    C31 2867   3.066   5.222   1.956 -0.3340 -0.3478  0.4529
  107phy    C30 2868   3.049   5.348   1.865  0.2931  0.5317  0.2202
  107phy    C28 2869   3.174   5.426   1.861  0.0876  0.0190  0.0972
  107phy    C29 2870   3.215   5.440   1.715 -0.0723  0.7005 -0.2952
  107phy    C27 2871   3.151   5.565   1.917 -0.2761  0.0551  0.2315
  107phy    C26 2872   3.214   5.596   2.054  0.6537 -0.3793  0.9358
  107phy    C25 2873   3.197   5.744   2.100  0.6281 -0.4002 -0.1963
  107phy    C23 2874   3.279   5.770   2.230 -0.4999  0.4202  0.0629
  107phy    C24 2875   3.329   5.909   2.220  0.5098 -0.5234 -0.0024
  107phy    C22 2876   3.212   5.757   2.371 -0.7567 -0.8990  0.2880
  107phy    C21 2877   3.181   5.621   2.427  0.1447 -0.8648 -0.6054
  107phy    C20 2878   3.094   5.631   2.556 -0.5989 -0.1313  0.1370
  107phy    C18 2879   3.077   5.510   2.644  0.2732  0.5703 -0.2747
  107phy    O01 2880   3.202   5.481   2.702  0.4574 -0.2467 -0.0132
  107phy    H01 2881   3.239   5.564   2.726 -0.6812 -0.3401  2.3696
  107phy    C19 2882   2.986   5.565   2.754  0.1885  0.0436 -0.4799
  107phy    C13 2883   3.014   5.372   2.587  0.4372  0.0305  0.0141
  107phy     H3 2884   2.919   5.392   2.532 -0.0030  2.0475  1.4062
  107phy    O33 2885   2.967   5.289   2.693  0.1971 -0.1882 -0.0462
  107phy    H1B 2886   3.044   5.268   2.742  0.7183  3.6384  1.1689
  107phy    C12 2887   3.110   5.274   2.505  0.6150  0.1529 -0.1710
  107phy    O11 2888   3.212   5.211   2.573 -0.0072  0.0469 -0.1984
  107phy    H1A 2889   3.262   5.286   2.600 -0.5537  0.8348 -1.2789
  108phy    C35 2890   4.758   4.362   1.108  0.1993 -0.3242  0.4210
  108phy    C33 2891   4.684   4.379   0.975 -0.4016  0.1907  0.5436
  108phy    C34 2892   4.717   4.261   0.891  0.2895 -0.6261  0.1044
  108phy    C32 2893   4.532   4.406   1.005  0.2901 -0.2130  0.2110
  108phy    C31 2894   4.458   4.456   0.888  0.1492 -0.1592  0.5640
  108phy    C30 2895   4.312   4.498   0.931 -0.2097  0.4788  0.0258
  108phy    C28 2896   4.213   4.524   0.819  0.2363  0.4741  0.0707
  108phy    C29 2897   4.103   4.414   0.802 -0.1835 -0.3349 -0.1137
  108phy    C27 2898   4.148   4.662   0.845 -0.2923 -0.7211 -0.4377
  108phy    C26 2899   4.051   4.730   0.743  0.1600  0.7449 -0.3116
  108phy    C25 2900   4.041   4.882   0.764  0.2082 -0.5935 -0.2838
  108phy    C23 2901   3.959   4.973   0.670  0.0865  0.3789  0.7977
  108phy    C24 2902   3.897   5.086   0.752 -0.0468  0.0858  0.2530
  108phy    C22 2903   4.046   5.038   0.555  0.1805 -0.5067  0.2278
  108phy    C21 2904   4.031   4.947   0.428  0.0570  0.0523  0.3117
  108phy    C20 2905   4.159   4.935   0.340  0.4840  0.7376  0.0504
  108phy    C18 2906   4.153   4.872   0.200 -0.7592 -0.5120 -0.3012
  108phy    O01 2907   4.063   4.762   0.207  0.2109  0.5395 -0.0172
  108phy    H01 2908   4.078   4.707   0.132  0.6431  1.8629 -0.9372
  108phy    C19 2909   4.297   4.832   0.170 -0.2533  0.1782 -0.9645
  108phy    C13 2910   4.092   4.980   0.096 -0.3720  0.0308  0.8878
  108phy     H3 2911   3.982   4.988   0.114 -1.2331 -2.6900 -2.1119
  108phy    O33 2912   4.127   5.117   0.116 -0.1566  0.4605  0.1404
  108phy    H1B 2913   4.064   5.150   0.177  0.8745 -0.8177  1.9759
  108phy    C12 2914   4.045   4.968  -0.062 -0.8196 -0.2671 -0.5316
  108phy    O11 2915   3.979   5.079  -0.120 -0.4423  0.2422  0.1508
  108phy    H1A 2916   3.924   5.050  -0.191  0.1790 -1.1831  0.2091
  109phy    C35 2917   5.180   1.510   1.922 -0.2933 -1.0547  0.0581
  109phy    C33 2918   5.166   1.547   1.773  0.0180  0.3883 -0.4224
  109phy    C34 2919   5.146   1.407   1.708  0.1832 -0.7374 -0.5327
  109phy    C32 2920   5.047   1.635   1.735 -0.9914 -0.8303 -0.1253
  109phy    C31 2921   5.068   1.790   1.725  0.0777 -0.6368  0.5647
  109phy    C30 2922   4.941   1.876   1.678 -0.5518 -0.0155  0.4940
  109phy    C28 2923   4.947   2.026   1.719  0.5946 -0.4956  0.4603
  109phy    C29 2924   4.959   2.116   1.600  0.4586 -0.5168  0.4346
  109phy    C27 2925   4.829   2.062   1.811 -0.6682 -0.0813  0.1386
  109phy    C26 2926   4.852   2.164   1.922  0.4016  0.5177 -0.1786
  109phy    C25 2927   4.717   2.219   1.968 -0.1555 -0.4790 -0.3108
  109phy    C23 2928   4.703   2.293   2.104 -0.1870  0.2387 -0.1406
  109phy    C24 2929   4.784   2.419   2.111 -0.0482  0.6636 -0.5384
  109phy    C22 2930   4.558   2.337   2.126 -0.1022  0.1066  0.0516
  109phy    C21 2931   4.480   2.287   2.253 -0.0319 -0.3585  0.4308
  109phy    C20 2932   4.355   2.375   2.269 -0.1060 -0.6715  0.4855
  109phy    C18 2933   4.271   2.356   2.392  0.2997 -0.1844 -0.1216
  109phy    O01 2934   4.350   2.343   2.515  0.0179 -0.2918 -0.3659
  109phy    H01 2935   4.432   2.383   2.493 -0.3656 -0.1212 -1.5627
  109phy    C19 2936   4.217   2.504   2.407 -0.4296 -0.1387 -0.1749
  109phy    C13 2937   4.147   2.251   2.374 -0.1243 -0.1113 -0.1321
  109phy     H3 2938   4.110   2.257   2.269  0.3851  3.0838 -0.2350
  109phy    O33 2939   4.026   2.281   2.448 -0.1694 -0.1281  0.4226
  109phy    H1B 2940   4.034   2.274   2.541  0.5617  2.2946  0.6196
  109phy    C12 2941   4.176   2.101   2.407  0.1120  0.1875  0.4307
  109phy    O11 2942   4.071   2.013   2.385  0.1577  1.2910 -0.2822
  109phy    H1A 2943   3.987   2.056   2.377 -0.1327  0.8778  0.4429
  110phy    C35 2944   0.340   0.119   1.657 -0.3750  0.1029 -0.7849
  110phy    C33 2945   0.301   0.043   1.534 -0.7621  0.0466  0.8253
  110phy    C34 2946   0.259  -0.094   1.576 -0.1958  0.1043  0.4578
  110phy    C32 2947   0.199   0.122   1.459  0.1395  0.0372 -0.0321
  110phy    C31 2948   0.198   0.121   1.308 -0.3695  0.3444  0.0283
  110phy    C30 2949   0.110   0.226   1.246 -0.2564 -0.3326 -0.4691
  110phy    C28 2950   0.113   0.252   1.091  0.3269  0.9376  0.0254
  110phy    C29 2951   0.023   0.142   1.031 -0.4122 -0.0424 -0.3025
  110phy    C27 2952   0.063   0.395   1.059 -0.0874 -0.0340  0.5071
  110phy    C26 2953   0.076   0.458   0.921 -0.3149 -0.5442 -0.5917
  110phy    C25 2954  -0.043   0.551   0.899 -0.0048 -0.2224 -0.4737
  110phy    C23 2955  -0.034   0.659   0.783 -0.1406  0.0687 -0.4000
  110phy    C24 2956  -0.121   0.611   0.672  0.1999  0.0658 -0.2610
  110phy    C22 2957  -0.079   0.803   0.823 -0.4909 -0.1438  0.0092
  110phy    C21 2958   0.040   0.903   0.820 -0.1453  0.5100  0.3961
  110phy    C20 2959  -0.002   1.039   0.873 -0.1436 -1.1673 -0.2226
  110phy    C18 2960   0.102   1.162   0.844 -0.4280  0.7275  0.1894
  110phy    O01 2961   0.241   1.127   0.876 -0.1064 -0.9063  0.5839
  110phy    H01 2962   0.293   1.161   0.806 -1.9674  3.1609  0.8651
  110phy    C19 2963   0.066   1.267   0.947  1.0420  0.1860  0.3255
  110phy    C13 2964   0.093   1.210   0.687 -0.1200 -0.1917  0.5588
  110phy     H3 2965   0.120   1.113   0.637 -1.0913 -1.4039  2.2772
  110phy    O33 2966  -0.032   1.233   0.617 -0.0906 -0.4384 -0.2803
  110phy    H1B 2967  -0.102   1.187   0.660 -1.3784  0.3627 -1.4110
  110phy    C12 2968   0.221   1.272   0.621 -0.0423 -0.2076  0.0342
  110phy    O11 2969   0.340   1.232   0.681 -0.1011 -0.3156  0.0349
  110phy    H1A 2970   0.411   1.246   0.622 -1.1329  0.7656 -0.9926
  111phy    C35 2971   4.812   1.023   2.153  0.2113  0.0667 -0.7869
  111phy    C33 2972   4.871   1.114   2.043  0.2736 -0.0291  0.1324
  111phy    C34 2973   4.993   1.050   1.990 -0.5358 -0.1856 -0.2843
  111phy    C32 2974   4.772   1.145   1.929  0.5733  0.1606  0.3279
  111phy    C31 2975   4.752   1.293   1.910 -0.5764 -0.2177  0.0526
  111phy    C30 2976   4.690   1.325   1.776  0.5046 -0.5488  0.2463
  111phy    C28 2977   4.699   1.477   1.744 -0.2984  0.4039  0.3577
  111phy    C29 2978   4.697   1.486   1.594  0.4870 -0.0011  0.2771
  111phy    C27 2979   4.571   1.550   1.791  0.0680  0.5787 -0.1232
  111phy    C26 2980   4.599   1.616   1.920 -0.5291  0.0693 -0.8923
  111phy    C25 2981   4.490   1.709   1.971 -0.2407  0.7236 -0.2384
  111phy    C23 2982   4.518   1.829   2.062 -0.2946  0.1990  0.0011
  111phy    C24 2983   4.414   1.935   2.032  0.2910 -0.1412  0.6015
  111phy    C22 2984   4.531   1.784   2.211 -0.4469 -0.1731  0.0531
  111phy    C21 2985   4.579   1.874   2.322  0.5728  0.1615 -0.1162
  111phy    C20 2986   4.608   1.780   2.437 -0.3299 -0.7945 -0.3229
  111phy    C18 2987   4.660   1.828   2.576 -0.2598  0.0146  0.0633
  111phy    O01 2988   4.555   1.904   2.632 -0.2308  0.2829  0.0426
  111phy    H01 2989   4.475   1.855   2.627 -0.0270 -0.2758  1.6598
  111phy    C19 2990   4.663   1.695   2.650 -0.2093  0.0116  0.2493
  111phy    C13 2991   4.808   1.898   2.593  0.6734  0.6728 -0.0998
  111phy     H3 2992   4.879   1.829   2.541  0.8941  0.7615  0.0780
  111phy    O33 2993   4.861   1.902   2.723 -0.6423  0.1443 -0.4566
  111phy    H1B 2994   4.951   1.929   2.724 -0.0014 -1.7383  1.1028
  111phy    C12 2995   4.823   2.039   2.527 -0.0259 -0.0855 -0.0822
  111phy    O11 2996   4.730   2.141   2.571 -0.3558 -0.1890  0.7686
  111phy    H1A 2997   4.673   2.096   2.630  2.0963 -0.8835  2.7963
  112phy    C35 2998   4.387   2.053   1.683 -0.5308 -0.4213 -0.7591
  112phy    C33 2999   4.410   2.206   1.651  0.6199  0.1314 -0.4776
  112phy    C34 3000   4.382   2.227   1.502 -0.2048  0.4584 -0.2568
  112phy    C32 3001   4.312   2.285   1.740  0.8197 -0.0742  0.1427
  112phy    C31 3002   4.370   2.419   1.777  0.7379 -0.0735 -0.0685
  112phy    C30 3003   4.263   2.510   1.841 -0.7487 -0.2529  0.0095
  112phy    C28 3004   4.309   2.651   1.877  1.0145 -0.9407 -1.2797
  112phy    C29 3005   4.307   2.751   1.759 -0.2096 -0.3332 -0.0479
  112phy    C27 3006   4.208   2.710   1.977  0.6712 -0.5221 -0.2940
  112phy    C26 3007   4.275   2.790   2.088  0.1426  0.5952 -0.1109
  112phy    C25 3008   4.183   2.893   2.164 -0.2448  0.5335 -0.1370
  112phy    C23 3009   4.243   2.952   2.291 -0.1429  0.2108 -0.2354
  112phy    C24 3010   4.316   3.077   2.249  0.9245 -0.5514 -0.6518
  112phy    C22 3011   4.132   2.987   2.398 -0.5022 -0.1735 -0.0758
  112phy    C21 3012   4.133   2.891   2.514  0.3444  0.6333  0.0159
  112phy    C20 3013   4.012   2.913   2.609  0.6314  0.7292 -0.8646
  112phy    C18 3014   3.993   2.824   2.742 -0.0149 -0.4434 -0.0560
  112phy    O01 3015   4.108   2.834   2.824 -0.1888 -0.1267  0.1776
  112phy    H01 3016   4.130   2.744   2.837  1.6504 -0.0354 -1.7891
  112phy    C19 3017   3.894   2.903   2.832 -0.1298  0.1445 -0.2415
  112phy    C13 3018   3.961   2.674   2.706  0.1326 -0.3505  0.2296
  112phy     H3 3019   4.011   2.647   2.610 -0.1452  0.4315 -0.1386
  112phy    O33 3020   3.823   2.652   2.672  0.2594 -0.4040  0.3117
  112phy    H1B 3021   3.822   2.592   2.599  1.6029  0.4830 -0.4743
  112phy    C12 3022   4.017   2.558   2.802 -0.6300 -0.4767  0.1857
  112phy    O11 3023   4.150   2.590   2.844  0.4463 -0.1457  0.0505
  112phy    H1A 3024   4.176   2.517   2.897  0.8918  0.6056  0.9044
  113phy    C35 3025   4.247   4.926   1.210  0.0980 -0.0681 -0.0471
  113phy    C33 3026   4.315   5.014   1.105 -0.6007 -0.2860 -1.1215
  113phy    C34 3027   4.373   5.139   1.173  0.2929  0.2539 -0.0802
  113phy    C32 3028   4.421   4.939   1.027  0.1306  0.0136  0.3604
  113phy    C31 3029   4.405   4.956   0.879 -0.0005 -0.2785  0.3560
  113phy    C30 3030   4.529   4.904   0.805 -0.0327  0.1413 -0.1705
  113phy    C28 3031   4.517   4.906   0.647 -0.0519  0.8307 -0.1469
  113phy    C29 3032   4.628   4.996   0.591 -0.1124  0.0816  0.3879
  113phy    C27 3033   4.547   4.766   0.589  0.9460  0.4481  0.1070
  113phy    C26 3034   4.427   4.697   0.524 -0.6252 -0.6074 -0.3935
  113phy    C25 3035   4.456   4.549   0.505 -0.2738  0.3851 -0.0599
  113phy    C23 3036   4.389   4.458   0.404  0.3921 -0.3436  0.5308
  113phy    C24 3037   4.454   4.321   0.392 -0.3630 -0.6706 -0.2100
  113phy    C22 3038   4.242   4.414   0.443 -0.2022 -0.3278  0.0323
  113phy    C21 3039   4.130   4.476   0.351 -0.2200  0.2042  0.3151
  113phy    C20 3040   3.988   4.466   0.412  0.2525 -0.4156 -0.3131
  113phy    C18 3041   3.856   4.540   0.359  0.2297  0.1463  0.8198
  113phy    O01 3042   3.866   4.677   0.392 -0.1515 -0.0060 -0.2240
  113phy    H01 3043   3.950   4.701   0.357  0.3941 -1.3960  0.0649
  113phy    C19 3044   3.752   4.477   0.454  0.2864 -0.1221  0.3720
  113phy    C13 3045   3.827   4.518   0.201 -0.5533  0.3065 -0.1938
  113phy     H3 3046   3.902   4.585   0.152  0.8543  0.2551  1.7666
  113phy    O33 3047   3.878   4.395   0.142 -0.3108 -0.5888 -0.1537
  113phy    H1B 3048   3.959   4.373   0.183 -0.4607 -1.6736 -0.4122
  113phy    C12 3049   3.716   4.596   0.118  0.0779  0.0958 -0.1259
  113phy    O11 3050   3.600   4.526   0.086  0.4929  0.4598 -0.1010
  113phy    H1A 3051   3.538   4.534   0.156  2.9711  2.0661  2.0711
  114phy    C35 3052   4.813   3.293   1.465 -0.3686  0.1244  0.5659
  114phy    C33 3053   4.909   3.185   1.422  0.7015 -0.3836  0.1285
  114phy    C34 3054   4.919   3.178   1.272  0.0419  0.1639  0.3600
  114phy    C32 3055   5.043   3.210   1.497 -0.1824 -0.3246  0.2322
  114phy    C31 3056   5.065   3.090   1.588 -0.3034  0.1585 -1.0574
  114phy    C30 3057   5.177   3.109   1.698  0.4192 -0.2669 -0.0039
  114phy    C28 3058   5.194   2.995   1.798 -0.5766  0.0368 -0.5693
  114phy    C29 3059   5.306   2.892   1.754  0.4893  0.2375  0.8836
  114phy    C27 3060   5.222   3.058   1.933  0.1273 -0.5267 -0.0132
  114phy    C26 3061   5.175   2.957   2.044 -0.2817  0.7145  0.6361
  114phy    C25 3062   5.177   3.014   2.189 -0.7384  0.1164  0.1363
  114phy    C23 3063   5.198   2.894   2.288  0.5210  0.3562 -0.3296
  114phy    C24 3064   5.349   2.884   2.312  0.3152 -0.2893 -0.4740
  114phy    C22 3065   5.139   2.937   2.426  0.2610  0.4083 -0.0080
  114phy    C21 3066   5.091   2.834   2.532 -0.2138 -0.3047  0.4160
  114phy    C20 3067   5.052   2.904   2.658  0.1089 -0.1227  0.0948
  114phy    C18 3068   5.092   2.836   2.795  0.3868  0.7162 -0.1901
  114phy    O01 3069   5.229   2.801   2.790 -0.7942 -0.0079 -0.2515
  114phy    H01 3070   5.278   2.872   2.753 -1.4301  0.4183 -0.3023
  114phy    C19 3071   5.079   2.955   2.889 -0.4565 -0.4671 -0.0671
  114phy    C13 3072   5.003   2.704   2.842 -0.1125 -0.5301 -0.2574
  114phy     H3 3073   5.001   2.629   2.760  1.4108 -1.3475  0.4199
  114phy    O33 3074   4.866   2.743   2.854 -0.2627 -0.3009 -0.3543
  114phy    H1B 3075   4.837   2.762   2.767  0.0945 -2.4530 -0.9943
  114phy    C12 3076   5.038   2.626   2.974  0.4899  0.6405 -0.1750
  114phy    O11 3077   5.163   2.566   2.990  0.9084  0.3520 -0.0174
  114phy    H1A 3078   5.227   2.634   2.989  0.2020  1.0820  1.0484
  115phy    C35 3079   0.645   2.596   1.266  0.0611  0.6751 -0.1945
  115phy    C33 3080   0.539   2.562   1.361 -0.3383  0.2218  0.3983
  115phy    C34 3081   0.609   2.554   1.501  0.1075  0.0313 -0.1974
  115phy    C32 3082   0.415   2.656   1.355  0.1322  0.4326 -0.2132
  115phy    C31 3083   0.277   2.587   1.331 -0.4974 -0.3873 -0.3440
  115phy    C30 3084   0.176   2.704   1.337  0.1783  0.1356 -0.5251
  115phy    C28 3085   0.032   2.647   1.350 -0.0116 -0.1055  0.2344
  115phy    C29 3086  -0.023   2.663   1.486 -0.9264  0.6142  0.0468
  115phy    C27 3087  -0.075   2.700   1.250  0.7886  0.0896  0.1741
  115phy    C26 3088  -0.050   2.673   1.100 -0.0575 -0.1376  0.3803
  115phy    C25 3089  -0.168   2.715   1.011  0.7966 -0.4535 -0.8515
  115phy    C23 3090  -0.142   2.712   0.860  0.5830 -0.4370 -0.0867
  115phy    C24 3091  -0.249   2.636   0.798  1.1913  0.6515  0.0104
  115phy    C22 3092  -0.107   2.847   0.803  0.4347 -0.2431 -0.0503
  115phy    C21 3093  -0.013   2.851   0.684  0.4091 -0.5489  0.0135
  115phy    C20 3094   0.036   2.992   0.644 -0.5149  0.4766 -0.0155
  115phy    C18 3095   0.142   3.013   0.527  0.6893 -0.2006 -0.1352
  115phy    O01 3096   0.247   2.915   0.544 -0.3010 -0.1398 -0.2516
  115phy    H01 3097   0.226   2.858   0.616 -0.2177  0.6130  0.3797
  115phy    C19 3098   0.196   3.151   0.560  0.4099  0.1341  0.1330
  115phy    C13 3099   0.079   2.999   0.379 -0.2188  0.1666 -0.3245
  115phy     H3 3100   0.050   2.891   0.373 -2.0795  0.6354 -0.6120
  115phy    O33 3101  -0.057   3.054   0.367 -0.0294 -0.5543 -0.5932
  115phy    H1B 3102  -0.048   3.147   0.377  0.6099 -0.7239  0.5479
  115phy    C12 3103   0.160   2.987   0.243  0.8080 -0.4834  0.2990
  115phy    O11 3104   0.296   2.990   0.266 -0.0728 -0.4679  0.3275
  115phy    H1A 3105   0.310   2.952   0.350  2.1515 -0.6429 -0.0450
  116phy    C35 3106   4.809   3.600   1.107  0.2778 -0.2143 -0.2092
  116phy    C33 3107   4.660   3.599   1.087 -0.2327  0.8745  0.0528
  116phy    C34 3108   4.594   3.551   1.215 -0.0617 -0.5456 -0.3603
  116phy    C32 3109   4.618   3.745   1.078  0.2373  0.4696  0.3676
  116phy    C31 3110   4.575   3.780   0.935  0.3654 -0.2531  0.2708
  116phy    C30 3111   4.571   3.928   0.904 -0.2761  0.0251 -0.8951
  116phy    C28 3112   4.494   3.961   0.773  0.4013 -0.4028  0.3994
  116phy    C29 3113   4.394   4.085   0.774 -0.0464  0.2070 -0.2464
  116phy    C27 3114   4.597   3.959   0.657 -0.1599 -0.3956 -0.2947
  116phy    C26 3115   4.555   3.938   0.512 -0.0654  0.0981 -0.3290
  116phy    C25 3116   4.677   3.909   0.417 -0.5063  0.1624 -0.0300
  116phy    C23 3117   4.636   3.927   0.272 -0.3777  0.6486  0.3188
  116phy    C24 3118   4.766   3.977   0.203 -0.2622  0.6298 -0.0223
  116phy    C22 3119   4.570   3.802   0.203  0.3595 -0.5744  0.4736
  116phy    C21 3120   4.488   3.829   0.072 -0.0061 -0.6775  0.3386
  116phy    C20 3121   4.414   3.712   0.009 -0.2887 -0.0748  0.0388
  116phy    C18 3122   4.353   3.735  -0.136 -0.4893 -0.2933 -0.7209
  116phy    O01 3123   4.297   3.868  -0.138  0.3417 -0.0525  0.2775
  116phy    H01 3124   4.260   3.869  -0.224  0.0781  0.6893  0.3893
  116phy    C19 3125   4.237   3.631  -0.139 -0.0383  0.1849  0.5995
  116phy    C13 3126   4.464   3.714  -0.249 -0.3640  0.1111  1.0365
  116phy     H3 3127   4.542   3.789  -0.219 -0.8055  0.4854  1.2667
  116phy    O33 3128   4.547   3.597  -0.246  0.1480  0.1532 -0.2663
  116phy    H1B 3129   4.508   3.516  -0.273  1.0650  0.3525 -2.3866
  116phy    C12 3130   4.455   3.777  -0.392 -0.0901  0.2952  0.3810
  116phy    O11 3131   4.388   3.897  -0.411 -0.1773 -0.0475 -0.5301
  116phy    H1A 3132   4.401   3.928  -0.498 -2.2297  0.1030 -0.8390
  117phy    C35 3133   4.732   4.407   2.142 -0.5138 -1.2973  0.1461
  117phy    C33 3134   4.764   4.544   2.077  0.2156  0.4766  0.7057
  117phy    C34 3135   4.915   4.570   2.104  0.4445  0.3516 -0.0417
  117phy    C32 3136   4.722   4.535   1.933  0.4857 -0.5873 -0.2914
  117phy    C31 3137   4.674   4.658   1.860  0.3822 -0.3710 -0.0690
  117phy    C30 3138   4.642   4.637   1.715  0.0322  0.5197 -0.3405
  117phy    C28 3139   4.579   4.753   1.638  0.0719  0.6042 -0.6891
  117phy    C29 3140   4.662   4.778   1.514  0.0657 -0.4104 -0.6265
  117phy    C27 3141   4.433   4.716   1.609  0.0104 -0.0337  0.2627
  117phy    C26 3142   4.342   4.838   1.628 -0.5987 -0.0845  0.0556
  117phy    C25 3143   4.195   4.800   1.603 -0.3421 -0.0988  0.6993
  117phy    C23 3144   4.097   4.890   1.681 -0.3746  0.8738  0.0800
  117phy    C24 3145   3.965   4.907   1.597 -0.0892 -0.4617  0.9700
  117phy    C22 3146   4.059   4.846   1.822  0.2358  0.4614 -0.6222
  117phy    C21 3147   4.117   4.916   1.943 -0.5294  0.1420  0.7024
  117phy    C20 3148   4.054   4.853   2.066  0.3447  0.0729  0.5516
  117phy    C18 3149   4.109   4.892   2.207 -0.0362  0.2856 -0.4660
  117phy    O01 3150   4.129   5.041   2.222  0.4151 -0.0398 -0.2501
  117phy    H01 3151   4.049   5.083   2.199  1.1357  1.6656  0.2154
  117phy    C19 3152   3.987   4.852   2.294  0.1438 -0.6982  0.0507
  117phy    C13 3153   4.239   4.807   2.259  0.6686 -0.0814  0.4734
  117phy     H3 3154   4.229   4.702   2.222 -0.6074  0.8470 -2.0156
  117phy    O33 3155   4.247   4.785   2.400 -0.3156 -0.3116 -0.4582
  117phy    H1B 3156   4.174   4.826   2.443 -1.1296  1.0404 -2.9057
  117phy    C12 3157   4.378   4.863   2.211 -0.0194 -0.7560 -0.5050
  117phy    O11 3158   4.406   4.991   2.256  0.1854  0.0564  0.2726
  117phy    H1A 3159   4.329   5.045   2.254 -0.5593 -0.9917 -1.0458
  118phy    C35 3160   4.387   3.682   1.737  0.5066 -0.0136 -0.5154
  118phy    C33 3161   4.504   3.728   1.646  0.7197 -0.9797  0.0742
  118phy    C34 3162   4.451   3.735   1.506 -0.0941 -0.5604  0.7098
  118phy    C32 3163   4.552   3.870   1.693  1.4239  0.4167  0.7041
  118phy    C31 3164   4.675   3.851   1.783  0.4665 -0.5329  0.4349
  118phy    C30 3165   4.720   3.988   1.836  0.2385 -0.0555 -0.1209
  118phy    C28 3166   4.849   3.990   1.924  0.3478  0.2389 -0.4074
  118phy    C29 3167   4.918   4.126   1.903  0.7292 -0.2814  0.8132
  118phy    C27 3168   4.817   3.968   2.074  0.0125  0.2773 -0.1841
  118phy    C26 3169   4.920   3.899   2.163 -0.0571  0.5124 -0.1035
  118phy    C25 3170   4.884   3.909   2.317 -0.1534 -0.7727  0.5131
  118phy    C23 3171   4.985   3.846   2.419 -0.3167  0.5480  0.5589
  118phy    C24 3172   5.111   3.934   2.440  0.1048 -0.4472  0.4293
  118phy    C22 3173   4.894   3.815   2.540 -0.1763  0.2310  0.6266
  118phy    C21 3174   4.943   3.700   2.626  0.1392  0.7750  0.6240
  118phy    C20 3175   4.873   3.703   2.770  0.4877  0.1764  0.3909
  118phy    C18 3176   4.922   3.604   2.887 -0.2987  0.5266  0.1271
  118phy    O01 3177   5.062   3.625   2.914 -0.4727  0.3459 -0.2194
  118phy    H01 3178   5.104   3.655   2.836  0.6307 -1.2380 -0.2863
  118phy    C19 3179   4.851   3.658   3.013  0.0729 -0.0348 -1.0015
  118phy    C13 3180   4.897   3.445   2.851 -0.5346  0.0635 -0.0604
  118phy     H3 3181   4.940   3.422   2.751 -0.4023 -0.0550  0.0226
  118phy    O33 3182   4.754   3.418   2.832  0.3355 -0.6982  0.2522
  118phy    H1B 3183   4.720   3.500   2.803 -1.1829 -1.3063  0.2093
  118phy    C12 3184   4.969   3.334   2.935 -0.6159 -0.2339 -0.0587
  118phy    O11 3185   5.107   3.336   2.956 -0.0114 -0.4516  0.4313
  118phy    H1A 3186   5.142   3.422   2.946 -2.3383  0.7179  1.5967
  119phy    C35 3187   4.140   3.338   2.506 -0.5093  0.2807  0.3549
  119phy    C33 3188   4.064   3.427   2.408 -0.0654 -0.3715 -0.6926
  119phy    C34 3189   3.936   3.487   2.469  0.5570 -0.3474  0.3063
  119phy    C32 3190   4.159   3.540   2.374  0.3815 -0.5456 -0.2542
  119phy    C31 3191   4.276   3.514   2.273 -0.3345  0.2567 -0.9807
  119phy    C30 3192   4.357   3.644   2.258 -0.2190  0.0024 -0.3039
  119phy    C28 3193   4.489   3.641   2.186  0.1638 -0.6979  0.2270
  119phy    C29 3194   4.507   3.785   2.145  0.0268  0.0523  0.1002
  119phy    C27 3195   4.623   3.602   2.256 -0.1795  0.0480  0.2719
  119phy    C26 3196   4.665   3.454   2.255  0.1501 -0.3081  0.0722
  119phy    C25 3197   4.804   3.442   2.316  0.6901 -0.8344 -0.3463
  119phy    C23 3198   4.868   3.304   2.327  0.4142  0.3376  0.2465
  119phy    C24 3199   5.017   3.325   2.294  0.3445  0.0899  0.3180
  119phy    C22 3200   4.869   3.251   2.474  0.3044 -0.2532 -0.1781
  119phy    C21 3201   4.749   3.166   2.511  0.4319  0.1741  0.2857
  119phy    C20 3202   4.736   3.133   2.664  0.1095  0.5023  0.2319
  119phy    C18 3203   4.608   3.074   2.733  0.0158  0.3365 -0.3649
  119phy    O01 3204   4.585   2.953   2.667  0.0776 -0.4635 -0.3583
  119phy    H01 3205   4.493   2.950   2.652  0.0913  0.0353 -0.5615
  119phy    C19 3206   4.658   3.038   2.876  0.3134  0.4364 -0.6088
  119phy    C13 3207   4.475   3.170   2.714 -0.3211 -0.1242 -0.1151
  119phy     H3 3208   4.459   3.181   2.603 -2.1699 -1.4601 -0.0209
  119phy    O33 3209   4.497   3.302   2.755  0.3075  0.3783  0.2776
  119phy    H1B 3210   4.568   3.295   2.816  1.0422 -0.3620 -0.6308
  119phy    C12 3211   4.336   3.109   2.761  0.1467 -0.4908 -0.9310
  119phy    O11 3212   4.334   2.968   2.755 -0.1533  0.2530 -0.5245
  119phy    H1A 3213   4.250   2.929   2.764 -0.2516  0.5375 -0.1839
  120phy    C35 3214   3.673   3.321   2.697 -0.3582 -0.7750  0.1226
  120phy    C33 3215   3.777   3.372   2.796 -0.2355 -0.2589 -0.0389
  120phy    C34 3216   3.794   3.528   2.784  0.3643  0.1180 -0.6223
  120phy    C32 3217   3.750   3.320   2.934  0.0705  0.2616 -1.0538
  120phy    C31 3218   3.868   3.312   3.032 -0.4356  0.3943 -0.2506
  120phy    C30 3219   3.821   3.258   3.171  0.5191  0.0905 -1.0234
  120phy    C28 3220   3.929   3.182   3.249  0.0659  0.0898 -0.2665
  120phy    C29 3221   3.962   3.280   3.361 -0.5836 -0.1566 -0.0856
  120phy    C27 3222   3.891   3.057   3.328  0.3449  0.2453  0.0964
  120phy    C26 3223   3.868   2.918   3.251 -0.5094 -0.4095 -0.3608
  120phy    C25 3224   3.825   2.802   3.336 -0.2351  0.8548 -0.2100
  120phy    C23 3225   3.762   2.694   3.249 -0.2021  0.2605  0.1391
  120phy    C24 3226   3.840   2.560   3.255 -0.4207  0.3185  0.7569
  120phy    C22 3227   3.617   2.671   3.300  0.5329  0.0050 -0.3195
  120phy    C21 3228   3.510   2.654   3.191  0.6302 -0.4784  0.2213
  120phy    C20 3229   3.372   2.620   3.242 -0.4975 -0.4360 -0.4080
  120phy    C18 3230   3.259   2.610   3.135 -0.4172 -0.0103 -0.5824
  120phy    O01 3231   3.229   2.742   3.076  0.3226  0.4572 -0.1294
  120phy    H01 3232   3.292   2.757   3.009 -0.4036 -0.7050 -1.1031
  120phy    C19 3233   3.137   2.571   3.225 -0.0939  0.2455 -0.0462
  120phy    C13 3234   3.289   2.502   3.019  0.8128 -0.2749 -0.4494
  120phy     H3 3235   3.362   2.557   2.955 -1.2406  2.8330 -0.3587
  120phy    O33 3236   3.373   2.389   3.057  0.4701 -0.2191 -0.1268
  120phy    H1B 3237   3.323   2.311   3.070  1.4215 -0.7077  0.7055
  120phy    C12 3238   3.208   2.472   2.884  0.0476  0.3538  0.1659
  120phy    O11 3239   3.101   2.559   2.865  0.1189  0.4307  0.0569
  120phy    H1A 3240   3.024   2.514   2.895  1.8110 -2.6090  0.2434
  121phy    C35 3241   0.167   1.236   2.286  0.3215 -0.0378 -0.1794
  121phy    C33 3242   0.251   1.179   2.166 -0.4211 -0.3356 -0.9656
  121phy    C34 3243   0.207   1.039   2.127  0.5367  0.6634  0.7996
  121phy    C32 3244   0.271   1.280   2.052 -0.1812  0.1074  0.4937
  121phy    C31 3245   0.397   1.365   2.056 -0.0661 -0.1050  0.0512
  121phy    C30 3246   0.388   1.474   1.947 -0.6822  0.0257  0.1414
  121phy    C28 3247   0.492   1.587   1.935 -0.5911 -0.1641  0.4010
  121phy    C29 3248   0.498   1.639   1.791 -0.2248  0.3301  0.1511
  121phy    C27 3249   0.458   1.707   2.029  0.0730 -0.2737 -0.4671
  121phy    C26 3250   0.525   1.707   2.165 -0.1153  0.5768  0.6814
  121phy    C25 3251   0.520   1.841   2.231 -0.4936  0.1365  0.0280
  121phy    C23 3252   0.565   1.841   2.381 -0.0784 -0.2812 -0.0454
  121phy    C24 3253   0.713   1.873   2.390 -0.0068 -0.1242  0.4312
  121phy    C22 3254   0.487   1.959   2.454 -0.0722 -0.4595 -0.1187
  121phy    C21 3255   0.368   1.907   2.530  0.6980  0.1562  0.2300
  121phy    C20 3256   0.282   2.021   2.597  0.1895  0.3425  0.0581
  121phy    C18 3257   0.182   1.993   2.719 -0.3623  0.0261  0.6553
  121phy    O01 3258   0.249   1.920   2.829  0.1831  0.4044 -0.0662
  121phy    H01 3259   0.212   1.835   2.843 -2.0507  1.7508  4.1995
  121phy    C19 3260   0.159   2.136   2.772 -0.3089 -0.3498  0.5629
  121phy    C13 3261   0.040   1.917   2.695  0.0583  1.0595 -0.0302
  121phy     H3 3262   0.003   1.938   2.591  3.6348  1.5768 -1.3293
  121phy    O33 3263  -0.065   1.965   2.780 -0.1267 -0.0648  0.5609
  121phy    H1B 3264  -0.037   1.936   2.865 -0.7713 -0.9741  0.4769
  121phy    C12 3265   0.042   1.763   2.698  0.3172 -0.0229 -0.0854
  121phy    O11 3266   0.105   1.701   2.813  0.7550  0.5913  0.4052
  121phy    H1A 3267   0.053   1.633   2.853  0.3300  0.6928  0.0371
  122phy    C35 3268   4.525   3.349   1.913 -0.5160 -0.5183  0.4125
  122phy    C33 3269   4.670   3.307   1.892  0.4768  0.2366 -0.6567
  122phy    C34 3270   4.684   3.184   1.806 -0.0737 -0.1835  0.3504
  122phy    C32 3271   4.744   3.426   1.839 -0.6842  0.0380 -0.0971
  122phy    C31 3272   4.891   3.425   1.874 -0.1185 -0.0582  0.8129
  122phy    C30 3273   4.958   3.562   1.846  0.3552 -0.3038  0.2357
  122phy    C28 3274   5.113   3.555   1.851  0.0904  0.0452  0.2285
  122phy    C29 3275   5.177   3.566   1.714 -0.1782 -0.3782  0.3635
  122phy    C27 3276   5.169   3.664   1.945  0.1345  0.3827  0.4034
  122phy    C26 3277   5.279   3.628   2.034  0.1251  0.7608  0.8616
  122phy    C25 3278   5.330   3.738   2.123  0.1596 -0.0460  0.4603
  122phy    C23 3279   5.434   3.687   2.225  0.0995 -0.9836  0.3790
  122phy    C24 3280   5.573   3.675   2.170  0.2637  0.7032 -0.6016
  122phy    C22 3281   5.419   3.791   2.341 -0.3964  0.1984  0.0783
  122phy    C21 3282   5.442   3.735   2.478 -0.8398  0.8093  0.7468
  122phy    C20 3283   5.434   3.849   2.582 -0.0339 -0.1543  0.0660
  122phy    C18 3284   5.469   3.797   2.731  0.1792 -0.4516 -0.6029
  122phy    O01 3285   5.602   3.741   2.738 -0.6179 -0.4200  0.0309
  122phy    H01 3286   5.659   3.811   2.714 -1.6138  1.5240  2.7889
  122phy    C19 3287   5.478   3.930   2.810 -0.0116  0.0634  0.3323
  122phy    C13 3288   5.357   3.694   2.787 -0.1245 -0.0975  0.6777
  122phy     H3 3289   5.334   3.622   2.704 -1.1329  0.7290  0.2213
  122phy    O33 3290   5.232   3.761   2.797  0.5689 -0.1681  0.1869
  122phy    H1B 3291   5.231   3.825   2.865 -0.8386 -0.5966  0.6029
  122phy    C12 3292   5.393   3.599   2.906 -0.0121 -0.2435  0.0875
  122phy    O11 3293   5.322   3.476   2.906 -0.1313 -0.2610  0.0816
  122phy    H1A 3294   5.362   3.410   2.853  0.2568 -1.4043  1.7500
  123phy    C35 3295   3.343   3.299   1.312  0.3239 -0.0206  0.4062
  123phy    C33 3296   3.485   3.347   1.335 -0.3838 -0.3349 -0.4986
  123phy    C34 3297   3.543   3.266   1.453 -0.5409 -0.1041  0.5269
  123phy    C32 3298   3.576   3.332   1.210 -0.3505  0.2981  0.1218
  123phy    C31 3299   3.571   3.447   1.106  0.7088 -0.1337 -0.0359
  123phy    C30 3300   3.665   3.434   0.988 -0.2869 -0.0895  0.1355
  123phy    C28 3301   3.671   3.557   0.900 -0.3862 -0.4973  0.7832
  123phy    C29 3302   3.769   3.663   0.958  0.2480  0.1529 -0.1001
  123phy    C27 3303   3.717   3.507   0.757 -0.4865  0.3589  0.2518
  123phy    C26 3304   3.654   3.575   0.640 -0.2001 -0.4851 -0.3491
  123phy    C25 3305   3.703   3.512   0.505 -0.1020  0.2952  0.6914
  123phy    C23 3306   3.675   3.606   0.389  0.0398 -0.5767 -0.3261
  123phy    C24 3307   3.810   3.623   0.322  0.1942 -0.6991 -0.6067
  123phy    C22 3308   3.561   3.546   0.306  0.0864 -0.1116  0.7029
  123phy    C21 3309   3.479   3.635   0.214  0.3176  0.2934 -0.1517
  123phy    C20 3310   3.451   3.570   0.078  0.3983  0.6043  0.6320
  123phy    C18 3311   3.374   3.656  -0.030 -0.6062 -0.0962 -0.6831
  123phy    O01 3312   3.236   3.669   0.005 -0.1273 -1.1363  0.0651
  123phy    H01 3313   3.182   3.599  -0.026  0.2068 -1.2524 -0.2745
  123phy    C19 3314   3.382   3.561  -0.150 -0.1051  0.7044  0.2987
  123phy    C13 3315   3.442   3.795  -0.064  0.2657 -0.0841  0.0982
  123phy     H3 3316   3.424   3.855   0.030  0.1026 -0.4403  0.2959
  123phy    O33 3317   3.588   3.803  -0.061 -0.3076  0.2904  0.0681
  123phy    H1B 3318   3.633   3.806  -0.144  2.6075  0.9334  1.5190
  123phy    C12 3319   3.378   3.919  -0.143 -0.2268  0.0408 -0.0378
  123phy    O11 3320   3.402   3.923  -0.281  0.1726  0.2800  0.3114
  123phy    H1A 3321   3.323   3.888  -0.318 -0.3217  1.6178  0.0480
  124phy    C35 3322   3.944   0.770   1.528  0.2684 -0.3298 -0.3814
  124phy    C33 3323   4.003   0.662   1.442 -0.0293  0.2845 -0.0753
  124phy    C34 3324   3.945   0.667   1.304 -0.1423  0.1600 -0.2323
  124phy    C32 3325   4.156   0.661   1.440 -0.0037 -0.2029  0.5544
  124phy    C31 3326   4.221   0.529   1.404 -0.0837  0.0986  0.1809
  124phy    C30 3327   4.362   0.521   1.468  0.0697  0.4104  0.9085
  124phy    C28 3328   4.433   0.389   1.436 -0.2395  0.0019  1.1493
  124phy    C29 3329   4.542   0.422   1.333  0.3045 -0.2586  0.1858
  124phy    C27 3330   4.502   0.318   1.553  0.2197  0.4390 -0.5349
  124phy    C26 3331   4.426   0.209   1.629  0.2857 -0.1845 -0.7096
  124phy    C25 3332   4.515   0.152   1.746  0.9609  0.0573 -0.2012
  124phy    C23 3333   4.439   0.065   1.849  0.1831  0.1372  0.0229
  124phy    C24 3334   4.486  -0.077   1.838 -0.4724 -0.0677 -0.3399
  124phy    C22 3335   4.450   0.130   1.989 -0.0003  0.8351  0.2008
  124phy    C21 3336   4.324   0.110   2.086 -0.6262  0.1967 -0.1797
  124phy    C20 3337   4.307   0.203   2.214 -0.5636  0.0575  0.4850
  124phy    C18 3338   4.189   0.177   2.309 -0.4366 -0.5788 -0.5983
  124phy    O01 3339   4.178   0.046   2.370  0.0313  0.0321 -0.3320
  124phy    H01 3340   4.170  -0.016   2.300  1.1678 -0.6226  0.0822
  124phy    C19 3341   4.225   0.249   2.445 -0.8842  0.0768  0.5200
  124phy    C13 3342   4.048   0.224   2.251 -0.1151 -0.8835 -0.4929
  124phy     H3 3343   4.066   0.324   2.203  1.3133 -0.9349 -0.1048
  124phy    O33 3344   3.952   0.260   2.350 -0.1698 -0.9580 -0.4203
  124phy    H1B 3345   3.908   0.188   2.392  0.2970  0.6280  3.1239
  124phy    C12 3346   3.971   0.139   2.147 -0.2454  0.2267 -0.5071
  124phy    O11 3347   3.931   0.006   2.177 -0.5722  0.1568 -0.1503
  124phy    H1A 3348   3.849   0.014   2.223 -1.2355 -0.9520 -1.0767
  125phy    C35 3349   3.614   1.345   1.666 -0.4587 -0.2862  0.7145
  125phy    C33 3350   3.473   1.325   1.606  0.6721 -0.1778  0.0721
  125phy    C34 3351   3.465   1.431   1.501  1.0066 -0.1371  0.3871
  125phy    C32 3352   3.449   1.184   1.547 -0.1799  0.6989 -0.3912
  125phy    C31 3353   3.414   1.087   1.668  0.1794  0.0710  0.0488
  125phy    C30 3354   3.377   0.947   1.629  0.0606  0.0313 -0.0583
  125phy    C28 3355   3.370   0.862   1.759 -0.1165  0.3213 -0.0712
  125phy    C29 3356   3.223   0.825   1.796  0.3803  0.0403  0.4968
  125phy    C27 3357   3.472   0.742   1.761 -0.0307 -0.1462 -0.8003
  125phy    C26 3358   3.520   0.682   1.892 -0.1817  0.0793  0.9953
  125phy    C25 3359   3.582   0.538   1.874  0.3438 -0.4132 -0.6112
  125phy    C23 3360   3.606   0.452   2.002 -0.0410 -0.6068 -0.3568
  125phy    C24 3361   3.596   0.298   1.971 -0.1487 -0.2201  0.0361
  125phy    C22 3362   3.732   0.483   2.089  0.8578 -0.4919  0.0242
  125phy    C21 3363   3.716   0.470   2.235  0.1292  0.1331  0.6396
  125phy    C20 3364   3.825   0.556   2.302 -0.4427 -0.1638 -0.1679
  125phy    C18 3365   3.853   0.569   2.454  1.3012  0.1095  0.1557
  125phy    O01 3366   3.880   0.435   2.504  0.3902 -0.1799  0.3132
  125phy    H01 3367   3.909   0.383   2.431  1.9621  2.2347 -0.9053
  125phy    C19 3368   3.985   0.651   2.470  0.1599  0.4514  0.8047
  125phy    C13 3369   3.739   0.647   2.548  0.1328  0.3069  0.0059
  125phy     H3 3370   3.710   0.746   2.506 -1.2246 -0.5096 -1.0763
  125phy    O33 3371   3.777   0.670   2.682  0.1403 -0.7233  0.2972
  125phy    H1B 3372   3.800   0.582   2.704  0.9602 -0.5555  0.1346
  125phy    C12 3373   3.593   0.586   2.564  0.3344  0.4189  0.6764
  125phy    O11 3374   3.588   0.479   2.654 -0.3685  0.7003  0.5894
  125phy    H1A 3375   3.673   0.457   2.687  0.0140  0.0518 -0.7717
  126phy    C35 3376   3.459   4.146   2.011 -0.2428  0.0587  0.1998
  126phy    C33 3377   3.539   4.136   1.882 -0.6759 -0.1699  0.0755
  126phy    C34 3378   3.523   3.993   1.835 -0.1542 -0.4091 -0.8257
  126phy    C32 3379   3.493   4.226   1.766 -0.6560 -0.1095 -0.3193
  126phy    C31 3380   3.570   4.361   1.752  0.1674 -0.1130  0.1554
  126phy    C30 3381   3.490   4.454   1.653 -0.1231  0.3970  0.3632
  126phy    C28 3382   3.548   4.599   1.640  0.3354  0.2700 -0.0876
  126phy    C29 3383   3.566   4.647   1.496  0.5161  0.1249 -0.0670
  126phy    C27 3384   3.470   4.696   1.730 -0.2348  0.1381 -0.0895
  126phy    C26 3385   3.558   4.822   1.769 -0.3177  0.6434 -0.1724
  126phy    C25 3386   3.466   4.923   1.838  0.5993  0.0706  0.3352
  126phy    C23 3387   3.526   5.068   1.852 -0.0777 -0.0838  0.2411
  126phy    C24 3388   3.497   5.164   1.737 -0.5572  0.4254  0.2548
  126phy    C22 3389   3.467   5.136   1.975 -0.3213  0.6606 -0.3967
  126phy    C21 3390   3.540   5.116   2.111  0.1187  0.9078 -0.1063
  126phy    C20 3391   3.496   5.211   2.217 -0.2059  0.7114 -0.5043
  126phy    C18 3392   3.566   5.205   2.354  0.0019  0.4814  0.5472
  126phy    O01 3393   3.707   5.208   2.334 -0.2061  0.3798  0.3276
  126phy    H01 3394   3.749   5.217   2.417  1.1310 -0.8007 -0.1856
  126phy    C19 3395   3.530   5.342   2.408 -0.8447 -0.2614  0.3400
  126phy    C13 3396   3.519   5.088   2.456 -0.0912  0.5895 -0.5923
  126phy     H3 3397   3.407   5.086   2.467  0.0027 -1.8440  0.4592
  126phy    O33 3398   3.560   5.109   2.589  0.4809 -0.1820  0.2638
  126phy    H1B 3399   3.518   5.186   2.623  0.4249 -0.7842  1.6201
  126phy    C12 3400   3.548   4.937   2.424 -0.2513 -0.1939  0.3640
  126phy    O11 3401   3.455   4.851   2.481  0.0544  0.2487  0.1774
  126phy    H1A 3402   3.493   4.842   2.566 -0.1132  0.5473  0.2834
  127phy    C35 3403   3.560   4.418   1.149  0.7710  0.1498 -0.3530
  127phy    C33 3404   3.600   4.278   1.094 -0.6191 -0.0505 -0.2967
  127phy    C34 3405   3.502   4.160   1.134  0.0132 -0.1638 -0.2004
  127phy    C32 3406   3.620   4.276   0.941  0.2883 -0.3553  0.8378
  127phy    C31 3407   3.746   4.195   0.900  0.4924 -0.5353  0.1257
  127phy    C30 3408   3.739   4.153   0.757 -0.3954  0.1915 -0.3842
  127phy    C28 3409   3.859   4.080   0.695 -0.0386 -0.5525 -0.3089
  127phy    C29 3410   3.843   3.930   0.724  0.0346  0.6147  0.5253
  127phy    C27 3411   3.862   4.110   0.544  0.5752  0.5125 -0.1249
  127phy    C26 3412   3.996   4.082   0.461  0.3120  0.2069 -0.0126
  127phy    C25 3413   3.973   4.080   0.316 -0.2997  0.2329  0.0062
  127phy    C23 3414   4.089   4.025   0.228  0.4231  0.2454 -0.4509
  127phy    C24 3415   4.076   3.879   0.186  0.2371  0.0765  0.6434
  127phy    C22 3416   4.104   4.113   0.107 -0.4238 -0.7661  0.8937
  127phy    C21 3417   4.254   4.142   0.074  0.6476  0.0342  0.2195
  127phy    C20 3418   4.285   4.257  -0.018 -0.3021  0.1058  0.0758
  127phy    C18 3419   4.429   4.268  -0.081  0.1631  0.5464 -0.1577
  127phy    O01 3420   4.531   4.262   0.022  0.1794 -0.2064  0.1385
  127phy    H01 3421   4.511   4.335   0.077  2.7107  0.3158  0.4882
  127phy    C19 3422   4.432   4.404  -0.153 -0.3418 -0.2477 -0.0761
  127phy    C13 3423   4.474   4.151  -0.191  0.6835  0.1503 -0.1428
  127phy     H3 3424   4.484   4.060  -0.127  0.8706 -0.0086 -0.3993
  127phy    O33 3425   4.365   4.103  -0.276 -0.2171  0.2224 -0.0003
  127phy    H1B 3426   4.342   4.014  -0.256 -1.2340 -0.2191 -2.6546
  127phy    C12 3427   4.618   4.112  -0.236  0.1491 -0.0987 -0.3182
  127phy    O11 3428   4.712   4.138  -0.133 -0.0912 -0.1214 -0.7034
  127phy    H1A 3429   4.662   4.158  -0.056 -1.5530 -2.4083 -0.9625
  128SOL     OW 3430   1.491   0.491   3.005 -0.2635 -0.5672  0.5678
  128SOL    HW1 3431   1.421   0.543   2.965 -0.2930  0.5833  1.9952
  128SOL    HW2 3432   1.452   0.424   3.061  1.4238 -1.5925  0.6031
  128SOL     MW 3433   1.477   0.489   3.007 -0.0049 -0.0017  0.0013
  129SOL     OW 3434   2.841   0.745   0.159 -0.1057  0.0391  0.2247
  129SOL    HW1 3435   2.750   0.769   0.173 -0.1315  0.8230 -1.1587
  129SOL    HW2 3436   2.864   0.688   0.233  0.6434 -1.8991 -1.4088
  129SOL     MW 3437   2.832   0.740   0.171 -0.0049 -0.0017  0.0013
  130SOL     OW 3438   1.006   1.620   2.998 -0.2247  0.1831  0.2657
  130SOL    HW1 3439   1.025   1.575   3.081  1.6649  1.3372  0.5110
  130SOL    HW2 3440   0.932   1.571   2.962 -1.7815  2.3807  0.3467
  130SOL     MW 3441   0.999   1.607   3.004 -0.0049 -0.0017  0.0013
  131SOL     OW 3442   2.943   3.155   0.269  0.3993 -0.2245 -0.8665
  131SOL    HW1 3443   2.874   3.091   0.288  1.1647 -0.9144 -0.3624
  131SOL    HW2 3444   3.027   3.110   0.275  1.6743  2.1089  3.1141
  131SOL     MW 3445   2.945   3.141   0.272 -0.0049 -0.0017  0.0013
  132SOL     OW 3446   1.475   2.681   0.433  0.3062 -0.0668  0.2874
  132SOL    HW1 3447   1.419   2.638   0.368  1.8313 -1.3538 -0.2425
  132SOL    HW2 3448   1.561   2.661   0.397 -0.7250 -2.5261 -1.0550
  132SOL     MW 3449   1.479   2.673   0.420 -0.0049 -0.0017  0.0013
  133SOL     OW 3450   4.702   2.382   0.100  0.5076  0.4655 -0.1932
  133SOL    HW1 3451   4.732   2.467   0.067 -1.4686  1.8306  1.2790
  133SOL    HW2 3452   4.762   2.360   0.171  0.5317 -0.3059 -0.4502
  133SOL     MW 3453   4.714   2.391   0.105 -0.0049 -0.0017  0.0013
  134SOL     OW 3454   3.604   2.161   2.463  0.3397 -0.2026 -0.5932
  134SOL    HW1 3455   3.605   2.211   2.381 -1.1047  1.3626  0.2790
  134SOL    HW2 3456   3.597   2.233   2.525  1.8252  0.6377 -1.3445
  134SOL     MW 3457   3.603   2.177   2.460 -0.0049 -0.0017  0.0013
  135SOL     OW 3458   1.896   3.419   0.007  0.1779 -0.3168 -0.4136
  135SOL    HW1 3459   1.826   3.369   0.050  1.6715 -1.6914  0.5592
  135SOL    HW2 3460   1.882   3.509   0.036 -0.5069 -0.6135  0.2173
  135SOL     MW 3461   1.885   3.424   0.017 -0.0049 -0.0017  0.0013
  136SOL     OW 3462   3.549   1.250   2.752  0.1512 -0.5248 -0.5103
  136SOL    HW1 3463   3.551   1.164   2.796 -0.5534 -0.4059 -0.2363
  136SOL    HW2 3464   3.638   1.283   2.748 -0.2127  0.4212 -0.9714
  136SOL     MW 3465   3.561   1.243   2.758 -0.0049 -0.0017  0.0013
  137SOL     OW 3466   1.183   1.415   2.872  0.1294  0.1580 -0.0380
  137SOL    HW1 3467   1.133   1.434   2.951  0.9070 -1.2084  0.8182
  137SOL    HW2 3468   1.169   1.498   2.825 -0.4908 -0.3173 -0.7130
  137SOL     MW 3469   1.174   1.429   2.876 -0.0049 -0.0017  0.0013
  138SOL     OW 3470   2.512   4.231   0.299  0.3979 -0.0905  0.2864
  138SOL    HW1 3471   2.506   4.313   0.251  2.9457  0.0292  0.0568
  138SOL    HW2 3472   2.420   4.204   0.299 -0.4855  2.0321 -4.0329
  138SOL     MW 3473   2.499   4.238   0.293 -0.0049 -0.0017  0.0013
  139SOL     OW 3474   2.593   2.422   2.856 -0.4678  0.1456 -0.0830
  139SOL    HW1 3475   2.670   2.470   2.889 -0.3449 -2.0266  3.3117
  139SOL    HW2 3476   2.541   2.489   2.813  1.0191  2.2475  1.1843
  139SOL     MW 3477   2.597   2.437   2.855 -0.0049 -0.0017  0.0013
  140SOL     OW 3478   3.966   0.762   2.980 -0.0700  0.2177 -0.7019
  140SOL    HW1 3479   3.940   0.831   2.919  0.0049  2.1307  1.2823
  140SOL    HW2 3480   3.998   0.690   2.926 -1.2973 -0.2901 -0.7825
  140SOL     MW 3481   3.967   0.762   2.965 -0.0049 -0.0017  0.0013
  141SOL     OW 3482   4.809   1.850   2.980  0.3646 -0.2443 -0.0748
  141SOL    HW1 3483   4.820   1.938   3.018 -1.7299 -0.1608  0.4918
  141SOL    HW2 3484   4.825   1.866   2.887 -0.2091 -1.3796 -0.3815
  141SOL     MW 3485   4.813   1.864   2.973 -0.0049 -0.0017  0.0013
  142SOL     OW 3486   2.457   3.952   0.028 -0.0167 -0.4019 -0.2256
  142SOL    HW1 3487   2.409   3.928   0.107 -1.5195 -0.8395 -1.2185
  142SOL    HW2 3488   2.540   3.987   0.061 -0.5461 -0.2855  1.0492
  142SOL     MW 3489   2.462   3.954   0.043 -0.0049 -0.0017  0.0013
  143SOL     OW 3490   1.595   4.032   0.065 -0.2008 -0.3406 -0.5684
  143SOL    HW1 3491   1.565   4.052  -0.024  0.0453 -1.1731 -0.8461
  143SOL    HW2 3492   1.688   4.056   0.060 -0.0381 -0.3485  1.5165
  143SOL     MW 3493   1.603   4.038   0.053 -0.0049 -0.0017  0.0013
  144SOL     OW 3494   0.488   3.505   2.654 -0.0324 -0.5850 -0.0002
  144SOL    HW1 3495   0.534   3.469   2.730  0.3633 -0.1844 -0.0366
  144SOL    HW2 3496   0.448   3.585   2.687  1.9301  0.6707 -0.4255
  144SOL     MW 3497   0.489   3.511   2.668 -0.0049 -0.0017  0.0013
  145SOL     OW 3498   4.920   0.999   2.978 -0.3538 -0.0103 -0.1764
  145SOL    HW1 3499   4.900   0.912   2.942  1.9330 -0.7187  0.1128
  145SOL    HW2 3500   4.843   1.022   3.029 -2.2835 -1.8991 -2.0334
  145SOL     MW 3501   4.907   0.990   2.980 -0.0049 -0.0017  0.0013
  146SOL     OW 3502   4.717   0.726   0.103  0.4975 -0.7973 -0.7556
  146SOL    HW1 3503   4.659   0.692   0.171  1.3212 -2.7013 -0.9436
  146SOL    HW2 3504   4.799   0.705   0.149 -0.5386 -0.0728  1.6088
  146SOL     MW 3505   4.720   0.719   0.118 -0.0049 -0.0017  0.0013
  147SOL     OW 3506   4.572   2.091   2.792  0.4372  0.0017  0.0723
  147SOL    HW1 3507   4.563   2.004   2.753  0.7112  0.4075 -0.9544
  147SOL    HW2 3508   4.640   2.080   2.859 -0.1544  0.4912  0.7655
  147SOL     MW 3509   4.580   2.078   2.795 -0.0049 -0.0017  0.0013
  148SOL     OW 3510   4.018   1.432   0.126 -0.3679  0.1521 -0.3237
  148SOL    HW1 3511   4.038   1.520   0.096 -1.4833  0.7781  0.6816
  148SOL    HW2 3512   4.065   1.377   0.063  0.5384  1.5822 -0.9487
  148SOL     MW 3513   4.027   1.436   0.114 -0.0049 -0.0017  0.0013
  149SOL     OW 3514   2.862   4.438   0.249  0.1363  0.0552 -0.3444
  149SOL    HW1 3515   2.797   4.456   0.317  0.4205 -1.1119  0.2584
  149SOL    HW2 3516   2.912   4.364   0.284 -0.5504 -2.0228 -3.4432
  149SOL     MW 3517   2.860   4.431   0.263 -0.0049 -0.0017  0.0013
  150SOL     OW 3518   4.044   2.189   0.100 -0.1998 -0.1954  0.3733
  150SOL    HW1 3519   4.090   2.263   0.058 -1.4707  0.2062 -0.3713
  150SOL    HW2 3520   4.075   2.187   0.190 -0.3654  0.6943  0.4624
  150SOL     MW 3521   4.054   2.199   0.106 -0.0049 -0.0017  0.0013
  151SOL     OW 3522   2.984   4.769   2.592  0.1010 -0.2117  0.1931
  151SOL    HW1 3523   3.053   4.833   2.575 -1.0445  1.1155  0.3656
  151SOL    HW2 3524   2.969   4.785   2.685 -0.2329  2.6849 -0.2484
  151SOL     MW 3525   2.991   4.780   2.602 -0.0049 -0.0017  0.0013
  152SOL     OW 3526   0.868   3.565   2.928 -0.3524 -0.7843 -0.1057
  152SOL    HW1 3527   0.942   3.531   2.978  0.2462  1.6112  0.7506
  152SOL    HW2 3528   0.890   3.535   2.840 -0.5520 -0.0775 -0.4007
  152SOL     MW 3529   0.881   3.556   2.923 -0.0049 -0.0017  0.0013
  153SOL     OW 3530   3.876   4.509   2.582 -0.3017  0.0805  0.1752
  153SOL    HW1 3531   3.813   4.439   2.601  0.1266 -0.2853  0.2749
  153SOL    HW2 3532   3.940   4.507   2.653 -1.4839 -0.7559  1.2385
  153SOL     MW 3533   3.876   4.499   2.594 -0.0049 -0.0017  0.0013
  154SOL     OW 3534   3.422   4.701   0.461 -0.5090  0.1062  0.3027
  154SOL    HW1 3535   3.367   4.763   0.508  0.9792  0.5196  1.5945
  154SOL    HW2 3536   3.507   4.744   0.469 -0.5314  0.4794 -1.1640
  154SOL     MW 3537   3.426   4.715   0.468 -0.0049 -0.0017  0.0013
  155SOL     OW 3538   0.306   4.218   2.996  0.3211 -0.0750  0.0760
  155SOL    HW1 3539   0.302   4.279   3.069 -0.0726  2.2529 -1.7743
  155SOL    HW2 3540   0.269   4.134   3.026 -1.8785  0.6743 -0.3505
  155SOL     MW 3541   0.300   4.215   3.010 -0.0049 -0.0017  0.0013
  156SOL     OW 3542   3.973   4.410   2.827 -0.6195 -0.1573  0.3902
  156SOL    HW1 3543   4.033   4.343   2.794 -1.3029 -0.5259 -0.1429
  156SOL    HW2 3544   3.905   4.356   2.867 -0.7843 -1.9884 -2.0960
  156SOL     MW 3545   3.972   4.394   2.828 -0.0049 -0.0017  0.0013
  157SOL     OW 3546   3.726   2.005   2.662  0.7647  0.6136  0.2355
  157SOL    HW1 3547   3.799   2.067   2.663  0.7644  0.6249  1.8230
  157SOL    HW2 3548   3.672   2.044   2.593  0.0494  1.2471  1.1196
  157SOL     MW 3549   3.728   2.018   2.653 -0.0049 -0.0017  0.0013
  158SOL     OW 3550   1.389   0.701   0.156 -0.3382  0.3002  0.0568
  158SOL    HW1 3551   1.457   0.641   0.125 -0.7220 -0.6931  1.0237
  158SOL    HW2 3552   1.436   0.784   0.158  0.1536  0.0203  0.5505
  158SOL     MW 3553   1.404   0.704   0.152 -0.0049 -0.0017  0.0013
  159SOL     OW 3554   0.933   1.467   0.356  0.2616  0.3210 -0.1074
  159SOL    HW1 3555   0.959   1.559   0.367 -1.7341  0.8516  0.6159
  159SOL    HW2 3556   0.971   1.427   0.435  2.7649  1.1852 -0.7794
  159SOL     MW 3557   0.941   1.474   0.368 -0.0049 -0.0017  0.0013
  160SOL     OW 3558   0.763   4.270   2.874 -0.5098  0.4532 -0.3390
  160SOL    HW1 3559   0.856   4.273   2.898 -0.7115 -0.8610  0.7064
  160SOL    HW2 3560   0.769   4.290   2.781 -0.5328  1.9497 -0.0452
  160SOL     MW 3561   0.776   4.273   2.865 -0.0049 -0.0017  0.0013
  161SOL     OW 3562   3.198   4.923   2.887 -0.1651  0.2714  0.1381
  161SOL    HW1 3563   3.282   4.887   2.916 -0.9993 -0.3760  1.9524
  161SOL    HW2 3564   3.209   4.941   2.794  1.6149  1.0081  0.4434
  161SOL     MW 3565   3.211   4.920   2.878 -0.0049 -0.0017  0.0013
  162SOL     OW 3566   3.381   1.435   2.856 -0.1387 -0.3537 -1.1450
  162SOL    HW1 3567   3.433   1.373   2.806  0.1824 -0.9966 -0.0522
  162SOL    HW2 3568   3.389   1.406   2.947  0.0921 -0.5821 -1.2357
  162SOL     MW 3569   3.389   1.423   2.861 -0.0049 -0.0017  0.0013
  163SOL     OW 3570   3.336   0.728   2.797  0.2832 -0.4394 -0.1275
  163SOL    HW1 3571   3.392   0.806   2.797  0.1553 -0.3483 -0.1777
  163SOL    HW2 3572   3.258   0.757   2.844  2.7506  1.8840  2.9905
  163SOL     MW 3573   3.333   0.742   2.803 -0.0049 -0.0017  0.0013
  164SOL     OW 3574   3.640   1.585   0.027 -0.9112 -0.0282 -0.3702
  164SOL    HW1 3575   3.629   1.651   0.096  0.9000  0.6393 -0.6839
  164SOL    HW2 3576   3.587   1.632  -0.037 -2.5315 -0.8629  0.2965
  164SOL     MW 3577   3.631   1.600   0.028 -0.0049 -0.0017  0.0013
  165SOL     OW 3578   3.843   4.769   2.678  0.7268  0.8163  0.0021
  165SOL    HW1 3579   3.869   4.688   2.634  1.8194  0.0289  1.9680
  165SOL    HW2 3580   3.756   4.745   2.710  1.8595 -1.6978  1.4526
  165SOL     MW 3581   3.835   4.755   2.676 -0.0049 -0.0017  0.0013
  166SOL     OW 3582   2.259   1.551   2.686 -1.1882 -0.1999 -0.5537
  166SOL    HW1 3583   2.163   1.547   2.679 -1.2742  2.2309 -1.7901
  166SOL    HW2 3584   2.279   1.636   2.646 -0.9089  0.1448  0.2832
  166SOL     MW 3585   2.249   1.562   2.680 -0.0049 -0.0017  0.0013
  167SOL     OW 3586   4.551   0.610   0.572 -0.2441 -0.3339  0.6182
  167SOL    HW1 3587   4.502   0.528   0.572 -0.3152 -0.3099  1.5330
  167SOL    HW2 3588   4.554   0.634   0.665 -0.3817  0.2378  0.4810
  167SOL     MW 3589   4.545   0.602   0.584 -0.0049 -0.0017  0.0013
  168SOL     OW 3590   0.744   3.609   2.575 -0.1984  0.2564 -0.1495
  168SOL    HW1 3591   0.656   3.577   2.595 -0.2694  0.4330 -0.1719
  168SOL    HW2 3592   0.729   3.665   2.499  1.5143 -0.6028 -1.1981
  168SOL     MW 3593   0.731   3.612   2.567 -0.0049 -0.0017  0.0013
  169SOL     OW 3594   0.328   1.999   0.044  0.1989 -0.0217  0.3218
  169SOL    HW1 3595   0.312   2.001  -0.051  0.6380  1.4784  0.2566
  169SOL    HW2 3596   0.328   2.094   0.059 -0.0899  0.6674 -3.1111
  169SOL     MW 3597   0.326   2.012   0.033 -0.0049 -0.0017  0.0013
  170SOL     OW 3598   0.557   4.118   3.022  0.1204  0.4041  0.2690
  170SOL    HW1 3599   0.621   4.165   2.968 -0.7162  0.7567 -0.4423
  170SOL    HW2 3600   0.482   4.174   3.006  0.3694  0.1132 -2.4292
  170SOL     MW 3601   0.556   4.132   3.013 -0.0049 -0.0017  0.0013
  171SOL     OW 3602   2.902   4.734   2.865 -0.5599 -0.4308 -0.4162
  171SOL    HW1 3603   2.914   4.794   2.939  0.7620 -0.2174 -0.7913
  171SOL    HW2 3604   2.919   4.648   2.903 -2.3695 -0.1267  1.2692
  171SOL     MW 3605   2.905   4.730   2.880 -0.0049 -0.0017  0.0013
  172SOL     OW 3606   4.855   2.291   0.300 -0.2233 -0.1790  0.4115
  172SOL    HW1 3607   4.878   2.380   0.327 -0.9824 -0.0142  0.5329
  172SOL    HW2 3608   4.936   2.240   0.295  0.1049  0.3541  0.2214
  172SOL     MW 3609   4.869   2.296   0.303 -0.0049 -0.0017  0.0013
  173SOL     OW 3610   1.125   0.715   0.086 -0.3351  0.1464  0.3543
  173SOL    HW1 3611   1.079   0.692   0.166  0.7707  1.0643  1.2714
  173SOL    HW2 3612   1.216   0.701   0.113 -0.6803 -1.1196  0.9291
  173SOL     MW 3613   1.131   0.710   0.100 -0.0049 -0.0017  0.0013
  174SOL     OW 3614   5.036   0.099   0.014 -0.1214  0.2592  0.0658
  174SOL    HW1 3615   4.963   0.088  -0.046  1.3016  0.2465 -1.7269
  174SOL    HW2 3616   5.089   0.021  -0.003 -0.7781  0.1500 -1.6977
  174SOL     MW 3617   5.033   0.088   0.004 -0.0049 -0.0017  0.0013
  175SOL     OW 3618   1.490   2.066   0.298 -0.6884  0.1422  0.3653
  175SOL    HW1 3619   1.526   2.019   0.373 -1.5251 -1.6630 -0.3281
  175SOL    HW2 3620   1.400   2.036   0.290 -0.4809 -0.4635  0.2685
  175SOL     MW 3621   1.483   2.056   0.307 -0.0049 -0.0017  0.0013
  176SOL     OW 3622   4.922   1.662   0.097  0.0270 -0.3249  0.0277
  176SOL    HW1 3623   4.848   1.602   0.108 -1.0352  0.7227 -1.0521
  176SOL    HW2 3624   4.880   1.721   0.035  1.0935  0.3764 -0.0432
  176SOL     MW 3625   4.907   1.662   0.091 -0.0049 -0.0017  0.0013
  177SOL     OW 3626   1.245   3.656   0.168 -0.3618 -0.3437 -0.3422
  177SOL    HW1 3627   1.320   3.639   0.226  1.1386  1.0264 -1.7698
  177SOL    HW2 3628   1.191   3.720   0.214  0.6632 -0.9057  1.7737
  177SOL     MW 3629   1.248   3.662   0.182 -0.0049 -0.0017  0.0013
  178SOL     OW 3630   2.312   4.210   2.950  0.2249  0.0739  0.5986
  178SOL    HW1 3631   2.380   4.193   3.015 -0.3974 -0.6581  1.0725
  178SOL    HW2 3632   2.357   4.234   2.868  0.2846  1.2705  0.9610
  178SOL     MW 3633   2.327   4.211   2.948 -0.0049 -0.0017  0.0013
  179SOL     OW 3634   1.404   0.932   2.922 -0.1809  0.6223 -0.0283
  179SOL    HW1 3635   1.391   0.840   2.900 -1.4329  0.5475  0.9423
  179SOL    HW2 3636   1.485   0.938   2.972 -0.5380 -0.1807  0.6516
  179SOL     MW 3637   1.413   0.921   2.925 -0.0049 -0.0017  0.0013
  180SOL     OW 3638   4.988   5.192   0.265 -0.0794 -0.2808  0.6483
  180SOL    HW1 3639   5.079   5.186   0.293 -0.1934  0.0601  1.1075
  180SOL    HW2 3640   4.993   5.243   0.184 -2.7557  0.0686  0.6112
  180SOL     MW 3641   5.000   5.198   0.258 -0.0049 -0.0017  0.0013
  181SOL     OW 3642   4.629   5.071   0.239  0.3270  0.2270 -0.0568
  181SOL    HW1 3643   4.659   5.162   0.252  1.0118  0.0530 -0.3502
  181SOL    HW2 3644   4.598   5.046   0.326  1.1556 -1.3097 -0.1740
  181SOL     MW 3645   4.629   5.080   0.252 -0.0049 -0.0017  0.0013
  182SOL     OW 3646   4.537   0.647   0.290  0.1834  0.1630  0.2296
  182SOL    HW1 3647   4.450   0.609   0.286  0.5529 -0.6906  0.0507
  182SOL    HW2 3648   4.540   0.666   0.384 -0.6067  0.4811  0.1976
  182SOL     MW 3649   4.526   0.645   0.302 -0.0049 -0.0017  0.0013
  183SOL     OW 3650   0.457   4.894   2.877  0.1696  0.1868  0.1011
  183SOL    HW1 3651   0.458   4.845   2.795  0.5413  1.6827 -0.8344
  183SOL    HW2 3652   0.365   4.914   2.891 -0.2191 -1.2272 -0.3042
  183SOL     MW 3653   0.445   4.890   2.868 -0.0049 -0.0017  0.0013
  184SOL     OW 3654   2.180   0.755   2.808 -0.2756  0.2966 -0.5149
  184SOL    HW1 3655   2.271   0.740   2.783 -0.7838 -1.2497 -1.6312
  184SOL    HW2 3656   2.174   0.849   2.824 -2.4403 -0.1431  2.1250
  184SOL     MW 3657   2.191   0.765   2.807 -0.0049 -0.0017  0.0013
  185SOL     OW 3658   2.517   2.159   2.871 -0.1527  0.4993  0.0899
  185SOL    HW1 3659   2.555   2.247   2.862 -0.0540  0.3015 -1.7246
  185SOL    HW2 3660   2.526   2.123   2.783 -1.4066 -1.6004  0.7504
  185SOL     MW 3661   2.523   2.166   2.858 -0.0049 -0.0017  0.0013
  186SOL     OW 3662   2.274   1.817   2.630  0.2291  0.1489  0.1207
  186SOL    HW1 3663   2.264   1.821   2.725 -1.6206  0.3605 -0.0571
  186SOL    HW2 3664   2.189   1.849   2.599 -0.5793 -2.0898 -0.1518
  186SOL     MW 3665   2.262   1.822   2.638 -0.0049 -0.0017  0.0013
  187SOL     OW 3666   1.179   2.987   0.104  0.1710  0.3010  0.8659
  187SOL    HW1 3667   1.265   2.949   0.121  0.1264 -0.2253  0.0049
  187SOL    HW2 3668   1.132   2.997   0.187 -0.3892  0.1347  0.5779
  187SOL     MW 3669   1.184   2.984   0.117 -0.0049 -0.0017  0.0013
  188SOL     OW 3670   3.710   4.276   2.603 -0.8022 -0.1966  0.0449
  188SOL    HW1 3671   3.771   4.215   2.645  0.1746  0.2172 -0.7226
  188SOL    HW2 3672   3.624   4.233   2.610 -0.5479 -0.5033  1.6702
  188SOL     MW 3673   3.707   4.262   2.609 -0.0049 -0.0017  0.0013
  189SOL     OW 3674   4.774   0.102   2.910  0.3439 -0.0783  0.2201
  189SOL    HW1 3675   4.725   0.058   2.841  1.0090 -0.0270 -0.2909
  189SOL    HW2 3676   4.705   0.126   2.972  2.0836  1.8337  1.5581
  189SOL     MW 3677   4.758   0.099   2.909 -0.0049 -0.0017  0.0013
  190SOL     OW 3678   1.793   2.408   0.147 -0.0193  0.1232 -0.2608
  190SOL    HW1 3679   1.769   2.457   0.226 -2.0316 -0.3804 -0.5130
  190SOL    HW2 3680   1.861   2.348   0.178 -0.2288 -0.8242 -1.5869
  190SOL     MW 3681   1.799   2.406   0.162 -0.0049 -0.0017  0.0013
  191SOL     OW 3682   0.697   1.348   0.300 -0.1157 -0.0001 -0.5324
  191SOL    HW1 3683   0.781   1.382   0.330  0.6994  0.1370 -2.8206
  191SOL    HW2 3684   0.645   1.424   0.276  0.4393  0.7629  0.5755
  191SOL     MW 3685   0.701   1.362   0.301 -0.0049 -0.0017  0.0013
  192SOL     OW 3686   2.909   4.485   3.007  0.3438  0.4296 -0.4206
  192SOL    HW1 3687   2.887   4.489   3.100 -0.1903 -1.7686 -0.4027
  192SOL    HW2 3688   2.977   4.419   2.995 -0.5942 -0.1155 -3.7202
  192SOL     MW 3689   2.915   4.477   3.018 -0.0049 -0.0017  0.0013
  193SOL     OW 3690   0.929   3.311   0.216 -0.0114 -0.3018  0.3943
  193SOL    HW1 3691   0.993   3.356   0.160 -0.4015  0.3594  0.4667
  193SOL    HW2 3692   0.847   3.309   0.167  0.9715 -0.5031 -1.3286
  193SOL     MW 3693   0.927   3.317   0.202 -0.0049 -0.0017  0.0013
  194SOL     OW 3694   3.889   2.223   2.686 -0.0968  0.1663 -0.1965
  194SOL    HW1 3695   3.876   2.214   2.781 -1.3221 -3.7393 -0.5580
  194SOL    HW2 3696   3.823   2.284   2.653  1.5045  1.5544 -0.9662
  194SOL     MW 3697   3.879   2.230   2.695 -0.0049 -0.0017  0.0013
  195SOL     OW 3698   0.978   1.311   2.728 -0.0126 -0.5379 -0.1598
  195SOL    HW1 3699   1.058   1.338   2.772 -0.0222  0.3103 -0.6402
  195SOL    HW2 3700   0.993   1.218   2.710 -1.3010 -0.8445  0.2724
  195SOL     MW 3701   0.990   1.302   2.731 -0.0049 -0.0017  0.0013
  196SOL     OW 3702   2.336   3.562   0.130  0.1505 -0.2116  0.3576
  196SOL    HW1 3703   2.427   3.547   0.102 -0.0174 -0.3610 -0.1057
  196SOL    HW2 3704   2.287   3.496   0.081 -1.3820  2.4350 -2.0129
  196SOL     MW 3705   2.342   3.552   0.120 -0.0049 -0.0017  0.0013
  197SOL     OW 3706   1.713   2.626   0.311 -0.4242  0.1153  0.1517
  197SOL    HW1 3707   1.759   2.696   0.264 -0.3790 -0.5457 -0.8103
  197SOL    HW2 3708   1.761   2.623   0.394 -0.4332  2.5205  0.3212
  197SOL     MW 3709   1.725   2.635   0.316 -0.0049 -0.0017  0.0013
  198SOL     OW 3710   3.804   1.175   0.011  0.4113 -0.2996 -0.0913
  198SOL    HW1 3711   3.786   1.237   0.082  0.5104 -1.2753  0.8037
  198SOL    HW2 3712   3.801   1.234  -0.064 -3.7704  0.3595  0.3785
  198SOL     MW 3713   3.801   1.191   0.011 -0.0049 -0.0017  0.0013
  199SOL     OW 3714   1.617   2.934   0.101 -0.3471  0.0845 -0.6174
  199SOL    HW1 3715   1.566   2.925   0.182  0.4785  0.9119  0.0267
  199SOL    HW2 3716   1.615   2.849   0.058 -1.7571 -0.2424  0.0475
  199SOL     MW 3717   1.610   2.922   0.106 -0.0049 -0.0017  0.0013
  200SOL     OW 3718   2.002   3.878   0.230  0.0781 -0.2290 -0.1505
  200SOL    HW1 3719   1.953   3.921   0.160 -0.4826  0.8427  0.8763
  200SOL    HW2 3720   1.938   3.881   0.301 -0.7867  0.1949 -0.9320
  200SOL     MW 3721   1.987   3.884   0.230 -0.0049 -0.0017  0.0013
  201SOL     OW 3722   2.084   2.537   2.855 -0.2570 -0.5367 -0.0970
  201SOL    HW1 3723   1.994   2.566   2.872 -0.6650 -2.3525  1.1729
  201SOL    HW2 3724   2.075   2.447   2.885 -1.0360 -0.7567 -0.9284
  201SOL     MW 3725   2.071   2.529   2.861 -0.0049 -0.0017  0.0013
  202SOL     OW 3726   4.053   1.741   2.487  0.0651 -0.2340  0.5578
  202SOL    HW1 3727   3.967   1.758   2.526  0.1646  0.5224  0.4649
  202SOL    HW2 3728   4.084   1.831   2.479  0.2386 -0.3490 -0.1032
  202SOL     MW 3729   4.046   1.755   2.491 -0.0049 -0.0017  0.0013
  203SOL     OW 3730   3.057   1.975   0.178  0.1393  0.1201 -0.1066
  203SOL    HW1 3731   2.980   2.032   0.189  0.5631  0.6637  0.1045
  203SOL    HW2 3732   3.023   1.913   0.114 -0.3098  2.6144 -2.4928
  203SOL     MW 3733   3.042   1.975   0.171 -0.0049 -0.0017  0.0013
  204SOL     OW 3734   3.659   4.836   0.429 -0.5357 -0.5032  0.4443
  204SOL    HW1 3735   3.731   4.774   0.418  1.7424  2.1448 -1.0376
  204SOL    HW2 3736   3.674   4.881   0.345  1.0222 -2.9659 -0.6947
  204SOL     MW 3737   3.670   4.834   0.417 -0.0049 -0.0017  0.0013
  205SOL     OW 3738   3.016   0.109   0.036  0.1846  0.0697  0.4481
  205SOL    HW1 3739   3.000   0.039   0.099  0.1103 -0.4559 -0.1511
  205SOL    HW2 3740   2.928   0.142   0.018 -0.0822 -0.1843  1.2630
  205SOL     MW 3741   3.002   0.104   0.042 -0.0049 -0.0017  0.0013
  206SOL     OW 3742   3.725   1.375   0.211  0.2572 -0.6826 -0.0292
  206SOL    HW1 3743   3.820   1.385   0.212  0.1751  0.3865  1.2664
  206SOL    HW2 3744   3.695   1.453   0.164  0.9668  1.0007  2.0923
  206SOL     MW 3745   3.734   1.387   0.205 -0.0049 -0.0017  0.0013
  207SOL     OW 3746   4.532   5.015   2.995 -0.5486  0.1319  0.5169
  207SOL    HW1 3747   4.579   5.035   3.076  0.6405 -1.3551  0.2474
  207SOL    HW2 3748   4.554   4.922   2.984 -2.0213 -0.2362  0.5257
  207SOL     MW 3749   4.541   5.005   3.005 -0.0049 -0.0017  0.0013
  208SOL     OW 3750   3.475   1.919   0.002  0.2457 -0.5925 -0.0408
  208SOL    HW1 3751   3.483   1.880   0.089  0.4617  0.0836  0.2473
  208SOL    HW2 3752   3.447   1.845  -0.052  0.4905  0.8749 -2.3017
  208SOL     MW 3753   3.472   1.904   0.006 -0.0049 -0.0017  0.0013
  209SOL     OW 3754   1.058   4.263   2.851  0.5306  0.1381  0.2658
  209SOL    HW1 3755   1.075   4.176   2.815  2.2695  0.0435  1.2092
  209SOL    HW2 3756   1.108   4.318   2.790  0.8250 -0.6112 -0.1919
  209SOL     MW 3757   1.067   4.258   2.838 -0.0049 -0.0017  0.0013
  210SOL     OW 3758   1.433   4.186   0.242  0.2275 -0.1582 -0.4355
  210SOL    HW1 3759   1.472   4.106   0.208 -0.2598 -0.6019  0.0206
  210SOL    HW2 3760   1.433   4.245   0.166 -0.7536  1.9286  1.0529
  210SOL     MW 3761   1.438   4.184   0.228 -0.0049 -0.0017  0.0013
  211SOL     OW 3762   1.601   3.774   0.139 -0.5331  0.1359 -0.6772
  211SOL    HW1 3763   1.594   3.869   0.126 -1.9119  0.0569 -0.6064
  211SOL    HW2 3764   1.694   3.756   0.127 -0.3941  0.3106  0.0926
  211SOL     MW 3765   1.613   3.784   0.136 -0.0049 -0.0017  0.0013
  212SOL     OW 3766   2.694   4.144   2.869  0.2051 -0.0292  0.1077
  212SOL    HW1 3767   2.633   4.128   2.798  1.3387 -0.6269 -0.7680
  212SOL    HW2 3768   2.774   4.102   2.837  0.6204  0.9771 -0.2090
  212SOL     MW 3769   2.697   4.137   2.856 -0.0049 -0.0017  0.0013
  213SOL     OW 3770   3.631   1.018   2.878 -0.2602 -0.7427 -0.4048
  213SOL    HW1 3771   3.606   0.942   2.931 -2.8432  1.5561  2.0382
  213SOL    HW2 3772   3.671   1.074   2.945  0.0141 -0.6321 -0.6597
  213SOL     MW 3773   3.633   1.015   2.894 -0.0049 -0.0017  0.0013
  214SOL     OW 3774   2.839   2.478   2.975  0.2087 -0.4944 -0.2037
  214SOL    HW1 3775   2.843   2.455   3.067  1.3247  2.0608  0.4831
  214SOL    HW2 3776   2.835   2.395   2.928  0.8684 -0.0561 -1.0686
  214SOL     MW 3777   2.839   2.464   2.981 -0.0049 -0.0017  0.0013
  215SOL     OW 3778   4.220   0.121   2.793 -0.3768 -0.0060  0.3482
  215SOL    HW1 3779   4.306   0.159   2.774 -0.2787 -1.0868 -1.7396
  215SOL    HW2 3780   4.246   0.079   2.874 -0.1767  1.2065  0.9395
  215SOL     MW 3781   4.235   0.121   2.801 -0.0049 -0.0017  0.0013
  216SOL     OW 3782   5.025   2.205   2.888  0.1263  0.5619  0.3041
  216SOL    HW1 3783   4.979   2.269   2.834  0.8569 -0.0878 -1.1278
  216SOL    HW2 3784   5.072   2.143   2.832  1.5679  1.7894  0.0963
  216SOL     MW 3785   5.025   2.206   2.874 -0.0049 -0.0017  0.0013
  217SOL     OW 3786   5.188   0.755   0.376 -0.0475  0.8189  0.7435
  217SOL    HW1 3787   5.232   0.720   0.453 -2.7793 -2.1722  1.1276
  217SOL    HW2 3788   5.255   0.810   0.334  0.4748 -1.6654 -1.9585
  217SOL     MW 3789   5.203   0.758   0.381 -0.0049 -0.0017  0.0013
  218SOL     OW 3790   1.414   1.358   0.019 -0.2634  0.5979 -0.4064
  218SOL    HW1 3791   1.481   1.320  -0.039 -1.2292 -1.4643 -0.2848
  218SOL    HW2 3792   1.349   1.402  -0.036 -0.8558  0.4676  0.1853
  218SOL     MW 3793   1.415   1.358   0.004 -0.0049 -0.0017  0.0013
  219SOL     OW 3794   0.806   1.408   2.917 -0.1311  0.7507 -0.0264
  219SOL    HW1 3795   0.816   1.347   2.990  1.6825 -0.8333 -1.4935
  219SOL    HW2 3796   0.852   1.357   2.851 -0.0698  0.7449  0.0200
  219SOL     MW 3797   0.813   1.393   2.918 -0.0049 -0.0017  0.0013
  220SOL     OW 3798   2.778   0.590   2.932 -0.4022 -0.0166 -0.6624
  220SOL    HW1 3799   2.801   0.639   3.011 -2.7959 -2.1064  1.5609
  220SOL    HW2 3800   2.793   0.654   2.863  0.6747 -0.2815 -0.6926
  220SOL     MW 3801   2.783   0.605   2.934 -0.0049 -0.0017  0.0013
  221SOL     OW 3802   3.196   0.007   2.866 -0.1234 -0.2819 -0.3335
  221SOL    HW1 3803   3.144   0.041   2.939  0.7062  0.2801  0.0039
  221SOL    HW2 3804   3.207  -0.086   2.883  2.4847  0.2720  1.5805
  221SOL     MW 3805   3.190  -0.001   2.878 -0.0049 -0.0017  0.0013
  222SOL     OW 3806   0.002   1.002   0.084 -0.2399 -0.2872  0.2314
  222SOL    HW1 3807  -0.071   0.948   0.053 -1.6207  2.6620 -2.2146
  222SOL    HW2 3808  -0.011   1.084   0.037  0.7176 -0.1519  0.1628
  222SOL     MW 3809  -0.009   1.006   0.073 -0.0049 -0.0017  0.0013
  223SOL     OW 3810   3.032   3.523   2.964  0.2980  0.2279  0.0020
  223SOL    HW1 3811   2.988   3.471   3.031  1.0175 -1.6254 -0.8691
  223SOL    HW2 3812   3.032   3.462   2.890  2.3312  0.3762 -0.1770
  223SOL     MW 3813   3.026   3.508   2.963 -0.0049 -0.0017  0.0013
  224SOL     OW 3814   1.445   2.544   0.149 -0.2735 -0.6671 -0.1171
  224SOL    HW1 3815   1.363   2.527   0.104  0.3705  0.5656 -1.8403
  224SOL    HW2 3816   1.473   2.457   0.176  2.1208  0.0568  0.0604
  224SOL     MW 3817   1.438   2.530   0.147 -0.0049 -0.0017  0.0013
  225SOL     OW 3818   1.824   2.569   2.927 -1.3831  0.0060 -0.9614
  225SOL    HW1 3819   1.832   2.522   3.010  1.8693 -0.0865 -1.1658
  225SOL    HW2 3820   1.747   2.625   2.938 -0.1579  2.2458 -2.7376
  225SOL     MW 3821   1.815   2.570   2.939 -0.0049 -0.0017  0.0013
  226SOL     OW 3822   4.342   2.252   2.751  0.2310  0.0232  0.4791
  226SOL    HW1 3823   4.429   2.213   2.745  1.3213  2.5082 -1.2442
  226SOL    HW2 3824   4.331   2.292   2.665 -0.3533  1.4949  1.2035
  226SOL     MW 3825   4.352   2.252   2.739 -0.0049 -0.0017  0.0013
  227SOL     OW 3826   2.851   3.358   0.093 -0.8198  0.4960 -0.0328
  227SOL    HW1 3827   2.884   3.309   0.169 -0.2765 -1.6044 -1.5491
  227SOL    HW2 3828   2.785   3.419   0.127 -2.3131 -1.0312 -0.0778
  227SOL     MW 3829   2.846   3.360   0.108 -0.0049 -0.0017  0.0013
  228SOL     OW 3830   3.207   4.939   2.592  0.2743 -0.0565 -0.3532
  228SOL    HW1 3831   3.281   4.900   2.546 -1.1852 -0.2638 -2.6486
  228SOL    HW2 3832   3.218   5.033   2.575  0.4542  0.0635  0.3594
  228SOL     MW 3833   3.219   4.946   2.584 -0.0049 -0.0017  0.0013
  229SOL     OW 3834   3.808   1.326   2.806 -0.3812 -0.7368 -0.2822
  229SOL    HW1 3835   3.845   1.414   2.819 -0.7174 -0.4997 -0.8796
  229SOL    HW2 3836   3.875   1.283   2.753 -0.5345 -0.1981 -0.9194
  229SOL     MW 3837   3.822   1.332   2.801 -0.0049 -0.0017  0.0013
  230SOL     OW 3838   2.044   4.203   2.919 -0.0834  0.1393 -0.0147
  230SOL    HW1 3839   2.138   4.206   2.939 -0.1734 -0.1351  0.4662
  230SOL    HW2 3840   2.046   4.171   2.829  0.1730  0.1249 -0.0059
  230SOL     MW 3841   2.057   4.199   2.909 -0.0049 -0.0017  0.0013
  231SOL     OW 3842   4.057   1.663   3.011 -0.4445 -0.3589  0.5653
  231SOL    HW1 3843   4.135   1.660   2.955 -1.2147  1.7225 -0.7279
  231SOL    HW2 3844   4.070   1.752   3.044 -0.5109 -0.6242  1.3118
  231SOL     MW 3845   4.069   1.675   3.008 -0.0049 -0.0017  0.0013
  232SOL     OW 3846   2.062   2.283   2.938 -0.0791  0.3948  0.6930
  232SOL    HW1 3847   2.026   2.264   3.025 -0.1864 -0.4877  0.4697
  232SOL    HW2 3848   1.995   2.253   2.876  1.1964 -0.6387 -0.2373
  232SOL     MW 3849   2.049   2.276   2.941 -0.0049 -0.0017  0.0013
  233SOL     OW 3850   2.468   0.558   0.089  0.1690 -0.3906 -0.2775
  233SOL    HW1 3851   2.377   0.574   0.064  0.0340 -0.6062  0.0656
  233SOL    HW2 3852   2.501   0.502   0.019  0.1510  0.6325 -1.1164
  233SOL     MW 3853   2.461   0.553   0.077 -0.0049 -0.0017  0.0013
  234SOL     OW 3854   4.471   0.275   2.770 -0.0464 -0.0912 -0.1978
  234SOL    HW1 3855   4.559   0.304   2.746 -0.2516  0.7947  0.1022
  234SOL    HW2 3856   4.435   0.359   2.798  0.5883  0.5007 -1.1085
  234SOL     MW 3857   4.478   0.289   2.771 -0.0049 -0.0017  0.0013
  235SOL     OW 3858   3.597   1.796   0.219  0.2919  0.3445 -0.5296
  235SOL    HW1 3859   3.538   1.741   0.270  0.1608  0.4048 -0.6156
  235SOL    HW2 3860   3.656   1.841   0.280 -0.5389  0.8270 -0.0698
  235SOL     MW 3861   3.597   1.795   0.234 -0.0049 -0.0017  0.0013
  236SOL     OW 3862   1.498   3.379   3.008 -0.3066  0.5823 -0.4375
  236SOL    HW1 3863   1.418   3.328   3.020 -1.3069  1.8613 -1.3846
  236SOL    HW2 3864   1.466   3.468   2.995 -1.5064  0.3514  0.7015
  236SOL     MW 3865   1.483   3.384   3.008 -0.0049 -0.0017  0.0013
  237SOL     OW 3866   1.296   3.194   2.967 -0.0873  0.2144  0.1834
  237SOL    HW1 3867   1.261   3.143   3.040  2.6408 -0.4869  1.1270
  237SOL    HW2 3868   1.338   3.126   2.914  2.0147 -0.8077  2.8907
  237SOL     MW 3869   1.297   3.178   2.970 -0.0049 -0.0017  0.0013
  238SOL     OW 3870   2.668   4.078   0.130 -0.1077  0.4105  0.4016
  238SOL    HW1 3871   2.605   4.133   0.177  0.3980  0.8205  0.6112
  238SOL    HW2 3872   2.694   4.131   0.055  0.5431  1.7704  1.5207
  238SOL     MW 3873   2.663   4.092   0.127 -0.0049 -0.0017  0.0013
  239SOL     OW 3874   4.229   2.368   2.978 -0.2817  0.4363 -0.3158
  239SOL    HW1 3875   4.283   2.351   2.901  2.3362  2.1020  1.0074
  239SOL    HW2 3876   4.295   2.385   3.045 -1.7234  0.5412  1.1653
  239SOL     MW 3877   4.245   2.368   2.977 -0.0049 -0.0017  0.0013
  240SOL     OW 3878   2.271   2.722   2.988 -0.2002  0.0846  0.0580
  240SOL    HW1 3879   2.229   2.778   3.053 -0.4762 -2.0544  1.8676
  240SOL    HW2 3880   2.201   2.662   2.961  1.4428 -0.8215 -2.6246
  240SOL     MW 3881   2.256   2.721   2.993 -0.0049 -0.0017  0.0013
  241SOL     OW 3882   2.748   0.189   2.975  0.1906  0.4219  0.1691
  241SOL    HW1 3883   2.739   0.158   2.885 -0.8835 -1.0650  0.7512
  241SOL    HW2 3884   2.696   0.269   2.970 -1.4087 -0.4430  1.7963
  241SOL     MW 3885   2.740   0.196   2.962 -0.0049 -0.0017  0.0013
  242SOL     OW 3886   4.116   4.613   3.008  0.3645  0.1579  0.2227
  242SOL    HW1 3887   4.174   4.650   2.942 -1.2920  1.9360 -0.3510
  242SOL    HW2 3888   4.060   4.553   2.958 -3.1845  2.1738  1.4192
  242SOL     MW 3889   4.116   4.610   2.992 -0.0049 -0.0017  0.0013
  243SOL     OW 3890   3.872   0.441   0.232 -0.4556  0.1954  0.0367
  243SOL    HW1 3891   3.916   0.420   0.315  2.4049 -2.6301 -1.9816
  243SOL    HW2 3892   3.864   0.536   0.222 -0.5681  0.0171 -1.9157
  243SOL     MW 3893   3.877   0.451   0.242 -0.0049 -0.0017  0.0013
  244SOL     OW 3894   3.629   5.029   2.970 -0.5420 -0.4687 -0.5643
  244SOL    HW1 3895   3.641   5.122   2.989 -0.1340 -0.7063  0.4387
  244SOL    HW2 3896   3.686   5.017   2.894  1.2660 -1.5728  0.8839
  244SOL     MW 3897   3.638   5.039   2.963 -0.0049 -0.0017  0.0013
  245SOL     OW 3898   1.482   3.593   0.303  0.2806  0.4651 -0.7260
  245SOL    HW1 3899   1.463   3.645   0.381 -1.4003  1.6931 -1.8876
  245SOL    HW2 3900   1.528   3.654   0.245 -0.7103  1.1141 -0.8444
  245SOL     MW 3901   1.486   3.608   0.306 -0.0049 -0.0017  0.0013
  246SOL     OW 3902   3.884   5.195   0.259 -0.2960 -0.5227  0.1958
  246SOL    HW1 3903   3.815   5.129   0.245 -2.0130  0.8442  1.7372
  246SOL    HW2 3904   3.849   5.255   0.324 -0.0113  1.1338 -1.1121
  246SOL     MW 3905   3.870   5.194   0.266 -0.0049 -0.0017  0.0013
  247SOL     OW 3906   1.861   4.081   0.087 -0.1322 -0.2729 -0.6158
  247SOL    HW1 3907   1.863   4.164   0.134 -0.3739 -0.1385 -0.8449
  247SOL    HW2 3908   1.908   4.106   0.008  0.2271  0.3252 -0.2214
  247SOL     MW 3909   1.868   4.095   0.083 -0.0049 -0.0017  0.0013
  248SOL     OW 3910   1.529   2.286   0.151  0.2126 -0.6716 -1.0683
  248SOL    HW1 3911   1.510   2.223   0.220 -1.1342  1.1394  0.3119
  248SOL    HW2 3912   1.622   2.308   0.152  0.0052  0.2643  0.3041
  248SOL     MW 3913   1.539   2.280   0.161 -0.0049 -0.0017  0.0013
  249SOL     OW 3914   3.797   1.760   2.596  0.2782  0.2130 -0.1936
  249SOL    HW1 3915   3.768   1.849   2.616 -0.2411 -0.1456  0.6974
  249SOL    HW2 3916   3.804   1.719   2.682 -0.9334  0.7919  0.2112
  249SOL     MW 3917   3.794   1.766   2.610 -0.0049 -0.0017  0.0013
  250SOL     OW 3918   2.057   4.098   2.666  0.1252 -0.3893 -0.3148
  250SOL    HW1 3919   2.098   4.162   2.608  0.4215  1.4929  1.8034
  250SOL    HW2 3920   2.133   4.045   2.694 -0.7169 -2.3785 -1.5810
  250SOL     MW 3921   2.073   4.099   2.662 -0.0049 -0.0017  0.0013
  251SOL     OW 3922   0.944   1.560   2.605  0.2424  0.2821 -0.3093
  251SOL    HW1 3923   0.965   1.476   2.646  0.6196  0.2526 -0.5508
  251SOL    HW2 3924   0.891   1.527   2.532 -2.6599 -0.7735  2.0653
  251SOL     MW 3925   0.940   1.544   2.600 -0.0049 -0.0017  0.0013
  252SOL     OW 3926   4.477   1.616   2.989 -0.5196  0.0363  0.5864
  252SOL    HW1 3927   4.542   1.547   3.000  1.0355  1.4505  0.7488
  252SOL    HW2 3928   4.514   1.679   3.051 -0.6102 -0.4972  1.1984
  252SOL     MW 3929   4.491   1.615   2.999 -0.0049 -0.0017  0.0013
  253SOL     OW 3930   1.530   3.275   2.735  0.1328  0.0414 -0.0379
  253SOL    HW1 3931   1.625   3.285   2.730  0.3145 -1.6436 -0.6761
  253SOL    HW2 3932   1.507   3.316   2.818 -2.7772 -2.6148  0.6577
  253SOL     MW 3933   1.540   3.281   2.745 -0.0049 -0.0017  0.0013
  254SOL     OW 3934   3.106   1.544   2.774  0.2849  0.0358  0.0963
  254SOL    HW1 3935   3.122   1.638   2.773 -1.1016  0.2930 -0.1602
  254SOL    HW2 3936   3.193   1.504   2.768 -0.8352 -2.3704 -4.7719
  254SOL     MW 3937   3.120   1.551   2.773 -0.0049 -0.0017  0.0013
  255SOL     OW 3938   1.472   4.049   0.496 -0.6989  0.3947  0.3236
  255SOL    HW1 3939   1.464   4.093   0.411 -1.0998 -0.3372 -0.0429
  255SOL    HW2 3940   1.422   4.108   0.552 -2.2397  0.2562 -0.8133
  255SOL     MW 3941   1.464   4.062   0.492 -0.0049 -0.0017  0.0013
  256SOL     OW 3942   2.208   3.095   2.735  0.1055  0.1888  0.8805
  256SOL    HW1 3943   2.147   3.138   2.675  0.6610  0.6523  0.6389
  256SOL    HW2 3944   2.224   3.005   2.707  0.0909  0.4382  0.0589
  256SOL     MW 3945   2.202   3.089   2.723 -0.0049 -0.0017  0.0013
  257SOL     OW 3946   3.590   2.400   2.911  0.2467  0.5903  0.0846
  257SOL    HW1 3947   3.671   2.365   2.949  0.6082 -1.9386 -2.5593
  257SOL    HW2 3948   3.525   2.380   2.978  0.3434 -1.6363 -0.3897
  257SOL     MW 3949   3.592   2.393   2.925 -0.0049 -0.0017  0.0013
  258SOL     OW 3950   3.622   2.358   2.633  0.1282 -0.2664  0.4354
  258SOL    HW1 3951   3.602   2.437   2.583 -0.8771 -0.4175  0.5767
  258SOL    HW2 3952   3.587   2.374   2.721 -1.2780  2.6000 -0.5045
  258SOL     MW 3953   3.614   2.371   2.638 -0.0049 -0.0017  0.0013
  259SOL     OW 3954   5.136   3.905   0.005 -0.0354 -0.3118  0.0651
  259SOL    HW1 3955   5.076   3.832  -0.012  0.9668 -1.2382  0.3555
  259SOL    HW2 3956   5.078   3.980  -0.003  0.3614  0.0724  0.6996
  259SOL     MW 3957   5.120   3.905   0.001 -0.0049 -0.0017  0.0013
  260SOL     OW 3958   4.711   1.502   0.117  0.3182  0.4091 -0.6711
  260SOL    HW1 3959   4.729   1.409   0.132  1.8609  0.8113  0.3181
  260SOL    HW2 3960   4.685   1.525   0.207 -1.4006 -1.3404 -0.6505
  260SOL     MW 3961   4.710   1.492   0.131 -0.0049 -0.0017  0.0013
  261SOL     OW 3962   4.964   4.122   2.979  0.4909  0.2920 -0.1012
  261SOL    HW1 3963   5.032   4.154   2.920  0.0704  2.0557  0.3160
  261SOL    HW2 3964   4.881   4.118   2.932 -0.1822 -4.5443  0.9461
  261SOL     MW 3965   4.962   4.125   2.965 -0.0049 -0.0017  0.0013
  262SOL     OW 3966   3.817   0.161   0.482 -0.3680 -0.6812 -0.7462
  262SOL    HW1 3967   3.817   0.154   0.578 -1.5440  1.6923 -0.4923
  262SOL    HW2 3968   3.724   0.169   0.463 -0.6434 -0.1166  0.6921
  262SOL     MW 3969   3.805   0.161   0.492 -0.0049 -0.0017  0.0013
  263SOL     OW 3970   0.844   4.219   2.586  0.2685 -0.1730 -0.0579
  263SOL    HW1 3971   0.923   4.167   2.599 -0.2765 -0.7974  0.8569
  263SOL    HW2 3972   0.794   4.179   2.514 -1.5374  1.0104  0.4587
  263SOL     MW 3973   0.848   4.207   2.578 -0.0049 -0.0017  0.0013
  264SOL     OW 3974   0.779   1.200   0.675  0.2884  0.0628 -0.0702
  264SOL    HW1 3975   0.776   1.105   0.689 -1.0587 -0.0309 -0.8056
  264SOL    HW2 3976   0.757   1.234   0.762 -0.1995 -1.7480  0.5692
  264SOL     MW 3977   0.775   1.192   0.688 -0.0049 -0.0017  0.0013
  265SOL     OW 3978   0.448   0.986   0.394 -0.4612 -0.5626 -0.0130
  265SOL    HW1 3979   0.497   1.053   0.441 -0.2367 -0.6093 -0.1785
  265SOL    HW2 3980   0.519   0.925   0.374  1.3406 -0.0127  3.7318
  265SOL     MW 3981   0.464   0.987   0.398 -0.0049 -0.0017  0.0013
  266SOL     OW 3982   0.862   3.814   3.005 -0.6196  1.1460  0.0659
  266SOL    HW1 3983   0.768   3.828   3.020 -0.8243  0.1230 -0.1816
  266SOL    HW2 3984   0.866   3.722   2.978 -2.3343  1.1968 -0.5181
  266SOL     MW 3985   0.850   3.804   3.003 -0.0049 -0.0017  0.0013
  267SOL     OW 3986   0.581   0.737   0.287  0.8267 -0.3999  0.5104
  267SOL    HW1 3987   0.487   0.724   0.272  0.9772 -1.0739  0.0936
  267SOL    HW2 3988   0.611   0.706   0.202  0.0723  0.5980 -0.1459
  267SOL     MW 3989   0.572   0.731   0.274 -0.0049 -0.0017  0.0013
  268SOL     OW 3990   2.348   1.199   2.815  0.4226 -0.5462  0.4455
  268SOL    HW1 3991   2.433   1.177   2.776  0.6816  0.2527  0.5615
  268SOL    HW2 3992   2.307   1.237   2.737 -1.0153 -2.2201  0.3051
  268SOL     MW 3993   2.354   1.201   2.799 -0.0049 -0.0017  0.0013
  269SOL     OW 3994   2.846   2.164   0.119  0.2236  0.0716 -0.1550
  269SOL    HW1 3995   2.837   2.252   0.155  4.6696  0.3371  0.9142
  269SOL    HW2 3996   2.860   2.180   0.026  1.5207 -0.5461 -0.0876
  269SOL     MW 3997   2.847   2.177   0.112 -0.0049 -0.0017  0.0013
  270SOL     OW 3998   3.698   0.343   0.046 -0.8175 -0.2084 -0.5633
  270SOL    HW1 3999   3.773   0.325  -0.010 -0.8321 -0.3416 -0.5388
  270SOL    HW2 4000   3.749   0.379   0.119 -0.0896 -2.1368 -0.0491
  270SOL     MW 4001   3.715   0.346   0.049 -0.0049 -0.0017  0.0013
  271SOL     OW 4002   3.855   0.908   2.778 -0.3509  0.0107  0.6176
  271SOL    HW1 4003   3.772   0.940   2.813  0.4459  0.1611  2.4763
  271SOL    HW2 4004   3.818   0.825   2.749 -1.4041  0.4961  0.5384
  271SOL     MW 4005   3.839   0.901   2.779 -0.0049 -0.0017  0.0013
  272SOL     OW 4006   1.948   1.793   2.853 -0.2494  0.4199  0.0280
  272SOL    HW1 4007   2.041   1.799   2.871  0.3456 -2.6126 -1.3629
  272SOL    HW2 4008   1.901   1.797   2.936 -1.5490  0.6353 -0.6880
  272SOL     MW 4009   1.954   1.794   2.866 -0.0049 -0.0017  0.0013
  273SOL     OW 4010   2.749   1.274   2.939 -0.0451  0.2620  0.1252
  273SOL    HW1 4011   2.655   1.280   2.956  0.0843  1.4831  0.4614
  273SOL    HW2 4012   2.787   1.356   2.970  0.2408  0.1394  0.1053
  273SOL     MW 4013   2.742   1.286   2.945 -0.0049 -0.0017  0.0013
  274SOL     OW 4014   0.870   3.814   2.728  0.1532  0.2516 -0.4966
  274SOL    HW1 4015   0.839   3.730   2.695  1.4354 -0.4166 -0.0737
  274SOL    HW2 4016   0.848   3.814   2.821 -1.8208  0.2549 -0.9283
  274SOL     MW 4017   0.863   3.803   2.736 -0.0049 -0.0017  0.0013
  275SOL     OW 4018   4.090   4.855   2.626  0.3866  0.2539 -0.2298
  275SOL    HW1 4019   4.086   4.950   2.620  0.2784  0.2760  0.1799
  275SOL    HW2 4020   3.999   4.825   2.630  0.7341 -0.9515 -0.9360
  275SOL     MW 4021   4.078   4.864   2.626 -0.0049 -0.0017  0.0013
  276SOL     OW 4022   1.815   2.647   0.571  0.2867  0.1046 -0.2185
  276SOL    HW1 4023   1.763   2.706   0.626 -0.2877  0.2261 -0.8899
  276SOL    HW2 4024   1.863   2.602   0.641  0.8991  0.7211 -0.2365
  276SOL     MW 4025   1.814   2.649   0.588 -0.0049 -0.0017  0.0013
  277SOL     OW 4026   4.963   0.657   0.229 -0.3113  0.3092  0.0396
  277SOL    HW1 4027   4.917   0.643   0.311 -0.5241  1.8337  0.2234
  277SOL    HW2 4028   5.043   0.700   0.261 -0.6107  0.7245  0.2434
  277SOL     MW 4029   4.967   0.661   0.244 -0.0049 -0.0017  0.0013
  278SOL     OW 4030   2.546   2.094   0.121 -0.3393  0.1196  0.0755
  278SOL    HW1 4031   2.634   2.129   0.134 -0.8061  1.7243 -0.8450
  278SOL    HW2 4032   2.532   2.125   0.031  1.3613  1.4341  0.2124
  278SOL     MW 4033   2.556   2.103   0.111 -0.0049 -0.0017  0.0013
  279SOL     OW 4034   1.364   0.657   2.836 -0.0390 -0.3253 -0.0365
  279SOL    HW1 4035   1.383   0.694   2.750 -3.1620 -1.3292 -1.2872
  279SOL    HW2 4036   1.268   0.652   2.838  0.0213 -1.6011  0.6184
  279SOL     MW 4037   1.354   0.661   2.825 -0.0049 -0.0017  0.0013
  280SOL     OW 4038   2.030   2.244   0.191 -0.3893 -0.1666 -0.0178
  280SOL    HW1 4039   2.030   2.148   0.192 -1.9631 -0.2253  1.9049
  280SOL    HW2 4040   2.085   2.257   0.269 -0.7264 -5.1896  1.4761
  280SOL     MW 4041   2.038   2.233   0.202 -0.0049 -0.0017  0.0013
  281SOL     OW 4042   1.698   3.218   0.065  0.0282  0.0134 -0.4946
  281SOL    HW1 4043   1.684   3.127   0.038  1.9131 -0.1898 -0.9109
  281SOL    HW2 4044   1.627   3.267   0.024 -0.3502  0.0242  0.1574
  281SOL     MW 4045   1.687   3.213   0.056 -0.0049 -0.0017  0.0013
  282SOL     OW 4046   2.860   2.236   2.859  0.5280  0.1480  0.7656
  282SOL    HW1 4047   2.943   2.205   2.823 -1.0071 -0.1127 -3.0011
  282SOL    HW2 4048   2.798   2.222   2.787  0.9890 -1.1538  0.6009
  282SOL     MW 4049   2.863   2.230   2.844 -0.0049 -0.0017  0.0013
  283SOL     OW 4050   1.828   3.851   2.874 -0.3746 -0.2163  0.0306
  283SOL    HW1 4051   1.845   3.778   2.815  0.0312 -0.6873  0.7184
  283SOL    HW2 4052   1.823   3.929   2.819  1.1622  0.2426  0.4695
  283SOL     MW 4053   1.830   3.852   2.859 -0.0049 -0.0017  0.0013
  284SOL     OW 4054   2.130   1.032   2.843  0.1335 -0.2217 -0.1007
  284SOL    HW1 4055   2.079   1.093   2.790  0.1344 -0.3561 -0.2589
  284SOL    HW2 4056   2.218   1.068   2.833  0.6901 -1.9100 -2.3686
  284SOL     MW 4057   2.135   1.045   2.835 -0.0049 -0.0017  0.0013
  285SOL     OW 4058   3.561   5.075   0.529  0.0516 -0.2540 -0.2551
  285SOL    HW1 4059   3.476   5.054   0.567 -0.3591 -0.6474 -1.3574
  285SOL    HW2 4060   3.595   4.989   0.501  1.0827  0.3137 -0.8160
  285SOL     MW 4061   3.555   5.061   0.530 -0.0049 -0.0017  0.0013
  286SOL     OW 4062   3.368   0.447   2.794  0.3732  0.3233  0.1792
  286SOL    HW1 4063   3.446   0.458   2.739  1.2465 -0.7459  1.1554
  286SOL    HW2 4064   3.348   0.540   2.806 -1.9401 -0.0604 -0.2288
  286SOL     MW 4065   3.376   0.461   2.788 -0.0049 -0.0017  0.0013
  287SOL     OW 4066   0.590   3.854   2.992 -0.4024  0.3782  0.5702
  287SOL    HW1 4067   0.538   3.807   2.926  0.5209  0.5877 -0.3493
  287SOL    HW2 4068   0.557   3.944   2.993  1.8811  1.3178 -0.6765
  287SOL     MW 4069   0.578   3.860   2.983 -0.0049 -0.0017  0.0013
  288SOL     OW 4070   2.985   4.926   0.026 -0.4318 -0.4290  0.5301
  288SOL    HW1 4071   2.947   5.008  -0.006  1.0787 -0.2526 -0.9554
  288SOL    HW2 4072   3.059   4.924  -0.034 -1.9367  1.7548 -1.5882
  288SOL     MW 4073   2.990   4.937   0.014 -0.0049 -0.0017  0.0013
  289SOL     OW 4074   2.266   2.109   2.978 -0.3553  0.2295  0.0071
  289SOL    HW1 4075   2.211   2.183   2.952  1.8139  1.6324 -0.8943
  289SOL    HW2 4076   2.345   2.139   2.933 -1.6668 -1.3306 -3.7671
  289SOL     MW 4077   2.269   2.122   2.969 -0.0049 -0.0017  0.0013
  290SOL     OW 4078   3.393   2.722   2.594  0.6173 -0.6133 -0.1845
  290SOL    HW1 4079   3.313   2.724   2.646  0.9788  0.2043  0.3616
  290SOL    HW2 4080   3.461   2.734   2.660 -0.7381  1.9216  0.8821
  290SOL     MW 4081   3.391   2.724   2.609 -0.0049 -0.0017  0.0013
  291SOL     OW 4082   4.435   4.630   2.568 -0.0935 -0.1907  0.4861
  291SOL    HW1 4083   4.393   4.663   2.489  0.4997 -0.2252  0.1497
  291SOL    HW2 4084   4.409   4.539   2.558  0.7731 -0.3444 -0.5086
  291SOL     MW 4085   4.426   4.622   2.557 -0.0049 -0.0017  0.0013
  292SOL     OW 4086   1.081   3.459   0.038 -0.2271  0.7768  0.0073
  292SOL    HW1 4087   1.130   3.530   0.079  0.7312 -0.2794  0.7468
  292SOL    HW2 4088   1.120   3.447  -0.049 -0.9445 -0.8213 -0.1304
  292SOL     MW 4089   1.093   3.467   0.032 -0.0049 -0.0017  0.0013
  293SOL     OW 4090   1.084   4.031   2.696 -0.7593  0.0390  0.7998
  293SOL    HW1 4091   1.150   3.971   2.662  0.7903  1.3316  1.4316
  293SOL    HW2 4092   1.013   3.975   2.729  0.4219 -1.4658  0.8856
  293SOL     MW 4093   1.083   4.016   2.696 -0.0049 -0.0017  0.0013
  294SOL     OW 4094   2.483   1.329   3.006  0.3693 -0.3947  0.0183
  294SOL    HW1 4095   2.437   1.299   2.927 -0.1803  1.1927 -0.3066
  294SOL    HW2 4096   2.471   1.256   3.067  1.1640 -0.6060 -0.0701
  294SOL     MW 4097   2.475   1.315   3.003 -0.0049 -0.0017  0.0013
  295SOL     OW 4098   0.318   0.667   0.237 -0.3913 -0.2690  0.3204
  295SOL    HW1 4099   0.274   0.752   0.248  0.8112  0.4625 -0.3544
  295SOL    HW2 4100   0.281   0.632   0.156 -0.4595  0.7013 -0.0859
  295SOL     MW 4101   0.307   0.674   0.228 -0.0049 -0.0017  0.0013
  296SOL     OW 4102   3.707   0.163   2.778 -0.0323  0.0328  0.4527
  296SOL    HW1 4103   3.611   0.166   2.782 -0.0483 -0.7201  0.7764
  296SOL    HW2 4104   3.733   0.124   2.861  1.2856  2.2807  1.1653
  296SOL     MW 4105   3.697   0.158   2.789 -0.0049 -0.0017  0.0013
  297SOL     OW 4106   0.988   0.680   0.309  0.1505 -0.3341 -0.6338
  297SOL    HW1 4107   1.024   0.729   0.383 -0.0412 -2.1199  0.7037
  297SOL    HW2 4108   0.919   0.630   0.353 -0.5226  1.1490  0.0551
  297SOL     MW 4109   0.984   0.680   0.325 -0.0049 -0.0017  0.0013
  298SOL     OW 4110   2.294   3.831   0.234  0.5706  0.0382 -0.7809
  298SOL    HW1 4111   2.302   3.746   0.190  0.3806 -1.2415  1.4943
  298SOL    HW2 4112   2.201   3.850   0.224  0.1066 -2.3813 -1.8963
  298SOL     MW 4113   2.283   3.822   0.227 -0.0049 -0.0017  0.0013
  299SOL     OW 4114   4.023   1.951   2.989 -0.5816 -0.1103  0.3782
  299SOL    HW1 4115   4.033   2.033   3.038 -1.1161  0.7733 -0.9259
  299SOL    HW2 4116   3.929   1.941   2.977 -0.8203 -0.1899  2.0492
  299SOL     MW 4117   4.012   1.961   2.994 -0.0049 -0.0017  0.0013
  300SOL     OW 4118   1.593   2.693   2.997 -0.2852  0.0854  0.1836
  300SOL    HW1 4119   1.523   2.703   2.933  1.2782  0.7560 -1.5107
  300SOL    HW2 4120   1.552   2.636   3.062 -1.0580  0.2150 -0.1868
  300SOL     MW 4121   1.578   2.687   2.997 -0.0049 -0.0017  0.0013
  301SOL     OW 4122   2.792   2.413   0.242 -0.1391 -0.5678  0.2285
  301SOL    HW1 4123   2.718   2.373   0.288 -0.4694  0.5212  0.6850
  301SOL    HW2 4124   2.767   2.506   0.240 -1.0517 -0.8175 -0.8591
  301SOL     MW 4125   2.779   2.420   0.248 -0.0049 -0.0017  0.0013
  302SOL     OW 4126   2.720   3.604   0.254  0.1056  0.0166  0.2418
  302SOL    HW1 4127   2.679   3.583   0.339 -0.6414 -0.7243 -0.2817
  302SOL    HW2 4128   2.786   3.663   0.290  1.0093 -1.8016  1.7241
  302SOL     MW 4129   2.723   3.609   0.270 -0.0049 -0.0017  0.0013
  303SOL     OW 4130   0.303   2.272   0.047  0.2586  0.1752 -0.0037
  303SOL    HW1 4131   0.210   2.293   0.040  0.5211  1.1122 -0.8529
  303SOL    HW2 4132   0.347   2.355   0.064  0.0099  0.8568 -2.3123
  303SOL     MW 4133   0.296   2.285   0.049 -0.0049 -0.0017  0.0013
  304SOL     OW 4134   0.177   4.318   2.780  0.4850 -1.0696 -0.3666
  304SOL    HW1 4135   0.128   4.392   2.816 -0.3010 -1.1338 -1.2661
  304SOL    HW2 4136   0.222   4.288   2.859  0.4692  0.6288  0.3278
  304SOL     MW 4137   0.176   4.324   2.795 -0.0049 -0.0017  0.0013
  305SOL     OW 4138   2.530   4.709   2.663  0.2968 -0.6853 -0.4488
  305SOL    HW1 4139   2.596   4.746   2.603  0.0574 -0.2190 -0.4299
  305SOL    HW2 4140   2.584   4.696   2.741  2.4438 -0.1165 -1.7443
  305SOL     MW 4141   2.546   4.712   2.665 -0.0049 -0.0017  0.0013
  306SOL     OW 4142   3.797   2.226   2.981  0.4341  0.0233 -0.2888
  306SOL    HW1 4143   3.880   2.216   3.028  0.8593 -2.2460 -1.4308
  306SOL    HW2 4144   3.767   2.136   2.975  0.5899 -0.0308 -0.2624
  306SOL     MW 4145   3.804   2.213   2.987 -0.0049 -0.0017  0.0013
  307SOL     OW 4146   3.140   3.874   2.608  0.1596 -0.1837  0.0368
  307SOL    HW1 4147   3.125   3.780   2.621 -2.0632  0.0658 -0.2332
  307SOL    HW2 4148   3.126   3.879   2.514 -1.9717 -0.5582  0.2812
  307SOL     MW 4149   3.136   3.862   2.598 -0.0049 -0.0017  0.0013
  308SOL     OW 4150   4.571   4.739   2.935  0.0969 -0.0400 -0.0865
  308SOL    HW1 4151   4.634   4.735   2.863 -1.1804 -1.4609 -1.2167
  308SOL    HW2 4152   4.483   4.727   2.898  0.0822 -2.0240  0.4768
  308SOL     MW 4153   4.568   4.737   2.920 -0.0049 -0.0017  0.0013
  309SOL     OW 4154   3.872   0.122   0.003  0.2861  0.0490 -0.3779
  309SOL    HW1 4155   3.876   0.083   0.090  0.6507 -1.3772 -0.9862
  309SOL    HW2 4156   3.945   0.075  -0.038  0.5154 -0.1073  0.1945
  309SOL     MW 4157   3.882   0.110   0.009 -0.0049 -0.0017  0.0013
  310SOL     OW 4158   2.895   3.151   2.929 -0.3175  1.0408 -0.4366
  310SOL    HW1 4159   2.856   3.071   2.964 -0.3138  0.7463 -1.0865
  310SOL    HW2 4160   2.881   3.216   2.998  1.8909  0.3991  0.7118
  310SOL     MW 4161   2.888   3.149   2.943 -0.0049 -0.0017  0.0013
  311SOL     OW 4162   3.810   2.016   2.335  0.1246  0.0994 -0.2158
  311SOL    HW1 4163   3.763   2.083   2.384  0.8539 -0.2082  0.9530
  311SOL    HW2 4164   3.787   2.036   2.244 -3.7735  2.4706  1.0646
  311SOL     MW 4165   3.801   2.028   2.329 -0.0049 -0.0017  0.0013
  312SOL     OW 4166   3.111   2.934   0.240 -0.1831 -0.2269 -0.1156
  312SOL    HW1 4167   3.160   2.869   0.188 -0.3571  1.1072 -2.0569
  312SOL    HW2 4168   3.128   2.898   0.327 -0.9633  0.7145  0.4348
  312SOL     MW 4169   3.120   2.920   0.245 -0.0049 -0.0017  0.0013
  313SOL     OW 4170   5.140   4.159   2.760 -0.1711  0.2980  0.1240
  313SOL    HW1 4171   5.227   4.198   2.769 -0.4427  2.0793 -3.3000
  313SOL    HW2 4172   5.133   4.160   2.665  0.4732  0.0479  0.0717
  313SOL     MW 4173   5.150   4.165   2.749 -0.0049 -0.0017  0.0013
  314SOL     OW 4174   1.854   3.683   0.086 -0.4004 -0.0660 -0.0186
  314SOL    HW1 4175   1.886   3.735   0.013 -0.8968  1.0039  0.5038
  314SOL    HW2 4176   1.902   3.722   0.159 -1.6803 -0.8126  1.2953
  314SOL     MW 4177   1.864   3.695   0.086 -0.0049 -0.0017  0.0013
  315SOL     OW 4178   3.794   4.243   2.962 -0.2095  0.1879 -0.1154
  315SOL    HW1 4179   3.804   4.287   3.047  1.3582 -1.1390  0.4280
  315SOL    HW2 4180   3.779   4.156   3.000 -0.9895  0.0785 -0.6395
  315SOL     MW 4181   3.793   4.237   2.978 -0.0049 -0.0017  0.0013
  316SOL     OW 4182   2.786   5.091   2.954 -0.5601 -0.2028 -0.1918
  316SOL    HW1 4183   2.720   5.047   2.900 -0.5541 -0.0658 -0.3136
  316SOL    HW2 4184   2.740   5.171   2.976  0.8152  0.7679 -0.6699
  316SOL     MW 4185   2.771   5.096   2.950 -0.0049 -0.0017  0.0013
  317SOL     OW 4186   4.135   4.218   2.674  0.0835  0.1772  0.3606
  317SOL    HW1 4187   4.130   4.264   2.591 -0.5033 -0.7179 -0.1164
  317SOL    HW2 4188   4.221   4.176   2.676 -1.5943 -3.7252  2.1074
  317SOL     MW 4189   4.145   4.218   2.663 -0.0049 -0.0017  0.0013
  318SOL     OW 4190   3.689   4.995   0.206 -0.6029  0.2889  0.0816
  318SOL    HW1 4191   3.690   5.005   0.110  1.7903 -1.7741 -0.2261
  318SOL    HW2 4192   3.605   5.034   0.230  0.1098  1.9169  0.1121
  318SOL     MW 4193   3.678   5.002   0.196 -0.0049 -0.0017  0.0013
  319SOL     OW 4194   3.564   4.388   2.874  0.3557  0.1266 -0.1314
  319SOL    HW1 4195   3.616   4.313   2.904  0.2579  0.5101  1.0574
  319SOL    HW2 4196   3.588   4.444   2.949  0.7706 -1.9720  1.4146
  319SOL     MW 4197   3.574   4.385   2.888 -0.0049 -0.0017  0.0013
  320SOL     OW 4198   3.228   0.843   0.131  0.0269 -0.1306  0.2385
  320SOL    HW1 4199   3.240   0.748   0.125  0.1017 -0.1484  0.6348
  320SOL    HW2 4200   3.141   0.849   0.171 -0.2464 -2.4284  0.1224
  320SOL     MW 4201   3.218   0.831   0.135 -0.0049 -0.0017  0.0013
  321SOL     OW 4202   2.511   3.305   2.996  0.1429 -0.2007 -0.3667
  321SOL    HW1 4203   2.538   3.395   3.013 -1.4592  0.5741 -1.6539
  321SOL    HW2 4204   2.587   3.251   3.017  1.0879  0.9204 -0.7492
  321SOL     MW 4205   2.524   3.310   3.001 -0.0049 -0.0017  0.0013
  322SOL     OW 4206   3.427   4.846   2.955  0.1168  0.0458  0.3980
  322SOL    HW1 4207   3.493   4.915   2.951  1.0546 -0.8609 -1.4388
  322SOL    HW2 4208   3.412   4.829   3.048  1.9475 -3.8771  0.1744
  322SOL     MW 4209   3.434   4.853   2.967 -0.0049 -0.0017  0.0013
  323SOL     OW 4210   3.751   1.970   2.929 -0.4878  0.5661  0.2509
  323SOL    HW1 4211   3.693   1.926   2.991 -1.1582  2.2481  0.9002
  323SOL    HW2 4212   3.722   1.944   2.842  1.9058 -1.8529  0.0549
  323SOL     MW 4213   3.739   1.961   2.926 -0.0049 -0.0017  0.0013
  324SOL     OW 4214   0.015   2.324   0.042  0.5121  0.3113 -1.0110
  324SOL    HW1 4215  -0.043   2.269  -0.011 -0.0362  0.4709 -0.5771
  324SOL    HW2 4216  -0.008   2.413   0.016 -1.4127  0.9287  2.2539
  324SOL     MW 4217   0.005   2.328   0.031 -0.0049 -0.0017  0.0013
  325SOL     OW 4218   3.285   4.937   0.564 -0.4385  0.4105 -0.3447
  325SOL    HW1 4219   3.201   4.961   0.525 -0.2292  0.7175 -0.6163
  325SOL    HW2 4220   3.262   4.921   0.656  1.5524  1.4319  0.3899
  325SOL     MW 4221   3.271   4.938   0.571 -0.0049 -0.0017  0.0013
  326SOL     OW 4222   2.469   4.306   2.728  0.2153 -0.1726  0.5609
  326SOL    HW1 4223   2.427   4.353   2.656 -0.6534 -1.0079  0.4952
  326SOL    HW2 4224   2.561   4.328   2.716 -0.3575  1.4419 -1.4835
  326SOL     MW 4225   2.476   4.315   2.717 -0.0049 -0.0017  0.0013
  327SOL     OW 4226   1.686   0.533   2.811  0.9686 -0.8875  0.5685
  327SOL    HW1 4227   1.656   0.466   2.750 -0.7213 -0.5851  1.0214
  327SOL    HW2 4228   1.626   0.522   2.885 -0.6548 -2.4741 -0.9090
  327SOL     MW 4229   1.674   0.523   2.813 -0.0049 -0.0017  0.0013
  328SOL     OW 4230   0.477   3.170   0.232  0.2919 -0.3221 -0.0232
  328SOL    HW1 4231   0.405   3.107   0.228 -0.0667 -0.0646  1.6849
  328SOL    HW2 4232   0.440   3.243   0.281 -1.2380 -0.1397 -1.3710
  328SOL     MW 4233   0.463   3.171   0.238 -0.0049 -0.0017  0.0013
  329SOL     OW 4234   4.231   1.993   2.806 -0.5422  0.1815  0.3758
  329SOL    HW1 4235   4.279   2.076   2.805  1.1352 -0.7284 -0.4197
  329SOL    HW2 4236   4.149   2.014   2.850 -0.7767 -0.5312  0.2792
  329SOL     MW 4237   4.227   2.007   2.812 -0.0049 -0.0017  0.0013
  330SOL     OW 4238   4.794   2.112   3.009 -0.2019  0.0053  0.4631
  330SOL    HW1 4239   4.753   2.185   3.055  1.3647 -0.1472  2.2078
  330SOL    HW2 4240   4.877   2.150   2.980  0.0555 -1.9186 -1.5814
  330SOL     MW 4241   4.800   2.126   3.011 -0.0049 -0.0017  0.0013
  331SOL     OW 4242   3.583   4.730   2.736  0.0771  0.1493 -0.1867
  331SOL    HW1 4243   3.539   4.766   2.812  1.5243  2.2573 -0.2328
  331SOL    HW2 4244   3.528   4.663   2.695 -0.4718  0.1492  0.5457
  331SOL     MW 4245   3.570   4.726   2.740 -0.0049 -0.0017  0.0013
  332SOL     OW 4246   1.641   3.361   0.309  0.1496 -0.2535  0.2849
  332SOL    HW1 4247   1.650   3.305   0.232 -0.0559 -1.0941  0.8537
  332SOL    HW2 4248   1.578   3.430   0.289 -0.8566 -0.5946  2.0578
  332SOL     MW 4249   1.634   3.363   0.296 -0.0049 -0.0017  0.0013
  333SOL     OW 4250   3.265   2.122   0.025 -0.1197 -0.3202 -0.0452
  333SOL    HW1 4251   3.195   2.065   0.057  0.3978 -1.3418 -0.6610
  333SOL    HW2 4252   3.343   2.067   0.012  1.8642  2.5821 -1.5813
  333SOL     MW 4253   3.266   2.107   0.028 -0.0049 -0.0017  0.0013
  334SOL     OW 4254   2.580   0.407   2.916 -0.2712  0.0989  0.2815
  334SOL    HW1 4255   2.551   0.407   2.825  0.8018 -0.8218 -0.0834
  334SOL    HW2 4256   2.655   0.466   2.907  0.5107 -1.0094 -0.8985
  334SOL     MW 4257   2.586   0.415   2.903 -0.0049 -0.0017  0.0013
  335SOL     OW 4258   4.074   5.141   2.607 -0.1090 -0.3011 -0.3284
  335SOL    HW1 4259   4.116   5.188   2.680 -1.7243 -0.6515  0.8974
  335SOL    HW2 4260   4.117   5.180   2.531  1.1942 -0.5980  0.2120
  335SOL     MW 4261   4.085   5.153   2.607 -0.0049 -0.0017  0.0013
  336SOL     OW 4262   3.064   4.257   2.970 -0.2512  0.1103  0.0852
  336SOL    HW1 4263   3.021   4.212   2.897 -0.1287  1.0209 -0.5701
  336SOL    HW2 4264   3.143   4.280   2.920 -1.1572  0.9988 -1.0247
  336SOL     MW 4265   3.069   4.254   2.954 -0.0049 -0.0017  0.0013
  337SOL     OW 4266   0.213   0.909   0.279  0.2183  0.3822  0.3664
  337SOL    HW1 4267   0.188   0.958   0.201  0.8653  1.1350  0.6233
  337SOL    HW2 4268   0.288   0.958   0.312 -0.9611  3.2835 -0.9976
  337SOL     MW 4269   0.219   0.922   0.273 -0.0049 -0.0017  0.0013
  338SOL     OW 4270   2.271   1.741   0.170 -0.3787  0.6862  0.1376
  338SOL    HW1 4271   2.226   1.826   0.169  0.1286  0.9635  0.3310
  338SOL    HW2 4272   2.363   1.762   0.152 -0.3366  1.0896  0.7876
  338SOL     MW 4273   2.277   1.755   0.167 -0.0049 -0.0017  0.0013
  339SOL     OW 4274   3.395   0.358   0.041 -0.2452  0.1836 -0.5483
  339SOL    HW1 4275   3.367   0.375  -0.049 -2.8891  0.6931  0.2650
  339SOL    HW2 4276   3.490   0.364   0.032 -0.0945 -1.7258 -0.5680
  339SOL     MW 4277   3.404   0.361   0.028 -0.0049 -0.0017  0.0013
  340SOL     OW 4278   2.939   3.994   2.806  0.2252  0.2176 -0.6056
  340SOL    HW1 4279   2.998   3.977   2.732 -0.4632  1.7182 -1.5487
  340SOL    HW2 4280   2.953   3.927   2.873 -0.3067  1.4870  0.8323
  340SOL     MW 4281   2.949   3.983   2.805 -0.0049 -0.0017  0.0013
  341SOL     OW 4282   3.762   5.024   2.725  0.4604  0.0979  0.0993
  341SOL    HW1 4283   3.776   4.933   2.699 -0.9727 -0.0810 -0.1068
  341SOL    HW2 4284   3.698   5.055   2.661  1.3227  2.0198  0.1001
  341SOL     MW 4285   3.756   5.016   2.713 -0.0049 -0.0017  0.0013
  342SOL     OW 4286   4.798   1.247   0.173  0.2616 -0.0013  0.0998
  342SOL    HW1 4287   4.883   1.211   0.198 -0.4846 -1.8453  0.1058
  342SOL    HW2 4288   4.740   1.171   0.170 -1.3991  1.1058  1.5643
  342SOL     MW 4289   4.802   1.232   0.176 -0.0049 -0.0017  0.0013
  343SOL     OW 4290   2.451   1.569   2.872  0.0916 -0.0584 -0.1880
  343SOL    HW1 4291   2.375   1.561   2.815 -1.0844 -0.5015  1.3696
  343SOL    HW2 4292   2.448   1.494   2.931  1.0814  0.0396  0.0104
  343SOL     MW 4293   2.441   1.558   2.872 -0.0049 -0.0017  0.0013
  344SOL     OW 4294   3.831   0.090   2.538  0.1029 -0.0091 -0.3490
  344SOL    HW1 4295   3.780   0.112   2.616 -0.3061 -0.5416 -0.4575
  344SOL    HW2 4296   3.888   0.020   2.570  1.0090  0.1823 -1.4863
  344SOL     MW 4297   3.832   0.083   2.552 -0.0049 -0.0017  0.0013
  345SOL     OW 4298   3.860   0.390   2.747  0.5316  0.1170 -0.3531
  345SOL    HW1 4299   3.869   0.395   2.652 -0.1117  0.9625 -0.3875
  345SOL    HW2 4300   3.810   0.310   2.761  0.3143  0.2440 -0.3840
  345SOL     MW 4301   3.854   0.380   2.736 -0.0049 -0.0017  0.0013
  346SOL     OW 4302   1.403   3.657   2.972 -0.6186  0.2068  0.0971
  346SOL    HW1 4303   1.342   3.671   3.045 -0.4760 -1.6588  0.6205
  346SOL    HW2 4304   1.477   3.707   3.006 -0.5674  0.3081 -0.1619
  346SOL     MW 4305   1.404   3.666   2.986 -0.0049 -0.0017  0.0013
  347SOL     OW 4306   1.119   1.434   0.152  0.1866 -0.3468  0.1181
  347SOL    HW1 4307   1.151   1.345   0.171  0.8111 -0.3865 -1.0322
  347SOL    HW2 4308   1.047   1.444   0.214 -0.2841  1.2057 -0.6605
  347SOL     MW 4309   1.114   1.424   0.163 -0.0049 -0.0017  0.0013
  348SOL     OW 4310   0.570   4.825   0.290 -0.3273 -0.4632  0.2276
  348SOL    HW1 4311   0.612   4.886   0.229 -0.2356  0.5595  1.2816
  348SOL    HW2 4312   0.632   4.753   0.290  1.7372  1.1755 -1.2868
  348SOL     MW 4313   0.583   4.824   0.282 -0.0049 -0.0017  0.0013
  349SOL     OW 4314   2.174   3.424   2.970  0.0376  0.4713 -0.3580
  349SOL    HW1 4315   2.202   3.333   2.981  1.9679  1.0199 -0.4035
  349SOL    HW2 4316   2.087   3.422   3.009  0.7081 -0.6383  1.2182
  349SOL     MW 4317   2.166   3.412   2.977 -0.0049 -0.0017  0.0013
  350SOL     OW 4318   4.314   1.805   2.624 -0.4754 -0.1715  0.1546
  350SOL    HW1 4319   4.286   1.875   2.683 -0.0857 -0.0429  0.1947
  350SOL    HW2 4320   4.234   1.772   2.583 -0.0986 -0.3878 -0.4249
  350SOL     MW 4321   4.300   1.810   2.626 -0.0049 -0.0017  0.0013
  351SOL     OW 4322   3.395   4.842   0.217 -0.1424  0.1761  0.2266
  351SOL    HW1 4323   3.408   4.933   0.241 -0.8864  0.7519 -1.3955
  351SOL    HW2 4324   3.400   4.798   0.302  0.2475  0.0081  0.1199
  351SOL     MW 4325   3.397   4.848   0.231 -0.0049 -0.0017  0.0013
  352SOL     OW 4326   2.230   1.834   2.897 -0.4006 -0.1291 -0.2940
  352SOL    HW1 4327   2.306   1.803   2.945  0.2505  0.8713 -0.6553
  352SOL    HW2 4328   2.251   1.927   2.893  0.6659 -0.4047 -1.4795
  352SOL     MW 4329   2.243   1.842   2.903 -0.0049 -0.0017  0.0013
  353SOL     OW 4330   3.464   1.689   2.848  0.2787  0.0213 -0.1252
  353SOL    HW1 4331   3.488   1.685   2.756 -1.8407  0.1263 -0.7308
  353SOL    HW2 4332   3.424   1.603   2.862  0.1802  0.2209  0.9280
  353SOL     MW 4333   3.462   1.677   2.838 -0.0049 -0.0017  0.0013
  354SOL     OW 4334   0.562   1.216   0.500 -0.2593 -0.2218 -0.2733
  354SOL    HW1 4335   0.624   1.217   0.573 -0.8752  0.7288  0.2628
  354SOL    HW2 4336   0.608   1.258   0.427 -0.2388  0.5567  0.1770
  354SOL     MW 4337   0.576   1.222   0.500 -0.0049 -0.0017  0.0013
  355SOL     OW 4338   1.303   1.202   0.219  0.2517 -0.1849 -0.4039
  355SOL    HW1 4339   1.267   1.127   0.171  1.8674 -0.9651 -0.4359
  355SOL    HW2 4340   1.342   1.252   0.147  0.6157 -1.3869 -1.0620
  355SOL     MW 4341   1.303   1.199   0.203 -0.0049 -0.0017  0.0013
  356SOL     OW 4342   2.101   1.979   0.143  0.3934  0.2233  0.1299
  356SOL    HW1 4343   2.142   2.011   0.063  0.3727  1.8439  0.7370
  356SOL    HW2 4344   2.028   1.920   0.122 -0.3371  0.9283  0.6361
  356SOL     MW 4345   2.097   1.975   0.129 -0.0049 -0.0017  0.0013
  357SOL     OW 4346   3.830   1.605   2.841 -0.4898 -0.1054 -0.1867
  357SOL    HW1 4347   3.912   1.641   2.876 -0.9809  0.5533  0.2994
  357SOL    HW2 4348   3.780   1.573   2.916  0.0187  1.6765  0.9721
  357SOL     MW 4349   3.834   1.606   2.855 -0.0049 -0.0017  0.0013
  358SOL     OW 4350   1.741   3.366   0.561  0.2812 -0.1493  0.0559
  358SOL    HW1 4351   1.692   3.441   0.593  0.9036  0.8171 -1.1779
  358SOL    HW2 4352   1.710   3.350   0.472 -1.7904 -0.8997  0.8659
  358SOL     MW 4353   1.731   3.374   0.553 -0.0049 -0.0017  0.0013
  359SOL     OW 4354   2.592   3.574   0.004 -0.3558 -0.2680 -0.3062
  359SOL    HW1 4355   2.638   3.608   0.081 -0.7073 -0.1395 -0.1473
  359SOL    HW2 4356   2.559   3.648  -0.047  1.6818  1.1342  0.2939
  359SOL     MW 4357   2.593   3.588   0.008 -0.0049 -0.0017  0.0013
  360SOL     OW 4358   4.670   0.991   0.104 -0.2274  0.0944  0.0487
  360SOL    HW1 4359   4.581   0.988   0.069 -0.6460 -0.8677  1.1251
  360SOL    HW2 4360   4.700   0.900   0.100  1.7918  0.6949  0.5435
  360SOL     MW 4361   4.662   0.979   0.099 -0.0049 -0.0017  0.0013
  361SOL     OW 4362   4.789   0.658   0.437  0.0648 -0.2559  0.2104
  361SOL    HW1 4363   4.783   0.754   0.430 -0.2817 -0.3167 -0.4841
  361SOL    HW2 4364   4.708   0.637   0.483  2.3621 -2.3790  3.6995
  361SOL     MW 4365   4.777   0.668   0.442 -0.0049 -0.0017  0.0013
  362SOL     OW 4366   4.263   1.621   2.817  0.2032  0.8086 -0.5128
  362SOL    HW1 4367   4.300   1.683   2.755  1.5185  2.1569  1.4808
  362SOL    HW2 4368   4.341   1.593   2.866 -0.0308 -0.8431 -1.0072
  362SOL     MW 4369   4.278   1.625   2.815 -0.0049 -0.0017  0.0013
  363SOL     OW 4370   4.335   5.191   3.001  0.2230 -0.0230 -0.4713
  363SOL    HW1 4371   4.262   5.162   3.055 -0.3955  1.9514 -0.1921
  363SOL    HW2 4372   4.396   5.117   2.997  2.7896  1.8540  0.6842
  363SOL     MW 4373   4.333   5.177   3.007 -0.0049 -0.0017  0.0013
  364SOL     OW 4374   1.419   2.928   0.309 -0.2209 -0.3651 -0.2224
  364SOL    HW1 4375   1.400   2.994   0.376  0.6193  0.2007 -0.5257
  364SOL    HW2 4376   1.426   2.848   0.361 -2.4680 -2.6402 -3.0116
  364SOL     MW 4377   1.417   2.926   0.325 -0.0049 -0.0017  0.0013
  365SOL     OW 4378   3.426   0.125   2.740  0.8525  0.1644  0.0147
  365SOL    HW1 4379   3.379   0.208   2.747 -0.5929 -0.5873 -0.3264
  365SOL    HW2 4380   3.365   0.071   2.791  0.4255  1.2466  0.7003
  365SOL     MW 4381   3.411   0.129   2.748 -0.0049 -0.0017  0.0013
  366SOL     OW 4382   3.564   0.125   0.030 -0.0468 -0.1652  0.1826
  366SOL    HW1 4383   3.481   0.158  -0.003 -0.3523 -2.1882 -1.3101
  366SOL    HW2 4384   3.619   0.203   0.037  0.5598 -0.4053 -1.4410
  366SOL     MW 4385   3.560   0.139   0.027 -0.0049 -0.0017  0.0013
  367SOL     OW 4386   2.900   1.519   2.977  0.0593  0.1219 -0.0490
  367SOL    HW1 4387   2.837   1.564   2.921  2.0807  1.1368 -1.6567
  367SOL    HW2 4388   2.975   1.524   2.918  1.6191  0.6996  1.8538
  367SOL     MW 4389   2.901   1.526   2.962 -0.0049 -0.0017  0.0013
  368SOL     OW 4390   1.905   2.096   2.796  0.0742  0.4784  0.5919
  368SOL    HW1 4391   1.940   2.011   2.821 -3.1494 -1.2093 -0.1442
  368SOL    HW2 4392   1.819   2.071   2.762  0.6227  0.9069 -1.2180
  368SOL     MW 4393   1.898   2.082   2.795 -0.0049 -0.0017  0.0013
  369SOL     OW 4394   4.249   4.698   2.769 -0.0600 -0.2281  0.3800
  369SOL    HW1 4395   4.190   4.763   2.732  0.0909 -0.3542 -0.0946
  369SOL    HW2 4396   4.300   4.676   2.691 -0.4314 -3.2644  0.8611
  369SOL     MW 4397   4.248   4.703   2.754 -0.0049 -0.0017  0.0013
  370SOL     OW 4398   2.275   3.146   2.986 -0.3410  0.1861 -0.0438
  370SOL    HW1 4399   2.358   3.191   2.977 -0.6661  0.3949 -2.6085
  370SOL    HW2 4400   2.258   3.126   2.894  1.0351 -1.0357 -0.0657
  370SOL     MW 4401   2.283   3.150   2.973 -0.0049 -0.0017  0.0013
  371SOL     OW 4402   1.456   0.978   0.296 -0.3636  0.3650 -0.3524
  371SOL    HW1 4403   1.453   0.973   0.391  1.8966  1.5090 -0.1489
  371SOL    HW2 4404   1.414   1.063   0.284 -2.0778 -0.0160  2.2786
  371SOL     MW 4405   1.450   0.989   0.307 -0.0049 -0.0017  0.0013
  372SOL     OW 4406   1.404   3.779   0.501  0.0033 -0.1137 -0.2697
  372SOL    HW1 4407   1.314   3.792   0.531  0.9569 -0.4136  3.2428
  372SOL    HW2 4408   1.432   3.870   0.496  2.1586 -0.5942  1.3452
  372SOL     MW 4409   1.396   3.793   0.505 -0.0049 -0.0017  0.0013
  373SOL     OW 4410   3.661   4.029   0.078  0.9894 -0.0289  0.0398
  373SOL    HW1 4411   3.643   3.944   0.038  0.5393 -0.1483  0.4882
  373SOL    HW2 4412   3.574   4.052   0.111  0.1646 -1.4629 -1.0016
  373SOL     MW 4413   3.647   4.021   0.077 -0.0049 -0.0017  0.0013
  374SOL     OW 4414   3.604   2.687   2.775  0.2382 -0.2519  0.1066
  374SOL    HW1 4415   3.688   2.664   2.735 -0.6081 -0.6249 -1.5478
  374SOL    HW2 4416   3.584   2.611   2.828  0.4412 -0.1176  0.3740
  374SOL     MW 4417   3.612   2.674   2.776 -0.0049 -0.0017  0.0013
   5.19630   5.19630   3.02288
