# Supplementary material for: Resolving liquid-to-glass transitions of water under soft nanoconfinement
Source: Nat Commun. 2026 May 8;17:6224. doi: 10.1038/s41467-026-72955-y (PMC13369869; doi:10.1038/s41467-026-72955-y)
Supplement: Supplementary file 3 — Supplementary Data 1 [file 41467_2026_72955_MOESM3_ESM.zip › 270K/sim5/final.gro]

Lamellar phy in tip4pice water
 4489
    1phy    C35    1   3.784   1.212   1.610 -0.2484  0.3147  0.0057
    1phy    C33    2   3.674   1.278   1.698 -0.0965 -0.2304 -0.1885
    1phy    C34    3   3.541   1.273   1.626  0.0094 -0.0129  0.4661
    1phy    C32    4   3.656   1.212   1.835  0.4217  0.3853 -0.3633
    1phy    C31    5   3.730   1.269   1.957 -0.3493 -0.0060 -0.2064
    1phy    C30    6   3.647   1.255   2.087 -0.0185 -0.4115  0.0468
    1phy    C28    7   3.696   1.344   2.208 -0.5759 -0.0006  0.1695
    1phy    C29    8   3.649   1.487   2.187  0.3563 -0.1505 -0.1351
    1phy    C27    9   3.614   1.305   2.335  0.1676 -0.7711  0.4371
    1phy    C26   10   3.676   1.208   2.431 -0.8015 -0.0677  0.1232
    1phy    C25   11   3.580   1.179   2.547 -0.2921  0.3809  0.0028
    1phy    C23   12   3.641   1.097   2.658  0.1772 -0.1830 -0.1769
    1phy    C24   13   3.610   1.170   2.795 -0.3254  0.6727  0.2689
    1phy    C22   14   3.574   0.959   2.669 -0.5210 -0.2630 -0.6243
    1phy    C21   15   3.678   0.838   2.681 -0.1503 -0.9143  1.1179
    1phy    C20   16   3.606   0.704   2.697 -0.1310 -0.3490  0.4056
    1phy    C18   17   3.692   0.573   2.734 -0.3349  0.1991 -0.5729
    1phy    O01   18   3.734   0.568   2.868  0.3391 -0.1722  0.3322
    1phy    H01   19   3.760   0.479   2.879  0.3869 -0.4012 -1.3075
    1phy    C19   20   3.577   0.478   2.744  0.0139 -0.0544  0.3437
    1phy    C13   21   3.810   0.521   2.635 -0.0492  0.2604  0.6083
    1phy     H3   22   3.769   0.532   2.531 -0.6041  2.9070  1.0324
    1phy    O33   23   3.843   0.378   2.638  0.1357  0.1867  0.1837
    1phy    H1B   24   3.920   0.357   2.687  0.5263 -1.4990 -1.0784
    1phy    C12   25   3.944   0.607   2.634  0.0040  0.4957 -0.1240
    1phy    O11   26   4.021   0.576   2.746 -0.1491 -0.1407  0.1334
    1phy    H1A   27   3.966   0.596   2.819  1.2061  1.3459  0.8027
    2phy    C35   28   0.409   0.248   2.243 -0.2297  0.0520 -0.2520
    2phy    C33   29   0.349   0.190   2.116  0.1320  0.1484  0.2663
    2phy    C34   30   0.307   0.046   2.141  0.0239 -0.0130 -0.5737
    2phy    C32   31   0.235   0.283   2.071  0.1023  0.3665  0.9952
    2phy    C31   32   0.206   0.285   1.921 -0.6425 -0.0102  0.2647
    2phy    C30   33   0.074   0.352   1.898  0.5614  0.1285  0.6604
    2phy    C28   34   0.014   0.362   1.752 -0.6731 -0.0330  0.1387
    2phy    C29   35  -0.127   0.315   1.743  0.1604  0.6474  0.2631
    2phy    C27   36   0.031   0.507   1.703  0.1306  0.0105  0.0069
    2phy    C26   37   0.027   0.540   1.554 -0.4056 -0.0619  0.2180
    2phy    C25   38   0.113   0.669   1.533 -0.1903  0.3296 -0.0296
    2phy    C23   39   0.101   0.731   1.386 -0.2560  0.2484 -0.2146
    2phy    C24   40  -0.026   0.828   1.375 -0.2785 -0.6393  0.0593
    2phy    C22   41   0.215   0.822   1.347  0.1575 -0.1559 -0.0756
    2phy    C21   42   0.292   0.778   1.228 -0.5324  0.0021  0.2616
    2phy    C20   43   0.392   0.888   1.187  0.7293  0.4232 -0.3802
    2phy    C18   44   0.487   0.863   1.062  0.3072 -0.1713 -0.5246
    2phy    O01   45   0.555   0.730   1.090  0.2785  0.5659  0.0537
    2phy    H01   46   0.530   0.709   1.178 -1.4332 -0.6888 -0.6743
    2phy    C19   47   0.588   0.987   1.056  0.5058  0.3031  0.6065
    2phy    C13   48   0.404   0.855   0.926  0.2127 -0.5806  0.4642
    2phy     H3   49   0.335   0.768   0.941  0.5204 -0.7586  0.8705
    2phy    O33   50   0.299   0.954   0.898 -0.5429  0.0999 -0.0129
    2phy    H1B   51   0.312   1.003   0.819  1.6077 -0.3562 -0.0064
    2phy    C12   52   0.451   0.784   0.795  0.4783  0.8001  0.2554
    2phy    O11   53   0.489   0.861   0.684 -0.1675 -0.2847  0.0882
    2phy    H1A   54   0.578   0.888   0.697 -0.3052 -0.1952  0.9150
    3phy    C35   55   4.726   0.779   1.178  0.5965  0.5959 -0.0419
    3phy    C33   56   4.600   0.790   1.262 -0.2784 -0.0511  0.3893
    3phy    C34   57   4.627   0.895   1.364  0.2390 -0.1966 -0.6090
    3phy    C32   58   4.470   0.830   1.183 -0.7238 -0.0360  0.6082
    3phy    C31   59   4.382   0.708   1.163  0.0752  0.1622 -0.1419
    3phy    C30   60   4.241   0.743   1.117  0.7216 -0.2874  0.1883
    3phy    C28   61   4.157   0.619   1.086  0.6682  0.1888  0.6255
    3phy    C29   62   4.016   0.638   1.128 -0.0057  0.8047 -0.2221
    3phy    C27   63   4.156   0.588   0.933  0.5083 -0.3072  0.1548
    3phy    C26   64   4.242   0.459   0.905 -0.4362  0.1356  0.0311
    3phy    C25   65   4.273   0.426   0.756 -0.0628 -0.0011 -0.5038
    3phy    C23   66   4.392   0.336   0.718 -1.0179  0.3897 -0.1879
    3phy    C24   67   4.360   0.181   0.737 -0.5747 -0.8129 -0.5855
    3phy    C22   68   4.417   0.341   0.568  0.0379 -0.3001  0.2083
    3phy    C21   69   4.564   0.378   0.530  0.5156  0.2569  0.3935
    3phy    C20   70   4.585   0.351   0.374  0.5515 -0.3574 -0.1188
    3phy    C18   71   4.730   0.368   0.312  0.3097 -0.3895  0.2773
    3phy    O01   72   4.804   0.473   0.373  0.3972 -0.4382 -0.3837
    3phy    H01   73   4.744   0.544   0.388 -0.6820 -1.4306  0.0684
    3phy    C19   74   4.709   0.415   0.166  0.0939  0.3664 -0.1028
    3phy    C13   75   4.810   0.231   0.315 -0.1556  0.1954  0.1725
    3phy     H3   76   4.800   0.194   0.420  1.8166  0.1167  0.3693
    3phy    O33   77   4.759   0.114   0.251  0.1476 -0.2401 -0.0344
    3phy    H1B   78   4.774   0.132   0.161  1.3461 -0.4448  0.1087
    3phy    C12   79   4.963   0.209   0.340 -0.1841 -0.1314 -0.2542
    3phy    O11   80   5.050   0.213   0.224  0.0467  0.1326  0.2128
    3phy    H1A   81   5.138   0.187   0.240  1.2832  0.3474 -4.6750
    4phy    C35   82   0.620   4.230   1.695  0.4410 -0.2201  0.6818
    4phy    C33   83   0.669   4.344   1.784  0.8302 -0.7663  0.3900
    4phy    C34   84   0.801   4.400   1.729  0.3807  0.2967 -0.2307
    4phy    C32   85   0.556   4.444   1.805 -0.2451 -0.3746 -0.0249
    4phy    C31   86   0.540   4.505   1.945 -0.2503  0.0685  0.1734
    4phy    C30   87   0.407   4.572   1.959 -0.2242  0.3670  0.4452
    4phy    C28   88   0.360   4.620   2.097 -0.6841  0.2227 -0.2654
    4phy    C29   89   0.264   4.733   2.081  0.9567  0.2248  0.3334
    4phy    C27   90   0.293   4.513   2.183 -0.0518  0.5512  0.2839
    4phy    C26   91   0.312   4.526   2.330 -0.1088 -0.7748 -0.2475
    4phy    C25   92   0.290   4.396   2.407  0.3613 -0.2564 -0.1220
    4phy    C23   93   0.295   4.409   2.557 -0.5150  0.2620 -0.1919
    4phy    C24   94   0.156   4.380   2.623 -0.5045  0.1774 -0.5300
    4phy    C22   95   0.391   4.296   2.613 -0.8763  0.0505  0.8907
    4phy    C21   96   0.462   4.331   2.739 -0.3199 -0.0459  0.0366
    4phy    C20   97   0.511   4.208   2.811  0.2264  0.8478  0.0977
    4phy    C18   98   0.611   4.217   2.933  0.3073 -0.6685 -0.2814
    4phy    O01   99   0.567   4.328   3.011 -0.6595  0.1541 -0.0907
    4phy    H01  100   0.482   4.317   3.050 -0.4119 -1.0564  0.1534
    4phy    C19  101   0.575   4.093   3.018  0.1384 -0.5357 -0.0903
    4phy    C13  102   0.756   4.241   2.879 -0.5402  0.5108  0.3735
    4phy     H3  103   0.764   4.331   2.813  1.0490  0.5271  0.5327
    4phy    O33  104   0.809   4.134   2.797  0.2411 -0.6226 -0.1437
    4phy    H1B  105   0.865   4.166   2.730  1.3803 -0.5431  0.8108
    4phy    C12  106   0.861   4.288   2.989 -0.2303 -0.0240 -0.2974
    4phy    O11  107   0.823   4.392   3.075  0.0869  0.3490 -0.1188
    4phy    H1A  108   0.731   4.402   3.060  0.4123  2.5616 -0.9185
    5phy    C35  109   5.057   4.611   1.878  0.0153 -0.3817  0.0942
    5phy    C33  110   5.152   4.668   1.775 -0.3688  0.4595  0.5710
    5phy    C34  111   5.236   4.558   1.710  0.3954  0.3330 -0.5192
    5phy    C32  112   5.077   4.735   1.658 -0.1570 -0.4808  0.1215
    5phy    C31  113   5.026   4.877   1.681  0.4433  0.5505  0.2538
    5phy    C30  114   4.943   4.922   1.557  0.4587  0.1386 -0.0553
    5phy    C28  115   4.867   5.062   1.569  0.3292 -0.3100 -0.2901
    5phy    C29  116   4.871   5.117   1.427 -0.8068 -0.2498 -0.4123
    5phy    C27  117   4.723   5.062   1.629 -0.1941 -0.2479 -0.3575
    5phy    C26  118   4.716   5.113   1.776  0.1386  0.7120 -0.2011
    5phy    C25  119   4.573   5.089   1.835 -0.1966 -0.1663  0.2018
    5phy    C23  120   4.539   5.111   1.985 -0.3193 -0.0127 -0.1542
    5phy    C24  121   4.499   5.253   2.012  0.1832  0.2059  0.0357
    5phy    C22  122   4.429   5.013   2.026  0.2715  0.1063 -0.0402
    5phy    C21  123   4.413   4.966   2.173 -0.3168 -0.4746  0.2744
    5phy    C20  124   4.311   4.855   2.207 -0.1033 -0.2154  0.0404
    5phy    C18  125   4.296   4.775   2.338 -1.2492  0.2865  0.2116
    5phy    O01  126   4.319   4.872   2.445 -0.1957 -0.3403 -0.8228
    5phy    H01  127   4.241   4.895   2.492 -0.0639 -0.8055 -0.3670
    5phy    C19  128   4.148   4.733   2.339  0.3364 -0.4048  0.2104
    5phy    C13  129   4.401   4.649   2.360  0.0217 -0.3253  0.0306
    5phy     H3  130   4.393   4.585   2.268  1.0740 -0.0393 -0.2686
    5phy    O33  131   4.346   4.564   2.466 -0.1037  0.3322  0.7262
    5phy    H1B  132   4.347   4.612   2.546  0.8064  0.1428  0.8411
    5phy    C12  133   4.549   4.659   2.385 -0.3087  0.4944 -0.4242
    5phy    O11  134   4.577   4.729   2.504 -0.2405  0.0621  0.1041
    5phy    H1A  135   4.544   4.816   2.494  0.7659  0.8806  3.0677
    6phy    C35  136   0.230   1.624   1.611  0.3133 -0.0401 -0.3203
    6phy    C33  137   0.163   1.759   1.628 -0.7785 -0.5508  0.0776
    6phy    C34  138   0.181   1.828   1.767 -0.3824  0.2466  0.3665
    6phy    C32  139   0.222   1.842   1.511  0.0826  0.2469  0.0331
    6phy    C31  140   0.135   1.941   1.431 -0.5180 -0.5662 -0.7305
    6phy    C30  141   0.212   2.038   1.345  0.0617  0.5748  0.1099
    6phy    C28  142   0.127   2.113   1.241 -0.6357 -0.2787 -0.3317
    6phy    C29  143   0.039   2.232   1.297 -0.0790 -0.3068  1.1618
    6phy    C27  144   0.219   2.146   1.119 -0.4298 -0.1895  0.1804
    6phy    C26  145   0.150   2.120   0.988 -0.4884 -0.4761  0.2471
    6phy    C25  146   0.243   2.144   0.870  0.3470  0.2853 -0.6683
    6phy    C23  147   0.182   2.106   0.734  0.4809 -0.2783  0.8761
    6phy    C24  148   0.120   2.228   0.660 -0.1002  0.5277  0.7810
    6phy    C22  149   0.283   2.025   0.648 -0.0541  0.2495  0.0818
    6phy    C21  150   0.218   1.903   0.586 -0.1651 -0.2717 -0.4432
    6phy    C20  151   0.319   1.846   0.487 -0.3692  0.1751  0.4593
    6phy    C18  152   0.272   1.731   0.381  0.0943 -0.5105 -0.2991
    6phy    O01  153   0.249   1.614   0.456 -0.7181  0.1930  0.0963
    6phy    H01  154   0.333   1.593   0.493 -0.0565  0.1581 -1.3407
    6phy    C19  155   0.401   1.701   0.303  0.7259  0.0441  0.3414
    6phy    C13  156   0.152   1.764   0.283  0.3810 -0.2530 -0.5240
    6phy     H3  157   0.066   1.789   0.351 -0.7012 -0.7077 -1.6836
    6phy    O33  158   0.167   1.892   0.223  0.7799  0.5937 -0.5096
    6phy    H1B  159   0.251   1.890   0.182  1.1363 -0.1252  0.2342
    6phy    C12  160   0.064   1.665   0.207  0.0455 -0.5928  0.0851
    6phy    O11  161   0.062   1.538   0.271  0.4230 -0.0048 -0.2587
    6phy    H1A  162   0.106   1.554   0.352 -1.7168 -0.7433  1.1271
    7phy    C35  163   0.605   4.919   2.062  0.1172  0.1836  0.0468
    7phy    C33  164   0.741   4.976   2.021  0.3489 -0.2862  0.0180
    7phy    C34  165   0.757   4.935   1.866  0.3798  0.5278 -0.0625
    7phy    C32  166   0.750   5.128   2.038  0.5241  0.0864  0.2002
    7phy    C31  167   0.804   5.197   2.165 -0.1694  0.6101 -0.1765
    7phy    C30  168   0.808   5.349   2.137  0.1912  0.2156  0.1434
    7phy    C28  169   0.826   5.436   2.261 -0.2855  0.6246 -0.4534
    7phy    C29  170   0.974   5.468   2.298  0.8226  0.4863 -0.0646
    7phy    C27  171   0.762   5.570   2.235 -0.4807  0.0499 -0.3410
    7phy    C26  172   0.657   5.608   2.340 -0.0610  0.4578 -0.9215
    7phy    C25  173   0.607   5.751   2.332  0.4349 -0.1102  0.0338
    7phy    C23  174   0.498   5.772   2.437  0.4680 -0.3619  0.3676
    7phy    C24  175   0.517   5.909   2.506 -0.2565 -0.0377 -0.1075
    7phy    C22  176   0.354   5.743   2.383  0.6807 -0.0196 -0.0496
    7phy    C21  177   0.272   5.647   2.473 -0.0756  0.0021 -0.2883
    7phy    C20  178   0.116   5.661   2.465  0.4604  0.3485 -0.1144
    7phy    C18  179   0.021   5.569   2.553 -0.0189  0.0454  0.1869
    7phy    O01  180   0.071   5.565   2.689  0.1158  0.0945  0.1456
    7phy    H01  181   0.090   5.648   2.728  0.9504 -0.4818  1.0378
    7phy    C19  182  -0.104   5.662   2.551 -0.4792  0.0876  0.0864
    7phy    C13  183  -0.005   5.416   2.493  0.3304 -0.0979  0.1145
    7phy     H3  184  -0.025   5.422   2.383  0.0844  0.1903  0.1722
    7phy    O33  185  -0.125   5.358   2.543 -0.1209  0.6014 -0.2460
    7phy    H1B  186  -0.112   5.293   2.609  0.7304 -0.2107 -1.1739
    7phy    C12  187   0.111   5.315   2.521  0.4277 -0.0077  0.9233
    7phy    O11  188   0.152   5.305   2.655  0.2939  0.1598  0.2688
    7phy    H1A  189   0.109   5.374   2.701  1.3991  0.9475  0.1532
    8phy    C35  190   0.265   0.314   1.373 -0.1291 -0.0742 -0.2349
    8phy    C33  191   0.408   0.358   1.393  0.5907  0.0484 -0.1017
    8phy    C34  192   0.429   0.389   1.540  0.5837 -0.2627  0.0274
    8phy    C32  193   0.514   0.269   1.329  0.2618  0.1288  0.7117
    8phy    C31  194   0.609   0.345   1.239 -0.3194 -0.4042  0.0486
    8phy    C30  195   0.686   0.254   1.139  0.4241  0.0949  0.7308
    8phy    C28  196   0.813   0.320   1.077 -0.1894  0.2459  0.0231
    8phy    C29  197   0.934   0.268   1.152  0.2059 -0.2470 -0.3521
    8phy    C27  198   0.833   0.273   0.937 -0.0675 -0.0012  0.0675
    8phy    C26  199   0.825   0.386   0.829 -0.1696  0.1276  0.4902
    8phy    C25  200   0.840   0.337   0.684 -0.5160 -0.7266 -0.3072
    8phy    C23  201   0.792   0.446   0.586  0.1858 -0.0606  0.0194
    8phy    C24  202   0.897   0.473   0.478 -0.2296  0.4001 -0.5506
    8phy    C22  203   0.660   0.394   0.533 -0.0850 -0.4981 -0.8802
    8phy    C21  204   0.557   0.505   0.515 -0.5218  0.2579  0.2578
    8phy    C20  205   0.429   0.437   0.476 -0.2527  0.0478  0.1104
    8phy    C18  206   0.302   0.521   0.428 -0.2444 -0.2353 -0.5139
    8phy    O01  207   0.295   0.651   0.494  0.1956 -0.2410 -0.2485
    8phy    H01  208   0.358   0.716   0.471 -0.5187  0.6820  0.3213
    8phy    C19  209   0.189   0.437   0.500 -0.1140 -0.0631 -0.2718
    8phy    C13  210   0.291   0.528   0.269  0.3106 -0.6676  0.0569
    8phy     H3  211   0.372   0.597   0.238  0.3366 -1.7672 -2.5751
    8phy    O33  212   0.341   0.413   0.197 -0.0086 -0.2150 -0.4023
    8phy    H1B  213   0.369   0.433   0.110  2.4873 -0.9738  0.1470
    8phy    C12  214   0.193   0.614   0.181  0.0887  0.2244  0.1214
    8phy    O11  215   0.131   0.729   0.243 -0.2070  0.5975  0.2588
    8phy    H1A  216   0.054   0.705   0.291 -0.1850  2.2885  1.2416
    9phy    C35  217   4.182   1.397   2.068 -0.3139  0.3210  0.0217
    9phy    C33  218   4.173   1.245   2.018  0.4549 -0.6432 -0.2940
    9phy    C34  219   4.098   1.250   1.884  0.4214 -0.0397 -0.5250
    9phy    C32  220   4.301   1.165   2.012  0.0181 -0.7944 -0.3282
    9phy    C31  221   4.289   1.027   2.070 -0.1922  0.5709  0.0266
    9phy    C30  222   4.408   0.933   2.042 -0.1449  0.2197  0.8754
    9phy    C28  223   4.407   0.796   2.118 -0.0809  0.3782 -0.4289
    9phy    C29  224   4.461   0.683   2.023 -0.5864  0.2061  0.2606
    9phy    C27  225   4.488   0.803   2.244  0.4647  0.3150  0.3297
    9phy    C26  226   4.445   0.723   2.370 -0.3497 -0.1106 -0.2143
    9phy    C25  227   4.527   0.775   2.495 -0.1297 -0.1027  0.3098
    9phy    C23  228   4.559   0.671   2.603 -0.5427  0.3401 -0.0261
    9phy    C24  229   4.697   0.695   2.659 -0.2170  0.1683 -0.3268
    9phy    C22  230   4.446   0.666   2.711  0.4363  0.0431  1.0583
    9phy    C21  231   4.417   0.536   2.787  0.0255  0.4283  0.0752
    9phy    C20  232   4.311   0.556   2.898  0.4370 -0.0676  0.8267
    9phy    C18  233   4.283   0.426   2.979  0.3941 -0.4877 -0.5245
    9phy    O01  234   4.396   0.386   3.062  0.3285 -0.3069  0.3769
    9phy    H01  235   4.476   0.373   3.015  0.1045 -0.9646  0.1651
    9phy    C19  236   4.190   0.486   3.089 -0.2230  0.4401  0.2601
    9phy    C13  237   4.217   0.298   2.896 -0.0141 -0.9465 -0.0116
    9phy     H3  238   4.291   0.267   2.818  0.3237 -0.4032  0.0891
    9phy    O33  239   4.106   0.332   2.810  0.0850  0.4974 -0.0257
    9phy    H1B  240   4.109   0.423   2.786 -0.3216  0.2764 -0.9703
    9phy    C12  241   4.173   0.170   2.975 -0.1205  0.9825  0.5123
    9phy    O11  242   4.272   0.079   3.019 -0.0957  0.1704  0.4696
    9phy    H1A  243   4.329   0.125   3.077  2.6845 -1.1261 -1.0267
   10phy    C35  244   3.980   0.781   1.441 -0.3969 -0.1907 -0.4646
   10phy    C33  245   4.006   0.897   1.526 -0.0055 -0.1128 -0.6888
   10phy    C34  246   3.911   0.896   1.647 -0.4278  0.4449 -0.2139
   10phy    C32  247   4.152   0.940   1.549 -0.0604 -0.1076 -0.0685
   10phy    C31  248   4.182   1.074   1.492 -0.4435 -0.4627 -0.8161
   10phy    C30  249   4.315   1.137   1.545  0.0338  0.1466 -0.0829
   10phy    C28  250   4.354   1.273   1.480 -0.0357  0.0700 -0.4592
   10phy    C29  251   4.373   1.376   1.595 -0.0531  0.6420  0.2231
   10phy    C27  252   4.486   1.271   1.403  0.3977 -0.6084  0.2823
   10phy    C26  253   4.491   1.210   1.263  0.2776  0.5897 -0.5967
   10phy    C25  254   4.623   1.245   1.197  0.5210  0.2297  0.5949
   10phy    C23  255   4.636   1.200   1.049 -0.4328  0.1657  0.1535
   10phy    C24  256   4.601   1.316   0.952  0.7372 -0.3114  0.0777
   10phy    C22  257   4.783   1.148   1.037  0.0550  0.0298  0.2405
   10phy    C21  258   4.842   1.086   0.915  0.1624  0.1926  0.0110
   10phy    C20  259   4.982   1.021   0.938 -0.0030  0.6021 -0.6418
   10phy    C18  260   5.042   0.897   0.866  0.0183 -0.0808  0.1580
   10phy    O01  261   4.926   0.826   0.819  0.0020  0.1079 -0.1322
   10phy    H01  262   4.959   0.753   0.770  2.4835  1.0857 -0.0610
   10phy    C19  263   5.130   0.835   0.963  0.3813  0.1925 -0.9569
   10phy    C13  264   5.121   0.932   0.728  0.8271  0.2758 -0.1225
   10phy     H3  265   5.038   0.972   0.664 -1.3456 -2.8389  0.5132
   10phy    O33  266   5.214   1.039   0.724  0.0474 -0.1435  0.2262
   10phy    H1B  267   5.242   1.065   0.809  1.9902  1.5813 -0.8497
   10phy    C12  268   5.133   0.842   0.605 -0.1384  0.3421 -0.1633
   10phy    O11  269   5.066   0.717   0.617  0.4611  0.2277  0.1224
   10phy    H1A  270   5.101   0.657   0.554  0.1050  1.3485 -1.2199
   11phy    C35  271   4.709   1.479   2.389 -0.0924 -0.1895 -0.0828
   11phy    C33  272   4.588   1.512   2.462  0.1028 -0.0265 -0.1481
   11phy    C34  273   4.474   1.513   2.356 -0.4409 -0.1526 -0.5103
   11phy    C32  274   4.565   1.419   2.583 -0.4074 -0.2146  0.0406
   11phy    C31  275   4.508   1.497   2.705  0.0333 -0.3712 -0.2208
   11phy    C30  276   4.464   1.398   2.817 -0.5076 -0.4237  0.3494
   11phy    C28  277   4.417   1.466   2.945 -0.1652 -0.0116 -0.0564
   11phy    C29  278   4.283   1.401   2.992 -0.0819 -0.4598 -0.0044
   11phy    C27  279   4.520   1.463   3.057 -0.9079  0.0889  0.4174
   11phy    C26  280   4.512   1.571   3.165 -0.0060 -0.1681 -0.4582
   11phy    C25  281   4.619   1.555   3.271 -0.1288  0.1437 -0.0690
   11phy    C23  282   4.635   1.667   3.378  0.0629  0.1406 -0.1276
   11phy    C24  283   4.710   1.609   3.495  0.3839  0.5406  0.1020
   11phy    C22  284   4.725   1.786   3.335 -0.4253 -0.2150  0.0903
   11phy    C21  285   4.672   1.923   3.396  0.0894  0.3930 -0.2028
   11phy    C20  286   4.797   2.014   3.427  0.8051  0.0654 -0.0195
   11phy    C18  287   4.779   2.170   3.447  0.3880 -0.1709 -0.1678
   11phy    O01  288   4.663   2.205   3.521  0.2008 -0.2629 -0.4811
   11phy    H01  289   4.584   2.180   3.477 -0.7065 -0.2311  1.0289
   11phy    C19  290   4.906   2.181   3.528 -1.0371  0.0429 -0.3809
   11phy    C13  291   4.788   2.267   3.313 -0.0259  0.5758 -0.4390
   11phy     H3  292   4.880   2.243   3.255  0.5090 -1.5430  1.1388
   11phy    O33  293   4.814   2.403   3.360  0.2632  0.4676 -0.1196
   11phy    H1B  294   4.772   2.410   3.443  2.6890 -0.1654  1.2519
   11phy    C12  295   4.669   2.272   3.216 -0.2766  0.1534 -0.5043
   11phy    O11  296   4.549   2.334   3.257  0.0163  0.4731  0.0766
   11phy    H1A  297   4.575   2.423   3.265  1.8097 -0.0634  0.6790
   12phy    C35  298   4.771   0.985   1.920 -0.9561 -0.0710 -0.0301
   12phy    C33  299   4.796   1.121   1.859 -0.3757  0.1131  0.4832
   12phy    C34  300   4.689   1.137   1.758  0.2535 -0.1458 -0.2226
   12phy    C32  301   4.802   1.231   1.962  0.2920  0.1016 -0.1128
   12phy    C31  302   4.941   1.268   2.007 -0.1250 -0.5229  0.1048
   12phy    C30  303   4.944   1.375   2.121 -0.1510  0.3182 -0.6793
   12phy    C28  304   5.083   1.435   2.149 -0.1104 -0.1515 -0.5462
   12phy    C29  305   5.119   1.556   2.069  0.2181 -0.0573 -0.2497
   12phy    C27  306   5.101   1.472   2.296  0.1731 -1.0088 -0.6065
   12phy    C26  307   5.196   1.389   2.387 -0.0705  0.2983  0.1968
   12phy    C25  308   5.244   1.462   2.512  0.4482 -0.0106  0.0300
   12phy    C23  309   5.358   1.381   2.576 -0.4202  0.7418 -0.1120
   12phy    C24  310   5.493   1.448   2.530  0.4757  0.8571 -0.0737
   12phy    C22  311   5.346   1.388   2.724 -0.1655  0.1497 -0.4582
   12phy    C21  312   5.426   1.288   2.814  0.2393  0.1665  0.2657
   12phy    C20  313   5.399   1.307   2.962  0.1167  0.3495 -0.3222
   12phy    C18  314   5.494   1.283   3.077 -0.8480  0.1522  0.4222
   12phy    O01  315   5.617   1.356   3.043  0.1941 -0.4450  0.3005
   12phy    H01  316   5.671   1.314   2.978  0.9938  0.5173  0.3319
   12phy    C19  317   5.432   1.355   3.195  0.6734 -0.0729 -0.0978
   12phy    C13  318   5.524   1.123   3.094 -0.5040  0.3762 -0.1002
   12phy     H3  319   5.550   1.076   2.996 -0.6981  0.9219 -0.4191
   12phy    O33  320   5.408   1.049   3.121  0.2194  0.2281 -0.9473
   12phy    H1B  321   5.384   1.062   3.210  3.2369 -3.1725  0.6693
   12phy    C12  322   5.638   1.076   3.197 -0.0846 -0.4707 -0.2878
   12phy    O11  323   5.596   1.089   3.334 -0.2770  0.1001 -0.3368
   12phy    H1A  324   5.666   1.063   3.391 -0.9440 -1.6169 -0.2398
   13phy    C35  325   0.465   3.492   1.693 -0.7363  0.0630 -0.0908
   13phy    C33  326   0.347   3.478   1.601 -0.2063  0.1606 -0.1698
   13phy    C34  327   0.390   3.526   1.465  0.1097  0.3937  0.5433
   13phy    C32  328   0.288   3.337   1.620  0.0733 -0.5204  0.3566
   13phy    C31  329   0.168   3.301   1.710  1.0015 -0.8797 -0.2273
   13phy    C30  330   0.120   3.158   1.675  0.0813 -0.7571 -0.0516
   13phy    C28  331  -0.015   3.119   1.728  0.4156  0.4618  0.2791
   13phy    C29  332  -0.105   3.045   1.625  0.0208  0.2541  0.7704
   13phy    C27  333  -0.004   3.024   1.847 -0.0885  0.7424 -0.0892
   13phy    C26  334  -0.082   3.066   1.973 -0.0535  0.0341  0.3174
   13phy    C25  335  -0.109   2.967   2.085  0.6384 -0.0533 -0.3746
   13phy    C23  336  -0.189   3.025   2.203 -0.0338 -0.7029  0.1549
   13phy    C24  337  -0.335   2.995   2.195 -0.3950  0.1467 -0.3183
   13phy    C22  338  -0.134   2.968   2.340 -0.4272 -0.0717 -0.4296
   13phy    C21  339  -0.122   3.071   2.458  0.1226  0.4841  0.0818
   13phy    C20  340  -0.063   2.989   2.576 -0.2588 -0.4555  0.3741
   13phy    C18  341  -0.071   3.046   2.723  0.8328 -0.0308  0.1162
   13phy    O01  342  -0.207   3.089   2.744 -0.0912  0.6155  0.0798
   13phy    H01  343  -0.270   3.020   2.737 -0.0520  0.6274 -0.3764
   13phy    C19  344  -0.056   2.915   2.802  0.2824 -0.2602  0.3029
   13phy    C13  345   0.026   3.168   2.767  0.6630  0.1312  0.1902
   13phy     H3  346   0.129   3.143   2.729 -0.2641 -3.1241 -0.4941
   13phy    O33  347   0.048   3.170   2.908  0.4096 -0.5197 -0.3377
   13phy    H1B  348  -0.006   3.234   2.952  1.9597 -0.1807  1.1698
   13phy    C12  349  -0.004   3.318   2.706 -0.2913 -0.0510 -0.3105
   13phy    O11  350   0.052   3.420   2.782 -0.2626  0.1433 -0.2647
   13phy    H1A  351   0.035   3.402   2.872 -1.2865 -0.7351 -0.6042
   14phy    C35  352   0.699   3.848   1.290  0.7405  0.3423  0.3585
   14phy    C33  353   0.585   3.918   1.359  1.0138 -0.2865 -0.2181
   14phy    C34  354   0.591   3.871   1.506 -0.3378  0.0258  0.8481
   14phy    C32  355   0.596   4.070   1.337 -0.0598 -0.0008  0.4719
   14phy    C31  356   0.472   4.160   1.366 -0.1228  0.1676  0.9459
   14phy    C30  357   0.481   4.308   1.322  0.4095  0.4813 -0.4423
   14phy    C28  358   0.342   4.373   1.322 -0.1248 -0.6183 -0.2164
   14phy    C29  359   0.337   4.453   1.451 -0.2841  0.1669  0.0793
   14phy    C27  360   0.317   4.477   1.213 -0.3992 -0.3346  0.0921
   14phy    C26  361   0.278   4.421   1.074 -1.1310 -0.5752  0.4599
   14phy    C25  362   0.289   4.537   0.961  0.0126  0.0274 -0.3288
   14phy    C23  363   0.217   4.494   0.834 -0.2610  0.2943  0.3028
   14phy    C24  364   0.103   4.574   0.801  0.6902  0.2353  0.4076
   14phy    C22  365   0.324   4.480   0.723  0.6704 -0.3437 -0.3057
   14phy    C21  366   0.303   4.357   0.642 -0.4588  0.1243 -1.0496
   14phy    C20  367   0.409   4.361   0.531 -0.1221 -0.6708 -0.1803
   14phy    C18  368   0.433   4.235   0.439  0.1281  0.2771 -0.1768
   14phy    O01  369   0.469   4.132   0.532 -0.3333  0.3636  0.6332
   14phy    H01  370   0.543   4.162   0.580 -0.9313  0.4808  1.5075
   14phy    C19  371   0.547   4.270   0.342 -0.4558  0.5347 -0.5499
   14phy    C13  372   0.305   4.184   0.351  0.2157 -0.4146  0.4265
   14phy     H3  373   0.225   4.163   0.427 -0.8143 -1.6530 -0.9578
   14phy    O33  374   0.227   4.281   0.278 -0.0421  0.3361  0.1370
   14phy    H1B  375   0.267   4.289   0.193 -0.1801 -2.2988 -0.2484
   14phy    C12  376   0.266   4.038   0.308 -0.0437 -0.2075  0.2478
   14phy    O11  377   0.340   3.948   0.383  0.4830  0.8540  0.7623
   14phy    H1A  378   0.367   3.988   0.464  2.2801 -2.1868  1.8487
   15phy    C35  379   0.343   4.137   2.065 -0.0275 -0.7074  0.0692
   15phy    C33  380   0.439   4.039   2.129 -0.5223 -0.6205 -0.5519
   15phy    C34  381   0.417   3.893   2.069  0.4922  0.0990 -0.3469
   15phy    C32  382   0.584   4.096   2.125  0.3027  0.3307  0.4608
   15phy    C31  383   0.623   4.184   2.240 -0.7200  0.1089 -0.4380
   15phy    C30  384   0.753   4.271   2.219 -0.5272 -0.4181  0.6957
   15phy    C28  385   0.790   4.358   2.339  0.1801  0.0895 -0.6513
   15phy    C29  386   0.939   4.348   2.389 -0.2547 -0.1272 -0.3900
   15phy    C27  387   0.755   4.504   2.304 -0.2151  0.0910  0.2605
   15phy    C26  388   0.683   4.575   2.418 -0.2205 -0.0701 -0.3476
   15phy    C25  389   0.649   4.721   2.378  0.3006  0.0195  0.6633
   15phy    C23  390   0.598   4.798   2.503 -0.5366  0.6380  0.7610
   15phy    C24  391   0.664   4.937   2.501  0.6328  0.1903  0.0031
   15phy    C22  392   0.445   4.813   2.508  0.0934  0.0880 -0.0771
   15phy    C21  393   0.386   4.812   2.646 -0.2663  0.1612 -0.6663
   15phy    C20  394   0.240   4.857   2.656 -0.0860 -0.7780  0.0140
   15phy    C18  395   0.181   4.880   2.794  0.0792 -0.0183  0.7051
   15phy    O01  396   0.265   4.971   2.867 -0.3196  0.4922  0.1099
   15phy    H01  397   0.314   5.015   2.800  2.3015 -0.9741  0.9480
   15phy    C19  398   0.056   4.966   2.765  0.6203 -0.1516  0.5401
   15phy    C13  399   0.141   4.760   2.895 -0.6049  0.7062  0.2726
   15phy     H3  400   0.087   4.679   2.840 -0.0066 -0.0784  0.8171
   15phy    O33  401   0.047   4.796   2.998 -0.0579  0.0274  0.5280
   15phy    H1B  402   0.085   4.832   3.076 -1.0978  0.5868  0.8013
   15phy    C12  403   0.262   4.683   2.967 -0.4985  0.4854 -0.9098
   15phy    O11  404   0.238   4.559   3.032  0.2763 -0.0922 -0.8661
   15phy    H1A  405   0.184   4.574   3.108 -0.2738 -0.9952 -1.0668
   16phy    C35  406   4.624   0.425   2.228  0.0368 -0.2242  0.0048
   16phy    C33  407   4.750   0.443   2.149 -0.0380  0.0501  0.4451
   16phy    C34  408   4.794   0.586   2.143 -0.5665 -0.2735 -0.9888
   16phy    C32  409   4.869   0.356   2.198 -0.2696 -1.1902 -0.0222
   16phy    C31  410   4.864   0.212   2.145  0.1301  0.1010  0.2550
   16phy    C30  411   4.989   0.142   2.182 -0.1592 -0.7481 -0.2489
   16phy    C28  412   5.006  -0.000   2.129 -0.0606 -0.3411 -0.1329
   16phy    C29  413   5.064   0.007   1.989 -0.4613 -0.9219  0.1468
   16phy    C27  414   5.092  -0.095   2.221  0.3319 -0.1789  0.3511
   16phy    C26  415   5.033  -0.228   2.230  0.2270 -0.2034 -0.3600
   16phy    C25  416   5.090  -0.323   2.343  0.1225 -0.7682  0.4430
   16phy    C23  417   5.003  -0.447   2.381  0.4952 -0.6986 -0.2308
   16phy    C24  418   5.075  -0.568   2.323  0.2409 -0.2262  0.4562
   16phy    C22  419   5.022  -0.464   2.534  0.0841  0.1141  0.1542
   16phy    C21  420   4.925  -0.379   2.619  0.0611 -0.8388 -0.5666
   16phy    C20  421   4.907  -0.444   2.751 -0.3073  0.4902 -0.2051
   16phy    C18  422   4.781  -0.407   2.841  0.0232  0.2610  0.1058
   16phy    O01  423   4.665  -0.396   2.756 -0.3731  0.8619 -0.3017
   16phy    H01  424   4.695  -0.411   2.669  0.6168 -1.7383  0.3841
   16phy    C19  425   4.762  -0.538   2.918 -0.3405  0.7009 -0.3768
   16phy    C13  426   4.806  -0.268   2.926  0.7257  0.0568 -0.2737
   16phy     H3  427   4.837  -0.188   2.855  0.8897 -0.0363 -0.3058
   16phy    O33  428   4.920  -0.275   3.006 -0.5483 -0.2840  0.0433
   16phy    H1B  429   4.988  -0.327   2.967  1.2843  1.6051  0.5379
   16phy    C12  430   4.678  -0.214   3.009 -0.2536  0.9154  0.3666
   16phy    O11  431   4.719  -0.103   3.087  0.1672 -0.5544 -0.8072
   16phy    H1A  432   4.762  -0.126   3.167  1.1612  3.2085 -0.0423
   17phy    C35  433   4.576   3.263   1.796  0.7564  0.0110  0.7423
   17phy    C33  434   4.667   3.390   1.780 -0.4138  0.3264  0.4040
   17phy    C34  435   4.763   3.358   1.665  0.1175 -0.0301  0.1081
   17phy    C32  436   4.574   3.515   1.771 -0.2119 -0.2606 -0.0029
   17phy    C31  437   4.658   3.637   1.800  0.3596 -0.3939 -0.0447
   17phy    C30  438   4.593   3.765   1.749 -0.1330  0.2370  0.1006
   17phy    C28  439   4.675   3.891   1.773 -0.4338  0.3180  0.3656
   17phy    C29  440   4.770   3.915   1.661 -0.1405  0.1914  0.0657
   17phy    C27  441   4.581   4.014   1.780  0.0417  0.4598 -0.3294
   17phy    C26  442   4.596   4.080   1.915  0.1024 -0.2372  0.1365
   17phy    C25  443   4.507   4.206   1.939 -0.4034  0.1255 -0.0784
   17phy    C23  444   4.544   4.286   2.066 -0.1140  0.4418 -0.8977
   17phy    C24  445   4.623   4.409   2.035 -0.3828 -0.0936 -0.6769
   17phy    C22  446   4.405   4.335   2.122 -0.0356  0.6939 -0.1555
   17phy    C21  447   4.334   4.279   2.247 -0.0849 -0.4251  0.6874
   17phy    C20  448   4.186   4.288   2.239  0.1428  0.4038  0.2227
   17phy    C18  449   4.090   4.294   2.372 -0.5793  0.6282 -0.2603
   17phy    O01  450   4.149   4.378   2.473  0.0176  0.0939 -0.1403
   17phy    H01  451   4.210   4.443   2.444  0.2405  0.7118  1.5832
   17phy    C19  452   3.964   4.367   2.320  0.6141 -0.6311 -0.4833
   17phy    C13  453   4.051   4.146   2.434 -0.1398  0.0935 -0.3405
   17phy     H3  454   3.998   4.086   2.356  0.7356 -0.8334 -0.2461
   17phy    O33  455   3.950   4.154   2.537  0.2259 -0.1868 -0.3816
   17phy    H1B  456   3.867   4.141   2.495  0.4216  0.6758 -1.0682
   17phy    C12  457   4.161   4.061   2.499 -0.5065  0.2242  0.4056
   17phy    O11  458   4.115   3.939   2.548 -0.5121 -0.0079 -0.7341
   17phy    H1A  459   4.031   3.966   2.580  0.8369  3.4622  0.3110
   18phy    C35  460   1.012   4.035   0.704  0.1896  0.0695 -0.0868
   18phy    C33  461   1.121   3.987   0.803 -0.2581 -0.4827 -0.8028
   18phy    C34  462   1.193   4.110   0.868  0.2517 -0.1170 -0.2884
   18phy    C32  463   1.066   3.884   0.908 -0.3178 -0.2930  0.3766
   18phy    C31  464   1.064   3.739   0.854 -0.1174 -0.2044 -1.0053
   18phy    C30  465   1.005   3.650   0.963  0.0598  0.5943 -0.3817
   18phy    C28  466   0.990   3.498   0.919 -0.0479  0.0350  0.0638
   18phy    C29  467   1.091   3.400   0.976  0.1370 -0.8206 -0.2892
   18phy    C27  468   0.845   3.457   0.929  0.2235  0.2465  0.1772
   18phy    C26  469   0.786   3.391   0.801  0.1547  0.4057  0.3276
   18phy    C25  470   0.642   3.341   0.831 -0.0704  0.1083  0.0122
   18phy    C23  471   0.571   3.263   0.716 -0.3768  0.2736 -0.0031
   18phy    C24  472   0.546   3.119   0.752 -0.4108 -0.0388 -0.0431
   18phy    C22  473   0.439   3.325   0.696 -0.0879 -0.0807 -0.1592
   18phy    C21  474   0.422   3.411   0.568  0.3253 -0.3043  0.0936
   18phy    C20  475   0.293   3.505   0.570 -0.2252  0.0226  0.2093
   18phy    C18  476   0.275   3.611   0.459 -0.0301  0.2756  0.2755
   18phy    O01  477   0.386   3.699   0.454 -0.3466 -0.2853 -0.0425
   18phy    H01  478   0.356   3.782   0.422 -1.0890  0.1754  1.7394
   18phy    C19  479   0.150   3.684   0.512 -0.5207  0.1783 -0.5818
   18phy    C13  480   0.230   3.553   0.318 -0.6803  0.1333 -0.2539
   18phy     H3  481   0.313   3.486   0.286  0.8639  2.7484 -2.0401
   18phy    O33  482   0.131   3.452   0.321 -0.0532 -0.1954 -0.1174
   18phy    H1B  483   0.043   3.484   0.323  0.1913  0.5673  2.9720
   18phy    C12  484   0.254   3.631   0.180 -0.9442  0.8204 -0.3522
   18phy    O11  485   0.143   3.648   0.102  0.1532  0.0194  0.3210
   18phy    H1A  486   0.137   3.582   0.036 -1.9193  0.8451 -0.4175
   19phy    C35  487   3.146   4.513   1.128 -0.5718  0.0553  0.1705
   19phy    C33  488   3.291   4.555   1.137 -0.2301 -0.0814 -0.1484
   19phy    C34  489   3.306   4.706   1.166  0.2500 -0.0933 -0.0464
   19phy    C32  490   3.372   4.456   1.231  0.5665  0.1908  0.1486
   19phy    C31  491   3.522   4.443   1.209  0.6323  0.5208  0.2300
   19phy    C30  492   3.599   4.366   1.319 -0.1386  0.2446  0.4230
   19phy    C28  493   3.752   4.358   1.313 -0.5530 -0.3639 -0.3114
   19phy    C29  494   3.795   4.311   1.447 -0.9475  0.3012  0.2970
   19phy    C27  495   3.832   4.283   1.202  0.0465 -0.2385  0.4219
   19phy    C26  496   3.927   4.376   1.125  0.0152  0.7794 -0.3652
   19phy    C25  497   4.002   4.304   1.013 -0.0608  0.4471 -0.1416
   19phy    C23  498   4.089   4.397   0.932 -0.1373  0.2213 -0.2739
   19phy    C24  499   4.234   4.413   0.987 -0.8834  0.6599  0.3715
   19phy    C22  500   4.080   4.347   0.789  0.5505 -0.2050 -0.2419
   19phy    C21  501   4.076   4.458   0.683 -0.1204  0.4689  0.1621
   19phy    C20  502   4.091   4.393   0.542  0.6436 -0.3833 -0.1666
   19phy    C18  503   4.070   4.485   0.422  0.7096 -0.2147 -0.8159
   19phy    O01  504   3.928   4.517   0.419  0.2127 -0.1804 -0.5499
   19phy    H01  505   3.899   4.490   0.334  0.1710 -2.3530  0.1060
   19phy    C19  506   4.099   4.386   0.308 -0.2032 -0.0889 -0.2292
   19phy    C13  507   4.154   4.622   0.411 -0.2146 -0.4575  0.3395
   19phy     H3  508   4.149   4.666   0.514 -1.1511 -2.5785  1.2505
   19phy    O33  509   4.295   4.609   0.397  0.1471  0.1751 -0.1081
   19phy    H1B  510   4.339   4.680   0.441  1.9947 -0.6381 -0.5639
   19phy    C12  511   4.100   4.760   0.352 -0.0599  0.2865 -0.3350
   19phy    O11  512   4.123   4.777   0.214  0.1536 -0.1273 -0.2538
   19phy    H1A  513   4.214   4.777   0.191  0.6101  1.3044  1.3170
   20phy    C35  514   4.707   0.559   1.704  0.1183  0.2226 -0.3965
   20phy    C33  515   4.626   0.518   1.583 -0.5797 -0.5339 -0.2231
   20phy    C34  516   4.722   0.441   1.508  0.2652  0.6357 -0.2512
   20phy    C32  517   4.508   0.429   1.608 -0.3516 -0.2929  0.2146
   20phy    C31  518   4.378   0.498   1.650  0.2916  0.1566 -0.0142
   20phy    C30  519   4.260   0.409   1.679 -0.6148  0.0105 -0.0322
   20phy    C28  520   4.154   0.482   1.772 -0.4039  0.4076 -0.1178
   20phy    C29  521   4.038   0.509   1.686  0.5537  0.0405 -0.0208
   20phy    C27  522   4.112   0.382   1.882  0.6254  0.6575 -0.4173
   20phy    C26  523   4.199   0.430   2.002 -0.6588  0.4424 -0.0971
   20phy    C25  524   4.171   0.334   2.123 -0.2170  0.3622  0.3691
   20phy    C23  525   4.224   0.385   2.259 -0.3875 -0.9933 -0.4945
   20phy    C24  526   4.117   0.466   2.336 -0.5383  0.4395 -0.2591
   20phy    C22  527   4.242   0.263   2.347 -0.6657  0.3102  0.1972
   20phy    C21  528   4.384   0.245   2.414 -0.3143 -0.6275 -0.1705
   20phy    C20  529   4.373   0.140   2.527 -0.3077  0.1253 -0.6387
   20phy    C18  530   4.501   0.081   2.603 -0.1749 -0.3880  0.5665
   20phy    O01  531   4.574   0.177   2.682  0.1663 -0.1880 -0.0341
   20phy    H01  532   4.625   0.232   2.625  0.2977 -0.2977 -0.0234
   20phy    C19  533   4.424   0.001   2.712  0.2025 -0.2682  0.2418
   20phy    C13  534   4.600  -0.005   2.509 -0.3819 -0.7520  0.5094
   20phy     H3  535   4.622   0.055   2.418 -1.7427  0.5335  0.9961
   20phy    O33  536   4.526  -0.112   2.453  0.2692  0.2564  1.0466
   20phy    H1B  537   4.438  -0.085   2.434  0.5880  0.4007 -0.3930
   20phy    C12  538   4.742  -0.050   2.565 -0.0882  0.5311  0.0870
   20phy    O11  539   4.798   0.053   2.643  0.4978  0.1417 -0.3554
   20phy    H1A  540   4.734   0.071   2.709  0.4802  0.3583 -0.4301
   21phy    C35  541   0.177   4.007   1.541  0.0978  0.3296  0.2185
   21phy    C33  542   0.148   3.862   1.602 -0.2790  0.2319  0.3731
   21phy    C34  543   0.155   3.887   1.750 -0.2890  0.1631  0.3612
   21phy    C32  544   0.014   3.813   1.554 -0.1275 -0.3142  0.0148
   21phy    C31  545   0.012   3.710   1.438 -0.9449 -0.5347  0.7312
   21phy    C30  546  -0.137   3.686   1.401 -0.5106 -0.2065 -0.0280
   21phy    C28  547  -0.147   3.595   1.281 -0.0860  0.0258  0.2872
   21phy    C29  548  -0.158   3.443   1.320 -0.2219  0.0781  0.1541
   21phy    C27  549  -0.277   3.630   1.201  0.3439  0.1011  0.3445
   21phy    C26  550  -0.254   3.692   1.064  0.8299  0.3459 -0.7835
   21phy    C25  551  -0.372   3.667   0.967  0.3663  0.7423 -0.2987
   21phy    C23  552  -0.334   3.717   0.825 -0.4465  0.0413 -0.3234
   21phy    C24  553  -0.267   3.614   0.730  0.3632 -0.5303  0.6502
   21phy    C22  554  -0.461   3.763   0.754  0.0835 -0.0573  0.3908
   21phy    C21  555  -0.480   3.910   0.718 -0.1109 -0.1702  0.1324
   21phy    C20  556  -0.602   3.931   0.629  0.4270 -0.5298  0.1224
   21phy    C18  557  -0.673   4.075   0.610 -0.0019 -0.1072  0.6671
   21phy    O01  558  -0.735   4.107   0.733  0.3800 -0.1243 -0.0384
   21phy    H01  559  -0.762   4.034   0.785 -0.3297  1.0618  1.3463
   21phy    C19  560  -0.783   4.048   0.509  0.1493 -0.2163  0.0532
   21phy    C13  561  -0.578   4.198   0.563 -0.9120 -0.7005  0.1309
   21phy     H3  562  -0.499   4.191   0.641 -0.8276 -0.7435  0.0415
   21phy    O33  563  -0.495   4.185   0.448  0.3472  0.0024 -0.5483
   21phy    H1B  564  -0.487   4.096   0.421 -3.0932 -0.1471 -1.4430
   21phy    C12  565  -0.591   4.346   0.617  0.0353  0.0198 -0.0146
   21phy    O11  566  -0.707   4.382   0.678  0.0914  0.5715  0.3296
   21phy    H1A  567  -0.732   4.303   0.723  1.3060 -0.7919 -1.2613
   22phy    C35  568   1.070   3.625   1.362 -0.0556 -0.4696  0.1053
   22phy    C33  569   1.180   3.585   1.461  0.3432 -0.0806  0.4416
   22phy    C34  570   1.124   3.475   1.553 -0.4296 -0.0736  1.1309
   22phy    C32  571   1.317   3.569   1.395 -0.1997 -0.1789 -0.3642
   22phy    C31  572   1.442   3.592   1.476 -0.0241 -0.2529  0.1728
   22phy    C30  573   1.572   3.560   1.396  0.5357  0.2968 -0.2967
   22phy    C28  574   1.719   3.583   1.442  0.1999  0.2650  0.6759
   22phy    C29  575   1.758   3.470   1.535 -0.1390  0.3415 -0.1985
   22phy    C27  576   1.814   3.572   1.321 -0.0005 -0.3702  0.0528
   22phy    C26  577   1.845   3.702   1.246 -0.5727 -0.4220  0.2670
   22phy    C25  578   1.920   3.679   1.117 -0.1581  0.2641  0.0687
   22phy    C23  579   1.992   3.804   1.059 -0.2234  0.2027  0.1621
   22phy    C24  580   2.122   3.846   1.125  0.1871 -0.1798  0.0999
   22phy    C22  581   2.042   3.772   0.915  0.3678  0.3503 -0.5679
   22phy    C21  582   2.055   3.879   0.803  0.3971 -0.3422 -0.2943
   22phy    C20  583   2.098   3.810   0.675  0.6062  0.0338  0.0960
   22phy    C18  584   2.162   3.899   0.562  0.3712 -0.3473  0.2038
   22phy    O01  585   2.083   4.008   0.518  0.2744  0.3337  0.1704
   22phy    H01  586   2.105   4.085   0.568  2.6733 -0.8861  1.1670
   22phy    C19  587   2.151   3.795   0.447 -0.0928 -0.6250 -0.1972
   22phy    C13  588   2.311   3.947   0.592 -1.0323 -0.4277 -0.5223
   22phy     H3  589   2.292   4.024   0.671  1.2022 -1.8912  1.5751
   22phy    O33  590   2.399   3.867   0.675 -0.5000 -0.0234  0.2293
   22phy    H1B  591   2.348   3.819   0.737  0.1189 -1.9376 -0.6693
   22phy    C12  592   2.402   4.046   0.520  0.1085  0.7559 -0.1725
   22phy    O11  593   2.348   4.120   0.417 -0.1913 -0.4064 -0.0538
   22phy    H1A  594   2.399   4.094   0.343  3.6369  0.7713  1.9052
   23phy    C35  595   0.955   3.639   1.869  0.6262 -0.7736  0.1255
   23phy    C33  596   0.888   3.774   1.836  0.3740  0.8549  0.3616
   23phy    C34  597   0.741   3.739   1.803 -0.5831 -0.0210 -0.3304
   23phy    C32  598   0.900   3.893   1.929 -0.6845 -0.0226  0.3878
   23phy    C31  599   1.043   3.947   1.955 -0.0445 -0.6789  0.0088
   23phy    C30  600   1.064   4.089   2.023 -0.3066  0.1683  0.4281
   23phy    C28  601   1.202   4.166   2.011 -0.7747 -0.0043  0.0013
   23phy    C29  602   1.210   4.259   1.890 -0.2485 -0.2985 -0.1042
   23phy    C27  603   1.210   4.254   2.131 -0.2877 -0.7515 -1.1835
   23phy    C26  604   1.344   4.273   2.200 -0.0088  0.4611  0.4253
   23phy    C25  605   1.341   4.406   2.274 -0.0292  0.3626  0.1352
   23phy    C23  606   1.478   4.453   2.337 -0.1887  0.2423 -0.6261
   23phy    C24  607   1.524   4.579   2.266 -0.2745  0.7838  0.1299
   23phy    C22  608   1.461   4.463   2.491 -0.0957 -0.1539 -0.4358
   23phy    C21  609   1.554   4.371   2.574  0.1801  0.1457 -0.5345
   23phy    C20  610   1.531   4.393   2.724 -0.0677  0.1884  0.3553
   23phy    C18  611   1.635   4.341   2.831 -0.1398  0.3413 -0.0403
   23phy    O01  612   1.768   4.380   2.791 -0.3943 -0.2087  0.2179
   23phy    H01  613   1.839   4.338   2.835  1.0825  0.6031 -1.2731
   23phy    C19  614   1.595   4.437   2.951 -0.1830  0.6262  0.2719
   23phy    C13  615   1.625   4.184   2.880 -0.3339 -0.1598  0.3786
   23phy     H3  616   1.519   4.150   2.889  0.2495 -2.2954 -0.2265
   23phy    O33  617   1.669   4.155   3.012  0.0089  0.1733 -0.2511
   23phy    H1B  618   1.630   4.209   3.078  0.3225  1.2666 -0.9490
   23phy    C12  619   1.690   4.079   2.783 -0.4998  0.1923 -0.1783
   23phy    O11  620   1.832   4.059   2.785  0.3424 -0.5130 -0.4030
   23phy    H1A  621   1.839   3.977   2.739  1.6207 -0.5269 -0.2054
   24phy    C35  622   1.183   4.864   1.667 -0.0922  0.5020 -0.0337
   24phy    C33  623   1.110   4.779   1.764  0.0452 -0.2307  0.0785
   24phy    C34  624   1.052   4.666   1.685 -0.0445  0.2316 -0.0887
   24phy    C32  625   1.190   4.738   1.884 -0.2207 -0.5779  0.1196
   24phy    C31  626   1.116   4.793   2.003 -0.8522  0.0506 -0.0029
   24phy    C30  627   1.185   4.769   2.133  0.7035 -0.3207 -0.1348
   24phy    C28  628   1.107   4.806   2.259 -0.0217  0.9515 -0.7266
   24phy    C29  629   1.106   4.686   2.352  0.3346 -0.3315  0.2861
   24phy    C27  630   1.157   4.932   2.333 -0.4971  0.0479  0.2459
   24phy    C26  631   1.045   5.004   2.416  0.0423  0.0740 -0.0853
   24phy    C25  632   1.097   5.121   2.496  0.1928  0.4572 -0.3768
   24phy    C23  633   1.027   5.153   2.631 -0.1138  0.2851 -0.1575
   24phy    C24  634   1.122   5.166   2.746 -0.4195 -0.3139 -0.1864
   24phy    C22  635   0.944   5.285   2.621 -0.0814  0.9828 -0.5164
   24phy    C21  636   0.822   5.282   2.716 -0.4230  0.1964  0.7300
   24phy    C20  637   0.756   5.412   2.704  0.2663 -0.0983 -0.1346
   24phy    C18  638   0.620   5.440   2.779 -0.1553 -0.4020 -0.0513
   24phy    O01  639   0.634   5.421   2.921 -0.1253 -0.2622  0.5942
   24phy    H01  640   0.719   5.440   2.954  0.1485 -0.4832  0.0312
   24phy    C19  641   0.617   5.594   2.765  0.4033 -0.2508 -0.0785
   24phy    C13  642   0.487   5.359   2.728 -0.2644  0.0812 -0.1126
   24phy     H3  643   0.483   5.371   2.617  2.1441 -0.7664 -0.3347
   24phy    O33  644   0.365   5.421   2.771 -0.3897 -0.2641  0.5159
   24phy    H1B  645   0.307   5.415   2.697  0.6374 -1.9576 -0.2126
   24phy    C12  646   0.471   5.212   2.766  0.5789 -0.1424 -0.2457
   24phy    O11  647   0.373   5.147   2.694  0.5476  0.2254 -0.0065
   24phy    H1A  648   0.297   5.201   2.688  0.3105 -0.1063 -0.0279
   25phy    C35  649   1.342   4.433   1.020 -0.5351 -0.4881  0.0056
   25phy    C33  650   1.251   4.527   1.085  0.2424 -0.2915 -0.0682
   25phy    C34  651   1.256   4.491   1.231  0.6409 -0.2668  0.1045
   25phy    C32  652   1.286   4.672   1.051 -0.0800 -1.0805  0.2058
   25phy    C31  653   1.174   4.772   1.059  0.6922  0.2926  0.3381
   25phy    C30  654   1.202   4.919   1.022 -0.7734  0.1856 -0.2416
   25phy    C28  655   1.096   5.030   1.000 -0.3537  0.2904  0.3116
   25phy    C29  656   1.147   5.146   1.087 -0.2739 -0.2064 -0.1582
   25phy    C27  657   1.093   5.079   0.855  0.6513 -0.7051 -0.1080
   25phy    C26  658   1.012   5.014   0.743 -0.0581 -0.0394  0.0504
   25phy    C25  659   1.034   5.107   0.618  0.4855  0.5695  0.7240
   25phy    C23  660   0.965   5.057   0.488  0.0428  0.8083  0.1537
   25phy    C24  661   0.827   5.124   0.462 -0.4879 -0.0410  0.3082
   25phy    C22  662   1.054   5.090   0.363 -0.6406  0.4120  0.0144
   25phy    C21  663   1.163   4.999   0.317 -0.4414  0.0864 -0.7344
   25phy    C20  664   1.182   5.004   0.162 -0.0948 -0.1072 -0.4264
   25phy    C18  665   1.286   4.916   0.088  0.3899  0.0563  0.4890
   25phy    O01  666   1.407   4.943   0.151 -0.1872  0.5126 -0.4826
   25phy    H01  667   1.421   5.036   0.145  3.3661  0.3998  2.6747
   25phy    C19  668   1.296   4.975  -0.053  0.2433 -0.1313  0.1838
   25phy    C13  669   1.258   4.758   0.093 -0.1874  0.6625  0.7061
   25phy     H3  670   1.265   4.735   0.202  0.9238 -0.3863  0.4370
   25phy    O33  671   1.119   4.711   0.077  0.3122 -0.0213  0.3415
   25phy    H1B  672   1.065   4.771   0.124 -1.1684 -1.2886  0.3477
   25phy    C12  673   1.364   4.646   0.062 -0.0188 -0.2792 -0.3382
   25phy    O11  674   1.503   4.682   0.080  0.0813 -0.3661  0.1052
   25phy    H1A  675   1.525   4.749   0.018 -2.7919  0.2141 -0.4069
   26phy    C35  676   1.626   5.002   2.697  0.0688  0.2938  0.1740
   26phy    C33  677   1.511   4.950   2.616 -0.1611 -0.1000  0.4624
   26phy    C34  678   1.567   4.906   2.480 -0.6766 -0.1116  0.1887
   26phy    C32  679   1.450   4.839   2.702 -0.4568  0.0690  0.0130
   26phy    C31  680   1.305   4.809   2.697  0.3763 -0.1951 -0.2301
   26phy    C30  681   1.287   4.688   2.785 -0.2577 -0.3026 -0.5980
   26phy    C28  682   1.148   4.621   2.776  0.3899  0.2489 -0.0350
   26phy    C29  683   1.166   4.468   2.772 -0.2346 -0.5014  0.4317
   26phy    C27  684   1.053   4.653   2.890  0.4638 -0.1895 -0.5354
   26phy    C26  685   0.956   4.768   2.865  0.8007  0.3944  0.3617
   26phy    C25  686   0.864   4.803   2.984  0.0685  0.4590  0.1326
   26phy    C23  687   0.767   4.924   2.978 -0.3708  0.5377 -0.5609
   26phy    C24  688   0.628   4.879   2.963  0.4409  0.0070 -0.4532
   26phy    C22  689   0.769   5.021   3.102 -0.8212 -0.3088  0.1852
   26phy    C21  690   0.842   5.151   3.075 -0.6938 -0.3215 -0.4429
   26phy    C20  691   0.799   5.256   3.176  0.2675 -0.1116  0.0712
   26phy    C18  692   0.852   5.402   3.168 -0.7158  0.4253  0.0392
   26phy    O01  693   0.851   5.458   3.037 -0.5014  0.1232 -0.2603
   26phy    H01  694   0.864   5.550   3.050 -0.0649  0.0192  0.0605
   26phy    C19  695   0.740   5.479   3.244  0.0905 -0.0509  0.0525
   26phy    C13  696   1.001   5.431   3.228  0.0955 -0.2766 -0.1334
   26phy     H3  697   1.011   5.378   3.327 -0.4617 -0.7696 -0.3343
   26phy    O33  698   1.025   5.566   3.268  0.1977 -0.5453  0.5500
   26phy    H1B  699   1.110   5.569   3.307 -0.0476  0.0575  1.0341
   26phy    C12  700   1.124   5.380   3.141 -0.5115  0.2666  0.2522
   26phy    O11  701   1.250   5.373   3.203  0.0487  0.3512  0.3501
   26phy    H1A  702   1.275   5.463   3.209 -1.1514  0.7782 -0.6988
   27phy    C35  703   1.206   1.344   1.417 -0.8340  0.3858  0.5076
   27phy    C33  704   1.110   1.284   1.512 -0.2868  0.1348 -0.0133
   27phy    C34  705   1.037   1.399   1.586  0.3464  0.1454 -0.5318
   27phy    C32  706   1.019   1.190   1.432  0.0424 -0.9149 -0.0209
   27phy    C31  707   1.011   1.040   1.455  0.3325 -0.0502 -0.1086
   27phy    C30  708   0.923   0.972   1.346 -0.3912 -0.1118 -0.4227
   27phy    C28  709   0.924   0.814   1.352 -0.0172 -0.8308  0.1048
   27phy    C29  710   0.785   0.769   1.397 -0.0531  0.4021  0.5101
   27phy    C27  711   0.946   0.742   1.217 -0.2264  0.0090  0.5536
   27phy    C26  712   1.086   0.709   1.165  0.5898 -0.5428 -0.4355
   27phy    C25  713   1.094   0.661   1.021 -0.7942  0.4218 -0.1550
   27phy    C23  714   1.238   0.639   0.967  0.5707 -0.4890 -0.0826
   27phy    C24  715   1.292   0.497   1.015  0.1450 -0.1201  0.0327
   27phy    C22  716   1.227   0.623   0.812 -0.3142  0.5643 -0.7330
   27phy    C21  717   1.320   0.709   0.727  0.3897  0.4070  0.2966
   27phy    C20  718   1.281   0.682   0.585 -0.0895 -0.1303  0.3132
   27phy    C18  719   1.304   0.780   0.470 -0.4206  0.3276 -0.1899
   27phy    O01  720   1.291   0.916   0.513  0.7166  0.0698 -0.3390
   27phy    H01  721   1.372   0.946   0.550 -0.1705  1.6441  0.4692
   27phy    C19  722   1.183   0.756   0.376 -0.1662 -0.8770  0.0585
   27phy    C13  723   1.447   0.739   0.405  0.0402  0.2616  0.2995
   27phy     H3  724   1.523   0.749   0.487  0.8340 -0.5484 -0.3152
   27phy    O33  725   1.470   0.602   0.365 -0.6663  0.2763 -0.0634
   27phy    H1B  726   1.542   0.565   0.412  1.5218  0.5928 -2.8534
   27phy    C12  727   1.530   0.831   0.308 -0.0943  0.5872  0.4858
   27phy    O11  728   1.656   0.776   0.275 -0.1838  1.0010 -0.5897
   27phy    H1A  729   1.641   0.703   0.218  1.9989 -0.0172  0.0503
   28phy    C35  730   2.771   1.923   1.011 -0.3973 -0.3454  0.1501
   28phy    C33  731   2.665   1.813   1.026 -0.2906  0.0037 -0.8106
   28phy    C34  732   2.708   1.701   1.122  0.5520  0.3988  0.3504
   28phy    C32  733   2.540   1.888   1.070  0.0853  0.6887  0.0934
   28phy    C31  734   2.405   1.847   1.017  0.1915  0.2607  0.0003
   28phy    C30  735   2.298   1.934   1.088 -0.0327  0.0270  0.3804
   28phy    C28  736   2.158   1.941   1.026 -0.8369  0.5749 -0.0366
   28phy    C29  737   2.040   1.938   1.122 -0.1415 -0.1844  0.1353
   28phy    C27  738   2.133   2.064   0.932  0.0060  0.1804  0.3513
   28phy    C26  739   2.121   2.028   0.782  0.0093  0.3123 -0.1079
   28phy    C25  740   2.139   2.132   0.674 -0.3786  1.0392  0.0583
   28phy    C23  741   2.108   2.082   0.530 -0.2269  0.2275 -0.2960
   28phy    C24  742   1.961   2.124   0.497 -0.4092  0.4318 -0.3031
   28phy    C22  743   2.196   2.174   0.445  0.1564 -0.0290 -0.1016
   28phy    C21  744   2.290   2.091   0.349  0.2542 -0.1194  0.2998
   28phy    C20  745   2.352   2.163   0.233 -0.0081  0.2184  0.4198
   28phy    C18  746   2.445   2.091   0.130 -0.4706  0.7224 -0.0448
   28phy    O01  747   2.561   2.073   0.206  0.2635  0.2330 -0.1969
   28phy    H01  748   2.617   2.149   0.202  1.0660 -0.3887 -1.0304
   28phy    C19  749   2.466   2.199   0.022  0.2573  0.2511 -0.7903
   28phy    C13  750   2.390   1.954   0.070  0.1469 -0.1303  0.5644
   28phy     H3  751   2.369   1.892   0.161  0.9032 -0.1203  0.7509
   28phy    O33  752   2.256   1.950   0.020  0.4601 -0.8759  0.6178
   28phy    H1B  753   2.225   2.038   0.020  1.3965 -0.5001 -1.1339
   28phy    C12  754   2.476   1.833   0.022  0.0532 -0.4361 -0.8517
   28phy    O11  755   2.603   1.821   0.083 -0.3046  0.2936 -0.0862
   28phy    H1A  756   2.607   1.875   0.159 -1.7885 -2.2487  1.9510
   29phy    C35  757   0.936   4.212   1.380 -0.1240 -0.6776 -0.0927
   29phy    C33  758   1.060   4.188   1.458 -0.3053 -0.5309 -0.0430
   29phy    C34  759   1.032   4.143   1.599 -0.4038 -0.5649 -0.1963
   29phy    C32  760   1.129   4.075   1.385 -0.2469 -0.0963 -0.0755
   29phy    C31  761   1.276   4.110   1.356  0.0820 -0.2334 -0.2674
   29phy    C30  762   1.352   3.996   1.281 -0.1862 -0.9329  0.1383
   29phy    C28  763   1.495   4.031   1.225 -0.0313  0.4831 -0.1900
   29phy    C29  764   1.608   3.990   1.325  0.0976 -0.0964  0.4721
   29phy    C27  765   1.504   3.951   1.090 -0.3345  0.0198 -0.6953
   29phy    C26  766   1.576   4.032   0.984 -0.3174 -0.2399  0.0254
   29phy    C25  767   1.577   3.944   0.860 -0.4860 -0.3729 -0.4117
   29phy    C23  768   1.569   4.009   0.718 -0.6061 -0.2698  0.4554
   29phy    C24  769   1.713   4.032   0.662 -0.5345 -0.4638  0.6444
   29phy    C22  770   1.481   3.927   0.625 -0.1523  0.1977 -0.0680
   29phy    C21  771   1.434   4.000   0.497 -0.0622  0.4307 -0.9719
   29phy    C20  772   1.336   3.903   0.421 -0.0871 -0.5585 -0.5310
   29phy    C18  773   1.267   3.936   0.289  0.6394 -0.1357 -0.6275
   29phy    O01  774   1.174   4.046   0.283 -0.1194  0.2415 -0.4765
   29phy    H01  775   1.215   4.123   0.249  0.0198  0.3599 -0.0417
   29phy    C19  776   1.180   3.813   0.280  0.0424  0.2854  0.2548
   29phy    C13  777   1.380   3.946   0.170 -0.2199 -0.1357  0.2184
   29phy     H3  778   1.426   4.045   0.191 -0.5283 -0.2229  1.3776
   29phy    O33  779   1.503   3.867   0.178 -0.0646 -0.0128  0.1436
   29phy    H1B  780   1.489   3.787   0.131  3.0209 -0.1114 -0.8301
   29phy    C12  781   1.342   3.997   0.023 -0.8620 -0.8512 -0.4701
   29phy    O11  782   1.356   3.897  -0.079 -0.5113 -0.2485 -0.0314
   29phy    H1A  783   1.450   3.891  -0.081 -0.2658  2.5951 -0.6695
   30phy    C35  784   4.800   4.396   1.650  0.5152 -0.1325 -0.5094
   30phy    C33  785   4.921   4.328   1.591 -0.8979  0.7319 -0.0436
   30phy    C34  786   5.011   4.260   1.702  0.6834  0.6949  0.5001
   30phy    C32  787   4.897   4.223   1.479  0.0623  0.0915 -0.0575
   30phy    C31  788   5.002   4.232   1.368 -0.4874  0.8074  0.2306
   30phy    C30  789   4.980   4.121   1.264 -0.3900 -0.3188  0.3542
   30phy    C28  790   5.090   4.109   1.156 -0.6099 -0.9792  0.5974
   30phy    C29  791   5.210   4.017   1.189  0.9090  0.2111  0.3631
   30phy    C27  792   5.021   4.053   1.031  0.0507  0.1560  0.6095
   30phy    C26  793   5.056   4.115   0.894 -0.8058  0.8341 -0.2729
   30phy    C25  794   4.991   4.027   0.782 -0.5795 -0.4139  0.4474
   30phy    C23  795   5.031   4.061   0.636  0.0708  0.9132  0.2193
   30phy    C24  796   5.005   3.940   0.546  0.3072 -0.3725 -0.3068
   30phy    C22  797   4.965   4.187   0.570  0.0757 -0.3858  0.1561
   30phy    C21  798   5.051   4.267   0.476 -0.6282 -0.4130  0.3847
   30phy    C20  799   4.976   4.394   0.450 -0.2788 -0.2392  0.0369
   30phy    C18  800   5.041   4.519   0.372 -0.4456 -0.3862 -0.4533
   30phy    O01  801   5.186   4.532   0.384 -0.2034 -0.0582  0.3708
   30phy    H01  802   5.227   4.451   0.408  2.0081  0.9032  0.1523
   30phy    C19  803   4.993   4.648   0.447  0.7479 -0.5473 -0.2274
   30phy    C13  804   4.997   4.519   0.220 -0.1019 -0.5155  0.2688
   30phy     H3  805   5.053   4.430   0.181  0.1058  0.1311 -0.9478
   30phy    O33  806   4.864   4.488   0.174  0.0120  0.2156  0.6403
   30phy    H1B  807   4.821   4.418   0.221  0.7940  0.6066  1.9855
   30phy    C12  808   5.060   4.608   0.110 -0.0558 -0.1580 -0.3034
   30phy    O11  809   5.196   4.635   0.131 -0.4365 -0.3028  0.2264
   30phy    H1A  810   5.207   4.636   0.224  0.8588 -0.1905  0.0891
   31phy    C35  811   1.460   0.573   1.651 -0.4938  0.5712  0.4160
   31phy    C33  812   1.459   0.688   1.550  0.0223 -0.4689 -0.3097
   31phy    C34  813   1.378   0.631   1.441 -0.1878  0.2059  0.7196
   31phy    C32  814   1.394   0.817   1.594 -0.1545 -0.5218  0.3993
   31phy    C31  815   1.492   0.915   1.666  0.2454 -0.6208  0.4691
   31phy    C30  816   1.405   1.036   1.700 -0.0972  0.4855 -0.2588
   31phy    C28  817   1.491   1.157   1.753 -0.4652  0.1850  0.1432
   31phy    C29  818   1.521   1.254   1.638  0.4452 -0.2642  0.0230
   31phy    C27  819   1.417   1.236   1.866  0.0748 -0.2777 -0.7771
   31phy    C26  820   1.474   1.198   2.003  0.4717 -0.0700  0.9197
   31phy    C25  821   1.414   1.272   2.122  0.1061 -0.1992  0.5258
   31phy    C23  822   1.494   1.245   2.249  0.0323 -0.4334 -0.3032
   31phy    C24  823   1.621   1.334   2.261 -0.0457 -0.2899 -1.0191
   31phy    C22  824   1.404   1.286   2.366  0.1849  0.1595 -0.4121
   31phy    C21  825   1.424   1.209   2.496 -0.1483 -0.7950  0.2867
   31phy    C20  826   1.305   1.227   2.588  0.5607  0.7291  0.2781
   31phy    C18  827   1.297   1.171   2.731 -0.9085  0.6917 -0.7807
   31phy    O01  828   1.423   1.198   2.801  0.2290 -0.3464 -0.6596
   31phy    H01  829   1.471   1.264   2.754 -1.4682  0.9869 -0.6466
   31phy    C19  830   1.188   1.257   2.789  0.3578  0.7291 -0.1784
   31phy    C13  831   1.269   1.009   2.742 -0.2342  0.8944 -0.4975
   31phy     H3  832   1.181   0.981   2.679 -0.0443  0.5000 -0.5885
   31phy    O33  833   1.224   0.971   2.872 -0.0481 -0.0584 -0.4736
   31phy    H1B  834   1.288   1.009   2.929  0.1261  1.0960 -1.4032
   31phy    C12  835   1.393   0.911   2.704 -0.2648  0.2001  0.2414
   31phy    O11  836   1.526   0.915   2.763  0.3607 -0.1459 -0.4410
   31phy    H1A  837   1.551   1.005   2.770  1.6245 -0.5398  0.4361
   32phy    C35  838   3.212   1.050   1.954 -0.1862 -0.1652  0.0442
   32phy    C33  839   3.138   1.149   1.867  0.2180  0.2283 -0.8523
   32phy    C34  840   3.193   1.163   1.729  0.0092  0.9213 -0.0421
   32phy    C32  841   2.989   1.123   1.853  0.2375  0.0120  0.1772
   32phy    C31  842   2.899   1.213   1.943  0.3961 -0.7632 -0.2252
   32phy    C30  843   2.752   1.174   1.949  0.3355 -0.3097  0.1235
   32phy    C28  844   2.640   1.258   1.874  0.3071  0.5925  0.4212
   32phy    C29  845   2.660   1.238   1.722 -0.4003 -0.3582 -0.1288
   32phy    C27  846   2.491   1.228   1.906 -0.7327 -0.0943 -0.2898
   32phy    C26  847   2.432   1.322   2.015  0.3514 -0.3048  0.3969
   32phy    C25  848   2.282   1.323   2.010 -0.4634  0.4682 -0.5065
   32phy    C23  849   2.217   1.400   2.128  0.1683 -0.1681  0.0391
   32phy    C24  850   2.141   1.516   2.070  0.2055  0.5115  0.3194
   32phy    C22  851   2.110   1.307   2.196 -0.8417  0.2465 -0.4645
   32phy    C21  852   2.088   1.322   2.346  0.6707  0.4040  0.1015
   32phy    C20  853   1.982   1.214   2.386  0.0187  0.3866  0.0416
   32phy    C18  854   1.929   1.210   2.539  1.0779 -0.1682 -0.7708
   32phy    O01  855   1.852   1.324   2.578  0.0340  0.0002  0.1830
   32phy    H01  856   1.885   1.401   2.534 -1.2740 -0.6024 -1.9896
   32phy    C19  857   1.808   1.108   2.506  0.0622  0.1427  0.1297
   32phy    C13  858   2.029   1.150   2.650 -0.1692 -0.0381 -0.8117
   32phy     H3  859   2.088   1.066   2.606 -0.6672 -0.2655 -1.0619
   32phy    O33  860   1.973   1.093   2.765 -0.4611 -0.2334  0.4325
   32phy    H1B  861   1.897   1.140   2.792 -0.6524  0.0073 -0.4769
   32phy    C12  862   2.123   1.266   2.700 -0.7952 -0.0912 -0.4131
   32phy    O11  863   2.194   1.229   2.819 -0.4376  0.4871 -0.3355
   32phy    H1A  864   2.146   1.158   2.859  1.9816  1.0320  4.2342
   33phy    C35  865   1.413   0.156   2.218 -0.4161  0.1358  0.0251
   33phy    C33  866   1.407   0.201   2.068 -0.2115 -0.1925  0.5998
   33phy    C34  867   1.478   0.107   1.969 -0.0217  0.0947  0.4144
   33phy    C32  868   1.262   0.224   2.012 -0.6314 -0.4542  0.1375
   33phy    C31  869   1.246   0.372   1.965  1.0383  0.0817  0.4390
   33phy    C30  870   1.108   0.418   1.913 -0.2227  0.2857 -0.8161
   33phy    C28  871   1.095   0.574   1.883 -0.3703 -0.2837 -0.5475
   33phy    C29  872   1.020   0.592   1.748 -0.5831  0.3063 -0.6505
   33phy    C27  873   1.012   0.650   1.988 -0.4785 -0.1586 -0.3905
   33phy    C26  874   1.080   0.723   2.111  0.0919  0.1951 -0.0254
   33phy    C25  875   0.988   0.799   2.206  0.2236  0.5255 -0.4458
   33phy    C23  876   1.051   0.847   2.340  0.1039  0.1493 -0.1248
   33phy    C24  877   1.124   0.979   2.332 -0.2160  0.0870 -0.2561
   33phy    C22  878   0.935   0.844   2.441 -0.8127  0.3613 -0.3771
   33phy    C21  879   0.978   0.808   2.583 -0.1183 -0.0070 -0.3622
   33phy    C20  880   0.859   0.787   2.685  0.5418 -1.0476 -0.0741
   33phy    C18  881   0.888   0.774   2.839 -0.0643 -0.3517 -0.1750
   33phy    O01  882   0.969   0.886   2.881 -0.0921  0.2396  0.2652
   33phy    H01  883   0.954   0.956   2.821 -1.2961  1.4902  1.9104
   33phy    C19  884   0.752   0.818   2.900  0.2266  0.7664 -0.0820
   33phy    C13  885   0.942   0.631   2.895  1.0752 -0.2562 -0.2818
   33phy     H3  886   0.899   0.542   2.841  1.6332 -0.3339 -0.5991
   33phy    O33  887   0.904   0.606   3.028  0.1617  0.0897 -0.0144
   33phy    H1B  888   0.904   0.687   3.075 -1.1300 -0.0318  0.2355
   33phy    C12  889   1.094   0.613   2.899  0.0720  0.7249  0.2101
   33phy    O11  890   1.171   0.717   2.951  0.8133  0.6423 -0.2511
   33phy    H1A  891   1.160   0.793   2.898 -1.4402 -0.6836 -1.8543
   34phy    C35  892   4.987   2.535   1.020  0.0795 -0.2083  0.0472
   34phy    C33  893   4.970   2.607   1.152 -0.1706 -0.3512  0.2248
   34phy    C34  894   5.091   2.596   1.244  0.1423 -0.3868  0.0383
   34phy    C32  895   4.925   2.754   1.118  0.1589 -0.2312  0.0339
   34phy    C31  896   4.822   2.817   1.203 -0.9829 -0.8365 -0.0096
   34phy    C30  897   4.811   2.973   1.173 -0.0633  0.6229 -0.2027
   34phy    C28  898   4.679   3.042   1.215 -0.5391  0.2133 -0.1602
   34phy    C29  899   4.698   3.084   1.368 -0.3603  0.2723 -0.0828
   34phy    C27  900   4.665   3.173   1.137 -0.4641 -0.3528  0.3547
   34phy    C26  901   4.575   3.171   1.015 -0.1627  0.1551 -0.2350
   34phy    C25  902   4.558   3.313   0.947  1.0707  0.4520 -0.1954
   34phy    C23  903   4.476   3.319   0.813 -0.1643  0.0670 -0.2504
   34phy    C24  904   4.391   3.443   0.811 -0.3720  0.1616 -0.7556
   34phy    C22  905   4.559   3.311   0.683  0.1478  0.1501 -0.1850
   34phy    C21  906   4.541   3.185   0.607  0.5001  0.4825 -0.4414
   34phy    C20  907   4.597   3.202   0.463  0.1425  0.2493 -0.3397
   34phy    C18  908   4.575   3.079   0.367 -0.4308  0.1768  0.5038
   34phy    O01  909   4.606   2.951   0.426  0.2035 -0.3860  0.5402
   34phy    H01  910   4.548   2.882   0.399 -2.2566  0.4655  3.1655
   34phy    C19  911   4.684   3.101   0.262 -0.0035 -0.1924 -0.3394
   34phy    C13  912   4.429   3.066   0.296 -0.7823 -0.2945 -0.1303
   34phy     H3  913   4.358   3.067   0.383 -1.3097 -0.3003 -0.5631
   34phy    O33  914   4.385   3.188   0.233  0.3096  0.3222  0.0106
   34phy    H1B  915   4.426   3.267   0.262  0.2691  0.4803 -0.3466
   34phy    C12  916   4.358   2.931   0.246 -0.7829 -0.4168 -0.0338
   34phy    O11  917   4.411   2.811   0.296  0.1098 -0.1913 -0.1426
   34phy    H1A  918   4.393   2.731   0.251 -0.8896 -0.3778  0.5546
   35phy    C35  919   2.103   2.340   1.496 -0.0513  0.0755  0.4823
   35phy    C33  920   1.998   2.441   1.539 -0.0170 -0.2913 -0.1561
   35phy    C34  921   2.077   2.561   1.603  0.4837  0.0192  0.0369
   35phy    C32  922   1.906   2.489   1.427 -0.5983 -0.5994 -0.0254
   35phy    C31  923   1.769   2.561   1.459 -0.3436 -0.0827  0.4631
   35phy    C30  924   1.708   2.606   1.321 -0.3570 -0.2012 -0.8241
   35phy    C28  925   1.570   2.679   1.328 -0.1053 -0.6707 -0.4398
   35phy    C29  926   1.582   2.833   1.333 -0.8643 -0.1410  0.3342
   35phy    C27  927   1.493   2.660   1.197 -0.6851  0.3703 -0.4832
   35phy    C26  928   1.389   2.548   1.192  0.0249 -0.3994  0.3718
   35phy    C25  929   1.317   2.542   1.055 -0.5390 -0.2502  0.0365
   35phy    C23  930   1.214   2.435   1.036 -0.1149 -0.1058 -0.0615
   35phy    C24  931   1.074   2.485   1.077 -0.2560 -0.0149 -1.0498
   35phy    C22  932   1.203   2.414   0.881 -0.0421  0.9093 -0.3900
   35phy    C21  933   1.288   2.295   0.827  0.7026 -0.2311  0.7430
   35phy    C20  934   1.243   2.271   0.675 -0.5773 -0.4815 -0.1441
   35phy    C18  935   1.286   2.150   0.588  0.0858  0.8198  0.2241
   35phy    O01  936   1.423   2.143   0.572 -0.0783 -0.5722 -0.5486
   35phy    H01  937   1.460   2.118   0.654  0.5590 -1.6494 -1.1490
   35phy    C19  938   1.228   2.185   0.451  0.1424  0.2329  0.0016
   35phy    C13  939   1.233   2.006   0.640 -0.1142  0.3472  0.1039
   35phy     H3  940   1.300   1.985   0.728 -0.1932 -1.9486 -0.3213
   35phy    O33  941   1.105   1.992   0.703 -0.2283  0.3214  0.1259
   35phy    H1B  942   1.078   2.052   0.770 -1.1739 -0.8107  0.8013
   35phy    C12  943   1.290   1.862   0.586  0.0190 -0.3694 -0.0709
   35phy    O11  944   1.214   1.793   0.493  0.3788 -0.3285 -0.4597
   35phy    H1A  945   1.187   1.857   0.430 -1.1718 -0.2529  0.2144
   36phy    C35  946   1.795   1.678   1.613  0.1007 -1.3720  0.1361
   36phy    C33  947   1.889   1.799   1.591 -0.5839  0.3147 -0.2598
   36phy    C34  948   1.962   1.792   1.456  0.1828  0.1455  0.3166
   36phy    C32  949   1.801   1.929   1.583  0.4764 -0.4764  0.4884
   36phy    C31  950   1.781   2.011   1.711 -0.5504  0.2197  0.1952
   36phy    C30  951   1.694   2.137   1.683 -1.1358 -0.1198 -0.0227
   36phy    C28  952   1.677   2.216   1.813  0.2953 -0.3738 -0.4538
   36phy    C29  953   1.688   2.371   1.783 -0.1986 -0.4478  0.3517
   36phy    C27  954   1.533   2.181   1.872 -0.4124  0.0845 -0.1379
   36phy    C26  955   1.538   2.162   2.023 -0.0542 -0.1296 -0.0276
   36phy    C25  956   1.397   2.161   2.085 -0.5435  0.1067 -0.3265
   36phy    C23  957   1.388   2.122   2.233  0.0981  0.3977  0.3096
   36phy    C24  958   1.279   2.209   2.290  0.0505 -0.6575  0.0733
   36phy    C22  959   1.371   1.967   2.276 -0.2675  0.3276  0.0564
   36phy    C21  960   1.416   1.928   2.416  0.2656 -0.0096 -0.2273
   36phy    C20  961   1.406   1.781   2.458 -0.7007 -0.3119  0.2509
   36phy    C18  962   1.426   1.739   2.603 -0.4226 -0.2840 -0.0341
   36phy    O01  963   1.360   1.833   2.693 -0.6605  0.7613 -0.7668
   36phy    H01  964   1.283   1.871   2.656 -0.8839  1.4363  0.3586
   36phy    C19  965   1.350   1.609   2.606  0.6487  0.5225  0.3853
   36phy    C13  966   1.580   1.713   2.654  0.3711  0.3166  0.0961
   36phy     H3  967   1.637   1.657   2.576  0.5378  0.4400  0.1297
   36phy    O33  968   1.598   1.625   2.771  0.5904 -0.4324  0.2434
   36phy    H1B  969   1.577   1.675   2.847 -0.7941 -2.3756  1.2438
   36phy    C12  970   1.664   1.844   2.690 -0.2582 -0.4512  0.3972
   36phy    O11  971   1.805   1.826   2.705  0.5453  0.4421 -0.1260
   36phy    H1A  972   1.841   1.891   2.763  0.0089 -0.7144  1.5691
   37phy    C35  973   1.249   2.187   1.395 -0.2583  0.6702  0.1101
   37phy    C33  974   1.189   2.085   1.496 -0.0684 -0.1351  0.4023
   37phy    C34  975   1.287   2.067   1.612 -0.1673  0.4161 -0.7172
   37phy    C32  976   1.045   2.120   1.543  0.1272  0.1722  0.1895
   37phy    C31  977   0.946   2.025   1.472 -0.2035  0.3034  0.9095
   37phy    C30  978   0.804   2.038   1.519  0.3053  0.5434 -0.2623
   37phy    C28  979   0.706   1.921   1.496 -0.3099  0.1320  0.1531
   37phy    C29  980   0.630   1.898   1.625  0.1089  0.2862 -0.0588
   37phy    C27  981   0.611   1.931   1.374 -0.7635 -0.1120  0.0425
   37phy    C26  982   0.573   1.805   1.290  0.4295 -0.1637 -0.3164
   37phy    C25  983   0.497   1.846   1.160  0.5688  0.3019 -0.1298
   37phy    C23  984   0.471   1.733   1.065  0.1275 -0.0334  0.4873
   37phy    C24  985   0.331   1.677   1.063 -0.1957  0.3262 -0.1721
   37phy    C22  986   0.514   1.758   0.920  0.5560  0.2440  0.1355
   37phy    C21  987   0.645   1.704   0.875  0.2497 -0.4241  0.4326
   37phy    C20  988   0.695   1.761   0.735 -0.1694 -0.0109 -0.5884
   37phy    C18  989   0.830   1.726   0.655  0.0837  0.1830  0.0466
   37phy    O01  990   0.950   1.759   0.736  0.2845  0.1164 -0.3197
   37phy    H01  991   0.966   1.851   0.734  0.3533  0.0924 -1.4447
   37phy    C19  992   0.828   1.819   0.534 -0.1187 -0.1136 -0.5510
   37phy    C13  993   0.837   1.568   0.614  0.7837 -0.4131  0.0570
   37phy     H3  994   0.828   1.517   0.713  0.4330 -0.3046  0.0830
   37phy    O33  995   0.725   1.495   0.552  0.4248 -0.5305 -0.5469
   37phy    H1B  996   0.750   1.481   0.462  0.0747  0.7619 -0.8585
   37phy    C12  997   0.969   1.488   0.583  0.0567 -0.4314 -0.1565
   37phy    O11  998   1.079   1.533   0.657 -0.3316  0.1563  0.0443
   37phy    H1A  999   1.056   1.624   0.669 -2.7283 -0.3791 -0.0830
   38phy    C35 1000   0.220   1.232   1.784 -0.5963  0.2670  0.1491
   38phy    C33 1001   0.318   1.111   1.784 -0.4743  0.1573 -0.1345
   38phy    C34 1002   0.274   0.998   1.697  0.1963  0.4996  0.2477
   38phy    C32 1003   0.459   1.146   1.730 -0.1269  0.7644 -0.7355
   38phy    C31 1004   0.576   1.097   1.817  1.0170 -0.6038 -0.2332
   38phy    C30 1005   0.703   1.185   1.804  0.5479  0.3605 -0.0114
   38phy    C28 1006   0.805   1.153   1.914  0.1319  0.3323 -0.3759
   38phy    C29 1007   0.904   1.040   1.875  0.2891 -0.0623 -0.1251
   38phy    C27 1008   0.889   1.279   1.951 -0.1237 -0.6086  0.3462
   38phy    C26 1009   0.903   1.312   2.097  0.0874 -0.1851  0.2060
   38phy    C25 1010   0.962   1.455   2.119 -0.3194  0.0207 -0.3731
   38phy    C23 1011   1.029   1.477   2.259  0.0737  0.5123 -0.4012
   38phy    C24 1012   1.159   1.554   2.233  0.4310  0.2869 -0.6590
   38phy    C22 1013   0.933   1.538   2.363 -0.2329 -0.2185 -0.7030
   38phy    C21 1014   0.923   1.447   2.488 -0.0320  0.5166 -0.6587
   38phy    C20 1015   0.809   1.498   2.572 -0.1354  0.1403 -0.9298
   38phy    C18 1016   0.780   1.453   2.723 -0.2060 -0.4727 -0.5043
   38phy    O01 1017   0.904   1.452   2.795  0.4348 -0.6331 -0.1884
   38phy    H01 1018   0.884   1.439   2.886  0.1713  0.9869  0.0028
   38phy    C19 1019   0.684   1.563   2.782  0.2231  0.2926 -0.1716
   38phy    C13 1020   0.714   1.303   2.740  0.4456  0.1852 -0.4444
   38phy     H3 1021   0.617   1.302   2.684  0.8916  2.0694 -1.3149
   38phy    O33 1022   0.667   1.286   2.880 -0.3987  0.0357  0.0302
   38phy    H1B 1023   0.738   1.261   2.936 -1.2162  0.3023  1.2141
   38phy    C12 1024   0.785   1.170   2.697  0.0184 -0.0188  0.7505
   38phy    O11 1025   0.891   1.123   2.776 -0.0153 -0.0519  0.3010
   38phy    H1A 1026   0.915   1.192   2.834 -0.5217 -1.9237  2.8986
   39phy    C35 1027   4.796   1.881   2.367 -0.8064 -0.2173  0.2756
   39phy    C33 1028   4.769   1.868   2.214  0.2515  0.3483  0.0794
   39phy    C34 1029   4.609   1.844   2.191 -0.3980 -0.2648 -0.1687
   39phy    C32 1030   4.804   1.996   2.137  0.0947 -0.1157  0.7723
   39phy    C31 1031   4.908   1.978   2.022 -0.2113 -0.0180 -0.1186
   39phy    C30 1032   4.895   2.088   1.915 -0.1897 -0.0060  0.0292
   39phy    C28 1033   5.015   2.102   1.822  0.5095  0.3490 -0.5934
   39phy    C29 1034   4.959   2.172   1.701 -0.1666 -0.2837  0.0161
   39phy    C27 1035   5.125   2.192   1.870  0.2362 -0.2514 -0.0245
   39phy    C26 1036   5.254   2.138   1.945  0.0497 -0.5566  0.1804
   39phy    C25 1037   5.343   2.259   1.985  0.1826  0.2738  0.1130
   39phy    C23 1038   5.486   2.222   2.035 -0.5653 -0.2345  0.0326
   39phy    C24 1039   5.597   2.227   1.925  0.4478 -0.5782 -0.0100
   39phy    C22 1040   5.523   2.323   2.148 -0.1896 -0.5254 -0.2380
   39phy    C21 1041   5.595   2.279   2.275 -0.1213 -0.5923 -0.9279
   39phy    C20 1042   5.577   2.401   2.367 -0.1848  0.1578 -0.1289
   39phy    C18 1043   5.658   2.424   2.500 -0.3670  0.0093  0.0549
   39phy    O01 1044   5.794   2.386   2.472  0.0101 -0.3512 -0.6397
   39phy    H01 1045   5.806   2.293   2.470  0.7259 -0.3417  1.2451
   39phy    C19 1046   5.658   2.577   2.524  0.2738 -0.1866 -0.2897
   39phy    C13 1047   5.594   2.332   2.620  0.1630 -0.2310  0.0487
   39phy     H3 1048   5.573   2.229   2.579  0.9783  0.0433 -1.0982
   39phy    O33 1049   5.463   2.380   2.653  0.2097  0.8071  0.0346
   39phy    H1B 1050   5.392   2.341   2.607  1.7985 -0.3710 -1.5433
   39phy    C12 1051   5.671   2.305   2.754 -0.0212 -0.4280 -0.0608
   39phy    O11 1052   5.787   2.225   2.753  0.5439 -0.1307 -0.1894
   39phy    H1A 1053   5.781   2.159   2.818 -2.1106 -0.2660 -0.4345
   40phy    C35 1054   2.804   0.071   1.788  0.0838  0.1579 -0.1495
   40phy    C33 1055   2.667   0.024   1.744 -1.1327  0.1272 -0.4659
   40phy    C34 1056   2.665   0.012   1.597  0.3699  0.2638 -0.2600
   40phy    C32 1057   2.629  -0.093   1.836  0.1330 -0.4706  0.0701
   40phy    C31 1058   2.477  -0.093   1.861 -0.4186 -0.2812 -0.6394
   40phy    C30 1059   2.419  -0.205   1.948  0.8567 -0.1054  0.7381
   40phy    C28 1060   2.270  -0.210   1.976 -0.1197  0.6488 -0.4239
   40phy    C29 1061   2.185  -0.270   1.857 -0.1278 -0.2166  0.4528
   40phy    C27 1062   2.258  -0.305   2.098  0.1181  0.3533 -0.0105
   40phy    C26 1063   2.135  -0.281   2.190 -0.4315 -0.1340  0.0718
   40phy    C25 1064   2.125  -0.398   2.288  0.4179  0.0207  0.1722
   40phy    C23 1065   2.008  -0.382   2.391 -0.4761 -0.2296  0.6034
   40phy    C24 1066   1.877  -0.453   2.358  0.8694  0.0423 -0.0069
   40phy    C22 1067   2.068  -0.398   2.533  0.3158  0.2567 -0.2056
   40phy    C21 1068   2.001  -0.325   2.649 -0.4617  0.8152 -0.3443
   40phy    C20 1069   2.025  -0.403   2.777 -0.1359  0.4352 -0.5110
   40phy    C18 1070   1.915  -0.405   2.891 -1.1228 -0.1466  0.5119
   40phy    O01 1071   1.793  -0.453   2.828 -1.0131  0.5783 -0.2187
   40phy    H01 1072   1.806  -0.543   2.802  1.6588  0.6185  0.6968
   40phy    C19 1073   1.983  -0.516   2.985  0.5165  0.1734  0.2645
   40phy    C13 1074   1.876  -0.263   2.953 -0.9630 -0.3768  0.2505
   40phy     H3 1075   1.850  -0.189   2.874 -1.3803  0.1563  0.8726
   40phy    O33 1076   1.986  -0.193   3.009  0.4249  0.1658 -0.3667
   40phy    H1B 1077   1.984  -0.199   3.102  1.2871  3.5302  0.0052
   40phy    C12 1078   1.758  -0.258   3.050  0.2649 -0.3131 -0.5539
   40phy    O11 1079   1.640  -0.324   2.998 -0.0878  0.0364  0.0486
   40phy    H1A 1080   1.674  -0.377   2.929 -0.2938  0.3884 -0.3299
   41phy    C35 1081   1.739   1.693   2.249 -0.2188  0.1676  0.0850
   41phy    C33 1082   1.726   1.728   2.102  0.4952 -0.0002  0.2923
   41phy    C34 1083   1.848   1.701   2.017 -0.5024  0.8412 -0.1557
   41phy    C32 1084   1.598   1.656   2.057 -0.1510  0.3261 -0.6601
   41phy    C31 1085   1.532   1.708   1.932  0.4387 -0.2194 -0.0510
   41phy    C30 1086   1.386   1.670   1.914  0.4409  0.3780  0.1659
   41phy    C28 1087   1.308   1.726   1.794 -0.0484 -0.4216 -0.5127
   41phy    C29 1088   1.302   1.616   1.689 -0.4039 -0.0754  0.2013
   41phy    C27 1089   1.161   1.753   1.832  0.1981 -0.7126  0.0485
   41phy    C26 1090   1.137   1.879   1.917 -0.0624 -0.1069 -0.2753
   41phy    C25 1091   0.984   1.893   1.952  0.0541 -0.3146 -0.4337
   41phy    C23 1092   0.950   2.012   2.038 -0.0953  0.4245  0.2074
   41phy    C24 1093   0.909   2.146   1.962  0.1967  0.1370 -0.2298
   41phy    C22 1094   0.842   1.962   2.135 -0.0095  0.4624 -0.4730
   41phy    C21 1095   0.861   2.005   2.281  0.7047  0.1717  0.0180
   41phy    C20 1096   0.755   1.942   2.367 -0.1029  0.1825 -0.0710
   41phy    C18 1097   0.758   1.985   2.516  0.2088  0.2615 -0.0175
   41phy    O01 1098   0.748   2.126   2.529  0.4820 -0.2276  0.2988
   41phy    H01 1099   0.732   2.152   2.618  2.0141 -0.7477  0.7424
   41phy    C19 1100   0.616   1.943   2.548  0.2087 -0.2834  0.1660
   41phy    C13 1101   0.876   1.918   2.607  0.5448 -0.9904 -0.1191
   41phy     H3 1102   0.897   1.819   2.559  1.1607 -0.5700 -0.7508
   41phy    O33 1103   0.833   1.872   2.734  0.4939  0.3026 -0.7290
   41phy    H1B 1104   0.885   1.804   2.771 -0.1410  0.3047  0.2112
   41phy    C12 1105   1.017   1.994   2.621  0.5180  0.3366 -0.3912
   41phy    O11 1106   1.117   1.907   2.663 -0.0189  0.1368 -0.3455
   41phy    H1A 1107   1.091   1.847   2.730  2.2758  1.6864  2.1615
   42phy    C35 1108   0.075   1.218   1.177  0.3583  0.5479 -0.0181
   42phy    C33 1109   0.066   1.280   1.322 -0.6171  0.3318 -0.1064
   42phy    C34 1110  -0.025   1.189   1.399  0.0172  0.6985  0.0329
   42phy    C32 1111   0.201   1.286   1.388 -0.5461 -0.1374 -0.0602
   42phy    C31 1112   0.322   1.369   1.336  0.1030 -0.0657 -0.8615
   42phy    C30 1113   0.463   1.316   1.388 -0.3523 -1.0323  0.4222
   42phy    C28 1114   0.574   1.421   1.360  0.4008  0.3731  0.8093
   42phy    C29 1115   0.619   1.487   1.491  0.7516  0.2178  0.2824
   42phy    C27 1116   0.698   1.346   1.300  0.2491 -0.0003  0.3486
   42phy    C26 1117   0.732   1.393   1.159 -0.1243 -0.0693  0.1028
   42phy    C25 1118   0.863   1.319   1.122  0.6130 -0.4208 -0.0827
   42phy    C23 1119   0.929   1.356   0.991  0.6741 -0.2643 -0.3803
   42phy    C24 1120   1.051   1.445   1.009  0.1301 -0.3527 -0.3837
   42phy    C22 1121   0.985   1.228   0.928 -0.1448 -0.2657 -0.1175
   42phy    C21 1122   0.910   1.184   0.804 -0.1288  0.3517 -0.2281
   42phy    C20 1123   0.953   1.049   0.748 -0.6365 -0.0692  0.0817
   42phy    C18 1124   0.886   0.987   0.618 -0.3109 -0.5800  0.3667
   42phy    O01 1125   0.742   1.001   0.631  0.0462  0.7815  0.1389
   42phy    H01 1126   0.716   1.087   0.605 -1.7929 -0.1845 -1.4890
   42phy    C19 1127   0.916   0.837   0.631  0.1642 -0.3308  0.1883
   42phy    C13 1128   0.939   1.058   0.476  0.3592  0.4804  0.1593
   42phy     H3 1129   0.903   1.163   0.488 -1.8275 -0.2324  0.1693
   42phy    O33 1130   1.077   1.088   0.462  0.2971 -0.2684  0.1247
   42phy    H1B 1131   1.137   1.015   0.459  2.0752  1.0246  1.4988
   42phy    C12 1132   0.857   1.044   0.337 -0.3489  0.6823  0.2994
   42phy    O11 1133   0.723   1.016   0.347 -0.0127 -0.2010 -0.0394
   42phy    H1A 1134   0.710   0.950   0.412  0.9640  0.3724  0.7722
   43phy    C35 1135   0.627   0.516   1.917  0.0459 -0.1935  0.3508
   43phy    C33 1136   0.548   0.647   1.899  0.1526  0.3752  0.1563
   43phy    C34 1137   0.547   0.691   1.749  0.1005  0.0878  0.0787
   43phy    C32 1138   0.403   0.614   1.953 -0.2746 -0.3781  0.1707
   43phy    C31 1139   0.313   0.733   1.992  0.3389  0.0643  0.6053
   43phy    C30 1140   0.172   0.697   2.034  0.5204 -0.0455  0.1299
   43phy    C28 1141   0.083   0.820   2.049 -0.1902  0.0002 -0.1178
   43phy    C29 1142   0.011   0.847   1.921 -0.2712  0.5019 -0.2379
   43phy    C27 1143  -0.020   0.791   2.161 -0.0023 -0.1856  0.5246
   43phy    C26 1144  -0.031   0.903   2.267 -0.2928  0.2796 -0.1598
   43phy    C25 1145  -0.178   0.919   2.311  0.2100  0.1885  0.1145
   43phy    C23 1146  -0.201   1.024   2.414 -0.0954  1.4114  0.5874
   43phy    C24 1147  -0.339   1.078   2.392 -0.3887 -0.5494  0.0714
   43phy    C22 1148  -0.182   0.963   2.558  0.2627 -0.2653  0.3036
   43phy    C21 1149  -0.065   1.003   2.650  0.0965 -0.5680  0.2860
   43phy    C20 1150  -0.067   0.923   2.785 -0.6491 -0.0509 -0.0351
   43phy    C18 1151   0.066   0.899   2.868  0.1475  0.0848  0.1938
   43phy    O01 1152   0.135   1.020   2.871 -0.1008 -0.5798  0.0839
   43phy    H01 1153   0.145   1.052   2.959 -3.3838  1.2639 -0.0691
   43phy    C19 1154   0.008   0.883   3.009  0.0833  0.3581 -0.2658
   43phy    C13 1155   0.157   0.778   2.804 -0.0546 -0.2064 -0.5830
   43phy     H3 1156   0.170   0.787   2.693 -0.1087  0.8746 -0.5143
   43phy    O33 1157   0.103   0.647   2.818 -0.0660  0.0565 -0.3240
   43phy    H1B 1158   0.066   0.634   2.903 -1.1128 -3.1547 -1.1394
   43phy    C12 1159   0.309   0.782   2.845  0.4121 -0.1016  0.2337
   43phy    O11 1160   0.335   0.786   2.987 -0.0735  0.7000 -0.0003
   43phy    H1A 1161   0.297   0.869   3.009 -0.7572  0.4700 -0.2773
   44phy    C35 1162   1.443   1.548   1.163 -0.4070  0.1962 -0.6598
   44phy    C33 1163   1.513   1.616   1.276  0.0216  0.2780 -0.5758
   44phy    C34 1164   1.603   1.510   1.338 -0.7078  0.2248  0.6904
   44phy    C32 1165   1.614   1.726   1.230 -0.2224 -0.2707 -0.5413
   44phy    C31 1166   1.548   1.864   1.203 -0.2460 -0.2185  0.3187
   44phy    C30 1167   1.649   1.970   1.151  0.0049 -0.1476  0.0714
   44phy    C28 1168   1.629   2.121   1.170  0.3448  0.1939 -0.0060
   44phy    C29 1169   1.639   2.166   1.316  0.0633  0.3737  0.6307
   44phy    C27 1170   1.718   2.197   1.069 -0.4946 -0.2064 -0.8658
   44phy    C26 1171   1.647   2.295   0.977  0.1132  0.3078  0.0605
   44phy    C25 1172   1.746   2.357   0.872  0.1929  0.5949  0.2700
   44phy    C23 1173   1.692   2.444   0.759  0.5320 -0.0524 -0.0946
   44phy    C24 1174   1.671   2.585   0.812 -0.0317 -0.1667 -0.5952
   44phy    C22 1175   1.789   2.447   0.642 -0.4904 -0.1867 -0.5847
   44phy    C21 1176   1.720   2.411   0.508  0.0636  0.1426  0.2893
   44phy    C20 1177   1.815   2.456   0.393 -0.2046  0.2581  0.1726
   44phy    C18 1178   1.788   2.379   0.257  0.0309 -0.0498 -0.1547
   44phy    O01 1179   1.796   2.231   0.266  0.1437 -0.2299 -0.2937
   44phy    H01 1180   1.733   2.196   0.327 -0.5260 -1.4945 -1.6355
   44phy    C19 1181   1.916   2.418   0.174  0.2358  0.0797 -0.2468
   44phy    C13 1182   1.648   2.424   0.188  0.3535  0.0434 -0.3090
   44phy     H3 1183   1.571   2.375   0.253  0.7140  0.5281  0.4864
   44phy    O33 1184   1.596   2.560   0.208  0.5002 -0.0897 -0.0371
   44phy    H1B 1185   1.611   2.611   0.131 -3.4938  1.5560 -0.0092
   44phy    C12 1186   1.579   2.354   0.062 -0.5834  0.5271 -0.7897
   44phy    O11 1187   1.644   2.387  -0.062 -0.0569 -0.4639  0.0267
   44phy    H1A 1188   1.657   2.479  -0.071 -2.5759 -0.2691 -3.3214
   45phy    C35 1189   1.557   3.537   1.906 -0.2126  0.2068  0.2244
   45phy    C33 1190   1.410   3.500   1.938  0.1858 -0.8024 -1.1815
   45phy    C34 1191   1.319   3.622   1.943 -0.2290 -0.3170  0.4390
   45phy    C32 1192   1.365   3.366   1.886 -0.2578 -0.2278 -0.0062
   45phy    C31 1193   1.274   3.285   1.980  0.7187  0.0291  0.4934
   45phy    C30 1194   1.248   3.143   1.921  0.3323  0.4450  0.6628
   45phy    C28 1195   1.184   3.055   2.026 -0.2841  0.2339 -0.0086
   45phy    C29 1196   1.027   3.061   2.024  0.0731  0.1084  0.3963
   45phy    C27 1197   1.253   2.917   2.006 -0.2783 -0.5388 -0.0830
   45phy    C26 1198   1.270   2.844   2.141 -0.3818  0.3806  0.5121
   45phy    C25 1199   1.368   2.728   2.121 -0.0609  0.1651  0.5132
   45phy    C23 1200   1.413   2.646   2.243 -0.5145  0.3629  0.9235
   45phy    C24 1201   1.476   2.513   2.185 -0.3239 -0.4354 -0.8789
   45phy    C22 1202   1.524   2.697   2.335  0.0174  0.2616 -0.1507
   45phy    C21 1203   1.476   2.735   2.475  0.6218 -0.4494  0.3610
   45phy    C20 1204   1.573   2.827   2.546 -0.0471  0.1967 -0.4425
   45phy    C18 1205   1.549   2.869   2.696  0.3715  0.0362 -0.3482
   45phy    O01 1206   1.557   2.753   2.784  0.1527  0.1703 -0.6092
   45phy    H01 1207   1.493   2.691   2.754 -0.0834  0.8400 -1.5518
   45phy    C19 1208   1.685   2.946   2.720 -0.6331  0.5468  0.1617
   45phy    C13 1209   1.404   2.946   2.723 -0.3413 -0.0627 -0.6571
   45phy     H3 1210   1.323   2.882   2.680 -0.4620 -0.0767 -0.4102
   45phy    O33 1211   1.383   3.071   2.648 -0.0716  0.3521 -0.3965
   45phy    H1B 1212   1.460   3.125   2.639 -1.0708  1.9378  0.2765
   45phy    C12 1213   1.370   2.965   2.880  0.0182 -0.5164 -0.4748
   45phy    O11 1214   1.236   2.968   2.904  0.3628 -0.1783  0.0571
   45phy    H1A 1215   1.213   3.058   2.908 -1.0380 -0.4277 -1.3003
   46phy    C35 1216   1.757   4.527   1.589 -0.4421 -0.8443  0.8122
   46phy    C33 1217   1.617   4.478   1.632 -0.2649 -0.3357 -0.2176
   46phy    C34 1218   1.505   4.572   1.575 -0.4140  0.6752  0.2288
   46phy    C32 1219   1.604   4.325   1.604  0.0778  0.3568 -0.4134
   46phy    C31 1220   1.575   4.243   1.730  0.4962  0.0886 -0.0202
   46phy    C30 1221   1.589   4.089   1.696 -0.3914 -0.2112  0.0846
   46phy    C28 1222   1.556   3.988   1.806  0.9592  0.4276 -0.3857
   46phy    C29 1223   1.531   3.857   1.740 -0.6090 -0.1541  0.3227
   46phy    C27 1224   1.665   3.982   1.918 -0.1202 -0.0794  0.2635
   46phy    C26 1225   1.615   3.916   2.051 -0.0870 -0.1566  0.8185
   46phy    C25 1226   1.717   3.920   2.165 -0.4216  0.7563  0.8734
   46phy    C23 1227   1.661   3.861   2.293  0.1390 -0.0556 -0.2665
   46phy    C24 1228   1.776   3.811   2.376 -0.0516  0.0394 -0.1386
   46phy    C22 1229   1.576   3.959   2.382  0.5637 -0.5864  0.3780
   46phy    C21 1230   1.441   3.910   2.418 -0.3829  0.0693 -0.7035
   46phy    C20 1231   1.381   4.017   2.509  0.3998  0.2133  0.2661
   46phy    C18 1232   1.239   3.980   2.581 -0.3994 -0.7937  0.6257
   46phy    O01 1233   1.252   3.863   2.668 -0.2239 -0.1585  0.3136
   46phy    H01 1234   1.335   3.846   2.707  0.1986 -1.6044 -1.1122
   46phy    C19 1235   1.239   4.097   2.689  0.4001 -0.3237 -0.1480
   46phy    C13 1236   1.106   3.973   2.488 -0.6263 -0.4180  0.2645
   46phy     H3 1237   1.115   4.046   2.404 -0.2575  0.2175  0.8449
   46phy    O33 1238   0.990   4.013   2.553 -0.5918 -0.4142  0.5587
   46phy    H1B 1239   0.964   3.950   2.618  3.1231  0.1498  2.8946
   46phy    C12 1240   1.081   3.839   2.412 -0.4837 -0.1159 -0.1180
   46phy    O11 1241   1.044   3.726   2.483 -0.5861 -0.3813 -0.6846
   46phy    H1A 1242   0.965   3.744   2.531 -1.4830 -0.7753 -1.9703
   47phy    C35 1243   0.019   2.554   1.643 -0.6909 -0.1757 -0.3986
   47phy    C33 1244   0.174   2.572   1.633  0.2508  0.0772 -0.7078
   47phy    C34 1245   0.212   2.571   1.782  0.8892 -0.3336  0.0660
   47phy    C32 1246   0.258   2.470   1.553 -0.2920  0.3506 -0.2942
   47phy    C31 1247   0.329   2.542   1.436 -0.0152 -0.4585  0.2263
   47phy    C30 1248   0.461   2.470   1.387  0.5294  0.2874  0.2066
   47phy    C28 1249   0.560   2.517   1.274 -0.2177  0.6450 -0.2996
   47phy    C29 1250   0.681   2.421   1.279 -0.0420  0.5052 -0.2213
   47phy    C27 1251   0.502   2.509   1.133  0.2413  0.6619  0.0876
   47phy    C26 1252   0.430   2.636   1.078  0.2022 -0.0424  0.4619
   47phy    C25 1253   0.370   2.625   0.938  0.8678  0.0571 -0.1497
   47phy    C23 1254   0.377   2.765   0.871  0.7139  0.7900 -0.4390
   47phy    C24 1255   0.464   2.749   0.751  0.4488 -0.5970  0.1989
   47phy    C22 1256   0.232   2.813   0.837  0.0945 -0.0873  0.2792
   47phy    C21 1257   0.203   2.950   0.787 -0.3791 -0.3521  0.4420
   47phy    C20 1258   0.047   2.959   0.769 -0.8086 -0.5170  0.2109
   47phy    C18 1259  -0.024   3.093   0.758 -0.5001 -0.7119  0.1446
   47phy    O01 1260   0.042   3.185   0.845 -0.0511  0.3591  0.5052
   47phy    H01 1261   0.039   3.155   0.934  0.0219 -1.6544 -0.1178
   47phy    C19 1262  -0.164   3.064   0.811 -0.0428  0.0992  0.1359
   47phy    C13 1263  -0.013   3.149   0.604  0.3576  0.7372  0.4365
   47phy     H3 1264   0.097   3.159   0.590  0.1380  2.1339 -0.4516
   47phy    O33 1265  -0.034   3.057   0.497 -0.2675  0.5214 -0.8704
   47phy    H1B 1266  -0.109   3.005   0.518  0.8201 -0.4175  0.8717
   47phy    C12 1267  -0.037   3.293   0.557  0.2829 -0.2980 -0.9568
   47phy    O11 1268  -0.142   3.310   0.468  0.2387 -0.6110 -0.4564
   47phy    H1A 1269  -0.127   3.258   0.392  0.0564 -1.3512 -0.0033
   48phy    C35 1270   2.879   2.948   2.275  0.1282  0.4286  0.4506
   48phy    C33 1271   2.766   2.860   2.230  0.1833  0.0951  0.6011
   48phy    C34 1272   2.819   2.740   2.169 -0.1552  0.0414  0.0730
   48phy    C32 1273   2.654   2.828   2.324  0.6279 -0.0993 -0.4392
   48phy    C31 1274   2.549   2.939   2.351  0.4166  0.2805 -0.1017
   48phy    C30 1275   2.424   2.893   2.425 -0.0132  0.5142  0.1834
   48phy    C28 1276   2.316   2.996   2.455 -0.7186 -0.4275 -0.1017
   48phy    C29 1277   2.195   2.987   2.364  0.3102  0.2751 -0.1001
   48phy    C27 1278   2.278   2.977   2.601  0.8318 -0.7256 -0.0982
   48phy    C26 1279   2.284   3.111   2.686  0.0123 -0.1702  0.6355
   48phy    C25 1280   2.192   3.103   2.814  0.3607 -0.2053  0.3073
   48phy    C23 1281   2.201   3.215   2.916  0.5497 -0.8467  0.3757
   48phy    C24 1282   2.074   3.294   2.882  0.1183  0.2174 -0.8559
   48phy    C22 1283   2.188   3.152   3.058  0.3590  0.0871  0.4246
   48phy    C21 1284   2.323   3.151   3.124  0.2510 -0.0390  0.2179
   48phy    C20 1285   2.323   3.102   3.269  0.0069 -0.6558 -0.6819
   48phy    C18 1286   2.452   3.108   3.361  0.3369  0.2590 -0.6589
   48phy    O01 1287   2.510   3.239   3.363  0.7608 -0.1932 -0.2438
   48phy    H01 1288   2.449   3.303   3.396  0.4699 -0.8209  0.4807
   48phy    C19 1289   2.384   3.110   3.503  0.5028 -0.2222  0.1092
   48phy    C13 1290   2.561   2.989   3.339  0.7614  0.4645 -0.6696
   48phy     H3 1291   2.515   2.889   3.315 -0.6306  0.9841 -0.2383
   48phy    O33 1292   2.644   2.952   3.445 -0.0105 -0.3591 -0.6061
   48phy    H1B 1293   2.670   3.029   3.492  0.5857 -0.2406 -1.1117
   48phy    C12 1294   2.653   3.001   3.217  0.0820 -0.0395  0.3770
   48phy    O11 1295   2.761   2.913   3.214 -0.1496 -0.2394 -0.1894
   48phy    H1A 1296   2.795   2.911   3.301 -0.5988 -1.4999 -0.0341
   49phy    C35 1297   2.542   2.470   1.873 -0.2416 -0.2620  0.5267
   49phy    C33 1298   2.482   2.610   1.873  0.0288 -0.4842 -0.2388
   49phy    C34 1299   2.550   2.703   1.776 -0.3752 -0.3076 -0.4641
   49phy    C32 1300   2.324   2.620   1.874 -0.8652  0.2084  0.1464
   49phy    C31 1301   2.264   2.612   2.012 -0.0015  0.5427  0.3187
   49phy    C30 1302   2.115   2.650   2.001  0.4126  0.2862  0.0229
   49phy    C28 1303   2.039   2.643   2.131 -0.5710 -0.2755  0.0150
   49phy    C29 1304   2.005   2.786   2.174 -0.4632  0.1492  0.1144
   49phy    C27 1305   1.909   2.564   2.109  0.1886 -0.7858 -0.8703
   49phy    C26 1306   1.867   2.469   2.223 -0.2376 -0.2030 -0.3264
   49phy    C25 1307   1.933   2.327   2.225 -0.3804  0.1544 -0.6010
   49phy    C23 1308   1.888   2.230   2.341 -0.1659 -0.0158 -0.2450
   49phy    C24 1309   1.850   2.093   2.280  0.2149 -0.6430 -0.6131
   49phy    C22 1310   2.004   2.214   2.442 -0.5164 -0.3561 -0.2837
   49phy    C21 1311   1.978   2.179   2.593 -0.3356 -0.1469  0.5134
   49phy    C20 1312   2.113   2.184   2.675  0.6174 -0.4686  0.1445
   49phy    C18 1313   2.112   2.103   2.811  0.3951 -0.3449 -0.3988
   49phy    O01 1314   2.076   1.966   2.790 -0.0331  0.0881 -0.4507
   49phy    H01 1315   2.055   1.930   2.874 -0.0490 -0.2026 -0.5795
   49phy    C19 1316   2.264   2.093   2.844  0.3640  0.3286 -0.4449
   49phy    C13 1317   2.027   2.176   2.931  1.1301  0.3527 -0.0730
   49phy     H3 1318   2.053   2.284   2.940  0.6392  0.4052  0.7844
   49phy    O33 1319   2.074   2.122   3.058  0.0286 -0.5273 -0.6876
   49phy    H1B 1320   1.999   2.103   3.111 -0.9287  1.5086 -1.2098
   49phy    C12 1321   1.874   2.167   2.940  0.0273  0.5578 -0.2433
   49phy    O11 1322   1.821   2.037   2.929 -0.7190  0.5983  0.9161
   49phy    H1A 1323   1.755   2.009   2.989 -2.1846  2.7149  0.4017
   50phy    C35 1324   0.883   2.241   0.286  0.2149 -0.0338  0.5628
   50phy    C33 1325   0.754   2.169   0.240 -1.0131 -0.4480  0.1121
   50phy    C34 1326   0.785   2.025   0.188  0.2354  0.1487  0.2276
   50phy    C32 1327   0.637   2.185   0.340 -0.8583  0.9723  1.1562
   50phy    C31 1328   0.517   2.251   0.273 -0.4652 -0.2259 -0.0852
   50phy    C30 1329   0.411   2.292   0.371 -0.0847  0.4181 -0.1662
   50phy    C28 1330   0.296   2.377   0.310  0.2229  0.5431 -0.2807
   50phy    C29 1331   0.163   2.297   0.292  0.5140  0.5350  0.1540
   50phy    C27 1332   0.271   2.496   0.407 -0.1335  0.1810  0.0415
   50phy    C26 1333   0.298   2.622   0.327 -0.1938  0.2829  0.0091
   50phy    C25 1334   0.290   2.748   0.417 -0.2974 -0.3817 -0.4214
   50phy    C23 1335   0.346   2.873   0.344  0.5821 -0.4049 -0.3665
   50phy    C24 1336   0.228   2.972   0.327  0.1361 -0.0166  0.3583
   50phy    C22 1337   0.465   2.935   0.418 -0.1384  0.3375  0.4739
   50phy    C21 1338   0.601   2.938   0.346 -0.2581  0.6031 -0.8578
   50phy    C20 1339   0.716   2.990   0.433  0.6362 -0.3175  0.4287
   50phy    C18 1340   0.852   3.024   0.373 -0.0706 -0.3429  0.2915
   50phy    O01 1341   0.907   2.907   0.308 -0.3394 -0.3623 -0.2429
   50phy    H01 1342   1.001   2.903   0.313 -0.3277 -0.0377 -0.2101
   50phy    C19 1343   0.939   3.044   0.500  0.3123 -0.4891  0.0898
   50phy    C13 1344   0.857   3.160   0.280 -0.2273 -0.3661  0.3865
   50phy     H3 1345   0.764   3.154   0.219 -0.0497  1.0885 -0.0719
   50phy    O33 1346   0.835   3.289   0.334  0.2929  0.1308  0.2952
   50phy    H1B 1347   0.920   3.326   0.351  0.0063  1.1882 -0.4372
   50phy    C12 1348   0.929   3.164   0.141 -0.6358 -0.0547 -0.1495
   50phy    O11 1349   1.057   3.228   0.134 -0.1625 -0.4155 -0.2695
   50phy    H1A 1350   1.083   3.246   0.046  2.1904  3.7722  0.9979
   51phy    C35 1351   2.182   2.528   0.501 -0.1568 -0.2771  0.1914
   51phy    C33 1352   2.213   2.635   0.396 -0.1425 -0.3741 -0.6252
   51phy    C34 1353   2.301   2.739   0.459  0.1836  0.1896  0.1302
   51phy    C32 1354   2.263   2.581   0.263 -0.0938  0.3322 -0.0508
   51phy    C31 1355   2.252   2.676   0.143  0.3195  0.1712  0.5497
   51phy    C30 1356   2.281   2.605   0.011  0.2105  0.0974 -0.5344
   51phy    C28 1357   2.297   2.697  -0.113  0.4022  0.0050  0.3256
   51phy    C29 1358   2.436   2.746  -0.135  0.2028 -0.8107 -0.5630
   51phy    C27 1359   2.248   2.608  -0.234 -0.0294  0.5089 -0.1765
   51phy    C26 1360   2.111   2.642  -0.280 -0.0294 -0.2134  0.2014
   51phy    C25 1361   2.056   2.549  -0.391 -0.4757 -0.4950 -0.4216
   51phy    C23 1362   1.939   2.609  -0.473 -0.6297 -0.5684 -0.1918
   51phy    C24 1363   1.993   2.649  -0.608  0.2599  0.4154 -0.2905
   51phy    C22 1364   1.820   2.513  -0.499  0.4924 -0.2158 -0.1940
   51phy    C21 1365   1.729   2.488  -0.381  0.3238 -0.0463  0.0544
   51phy    C20 1366   1.616   2.398  -0.441  0.4152  0.1345 -0.1550
   51phy    C18 1367   1.493   2.339  -0.360 -0.0740 -0.1428  0.2858
   51phy    O01 1368   1.546   2.253  -0.255 -0.3678 -0.3830  0.1782
   51phy    H01 1369   1.592   2.306  -0.193  0.4251 -0.6012 -0.2058
   51phy    C19 1370   1.420   2.245  -0.454 -0.5199  0.0238  0.6076
   51phy    C13 1371   1.395   2.459  -0.305 -0.2574  0.7795  0.1893
   51phy     H3 1372   1.448   2.501  -0.216  0.3438  0.7533 -0.1482
   51phy    O33 1373   1.383   2.581  -0.377 -0.4401  0.1336 -0.0443
   51phy    H1B 1374   1.299   2.584  -0.417  0.0814  2.3491 -1.0883
   51phy    C12 1375   1.273   2.433  -0.197 -1.3607  0.6561 -0.0851
   51phy    O11 1376   1.240   2.530  -0.104 -0.1750 -0.1802 -0.0838
   51phy    H1A 1377   1.180   2.489  -0.045 -2.0679  0.9701 -1.0993
   52phy    C35 1378   2.419   0.999   1.111  0.0954  0.1813  0.8730
   52phy    C33 1379   2.294   0.912   1.083 -0.2040 -0.1784  0.3100
   52phy    C34 1380   2.351   0.768   1.070  0.2125 -0.6289  0.2161
   52phy    C32 1381   2.184   0.927   1.193  0.0656  0.5389 -0.0148
   52phy    C31 1382   2.079   1.028   1.144  0.1034  0.4040  0.1215
   52phy    C30 1383   1.988   1.087   1.255 -0.9502 -0.0740  0.3113
   52phy    C28 1384   1.868   1.169   1.204  0.8876  0.2813 -1.1394
   52phy    C29 1385   1.768   1.174   1.321 -0.1406  0.6320 -0.2363
   52phy    C27 1386   1.900   1.311   1.156  0.2032  0.4834 -0.2825
   52phy    C26 1387   1.818   1.375   1.048 -0.2046  0.1353  0.1906
   52phy    C25 1388   1.903   1.488   0.981 -0.0463  0.5397 -0.5610
   52phy    C23 1389   1.843   1.555   0.858  0.1871 -0.2295  0.1684
   52phy    C24 1390   1.737   1.661   0.891  0.2451 -0.0469  0.9325
   52phy    C22 1391   1.962   1.615   0.772  0.0647  0.3031  0.2920
   52phy    C21 1392   1.955   1.599   0.617  0.0064  0.2469  0.5882
   52phy    C20 1393   2.091   1.630   0.546 -0.3260  0.0112 -0.1572
   52phy    C18 1394   2.105   1.621   0.393  0.3773  0.2785  0.6412
   52phy    O01 1395   2.114   1.483   0.360  0.2353  0.3103  0.5761
   52phy    H01 1396   2.199   1.448   0.379 -0.0586 -1.6727 -1.4042
   52phy    C19 1397   2.240   1.683   0.363 -0.2919 -0.4505 -0.2255
   52phy    C13 1398   1.985   1.688   0.306 -0.0612  0.1122 -0.0004
   52phy     H3 1399   1.898   1.623   0.335 -0.2818  0.6736  0.6281
   52phy    O33 1400   1.921   1.813   0.340  0.4772  0.3230 -0.0736
   52phy    H1B 1401   1.951   1.880   0.281 -0.6493 -0.5420 -1.7202
   52phy    C12 1402   1.950   1.646   0.162  0.2278 -0.2027  0.2900
   52phy    O11 1403   1.920   1.737   0.067 -0.4299  0.2589 -0.3293
   52phy    H1A 1404   1.846   1.701   0.023  0.6224 -0.2355 -1.7825
   53phy    C35 1405   0.720   3.431   1.298 -0.1003 -0.1353  0.3670
   53phy    C33 1406   0.753   3.288   1.345 -0.4445  0.3465 -0.4530
   53phy    C34 1407   0.689   3.259   1.478 -0.0061  0.0501 -0.3069
   53phy    C32 1408   0.706   3.189   1.231  0.3283 -0.4087 -0.5077
   53phy    C31 1409   0.826   3.110   1.186  0.4556  0.1761  0.4945
   53phy    C30 1410   0.780   2.991   1.096 -0.6798  0.3517  0.4961
   53phy    C28 1411   0.886   2.881   1.074  0.1532  0.1810  0.1311
   53phy    C29 1412   0.835   2.739   1.102  0.3637  0.2907  0.5386
   53phy    C27 1413   0.957   2.894   0.938  0.4714 -0.3857 -0.5567
   53phy    C26 1414   1.073   2.994   0.924 -0.2522 -0.0767 -0.5780
   53phy    C25 1415   1.175   2.961   0.816  0.6577  0.0152  0.2825
   53phy    C23 1416   1.302   3.045   0.817  0.5284 -0.1441  0.4016
   53phy    C24 1417   1.410   2.983   0.909  0.5819 -0.9562  0.1179
   53phy    C22 1418   1.373   3.070   0.685  0.0900  0.7798 -0.2821
   53phy    C21 1419   1.310   3.167   0.589 -0.3254  0.2131  0.1578
   53phy    C20 1420   1.390   3.173   0.461 -0.5866  0.3576  0.7194
   53phy    C18 1421   1.345   3.234   0.324 -0.0440  0.2009 -0.0041
   53phy    O01 1422   1.236   3.156   0.278  0.0120  0.1317  0.1549
   53phy    H01 1423   1.177   3.195   0.216 -0.6290 -2.5087 -1.0440
   53phy    C19 1424   1.463   3.196   0.231 -0.2880 -0.0395 -0.3128
   53phy    C13 1425   1.298   3.390   0.311 -1.0607 -0.0907  0.1882
   53phy     H3 1426   1.372   3.448   0.372 -0.7384  0.2948 -0.5649
   53phy    O33 1427   1.317   3.462   0.196  0.4972  0.1992 -0.0682
   53phy    H1B 1428   1.243   3.457   0.137  1.0684 -1.6363 -0.6703
   53phy    C12 1429   1.178   3.450   0.391 -0.2440 -0.6564 -0.3287
   53phy    O11 1430   1.050   3.466   0.334  0.5064  0.1363  0.5155
   53phy    H1A 1431   1.063   3.475   0.242  0.1753  1.5475  0.5861
   54phy    C35 1432   2.248   2.914   1.353  0.4702  0.5901  0.4928
   54phy    C33 1433   2.367   2.857   1.409  0.5085 -0.6768 -0.3322
   54phy    C34 1434   2.368   2.908   1.549  0.2324  0.0277  0.1477
   54phy    C32 1435   2.377   2.702   1.402  0.7570  0.0105 -0.1001
   54phy    C31 1436   2.496   2.671   1.313  0.0779  0.5096 -0.1967
   54phy    C30 1437   2.522   2.522   1.329 -0.1310  0.3390  0.6760
   54phy    C28 1438   2.595   2.443   1.221 -0.5743  0.1713 -0.4091
   54phy    C29 1439   2.648   2.320   1.298 -0.5362 -0.2658 -0.1088
   54phy    C27 1440   2.509   2.402   1.097  0.2132  0.4557 -0.5505
   54phy    C26 1441   2.589   2.395   0.960  0.6040 -1.0658 -0.0502
   54phy    C25 1442   2.502   2.356   0.838 -0.3545  0.7873 -0.5848
   54phy    C23 1443   2.565   2.275   0.728 -0.1137 -0.5331 -0.3652
   54phy    C24 1444   2.521   2.136   0.727 -0.2119  0.5752 -0.5696
   54phy    C22 1445   2.523   2.333   0.595  0.2982 -0.2508 -0.1021
   54phy    C21 1446   2.636   2.366   0.499 -0.4924 -0.0163  0.2017
   54phy    C20 1447   2.602   2.415   0.358 -0.2186  0.0782  0.2751
   54phy    C18 1448   2.732   2.467   0.283  0.1542 -0.2035  0.1332
   54phy    O01 1449   2.816   2.543   0.373 -0.3434  0.4843  0.2044
   54phy    H01 1450   2.768   2.618   0.402 -0.3808  0.8874 -0.8686
   54phy    C19 1451   2.668   2.557   0.176 -0.1509 -0.7744 -0.4538
   54phy    C13 1452   2.829   2.350   0.227  0.4540  0.5304 -0.5424
   54phy     H3 1453   2.844   2.285   0.317 -1.8733 -0.2398 -0.6356
   54phy    O33 1454   2.756   2.250   0.147  0.0294  0.4734  0.2050
   54phy    H1B 1455   2.758   2.289   0.062  1.8894  0.7323  0.3339
   54phy    C12 1456   2.986   2.359   0.189  1.0433 -0.1446  0.4172
   54phy    O11 1457   3.017   2.414   0.062  0.1272  0.5570  0.4481
   54phy    H1A 1458   3.006   2.338   0.008 -2.9670 -0.9358  2.8142
   55phy    C35 1459   0.479   5.115   1.675 -0.0573 -0.2148 -0.1239
   55phy    C33 1460   0.375   5.017   1.632 -0.9207  0.4508  0.0394
   55phy    C34 1461   0.277   5.008   1.745 -0.2403 -0.2608  0.3044
   55phy    C32 1462   0.314   5.057   1.492 -0.3346  0.5827  1.1955
   55phy    C31 1463   0.242   4.949   1.408  0.4875  0.2575 -0.6385
   55phy    C30 1464   0.173   5.003   1.284 -0.2589 -0.1444 -0.3344
   55phy    C28 1465   0.085   4.914   1.197 -0.1298  0.1941  0.5585
   55phy    C29 1466  -0.045   4.848   1.258 -0.1777 -0.1426 -0.2876
   55phy    C27 1467   0.027   5.001   1.087 -0.5311 -0.3340  0.1262
   55phy    C26 1468   0.017   4.949   0.944 -0.2480  0.6737  0.1740
   55phy    C25 1469  -0.041   5.052   0.846  0.2024  0.0537  0.0203
   55phy    C23 1470  -0.034   5.022   0.696 -0.6223 -0.1763 -0.1079
   55phy    C24 1471  -0.163   5.048   0.624 -0.2315  0.2842  0.5089
   55phy    C22 1472   0.090   5.090   0.632 -0.4380  0.4006  0.2974
   55phy    C21 1473   0.153   5.038   0.504  0.0229  0.1980  0.0851
   55phy    C20 1474   0.264   5.127   0.455 -0.1994 -0.1419 -0.0282
   55phy    C18 1475   0.332   5.126   0.312  0.0636 -0.1042 -0.2484
   55phy    O01 1476   0.362   4.988   0.281  0.2455 -0.0513 -0.0979
   55phy    H01 1477   0.329   4.968   0.195 -1.2349 -1.6327  0.7735
   55phy    C19 1478   0.463   5.207   0.328  0.1999  0.4165  0.1134
   55phy    C13 1479   0.246   5.194   0.197  0.0600 -0.3982 -0.1464
   55phy     H3 1480   0.148   5.140   0.201 -0.3908  0.4144  0.0452
   55phy    O33 1481   0.192   5.320   0.224 -0.0106  0.1422  0.7483
   55phy    H1B 1482   0.257   5.386   0.211  0.9394 -1.1718 -2.0323
   55phy    C12 1483   0.245   5.166   0.042  0.4261 -0.2023  0.4799
   55phy    O11 1484   0.299   5.041   0.010  0.4552 -0.1398  0.0165
   55phy    H1A 1485   0.279   5.020  -0.080  1.4157  2.2143 -0.8278
   56phy    C35 1486   2.104   3.565   2.510 -0.0377  0.4924  0.3272
   56phy    C33 1487   2.150   3.440   2.435 -0.4223  0.0707 -0.2057
   56phy    C34 1488   2.024   3.356   2.400  0.0434  0.1126  0.5735
   56phy    C32 1489   2.238   3.497   2.315 -0.7363  0.3808  0.0525
   56phy    C31 1490   2.338   3.397   2.255  0.1760 -0.6021 -0.0859
   56phy    C30 1491   2.401   3.464   2.137  0.3001  0.3584  0.4073
   56phy    C28 1492   2.504   3.400   2.043 -0.1580 -0.4088  0.0004
   56phy    C29 1493   2.469   3.421   1.902  1.1235  0.3258 -0.6683
   56phy    C27 1494   2.633   3.468   2.081  0.2453 -0.4814 -0.2425
   56phy    C26 1495   2.739   3.390   2.163  0.6525 -0.0609 -0.2701
   56phy    C25 1496   2.869   3.459   2.184  0.1553 -0.7766  0.1724
   56phy    C23 1497   2.985   3.386   2.252 -0.1932 -0.1379  0.7286
   56phy    C24 1498   3.109   3.427   2.179  0.6430  0.8597 -0.4103
   56phy    C22 1499   3.005   3.405   2.399 -0.3970 -0.2181 -0.1438
   56phy    C21 1500   2.970   3.294   2.499 -0.6566  0.0717 -0.5116
   56phy    C20 1501   2.964   3.328   2.651 -0.2382  0.1572  0.2588
   56phy    C18 1502   2.904   3.224   2.753  0.6836 -0.3392  1.2190
   56phy    O01 1503   2.991   3.105   2.751  0.2318  0.1045  0.1318
   56phy    H01 1504   2.935   3.035   2.724 -0.7284  0.1532  1.8387
   56phy    C19 1505   2.919   3.294   2.890  0.4838 -0.7126 -0.0104
   56phy    C13 1506   2.751   3.186   2.712  0.2007 -0.1228  0.2758
   56phy     H3 1507   2.734   3.169   2.603 -0.5640  0.7621  0.2356
   56phy    O33 1508   2.659   3.296   2.736 -0.1205 -0.0214 -0.0149
   56phy    H1B 1509   2.673   3.362   2.672  0.2608 -1.1991 -1.1758
   56phy    C12 1510   2.688   3.055   2.762  0.6548 -0.3787  0.0007
   56phy    O11 1511   2.776   2.956   2.785  0.2411 -0.2584  0.4892
   56phy    H1A 1512   2.734   2.883   2.743  1.3806 -0.0577 -1.0791
   57phy    C35 1513   0.348   2.954   1.383  0.1850 -0.0821  0.1089
   57phy    C33 1514   0.263   3.015   1.267 -0.0113 -0.3384 -0.5451
   57phy    C34 1515   0.134   2.934   1.265 -0.1674 -0.6741  0.4585
   57phy    C32 1516   0.244   3.169   1.278  0.1608 -0.4141 -0.3908
   57phy    C31 1517   0.247   3.233   1.142 -0.0093 -0.1878 -0.3983
   57phy    C30 1518   0.221   3.382   1.151 -0.0565 -0.3806  0.5019
   57phy    C28 1519   0.212   3.477   1.032  0.2886  0.3157 -0.0855
   57phy    C29 1520   0.064   3.468   0.972  0.2710  0.6102  0.0114
   57phy    C27 1521   0.259   3.618   1.070  0.6138 -0.2836  0.0644
   57phy    C26 1522   0.315   3.690   0.950 -0.7077 -0.4193 -0.5508
   57phy    C25 1523   0.374   3.827   0.992  0.1183  0.3744  0.2007
   57phy    C23 1524   0.410   3.928   0.890 -0.1343  0.2162  0.2551
   57phy    C24 1525   0.401   4.058   0.958  0.2466 -0.1932  0.0250
   57phy    C22 1526   0.555   3.905   0.831 -0.3457 -0.3149  0.2146
   57phy    C21 1527   0.549   3.845   0.687 -0.1734 -0.0738  0.2755
   57phy    C20 1528   0.688   3.794   0.637 -0.1371  0.0886  0.3609
   57phy    C18 1529   0.716   3.757   0.489  0.5179  0.1844  0.2397
   57phy    O01 1530   0.624   3.655   0.454  0.0827 -0.0182  0.7663
   57phy    H01 1531   0.536   3.683   0.466  0.1818  0.6597 -0.0362
   57phy    C19 1532   0.851   3.686   0.491 -0.7409  0.1209  0.4075
   57phy    C13 1533   0.715   3.871   0.382  0.0318  0.1971 -0.0580
   57phy     H3 1534   0.615   3.919   0.398 -0.7003 -0.7268 -1.5893
   57phy    O33 1535   0.796   3.982   0.417  0.2579 -0.1457  0.4412
   57phy    H1B 1536   0.747   4.036   0.476 -0.0674 -1.0347  1.0016
   57phy    C12 1537   0.653   3.858   0.236  0.7692 -0.0531 -0.2500
   57phy    O11 1538   0.718   3.786   0.132 -0.1019 -0.4935 -0.4504
   57phy    H1A 1539   0.681   3.705   0.106 -0.5641 -0.2985 -0.3990
   58phy    C35 1540   1.410   3.132   1.425  0.3030  0.5991 -0.2666
   58phy    C33 1541   1.259   3.138   1.419 -0.9212 -0.1108  0.4529
   58phy    C34 1542   1.223   3.211   1.289  0.2700 -0.0811 -0.2025
   58phy    C32 1543   1.195   2.998   1.438 -0.1816  0.6208 -0.4565
   58phy    C31 1544   1.062   2.989   1.512  0.1573  0.2858 -0.1580
   58phy    C30 1545   0.985   2.860   1.494  0.3709 -0.8030 -0.1658
   58phy    C28 1546   0.859   2.849   1.586  0.5333 -0.1781  0.0103
   58phy    C29 1547   0.731   2.862   1.508  0.0382  0.5955 -0.1005
   58phy    C27 1548   0.878   2.718   1.665 -0.4747 -0.1963 -0.2031
   58phy    C26 1549   0.854   2.742   1.818  0.4669 -0.3024 -0.0808
   58phy    C25 1550   0.857   2.611   1.903  0.4872  0.4902  0.4904
   58phy    C23 1551   0.772   2.625   2.035 -0.8316  0.0242 -0.3932
   58phy    C24 1552   0.623   2.591   2.014  0.0608 -0.6312  0.3454
   58phy    C22 1553   0.836   2.533   2.140  0.5171  0.3050  0.1125
   58phy    C21 1554   0.845   2.589   2.278 -0.1412  0.0418  0.2810
   58phy    C20 1555   0.932   2.491   2.368  0.2140 -0.6045  0.4592
   58phy    C18 1556   0.968   2.523   2.515 -0.0365  0.1071  0.1587
   58phy    O01 1557   0.848   2.528   2.593  0.3092 -0.0788 -0.0502
   58phy    H01 1558   0.774   2.488   2.552 -0.6822 -0.3115  1.8272
   58phy    C19 1559   1.025   2.391   2.557  0.0153  0.1163  0.3805
   58phy    C13 1560   1.066   2.650   2.525 -0.5209 -0.4580 -0.8375
   58phy     H3 1561   1.142   2.651   2.444 -0.9202  2.9913 -1.3186
   58phy    O33 1562   1.145   2.652   2.643 -0.8336 -0.0854 -0.4138
   58phy    H1B 1563   1.113   2.709   2.710 -0.3044  0.8425 -0.9298
   58phy    C12 1564   1.012   2.794   2.518 -0.2067 -0.3463  0.3864
   58phy    O11 1565   0.929   2.846   2.623 -0.3585 -0.3280 -0.2977
   58phy    H1A 1566   0.855   2.788   2.621  0.5816 -1.6215  0.6489
   59phy    C35 1567   1.202   1.816   0.992  0.3636  0.3280 -0.8716
   59phy    C33 1568   1.079   1.829   1.078  0.8542 -0.6571  0.1716
   59phy    C34 1569   1.100   1.761   1.209 -0.3123  0.1363 -0.3476
   59phy    C32 1570   1.026   1.974   1.089 -0.2641 -0.1319  0.3616
   59phy    C31 1571   0.894   1.996   1.018  0.0723 -0.1840  0.3169
   59phy    C30 1572   0.853   2.145   1.023 -0.2356 -0.0370  0.1679
   59phy    C28 1573   0.734   2.178   0.933  0.2905 -0.4924  0.6744
   59phy    C29 1574   0.598   2.165   0.991  0.2976 -0.0584 -0.1843
   59phy    C27 1575   0.751   2.329   0.897  0.2021 -0.5570  0.4681
   59phy    C26 1576   0.785   2.353   0.754  0.4123 -0.3412  0.2291
   59phy    C25 1577   0.802   2.504   0.717  0.0613 -0.6603  0.8844
   59phy    C23 1578   0.866   2.537   0.582  0.2426  0.1072 -0.0487
   59phy    C24 1579   0.765   2.619   0.504 -0.4110 -0.6978  0.2540
   59phy    C22 1580   1.000   2.615   0.604 -0.3117  0.5729  0.5012
   59phy    C21 1581   1.087   2.605   0.479  0.1612 -0.7437 -0.1087
   59phy    C20 1582   1.221   2.680   0.495 -0.1553 -0.1466  0.2599
   59phy    C18 1583   1.318   2.709   0.374 -0.1850  0.4608  0.6311
   59phy    O01 1584   1.375   2.582   0.327 -0.2038 -1.1535  0.1223
   59phy    H01 1585   1.453   2.609   0.282 -1.1905  3.4734  0.6227
   59phy    C19 1586   1.430   2.783   0.435 -0.3265 -0.2127 -0.1158
   59phy    C13 1587   1.242   2.799   0.263 -0.1307 -0.2762 -0.4120
   59phy     H3 1588   1.164   2.727   0.226 -1.5957  0.9649  0.1722
   59phy    O33 1589   1.155   2.904   0.311  0.1064 -0.3178  0.6408
   59phy    H1B 1590   1.184   2.990   0.291 -0.7483  0.3471  2.1396
   59phy    C12 1591   1.291   2.816   0.111 -0.3057 -0.7980  0.0550
   59phy    O11 1592   1.377   2.707   0.069 -0.3880 -0.1778 -0.0291
   59phy    H1A 1593   1.331   2.626   0.057  0.6058 -0.6934 -0.4670
   60phy    C35 1594   4.811   0.348   0.896  0.9764 -0.0709 -0.3490
   60phy    C33 1595   4.936   0.360   0.812  0.2077 -0.4581  0.2894
   60phy    C34 1596   4.916   0.462   0.695  0.1060  0.3055  0.3884
   60phy    C32 1597   5.053   0.398   0.899 -0.1828 -0.4467 -0.0335
   60phy    C31 1598   5.185   0.328   0.859  0.2376 -0.4207 -0.4994
   60phy    C30 1599   5.296   0.344   0.962  0.2295 -0.0706 -0.2236
   60phy    C28 1600   5.433   0.311   0.907  0.7542  0.7433 -0.1449
   60phy    C29 1601   5.536   0.415   0.937  0.1437  0.6210  0.4405
   60phy    C27 1602   5.476   0.170   0.964 -0.0443 -0.9007 -0.0354
   60phy    C26 1603   5.542   0.081   0.856  0.1854  0.5180 -0.3970
   60phy    C25 1604   5.579  -0.060   0.920 -1.1414  0.1827  0.0515
   60phy    C23 1605   5.689  -0.139   0.844  0.1014  0.4282  0.1025
   60phy    C24 1606   5.786  -0.202   0.942 -0.0650 -1.2823 -0.1398
   60phy    C22 1607   5.626  -0.238   0.746  0.6253 -0.1504 -0.3916
   60phy    C21 1608   5.717  -0.266   0.629 -0.4371  0.0119 -0.5293
   60phy    C20 1609   5.649  -0.359   0.532  0.0093  0.0918 -0.2639
   60phy    C18 1610   5.719  -0.367   0.391  0.2182 -0.0256  0.6582
   60phy    O01 1611   5.730  -0.234   0.329  0.5595  0.2816 -0.1436
   60phy    H01 1612   5.646  -0.192   0.328 -0.4491 -1.5926  0.1386
   60phy    C19 1613   5.615  -0.434   0.308  0.2107  0.5007  0.1372
   60phy    C13 1614   5.854  -0.456   0.394 -0.9198  0.3197 -0.3249
   60phy     H3 1615   5.922  -0.407   0.468  0.2163 -1.8039  0.1166
   60phy    O33 1616   5.842  -0.580   0.469  1.0490 -0.1668  0.2089
   60phy    H1B 1617   5.784  -0.577   0.543  2.4545 -0.3384  1.3845
   60phy    C12 1618   5.969  -0.446   0.289  0.4844  0.2880 -0.2856
   60phy    O11 1619   5.974  -0.319   0.231 -0.5072  0.6007  1.1903
   60phy    H1A 1620   5.892  -0.273   0.241 -0.1518  1.5177  0.0761
   61phy    C35 1621   2.274   3.374   1.507  0.1446 -0.1044  0.6681
   61phy    C33 1622   2.250   3.492   1.410  0.0357 -0.2646 -0.5689
   61phy    C34 1623   2.203   3.442   1.273 -0.0967 -0.3948  0.3326
   61phy    C32 1624   2.156   3.600   1.465  0.7365 -0.0317 -0.2494
   61phy    C31 1625   2.214   3.742   1.474  0.9458  0.2471 -0.4487
   61phy    C30 1626   2.113   3.838   1.542 -0.4048 -0.6951  0.7187
   61phy    C28 1627   2.156   3.987   1.568  0.1836 -0.0032 -0.2717
   61phy    C29 1628   2.173   4.061   1.438 -0.2592 -0.3832  0.1529
   61phy    C27 1629   2.045   4.053   1.646 -0.0002  0.4176 -0.0593
   61phy    C26 1630   2.100   4.146   1.748 -0.0952 -0.7893 -0.3039
   61phy    C25 1631   1.994   4.214   1.833  0.0829 -0.3647 -0.2506
   61phy    C23 1632   2.051   4.326   1.925 -0.5482  0.2936  0.0760
   61phy    C24 1633   2.068   4.467   1.869 -0.9798 -0.5130 -0.2221
   61phy    C22 1634   1.961   4.319   2.053 -0.0516  0.6810  0.1068
   61phy    C21 1635   2.040   4.281   2.174  0.5516  0.7262  0.4988
   61phy    C20 1636   1.975   4.273   2.314  0.2530  0.4629 -0.2082
   61phy    C18 1637   2.061   4.217   2.437 -0.1667 -0.0724  0.3111
   61phy    O01 1638   2.196   4.261   2.437  0.3653  0.1754  0.3036
   61phy    H01 1639   2.223   4.241   2.524 -1.8523  0.6243  1.1387
   61phy    C19 1640   2.001   4.304   2.550 -0.1223  0.4257  0.3433
   61phy    C13 1641   2.045   4.058   2.466 -0.7451 -0.5467 -0.2084
   61phy     H3 1642   1.940   4.028   2.440 -0.4978 -1.3056 -0.3526
   61phy    O33 1643   2.054   4.013   2.606  0.6197 -0.0800 -0.1370
   61phy    H1B 1644   2.143   4.014   2.634  0.6159  0.9142 -0.1180
   61phy    C12 1645   2.144   3.977   2.375 -0.3405  0.1753  0.0592
   61phy    O11 1646   2.272   3.959   2.429  0.0400  0.1991  0.2785
   61phy    H1A 1647   2.312   4.032   2.386  1.7371 -0.3331  0.8561
   62phy    C35 1648   0.860   0.245   1.537  0.3874  0.0719  0.3767
   62phy    C33 1649   0.897   0.096   1.537 -0.1109  0.2311 -0.0027
   62phy    C34 1650   0.921   0.065   1.685  0.4837 -0.1321  0.2471
   62phy    C32 1651   0.796   0.009   1.471 -0.2178  0.3297 -0.1226
   62phy    C31 1652   0.844  -0.136   1.440  0.1698  0.6043 -0.7053
   62phy    C30 1653   0.721  -0.215   1.384 -0.3149  0.0590 -0.2137
   62phy    C28 1654   0.735  -0.365   1.380  0.6168  0.1801 -0.2211
   62phy    C29 1655   0.658  -0.430   1.495  0.2137  0.1501  0.4250
   62phy    C27 1656   0.677  -0.410   1.242  0.0077 -0.2109 -1.2658
   62phy    C26 1657   0.759  -0.518   1.170  0.5101  0.0344 -0.1631
   62phy    C25 1658   0.707  -0.577   1.038 -0.0663 -0.5954 -0.0222
   62phy    C23 1659   0.794  -0.690   0.973  0.1860  0.2379 -0.1877
   62phy    C24 1660   0.727  -0.828   0.969 -0.0676 -0.9358 -0.5512
   62phy    C22 1661   0.843  -0.649   0.831 -0.3814  0.1049  0.0545
   62phy    C21 1662   0.984  -0.695   0.783 -0.1234  0.2950  0.8768
   62phy    C20 1663   1.026  -0.599   0.670  0.2480 -0.1436 -0.4382
   62phy    C18 1664   1.177  -0.577   0.627 -0.0882  0.0158  0.0037
   62phy    O01 1665   1.253  -0.554   0.745  0.3470 -0.1817  0.3567
   62phy    H01 1666   1.195  -0.502   0.799 -0.8249  2.3115 -2.9514
   62phy    C19 1667   1.184  -0.442   0.550  0.3568 -0.0578  0.2496
   62phy    C13 1668   1.249  -0.696   0.552 -0.1883  0.1475 -0.1190
   62phy     H3 1669   1.254  -0.778   0.628  1.0161  0.6462  0.3469
   62phy    O33 1670   1.175  -0.767   0.449 -0.2275 -0.2100  0.0515
   62phy    H1B 1671   1.082  -0.778   0.456 -0.1745 -0.5327  0.3060
   62phy    C12 1672   1.402  -0.722   0.535  0.1406 -0.1002  0.4573
   62phy    O11 1673   1.486  -0.624   0.597 -0.0241 -0.5072 -0.2267
   62phy    H1A 1674   1.426  -0.578   0.652  2.1486 -0.0035  1.9403
   63phy    C35 1675   1.220   2.524   1.794  0.2061 -0.2775 -0.0656
   63phy    C33 1676   1.295   2.548   1.664 -0.0329 -0.3980  0.0052
   63phy    C34 1677   1.212   2.525   1.538  0.1641 -0.1043 -0.2670
   63phy    C32 1678   1.346   2.691   1.672  0.4781 -0.4292  0.5780
   63phy    C31 1679   1.492   2.724   1.705 -0.3013  0.5240  0.1842
   63phy    C30 1680   1.523   2.875   1.708  0.1611 -0.0395  0.5847
   63phy    C28 1681   1.669   2.911   1.736 -0.3148 -0.0089 -0.7455
   63phy    C29 1682   1.743   2.955   1.609 -0.3141 -0.4385  0.7414
   63phy    C27 1683   1.679   3.030   1.838 -0.2459 -0.3352 -0.2117
   63phy    C26 1684   1.655   3.001   1.989 -0.2249  0.5213  0.0490
   63phy    C25 1685   1.647   3.127   2.066  0.0249  1.3574 -1.0086
   63phy    C23 1686   1.633   3.131   2.219  0.4785 -0.6999 -0.0568
   63phy    C24 1687   1.760   3.092   2.289  0.1603  0.2252  0.3875
   63phy    C22 1688   1.593   3.279   2.251 -0.3348 -0.6274 -0.0368
   63phy    C21 1689   1.464   3.269   2.351  0.4006 -0.2386  0.4234
   63phy    C20 1690   1.408   3.407   2.391 -0.1241  0.1078  0.1615
   63phy    C18 1691   1.295   3.422   2.495  0.1347  0.8245  0.0657
   63phy    O01 1692   1.332   3.347   2.615 -0.6201  0.1122 -0.2335
   63phy    H01 1693   1.273   3.365   2.685 -1.6613 -0.5782 -0.9104
   63phy    C19 1694   1.307   3.569   2.534  0.3610 -0.6731  0.1241
   63phy    C13 1695   1.145   3.388   2.451  0.1721  0.5205  0.0776
   63phy     H3 1696   1.128   3.433   2.350  0.5417  0.9038  0.1845
   63phy    O33 1697   1.040   3.454   2.529 -0.4070  0.1260  0.0071
   63phy    H1B 1698   1.033   3.541   2.494  1.4503  0.5140  0.5236
   63phy    C12 1699   1.109   3.235   2.437  0.6592  0.4716 -0.4751
   63phy    O11 1700   1.129   3.161   2.558  0.3718 -0.0458  0.0208
   63phy    H1A 1701   1.218   3.148   2.584 -0.0546 -1.3908  0.9175
   64phy    C35 1702   1.239   0.276   1.371 -0.2018 -0.1125 -0.1401
   64phy    C33 1703   1.336   0.203   1.454 -0.8712 -0.4299  0.2550
   64phy    C34 1704   1.303   0.205   1.606  0.0057  0.7352  0.0789
   64phy    C32 1705   1.352   0.060   1.410  0.1940 -0.6081  0.4073
   64phy    C31 1706   1.493   0.022   1.373 -1.3923  0.5505 -0.6389
   64phy    C30 1707   1.517  -0.128   1.384 -0.4394  0.5896 -0.3970
   64phy    C28 1708   1.645  -0.193   1.333 -0.5507 -0.1191 -0.6927
   64phy    C29 1709   1.746  -0.196   1.451 -0.2251  0.3361  0.3474
   64phy    C27 1710   1.616  -0.334   1.269 -1.1332  0.0761  0.5609
   64phy    C26 1711   1.728  -0.405   1.183  0.0959 -0.2891 -0.4951
   64phy    C25 1712   1.672  -0.540   1.130  0.0118  0.8319 -0.6805
   64phy    C23 1713   1.774  -0.656   1.095  0.1602 -0.4803 -0.9610
   64phy    C24 1714   1.741  -0.764   1.194  0.6545  0.1691 -0.0606
   64phy    C22 1715   1.744  -0.715   0.957  0.3974 -0.6914  0.9643
   64phy    C21 1716   1.842  -0.669   0.843 -0.2797 -0.2357  0.0792
   64phy    C20 1717   1.818  -0.739   0.711 -0.3720  0.6188  0.2925
   64phy    C18 1718   1.909  -0.715   0.590  0.0180 -0.1831  0.2400
   64phy    O01 1719   1.914  -0.575   0.565 -0.2507 -0.2087 -0.1798
   64phy    H01 1720   1.829  -0.534   0.567 -0.3378 -0.3240 -1.2894
   64phy    C19 1721   1.816  -0.772   0.478 -0.3471  0.3070 -0.7548
   64phy    C13 1722   2.058  -0.775   0.608 -0.4354 -0.7223 -0.1745
   64phy     H3 1723   2.100  -0.726   0.699  0.3979 -0.2053 -0.8261
   64phy    O33 1724   2.071  -0.908   0.651  0.0735 -0.0948 -0.1026
   64phy    H1B 1725   2.029  -0.916   0.734  1.0063  0.0608  0.3924
   64phy    C12 1726   2.183  -0.726   0.521 -0.1633  0.4918 -0.5377
   64phy    O11 1727   2.190  -0.779   0.388 -0.4435  0.0732  0.5108
   64phy    H1A 1728   2.210  -0.871   0.397 -1.6547 -0.4914 -1.7754
   65phy    C35 1729   3.018   4.915   1.226 -0.5925 -0.4502 -0.0997
   65phy    C33 1730   3.009   5.051   1.159  0.5133 -0.3816 -0.3877
   65phy    C34 1731   3.079   5.152   1.251 -0.1644 -0.3661  0.0636
   65phy    C32 1732   3.050   5.042   1.013 -0.0616  0.2889 -0.1521
   65phy    C31 1733   3.006   5.147   0.916  0.1277  0.1217  0.4137
   65phy    C30 1734   3.055   5.117   0.777  0.4073  0.0624 -0.2859
   65phy    C28 1735   2.979   5.186   0.661 -0.1161  0.3088  0.5918
   65phy    C29 1736   3.018   5.327   0.641  0.9868  0.1478 -0.5748
   65phy    C27 1737   3.012   5.106   0.536 -0.9299  0.2747  0.8005
   65phy    C26 1738   2.902   5.069   0.431 -0.3524  0.2398 -0.0618
   65phy    C25 1739   2.969   4.976   0.335  0.0354  0.5091  0.2552
   65phy    C23 1740   2.869   4.938   0.224  0.4676 -0.0011 -0.0430
   65phy    C24 1741   2.942   4.966   0.092  0.6577 -0.1221  0.1868
   65phy    C22 1742   2.835   4.788   0.257 -0.3461 -0.0864  0.3256
   65phy    C21 1743   2.704   4.730   0.202  0.5110  0.4514 -0.2591
   65phy    C20 1744   2.684   4.586   0.247  0.7903  0.1171  0.5039
   65phy    C18 1745   2.571   4.495   0.198  0.9448  0.1564 -0.7159
   65phy    O01 1746   2.447   4.576   0.211 -0.0836 -0.2458 -0.2080
   65phy    H01 1747   2.431   4.629   0.135  0.4766 -0.2850 -0.3590
   65phy    C19 1748   2.563   4.376   0.294 -0.1237 -0.5228 -0.0151
   65phy    C13 1749   2.578   4.456   0.043 -1.0479  0.6132 -0.3114
   65phy     H3 1750   2.561   4.554  -0.008  0.5987  0.2122 -1.7614
   65phy    O33 1751   2.713   4.440  -0.009 -0.2530  0.0088 -0.1632
   65phy    H1B 1752   2.776   4.474   0.052 -0.2450  1.7493 -1.0918
   65phy    C12 1753   2.468   4.382  -0.046 -0.5668 -0.4835 -0.1817
   65phy    O11 1754   2.508   4.264  -0.115  0.3617  0.1519 -0.5835
   65phy    H1A 1755   2.439   4.235  -0.171 -0.5412  1.2035 -0.0610
   66phy    C35 1756   2.606   1.285   2.683  0.3616  0.0535 -0.5727
   66phy    C33 1757   2.547   1.268   2.543  0.1852  0.3928  0.4900
   66phy    C34 1758   2.659   1.313   2.446  0.3394 -0.2675  0.9516
   66phy    C32 1759   2.502   1.121   2.523 -0.1768  0.3935  0.2573
   66phy    C31 1760   2.400   1.104   2.409 -0.4244  0.4352  0.5817
   66phy    C30 1761   2.367   0.956   2.374 -0.2823 -0.3304 -0.5128
   66phy    C28 1762   2.244   0.926   2.294  0.4242 -0.1214 -0.6841
   66phy    C29 1763   2.275   0.898   2.146  0.0431 -0.0503  0.0319
   66phy    C27 1764   2.196   0.784   2.332 -0.2504 -0.6650  0.1830
   66phy    C26 1765   2.071   0.790   2.423 -0.3068 -0.8694 -0.1937
   66phy    C25 1766   2.027   0.646   2.450 -0.0954 -0.3995  0.5064
   66phy    C23 1767   1.884   0.630   2.491 -0.1684 -0.2592 -0.3835
   66phy    C24 1768   1.833   0.503   2.429 -0.8813 -0.4304  0.6395
   66phy    C22 1769   1.879   0.609   2.649 -0.3467  0.0075 -0.4393
   66phy    C21 1770   1.769   0.680   2.728  0.5449 -0.9036 -0.1020
   66phy    C20 1771   1.786   0.649   2.876 -0.2809  0.3333 -0.7712
   66phy    C18 1772   1.717   0.732   2.994 -0.7609 -0.9786 -0.6735
   66phy    O01 1773   1.577   0.741   2.955  0.1692  0.4870  0.2777
   66phy    H01 1774   1.567   0.789   2.875 -0.4219 -0.4700 -0.2529
   66phy    C19 1775   1.724   0.621   3.104  0.7113 -0.1625  0.1294
   66phy    C13 1776   1.786   0.877   3.009 -0.5038  0.3396 -0.0286
   66phy     H3 1777   1.807   0.922   2.909 -1.9653  0.5531 -0.2708
   66phy    O33 1778   1.919   0.862   3.065  0.0172  0.4567 -0.1724
   66phy    H1B 1779   1.980   0.816   3.011  1.2321  0.3043  1.2761
   66phy    C12 1780   1.702   0.991   3.092 -0.3156 -0.2636  0.2260
   66phy    O11 1781   1.607   1.061   3.018  0.8709  0.1070 -0.5483
   66phy    H1A 1782   1.526   1.058   3.064  1.5264  0.2620  0.6674
   67phy    C35 1783   3.711   0.477   1.347 -0.2634  0.1214  0.4228
   67phy    C33 1784   3.744   0.330   1.341 -0.1981  0.3507 -0.4119
   67phy    C34 1785   3.749   0.267   1.481 -0.1528  0.2492 -0.3503
   67phy    C32 1786   3.621   0.265   1.275 -0.1845  0.0541 -0.0243
   67phy    C31 1787   3.630   0.223   1.124  0.0433  0.0561 -0.3002
   67phy    C30 1788   3.520   0.127   1.085 -0.3776  0.3923 -0.0605
   67phy    C28 1789   3.513   0.095   0.935 -0.1911 -0.7974  0.1538
   67phy    C29 1790   3.475  -0.053   0.927  0.5105 -0.5628  0.1118
   67phy    C27 1791   3.418   0.181   0.856 -0.0700 -0.1413  0.8586
   67phy    C26 1792   3.441   0.196   0.707  0.0674  0.0576  0.2099
   67phy    C25 1793   3.341   0.287   0.630  0.1012  0.4756 -0.1246
   67phy    C23 1794   3.358   0.300   0.478  0.0554 -0.4227  0.0623
   67phy    C24 1795   3.224   0.349   0.415 -0.1545  0.0323 -0.0500
   67phy    C22 1796   3.478   0.391   0.433 -0.2413  0.5053 -0.0919
   67phy    C21 1797   3.563   0.318   0.324  0.2996 -0.9382  0.3357
   67phy    C20 1798   3.651   0.427   0.252 -0.3154 -0.4675  0.2508
   67phy    C18 1799   3.746   0.382   0.142 -0.3476  0.3932 -0.2302
   67phy    O01 1800   3.827   0.279   0.216  0.0571  0.0658  0.4679
   67phy    H01 1801   3.773   0.207   0.242  0.5705  0.1413  1.8315
   67phy    C19 1802   3.840   0.504   0.131 -0.2457 -0.1834  0.0224
   67phy    C13 1803   3.684   0.320   0.006 -0.0135 -0.0080 -0.1790
   67phy     H3 1804   3.648   0.220   0.040  1.5714 -0.7810 -0.7116
   67phy    O33 1805   3.558   0.374  -0.030 -0.0378 -0.0759  0.1603
   67phy    H1B 1806   3.545   0.463  -0.004  0.5081 -0.4407  1.7756
   67phy    C12 1807   3.770   0.238  -0.104 -0.4285 -0.4596 -0.7530
   67phy    O11 1808   3.823   0.323  -0.201 -1.1343  0.4094  0.4063
   67phy    H1A 1809   3.871   0.269  -0.261 -0.2986  1.0355  0.4916
   68phy    C35 1810   1.743   0.226   1.712 -0.2235  0.2444 -0.0156
   68phy    C33 1811   1.825   0.241   1.585 -0.2921  0.1319 -0.1401
   68phy    C34 1812   1.826   0.386   1.540 -0.1911 -0.0129 -0.5164
   68phy    C32 1813   1.968   0.171   1.604  0.5581 -0.8535  0.3555
   68phy    C31 1814   2.022   0.104   1.482  0.7549 -0.3901  0.1756
   68phy    C30 1815   2.153   0.030   1.501  0.4595 -0.1123 -0.0611
   68phy    C28 1816   2.231  -0.008   1.375  0.0697 -0.1576 -0.7649
   68phy    C29 1817   2.370  -0.020   1.404  0.3594 -0.0189  0.2499
   68phy    C27 1818   2.182  -0.145   1.319 -0.1081  0.1731 -0.2803
   68phy    C26 1819   2.181  -0.145   1.168 -0.3877 -0.5942  0.2280
   68phy    C25 1820   2.109  -0.264   1.099 -0.3788  0.1284  0.0222
   68phy    C23 1821   2.098  -0.248   0.947 -0.4798  0.8901 -0.0163
   68phy    C24 1822   2.197  -0.339   0.876  0.3361  0.0774  0.6798
   68phy    C22 1823   1.956  -0.273   0.904  0.3081 -0.0182  0.7132
   68phy    C21 1824   1.889  -0.202   0.783  0.3068  0.0195  0.1460
   68phy    C20 1825   1.742  -0.251   0.782 -0.1008 -0.4599 -0.2553
   68phy    C18 1826   1.659  -0.220   0.650 -0.4350  0.1898  0.5876
   68phy    O01 1827   1.685  -0.088   0.610 -0.0441 -0.2862 -0.2020
   68phy    H01 1828   1.613  -0.053   0.562  1.3722  1.3913 -1.2466
   68phy    C19 1829   1.512  -0.231   0.703 -0.1153  0.5683 -0.3961
   68phy    C13 1830   1.688  -0.317   0.525 -0.1624  0.3585  0.8231
   68phy     H3 1831   1.793  -0.290   0.496 -0.2177  0.2352  0.5007
   68phy    O33 1832   1.706  -0.458   0.551  0.1263 -0.3861 -0.0997
   68phy    H1B 1833   1.633  -0.512   0.526 -0.0394 -0.4496  0.5079
   68phy    C12 1834   1.643  -0.289   0.379 -0.2075  0.2186  0.2719
   68phy    O11 1835   1.504  -0.308   0.353  0.0303  0.0402  0.1391
   68phy    H1A 1836   1.504  -0.313   0.259  1.5586  0.2914  0.0928
   69phy    C35 1837   2.194   3.035   2.003  0.2661  0.2581 -0.8094
   69phy    C33 1838   2.163   3.130   1.885  0.5358  0.3157  0.0711
   69phy    C34 1839   2.085   3.053   1.774 -0.4569 -0.1130  0.1654
   69phy    C32 1840   2.068   3.236   1.943 -0.4955  0.2038 -0.2263
   69phy    C31 1841   2.095   3.377   1.880 -0.4749 -0.1076 -0.1804
   69phy    C30 1842   2.020   3.485   1.963 -0.2758  0.7913  0.0918
   69phy    C28 1843   2.023   3.624   1.883 -0.5716  0.8140  0.1360
   69phy    C29 1844   1.886   3.652   1.824 -0.6839 -0.2316  0.3429
   69phy    C27 1845   2.060   3.744   1.966  0.0296 -0.3068 -0.4698
   69phy    C26 1846   2.203   3.782   1.936 -0.3902 -0.4438 -0.4676
   69phy    C25 1847   2.277   3.896   2.009 -0.0786  0.1995  0.6269
   69phy    C23 1848   2.434   3.904   1.991  0.1787  1.2045 -0.4569
   69phy    C24 1849   2.466   4.017   1.896  0.2633 -0.1655 -0.2855
   69phy    C22 1850   2.508   3.945   2.118 -0.4672  0.1162  0.1465
   69phy    C21 1851   2.541   3.830   2.211  0.4753 -0.3183  0.0923
   69phy    C20 1852   2.588   3.884   2.343  0.3693 -0.0752  0.0647
   69phy    C18 1853   2.629   3.786   2.456  1.0073  0.5996 -0.3712
   69phy    O01 1854   2.739   3.705   2.413  0.2790  0.3586 -0.2159
   69phy    H01 1855   2.798   3.766   2.373 -1.4964  2.0582 -0.4242
   69phy    C19 1856   2.693   3.877   2.555 -0.4959  0.0096  0.3990
   69phy    C13 1857   2.505   3.690   2.511  0.0111 -0.4010 -0.1728
   69phy     H3 1858   2.446   3.652   2.424  1.3226 -0.4055 -1.0929
   69phy    O33 1859   2.403   3.757   2.593  0.3821  0.2775  0.1728
   69phy    H1B 1860   2.360   3.816   2.534 -1.2585 -2.7662 -1.9969
   69phy    C12 1861   2.545   3.567   2.603  0.0142  0.5156 -0.2171
   69phy    O11 1862   2.669   3.505   2.564  0.2674  0.4992  0.4114
   69phy    H1A 1863   2.698   3.545   2.485 -0.6248 -1.4333 -0.9605
   70phy    C35 1864   1.236   1.078   1.147  0.0749 -0.0294  0.1320
   70phy    C33 1865   1.366   1.045   1.076  0.8458  0.3326 -0.0171
   70phy    C34 1866   1.435   1.166   1.021 -0.4047 -0.4764 -0.3155
   70phy    C32 1867   1.466   0.961   1.158  0.4508 -0.3561 -0.4182
   70phy    C31 1868   1.576   0.879   1.085 -0.0037 -0.1656 -0.1267
   70phy    C30 1869   1.669   0.806   1.184  0.3210  0.4753  0.8010
   70phy    C28 1870   1.757   0.694   1.128  0.4293 -0.0864 -0.2716
   70phy    C29 1871   1.899   0.707   1.192  0.3618 -0.1642  0.5072
   70phy    C27 1872   1.681   0.561   1.155 -0.1309 -0.3205 -0.1199
   70phy    C26 1873   1.731   0.442   1.066 -0.3319 -0.5216 -0.3571
   70phy    C25 1874   1.651   0.312   1.091 -0.4922 -0.6902  0.0606
   70phy    C23 1875   1.656   0.221   0.971  0.1168 -0.3568  0.4139
   70phy    C24 1876   1.712   0.083   1.002  0.1304 -0.1724 -0.4128
   70phy    C22 1877   1.523   0.206   0.889  0.1673 -0.4980  0.1678
   70phy    C21 1878   1.558   0.220   0.742  0.3900  0.3472  0.8897
   70phy    C20 1879   1.429   0.220   0.650  0.3617 -0.0099  0.0306
   70phy    C18 1880   1.444   0.246   0.493  0.5421  0.0135  0.4562
   70phy    O01 1881   1.527   0.362   0.476  0.1127  0.3900 -0.1996
   70phy    H01 1882   1.613   0.336   0.503  0.1929  0.3855 -0.4576
   70phy    C19 1883   1.305   0.299   0.455  1.0123  0.5657 -0.0339
   70phy    C13 1884   1.506   0.129   0.407  0.1137  0.5012  0.7629
   70phy     H3 1885   1.616   0.140   0.423  0.0734  0.0413  1.4515
   70phy    O33 1886   1.496  -0.002   0.468 -0.0403  0.0052  0.5818
   70phy    H1B 1887   1.453  -0.058   0.406  3.0012  0.3936 -2.1820
   70phy    C12 1888   1.543   0.132   0.249  0.3203  0.5965  0.4536
   70phy    O11 1889   1.442   0.087   0.159 -0.2404  0.0343  1.2390
   70phy    H1A 1890   1.386   0.157   0.132  1.3805  1.2984  1.0338
   71phy    C35 1891   2.373   1.051   1.516 -0.6740 -0.0153  0.0930
   71phy    C33 1892   2.360   0.936   1.613 -0.3869  0.1952 -0.2394
   71phy    C34 1893   2.295   0.991   1.745  0.5966  0.0678 -0.1058
   71phy    C32 1894   2.283   0.818   1.551  0.4221  0.4708  0.7299
   71phy    C31 1895   2.371   0.707   1.496 -0.2768  0.2341 -0.5497
   71phy    C30 1896   2.270   0.591   1.450  0.3273  0.6858 -0.0905
   71phy    C28 1897   2.331   0.460   1.399 -0.3862 -0.5297 -0.4574
   71phy    C29 1898   2.366   0.348   1.499 -0.0293 -0.7042  0.2575
   71phy    C27 1899   2.225   0.394   1.308  0.2476  0.5191 -0.3357
   71phy    C26 1900   2.273   0.376   1.163 -0.1352 -0.0757  0.2535
   71phy    C25 1901   2.206   0.276   1.073 -0.3079 -0.1833 -0.2697
   71phy    C23 1902   2.209   0.314   0.927  0.2786  0.2932 -0.5705
   71phy    C24 1903   2.232   0.192   0.844 -0.2078  0.3419 -0.1617
   71phy    C22 1904   2.077   0.378   0.880  0.9306  0.2199  0.1292
   71phy    C21 1905   2.060   0.468   0.756 -0.3973 -0.1347 -0.3326
   71phy    C20 1906   1.915   0.495   0.731  0.2186 -0.2899  0.3939
   71phy    C18 1907   1.871   0.550   0.583 -0.5031  0.2519 -0.3745
   71phy    O01 1908   1.966   0.646   0.535 -0.1207  0.4384  0.2374
   71phy    H01 1909   1.929   0.707   0.474 -1.1798  0.2930  0.7030
   71phy    C19 1910   1.747   0.627   0.619  0.8562 -0.0508 -0.1344
   71phy    C13 1911   1.844   0.429   0.480  0.0304  0.4236 -0.1077
   71phy     H3 1912   1.943   0.380   0.465 -1.2872 -2.0135 -1.5270
   71phy    O33 1913   1.773   0.311   0.517 -0.4514  0.5642  0.7697
   71phy    H1B 1914   1.829   0.237   0.528 -0.0868  0.4788 -1.2307
   71phy    C12 1915   1.831   0.452   0.323  1.1998 -0.3227  0.1048
   71phy    O11 1916   1.701   0.467   0.268 -0.0520  0.4250  0.5109
   71phy    H1A 1917   1.645   0.411   0.319  0.1976 -1.0382 -0.7349
   72phy    C35 1918   1.908   1.146   1.663  0.5982  0.8999  0.3368
   72phy    C33 1919   1.947   1.283   1.713 -0.1464 -0.2151  0.8018
   72phy    C34 1920   1.908   1.300   1.860 -0.6076 -1.0228 -0.3298
   72phy    C32 1921   2.099   1.313   1.692  0.5532 -0.0641  0.1801
   72phy    C31 1922   2.123   1.373   1.552 -0.4371 -0.2422  0.0265
   72phy    C30 1923   2.262   1.431   1.515 -0.1116 -0.5468  0.0502
   72phy    C28 1924   2.257   1.521   1.386 -0.3041  0.2615 -0.4218
   72phy    C29 1925   2.311   1.658   1.427 -0.2453 -0.1222  0.7585
   72phy    C27 1926   2.339   1.446   1.276 -0.5437 -0.3857  0.0158
   72phy    C26 1927   2.314   1.481   1.131  0.2373 -0.4574 -0.0888
   72phy    C25 1928   2.401   1.411   1.024  0.1990 -0.0528 -0.3191
   72phy    C23 1929   2.335   1.406   0.882  0.2709  0.0297  0.4767
   72phy    C24 1930   2.436   1.431   0.771  0.1150 -0.0255  0.0186
   72phy    C22 1931   2.257   1.274   0.861 -0.6755  0.5927  0.6332
   72phy    C21 1932   2.141   1.243   0.765 -0.8032 -0.1439 -0.3081
   72phy    C20 1933   2.076   1.103   0.787  0.5277 -0.0930  0.0939
   72phy    C18 1934   1.948   1.059   0.701 -0.4568  1.4308 -0.0871
   72phy    O01 1935   1.863   1.170   0.671  0.1044 -0.8183 -0.4377
   72phy    H01 1936   1.898   1.217   0.597  1.4171  0.1978  0.7734
   72phy    C19 1937   1.889   0.957   0.806 -0.0528  0.6167 -0.3860
   72phy    C13 1938   1.991   0.992   0.562 -0.6840  0.0854 -0.8559
   72phy     H3 1939   2.057   1.068   0.513  2.1969 -0.4240  1.8852
   72phy    O33 1940   2.094   0.893   0.571  0.2650  0.0554  0.7139
   72phy    H1B 1941   2.060   0.813   0.607 -0.6976  1.3858  2.9775
   72phy    C12 1942   1.914   0.975   0.432  0.4316  0.3450 -0.2573
   72phy    O11 1943   1.889   0.842   0.406  0.3625 -0.2816  0.0587
   72phy    H1A 1944   1.813   0.833   0.353  0.1866  2.1046 -0.1859
   73phy    C35 1945   2.664   0.973   0.541  0.1734  0.0185 -0.0616
   73phy    C33 1946   2.618   1.020   0.678  0.1764 -0.2497  0.5572
   73phy    C34 1947   2.532   0.925   0.758  0.0413  0.1405  0.6174
   73phy    C32 1948   2.743   1.060   0.757  0.6207 -0.7129 -0.7993
   73phy    C31 1949   2.777   1.210   0.756  0.1915  0.7066 -0.0537
   73phy    C30 1950   2.921   1.219   0.811 -0.1615 -0.2668 -0.5372
   73phy    C28 1951   2.984   1.361   0.794  0.1717 -0.8387  0.1493
   73phy    C29 1952   3.058   1.398   0.919  0.2060  0.2855  0.0801
   73phy    C27 1953   3.075   1.366   0.670  0.6693 -0.5570 -0.3302
   73phy    C26 1954   3.086   1.496   0.588 -0.0799 -0.1324 -0.4659
   73phy    C25 1955   3.173   1.490   0.462 -0.6174 -0.6842 -0.2909
   73phy    C23 1956   3.185   1.621   0.381  0.1637  0.3353 -0.5625
   73phy    C24 1957   3.324   1.670   0.412 -0.1128 -0.2734  0.7345
   73phy    C22 1958   3.192   1.596   0.235  0.3734  0.1826 -0.1757
   73phy    C21 1959   3.068   1.550   0.158  0.2202 -0.3057  0.4137
   73phy    C20 1960   3.082   1.544   0.004 -0.4496  0.3766  0.5576
   73phy    C18 1961   2.967   1.489  -0.089  0.1044 -0.5870 -0.6212
   73phy    O01 1962   2.929   1.357  -0.048  0.1871 -0.4197 -0.5547
   73phy    H01 1963   2.852   1.332  -0.095  0.0841 -0.2675 -0.4700
   73phy    C19 1964   3.035   1.480  -0.223  0.5610  0.1567  0.1277
   73phy    C13 1965   2.829   1.577  -0.095 -0.6062  0.6347  0.3827
   73phy     H3 1966   2.793   1.578   0.012  0.9921  0.9912  0.9510
   73phy    O33 1967   2.832   1.722  -0.110 -0.3275 -0.8333  0.1434
   73phy    H1B 1968   2.766   1.762  -0.056 -0.6186  0.3536 -1.0429
   73phy    C12 1969   2.691   1.522  -0.145  0.2140 -0.4490  0.5466
   73phy    O11 1970   2.677   1.383  -0.139 -0.1290 -0.1941  0.3758
   73phy    H1A 1971   2.594   1.359  -0.177 -0.1969 -0.7561  0.8673
   74phy    C35 1972   3.183   1.777   1.955 -0.3385 -0.0508 -0.1073
   74phy    C33 1973   3.268   1.726   1.844  0.5726  0.1019 -0.2778
   74phy    C34 1974   3.385   1.656   1.912  0.4035 -0.2484  0.2298
   74phy    C32 1975   3.191   1.637   1.747 -0.6561 -0.2144 -0.0079
   74phy    C31 1976   3.228   1.652   1.601  0.0636  0.3824  0.2585
   74phy    C30 1977   3.155   1.550   1.509  0.3501  0.1556 -0.2532
   74phy    C28 1978   3.205   1.529   1.370  0.1076 -0.0910 -0.2654
   74phy    C29 1979   3.205   1.389   1.324 -0.0916  0.3848  0.2304
   74phy    C27 1980   3.133   1.624   1.270  0.6300 -0.4307  0.0543
   74phy    C26 1981   3.221   1.674   1.150 -0.3957  0.5023 -0.2239
   74phy    C25 1982   3.155   1.780   1.064  0.5339 -0.2436 -0.1149
   74phy    C23 1983   3.246   1.827   0.946 -0.6235  0.1403  0.1054
   74phy    C24 1984   3.227   1.754   0.815  0.1088 -0.2311  0.4415
   74phy    C22 1985   3.229   1.982   0.929 -0.5134  0.5019  0.5003
   74phy    C21 1986   3.355   2.054   0.882  0.7225 -0.0191 -0.0108
   74phy    C20 1987   3.372   2.196   0.923 -0.6442  0.0497 -0.2685
   74phy    C18 1988   3.495   2.275   0.876  0.1026 -0.5876  0.8855
   74phy    O01 1989   3.613   2.210   0.923  0.2953 -0.8586  0.4284
   74phy    H01 1990   3.591   2.153   0.995 -1.2608  0.7167  1.2660
   74phy    C19 1991   3.484   2.399   0.960  0.2083  0.3398  0.1237
   74phy    C13 1992   3.502   2.312   0.719  0.0224 -0.3076  0.0320
   74phy     H3 1993   3.499   2.213   0.668  0.4292  0.3930 -1.4036
   74phy    O33 1994   3.395   2.368   0.648  0.1397  0.5462 -0.0423
   74phy    H1B 1995   3.325   2.381   0.709  0.1406  1.7155 -0.2634
   74phy    C12 1996   3.642   2.345   0.655  0.0779 -0.2100 -0.2545
   74phy    O11 1997   3.757   2.294   0.709  0.5143  0.3415  0.6573
   74phy    H1A 1998   3.736   2.245   0.786  0.5142 -0.4217  0.1863
   75phy    C35 1999   3.604   1.358   1.267 -0.2996  0.6143 -0.4232
   75phy    C33 2000   3.678   1.488   1.290 -0.6162 -0.2205 -0.1508
   75phy    C34 2001   3.634   1.545   1.418  0.0987  0.0694  0.0889
   75phy    C32 2002   3.832   1.469   1.291 -0.1913  0.2849  0.6044
   75phy    C31 2003   3.922   1.568   1.215  0.1025  0.1096  0.5123
   75phy    C30 2004   4.062   1.533   1.231 -0.0357  0.4193 -0.5353
   75phy    C28 2005   4.155   1.631   1.160  0.3366  0.3442 -0.5241
   75phy    C29 2006   4.257   1.686   1.265 -0.1229 -0.1465  0.2448
   75phy    C27 2007   4.221   1.575   1.030 -0.3225 -0.5442  0.2372
   75phy    C26 2008   4.253   1.681   0.922  0.7883  0.2663 -0.5257
   75phy    C25 2009   4.329   1.625   0.805 -0.2401  0.4819  0.0598
   75phy    C23 2010   4.410   1.732   0.730  0.4969  0.2099 -0.0543
   75phy    C24 2011   4.543   1.662   0.687 -0.0279 -0.2912 -0.0002
   75phy    C22 2012   4.325   1.782   0.606 -0.3386  0.4688 -0.2395
   75phy    C21 2013   4.357   1.923   0.557  0.1662  0.2555 -0.3297
   75phy    C20 2014   4.258   1.960   0.449 -0.0901  0.4755  0.4139
   75phy    C18 2015   4.214   2.111   0.433  0.4684  0.1800  1.3154
   75phy    O01 2016   4.147   2.159   0.548 -0.0555  0.1969 -0.1022
   75phy    H01 2017   4.209   2.153   0.618 -1.3536  0.2020  1.0851
   75phy    C19 2018   4.105   2.092   0.319  0.1494  0.4803  0.5308
   75phy    C13 2019   4.335   2.216   0.384  0.5057  0.4250 -0.1639
   75phy     H3 2020   4.404   2.206   0.471 -0.6581  0.6641  0.8221
   75phy    O33 2021   4.425   2.165   0.290  0.0260 -0.1300  0.3372
   75phy    H1B 2022   4.432   2.215   0.210  0.1810 -1.3263 -0.4260
   75phy    C12 2023   4.336   2.371   0.406  0.5585  0.2440  0.3478
   75phy    O11 2024   4.306   2.442   0.291 -0.3360 -0.1055 -0.2069
   75phy    H1A 2025   4.216   2.464   0.305 -0.1682  0.3859  0.1214
   76phy    C35 2026   3.938   1.908   2.097  0.6266  0.1294  0.0263
   76phy    C33 2027   4.021   1.792   2.163 -0.2110 -0.1846 -0.6400
   76phy    C34 2028   4.168   1.779   2.121  0.2727  0.3244 -0.4336
   76phy    C32 2029   4.017   1.810   2.314  0.0117  0.1515 -0.5200
   76phy    C31 2030   3.977   1.679   2.393 -0.5007  0.4586  0.1495
   76phy    C30 2031   3.982   1.690   2.541  0.0756 -0.1852 -0.1984
   76phy    C28 2032   3.963   1.555   2.607 -0.0447  0.9443  0.5132
   76phy    C29 2033   4.093   1.505   2.659  0.2484 -0.4150  0.1774
   76phy    C27 2034   3.869   1.548   2.738  0.2727  0.2244  0.8796
   76phy    C26 2035   3.720   1.552   2.706 -0.3475 -0.1519 -0.4401
   76phy    C25 2036   3.627   1.540   2.826  0.1886 -0.8287 -0.2527
   76phy    C23 2037   3.480   1.582   2.799 -0.0749  0.2621  0.5575
   76phy    C24 2038   3.388   1.463   2.763 -0.0121 -0.4727 -0.1596
   76phy    C22 2039   3.442   1.662   2.919  0.8278 -0.5147  0.2473
   76phy    C21 2040   3.348   1.779   2.885  0.7163  0.0015  0.7210
   76phy    C20 2041   3.273   1.832   3.006  0.1747 -0.1370 -0.4728
   76phy    C18 2042   3.218   1.974   3.029 -0.3835 -0.3326  0.3992
   76phy    O01 2043   3.125   2.013   2.924  0.4755 -0.5247  0.1652
   76phy    H01 2044   3.083   1.948   2.872 -0.5188  1.7503 -2.0698
   76phy    C19 2045   3.124   1.956   3.149  0.0928 -0.2281 -0.1363
   76phy    C13 2046   3.331   2.094   3.051  0.2876 -0.2050  0.3910
   76phy     H3 2047   3.416   2.059   3.115  0.4843 -0.5508 -0.0495
   76phy    O33 2048   3.278   2.201   3.126 -0.1352  0.2063 -0.3793
   76phy    H1B 2049   3.200   2.237   3.087 -0.6377 -0.1983  0.2272
   76phy    C12 2050   3.403   2.136   2.918  0.8825 -1.0294 -0.4336
   76phy    O11 2051   3.322   2.162   2.808  0.5494 -0.2574 -0.4964
   76phy    H1A 2052   3.248   2.104   2.809 -0.6367  1.1919  0.4911
   77phy    C35 2053   2.728   1.226   1.202  0.3167  0.4777  0.0518
   77phy    C33 2054   2.824   1.114   1.232  0.2627 -0.6592  0.2998
   77phy    C34 2055   2.913   1.143   1.354  0.1169 -0.0741 -0.0497
   77phy    C32 2056   2.731   0.999   1.269 -0.1227  0.4720 -0.1457
   77phy    C31 2057   2.797   0.859   1.238 -0.3555 -0.4633 -0.0306
   77phy    C30 2058   2.696   0.748   1.266  0.6187  0.0545 -0.2092
   77phy    C28 2059   2.759   0.612   1.233 -0.2717  0.2439 -0.0518
   77phy    C29 2060   2.778   0.532   1.359 -0.5118  0.0868 -0.5383
   77phy    C27 2061   2.666   0.528   1.142  0.5800  0.1993 -0.3236
   77phy    C26 2062   2.697   0.538   0.995  0.3331 -0.0273  0.3240
   77phy    C25 2063   2.583   0.484   0.910  0.6278  0.7483 -0.3806
   77phy    C23 2064   2.603   0.495   0.757 -0.2415  0.3123 -0.2217
   77phy    C24 2065   2.659   0.363   0.705  0.1778 -0.0892  0.4772
   77phy    C22 2066   2.464   0.530   0.706  0.2007 -0.0891 -0.6187
   77phy    C21 2067   2.462   0.609   0.575  0.0831  0.3133 -0.6034
   77phy    C20 2068   2.335   0.599   0.488 -0.4450 -0.1101  0.2652
   77phy    C18 2069   2.310   0.705   0.374  0.3116  0.4867 -0.0306
   77phy    O01 2070   2.288   0.833   0.432 -0.0940 -0.6014 -0.4713
   77phy    H01 2071   2.224   0.833   0.501  1.2068  1.6583  0.8227
   77phy    C19 2072   2.170   0.663   0.317  0.0567  0.2439  0.2273
   77phy    C13 2073   2.421   0.713   0.256  0.1859 -0.0718  0.4924
   77phy     H3 2074   2.519   0.733   0.307  0.9333 -4.2697  1.0949
   77phy    O33 2075   2.455   0.585   0.208  0.1589  0.0512  0.7382
   77phy    H1B 2076   2.509   0.549   0.276  1.1451  0.8561  0.4060
   77phy    C12 2077   2.467   0.825   0.163  0.0722  0.2691  0.3972
   77phy    O11 2078   2.392   0.840   0.045  0.2613 -0.1851 -0.8437
   77phy    H1A 2079   2.300   0.846   0.061  0.0027 -1.4903 -1.6875
   78phy    C35 2080   3.493   0.827   1.720 -0.0870  0.4616  0.5018
   78phy    C33 2081   3.475   0.805   1.575 -0.0963  0.2342  0.2250
   78phy    C34 2082   3.329   0.774   1.540  0.9154 -0.4417  0.2583
   78phy    C32 2083   3.546   0.900   1.480 -0.3017  0.0984  0.0668
   78phy    C31 2084   3.587   0.849   1.336 -0.5259 -0.7323  0.4375
   78phy    C30 2085   3.674   0.948   1.267 -0.3991  0.3507 -0.2770
   78phy    C28 2086   3.734   0.919   1.128 -0.6665  0.2597  0.2454
   78phy    C29 2087   3.630   0.923   1.009 -0.4611 -0.5794 -0.0010
   78phy    C27 2088   3.840   1.026   1.105  0.4701  0.1765 -0.3556
   78phy    C26 2089   3.944   1.010   0.991 -0.1537 -0.4332  0.4053
   78phy    C25 2090   4.045   1.124   0.972  0.1742 -0.1747  0.2198
   78phy    C23 2091   4.138   1.123   0.847 -0.0530  0.3074  0.8636
   78phy    C24 2092   4.160   1.256   0.785 -0.3514  0.2627 -0.1211
   78phy    C22 2093   4.275   1.051   0.871 -0.0938 -0.0202 -0.1527
   78phy    C21 2094   4.329   0.977   0.749  0.2384 -0.4372 -0.3199
   78phy    C20 2095   4.446   0.896   0.804 -0.7248 -0.0361 -0.0222
   78phy    C18 2096   4.530   0.786   0.721  0.1509 -0.3280 -0.4632
   78phy    O01 2097   4.438   0.703   0.642 -0.2108 -0.0526  0.5400
   78phy    H01 2098   4.365   0.668   0.689 -1.8186  0.1854 -1.6083
   78phy    C19 2099   4.594   0.697   0.827 -0.0823  0.4289  0.7778
   78phy    C13 2100   4.642   0.843   0.620  0.7764 -0.6325  0.1050
   78phy     H3 2101   4.581   0.907   0.552 -0.4979 -2.3881 -0.4700
   78phy    O33 2102   4.738   0.940   0.667 -0.1665  0.9560 -0.4620
   78phy    H1B 2103   4.785   0.904   0.739  1.3199  0.9448 -1.3994
   78phy    C12 2104   4.698   0.775   0.494  0.6058  0.3047  0.4263
   78phy    O11 2105   4.620   0.676   0.431 -0.4129  0.0219  0.4580
   78phy    H1A 2106   4.540   0.678   0.481 -0.4209 -2.3877  0.6824
   79phy    C35 2107   3.467   1.416   0.696 -0.2881 -0.4205  0.2980
   79phy    C33 2108   3.541   1.352   0.814 -0.2882 -0.4594 -0.5053
   79phy    C34 2109   3.664   1.429   0.844  0.0184  0.1216 -0.4486
   79phy    C32 2110   3.447   1.328   0.930  0.6017  0.1669 -0.0581
   79phy    C31 2111   3.400   1.183   0.925  0.4417 -0.0447  0.0071
   79phy    C30 2112   3.302   1.156   1.041  0.0450  0.5214 -0.2607
   79phy    C28 2113   3.255   1.005   1.052  0.0254 -0.2663  0.6133
   79phy    C29 2114   3.191   0.984   1.190 -0.1730 -0.1178 -0.4409
   79phy    C27 2115   3.155   0.955   0.941  0.0547  0.2951  0.2891
   79phy    C26 2116   3.191   0.824   0.867  0.6627 -0.2831  0.2972
   79phy    C25 2117   3.077   0.803   0.764 -0.3631 -0.1691  0.5160
   79phy    C23 2118   3.064   0.674   0.677  0.7428 -0.4559 -0.5423
   79phy    C24 2119   2.998   0.560   0.759 -0.0527 -0.1632  0.7927
   79phy    C22 2120   2.966   0.710   0.564  0.0345 -0.5091  0.4724
   79phy    C21 2121   2.978   0.628   0.441 -0.1158  0.9432  0.0895
   79phy    C20 2122   2.870   0.645   0.341  0.2850  0.1760  0.1219
   79phy    C18 2123   2.867   0.545   0.221  1.1501  0.0627 -0.7273
   79phy    O01 2124   2.995   0.513   0.174  0.2027  0.0379 -0.5672
   79phy    H01 2125   3.034   0.591   0.140  0.2709  0.1650 -0.2073
   79phy    C19 2126   2.803   0.624   0.109  0.3473 -0.1658 -0.5562
   79phy    C13 2127   2.782   0.414   0.259  0.3947  0.1558  0.3813
   79phy     H3 2128   2.828   0.383   0.356  3.0514  0.9321 -0.5399
   79phy    O33 2129   2.647   0.428   0.303 -0.3237  0.3546  0.2105
   79phy    H1B 2130   2.608   0.348   0.333  0.5565  0.3849  1.4868
   79phy    C12 2131   2.806   0.267   0.204 -0.4344  0.2778 -0.4692
   79phy    O11 2132   2.926   0.250   0.128  0.4811  0.5366 -0.1787
   79phy    H1A 2133   2.988   0.316   0.155  0.5603  0.3065  0.2021
   80phy    C35 2134   4.096   5.091   0.567 -0.1878 -0.2676  0.0425
   80phy    C33 2135   3.966   5.137   0.630  0.9831  0.2689 -0.1406
   80phy    C34 2136   3.960   5.071   0.769  0.3404  0.0852 -0.1619
   80phy    C32 2137   3.959   5.292   0.637 -0.1016  0.2327 -0.4509
   80phy    C31 2138   3.833   5.367   0.673  1.0392 -0.0187  0.1888
   80phy    C30 2139   3.855   5.519   0.687 -0.1440 -0.4445 -0.2767
   80phy    C28 2140   3.742   5.604   0.749 -0.0418  0.5139  0.4401
   80phy    C29 2141   3.748   5.602   0.903  0.7301 -0.2823  0.1651
   80phy    C27 2142   3.746   5.743   0.688 -0.3897  0.0712 -0.3473
   80phy    C26 2143   3.613   5.820   0.682  0.5952  0.5721  0.9404
   80phy    C25 2144   3.600   5.932   0.589  0.4684 -0.2432 -0.0960
   80phy    C23 2145   3.452   5.951   0.534  0.3970 -0.0164  0.1168
   80phy    C24 2146   3.385   6.068   0.601  0.1627 -0.1914 -0.6372
   80phy    C22 2147   3.456   5.981   0.385  0.1364 -0.6941 -0.2075
   80phy    C21 2148   3.457   5.864   0.290  0.0242  0.0115 -0.5063
   80phy    C20 2149   3.427   5.923   0.153  0.4047 -0.6124 -0.1218
   80phy    C18 2150   3.402   5.829   0.025 -0.0802  0.2056  0.5224
   80phy    O01 2151   3.519   5.752   0.005  0.1522 -0.2150 -0.2490
   80phy    H01 2152   3.586   5.816  -0.011 -1.1528  0.6512 -2.9701
   80phy    C19 2153   3.392   5.930  -0.092 -0.8908 -0.3919  0.5907
   80phy    C13 2154   3.279   5.727   0.031 -0.1229  0.3231 -0.5944
   80phy     H3 2155   3.300   5.671   0.126 -1.4908  0.8568  0.0415
   80phy    O33 2156   3.152   5.785   0.072 -0.0951 -0.0913  0.6165
   80phy    H1B 2157   3.153   5.879   0.077  2.0063 -0.0659  0.7681
   80phy    C12 2158   3.246   5.596  -0.045 -0.0103  0.5175  0.0124
   80phy    O11 2159   3.159   5.497   0.017  0.1077  0.4561  0.7085
   80phy    H1A 2160   3.069   5.523   0.024 -0.4923 -1.3691  0.1653
   81phy    C35 2161   4.295   0.642   0.322 -0.2989 -0.1290  0.1234
   81phy    C33 2162   4.155   0.682   0.355  0.2868 -0.1722 -0.0737
   81phy    C34 2163   4.105   0.592   0.467  0.3432 -0.3411 -0.1719
   81phy    C32 2164   4.155   0.832   0.379  0.2578 -0.1989  0.3512
   81phy    C31 2165   4.013   0.897   0.372 -0.1870  0.0283  0.1693
   81phy    C30 2166   4.012   1.041   0.434  0.1616 -0.1871  0.2244
   81phy    C28 2167   3.872   1.110   0.412  0.3948  0.6450  0.7273
   81phy    C29 2168   3.837   1.190   0.537 -0.3116 -0.1587  0.2289
   81phy    C27 2169   3.843   1.182   0.280  0.0369 -0.6899  0.6213
   81phy    C26 2170   3.695   1.200   0.247 -0.0324 -0.0493 -0.0717
   81phy    C25 2171   3.641   1.270   0.118  0.0257 -0.5980 -0.7788
   81phy    C23 2172   3.502   1.330   0.132  0.3065  0.0822 -0.4531
   81phy    C24 2173   3.509   1.482   0.136  0.3689  0.0117  0.6544
   81phy    C22 2174   3.391   1.290   0.031  0.1477  0.5797  0.5225
   81phy    C21 2175   3.297   1.180   0.084 -0.5264  0.0818  0.4921
   81phy    C20 2176   3.163   1.139   0.017  0.6505  0.3207 -0.5325
   81phy    C18 2177   3.056   1.060   0.112 -0.1749 -0.4943 -0.2182
   81phy    O01 2178   3.107   0.933   0.158 -0.0912 -0.6507  0.0802
   81phy    H01 2179   3.099   0.929   0.251  0.2129  0.8983  0.2021
   81phy    C19 2180   2.940   1.025   0.014  0.1237  0.7258  0.3628
   81phy    C13 2181   3.003   1.145   0.238  0.0054 -0.5063 -0.4524
   81phy     H3 2182   3.089   1.210   0.269  1.9669 -3.9831  2.2103
   81phy    O33 2183   2.905   1.248   0.220  0.5929 -0.0768 -0.4905
   81phy    H1B 2184   2.918   1.270   0.130  0.1574  3.0509  0.1098
   81phy    C12 2185   3.009   1.098   0.395 -0.2171 -0.0414  0.1304
   81phy    O11 2186   3.097   0.992   0.433 -0.1282  0.1079  0.3011
   81phy    H1A 2187   3.092   0.991   0.527  0.8050  1.4802  0.4058
   82phy    C35 2188   3.579   1.909   0.227  0.1733  0.0779 -0.5845
   82phy    C33 2189   3.559   1.988   0.356 -0.3821 -0.1425 -0.0307
   82phy    C34 2190   3.687   2.066   0.381  0.0801  0.6138  0.5156
   82phy    C32 2191   3.439   2.086   0.354 -0.2961 -0.3231 -0.0979
   82phy    C31 2192   3.331   2.054   0.470  0.5726 -0.1678  0.0038
   82phy    C30 2193   3.197   2.140   0.446  0.2227  0.4291 -0.1096
   82phy    C28 2194   3.088   2.119   0.557  0.1597 -0.0689  0.1187
   82phy    C29 2195   3.056   2.237   0.643 -0.4733  0.2988  0.0556
   82phy    C27 2196   2.960   2.057   0.496  0.3648 -0.2542 -0.3524
   82phy    C26 2197   2.943   1.907   0.520  0.0929  0.5110  0.4928
   82phy    C25 2198   2.815   1.852   0.457  0.3688  0.3613 -0.1710
   82phy    C23 2199   2.765   1.716   0.507  0.0373 -0.3097 -0.2244
   82phy    C24 2200   2.660   1.742   0.612  0.4082 -0.4202  0.6461
   82phy    C22 2201   2.692   1.645   0.385  0.3830 -0.1833 -0.3095
   82phy    C21 2202   2.706   1.494   0.386  0.3705  0.3483 -0.4663
   82phy    C20 2203   2.647   1.425   0.262  0.2309  0.3586 -0.4917
   82phy    C18 2204   2.585   1.279   0.266  0.0638  0.2498 -0.1437
   82phy    O01 2205   2.678   1.180   0.317  0.5822  0.2634 -0.2437
   82phy    H01 2206   2.769   1.200   0.306  0.6439  1.7641  2.2399
   82phy    C19 2207   2.568   1.239   0.118  0.3535  0.2278  0.0806
   82phy    C13 2208   2.449   1.278   0.346  0.2272 -0.3789 -0.4047
   82phy     H3 2209   2.475   1.308   0.450 -0.7368 -1.2474  0.0992
   82phy    O33 2210   2.355   1.382   0.319  0.0795 -0.0557 -0.1527
   82phy    H1B 2211   2.345   1.387   0.225  2.5828 -1.4850 -0.6020
   82phy    C12 2212   2.385   1.154   0.407  0.0726  0.7269  0.0163
   82phy    O11 2213   2.284   1.090   0.337  0.0660  0.1785  0.9327
   82phy    H1A 2214   2.284   1.000   0.363 -0.8370  0.0750  0.5993
   83phy    C35 2215   3.326   0.792   2.393  0.0449 -0.5621 -0.8898
   83phy    C33 2216   3.354   0.727   2.256  0.4346  0.1637  0.4297
   83phy    C34 2217   3.223   0.723   2.177 -0.7083  0.3323 -0.6702
   83phy    C32 2218   3.453   0.801   2.165 -0.2012 -0.2310 -0.0240
   83phy    C31 2219   3.601   0.758   2.191  0.8220 -0.3287 -0.1583
   83phy    C30 2220   3.698   0.827   2.093  0.6273 -0.0461 -0.6958
   83phy    C28 2221   3.842   0.830   2.145  0.2579 -0.1428  0.4988
   83phy    C29 2222   3.933   0.814   2.021  0.3019 -0.3518  0.3737
   83phy    C27 2223   3.887   0.952   2.224 -0.6445 -0.1199  0.5413
   83phy    C26 2224   4.011   0.944   2.313 -0.3073 -0.2860  0.1431
   83phy    C25 2225   4.059   1.073   2.385 -0.2660 -0.1504  0.0668
   83phy    C23 2226   4.149   1.035   2.502  0.1768 -0.4117 -0.5142
   83phy    C24 2227   4.286   1.096   2.489 -0.2710 -0.5035 -0.0837
   83phy    C22 2228   4.088   1.079   2.639 -0.1289 -0.8044  0.1272
   83phy    C21 2229   4.086   0.973   2.749 -0.4274  0.4444  0.3869
   83phy    C20 2230   4.049   1.043   2.885  0.6692  0.0972 -0.4243
   83phy    C18 2231   4.066   0.960   3.016 -0.6228 -0.0135  0.3108
   83phy    O01 2232   4.187   0.879   3.019  0.3513 -0.3892  0.3126
   83phy    H01 2233   4.271   0.919   3.009 -0.2300  1.0056  0.7561
   83phy    C19 2234   4.083   1.065   3.127 -0.0402 -0.0507 -0.2287
   83phy    C13 2235   3.957   0.840   3.052  0.0402  0.1157  1.0993
   83phy     H3 2236   3.984   0.794   3.151  0.7890 -0.6760  0.5427
   83phy    O33 2237   3.977   0.729   2.959  0.3292 -0.2789 -0.3921
   83phy    H1B 2238   4.070   0.742   2.946  0.2814  1.7409  0.9059
   83phy    C12 2239   3.800   0.868   3.070  0.6399  0.5351 -0.0429
   83phy    O11 2240   3.724   0.752   3.079  1.0197 -0.1265 -0.0947
   83phy    H1A 2241   3.735   0.714   2.994 -1.4045  0.5102 -0.7918
   84phy    C35 2242   3.791   1.901   2.834  0.5789 -0.0831  0.3537
   84phy    C33 2243   3.833   1.924   2.973  0.4515  0.1975 -0.4820
   84phy    C34 2244   3.735   2.022   3.037  0.1139  0.3068  0.2803
   84phy    C32 2245   3.845   1.796   3.055 -0.0773 -0.0977  0.4632
   84phy    C31 2246   3.934   1.798   3.177  0.3678 -0.0971  0.3261
   84phy    C30 2247   3.931   1.651   3.235 -0.4801 -0.3390  0.4698
   84phy    C28 2248   3.999   1.630   3.369 -0.2661 -0.1199  0.2372
   84phy    C29 2249   3.889   1.626   3.470  0.5074 -1.0517 -0.5011
   84phy    C27 2250   4.050   1.491   3.380  0.1797  0.1691  0.0196
   84phy    C26 2251   4.194   1.478   3.412 -0.0483  0.1868 -0.5171
   84phy    C25 2252   4.225   1.338   3.454 -0.8204  0.1036  0.6581
   84phy    C23 2253   4.379   1.305   3.471 -1.1073 -0.1427  0.0716
   84phy    C24 2254   4.419   1.329   3.617  0.2148  0.0108  0.8350
   84phy    C22 2255   4.420   1.155   3.438  0.1849  0.5138  0.4980
   84phy    C21 2256   4.448   1.131   3.291 -0.3351 -0.6403 -0.7078
   84phy    C20 2257   4.476   0.983   3.261 -0.0358 -0.1241  0.0566
   84phy    C18 2258   4.513   0.933   3.112  0.2450 -0.0837 -0.6200
   84phy    O01 2259   4.411   0.983   3.019 -0.2191  0.0511  0.1328
   84phy    H01 2260   4.454   0.982   2.935 -1.3506 -0.1199 -0.4571
   84phy    C19 2261   4.501   0.780   3.117 -0.2855  0.3029 -0.4904
   84phy    C13 2262   4.659   0.978   3.071 -0.3439  0.2206  0.5863
   84phy     H3 2263   4.663   1.089   3.085  1.2985  0.4368 -1.2633
   84phy    O33 2264   4.769   0.955   3.164 -0.2854  0.3874  0.1108
   84phy    H1B 2265   4.754   1.008   3.240 -2.2765 -1.3096  0.9767
   84phy    C12 2266   4.702   1.005   2.918 -0.3796 -0.0929 -0.4481
   84phy    O11 2267   4.591   1.015   2.837  0.3858 -0.0171 -0.2747
   84phy    H1A 2268   4.617   1.022   2.747  0.1529  1.4553 -0.2474
   85phy    C35 2269   1.924   0.854   1.891 -0.2796  0.5707  0.2650
   85phy    C33 2270   1.907   0.718   1.825  0.2918 -0.0505 -0.0486
   85phy    C34 2271   1.892   0.752   1.676  0.2757 -0.0472 -0.1395
   85phy    C32 2272   2.023   0.624   1.841 -0.0090  0.5922  0.1082
   85phy    C31 2273   2.039   0.541   1.971  0.7737  0.3156  0.4534
   85phy    C30 2274   2.181   0.473   1.973 -0.1900  0.1501  0.2620
   85phy    C28 2275   2.197   0.370   2.082  0.2627  0.2866 -0.1337
   85phy    C29 2276   2.222   0.230   2.018 -0.3656  0.1491  0.5078
   85phy    C27 2277   2.315   0.419   2.167 -0.0760 -0.6573 -0.2899
   85phy    C26 2278   2.340   0.383   2.310  0.5284  0.5927 -0.0092
   85phy    C25 2279   2.477   0.435   2.349  0.2714  0.0496 -0.0168
   85phy    C23 2280   2.501   0.444   2.499  0.1329  0.0785 -0.0355
   85phy    C24 2281   2.600   0.338   2.548 -0.2161  0.1886 -0.3308
   85phy    C22 2282   2.530   0.590   2.548  0.3238 -0.5050 -0.3133
   85phy    C21 2283   2.453   0.624   2.678  0.2351  0.8126  0.5209
   85phy    C20 2284   2.494   0.761   2.709  0.6308  0.8996 -0.1804
   85phy    C18 2285   2.441   0.829   2.846 -0.1340  0.1137  0.5426
   85phy    O01 2286   2.455   0.739   2.958  0.6169 -0.1948 -0.4828
   85phy    H01 2287   2.435   0.791   3.033 -0.3724 -0.3613 -0.6217
   85phy    C19 2288   2.553   0.938   2.872  0.0025  0.4189 -0.1211
   85phy    C13 2289   2.298   0.903   2.844  0.2414 -0.4249 -0.6913
   85phy     H3 2290   2.292   0.969   2.754 -2.1153 -1.9176 -1.7101
   85phy    O33 2291   2.277   1.001   2.949  0.1922  0.3321 -0.1303
   85phy    H1B 2292   2.227   0.966   3.020  0.9659  1.7763  1.1893
   85phy    C12 2293   2.173   0.810   2.830 -0.0050 -0.1300 -0.7500
   85phy    O11 2294   2.130   0.741   2.950  0.2998  0.1769 -0.1091
   85phy    H1A 2295   2.186   0.666   2.958 -0.8819 -0.5491  2.6465
   86phy    C35 2296   4.799   2.623   2.147 -0.0834 -0.1616  0.9513
   86phy    C33 2297   4.809   2.506   2.049 -0.2155  0.0195 -0.8164
   86phy    C34 2298   4.954   2.490   2.027  0.7332  0.4932 -0.0958
   86phy    C32 2299   4.727   2.382   2.086  0.5116 -0.0302  0.0453
   86phy    C31 2300   4.577   2.391   2.061 -0.3004  0.1806 -0.6843
   86phy    C30 2301   4.491   2.274   2.121  0.1694 -0.0724  0.1997
   86phy    C28 2302   4.340   2.276   2.119 -0.0282 -0.3260  0.0191
   86phy    C29 2303   4.269   2.219   1.994 -0.0596 -0.8562  0.0520
   86phy    C27 2304   4.297   2.195   2.245  0.0133  0.0073 -0.2180
   86phy    C26 2305   4.169   2.246   2.322 -0.1513 -0.5342 -0.3358
   86phy    C25 2306   4.135   2.167   2.450 -0.1862 -0.4132  0.4680
   86phy    C23 2307   4.025   2.242   2.539  0.0088  0.4339 -0.3052
   86phy    C24 2308   3.893   2.164   2.535 -0.1384 -0.2806  0.3137
   86phy    C22 2309   4.075   2.237   2.687  0.2135  0.2834 -0.6308
   86phy    C21 2310   4.083   2.379   2.746 -0.0420 -0.2864  0.0586
   86phy    C20 2311   4.121   2.361   2.892 -0.3347 -0.4255 -0.2441
   86phy    C18 2312   4.143   2.465   3.004 -0.0867 -0.4441  0.2064
   86phy    O01 2313   4.018   2.527   3.035  0.4867  0.3217  0.0116
   86phy    H01 2314   3.949   2.471   3.064  1.6798 -1.2282  0.0019
   86phy    C19 2315   4.185   2.371   3.117 -0.2755  0.1224  0.1364
   86phy    C13 2316   4.265   2.569   2.970 -0.6714 -0.4267  0.3447
   86phy     H3 2317   4.358   2.513   2.945 -0.1507  1.1625 -1.5710
   86phy    O33 2318   4.306   2.638   3.086 -0.2751 -0.0843 -0.0673
   86phy    H1B 2319   4.274   2.727   3.083 -0.1090  0.1438  2.4456
   86phy    C12 2320   4.261   2.677   2.852 -0.0706  0.2740 -0.1450
   86phy    O11 2321   4.364   2.770   2.847  0.2422  0.8597  0.1603
   86phy    H1A 2322   4.336   2.859   2.862 -0.0034  0.5338  1.7787
   87phy    C35 2323   4.127   3.136   1.193 -0.1644  0.3925 -0.2975
   87phy    C33 2324   4.024   3.120   1.301 -0.1978 -0.4687  0.3560
   87phy    C34 2325   4.081   3.066   1.433  0.0748  0.5921  0.3363
   87phy    C32 2326   3.960   3.261   1.320  0.1264  0.9634  0.0136
   87phy    C31 2327   3.808   3.265   1.366  0.0010  0.2244 -0.7351
   87phy    C30 2328   3.771   3.412   1.413 -0.4806  0.4482  0.2416
   87phy    C28 2329   3.622   3.426   1.448 -0.2387  0.7437 -0.2025
   87phy    C29 2330   3.611   3.467   1.596  0.7350  0.0601  0.5297
   87phy    C27 2331   3.551   3.535   1.358  0.4497 -0.0609 -0.0652
   87phy    C26 2332   3.419   3.472   1.305 -0.1756 -0.4857 -0.0129
   87phy    C25 2333   3.323   3.571   1.237 -0.2841 -0.1939  0.9790
   87phy    C23 2334   3.215   3.495   1.156 -0.2503  0.0427 -0.4631
   87phy    C24 2335   3.093   3.470   1.235  0.6073  0.0423 -0.5652
   87phy    C22 2336   3.161   3.593   1.049  0.6686  0.1716  1.2171
   87phy    C21 2337   3.224   3.576   0.911 -0.0548  0.4505 -0.1903
   87phy    C20 2338   3.181   3.684   0.809  0.1394 -0.0211  0.1561
   87phy    C18 2339   3.210   3.674   0.650  0.3322 -0.0752 -0.7363
   87phy    O01 2340   3.354   3.696   0.638  0.0595 -0.1037  0.6144
   87phy    H01 2341   3.386   3.761   0.697  0.5971  0.6245 -0.4562
   87phy    C19 2342   3.136   3.802   0.611 -0.1802  0.4711  0.2878
   87phy    C13 2343   3.152   3.538   0.579 -0.0543 -0.2052 -0.5407
   87phy     H3 2344   3.206   3.457   0.634 -1.4245 -0.9750 -0.2782
   87phy    O33 2345   3.018   3.503   0.619  0.9602  0.0782 -0.1253
   87phy    H1B 2346   3.020   3.413   0.643 -1.7556 -0.1038 -0.2805
   87phy    C12 2347   3.215   3.471   0.450  0.2237 -0.4052  0.1443
   87phy    O11 2348   3.182   3.337   0.421  0.4134  0.3109 -0.2215
   87phy    H1A 2349   3.163   3.331   0.329  0.9555 -0.8359 -0.2675
   88phy    C35 2350   2.889   2.298   1.869 -0.2006  0.2216  0.3104
   88phy    C33 2351   2.952   2.167   1.813  0.3310 -0.5950 -0.4501
   88phy    C34 2352   2.864   2.116   1.700  0.3800  0.4545 -0.3793
   88phy    C32 2353   3.099   2.178   1.762 -0.1028 -0.8309  0.2772
   88phy    C31 2354   3.206   2.168   1.877  0.1966  0.0182 -0.0201
   88phy    C30 2355   3.342   2.164   1.813 -0.4161  0.0006 -0.4002
   88phy    C28 2356   3.456   2.158   1.916  0.0576  0.0039 -0.6201
   88phy    C29 2357   3.540   2.032   1.901 -0.1922  0.0571  0.1780
   88phy    C27 2358   3.560   2.270   1.917 -0.3363  0.4767 -0.1687
   88phy    C26 2359   3.611   2.322   2.057 -0.1532  0.4710  0.0789
   88phy    C25 2360   3.689   2.451   2.043  0.4284  0.2146 -0.3702
   88phy    C23 2361   3.745   2.509   2.175  0.3444  0.3373  0.4073
   88phy    C24 2362   3.891   2.458   2.194  0.2217  0.2307 -0.5023
   88phy    C22 2363   3.755   2.666   2.179 -0.3556 -0.1828 -0.0087
   88phy    C21 2364   3.758   2.730   2.315  0.1647 -0.0325  0.1804
   88phy    C20 2365   3.795   2.882   2.302  0.3843  0.1145  0.3915
   88phy    C18 2366   3.818   2.966   2.435 -0.1998 -0.3697  0.1452
   88phy    O01 2367   3.933   2.916   2.503 -0.0416  0.6251 -1.0165
   88phy    H01 2368   3.967   2.983   2.560  0.4707 -0.2125 -0.3220
   88phy    C19 2369   3.852   3.101   2.365 -0.1155 -0.5009  0.0741
   88phy    C13 2370   3.688   2.996   2.533 -0.7829 -0.2111  0.2829
   88phy     H3 2371   3.599   3.020   2.470 -0.3522 -1.2698 -0.7593
   88phy    O33 2372   3.692   3.111   2.625 -0.3939 -0.4016 -0.4055
   88phy    H1B 2373   3.750   3.097   2.698 -0.4002 -0.5855 -0.4351
   88phy    C12 2374   3.648   2.882   2.637 -0.5561 -0.1333 -0.4637
   88phy    O11 2375   3.735   2.862   2.749  0.5601  0.5340  0.2917
   88phy    H1A 2376   3.798   2.796   2.728 -0.6225 -0.5933  0.1047
   89phy    C35 2377   2.272   3.470   0.808 -0.0453 -1.2216  0.3432
   89phy    C33 2378   2.244   3.327   0.823 -0.0991 -0.7832 -0.0324
   89phy    C34 2379   2.297   3.285   0.954 -0.2469 -0.0284 -0.8714
   89phy    C32 2380   2.102   3.286   0.775  0.1032  0.4683 -0.0863
   89phy    C31 2381   2.096   3.163   0.682  0.1261 -0.7060 -0.2701
   89phy    C30 2382   1.953   3.123   0.640  0.0075  0.1151  0.3873
   89phy    C28 2383   1.956   2.996   0.555 -0.3645 -0.2553 -0.0236
   89phy    C29 2384   1.904   2.878   0.641 -0.5431  0.0204  0.4951
   89phy    C27 2385   1.864   2.992   0.432 -0.0952 -0.2635 -0.4471
   89phy    C26 2386   1.934   2.992   0.298 -0.4067 -0.0207 -0.8695
   89phy    C25 2387   1.822   2.989   0.192 -0.6273 -0.2055  0.4775
   89phy    C23 2388   1.861   3.017   0.047 -0.2645  0.4047  0.2399
   89phy    C24 2389   1.906   2.900  -0.032 -0.1398 -0.1235  0.5414
   89phy    C22 2390   1.732   3.068  -0.019 -0.2530  0.4052  0.1696
   89phy    C21 2391   1.753   3.207  -0.079 -0.1291 -0.4856  0.3840
   89phy    C20 2392   1.612   3.250  -0.134 -0.4533  0.0404  0.2089
   89phy    C18 2393   1.598   3.395  -0.211 -1.0376  0.3815 -0.0089
   89phy    O01 2394   1.675   3.503  -0.151 -0.1905  0.2780  0.7228
   89phy    H01 2395   1.664   3.572  -0.214 -2.5813 -1.0051 -0.4229
   89phy    C19 2396   1.445   3.435  -0.196 -0.7940 -0.0450  0.8952
   89phy    C13 2397   1.634   3.374  -0.369 -0.0644 -0.2466 -0.5419
   89phy     H3 2398   1.735   3.326  -0.357 -0.1608 -0.0775  1.1857
   89phy    O33 2399   1.573   3.270  -0.446 -0.2842 -0.3013 -0.0516
   89phy    H1B 2400   1.499   3.313  -0.484 -0.7191  0.5629  1.6518
   89phy    C12 2401   1.710   3.478  -0.466  0.5569  0.4313  0.2878
   89phy    O11 2402   1.676   3.615  -0.455 -0.1466 -0.2284 -0.5284
   89phy    H1A 2403   1.758   3.661  -0.457 -0.8256  0.9834 -1.5524
   90phy    C35 2404   3.350   1.868   2.411  0.0328  0.3927  0.3420
   90phy    C33 2405   3.499   1.895   2.423 -0.4983  0.0171  0.5698
   90phy    C34 2406   3.580   1.806   2.327 -0.0573  0.1747  0.8012
   90phy    C32 2407   3.533   2.044   2.385 -0.3064  0.4649 -0.2146
   90phy    C31 2408   3.523   2.149   2.505  1.0413  0.5744  0.4739
   90phy    C30 2409   3.526   2.291   2.458 -0.4781  0.2016  0.1744
   90phy    C28 2410   3.512   2.403   2.562  0.1471  0.0791 -0.0197
   90phy    C29 2411   3.632   2.437   2.641 -0.5286  0.6636 -1.2239
   90phy    C27 2412   3.456   2.526   2.496  0.4100  0.0393 -0.1107
   90phy    C26 2413   3.360   2.607   2.574  0.3566 -0.2664  0.6681
   90phy    C25 2414   3.329   2.740   2.510 -0.2236 -0.0215 -0.4371
   90phy    C23 2415   3.209   2.814   2.581  0.1178  0.5713 -0.1514
   90phy    C24 2416   3.202   2.961   2.535 -0.1341 -0.2720 -0.4795
   90phy    C22 2417   3.069   2.756   2.542  0.1008  0.6168  0.0103
   90phy    C21 2418   2.976   2.718   2.658 -0.4011 -0.6120  0.2795
   90phy    C20 2419   2.843   2.653   2.606 -0.4747  0.3024 -0.3487
   90phy    C18 2420   2.733   2.606   2.716  0.1195  1.0854  1.0163
   90phy    O01 2421   2.703   2.716   2.797  0.3797  0.7310 -0.1589
   90phy    H01 2422   2.756   2.720   2.874 -1.8746  0.5573  1.5037
   90phy    C19 2423   2.610   2.589   2.622 -0.0907 -0.0884 -0.0924
   90phy    C13 2424   2.778   2.471   2.794  0.0819 -1.2260 -0.7815
   90phy     H3 2425   2.883   2.485   2.832 -0.9168  1.7202  1.2494
   90phy    O33 2426   2.798   2.363   2.705  0.2572 -0.0431 -0.1910
   90phy    H1B 2427   2.806   2.385   2.614 -0.4553  0.6986 -0.0821
   90phy    C12 2428   2.689   2.434   2.928  0.3592 -0.3168  0.0754
   90phy    O11 2429   2.747   2.340   3.015 -0.7888 -0.1650 -0.0491
   90phy    H1A 2430   2.825   2.314   2.970 -0.5669 -0.8106  0.6802
   91phy    C35 2431   4.812   2.743   1.632 -0.0337 -0.2036 -0.4900
   91phy    C33 2432   4.679   2.758   1.706  0.3069 -0.3493  0.2114
   91phy    C34 2433   4.700   2.867   1.815 -0.0237 -0.3279  0.1476
   91phy    C32 2434   4.557   2.793   1.614  0.9849 -0.4407 -0.4123
   91phy    C31 2435   4.494   2.685   1.530  0.4733  0.0807  0.3606
   91phy    C30 2436   4.398   2.742   1.417  0.0151  0.2314  0.7689
   91phy    C28 2437   4.370   2.654   1.293  0.2337 -0.0911 -0.2599
   91phy    C29 2438   4.259   2.550   1.311  0.4956  0.4624 -0.3120
   91phy    C27 2439   4.328   2.743   1.174 -0.8256 -0.0129 -0.0773
   91phy    C26 2440   4.394   2.701   1.044 -0.5954 -0.1112  0.1252
   91phy    C25 2441   4.374   2.805   0.932 -0.1561 -0.2813 -0.3896
   91phy    C23 2442   4.408   2.769   0.783  0.5833 -0.2294  0.6191
   91phy    C24 2443   4.327   2.862   0.694  0.7058  0.0744 -0.7500
   91phy    C22 2444   4.558   2.770   0.749  0.2015 -0.3245 -0.6467
   91phy    C21 2445   4.612   2.677   0.645  0.0506  0.0494  0.1322
   91phy    C20 2446   4.766   2.678   0.664  0.3212 -0.3561  0.7694
   91phy    C18 2447   4.867   2.629   0.546 -0.1656 -0.0670 -0.8040
   91phy    O01 2448   4.814   2.506   0.486  0.1839  0.8116  0.0752
   91phy    H01 2449   4.781   2.446   0.550 -0.5354 -0.5497 -1.4937
   91phy    C19 2450   5.001   2.593   0.619 -0.1333  0.0938  0.7145
   91phy    C13 2451   4.883   2.740   0.427  0.1308  0.1655  0.5666
   91phy     H3 2452   4.790   2.732   0.365  0.4107  2.4400 -0.2364
   91phy    O33 2453   4.864   2.881   0.473 -0.0283  0.2555  0.6552
   91phy    H1B 2454   4.774   2.906   0.481 -0.1688  0.3567 -0.8970
   91phy    C12 2455   4.977   2.739   0.295  0.0865 -0.7816 -0.1296
   91phy    O11 2456   5.001   2.621   0.224  0.5899 -0.1092  0.0463
   91phy    H1A 2457   4.919   2.575   0.224 -0.6840  2.0249  0.3054
   92phy    C35 2458   2.824   1.704   1.798 -0.1438  0.2267 -0.5949
   92phy    C33 2459   2.724   1.720   1.687  0.0768 -1.0433 -0.1076
   92phy    C34 2460   2.725   1.597   1.599  0.0376 -0.3666  0.6061
   92phy    C32 2461   2.585   1.749   1.736  0.0685 -0.3213 -0.1274
   92phy    C31 2462   2.547   1.893   1.777  0.0614 -0.5137  0.1166
   92phy    C30 2463   2.395   1.909   1.805  0.3503 -0.0614 -0.6200
   92phy    C28 2464   2.357   2.052   1.854  1.0604  0.5101 -0.4113
   92phy    C29 2465   2.244   2.102   1.768  0.4134 -0.4180  0.1666
   92phy    C27 2466   2.320   2.053   2.004 -0.1398  0.2204 -0.0983
   92phy    C26 2467   2.428   2.113   2.097 -0.4310  0.1278  0.2366
   92phy    C25 2468   2.376   2.147   2.239 -0.1212  0.0216  0.2348
   92phy    C23 2469   2.479   2.220   2.333  0.6108 -0.5851 -0.3089
   92phy    C24 2470   2.427   2.364   2.356  0.2811 -0.4012  0.2772
   92phy    C22 2471   2.478   2.158   2.472  0.2261 -0.1544 -0.6106
   92phy    C21 2472   2.620   2.138   2.523  0.2868  0.3746 -0.0812
   92phy    C20 2473   2.626   2.075   2.663 -0.6544 -0.4792  0.3550
   92phy    C18 2474   2.766   2.027   2.713  0.6565 -0.3091  0.1549
   92phy    O01 2475   2.864   2.133   2.694  0.3581  1.1210  0.0301
   92phy    H01 2476   2.825   2.219   2.695 -1.5465  0.3739 -1.8429
   92phy    C19 2477   2.737   2.018   2.868 -0.1730 -0.0261  0.1845
   92phy    C13 2478   2.810   1.896   2.639 -0.3601  0.0992  0.2983
   92phy     H3 2479   2.797   1.915   2.529 -0.8774  0.6409  0.4470
   92phy    O33 2480   2.726   1.782   2.664  0.3349  0.2811 -0.5819
   92phy    H1B 2481   2.659   1.775   2.599  0.8283  1.5869 -1.2651
   92phy    C12 2482   2.966   1.857   2.660  0.9903  1.2495 -0.4524
   92phy    O11 2483   3.002   1.835   2.791  0.2542 -0.1916 -1.0613
   92phy    H1A 2484   2.926   1.792   2.825  2.5310 -1.5843  2.9525
   93phy    C35 2485   2.940   1.135   2.787 -0.6750 -0.0653  0.0070
   93phy    C33 2486   3.075   1.138   2.717 -0.2475 -0.3319 -0.4069
   93phy    C34 2487   3.166   1.028   2.783  0.1858 -0.1782  0.5128
   93phy    C32 2488   3.063   1.146   2.562 -0.1955 -0.0414  0.0130
   93phy    C31 2489   3.124   1.276   2.508 -0.0162  0.4443 -0.4015
   93phy    C30 2490   3.092   1.306   2.358 -0.4050  0.1659 -0.3327
   93phy    C28 2491   3.148   1.431   2.290  0.0554 -0.3969  0.2489
   93phy    C29 2492   3.264   1.390   2.197 -0.1969 -0.2377 -0.9403
   93phy    C27 2493   3.038   1.486   2.194 -0.5874 -0.1529  0.0697
   93phy    C26 2494   2.942   1.598   2.255 -0.1554  0.1737  0.0807
   93phy    C25 2495   2.801   1.613   2.193  0.1611 -0.3783  0.4450
   93phy    C23 2496   2.716   1.737   2.238 -0.3374 -0.3817 -1.0851
   93phy    C24 2497   2.744   1.863   2.167 -0.0086 -0.3043 -0.1400
   93phy    C22 2498   2.570   1.706   2.231  0.2303  0.2931 -0.2399
   93phy    C21 2499   2.504   1.725   2.372  0.0631 -0.9112 -0.6343
   93phy    C20 2500   2.352   1.714   2.364  0.4754  0.3075  0.6516
   93phy    C18 2501   2.261   1.758   2.482  0.6919  0.3117  0.2076
   93phy    O01 2502   2.303   1.884   2.530  0.1659 -0.7739 -0.0867
   93phy    H01 2503   2.239   1.921   2.588 -0.0490 -2.9825  1.1571
   93phy    C19 2504   2.125   1.786   2.406  0.5921  0.2837  0.1831
   93phy    C13 2505   2.237   1.661   2.603  0.2493 -0.2869 -0.9666
   93phy     H3 2506   2.203   1.561   2.565 -0.9430  0.6765 -2.5211
   93phy    O33 2507   2.122   1.693   2.687  0.3091  0.6544  0.2484
   93phy    H1B 2508   2.129   1.781   2.719  0.4606  1.5265 -1.9807
   93phy    C12 2509   2.359   1.639   2.704 -0.6080 -0.1227 -0.1401
   93phy    O11 2510   2.348   1.538   2.806  0.0839 -0.5755 -0.3048
   93phy    H1A 2511   2.257   1.523   2.822 -0.2976  0.9975 -0.7922
   94phy    C35 2512   3.865   1.815   0.631  0.1566  0.0347 -0.4931
   94phy    C33 2513   3.812   1.892   0.750 -0.3256 -0.5429  0.0975
   94phy    C34 2514   3.688   1.826   0.807  0.3336 -0.1720 -0.1757
   94phy    C32 2515   3.918   1.912   0.859  0.7599 -0.5465  0.7156
   94phy    C31 2516   3.912   2.058   0.903  0.3599  0.5899 -0.4504
   94phy    C30 2517   4.036   2.093   0.990 -0.4776  0.2520 -0.3474
   94phy    C28 2518   4.035   2.231   1.063  0.4918 -0.3388 -0.4279
   94phy    C29 2519   4.113   2.227   1.194 -0.1286 -0.1423  0.2384
   94phy    C27 2520   4.090   2.346   0.974 -0.5151 -0.3852  0.2553
   94phy    C26 2521   3.988   2.459   0.948  0.6929  0.4905  0.5696
   94phy    C25 2522   4.037   2.572   0.859  0.0399 -0.5916  0.1820
   94phy    C23 2523   3.932   2.681   0.827  0.2244 -0.0918  0.3229
   94phy    C24 2524   3.949   2.798   0.922 -0.3546 -0.6861 -0.3405
   94phy    C22 2525   3.933   2.735   0.684 -0.1142  0.3546  0.0907
   94phy    C21 2526   3.881   2.647   0.567 -0.3996  0.1226 -0.1836
   94phy    C20 2527   3.931   2.680   0.427 -0.7117 -0.8661  0.4658
   94phy    C18 2528   3.943   2.581   0.303 -0.4180 -0.5417 -0.1536
   94phy    O01 2529   4.036   2.480   0.343 -0.3338 -0.1223 -0.0371
   94phy    H01 2530   3.999   2.423   0.408  0.5669 -0.8112 -0.1071
   94phy    C19 2531   4.027   2.656   0.196 -0.1362  0.3596 -0.1968
   94phy    C13 2532   3.800   2.524   0.249 -0.4123 -0.2445  0.6045
   94phy     H3 2533   3.769   2.456   0.332  0.7241 -3.1237 -1.2096
   94phy    O33 2534   3.688   2.618   0.247 -0.2558 -0.3613 -0.1635
   94phy    H1B 2535   3.676   2.652   0.160 -2.2016 -2.1796 -0.7102
   94phy    C12 2536   3.800   2.405   0.145 -0.3522  0.0468  0.1754
   94phy    O11 2537   3.798   2.441   0.010  0.0390  0.0971 -0.0664
   94phy    H1A 2538   3.714   2.428  -0.030  0.0971  0.0311 -0.1677
   95phy    C35 2539   4.455   3.408   1.420 -0.0328 -0.0971 -0.0727
   95phy    C33 2540   4.414   3.542   1.367  0.1592  0.4455  0.7753
   95phy    C34 2541   4.475   3.558   1.226  0.0675  0.8032 -0.0698
   95phy    C32 2542   4.260   3.562   1.385 -0.2882  0.1142 -0.4045
   95phy    C31 2543   4.200   3.702   1.371 -0.3406  0.3209  0.1153
   95phy    C30 2544   4.050   3.710   1.414 -0.0538 -0.1999  0.1932
   95phy    C28 2545   3.992   3.854   1.416  0.2541 -0.2591  0.0680
   95phy    C29 2546   3.936   3.908   1.289  0.7795 -0.3927  0.1269
   95phy    C27 2547   3.891   3.865   1.528  0.3456 -0.0756  0.3609
   95phy    C26 2548   3.956   3.907   1.661 -0.2442  0.2709 -0.4668
   95phy    C25 2549   3.843   3.932   1.759  0.9643 -0.2269 -0.2145
   95phy    C23 2550   3.881   3.987   1.900 -0.1935 -0.9320 -0.0284
   95phy    C24 2551   3.969   4.111   1.916 -0.3428  0.0446  0.1390
   95phy    C22 2552   3.751   4.021   1.976  0.3726  0.3133 -0.5156
   95phy    C21 2553   3.741   3.997   2.127  0.3223 -0.8175  0.3680
   95phy    C20 2554   3.613   4.056   2.185  0.7554 -0.5115 -0.2000
   95phy    C18 2555   3.584   4.090   2.339 -0.1433  0.3071 -0.6150
   95phy    O01 2556   3.693   4.172   2.396  0.0037 -0.0722  0.2216
   95phy    H01 2557   3.674   4.188   2.486 -1.5485 -0.9716  0.0850
   95phy    C19 2558   3.466   4.183   2.335  0.6148  0.2200  0.3656
   95phy    C13 2559   3.563   3.963   2.441 -0.1424 -0.2764 -0.1356
   95phy     H3 2560   3.504   3.886   2.386 -0.5249  1.1089 -1.7301
   95phy    O33 2561   3.480   3.991   2.556  0.7712  0.4533 -0.4003
   95phy    H1B 2562   3.521   4.036   2.627  0.0714 -1.4186  1.2892
   95phy    C12 2563   3.691   3.882   2.491  0.5234 -0.0766  0.0308
   95phy    O11 2564   3.772   3.948   2.589  0.0809  0.6048  0.1141
   95phy    H1A 2565   3.730   3.942   2.673  1.2160  0.5208  0.6930
   96phy    C35 2566   3.093   2.280   2.476 -0.3114  0.0706 -0.1494
   96phy    C33 2567   3.057   2.271   2.326  0.3286 -0.0474  0.0148
   96phy    C34 2568   2.918   2.221   2.310  0.1625 -0.1351  0.0107
   96phy    C32 2569   3.071   2.407   2.244  0.4032 -0.0505 -0.1215
   96phy    C31 2570   3.213   2.468   2.214  0.8406 -0.1995 -0.3092
   96phy    C30 2571   3.189   2.586   2.121 -0.2165  0.3140  0.0210
   96phy    C28 2572   3.321   2.660   2.087  0.4001 -0.0699  0.3469
   96phy    C29 2573   3.373   2.631   1.944  0.1922  0.1951 -0.4704
   96phy    C27 2574   3.299   2.813   2.110  0.1719  0.5637  0.1187
   96phy    C26 2575   3.414   2.911   2.158 -0.2408 -0.1409 -0.0837
   96phy    C25 2576   3.368   3.057   2.169  0.1570 -0.1750 -0.3523
   96phy    C23 2577   3.485   3.156   2.182  1.0277 -0.3819 -1.1067
   96phy    C24 2578   3.535   3.209   2.054 -0.1871  0.2525  0.7538
   96phy    C22 2579   3.450   3.281   2.261 -0.1873  0.1877  0.1118
   96phy    C21 2580   3.489   3.274   2.404  0.1935  0.2050  0.0483
   96phy    C20 2581   3.466   3.408   2.473 -0.1854 -0.3226  0.3567
   96phy    C18 2582   3.494   3.420   2.624  0.0350 -0.6212 -0.2377
   96phy    O01 2583   3.619   3.362   2.654 -0.6395 -0.0024  0.4775
   96phy    H01 2584   3.628   3.274   2.624  1.2234  0.2890  0.0475
   96phy    C19 2585   3.524   3.569   2.650 -0.3887  0.0283  0.4402
   96phy    C13 2586   3.376   3.358   2.723  0.2916  0.3622  0.3194
   96phy     H3 2587   3.280   3.394   2.679  1.4137  0.4188 -2.2634
   96phy    O33 2588   3.373   3.412   2.851 -0.3177 -0.4704 -0.3808
   96phy    H1B 2589   3.449   3.398   2.904  0.9963  1.9111 -1.4928
   96phy    C12 2590   3.356   3.202   2.740 -0.4411 -0.0018  0.2718
   96phy    O11 2591   3.453   3.130   2.809  0.3236  0.2323 -0.0944
   96phy    H1A 2592   3.417   3.054   2.851  2.0635 -0.9930 -0.6950
   97phy    C35 2593   2.654   3.065   1.895 -0.2767  0.1352 -0.1975
   97phy    C33 2594   2.779   3.074   1.816  0.2073  0.2160  0.2081
   97phy    C34 2595   2.858   3.197   1.867 -0.3082 -0.1839 -0.1304
   97phy    C32 2596   2.846   2.939   1.823  0.0799 -0.4114 -0.6379
   97phy    C31 2597   2.906   2.882   1.695 -0.6725  0.4389  0.3297
   97phy    C30 2598   2.973   2.743   1.710 -0.0930 -0.8796 -0.3825
   97phy    C28 2599   3.058   2.689   1.596  0.0038 -0.0414 -0.2497
   97phy    C29 2600   3.202   2.729   1.621  0.3090 -0.1478 -0.0903
   97phy    C27 2601   3.032   2.540   1.576 -0.2681 -0.2114  0.3708
   97phy    C26 2602   3.092   2.480   1.443 -0.0447  0.6794 -0.6060
   97phy    C25 2603   3.059   2.331   1.410 -0.1820 -0.9605  0.2218
   97phy    C23 2604   3.114   2.264   1.280 -0.1336  0.4052 -0.0434
   97phy    C24 2605   3.112   2.116   1.305 -0.1648  0.5162  0.1229
   97phy    C22 2606   3.020   2.294   1.160  0.0393  0.4119 -0.1845
   97phy    C21 2607   3.073   2.416   1.087  0.5117  0.0342  0.0473
   97phy    C20 2608   2.985   2.464   0.976  0.1473  0.5226 -0.3670
   97phy    C18 2609   3.007   2.599   0.915  0.3891 -0.9860  0.2112
   97phy    O01 2610   2.988   2.692   1.025  0.0702 -0.4817  0.3589
   97phy    H01 2611   2.968   2.645   1.104 -0.0154 -0.0178  0.6202
   97phy    C19 2612   2.886   2.629   0.824  0.0623 -0.1094 -0.2560
   97phy    C13 2613   3.145   2.610   0.828 -0.5196  0.1795 -0.0751
   97phy     H3 2614   3.221   2.593   0.909  0.8604  1.1375 -1.1183
   97phy    O33 2615   3.188   2.503   0.740  0.2518 -0.5930 -0.3673
   97phy    H1B 2616   3.147   2.518   0.657  2.3119 -0.4236 -1.4205
   97phy    C12 2617   3.223   2.740   0.783  0.0080 -0.1290  0.2583
   97phy    O11 2618   3.228   2.776   0.646  0.4399 -0.3753 -0.1928
   97phy    H1A 2619   3.303   2.829   0.626 -0.4883  1.1356  0.1202
   98phy    C35 2620   3.619   4.362   1.893  0.4640 -0.2381 -0.1018
   98phy    C33 2621   3.522   4.445   1.800 -0.1640 -0.4116  0.0678
   98phy    C34 2622   3.592   4.556   1.722 -0.4524  0.1071 -0.5239
   98phy    C32 2623   3.447   4.349   1.702 -0.4606 -0.4045  0.0768
   98phy    C31 2624   3.304   4.321   1.743 -0.6326 -0.1375 -0.3415
   98phy    C30 2625   3.238   4.270   1.613  0.1803  0.6269 -0.3485
   98phy    C28 2626   3.081   4.246   1.623 -0.7409  0.6351  0.4979
   98phy    C29 2627   3.006   4.311   1.509  0.2290  0.0469  0.2615
   98phy    C27 2628   3.040   4.097   1.648  0.2061  0.0870 -0.1475
   98phy    C26 2629   3.009   4.070   1.801  0.2216  0.0292  0.6157
   98phy    C25 2630   2.975   3.923   1.833 -0.0377 -0.1988  0.6828
   98phy    C23 2631   2.921   3.877   1.968  0.3431 -0.1242  0.7502
   98phy    C24 2632   2.839   3.755   1.953  0.6215  0.6674 -0.1650
   98phy    C22 2633   3.028   3.836   2.068 -0.0360 -0.2809  0.2476
   98phy    C21 2634   3.054   3.931   2.186  0.2722 -0.7083 -0.3629
   98phy    C20 2635   3.169   3.890   2.276  0.1166 -0.6808 -0.1268
   98phy    C18 2636   3.130   3.869   2.425  0.4633 -0.2189 -0.4343
   98phy    O01 2637   2.992   3.819   2.450  0.3034 -0.2535 -0.4438
   98phy    H01 2638   2.982   3.794   2.540 -0.1672 -1.5221 -0.8156
   98phy    C19 2639   3.224   3.749   2.462  0.2247  0.0703 -0.0087
   98phy    C13 2640   3.155   4.002   2.514 -0.1395 -0.3337  0.2216
   98phy     H3 2641   3.241   4.058   2.469 -0.1049 -0.7924 -0.2852
   98phy    O33 2642   3.200   3.973   2.646  0.3151  0.0979 -0.1349
   98phy    H1B 2643   3.290   3.999   2.657  0.2670  0.4629 -0.5991
   98phy    C12 2644   3.041   4.102   2.518 -0.3494  0.1914 -0.0447
   98phy    O11 2645   3.074   4.227   2.573 -0.2203  0.4604 -0.5502
   98phy    H1A 2646   3.151   4.212   2.625 -1.0215 -0.3928  0.4343
   99phy    C35 2647   2.445   2.973   0.771 -0.4395 -0.4989  0.3817
   99phy    C33 2648   2.445   2.894   0.904 -0.1674  0.3151 -0.0438
   99phy    C34 2649   2.444   2.743   0.866  1.1072  0.1844  0.1085
   99phy    C32 2650   2.568   2.924   0.993 -0.2946 -0.1732 -0.1291
   99phy    C31 2651   2.559   3.055   1.072  0.4347 -0.3000 -0.8130
   99phy    C30 2652   2.664   3.081   1.181  0.0914 -0.5837 -0.5994
   99phy    C28 2653   2.656   3.205   1.267  0.1970  0.0130 -0.2250
   99phy    C29 2654   2.719   3.174   1.410 -0.5169  0.0243 -0.4046
   99phy    C27 2655   2.730   3.327   1.202 -0.7349  0.3457 -0.6927
   99phy    C26 2656   2.637   3.420   1.119  0.5234  0.4499  0.0826
   99phy    C25 2657   2.717   3.548   1.088  0.5766  0.4831  0.0294
   99phy    C23 2658   2.619   3.630   1.003  0.0654 -0.2539  1.1654
   99phy    C24 2659   2.548   3.748   1.075  0.3316 -0.2913 -0.1194
   99phy    C22 2660   2.697   3.688   0.885 -0.2239  0.3625  0.2314
   99phy    C21 2661   2.657   3.623   0.749 -0.2704 -0.4537 -0.2004
   99phy    C20 2662   2.735   3.698   0.639 -0.4458  0.1357  1.1364
   99phy    C18 2663   2.739   3.655   0.489 -0.6898  0.2354  0.4829
   99phy    O01 2664   2.798   3.521   0.485  0.3032 -0.0589 -0.0839
   99phy    H01 2665   2.874   3.523   0.539 -0.1189  1.5438  0.4829
   99phy    C19 2666   2.842   3.740   0.418  0.5634  0.0898  0.5085
   99phy    C13 2667   2.602   3.644   0.402 -0.7325  0.3258 -0.2099
   99phy     H3 2668   2.539   3.729   0.438 -2.8553 -0.1813 -2.4923
   99phy    O33 2669   2.592   3.674   0.266 -0.3630  0.2947 -0.1033
   99phy    H1B 2670   2.639   3.601   0.230 -1.3090 -0.5067  0.2429
   99phy    C12 2671   2.475   3.555   0.451  0.1966 -0.8247  0.3833
   99phy    O11 2672   2.421   3.467   0.357  0.3053  0.0850  0.3207
   99phy    H1A 2673   2.353   3.513   0.311  0.8987  0.5956 -0.0490
  100phy    C35 2674   3.323   3.774   1.731 -0.1952 -0.3667  0.0301
  100phy    C33 2675   3.357   3.681   1.842  0.0800  0.2511  0.2185
  100phy    C34 2676   3.364   3.750   1.977 -0.1455 -0.2920  0.2215
  100phy    C32 2677   3.248   3.568   1.851 -0.1530  0.0534 -0.6050
  100phy    C31 2678   3.296   3.432   1.798 -0.1507 -0.3427 -0.3516
  100phy    C30 2679   3.198   3.351   1.716 -0.0256  0.5336  0.0389
  100phy    C28 2680   3.234   3.208   1.670 -0.0025  0.0758 -0.0437
  100phy    C29 2681   3.235   3.111   1.794 -0.1862  0.4015  0.0506
  100phy    C27 2682   3.137   3.164   1.558 -0.1572 -0.2115  0.8784
  100phy    C26 2683   3.210   3.102   1.436  0.5754  0.4457  0.3922
  100phy    C25 2684   3.102   3.067   1.327 -0.2262 -0.5819 -0.5533
  100phy    C23 2685   3.133   2.998   1.194 -0.2272 -0.4907  0.3454
  100phy    C24 2686   3.157   2.847   1.201  0.1070  0.0888 -0.0514
  100phy    C22 2687   3.018   3.024   1.097 -0.4093 -0.3980  0.6953
  100phy    C21 2688   3.046   3.047   0.953  0.0805 -0.3244  0.2094
  100phy    C20 2689   2.916   3.085   0.883  0.2193 -0.3644  0.2334
  100phy    C18 2690   2.908   3.146   0.740 -0.1090  0.5161  0.2072
  100phy    O01 2691   3.012   3.245   0.726  0.5407 -0.4605  0.3286
  100phy    H01 2692   3.093   3.202   0.705  2.4423  2.6165  0.6621
  100phy    C19 2693   2.768   3.212   0.748 -0.1227 -0.6686  0.2148
  100phy    C13 2694   2.922   3.029   0.627  0.0718 -0.0532  0.7600
  100phy     H3 2695   3.030   3.000   0.631  0.1169 -0.7705 -2.6366
  100phy    O33 2696   2.867   2.899   0.657  0.0599  0.3820  0.1525
  100phy    H1B 2697   2.855   2.883   0.749  0.4091 -2.2606 -0.1703
  100phy    C12 2698   2.957   3.050   0.475  0.0379 -0.1076  0.0087
  100phy    O11 2699   2.849   3.107   0.404  0.0243  0.1159 -0.4491
  100phy    H1A 2700   2.889   3.176   0.354 -1.8472  0.9224 -0.9076
  101phy    C35 2701   3.565   3.932   1.261  0.7430  0.0228 -0.1441
  101phy    C33 2702   3.447   3.959   1.359  0.2672 -0.4376 -0.1696
  101phy    C34 2703   3.509   4.018   1.487  0.0949 -0.7124  0.2223
  101phy    C32 2704   3.340   4.057   1.296 -0.2249 -0.2469 -0.2162
  101phy    C31 2705   3.236   4.000   1.205  0.4222  0.2001 -0.0384
  101phy    C30 2706   3.158   4.106   1.128  0.9578  0.1481  0.0424
  101phy    C28 2707   3.046   4.054   1.036 -0.1627 -0.0650 -0.2291
  101phy    C29 2708   2.917   4.040   1.121  0.2352  0.0472  0.5215
  101phy    C27 2709   3.011   4.160   0.934  0.3969 -0.1556  0.1850
  101phy    C26 2710   2.987   4.103   0.792  0.1149  0.5082  0.1746
  101phy    C25 2711   2.927   4.213   0.704 -0.1356  0.3267  0.4336
  101phy    C23 2712   2.918   4.179   0.552  0.0956 -0.3564 -0.7174
  101phy    C24 2713   2.784   4.117   0.519 -0.1769  0.0579 -0.5099
  101phy    C22 2714   2.943   4.305   0.469  0.0511 -0.9600  0.0505
  101phy    C21 2715   3.005   4.302   0.330  0.6502 -0.2323 -0.0248
  101phy    C20 2716   3.085   4.430   0.292 -0.3293 -0.1487  0.2488
  101phy    C18 2717   3.158   4.442   0.153 -0.2713  0.0312  0.2077
  101phy    O01 2718   3.259   4.339   0.138 -0.0564  0.1698  0.2864
  101phy    H01 2719   3.326   4.357   0.201 -0.1828 -0.1814  0.5254
  101phy    C19 2720   3.237   4.573   0.157 -0.1644  0.7116  1.1241
  101phy    C13 2721   3.056   4.443   0.029  0.3038  0.4059 -0.5485
  101phy     H3 2722   2.991   4.353   0.039 -1.2183  1.4503 -0.7120
  101phy    O33 2723   2.950   4.544   0.023  0.3371  0.2838  0.2803
  101phy    H1B 2724   2.981   4.604  -0.043 -1.9525 -0.5995 -1.7681
  101phy    C12 2725   3.089   4.389  -0.114 -0.0195  0.4343  0.0430
  101phy    O11 2726   3.140   4.482  -0.207 -0.2739  0.1735  0.3074
  101phy    H1A 2727   3.104   4.466  -0.292  2.2763 -0.1169 -0.8072
  102phy    C35 2728   1.636   0.848   2.180 -0.6978 -0.2087  0.0214
  102phy    C33 2729   1.503   0.790   2.143  0.0067 -0.5384  0.3832
  102phy    C34 2730   1.500   0.753   1.991 -0.3697  0.1390  0.5310
  102phy    C32 2731   1.482   0.654   2.199 -0.2718 -0.4574 -0.0941
  102phy    C31 2732   1.441   0.649   2.348  0.7954  0.3601  0.7645
  102phy    C30 2733   1.382   0.515   2.386  1.0492  0.1219  0.1330
  102phy    C28 2734   1.373   0.487   2.539 -0.0430 -0.0032 -0.1232
  102phy    C29 2735   1.227   0.472   2.573  0.0112  0.6866 -0.4070
  102phy    C27 2736   1.462   0.360   2.575 -0.6156 -0.0887  0.2214
  102phy    C26 2737   1.518   0.365   2.720 -0.4630 -0.1324 -0.4539
  102phy    C25 2738   1.586   0.229   2.757 -0.2841  0.1149  0.0736
  102phy    C23 2739   1.644   0.236   2.894  0.1415 -0.2556 -0.5337
  102phy    C24 2740   1.544   0.178   2.994  0.2034  0.3591  0.2715
  102phy    C22 2741   1.778   0.161   2.898 -0.3037 -0.3898  0.3931
  102phy    C21 2742   1.876   0.214   3.007  0.2512  0.0361 -0.5327
  102phy    C20 2743   2.003   0.134   3.048  0.0521  0.4907  0.3188
  102phy    C18 2744   2.109   0.179   3.153 -0.1796 -0.3099 -0.5262
  102phy    O01 2745   2.050   0.228   3.270  0.0074  0.1283 -0.5896
  102phy    H01 2746   2.111   0.236   3.342 -1.2791 -1.3987  0.7324
  102phy    C19 2747   2.178   0.049   3.195  0.5311 -0.2819  0.1826
  102phy    C13 2748   2.223   0.282   3.105 -0.3544  0.0690 -0.1061
  102phy     H3 2749   2.262   0.247   3.006 -0.2924  1.4116 -0.5686
  102phy    O33 2750   2.341   0.293   3.180  0.7811 -0.6504 -0.2758
  102phy    H1B 2751   2.399   0.353   3.138 -0.1850  0.8108  0.3707
  102phy    C12 2752   2.172   0.434   3.091 -0.0005  0.5242 -0.5656
  102phy    O11 2753   2.239   0.494   2.984  0.0850  0.6251  0.1731
  102phy    H1A 2754   2.330   0.499   3.003 -0.1553  1.6812  1.1603
  103phy    C35 2755   2.685   3.513   1.602  0.1112 -0.1835 -0.2841
  103phy    C33 2756   2.763   3.646   1.574 -0.3528  0.2344  0.0252
  103phy    C34 2757   2.902   3.607   1.521  0.5496  0.2938 -0.4996
  103phy    C32 2758   2.680   3.735   1.480 -0.5485 -0.7125  0.5643
  103phy    C31 2759   2.701   3.886   1.501 -0.0973 -0.3778 -0.1283
  103phy    C30 2760   2.601   3.973   1.413 -0.4961 -0.5853 -0.1468
  103phy    C28 2761   2.635   4.120   1.428 -0.2384 -0.2141  0.6288
  103phy    C29 2762   2.624   4.193   1.294 -0.5487 -0.2245 -0.3398
  103phy    C27 2763   2.554   4.195   1.539  0.2687  0.6715 -0.0578
  103phy    C26 2764   2.651   4.284   1.622 -0.1992 -1.0522  0.2744
  103phy    C25 2765   2.564   4.351   1.732 -0.1137  0.2905 -0.7401
  103phy    C23 2766   2.620   4.451   1.828  0.5791  0.5339 -0.1241
  103phy    C24 2767   2.627   4.587   1.756 -0.0938  0.0844 -0.5281
  103phy    C22 2768   2.530   4.455   1.948 -0.0171 -0.0671 -0.2482
  103phy    C21 2769   2.602   4.432   2.075 -0.0244  0.2695  0.5235
  103phy    C20 2770   2.498   4.436   2.188 -0.0230 -0.4651  0.3953
  103phy    C18 2771   2.545   4.426   2.335  0.4662  0.1176 -0.4744
  103phy    O01 2772   2.664   4.504   2.354  0.1465 -0.4982 -0.3998
  103phy    H01 2773   2.646   4.591   2.324  1.4252  0.2337  0.8575
  103phy    C19 2774   2.428   4.500   2.407 -0.1037 -0.4368 -0.3834
  103phy    C13 2775   2.564   4.273   2.375 -0.7632  0.4030 -0.3811
  103phy     H3 2776   2.633   4.226   2.301 -2.0944  1.1387 -2.1495
  103phy    O33 2777   2.450   4.189   2.373  0.6524 -0.1640  0.1010
  103phy    H1B 2778   2.383   4.244   2.339  2.2825  1.7684 -0.1665
  103phy    C12 2779   2.647   4.248   2.508 -0.0585 -0.3256 -0.5370
  103phy    O11 2780   2.582   4.296   2.628  0.1412 -0.0503  0.6043
  103phy    H1A 2781   2.649   4.321   2.690 -0.9123  2.6134  0.8169
  104phy    C35 2782   2.131   4.548   1.281 -0.2089  0.2763  0.1138
  104phy    C33 2783   2.179   4.562   1.423 -0.1432 -0.2659 -0.1021
  104phy    C34 2784   2.100   4.472   1.506  0.4430 -0.0898 -0.0340
  104phy    C32 2785   2.332   4.530   1.427 -0.3865 -0.1595  0.2985
  104phy    C31 2786   2.417   4.655   1.383 -0.9094  0.2154 -0.2046
  104phy    C30 2787   2.554   4.615   1.323 -0.5203 -0.1740 -0.0473
  104phy    C28 2788   2.652   4.733   1.313 -0.2690  0.2205 -0.4231
  104phy    C29 2789   2.786   4.694   1.380 -0.1058 -0.6172  0.4324
  104phy    C27 2790   2.673   4.779   1.168 -0.7200 -0.7135 -0.3295
  104phy    C26 2791   2.579   4.883   1.104  0.1281  0.3625  0.1404
  104phy    C25 2792   2.620   4.926   0.965 -0.0422 -0.1186 -0.2374
  104phy    C23 2793   2.563   5.059   0.911  0.3762 -0.1681  0.5355
  104phy    C24 2794   2.610   5.189   0.968 -0.8870 -0.7504 -0.8177
  104phy    C22 2795   2.588   5.063   0.759 -0.2235  0.0900  0.3068
  104phy    C21 2796   2.474   5.060   0.654 -0.1168 -0.5264 -0.3257
  104phy    C20 2797   2.526   5.078   0.513  0.3110  0.1815 -0.4641
  104phy    C18 2798   2.427   5.122   0.397  0.2118  0.0439 -0.2066
  104phy    O01 2799   2.323   5.020   0.391 -0.0913  0.3685  0.1747
  104phy    H01 2800   2.372   4.941   0.376  0.6044  1.1188 -1.8325
  104phy    C19 2801   2.505   5.095   0.269 -0.5993 -0.2442  0.1051
  104phy    C13 2802   2.381   5.277   0.397  0.3273 -0.2758 -0.2988
  104phy     H3 2803   2.433   5.326   0.483  1.3263 -0.1789 -0.9458
  104phy    O33 2804   2.426   5.376   0.296  0.5140 -0.3736 -0.3118
  104phy    H1B 2805   2.374   5.394   0.220  1.6793  1.7251 -0.6849
  104phy    C12 2806   2.240   5.318   0.459 -0.7703 -0.4265  0.0499
  104phy    O11 2807   2.139   5.323   0.373  0.3242  0.1893 -0.0782
  104phy    H1A 2808   2.087   5.246   0.388  2.4480 -1.9216 -2.5826
  105phy    C35 2809   2.074   2.587   0.845 -0.4611 -0.4437  0.1863
  105phy    C33 2810   2.044   2.620   0.986  0.0030  0.0858  0.5303
  105phy    C34 2811   2.129   2.533   1.077  0.2703 -0.1827  0.1628
  105phy    C32 2812   2.044   2.773   1.014 -0.2857 -0.2641  0.2434
  105phy    C31 2813   1.926   2.840   1.075  0.0966  0.6792 -0.4032
  105phy    C30 2814   1.957   2.989   1.080 -0.8415 -0.8181 -0.3434
  105phy    C28 2815   1.839   3.083   1.117  0.3304 -0.2460 -0.1614
  105phy    C29 2816   1.867   3.116   1.262  0.2164  0.3212  0.1466
  105phy    C27 2817   1.845   3.215   1.047  0.1892 -0.4489 -0.3722
  105phy    C26 2818   1.708   3.279   1.012  0.1684 -0.3882  0.0268
  105phy    C25 2819   1.718   3.403   0.926  0.0923  0.1025  0.2178
  105phy    C23 2820   1.580   3.459   0.878  0.1800 -0.3032  0.3171
  105phy    C24 2821   1.519   3.550   0.974  0.2899 -0.1253  0.0164
  105phy    C22 2822   1.583   3.542   0.748  0.1077  0.5347 -0.1242
  105phy    C21 2823   1.568   3.482   0.608 -0.1744  0.6101 -0.2403
  105phy    C20 2824   1.628   3.564   0.492  0.4661 -0.1372  0.0541
  105phy    C18 2825   1.777   3.571   0.451  0.3546 -0.1613 -0.9066
  105phy    O01 2826   1.859   3.576   0.570 -0.2769  1.1317 -0.5448
  105phy    H01 2827   1.798   3.575   0.641  0.4543  1.7348  0.1153
  105phy    C19 2828   1.777   3.712   0.392  0.1817  0.3540  0.2659
  105phy    C13 2829   1.807   3.450   0.349 -0.1176  0.2663 -0.3853
  105phy     H3 2830   1.780   3.360   0.410  0.4951  2.3240  3.2341
  105phy    O33 2831   1.724   3.429   0.233  0.6243  0.3901 -0.6441
  105phy    H1B 2832   1.764   3.487   0.171 -0.2755  0.6922 -0.9541
  105phy    C12 2833   1.962   3.401   0.324  0.5082  0.0048  0.3214
  105phy    O11 2834   2.031   3.457   0.214  0.8405 -0.4545  0.5315
  105phy    H1A 2835   1.971   3.443   0.143 -0.4337  1.3067  1.1790
  106phy    C35 2836   1.716   4.685   1.938  0.4843 -0.3759 -0.2818
  106phy    C33 2837   1.752   4.835   1.939 -0.1303  0.3838 -0.0106
  106phy    C34 2838   1.718   4.891   1.799  0.0115 -0.2804  0.2194
  106phy    C32 2839   1.692   4.900   2.064 -0.2872 -0.8858  0.6056
  106phy    C31 2840   1.791   5.007   2.110  0.6808 -0.5498  0.1417
  106phy    C30 2841   1.752   5.091   2.232 -0.1754 -0.4241 -0.2452
  106phy    C28 2842   1.861   5.200   2.258  0.6134  0.3134  0.3153
  106phy    C29 2843   1.810   5.334   2.199  0.8378 -0.1081  0.4289
  106phy    C27 2844   1.878   5.214   2.409 -0.4881 -0.3447  0.0542
  106phy    C26 2845   2.034   5.229   2.446 -0.4137  0.1609  0.6123
  106phy    C25 2846   2.046   5.259   2.594 -0.3334  0.4109 -0.1175
  106phy    C23 2847   2.190   5.274   2.658  0.3577  0.2353 -0.3296
  106phy    C24 2848   2.184   5.414   2.714  0.1773  0.1359  0.3024
  106phy    C22 2849   2.213   5.169   2.767  0.1764 -0.1165 -0.2600
  106phy    C21 2850   2.303   5.047   2.735  0.3742 -0.8288 -0.4512
  106phy    C20 2851   2.335   4.975   2.865  0.1241  0.4196 -0.1113
  106phy    C18 2852   2.461   4.881   2.889 -0.6312 -0.5255  0.1435
  106phy    O01 2853   2.576   4.942   2.817  0.2990 -0.5128  0.4296
  106phy    H01 2854   2.633   4.873   2.789  1.1144  0.0762  0.6121
  106phy    C19 2855   2.489   4.904   3.035 -0.1113 -0.5428 -0.2142
  106phy    C13 2856   2.441   4.734   2.831 -0.0829 -0.3547 -0.4375
  106phy     H3 2857   2.389   4.739   2.732 -0.5454  0.2002 -0.1711
  106phy    O33 2858   2.348   4.653   2.902 -0.2635  0.1522  0.2863
  106phy    H1B 2859   2.338   4.568   2.863 -0.4244  0.3068 -0.0082
  106phy    C12 2860   2.572   4.653   2.797  0.4663  0.2258 -0.0752
  106phy    O11 2861   2.674   4.727   2.739 -0.2203  0.1314  0.3123
  106phy    H1A 2862   2.740   4.671   2.703  0.1594  0.3813  0.6179
  107phy    C35 2863   2.576   0.541   1.822  0.2936  0.6031 -0.3505
  107phy    C33 2864   2.682   0.641   1.867 -0.3236 -0.8956 -0.0521
  107phy    C34 2865   2.733   0.727   1.746 -0.1295 -0.2075 -0.3946
  107phy    C32 2866   2.636   0.713   1.995 -0.2354  0.1635 -0.2923
  107phy    C31 2867   2.764   0.749   2.080  0.1890  0.2514 -0.2870
  107phy    C30 2868   2.733   0.810   2.219  0.1711  0.4617 -0.5824
  107phy    C28 2869   2.858   0.831   2.307 -0.4182 -0.0991 -0.0520
  107phy    C29 2870   2.894   0.978   2.294 -0.1903  0.4301  0.1602
  107phy    C27 2871   2.821   0.821   2.451 -0.3899 -0.4784 -0.2830
  107phy    C26 2872   2.906   0.719   2.523  0.5010 -0.7374  0.4681
  107phy    C25 2873   2.910   0.744   2.673 -0.3439  0.6662  0.5340
  107phy    C23 2874   2.962   0.630   2.770  0.5093 -0.3358  0.2210
  107phy    C24 2875   3.020   0.706   2.899 -0.1685 -0.7875  0.0604
  107phy    C22 2876   2.849   0.538   2.811  0.8212  1.3864  0.4991
  107phy    C21 2877   2.886   0.395   2.865 -0.4554  0.7535 -0.0765
  107phy    C20 2878   2.766   0.312   2.911 -0.2204  1.1280  0.7604
  107phy    C18 2879   2.792   0.151   2.933  0.2750 -0.4982 -0.2603
  107phy    O01 2880   2.909   0.142   3.026 -0.0182 -0.0638  0.1594
  107phy    H01 2881   2.907   0.197   3.101 -1.9939 -0.9840  0.8845
  107phy    C19 2882   2.659   0.126   3.012  0.0310 -0.4153  0.1587
  107phy    C13 2883   2.812   0.061   2.796 -0.1264  0.2040  0.4171
  107phy     H3 2884   2.870   0.118   2.719  0.2452 -0.5970  0.0857
  107phy    O33 2885   2.690   0.039   2.723  0.0374 -0.4304  0.0300
  107phy    H1B 2886   2.622  -0.009   2.765 -0.4958  0.0552 -0.2639
  107phy    C12 2887   2.892  -0.074   2.800 -0.1119  0.4034 -0.3360
  107phy    O11 2888   3.011  -0.059   2.873  0.1129 -0.0087  0.1741
  107phy    H1A 2889   2.997   0.018   2.924  2.6039 -1.0254  2.6717
  108phy    C35 2890   4.288   4.074   1.440 -0.5143  0.2288  0.5704
  108phy    C33 2891   4.261   4.222   1.464 -0.3003  0.3691  0.2087
  108phy    C34 2892   4.233   4.229   1.615 -0.2592  0.8179  0.2898
  108phy    C32 2893   4.372   4.303   1.406 -0.5840 -0.4562  0.0674
  108phy    C31 2894   4.344   4.454   1.385 -0.5348 -0.4348  0.8382
  108phy    C30 2895   4.473   4.538   1.398 -0.4014 -0.2912 -0.7428
  108phy    C28 2896   4.449   4.692   1.396  0.5382 -0.8797 -0.2789
  108phy    C29 2897   4.445   4.757   1.540  0.2063  0.5775  0.0366
  108phy    C27 2898   4.567   4.760   1.331 -0.2549 -0.6463  0.0440
  108phy    C26 2899   4.526   4.832   1.203  0.3671  0.1792  0.4381
  108phy    C25 2900   4.645   4.921   1.155  0.2840 -0.8779  0.0151
  108phy    C23 2901   4.616   5.014   1.033  0.1456  0.5826 -0.3886
  108phy    C24 2902   4.667   5.155   1.062  0.1669  0.0983  0.3882
  108phy    C22 2903   4.669   4.968   0.896 -0.0972  0.2957 -0.8018
  108phy    C21 2904   4.562   4.951   0.791  0.3521 -0.5625  0.2182
  108phy    C20 2905   4.621   4.887   0.664  0.7140  0.1373  0.4830
  108phy    C18 2906   4.541   4.876   0.529 -0.8225 -0.8063  0.2660
  108phy    O01 2907   4.403   4.835   0.541  0.2136 -0.2241  0.1908
  108phy    H01 2908   4.385   4.802   0.627  0.5580  2.6019  1.4833
  108phy    C19 2909   4.624   4.765   0.468 -0.3568 -0.5414  0.3138
  108phy    C13 2910   4.549   5.008   0.437 -0.4535 -0.1710 -0.1944
  108phy     H3 2911   4.528   5.092   0.507 -0.6617  0.8176 -1.4126
  108phy    O33 2912   4.680   5.044   0.404 -0.3046  0.4077 -0.2928
  108phy    H1B 2913   4.684   5.133   0.374 -1.1570  0.5734  0.0581
  108phy    C12 2914   4.449   5.065   0.339  0.4734  0.6557  0.0117
  108phy    O11 2915   4.480   5.070   0.203  0.2444  0.2126 -0.1693
  108phy    H1A 2916   4.463   5.158   0.175 -1.3767 -0.3958 -1.3294
  109phy    C35 2917   3.837   2.182   1.634  0.1493  0.8040 -0.2700
  109phy    C33 2918   3.978   2.233   1.642  0.1806 -0.4021 -0.2523
  109phy    C34 2919   4.068   2.182   1.536 -0.9835  0.7020  0.2182
  109phy    C32 2920   3.973   2.390   1.649 -1.1084 -0.1387  0.8765
  109phy    C31 2921   4.061   2.462   1.760 -0.0761 -0.0356  0.5993
  109phy    C30 2922   4.038   2.614   1.788  0.0642 -0.1377  0.2178
  109phy    C28 2923   4.158   2.671   1.870 -0.4582 -0.6156 -0.1058
  109phy    C29 2924   4.205   2.798   1.796 -0.3502 -0.1001 -0.2705
  109phy    C27 2925   4.132   2.704   2.020  0.3952 -0.3332 -0.4442
  109phy    C26 2926   4.242   2.731   2.123 -0.0165 -0.0705 -0.1640
  109phy    C25 2927   4.205   2.739   2.272 -0.0776  0.1034  0.7891
  109phy    C23 2928   4.313   2.747   2.379  0.7133  0.2807  0.4760
  109phy    C24 2929   4.271   2.841   2.491  0.8222 -0.3097  0.3336
  109phy    C22 2930   4.363   2.604   2.418  0.3258  0.1616 -0.2416
  109phy    C21 2931   4.495   2.588   2.497  0.4578 -0.2005  0.2930
  109phy    C20 2932   4.544   2.444   2.499 -0.4601  0.1390  0.0092
  109phy    C18 2933   4.666   2.402   2.592 -0.8551  0.2127  0.5136
  109phy    O01 2934   4.642   2.428   2.727 -0.1198  0.2605  0.2210
  109phy    H01 2935   4.710   2.386   2.776 -2.1150 -2.2432  1.0587
  109phy    C19 2936   4.649   2.248   2.598 -0.0902 -0.3841 -0.1031
  109phy    C13 2937   4.814   2.453   2.545  0.1058 -0.8698 -0.1826
  109phy     H3 2938   4.830   2.436   2.435 -1.8100  4.4537 -1.5815
  109phy    O33 2939   4.920   2.385   2.606  0.1895 -0.1073  0.0352
  109phy    H1B 2940   4.915   2.412   2.696  0.5599  1.2622 -0.3396
  109phy    C12 2941   4.854   2.607   2.564 -0.2253 -0.0587  0.3170
  109phy    O11 2942   4.865   2.647   2.699 -0.0663 -0.3700 -0.1421
  109phy    H1A 2943   4.780   2.678   2.723 -0.1983 -0.1839 -0.8187
  110phy    C35 2944   4.878   1.429   1.612 -0.2349  0.0729 -0.2745
  110phy    C33 2945   4.809   1.559   1.600  0.2368 -0.1252 -0.4747
  110phy    C34 2946   4.811   1.629   1.731 -0.0116  0.0289 -0.0221
  110phy    C32 2947   4.867   1.636   1.489  0.1810  0.0991 -0.2727
  110phy    C31 2948   4.790   1.627   1.355 -0.3211  0.1532  0.6674
  110phy    C30 2949   4.834   1.734   1.252 -0.3234  0.5849 -0.2235
  110phy    C28 2950   4.758   1.743   1.118 -0.1050  0.0888 -0.6021
  110phy    C29 2951   4.637   1.842   1.126  0.3641 -0.5553 -0.3165
  110phy    C27 2952   4.844   1.781   0.999  0.5270 -0.1348 -0.2195
  110phy    C26 2953   4.909   1.661   0.929 -0.1104 -0.7507 -0.0101
  110phy    C25 2954   4.984   1.712   0.812 -0.4945  0.4773  0.4101
  110phy    C23 2955   5.049   1.607   0.725 -0.7977  0.1857  0.1945
  110phy    C24 2956   5.028   1.649   0.577 -0.1211 -0.1897 -0.2028
  110phy    C22 2957   5.195   1.584   0.771 -0.0715 -0.5172 -0.0382
  110phy    C21 2958   5.251   1.449   0.732  0.5140 -0.0873  0.2741
  110phy    C20 2959   5.390   1.436   0.780 -0.2231 -0.0129  0.7594
  110phy    C18 2960   5.495   1.324   0.733 -0.3330 -0.5677 -0.2530
  110phy    O01 2961   5.432   1.197   0.724 -0.2802 -0.0484  0.1700
  110phy    H01 2962   5.391   1.183   0.641  0.4308  2.4324 -0.6866
  110phy    C19 2963   5.604   1.325   0.846  0.4574  0.1942 -0.5556
  110phy    C13 2964   5.547   1.363   0.587  0.3661 -0.5496 -0.9050
  110phy     H3 2965   5.456   1.359   0.523  0.8011  2.4431 -1.8804
  110phy    O33 2966   5.577   1.501   0.557  0.2603  0.3998  0.0931
  110phy    H1B 2967   5.666   1.521   0.578 -0.0189  2.5341 -0.4889
  110phy    C12 2968   5.621   1.269   0.486  0.4114 -0.5209  0.1087
  110phy    O11 2969   5.752   1.233   0.530 -0.0813 -0.7104 -0.1764
  110phy    H1A 2970   5.807   1.304   0.504  1.1143 -1.8155 -0.7499
  111phy    C35 2971   4.274   1.973   3.016 -0.3653 -0.2347  0.4913
  111phy    C33 2972   4.372   1.925   2.912  0.0819 -0.6414  0.0141
  111phy    C34 2973   4.317   1.947   2.769 -0.3429  0.4247 -0.6364
  111phy    C32 2974   4.511   1.981   2.942 -0.7876  0.1443 -0.3789
  111phy    C31 2975   4.626   1.889   2.899  0.1764 -0.0726  0.0243
  111phy    C30 2976   4.760   1.954   2.888  0.1244 -1.1680 -0.1554
  111phy    C28 2977   4.858   1.900   2.792 -0.5246  0.6915 -0.3034
  111phy    C29 2978   4.941   2.021   2.753 -0.6610 -0.0109 -0.8738
  111phy    C27 2979   4.961   1.800   2.851  0.9173 -0.5691 -0.0861
  111phy    C26 2980   4.915   1.650   2.869 -0.5197  0.6841  0.2108
  111phy    C25 2981   5.006   1.547   2.940 -0.1346  0.3747 -0.1024
  111phy    C23 2982   4.934   1.405   2.949 -0.5045 -0.2938  0.0270
  111phy    C24 2983   4.961   1.320   2.824 -0.0558 -0.3081 -0.4223
  111phy    C22 2984   5.010   1.330   3.058  0.2951 -0.0593 -0.1412
  111phy    C21 2985   4.934   1.299   3.184  0.3961  0.1193 -0.1962
  111phy    C20 2986   5.019   1.197   3.258  0.5130 -0.4023  0.0450
  111phy    C18 2987   4.968   1.143   3.402 -0.5526  0.4519  0.2150
  111phy    O01 2988   4.826   1.104   3.383  0.0760 -0.3136  0.4805
  111phy    H01 2989   4.785   1.126   3.465  0.7140  0.9407  0.4984
  111phy    C19 2990   5.034   1.005   3.413 -0.5340  0.2258 -0.9155
  111phy    C13 2991   4.969   1.257   3.520 -0.0810  0.0209  0.7080
  111phy     H3 2992   4.910   1.343   3.480  0.4376 -0.7684 -1.9662
  111phy    O33 2993   5.091   1.321   3.550 -0.4728  0.1665  0.0749
  111phy    H1B 2994   5.105   1.392   3.490  1.1059 -0.4097 -0.2978
  111phy    C12 2995   4.890   1.228   3.652  0.4456 -0.1075  0.2393
  111phy    O11 2996   4.772   1.138   3.629 -0.0263  0.1610  0.1199
  111phy    H1A 2997   4.752   1.099   3.711 -0.1900 -1.8542 -0.8264
  112phy    C35 2998   3.699   2.818   1.844 -0.1289 -0.6489  0.1780
  112phy    C33 2999   3.710   2.904   1.717 -0.1045 -0.4148  0.1980
  112phy    C34 3000   3.572   2.901   1.649 -0.3704  0.0845  0.1652
  112phy    C32 3001   3.746   3.051   1.748  0.4328 -0.6000  0.1220
  112phy    C31 3002   3.892   3.085   1.753  0.1046 -0.1211 -0.4282
  112phy    C30 3003   3.929   3.207   1.836 -0.4015  0.1479 -0.3640
  112phy    C28 3004   4.077   3.240   1.813 -0.3842  0.0846  0.6411
  112phy    C29 3005   4.092   3.359   1.717 -0.2131 -0.3275 -0.0260
  112phy    C27 3006   4.150   3.289   1.943  0.2935  0.0757 -0.2735
  112phy    C26 3007   4.204   3.210   2.064  0.3590  0.3350  0.0471
  112phy    C25 3008   4.275   3.302   2.162  0.1297  0.2021 -0.2193
  112phy    C23 3009   4.317   3.235   2.291 -0.1569  0.4254 -0.6013
  112phy    C24 3010   4.456   3.159   2.287  0.3062 -0.4716  0.0417
  112phy    C22 3011   4.344   3.330   2.405  0.0862 -0.5134 -1.0584
  112phy    C21 3012   4.232   3.318   2.515  0.1892 -0.1071 -0.3459
  112phy    C20 3013   4.264   3.393   2.649 -0.4655 -0.1384 -0.1798
  112phy    C18 3014   4.139   3.436   2.730 -0.3754 -0.2105 -0.2246
  112phy    O01 3015   4.050   3.334   2.761  0.3223 -0.1239  0.1014
  112phy    H01 3016   3.996   3.368   2.829  1.8246  2.5760  0.0774
  112phy    C19 3017   4.209   3.472   2.867 -0.1954 -0.4132 -0.1929
  112phy    C13 3018   4.057   3.567   2.666  0.2298  0.2409 -0.3946
  112phy     H3 3019   4.033   3.544   2.559  0.6585 -1.7237 -0.0876
  112phy    O33 3020   4.145   3.677   2.654 -0.0494 -0.2271  0.1294
  112phy    H1B 3021   4.124   3.736   2.584  1.1472  2.1033  1.5934
  112phy    C12 3022   3.912   3.605   2.725 -0.5277  0.4665  0.3803
  112phy    O11 3023   3.825   3.491   2.757 -0.1536 -0.4163  0.1049
  112phy    H1A 3024   3.773   3.467   2.682 -2.2575  0.9082  1.0519
  113phy    C35 3025   4.101   0.185   1.151  0.3267 -0.1678  0.5648
  113phy    C33 3026   4.176   0.103   1.252 -0.3347  0.0281 -0.4410
  113phy    C34 3027   4.268   0.195   1.327 -0.1160 -0.1877 -0.8995
  113phy    C32 3028   4.086   0.010   1.338  0.7524  0.1552  0.8361
  113phy    C31 3029   4.019  -0.106   1.263  0.6570  0.4753  0.9828
  113phy    C30 3030   3.944  -0.199   1.361  0.0279  0.7463  0.2195
  113phy    C28 3031   3.863  -0.329   1.318 -0.2035  0.0212  0.7584
  113phy    C29 3032   3.777  -0.379   1.432 -0.0218  0.7504  0.4597
  113phy    C27 3033   3.760  -0.309   1.204  0.1326 -0.3962 -0.3332
  113phy    C26 3034   3.801  -0.374   1.074 -0.2296  0.2995  0.2589
  113phy    C25 3035   3.686  -0.367   0.967 -0.5418 -0.0526 -0.0072
  113phy    C23 3036   3.713  -0.439   0.835  0.0890  0.0191 -0.2294
  113phy    C24 3037   3.670  -0.583   0.837 -0.4302 -0.2973  0.2020
  113phy    C22 3038   3.618  -0.386   0.726  0.0688 -0.0103  0.2964
  113phy    C21 3039   3.658  -0.264   0.644  0.2252  0.2125  0.1852
  113phy    C20 3040   3.542  -0.235   0.553 -0.1453  0.4828 -0.1332
  113phy    C18 3041   3.559  -0.121   0.449  0.0628  0.4742 -0.3427
  113phy    O01 3042   3.602  -0.002   0.518  0.0069 -0.0298  0.0991
  113phy    H01 3043   3.531   0.018   0.576  0.7127  0.0428  0.9491
  113phy    C19 3044   3.410  -0.092   0.406 -0.6325 -0.1152  0.0607
  113phy    C13 3045   3.654  -0.159   0.327 -0.4863  0.2873 -0.1568
  113phy     H3 3046   3.753  -0.176   0.377  0.3297  2.3720 -0.9376
  113phy    O33 3047   3.639  -0.288   0.268  0.4069 -0.1884 -0.1896
  113phy    H1B 3048   3.658  -0.361   0.323 -0.1121 -0.7862 -0.7899
  113phy    C12 3049   3.721  -0.056   0.232 -0.0453 -1.1254 -0.4193
  113phy    O11 3050   3.733   0.077   0.280  0.4462  0.3020  0.0933
  113phy    H1A 3051   3.726   0.076   0.374 -0.0599  2.0927  0.1143
  114phy    C35 3052   0.416   3.034   2.688  0.1643 -0.0893 -0.1110
  114phy    C33 3053   0.462   3.097   2.558 -0.1771 -0.1501  0.5295
  114phy    C34 3054   0.547   2.995   2.488 -0.1284  0.3759 -0.0750
  114phy    C32 3055   0.341   3.160   2.485 -0.2717 -0.4985 -0.2746
  114phy    C31 3056   0.381   3.285   2.401 -0.5737  0.1270 -0.5486
  114phy    C30 3057   0.244   3.339   2.358  0.0224 -0.7285  0.0382
  114phy    C28 3058   0.250   3.473   2.277  0.0116 -0.6475 -0.2589
  114phy    C29 3059   0.227   3.444   2.127 -0.5284 -0.0862 -0.8706
  114phy    C27 3060   0.156   3.588   2.334 -0.3767  0.3771  0.1545
  114phy    C26 3061   0.204   3.664   2.460  0.6375 -0.3256  0.2961
  114phy    C25 3062   0.115   3.787   2.470 -0.0429  0.6964 -0.2515
  114phy    C23 3063   0.173   3.909   2.547 -0.1092 -0.1438  0.2627
  114phy    C24 3064   0.231   4.013   2.448  0.2725 -0.0024  0.2199
  114phy    C22 3065   0.064   3.977   2.631  0.1892  0.2989 -0.1258
  114phy    C21 3066   0.118   4.035   2.768 -0.2191  0.4836  0.2089
  114phy    C20 3067   0.017   4.132   2.828 -0.5830 -0.6086 -0.2216
  114phy    C18 3068   0.022   4.181   2.983  0.0969  0.1992  0.8645
  114phy    O01 3069   0.156   4.163   3.037 -0.2483  0.5838 -0.3247
  114phy    H01 3070   0.164   4.073   3.063 -2.2830  0.0948 -1.1408
  114phy    C19 3071   0.008   4.335   2.964  0.1535 -0.3498  0.3193
  114phy    C13 3072  -0.082   4.096   3.073 -0.3053  0.0794  0.2660
  114phy     H3 3073  -0.064   3.987   3.058 -1.6227 -0.3218  1.4337
  114phy    O33 3074  -0.214   4.118   3.024  0.2021  0.4682  0.4082
  114phy    H1B 3075  -0.249   4.042   2.982 -2.0880  1.1094  1.0183
  114phy    C12 3076  -0.081   4.110   3.227  0.2662  0.3464 -0.7904
  114phy    O11 3077  -0.143   4.016   3.316  0.7831  0.8770  0.3458
  114phy    H1A 3078  -0.157   3.939   3.265 -1.7895  0.2741  1.7833
  115phy    C35 3079   3.899   1.750   1.549  0.1080 -0.1149 -0.4567
  115phy    C33 3080   3.984   1.769   1.672 -0.6103 -0.1337 -0.7135
  115phy    C34 3081   3.945   1.669   1.776  0.3589  0.3306  0.6255
  115phy    C32 3082   4.133   1.768   1.633 -0.1938  0.0335  0.2151
  115phy    C31 3083   4.223   1.864   1.710  0.2620  0.3440  0.1112
  115phy    C30 3084   4.366   1.864   1.656 -0.4388  0.2703  0.5896
  115phy    C28 3085   4.468   1.954   1.730  0.2300  0.5044 -0.3313
  115phy    C29 3086   4.557   1.870   1.831 -0.1825 -0.1552  0.5553
  115phy    C27 3087   4.576   2.004   1.634 -0.8533  0.2726  0.8074
  115phy    C26 3088   4.558   2.126   1.544  0.1359 -0.1405 -0.5551
  115phy    C25 3089   4.677   2.148   1.456 -0.0559  0.2789 -0.4073
  115phy    C23 3090   4.689   2.278   1.378  0.1669  0.2003  0.7427
  115phy    C24 3091   4.763   2.380   1.463 -0.6012  0.1148  0.5122
  115phy    C22 3092   4.771   2.260   1.250 -0.8578  0.1601 -0.0902
  115phy    C21 3093   4.692   2.236   1.124  0.0224 -0.4270  0.1805
  115phy    C20 3094   4.788   2.211   1.007  0.5886  0.6664 -0.2423
  115phy    C18 3095   4.740   2.185   0.857 -0.3039  0.4405  0.3085
  115phy    O01 3096   4.656   2.066   0.862 -0.0984  0.0130  0.4176
  115phy    H01 3097   4.679   2.015   0.937  0.2970  1.2719  1.1867
  115phy    C19 3098   4.869   2.141   0.785  0.3954 -0.2704  0.1742
  115phy    C13 3099   4.655   2.295   0.781 -0.1969  0.0936  0.3419
  115phy     H3 3100   4.671   2.390   0.839  0.6086 -0.5197  1.1485
  115phy    O33 3101   4.686   2.345   0.648 -0.1599  0.3227  0.1810
  115phy    H1B 3102   4.644   2.281   0.594 -0.3887 -2.2945  3.1462
  115phy    C12 3103   4.498   2.310   0.795  0.1606 -0.2557  0.3952
  115phy    O11 3104   4.428   2.208   0.730  0.4179 -0.0422 -0.0108
  115phy    H1A 3105   4.473   2.128   0.748 -1.2844 -1.0102  0.0771
  116phy    C35 3106   4.788   4.572   0.862  0.2040 -0.1037 -0.2944
  116phy    C33 3107   4.828   4.445   0.937  0.4262  0.2097  0.5483
  116phy    C34 3108   4.910   4.475   1.065 -0.4359  0.2272 -0.0238
  116phy    C32 3109   4.690   4.397   0.973  0.1642 -0.0462 -0.2441
  116phy    C31 3110   4.677   4.247   0.979  0.2879 -0.4137 -0.0136
  116phy    C30 3111   4.580   4.195   1.090 -0.0831 -0.4719  0.4344
  116phy    C28 3112   4.566   4.044   1.095 -0.7428 -0.0281 -0.0410
  116phy    C29 3113   4.615   3.988   1.229 -0.5022 -0.3930  0.3307
  116phy    C27 3114   4.417   4.013   1.098  0.0212 -0.0370  0.3071
  116phy    C26 3115   4.378   3.910   1.001 -0.5400  0.3361  0.7288
  116phy    C25 3116   4.227   3.889   1.001 -0.3915 -0.3670 -0.0995
  116phy    C23 3117   4.171   3.789   0.907  0.2254 -0.0268 -0.0980
  116phy    C24 3118   4.081   3.696   0.990 -0.4756  0.2770  0.7437
  116phy    C22 3119   4.101   3.859   0.789  0.1860  0.9249 -0.9747
  116phy    C21 3120   4.070   3.795   0.654 -0.1495 -0.3732  0.4284
  116phy    C20 3121   3.985   3.889   0.571  0.6106 -0.6418  0.2340
  116phy    C18 3122   3.965   3.860   0.420  0.3286  0.4472  0.5210
  116phy    O01 3123   4.084   3.857   0.341 -0.1912 -0.4131 -0.1318
  116phy    H01 3124   4.143   3.795   0.379 -0.8165 -0.2889  1.0911
  116phy    C19 3125   3.902   3.998   0.383  0.2094  0.0229 -0.6353
  116phy    C13 3126   3.883   3.720   0.393 -0.0208 -0.2479  0.3805
  116phy     H3 3127   3.957   3.640   0.419  0.7770  0.9993  2.1699
  116phy    O33 3128   3.779   3.670   0.481  0.5063  0.4766 -0.9870
  116phy    H1B 3129   3.757   3.582   0.459  0.1277  0.2405  0.2664
  116phy    C12 3130   3.864   3.664   0.246  0.6231  0.0165  0.6211
  116phy    O11 3131   3.982   3.636   0.179 -0.1707  0.3721 -0.4538
  116phy    H1A 3132   4.018   3.713   0.139  2.4074 -0.7325 -0.5122
  117phy    C35 3133   3.546   5.086   1.577  0.5016  0.1884  0.1343
  117phy    C33 3134   3.432   5.030   1.488  0.2346  0.4469  0.3286
  117phy    C34 3135   3.478   5.018   1.339  0.1275  0.0503 -0.2301
  117phy    C32 3136   3.378   4.897   1.528  0.0226 -0.0478 -0.1975
  117phy    C31 3137   3.249   4.903   1.617  0.3511 -0.2971  0.2434
  117phy    C30 3138   3.177   4.767   1.639 -0.4924 -0.2845 -0.6899
  117phy    C28 3139   3.068   4.772   1.752 -0.1455 -0.4100  0.0645
  117phy    C29 3140   2.927   4.799   1.699 -0.0197 -0.2606 -0.0498
  117phy    C27 3141   3.068   4.632   1.819 -0.4279 -0.2219 -0.5573
  117phy    C26 3142   3.020   4.621   1.968 -0.2095  0.0217  0.3858
  117phy    C25 3143   3.057   4.481   2.015 -0.7727 -0.0087  0.1366
  117phy    C23 3144   3.052   4.473   2.171  0.6163 -0.2112  0.2749
  117phy    C24 3145   2.981   4.339   2.207  0.1039 -0.6807  0.2291
  117phy    C22 3146   3.188   4.486   2.234  0.3176 -0.9244  0.3039
  117phy    C21 3147   3.196   4.519   2.387  0.1084 -0.6981 -0.3581
  117phy    C20 3148   3.338   4.561   2.431 -0.2461  0.2117  0.4079
  117phy    C18 3149   3.370   4.610   2.573  0.2449  0.1347  0.2174
  117phy    O01 3150   3.329   4.513   2.672  0.2530 -0.1913 -0.0646
  117phy    H01 3151   3.344   4.539   2.761 -0.1293  0.1815 -0.1031
  117phy    C19 3152   3.523   4.597   2.570 -0.7441 -0.3946 -0.0107
  117phy    C13 3153   3.327   4.764   2.609  0.1455  0.1120 -0.2561
  117phy     H3 3154   3.356   4.831   2.524  1.0615  0.0963  0.0382
  117phy    O33 3155   3.407   4.812   2.714  0.1293  0.5128 -0.4970
  117phy    H1B 3156   3.406   4.763   2.795  0.3446  1.5681  0.1600
  117phy    C12 3157   3.175   4.778   2.637  0.0841  0.0916  0.0646
  117phy    O11 3158   3.138   4.692   2.739  0.0443  0.1868 -0.2431
  117phy    H1A 3159   3.170   4.610   2.706  0.9863  0.9753 -1.3424
  118phy    C35 3160   4.851   3.582   2.122  0.4936 -0.1867  0.1917
  118phy    C33 3161   4.979   3.626   2.056  0.0125  0.0170 -0.6469
  118phy    C34 3162   5.001   3.533   1.937  0.3750 -0.2007 -0.3188
  118phy    C32 3163   4.974   3.771   1.998 -0.4079  0.3465  0.0002
  118phy    C31 3164   5.010   3.869   2.112 -0.4333 -0.3867  0.1971
  118phy    C30 3165   5.012   4.010   2.079  0.1677  0.0539 -0.1421
  118phy    C28 3166   5.017   4.093   2.209  0.0673 -0.2038  0.0537
  118phy    C29 3167   5.111   4.219   2.190 -0.0110 -0.5836 -0.0590
  118phy    C27 3168   4.874   4.135   2.252 -0.3855 -0.0149 -0.5765
  118phy    C26 3169   4.868   4.144   2.407  0.7178 -0.5602  0.4160
  118phy    C25 3170   4.729   4.169   2.460  0.3857  0.1158 -0.2345
  118phy    C23 3171   4.721   4.174   2.613  0.1024 -0.4227 -0.2218
  118phy    C24 3172   4.634   4.282   2.659 -0.2022  0.1030  0.3647
  118phy    C22 3173   4.666   4.044   2.674 -0.1215  0.1986 -0.0573
  118phy    C21 3174   4.753   3.972   2.775 -0.3090  0.0211 -0.1863
  118phy    C20 3175   4.686   3.854   2.845  0.4607 -0.0491  0.0974
  118phy    C18 3176   4.752   3.778   2.968  0.0512  0.6341  0.5104
  118phy    O01 3177   4.786   3.880   3.066 -0.3150  0.3666  0.1905
  118phy    H01 3178   4.708   3.913   3.105 -2.0964 -1.9817 -1.1372
  118phy    C19 3179   4.628   3.701   3.028 -0.0396  0.0460  0.3156
  118phy    C13 3180   4.875   3.668   2.940  0.0054  0.0602  0.0078
  118phy     H3 3181   4.835   3.588   2.874 -2.7585 -0.7935  2.4849
  118phy    O33 3182   4.902   3.590   3.062  0.0568  0.1264  0.3595
  118phy    H1B 3183   4.923   3.649   3.132  0.3422 -0.7077  0.9910
  118phy    C12 3184   5.008   3.707   2.883 -0.1120 -0.1951  0.3315
  118phy    O11 3185   5.121   3.721   2.970  0.3316  0.6545  0.1585
  118phy    H1A 3186   5.157   3.635   2.984  2.8213  1.1248 -2.4899
  119phy    C35 3187   3.777   3.512   2.308  0.5112  0.1521  0.0813
  119phy    C33 3188   3.841   3.543   2.172  0.2840 -0.5007 -0.1112
  119phy    C34 3189   3.729   3.556   2.068 -0.7805  0.2292 -0.0878
  119phy    C32 3190   3.935   3.670   2.177  0.1041 -0.1441  0.2995
  119phy    C31 3191   4.078   3.628   2.190 -0.3528 -0.5713 -0.5342
  119phy    C30 3192   4.168   3.749   2.227  0.2189  0.0123  0.3193
  119phy    C28 3193   4.317   3.735   2.183  0.3085  0.4160 -0.2386
  119phy    C29 3194   4.349   3.806   2.050  0.3951  0.1976 -0.7274
  119phy    C27 3195   4.411   3.790   2.289  0.1116 -0.5369  0.3859
  119phy    C26 3196   4.524   3.695   2.319  0.1405 -0.8836  0.2560
  119phy    C25 3197   4.609   3.735   2.440 -0.3020 -0.4521  0.4533
  119phy    C23 3198   4.704   3.623   2.491  1.0040  0.5678 -0.2143
  119phy    C24 3199   4.837   3.695   2.524 -0.5051 -0.3424  0.3227
  119phy    C22 3200   4.639   3.552   2.614 -0.2923  0.1617 -0.9312
  119phy    C21 3201   4.682   3.412   2.664  0.0862  0.3391  0.1274
  119phy    C20 3202   4.610   3.383   2.793  0.3202 -0.3290 -0.0374
  119phy    C18 3203   4.610   3.243   2.867  0.1089  0.1611 -0.1564
  119phy    O01 3204   4.749   3.212   2.905  0.3025 -0.1799  0.6490
  119phy    H01 3205   4.791   3.165   2.836 -0.9011 -0.8708  0.3521
  119phy    C19 3206   4.549   3.279   3.011  0.3052 -0.4816  0.5926
  119phy    C13 3207   4.533   3.118   2.796  0.4150  0.5602 -0.3794
  119phy     H3 3208   4.434   3.150   2.753  0.0213 -2.9730 -2.4941
  119phy    O33 3209   4.492   3.018   2.888  0.2362  0.3460  0.3680
  119phy    H1B 3210   4.569   2.977   2.922  0.1392 -0.8127 -0.7318
  119phy    C12 3211   4.602   3.057   2.675  0.2999  0.0648 -0.0059
  119phy    O11 3212   4.706   2.965   2.708 -0.1197  0.5039  0.2788
  119phy    H1A 3213   4.671   2.892   2.754 -0.7695  0.8990  0.4201
  120phy    C35 3214   3.571   1.892   1.191  0.6026  0.1110  0.4702
  120phy    C33 3215   3.544   1.981   1.308 -0.3710 -0.2369  0.4887
  120phy    C34 3216   3.561   1.895   1.434 -0.3704 -0.3677 -0.3041
  120phy    C32 3217   3.625   2.116   1.303 -0.5911  0.4744  0.1017
  120phy    C31 3218   3.555   2.239   1.357  0.1682  0.4827  0.5135
  120phy    C30 3219   3.642   2.363   1.352 -0.7571 -0.5265 -0.1586
  120phy    C28 3220   3.563   2.493   1.406  0.0399  0.2913  0.4066
  120phy    C29 3221   3.540   2.499   1.559  0.3122 -0.3317  0.2424
  120phy    C27 3222   3.653   2.617   1.376  0.3998 -1.0110 -0.6014
  120phy    C26 3223   3.584   2.720   1.288  0.1719 -0.3346  0.3119
  120phy    C25 3224   3.674   2.832   1.246 -0.3660 -0.1409  0.1521
  120phy    C23 3225   3.587   2.930   1.169 -0.0196 -0.0884 -0.3647
  120phy    C24 3226   3.556   3.069   1.238  0.1618  0.6733 -0.1768
  120phy    C22 3227   3.657   2.956   1.032  0.2037  0.1089  0.0039
  120phy    C21 3228   3.568   2.935   0.917  0.8007 -0.0417  0.0289
  120phy    C20 3229   3.639   2.977   0.788  0.0994 -0.5580 -0.5122
  120phy    C18 3230   3.566   2.995   0.646 -0.7366 -0.2061 -0.1832
  120phy    O01 3231   3.477   2.886   0.614 -0.3179 -0.0273 -0.0542
  120phy    H01 3232   3.520   2.812   0.576  0.9792 -0.1753  1.5759
  120phy    C19 3233   3.682   2.980   0.549  0.0855  0.1411 -0.6106
  120phy    C13 3234   3.480   3.129   0.629 -0.6743 -0.1088  0.0212
  120phy     H3 3235   3.543   3.208   0.678  0.1275 -0.0063 -1.1346
  120phy    O33 3236   3.479   3.190   0.499 -0.2273  0.3577 -0.5535
  120phy    H1B 3237   3.397   3.160   0.464 -1.1806  2.8445 -0.6316
  120phy    C12 3238   3.356   3.182   0.704  0.4186 -0.6641  0.0016
  120phy    O11 3239   3.236   3.164   0.627 -0.4955 -0.0411 -0.1403
  120phy    H1A 3240   3.248   3.197   0.540 -0.0344 -2.0873 -0.8848
  121phy    C35 3241   0.320   1.087   2.327  0.2731 -0.0688 -0.3982
  121phy    C33 3242   0.454   1.122   2.260  0.8236 -0.0833 -0.4927
  121phy    C34 3243   0.498   0.996   2.186 -1.1449 -0.3849  0.0144
  121phy    C32 3244   0.440   1.237   2.161 -0.4049  0.1773 -0.1619
  121phy    C31 3245   0.502   1.372   2.206 -0.1193  0.0275 -0.0686
  121phy    C30 3246   0.442   1.472   2.113  0.3083  0.2991  0.4300
  121phy    C28 3247   0.464   1.617   2.146 -0.0447 -0.1539 -0.4783
  121phy    C29 3248   0.554   1.677   2.037  0.2413  0.2825  0.3004
  121phy    C27 3249   0.333   1.697   2.156  0.2614  0.0897 -0.2992
  121phy    C26 3250   0.333   1.818   2.253  0.1924 -0.0645  0.1525
  121phy    C25 3251   0.193   1.870   2.291 -0.0261 -0.0831 -0.1012
  121phy    C23 3252   0.185   1.949   2.427  0.1289  0.2764  0.0768
  121phy    C24 3253   0.081   2.061   2.405 -0.3159  0.1686 -0.0201
  121phy    C22 3254   0.164   1.867   2.557 -0.0244  0.0321 -0.4262
  121phy    C21 3255   0.260   1.913   2.659 -0.3663 -0.3261  0.4649
  121phy    C20 3256   0.276   1.818   2.782  0.0263  0.1830  0.6553
  121phy    C18 3257   0.276   1.867   2.931  0.5567 -0.1264 -0.2143
  121phy    O01 3258   0.150   1.933   2.948 -0.1831 -0.4354  0.1083
  121phy    H01 3259   0.156   2.013   2.899 -0.0899 -1.1725 -1.1257
  121phy    C19 3260   0.260   1.732   3.002  0.6785  0.2185 -0.0288
  121phy    C13 3261   0.400   1.964   2.965 -0.3213  0.0152 -0.3443
  121phy     H3 3262   0.405   2.046   2.889  1.0751  1.1677  0.9379
  121phy    O33 3263   0.527   1.898   2.948  0.1843 -0.3313  0.6256
  121phy    H1B 3264   0.596   1.961   2.951 -1.2787  1.3112  1.1204
  121phy    C12 3265   0.396   2.039   3.106  0.4540 -0.4341 -0.3834
  121phy    O11 3266   0.411   1.963   3.226 -0.0363  0.6464 -0.0120
  121phy    H1A 3267   0.499   1.936   3.240 -0.6035 -1.4106 -0.0612
  122phy    C35 3268   0.199   2.743   2.395 -0.0793 -0.1453  0.4465
  122phy    C33 3269   0.231   2.733   2.249  0.0189  0.1096  0.5178
  122phy    C34 3270   0.126   2.661   2.165  0.2869 -0.2063 -0.2297
  122phy    C32 3271   0.260   2.876   2.190  0.1078 -0.2465 -0.8552
  122phy    C31 3272   0.368   2.892   2.084 -0.2768  0.0164 -0.3448
  122phy    C30 3273   0.371   3.030   2.023  0.1806  0.1178 -0.8738
  122phy    C28 3274   0.500   3.066   1.938 -0.2200 -0.5328  0.5967
  122phy    C29 3275   0.464   3.040   1.792  0.4518 -0.4681  0.0191
  122phy    C27 3276   0.537   3.219   1.950  0.4911  0.3351 -0.0009
  122phy    C26 3277   0.631   3.239   2.070  0.0992 -0.0781 -0.5798
  122phy    C25 3278   0.652   3.389   2.086  0.1155 -0.3999  0.3792
  122phy    C23 3279   0.735   3.422   2.208  0.1376  0.2147 -0.0941
  122phy    C24 3280   0.883   3.441   2.167  0.4046  0.7860  0.2101
  122phy    C22 3281   0.687   3.558   2.259  0.9220  0.3112  0.3667
  122phy    C21 3282   0.716   3.578   2.409  0.0368 -0.2870 -0.1334
  122phy    C20 3283   0.655   3.711   2.451  0.2845 -0.3037  0.1647
  122phy    C18 3284   0.673   3.776   2.597  0.0797  0.4147  0.9387
  122phy    O01 3285   0.811   3.777   2.638 -0.4170  0.3780 -0.3247
  122phy    H01 3286   0.825   3.817   2.721  1.0663 -1.7276  0.5081
  122phy    C19 3287   0.639   3.925   2.575 -0.2357 -0.4283  0.1223
  122phy    C13 3288   0.586   3.698   2.710  0.3883 -0.4148  0.0007
  122phy     H3 3289   0.479   3.681   2.683  0.5502 -0.4470 -0.6198
  122phy    O33 3290   0.572   3.782   2.831  0.4929  0.1552 -0.4890
  122phy    H1B 3291   0.654   3.774   2.877  0.3351 -2.6109 -0.5134
  122phy    C12 3292   0.639   3.557   2.760 -0.0765  0.2236  0.0286
  122phy    O11 3293   0.753   3.561   2.838  0.3414  0.0302  0.2548
  122phy    H1A 3294   0.814   3.609   2.786  0.6149 -0.0174  0.5316
  123phy    C35 3295   3.705   4.146   0.797  0.0765 -0.0251 -0.0814
  123phy    C33 3296   3.609   4.056   0.873  0.0117  0.6405  0.0810
  123phy    C34 3297   3.480   4.133   0.868  0.3167  0.6872 -0.4859
  123phy    C32 3298   3.587   3.920   0.810  0.5580  0.1237  0.4854
  123phy    C31 3299   3.671   3.802   0.859 -0.0837  0.9020  0.9173
  123phy    C30 3300   3.637   3.671   0.777  0.2275 -0.0956 -0.1421
  123phy    C28 3301   3.696   3.551   0.845 -0.3396 -0.3558  0.2527
  123phy    C29 3302   3.586   3.483   0.923  0.0992 -0.1179 -0.9937
  123phy    C27 3303   3.741   3.437   0.759  0.0460 -0.6651 -0.4755
  123phy    C26 3304   3.896   3.433   0.735 -0.1803 -0.5307 -0.0716
  123phy    C25 3305   3.924   3.320   0.635  0.0810  0.5499 -0.1261
  123phy    C23 3306   4.059   3.273   0.576  1.0428  0.4556  0.3379
  123phy    C24 3307   4.054   3.122   0.578 -0.1856 -0.0294 -0.0982
  123phy    C22 3308   4.093   3.329   0.439  0.1444  0.2576  0.4672
  123phy    C21 3309   4.210   3.422   0.443 -0.1501 -0.1703 -0.3371
  123phy    C20 3310   4.227   3.472   0.301  0.4630 -0.1484  0.5141
  123phy    C18 3311   4.325   3.591   0.274  0.3387  0.4392  0.0893
  123phy    O01 3312   4.301   3.698   0.367  0.3840 -0.3020  0.3305
  123phy    H01 3313   4.385   3.740   0.366  1.0794 -1.6084  0.0423
  123phy    C19 3314   4.293   3.650   0.129 -0.3804  0.1716 -0.5949
  123phy    C13 3315   4.476   3.545   0.277 -0.1357  0.1669 -0.2805
  123phy     H3 3316   4.495   3.508   0.381  1.6641  0.1946 -0.5694
  123phy    O33 3317   4.517   3.425   0.209  0.1703  0.1302  0.2677
  123phy    H1B 3318   4.600   3.444   0.169 -0.5969  3.1598 -0.1299
  123phy    C12 3319   4.592   3.638   0.311 -0.1531 -0.3684 -0.2774
  123phy    O11 3320   4.553   3.758   0.367  0.2474  0.3852 -0.0853
  123phy    H1A 3321   4.622   3.821   0.376 -1.2402  2.1158 -0.2154
  124phy    C35 3322   4.054   4.455   1.900  0.3848  0.1288  0.0650
  124phy    C33 3323   4.124   4.587   1.893  0.0087 -0.6286 -0.7955
  124phy    C34 3324   4.270   4.577   1.845 -0.2043  0.5132 -0.6906
  124phy    C32 3325   4.030   4.689   1.824  0.4153 -0.0459  0.6695
  124phy    C31 3326   4.053   4.835   1.864  0.0489  0.2996  0.3396
  124phy    C30 3327   3.955   4.931   1.791 -0.3596 -0.4488 -0.3321
  124phy    C28 3328   3.970   5.076   1.835 -0.0359  0.3249 -0.8485
  124phy    C29 3329   4.009   5.152   1.714  0.1504 -0.3975 -0.4284
  124phy    C27 3330   3.843   5.154   1.869  0.4629 -0.6210  0.0071
  124phy    C26 3331   3.843   5.219   2.011 -0.0077 -0.2594  1.1137
  124phy    C25 3332   3.706   5.270   2.042  0.5473  0.6159 -0.3085
  124phy    C23 3333   3.672   5.343   2.175  0.4119  0.5333  0.4312
  124phy    C24 3334   3.545   5.432   2.170 -0.0780 -0.3676  0.2537
  124phy    C22 3335   3.662   5.233   2.288  0.3292  0.1212 -0.3568
  124phy    C21 3336   3.748   5.267   2.414 -0.6211 -0.5458 -0.4317
  124phy    C20 3337   3.703   5.171   2.522 -0.3046 -0.7962 -0.3853
  124phy    C18 3338   3.783   5.133   2.655 -0.4118  0.2574 -0.6044
  124phy    O01 3339   3.826   5.252   2.724  0.8579  0.0568 -0.4798
  124phy    H01 3340   3.788   5.327   2.683 -1.1703  0.1044  1.3145
  124phy    C19 3341   3.664   5.077   2.743  0.0299  0.2693 -0.2066
  124phy    C13 3342   3.904   5.031   2.642  0.0307  0.1702 -0.3976
  124phy     H3 3343   3.874   4.937   2.589  1.9564 -1.0643  0.5793
  124phy    O33 3344   3.942   4.973   2.770  0.7306  0.5317  0.0563
  124phy    H1B 3345   3.962   4.881   2.761 -2.1928 -0.1903 -0.2080
  124phy    C12 3346   4.043   5.077   2.583 -0.1265 -0.3426 -0.1643
  124phy    O11 3347   4.143   4.977   2.591 -0.0022  0.1724 -0.0286
  124phy    H1A 3348   4.133   4.953   2.681 -0.7820 -1.3714 -0.4971
  125phy    C35 3349   3.777   4.795   2.278 -0.0221 -0.1658  0.0786
  125phy    C33 3350   3.713   4.739   2.153 -0.3849 -0.0982 -0.3883
  125phy    C34 3351   3.778   4.612   2.110  0.2218 -0.2656 -0.0775
  125phy    C32 3352   3.558   4.737   2.156  0.4859  0.2531 -0.9114
  125phy    C31 3353   3.493   4.866   2.105 -0.6505  0.0566 -0.3472
  125phy    C30 3354   3.357   4.877   2.173 -0.3661  0.2711  0.1580
  125phy    C28 3355   3.284   5.006   2.147  0.6804 -0.4147 -0.4725
  125phy    C29 3356   3.164   5.001   2.057  0.0278  0.0861 -0.0976
  125phy    C27 3357   3.232   5.045   2.289  0.4202  0.5887 -0.0194
  125phy    C26 3358   3.303   5.152   2.367  0.0725 -0.0264  0.7381
  125phy    C25 3359   3.210   5.238   2.462 -0.3931 -0.3343 -0.4224
  125phy    C23 3360   3.288   5.338   2.554 -0.2657  0.2181  0.1127
  125phy    C24 3361   3.290   5.472   2.490  0.1290  0.1689  0.4978
  125phy    C22 3362   3.228   5.326   2.703 -0.3320 -0.0863 -0.1489
  125phy    C21 3363   3.323   5.250   2.803  0.6251  0.2454  0.0212
  125phy    C20 3364   3.266   5.231   2.947 -0.2180  0.3586  0.1569
  125phy    C18 3365   3.347   5.145   3.054 -1.2589  0.1270  0.1302
  125phy    O01 3366   3.485   5.198   3.053 -0.3312 -0.4216  0.1564
  125phy    H01 3367   3.479   5.288   3.028 -2.2347 -0.8973 -1.3455
  125phy    C19 3368   3.273   5.184   3.179  0.2171  0.0042  0.4430
  125phy    C13 3369   3.349   4.984   3.020  0.1443  0.1428 -0.1868
  125phy     H3 3370   3.381   4.975   2.913 -1.3273  1.3045 -0.7663
  125phy    O33 3371   3.218   4.933   3.011 -0.5255 -0.0897  0.3314
  125phy    H1B 3372   3.171   4.988   2.951  2.7437  2.2707 -0.2818
  125phy    C12 3373   3.449   4.894   3.093  0.1036  0.1887 -0.1373
  125phy    O11 3374   3.586   4.930   3.070  0.3747  0.3052 -0.1466
  125phy    H1A 3375   3.595   5.023   3.060  2.4166  0.1705  0.0704
  126phy    C35 3376   3.172   0.458   1.065  0.4718  0.2049 -0.1031
  126phy    C33 3377   3.245   0.466   1.202 -0.3216  0.4427 -0.4954
  126phy    C34 3378   3.350   0.570   1.198  0.6676  0.3461  0.3789
  126phy    C32 3379   3.143   0.475   1.317 -0.0910 -0.4040 -0.6425
  126phy    C31 3380   3.197   0.422   1.453  0.6939 -0.2241 -0.2810
  126phy    C30 3381   3.104   0.440   1.583  0.1044  0.1550 -0.3549
  126phy    C28 3382   3.163   0.401   1.722 -0.1448 -0.5453  0.1604
  126phy    C29 3383   3.273   0.495   1.770  0.2056 -0.2272 -0.3367
  126phy    C27 3384   3.053   0.408   1.831 -0.2535  0.2783 -0.1107
  126phy    C26 3385   3.065   0.318   1.956  0.2153  0.3798 -0.0657
  126phy    C25 3386   2.930   0.341   2.028 -0.0834 -1.0572 -0.1385
  126phy    C23 3387   2.925   0.298   2.176  0.1232 -0.2266 -0.1264
  126phy    C24 3388   2.964   0.409   2.274 -0.5017 -0.1734  1.1408
  126phy    C22 3389   2.781   0.236   2.211 -0.6356 -0.0891  0.1490
  126phy    C21 3390   2.786   0.097   2.265  0.0287  0.4901  0.3204
  126phy    C20 3391   2.645   0.038   2.292 -0.2711  0.0790 -0.4742
  126phy    C18 3392   2.634  -0.104   2.364  0.6467 -0.6612  0.0414
  126phy    O01 3393   2.710  -0.106   2.489 -0.3207  0.2976 -0.2104
  126phy    H01 3394   2.693  -0.033   2.545 -2.3397  0.1164 -0.5265
  126phy    C19 3395   2.484  -0.093   2.400  0.4263  0.7273 -0.3249
  126phy    C13 3396   2.680  -0.243   2.292 -0.3894  0.1306 -0.6258
  126phy     H3 3397   2.623  -0.252   2.195 -1.0582  0.6655 -0.2899
  126phy    O33 3398   2.643  -0.364   2.365  0.2280  0.2103 -0.3377
  126phy    H1B 3399   2.676  -0.370   2.452 -0.5783  1.7793  0.1202
  126phy    C12 3400   2.831  -0.257   2.253 -0.3522 -0.2099 -0.2980
  126phy    O11 3401   2.910  -0.274   2.369  0.2614 -0.2945  0.7456
  126phy    H1A 3402   2.869  -0.213   2.427  1.7798  3.3949 -1.6903
  127phy    C35 3403   2.443   4.107   0.984  0.1544 -0.1082 -0.5055
  127phy    C33 3404   2.378   4.222   0.905 -0.0622 -0.5735 -0.0357
  127phy    C34 3405   2.228   4.223   0.946  0.1599 -0.3051 -0.1149
  127phy    C32 3406   2.434   4.367   0.918  0.2909 -0.0633  0.0777
  127phy    C31 3407   2.544   4.404   0.822 -0.1672 -0.2519  0.4606
  127phy    C30 3408   2.568   4.549   0.811  0.0929 -0.0263 -0.7101
  127phy    C28 3409   2.661   4.597   0.703 -0.5742  0.0579 -0.3039
  127phy    C29 3410   2.589   4.685   0.608  0.2584  0.0079  0.0715
  127phy    C27 3411   2.797   4.649   0.750 -0.0327 -0.7109  0.2081
  127phy    C26 3412   2.910   4.636   0.647  0.1513 -0.4538  0.0066
  127phy    C25 3413   3.039   4.621   0.729  0.0559  0.3470 -0.8158
  127phy    C23 3414   3.175   4.640   0.658 -0.1836 -0.0778 -0.3258
  127phy    C24 3415   3.246   4.762   0.716 -0.3365  0.0416  0.1578
  127phy    C22 3416   3.276   4.525   0.664  0.3724 -0.1321  0.4548
  127phy    C21 3417   3.347   4.499   0.525  0.2721 -0.4555 -0.0536
  127phy    C20 3418   3.465   4.401   0.536  0.0006 -0.2744  0.5012
  127phy    C18 3419   3.536   4.362   0.400 -0.4243 -0.2125  0.1020
  127phy    O01 3420   3.443   4.304   0.308 -0.0882 -0.2060 -0.5138
  127phy    H01 3421   3.418   4.222   0.347 -2.2693  1.0843  1.0118
  127phy    C19 3422   3.643   4.263   0.450  0.3174  0.0921  0.6055
  127phy    C13 3423   3.616   4.481   0.323 -0.8754  0.3566  0.3176
  127phy     H3 3424   3.536   4.538   0.269  0.3593  0.1947 -1.7718
  127phy    O33 3425   3.660   4.596   0.409 -0.0790  0.4676 -0.2686
  127phy    H1B 3426   3.738   4.579   0.457  2.4203  2.3042 -3.2555
  127phy    C12 3427   3.694   4.471   0.187  0.0620 -0.4154  0.0442
  127phy    O11 3428   3.833   4.457   0.186 -0.4454 -0.4352 -0.7229
  127phy    H1A 3429   3.857   4.375   0.149 -0.8685 -0.8736 -0.0531
  128SOL     OW 3430   0.955   0.730   0.136 -0.2501  0.1434 -0.9266
  128SOL    HW1 3431   0.862   0.750   0.151  0.4826  4.5626 -0.9600
  128SOL    HW2 3432   0.955   0.635   0.130 -1.0099  0.1313 -0.8521
  128SOL     MW 3433   0.943   0.720   0.138 -0.0040  0.0055  0.0013
  129SOL     OW 3434   4.048   5.030   0.140 -0.4000  0.3814 -0.2603
  129SOL    HW1 3435   4.062   4.936   0.152 -1.4667  0.1818 -0.4452
  129SOL    HW2 3436   3.996   5.035   0.059  0.0693  1.2838 -0.5250
  129SOL     MW 3437   4.043   5.018   0.131 -0.0040  0.0055  0.0013
  130SOL     OW 3438   0.493   0.829   0.377 -0.5925  0.0328  0.0835
  130SOL    HW1 3439   0.424   0.889   0.350  1.2602  2.6792  0.8320
  130SOL    HW2 3440   0.506   0.852   0.469 -0.9615  2.6474 -0.4373
  130SOL     MW 3441   0.485   0.840   0.386 -0.0040  0.0055  0.0013
  131SOL     OW 3442   1.873   0.021   0.279  0.1461 -0.1078  0.3002
  131SOL    HW1 3443   1.913   0.084   0.219 -0.6976  0.4702  0.3340
  131SOL    HW2 3444   1.917  -0.062   0.257 -0.8537  0.1802 -3.3488
  131SOL     MW 3445   1.884   0.018   0.268 -0.0040  0.0055  0.0013
  132SOL     OW 3446   0.890   4.315   0.444 -0.4136 -0.1021 -0.2812
  132SOL    HW1 3447   0.897   4.259   0.367 -0.2220  0.1420 -0.4439
  132SOL    HW2 3448   0.836   4.391   0.422  0.9269  1.1339  0.5209
  132SOL     MW 3449   0.884   4.318   0.431 -0.0040  0.0055  0.0013
  133SOL     OW 3450   2.479   3.789   0.058  0.1244 -0.7457  0.3965
  133SOL    HW1 3451   2.449   3.706   0.020  0.8181 -0.8564  0.0893
  133SOL    HW2 3452   2.534   3.754   0.128 -0.5105  0.8682  1.7745
  133SOL     MW 3453   2.482   3.774   0.063 -0.0040  0.0055  0.0013
  134SOL     OW 3454   2.024   4.858   0.149 -0.0271  0.5308 -0.3359
  134SOL    HW1 3455   1.984   4.788   0.201  1.6884 -0.3677 -0.1670
  134SOL    HW2 3456   2.110   4.817   0.148 -0.5992 -0.8401  1.4484
  134SOL     MW 3457   2.030   4.843   0.156 -0.0040  0.0055  0.0013
  135SOL     OW 3458   2.342   4.000   2.839 -0.4250 -0.2748  0.5372
  135SOL    HW1 3459   2.345   4.009   2.934 -1.0281 -1.2282  0.6627
  135SOL    HW2 3460   2.406   3.930   2.827 -0.5485 -0.2766 -0.1497
  135SOL     MW 3461   2.351   3.992   2.850 -0.0040  0.0055  0.0013
  136SOL     OW 3462   4.623   2.673   2.851  0.3469  0.0879 -0.2642
  136SOL    HW1 3463   4.624   2.595   2.796 -3.1353 -1.7427  1.9086
  136SOL    HW2 3464   4.531   2.700   2.841  0.2399 -0.3488 -0.4859
  136SOL     MW 3465   4.611   2.667   2.842 -0.0040  0.0055  0.0013
  137SOL     OW 3466   3.091   3.324   0.144 -0.7528 -0.5986 -0.3006
  137SOL    HW1 3467   3.074   3.234   0.118 -3.2991 -0.3378  0.2250
  137SOL    HW2 3468   3.005   3.350   0.176  0.0097  0.5244  0.9372
  137SOL     MW 3469   3.078   3.316   0.145 -0.0040  0.0055  0.0013
  138SOL     OW 3470   2.212   4.400   2.835 -0.0253  0.3481 -0.2985
  138SOL    HW1 3471   2.241   4.328   2.779 -3.8294 -0.8163 -1.0990
  138SOL    HW2 3472   2.130   4.363   2.870  0.0570  0.2959 -0.1596
  138SOL     MW 3473   2.205   4.386   2.833 -0.0040  0.0055  0.0013
  139SOL     OW 3474   0.550   2.498   3.092  0.1791  0.4852  0.0324
  139SOL    HW1 3475   0.578   2.539   3.174 -2.8826  2.1837  0.3822
  139SOL    HW2 3476   0.470   2.447   3.105 -0.6510  1.5782 -0.6365
  139SOL     MW 3477   0.543   2.497   3.105 -0.0040  0.0055  0.0013
  140SOL     OW 3478   4.690   4.247   3.061  0.0979  0.2957  0.3039
  140SOL    HW1 3479   4.779   4.211   3.049 -0.4291 -1.1158  0.4113
  140SOL    HW2 3480   4.690   4.275   3.152 -2.6962  0.2027  0.3888
  140SOL     MW 3481   4.702   4.246   3.072 -0.0040  0.0055  0.0013
  141SOL     OW 3482   3.869   3.344   2.952  0.5810 -0.0372  0.0290
  141SOL    HW1 3483   3.840   3.403   2.882 -1.1961 -1.1248 -0.2242
  141SOL    HW2 3484   3.833   3.258   2.928 -2.4430  1.0069  0.3334
  141SOL     MW 3485   3.860   3.340   2.940 -0.0040  0.0055  0.0013
  142SOL     OW 3486   0.850   2.588   2.845 -0.0550  0.0783 -0.2334
  142SOL    HW1 3487   0.924   2.643   2.870 -1.1668  1.6563 -0.2623
  142SOL    HW2 3488   0.867   2.560   2.755 -0.0782  0.9300 -0.5109
  142SOL     MW 3489   0.862   2.591   2.837 -0.0040  0.0055  0.0013
  143SOL     OW 3490   3.961   4.068   2.777  0.1184  0.1683 -0.1755
  143SOL    HW1 3491   3.961   4.117   2.695 -2.0419  0.7196  0.0911
  143SOL    HW2 3492   4.046   4.024   2.783 -1.2013 -2.4006  1.2804
  143SOL     MW 3493   3.972   4.069   2.767 -0.0040  0.0055  0.0013
  144SOL     OW 3494   3.634   4.219   2.655  0.1254  0.5091 -0.0596
  144SOL    HW1 3495   3.542   4.240   2.668 -0.3438 -1.3678 -0.0998
  144SOL    HW2 3496   3.677   4.275   2.721  0.7593 -1.0721  0.9117
  144SOL     MW 3497   3.628   4.229   2.665 -0.0040  0.0055  0.0013
  145SOL     OW 3498   2.000   4.025   0.252 -0.3270 -0.0875  0.5718
  145SOL    HW1 3499   2.032   4.016   0.342  0.5857 -5.1098  0.0494
  145SOL    HW2 3500   1.906   4.007   0.258 -0.4701  0.7349  0.8817
  145SOL     MW 3501   1.991   4.021   0.265 -0.0040  0.0055  0.0013
  146SOL     OW 3502   2.122   3.851   0.074  0.2838  0.3931 -0.2964
  146SOL    HW1 3503   2.076   3.908   0.136 -0.7638 -0.6252 -0.1009
  146SOL    HW2 3504   2.157   3.784   0.133  0.0664 -0.7634 -1.4289
  146SOL     MW 3505   2.120   3.849   0.090 -0.0040  0.0055  0.0013
  147SOL     OW 3506   3.261   3.682   0.147  0.1967 -0.4482  0.4305
  147SOL    HW1 3507   3.194   3.618   0.122  1.0393 -0.3933 -2.3517
  147SOL    HW2 3508   3.336   3.633   0.179  1.3525  1.4245  0.7063
  147SOL     MW 3509   3.262   3.667   0.148 -0.0040  0.0055  0.0013
  148SOL     OW 3510   0.127   3.256   0.134 -0.2761  0.5608 -0.2842
  148SOL    HW1 3511   0.191   3.193   0.101 -0.5133  0.0416  0.2330
  148SOL    HW2 3512   0.178   3.311   0.194  0.6625 -0.6463  0.0730
  148SOL     MW 3513   0.142   3.255   0.138 -0.0040  0.0055  0.0013
  149SOL     OW 3514   2.068   4.236   0.074  0.2363 -0.1851  0.1898
  149SOL    HW1 3515   2.125   4.187   0.015 -2.4256 -0.8801 -1.9947
  149SOL    HW2 3516   2.036   4.171   0.136  0.2263 -0.4712 -0.1160
  149SOL     MW 3517   2.072   4.221   0.075 -0.0040  0.0055  0.0013
  150SOL     OW 3518   0.144   2.192   2.880 -0.3772  0.3314  0.2582
  150SOL    HW1 3519   0.143   2.231   2.793 -0.2833  0.3002  0.2429
  150SOL    HW2 3520   0.173   2.261   2.939  1.3558  0.7985 -1.0771
  150SOL     MW 3521   0.147   2.206   2.876 -0.0040  0.0055  0.0013
  151SOL     OW 3522   1.983   4.261   2.921  0.1465 -0.1726 -0.5037
  151SOL    HW1 3523   1.985   4.247   3.016 -0.6172 -2.3655 -0.7511
  151SOL    HW2 3524   1.948   4.177   2.891 -0.0469 -0.0587 -0.5989
  151SOL     MW 3525   1.979   4.248   2.929 -0.0040  0.0055  0.0013
  152SOL     OW 3526   0.996   2.512   0.074  0.4214  0.3073 -0.1837
  152SOL    HW1 3527   0.952   2.463   0.004 -1.0276  1.5663 -0.2117
  152SOL    HW2 3528   0.947   2.594   0.075 -1.7646 -0.9138 -0.2392
  152SOL     MW 3529   0.984   2.516   0.065 -0.0040  0.0055  0.0013
  153SOL     OW 3530   0.808   3.900   2.870  0.2104  0.8860 -0.1948
  153SOL    HW1 3531   0.809   3.993   2.851 -3.1145  0.9484 -0.5914
  153SOL    HW2 3532   0.846   3.897   2.958 -1.3366  0.0572  0.5010
  153SOL     MW 3533   0.813   3.912   2.879 -0.0040  0.0055  0.0013
  154SOL     OW 3534   4.013   2.981   2.931  0.2829 -0.2732  0.5939
  154SOL    HW1 3535   4.103   2.990   2.963  0.9157  1.9872 -1.5406
  154SOL    HW2 3536   3.978   2.892   2.931 -0.8113  0.1253  1.4016
  154SOL     MW 3537   4.020   2.970   2.936 -0.0040  0.0055  0.0013
  155SOL     OW 3538   0.262   0.953   0.319  0.0316 -0.4306 -0.4456
  155SOL    HW1 3539   0.213   0.981   0.396  1.0309 -0.9732  0.4253
  155SOL    HW2 3540   0.219   0.876   0.282  0.0635 -0.9698  0.5880
  155SOL     MW 3541   0.250   0.946   0.324 -0.0040  0.0055  0.0013
  156SOL     OW 3542   1.265   1.560   2.971 -0.2172 -0.0715 -0.6635
  156SOL    HW1 3543   1.227   1.595   3.051 -0.6447 -1.4724 -0.2352
  156SOL    HW2 3544   1.321   1.489   3.002 -0.3660 -0.1188 -0.5074
  156SOL     MW 3545   1.268   1.555   2.986 -0.0040  0.0055  0.0013
  157SOL     OW 3546   4.707   2.666   0.009  0.1363  0.0039  0.0791
  157SOL    HW1 3547   4.628   2.639   0.056  0.8933 -0.6618  1.0171
  157SOL    HW2 3548   4.680   2.653  -0.082  0.2983  2.2402 -0.3274
  157SOL     MW 3549   4.693   2.660   0.003 -0.0040  0.0055  0.0013
  158SOL     OW 3550   4.222   4.783   2.783 -0.2950  0.4091  0.2323
  158SOL    HW1 3551   4.222   4.839   2.861 -2.2268  0.3253  0.3575
  158SOL    HW2 3552   4.138   4.737   2.794 -2.0318  3.3820  0.5949
  158SOL     MW 3553   4.211   4.784   2.795 -0.0040  0.0055  0.0013
  159SOL     OW 3554   1.667   1.394   0.529  0.5627 -0.5809 -0.0476
  159SOL    HW1 3555   1.643   1.339   0.603  0.2805 -0.1660  0.1703
  159SOL    HW2 3556   1.760   1.372   0.518  0.9533  0.7841  0.3538
  159SOL     MW 3557   1.676   1.383   0.537 -0.0040  0.0055  0.0013
  160SOL     OW 3558   3.531   2.514   3.054 -0.1463 -0.0741 -0.0137
  160SOL    HW1 3559   3.460   2.558   3.008  1.0122 -0.9743 -2.8994
  160SOL    HW2 3560   3.487   2.478   3.131 -0.9233 -0.0608 -0.4503
  160SOL     MW 3561   3.516   2.515   3.058 -0.0040  0.0055  0.0013
  161SOL     OW 3562   4.862   4.934   0.245 -0.1091  0.1096  0.4349
  161SOL    HW1 3563   4.807   4.860   0.218 -0.8213  0.6777  0.2811
  161SOL    HW2 3564   4.802   4.985   0.300  0.2044  0.3127  0.5870
  161SOL     MW 3565   4.847   4.931   0.249 -0.0040  0.0055  0.0013
  162SOL     OW 3566   2.072   1.824   3.004  0.7071 -0.3266  0.1532
  162SOL    HW1 3567   2.008   1.797   3.070  1.8535 -1.3337  0.9001
  162SOL    HW2 3568   2.135   1.865   3.063  0.8556 -1.1008  0.5416
  162SOL     MW 3569   2.072   1.826   3.021 -0.0040  0.0055  0.0013
  163SOL     OW 3570   3.395   4.611   2.924  0.0913 -0.4748  0.1057
  163SOL    HW1 3571   3.303   4.595   2.946  0.5192 -3.1075  0.2659
  163SOL    HW2 3572   3.439   4.533   2.958 -0.5279 -0.8222  0.1327
  163SOL     MW 3573   3.389   4.599   2.932 -0.0040  0.0055  0.0013
  164SOL     OW 3574   0.910   3.911   3.123  0.2408  0.1468  0.0480
  164SOL    HW1 3575   0.919   4.000   3.157 -1.2509  1.0557 -1.7304
  164SOL    HW2 3576   0.839   3.867   3.170 -0.4919  0.0110 -1.1259
  164SOL     MW 3577   0.901   3.917   3.134 -0.0040  0.0055  0.0013
  165SOL     OW 3578   1.766   1.255   2.901 -0.0109 -0.2308  0.6649
  165SOL    HW1 3579   1.701   1.206   2.951 -0.1708 -1.9815 -1.1093
  165SOL    HW2 3580   1.703   1.302   2.846 -1.2823 -1.7384  0.7612
  165SOL     MW 3581   1.749   1.254   2.900 -0.0040  0.0055  0.0013
  166SOL     OW 3582   3.198   3.933   0.248 -0.7494  0.2774  0.0366
  166SOL    HW1 3583   3.189   3.839   0.231 -1.5924  0.3953 -0.2701
  166SOL    HW2 3584   3.111   3.961   0.218 -0.2947  0.5239 -1.1182
  166SOL     MW 3585   3.185   3.925   0.242 -0.0040  0.0055  0.0013
  167SOL     OW 3586   3.604   3.938   2.828  0.1728 -0.5314  0.2286
  167SOL    HW1 3587   3.638   3.931   2.917  0.6645  0.1465  0.0988
  167SOL    HW2 3588   3.530   3.877   2.826  0.6956 -1.1635 -0.7691
  167SOL     MW 3589   3.599   3.929   2.840 -0.0040  0.0055  0.0013
  168SOL     OW 3590   1.626   1.437   0.073 -0.3525 -0.2295  0.6160
  168SOL    HW1 3591   1.595   1.470   0.157 -1.5223  0.5567 -0.1007
  168SOL    HW2 3592   1.689   1.369   0.098 -1.2377 -2.0051 -1.6303
  168SOL     MW 3593   1.630   1.432   0.088 -0.0040  0.0055  0.0013
  169SOL     OW 3594   4.423   4.607   2.724  0.1012  0.1893 -0.0343
  169SOL    HW1 3595   4.508   4.651   2.732 -0.4585  1.3493 -0.3126
  169SOL    HW2 3596   4.362   4.680   2.731 -0.0769 -0.0267  0.7762
  169SOL     MW 3597   4.426   4.623   2.726 -0.0040  0.0055  0.0013
  170SOL     OW 3598   0.150   1.140   0.500 -0.4351  0.1077 -0.4245
  170SOL    HW1 3599   0.109   1.102   0.578 -1.9174  2.3261 -0.0306
  170SOL    HW2 3600   0.082   1.202   0.472 -0.2942  1.1030  1.3133
  170SOL     MW 3601   0.135   1.144   0.507 -0.0040  0.0055  0.0013
  171SOL     OW 3602   1.931   1.312   0.437 -0.0730  0.0063 -0.0498
  171SOL    HW1 3603   1.904   1.286   0.349 -0.5783 -0.6535  0.2891
  171SOL    HW2 3604   1.998   1.378   0.418 -2.0091  2.1359  0.1037
  171SOL     MW 3605   1.937   1.317   0.423 -0.0040  0.0055  0.0013
  172SOL     OW 3606   2.141   0.957   0.048 -0.1953 -0.0873  0.4350
  172SOL    HW1 3607   2.102   1.024   0.103  0.1737  0.8292 -0.3974
  172SOL    HW2 3608   2.069   0.913   0.002  1.2912 -0.8700 -1.3278
  172SOL     MW 3609   2.127   0.960   0.049 -0.0040  0.0055  0.0013
  173SOL     OW 3610   3.369   4.152   3.104  0.2307  0.1089 -0.0222
  173SOL    HW1 3611   3.442   4.118   3.156  0.4376  0.6199  0.0310
  173SOL    HW2 3612   3.336   4.219   3.164  1.0625  0.1708  0.3759
  173SOL     MW 3613   3.374   4.157   3.118 -0.0040  0.0055  0.0013
  174SOL     OW 3614   0.691   2.808   2.803  0.1844  0.2081  0.2095
  174SOL    HW1 3615   0.729   2.720   2.802 -0.7530 -0.2024  0.3208
  174SOL    HW2 3616   0.607   2.797   2.848  0.0798 -1.1014 -0.2671
  174SOL     MW 3617   0.685   2.795   2.809 -0.0040  0.0055  0.0013
  175SOL     OW 3618   2.081   1.190   0.190 -0.7974  0.0588 -0.1031
  175SOL    HW1 3619   2.127   1.254   0.135 -1.0455  0.7350  0.4690
  175SOL    HW2 3620   2.150   1.154   0.246 -1.9470  1.0936  2.1091
  175SOL     MW 3621   2.096   1.194   0.190 -0.0040  0.0055  0.0013
  176SOL     OW 3622   3.497   3.575   0.222  0.3517  0.1417  0.4627
  176SOL    HW1 3623   3.518   3.640   0.289 -1.8486  0.7582  0.6256
  176SOL    HW2 3624   3.523   3.498   0.272 -1.2165 -0.6814  0.0652
  176SOL     MW 3625   3.503   3.573   0.238 -0.0040  0.0055  0.0013
  177SOL     OW 3626   2.932   3.966   0.174  0.4194  0.0449 -0.2974
  177SOL    HW1 3627   2.860   4.026   0.159 -0.6227 -0.4599  2.1368
  177SOL    HW2 3628   2.892   3.883   0.147 -0.2011  0.5113 -0.8208
  177SOL     MW 3629   2.917   3.963   0.169 -0.0040  0.0055  0.0013
  178SOL     OW 3630   4.679   2.937   3.081  0.2570 -0.0992 -0.3245
  178SOL    HW1 3631   4.768   2.968   3.100 -0.1191  1.9446 -1.6016
  178SOL    HW2 3632   4.679   2.849   3.119  0.0741  0.0450  0.0142
  178SOL     MW 3633   4.691   2.929   3.089 -0.0040  0.0055  0.0013
  179SOL     OW 3634   0.066   2.554   0.058  0.5599 -0.5208  0.4204
  179SOL    HW1 3635   0.091   2.643   0.033 -0.9631  0.2919  1.5936
  179SOL    HW2 3636  -0.007   2.569   0.118 -0.4921  4.1306 -1.6265
  179SOL     MW 3637   0.060   2.568   0.063 -0.0040  0.0055  0.0013
  180SOL     OW 3638   3.681   2.733   3.111  0.3218  0.2080  0.3657
  180SOL    HW1 3639   3.748   2.737   3.044 -0.8273 -2.1097 -1.0653
  180SOL    HW2 3640   3.631   2.658   3.079  0.0254 -0.1622  1.6287
  180SOL     MW 3641   3.683   2.724   3.098 -0.0040  0.0055  0.0013
  181SOL     OW 3642   3.182   2.415   2.808  0.4241 -0.5522 -0.0769
  181SOL    HW1 3643   3.248   2.366   2.759  0.8801  1.3622 -1.4527
  181SOL    HW2 3644   3.228   2.489   2.847 -1.1720  0.2148  0.4025
  181SOL     MW 3645   3.197   2.418   2.807 -0.0040  0.0055  0.0013
  182SOL     OW 3646   3.308   3.102   0.291  0.5710 -0.5041  0.4619
  182SOL    HW1 3647   3.244   3.125   0.224  0.4412  0.3877  0.8746
  182SOL    HW2 3648   3.325   3.009   0.273 -0.1335 -0.5003 -0.2496
  182SOL     MW 3649   3.302   3.093   0.280 -0.0040  0.0055  0.0013
  183SOL     OW 3650   1.373   0.744   3.113 -0.0060 -0.3192  0.1773
  183SOL    HW1 3651   1.439   0.739   3.044 -0.8777  1.2546 -0.8456
  183SOL    HW2 3652   1.291   0.739   3.064 -0.6948  0.3134  1.2175
  183SOL     MW 3653   1.371   0.743   3.097 -0.0040  0.0055  0.0013
  184SOL     OW 3654   1.619   1.251   0.757  0.2440 -0.3323  0.9715
  184SOL    HW1 3655   1.627   1.304   0.836 -2.7135  0.8551  0.5810
  184SOL    HW2 3656   1.705   1.210   0.743  0.4142  0.2964  0.1086
  184SOL     MW 3657   1.632   1.252   0.766 -0.0040  0.0055  0.0013
  185SOL     OW 3658   1.501   1.022   0.613 -0.1049  0.3208 -0.4265
  185SOL    HW1 3659   1.553   1.047   0.537 -1.1970 -2.7843 -2.3826
  185SOL    HW2 3660   1.505   1.096   0.673 -0.6720 -0.2132  0.2964
  185SOL     MW 3661   1.509   1.035   0.611 -0.0040  0.0055  0.0013
  186SOL     OW 3662   3.742   3.885   3.089 -0.5949 -0.2874 -0.2977
  186SOL    HW1 3663   3.715   3.794   3.097  1.8094 -1.0047  0.5021
  186SOL    HW2 3664   3.834   3.879   3.064 -0.1909  0.2919  0.9710
  186SOL     MW 3665   3.750   3.873   3.086 -0.0040  0.0055  0.0013
  187SOL     OW 3666   5.053   0.225   2.841  0.2716  0.2902 -0.1790
  187SOL    HW1 3667   4.968   0.270   2.834 -0.1974 -0.4816  0.4332
  187SOL    HW2 3668   5.037   0.176   2.922 -2.2598  0.8388 -0.2662
  187SOL     MW 3669   5.040   0.225   2.851 -0.0040  0.0055  0.0013
  188SOL     OW 3670   2.462   4.023   0.170  0.0695  0.2305  0.0977
  188SOL    HW1 3671   2.546   4.056   0.139 -0.4911  0.4745 -1.2449
  188SOL    HW2 3672   2.465   3.933   0.137  1.2483  0.5192 -0.6623
  188SOL     MW 3673   2.473   4.016   0.161 -0.0040  0.0055  0.0013
  189SOL     OW 3674   1.895   2.025   0.138  0.5628  0.0589  0.6420
  189SOL    HW1 3675   1.813   1.981   0.118  1.0879 -0.9440  0.6049
  189SOL    HW2 3676   1.872   2.101   0.192 -1.0827  1.2516 -1.5769
  189SOL     MW 3677   1.881   2.029   0.143 -0.0040  0.0055  0.0013
  190SOL     OW 3678   2.598   3.877   2.938 -0.0181  0.3280 -0.1270
  190SOL    HW1 3679   2.659   3.949   2.958  0.2936 -0.2595  1.1801
  190SOL    HW2 3680   2.557   3.851   3.021 -0.9076 -0.6730 -0.8622
  190SOL     MW 3681   2.601   3.883   2.952 -0.0040  0.0055  0.0013
  191SOL     OW 3682   2.397   1.315   2.972 -0.7305  0.1964 -0.1526
  191SOL    HW1 3683   2.373   1.406   2.952 -0.7908 -0.1051 -1.5378
  191SOL    HW2 3684   2.323   1.266   2.935  0.4044 -1.3842 -0.4176
  191SOL     MW 3685   2.384   1.321   2.964 -0.0040  0.0055  0.0013
  192SOL     OW 3686   0.339   4.332   3.122 -0.0643 -0.4628 -0.0699
  192SOL    HW1 3687   0.283   4.275   3.070 -0.8306  0.2995 -0.1151
  192SOL    HW2 3688   0.306   4.416   3.089  0.3636 -0.0732  0.4650
  192SOL     MW 3689   0.327   4.336   3.111 -0.0040  0.0055  0.0013
  193SOL     OW 3690   4.286   2.981   3.045  0.6837  0.2546  0.3180
  193SOL    HW1 3691   4.368   3.005   3.001 -1.1245  0.7217 -3.0955
  193SOL    HW2 3692   4.252   3.063   3.081  0.9210  0.5587 -0.1441
  193SOL     MW 3693   4.292   2.995   3.044 -0.0040  0.0055  0.0013
  194SOL     OW 3694   4.953   3.016   0.030 -0.1426 -0.2216 -0.2264
  194SOL    HW1 3695   5.005   2.942  -0.001 -1.8266 -1.1119 -1.0450
  194SOL    HW2 3696   4.995   3.036   0.114 -0.3226 -2.3623  0.4280
  194SOL     MW 3697   4.966   3.009   0.037 -0.0040  0.0055  0.0013
  195SOL     OW 3698   2.333   4.769   0.344  0.3923 -0.1497 -0.1335
  195SOL    HW1 3699   2.264   4.711   0.375  0.1776  0.0111 -0.3046
  195SOL    HW2 3700   2.400   4.709   0.311  1.1647 -0.2120  1.4815
  195SOL     MW 3701   2.333   4.754   0.344 -0.0040  0.0055  0.0013
  196SOL     OW 3702   4.846   2.380   2.875  0.1158  0.2313  0.4149
  196SOL    HW1 3703   4.883   2.451   2.928 -2.0451  1.7835 -0.0364
  196SOL    HW2 3704   4.892   2.302   2.904 -0.6381 -0.1120  0.6905
  196SOL     MW 3705   4.857   2.379   2.885 -0.0040  0.0055  0.0013
  197SOL     OW 3706   2.245   3.695   2.853  0.1085  0.3487  0.2160
  197SOL    HW1 3707   2.303   3.655   2.788 -0.0738 -0.0676  0.3136
  197SOL    HW2 3708   2.225   3.784   2.823 -3.4241 -0.2601  0.4042
  197SOL     MW 3709   2.250   3.702   2.840 -0.0040  0.0055  0.0013
  198SOL     OW 3710   3.512   3.750   0.429 -0.2995 -0.2714 -0.1845
  198SOL    HW1 3711   3.587   3.736   0.487 -0.2936 -3.6622 -0.7930
  198SOL    HW2 3712   3.442   3.732   0.491 -0.1361  2.1439  0.8199
  198SOL     MW 3713   3.513   3.746   0.445 -0.0040  0.0055  0.0013
  199SOL     OW 3714   4.579   0.277   2.929  0.3352 -0.0098  0.2661
  199SOL    HW1 3715   4.637   0.223   2.983  0.2716  0.1389  0.4866
  199SOL    HW2 3716   4.567   0.229   2.847  0.7863 -2.2488  1.4283
  199SOL     MW 3717   4.585   0.263   2.926 -0.0040  0.0055  0.0013
  200SOL     OW 3718   2.495   0.527   3.093 -0.2899  0.0503 -0.0318
  200SOL    HW1 3719   2.488   0.564   3.181 -0.8049 -0.6382  0.2179
  200SOL    HW2 3720   2.525   0.599   3.037  2.1513 -0.7190  0.1969
  200SOL     MW 3721   2.498   0.542   3.097 -0.0040  0.0055  0.0013
  201SOL     OW 3722   1.861   3.561   0.022  0.0949 -0.0275  0.1390
  201SOL    HW1 3723   1.903   3.630  -0.029 -0.4774 -0.9820 -1.7379
  201SOL    HW2 3724   1.784   3.529  -0.025 -0.5127 -2.0451  2.2895
  201SOL     MW 3725   1.856   3.566   0.009 -0.0040  0.0055  0.0013
  202SOL     OW 3726   1.551   3.596   0.129 -0.1470 -0.2599  0.0120
  202SOL    HW1 3727   1.600   3.540   0.189 -1.8205 -1.5869  0.2196
  202SOL    HW2 3728   1.462   3.566   0.151 -0.7977  0.7154 -1.1859
  202SOL     MW 3729   1.546   3.585   0.140 -0.0040  0.0055  0.0013
  203SOL     OW 3730   4.977   2.593   3.019  0.2114 -0.2538 -0.2187
  203SOL    HW1 3731   5.044   2.555   3.077  0.6371 -1.1953 -1.2932
  203SOL    HW2 3732   4.909   2.629   3.076  0.4943  1.8676 -1.1204
  203SOL     MW 3733   4.977   2.593   3.034 -0.0040  0.0055  0.0013
  204SOL     OW 3734   0.016   2.014   0.040  0.2243 -0.3067  0.3190
  204SOL    HW1 3735   0.042   1.961  -0.036 -1.6046 -0.9888  0.1300
  204SOL    HW2 3736   0.073   1.977   0.107  0.5456 -0.5746 -0.0963
  204SOL     MW 3737   0.027   2.002   0.038 -0.0040  0.0055  0.0013
  205SOL     OW 3738   1.058   1.672   2.781 -0.1685  0.3698 -0.3104
  205SOL    HW1 3739   1.129   1.655   2.843 -0.1622  0.8854 -0.1673
  205SOL    HW2 3740   1.029   1.583   2.764 -0.6949  0.3746  0.5208
  205SOL     MW 3741   1.064   1.658   2.787 -0.0040  0.0055  0.0013
  206SOL     OW 3742   2.973   4.457   2.680  0.1472  0.1193  0.3704
  206SOL    HW1 3743   2.990   4.376   2.631  2.5558  0.5843  0.3201
  206SOL    HW2 3744   2.951   4.518   2.609  0.6494  0.1370  0.2270
  206SOL     MW 3745   2.973   4.454   2.664 -0.0040  0.0055  0.0013
  207SOL     OW 3746   3.593   4.071   0.121 -0.0084 -0.3380  0.2625
  207SOL    HW1 3747   3.607   3.986   0.079 -1.5532  0.2159 -1.5272
  207SOL    HW2 3748   3.553   4.042   0.203  1.1331 -4.1708 -0.3714
  207SOL     MW 3749   3.590   4.056   0.126 -0.0040  0.0055  0.0013
  208SOL     OW 3750   4.278   4.347   2.691  0.1070  0.3197  0.3844
  208SOL    HW1 3751   4.353   4.402   2.669  1.1263 -1.5020 -0.9533
  208SOL    HW2 3752   4.224   4.356   2.612 -0.6632 -1.0259  0.7156
  208SOL     MW 3753   4.281   4.356   2.678 -0.0040  0.0055  0.0013
  209SOL     OW 3754   0.397   3.695   3.000 -0.3208  0.2072 -0.5133
  209SOL    HW1 3755   0.476   3.659   3.039  0.2257  1.3843 -0.5062
  209SOL    HW2 3756   0.439   3.753   2.937 -1.6993  0.8463 -0.8930
  209SOL     MW 3757   0.413   3.698   2.997 -0.0040  0.0055  0.0013
  210SOL     OW 3758   1.246   2.428   0.169  0.1124 -0.2964 -0.0254
  210SOL    HW1 3759   1.154   2.454   0.176 -0.3076 -1.6240 -0.3223
  210SOL    HW2 3760   1.288   2.472   0.242  1.6650 -1.1216 -0.3794
  210SOL     MW 3761   1.239   2.437   0.179 -0.0040  0.0055  0.0013
  211SOL     OW 3762   0.499   0.617   3.115 -0.0416 -0.2340 -0.2346
  211SOL    HW1 3763   0.492   0.528   3.081 -0.8064  0.1238 -1.0274
  211SOL    HW2 3764   0.441   0.669   3.060  1.2252 -0.4377 -1.8549
  211SOL     MW 3765   0.490   0.612   3.104 -0.0040  0.0055  0.0013
  212SOL     OW 3766   0.908   3.096   2.715 -0.3011  0.0267 -0.3030
  212SOL    HW1 3767   0.895   3.004   2.690 -1.5186 -0.8104  2.8823
  212SOL    HW2 3768   0.968   3.124   2.646  0.7321  0.4825  0.7602
  212SOL     MW 3769   0.914   3.087   2.702 -0.0040  0.0055  0.0013
  213SOL     OW 3770   3.953   4.267   2.974  0.2873 -0.3437 -0.0488
  213SOL    HW1 3771   3.923   4.218   3.051  1.2754 -1.1789 -0.1736
  213SOL    HW2 3772   3.935   4.200   2.908 -1.0435 -0.2018  0.1540
  213SOL     MW 3773   3.947   4.252   2.975 -0.0040  0.0055  0.0013
  214SOL     OW 3774   3.464   2.919   0.019 -0.0172 -0.0803 -0.4646
  214SOL    HW1 3775   3.494   3.008   0.033 -0.0466  0.0494 -1.2009
  214SOL    HW2 3776   3.550   2.877   0.010 -0.7071 -1.8691  0.6814
  214SOL     MW 3777   3.479   2.925   0.020 -0.0040  0.0055  0.0013
  215SOL     OW 3778   3.050   2.603   0.462 -0.3022 -0.1646 -0.1826
  215SOL    HW1 3779   3.049   2.691   0.501 -1.0167 -0.5343  0.6587
  215SOL    HW2 3780   2.961   2.581   0.438 -0.0736 -0.8187 -0.4550
  215SOL     MW 3781   3.038   2.612   0.464 -0.0040  0.0055  0.0013
  216SOL     OW 3782   2.664   3.392   0.088  0.0725 -0.4480  0.1711
  216SOL    HW1 3783   2.608   3.319   0.117  0.1541  0.1866  2.0499
  216SOL    HW2 3784   2.639   3.406  -0.004 -0.1067  0.5908  0.3675
  216SOL     MW 3785   2.653   3.384   0.079 -0.0040  0.0055  0.0013
  217SOL     OW 3786   3.989   3.382   0.074  0.3803 -0.0637  0.3238
  217SOL    HW1 3787   3.949   3.401  -0.011  0.2900 -0.2386  0.3270
  217SOL    HW2 3788   4.000   3.467   0.117 -0.7130 -0.6373  1.8282
  217SOL     MW 3789   3.985   3.396   0.068 -0.0040  0.0055  0.0013
  218SOL     OW 3790   2.820   3.737   0.061 -0.5631 -0.0671 -0.1190
  218SOL    HW1 3791   2.876   3.661   0.046 -0.3294  0.2035 -0.6700
  218SOL    HW2 3792   2.792   3.744  -0.031  2.5236  1.7415 -1.0793
  218SOL     MW 3793   2.824   3.728   0.047 -0.0040  0.0055  0.0013
  219SOL     OW 3794   1.092   2.724   2.920 -0.2273 -0.3474  0.2324
  219SOL    HW1 3795   1.145   2.801   2.942 -0.2649 -0.3865  0.4646
  219SOL    HW2 3796   1.134   2.652   2.967 -0.8302 -1.0013 -0.2198
  219SOL     MW 3797   1.105   2.725   2.929 -0.0040  0.0055  0.0013
  220SOL     OW 3798   4.380   4.253   3.055 -0.6862 -0.0233  0.3959
  220SOL    HW1 3799   4.475   4.243   3.062 -0.8733 -1.5192  1.1889
  220SOL    HW2 3800   4.374   4.339   3.013  0.0288 -0.3257 -0.3579
  220SOL     MW 3801   4.392   4.263   3.050 -0.0040  0.0055  0.0013
  221SOL     OW 3802   1.163   1.667   0.093 -0.3302  0.3755  0.3894
  221SOL    HW1 3803   1.184   1.758   0.115  1.8451 -0.2714  1.2424
  221SOL    HW2 3804   1.177   1.628   0.179  2.0809 -0.1595 -0.1896
  221SOL     MW 3805   1.167   1.674   0.107 -0.0040  0.0055  0.0013
  222SOL     OW 3806   0.066   0.414   3.012 -0.0047 -0.1621 -0.0861
  222SOL    HW1 3807   0.027   0.335   3.051 -0.1035  0.4234  1.0309
  222SOL    HW2 3808   0.059   0.394   2.919  2.4989 -1.4023 -0.1094
  222SOL     MW 3809   0.060   0.401   3.005 -0.0040  0.0055  0.0013
  223SOL     OW 3810   0.928   4.108   0.229 -0.2066  0.1834 -0.2043
  223SOL    HW1 3811   0.889   4.049   0.294 -0.5006  0.5233 -0.0690
  223SOL    HW2 3812   1.021   4.102   0.250  0.0555  0.2927 -1.2893
  223SOL     MW 3813   0.935   4.100   0.241 -0.0040  0.0055  0.0013
  224SOL     OW 3814   4.105   4.461   2.857  0.1211 -0.4522  0.2050
  224SOL    HW1 3815   4.163   4.410   2.799  0.3409 -2.4966  2.0735
  224SOL    HW2 3816   4.059   4.391   2.903  0.9618 -1.3723 -0.3000
  224SOL     MW 3817   4.107   4.445   2.855 -0.0040  0.0055  0.0013
  225SOL     OW 3818   1.131   3.733   3.042  0.1536  1.0934  0.3647
  225SOL    HW1 3819   1.066   3.795   3.075 -0.6436  1.5618 -1.8840
  225SOL    HW2 3820   1.213   3.783   3.038  0.5460  0.3824 -1.2367
  225SOL     MW 3821   1.133   3.748   3.046 -0.0040  0.0055  0.0013
  226SOL     OW 3822   4.674   4.293   0.216 -0.0303 -0.4131  0.4182
  226SOL    HW1 3823   4.592   4.336   0.240 -0.6942  0.2178 -2.5752
  226SOL    HW2 3824   4.686   4.227   0.283  0.6502  0.1961  0.9114
  226SOL     MW 3825   4.665   4.290   0.228 -0.0040  0.0055  0.0013
  227SOL     OW 3826   1.212   1.578   0.339 -0.2854 -0.2943  0.1639
  227SOL    HW1 3827   1.301   1.577   0.302 -0.8155  1.1540 -1.2222
  227SOL    HW2 3828   1.222   1.627   0.420 -1.1745 -0.4222  0.3639
  227SOL     MW 3829   1.225   1.584   0.344 -0.0040  0.0055  0.0013
  228SOL     OW 3830   1.219   2.148   0.091 -0.0792 -0.7543  0.3605
  228SOL    HW1 3831   1.232   2.235   0.130 -0.9302 -0.8146  0.7750
  228SOL    HW2 3832   1.291   2.135   0.029 -0.1836  0.3318 -0.0207
  228SOL     MW 3833   1.231   2.158   0.088 -0.0040  0.0055  0.0013
  229SOL     OW 3834   0.724   3.192   2.916  0.3844  0.4516 -0.0158
  229SOL    HW1 3835   0.753   3.120   2.971  0.9833  0.8193  0.1595
  229SOL    HW2 3836   0.768   3.172   2.834  3.7516  3.2364  0.8812
  229SOL     MW 3837   0.733   3.180   2.913 -0.0040  0.0055  0.0013
  230SOL     OW 3838   4.099   4.010   0.127  0.4658 -0.2055  0.4269
  230SOL    HW1 3839   4.171   4.071   0.140  0.6016 -0.1632 -0.4658
  230SOL    HW2 3840   4.099   3.955   0.206  0.2022 -0.7775  0.0380
  230SOL     MW 3841   4.109   4.010   0.139 -0.0040  0.0055  0.0013
  231SOL     OW 3842   3.718   4.390   2.854 -0.7706 -0.2993  0.6062
  231SOL    HW1 3843   3.701   4.478   2.888 -0.3661  0.6014 -1.3649
  231SOL    HW2 3844   3.802   4.366   2.894  0.9440  0.0417 -2.5048
  231SOL     MW 3845   3.727   4.399   2.864 -0.0040  0.0055  0.0013
  232SOL     OW 3846   4.953   3.281   3.048  0.2075 -0.4204 -0.3764
  232SOL    HW1 3847   4.960   3.191   3.081  0.4153 -0.2717 -0.0009
  232SOL    HW2 3848   4.876   3.277   2.992  0.5242  2.5064 -1.1678
  232SOL     MW 3849   4.944   3.268   3.045 -0.0040  0.0055  0.0013
  233SOL     OW 3850   0.777   2.034   2.958 -0.4841  0.2545 -0.6379
  233SOL    HW1 3851   0.850   2.091   2.983 -0.6379 -0.0627  0.6338
  233SOL    HW2 3852   0.821   1.962   2.913  1.5344 -1.2216  3.2410
  233SOL     MW 3853   0.793   2.032   2.956 -0.0040  0.0055  0.0013
  234SOL     OW 3854   2.600   3.447   2.956 -0.2170  0.3124  0.1653
  234SOL    HW1 3855   2.622   3.388   2.884  0.0824  2.1739 -1.3389
  234SOL    HW2 3856   2.668   3.514   2.944  0.9812 -0.7215  0.9552
  234SOL     MW 3857   2.612   3.448   2.945 -0.0040  0.0055  0.0013
  235SOL     OW 3858   3.068   3.057   0.135 -0.1036 -0.6218  0.0486
  235SOL    HW1 3859   3.049   2.980   0.188  0.0234  0.1958  1.3256
  235SOL    HW2 3860   3.052   3.028   0.045 -0.7318  1.5059 -0.5901
  235SOL     MW 3861   3.063   3.043   0.130 -0.0040  0.0055  0.0013
  236SOL     OW 3862   2.730   2.763   0.482 -0.2657  0.2244 -0.0049
  236SOL    HW1 3863   2.677   2.824   0.431 -1.8078 -0.4101  0.7629
  236SOL    HW2 3864   2.794   2.815   0.530 -0.1269  2.0276 -1.9935
  236SOL     MW 3865   2.732   2.778   0.482 -0.0040  0.0055  0.0013
  237SOL     OW 3866   5.004   0.631   0.338 -0.3961  0.0131  0.0072
  237SOL    HW1 3867   4.958   0.678   0.269  0.8152  0.3534 -0.6037
  237SOL    HW2 3868   4.939   0.568   0.368  0.0447 -0.2500  0.4388
  237SOL     MW 3869   4.990   0.629   0.333 -0.0040  0.0055  0.0013
  238SOL     OW 3870   1.621   1.374   2.721 -0.2891 -0.0097 -0.5384
  238SOL    HW1 3871   1.614   1.470   2.714 -1.0378 -0.0021  0.1386
  238SOL    HW2 3872   1.692   1.354   2.660  1.4643 -1.0489  1.6920
  238SOL     MW 3873   1.629   1.384   2.712 -0.0040  0.0055  0.0013
  239SOL     OW 3874   1.139   1.338   0.031  0.0563 -0.2276  0.7829
  239SOL    HW1 3875   1.229   1.319   0.006 -0.1773  1.3411 -1.5944
  239SOL    HW2 3876   1.134   1.323   0.125  3.5028 -1.0514  0.9447
  239SOL     MW 3877   1.150   1.333   0.040 -0.0040  0.0055  0.0013
  240SOL     OW 3878   0.876   1.776   2.981 -0.2159 -0.1223  0.4220
  240SOL    HW1 3879   0.960   1.820   2.994 -0.3462  0.0810  0.5921
  240SOL    HW2 3880   0.904   1.686   2.995  2.8295  0.5785 -0.5016
  240SOL     MW 3881   0.890   1.770   2.985 -0.0040  0.0055  0.0013
  241SOL     OW 3882   3.701   4.641   2.940 -0.3897  0.2719  0.0163
  241SOL    HW1 3883   3.635   4.710   2.934 -0.3540  0.2587 -0.5319
  241SOL    HW2 3884   3.748   4.664   3.020 -0.1458 -1.0689  0.2803
  241SOL     MW 3885   3.699   4.653   2.950 -0.0040  0.0055  0.0013
  242SOL     OW 3886   4.734   4.720   0.160 -0.1682  0.0122  0.3330
  242SOL    HW1 3887   4.659   4.675   0.120 -1.2835  2.7652 -0.9518
  242SOL    HW2 3888   4.797   4.647   0.164  0.6978  0.5611 -1.7255
  242SOL     MW 3889   4.732   4.704   0.155 -0.0040  0.0055  0.0013
  243SOL     OW 3890   1.649   1.940   0.022  0.7699 -0.4256 -0.1147
  243SOL    HW1 3891   1.578   1.993  -0.015  0.5495 -0.7660 -0.1824
  243SOL    HW2 3892   1.634   1.854  -0.016  0.1776 -1.0195  1.4056
  243SOL     MW 3893   1.638   1.936   0.012 -0.0040  0.0055  0.0013
  244SOL     OW 3894   3.350   4.259   2.706 -0.3012  0.0178  0.1002
  244SOL    HW1 3895   3.383   4.282   2.793 -0.3985 -1.7368  0.6312
  244SOL    HW2 3896   3.333   4.345   2.667  2.3263  0.3625 -0.4684
  244SOL     MW 3897   3.352   4.273   2.713 -0.0040  0.0055  0.0013
  245SOL     OW 3898   0.045   3.441   3.058  0.1818 -0.2134  0.3411
  245SOL    HW1 3899   0.093   3.383   3.118  0.5251  0.5608  0.8251
  245SOL    HW2 3900  -0.044   3.410   3.073 -0.3442  1.4961  0.9898
  245SOL     MW 3901   0.040   3.429   3.068 -0.0040  0.0055  0.0013
  246SOL     OW 3902   2.282   4.695   0.038  0.7051  0.0676  0.8564
  246SOL    HW1 3903   2.290   4.686  -0.057  1.6100  2.8051  0.5788
  246SOL    HW2 3904   2.222   4.625   0.063 -0.3410  1.0530  1.1853
  246SOL     MW 3905   2.275   4.685   0.029 -0.0040  0.0055  0.0013
  247SOL     OW 3906   3.079   2.788   0.240 -0.4875  0.2296 -0.1289
  247SOL    HW1 3907   3.058   2.717   0.301 -0.9310  1.2352  0.9245
  247SOL    HW2 3908   3.173   2.803   0.249 -0.8254  2.3895  0.3663
  247SOL     MW 3909   3.089   2.781   0.249 -0.0040  0.0055  0.0013
  248SOL     OW 3910   0.239   2.395   3.004  0.4532  0.1125 -0.0111
  248SOL    HW1 3911   0.178   2.441   3.061  0.6944  3.0362 -1.9170
  248SOL    HW2 3912   0.257   2.460   2.936  0.4477  1.2204  1.0146
  248SOL     MW 3913   0.234   2.410   3.002 -0.0040  0.0055  0.0013
  249SOL     OW 3914   0.731   4.183   0.629  0.1591  0.1497  0.9922
  249SOL    HW1 3915   0.795   4.225   0.571 -0.3149  0.4409  0.6768
  249SOL    HW2 3916   0.783   4.149   0.702  0.8806 -0.3530  0.2689
  249SOL     MW 3917   0.746   4.184   0.631 -0.0040  0.0055  0.0013
  250SOL     OW 3918   1.900   0.073   0.544 -0.3668 -0.3863  0.4328
  250SOL    HW1 3919   1.901   0.045   0.453 -0.7727 -0.0591  0.3219
  250SOL    HW2 3920   1.834   0.016   0.584  1.0704  0.2719  4.1048
  250SOL     MW 3921   1.892   0.062   0.537 -0.0040  0.0055  0.0013
  251SOL     OW 3922   3.640   3.376   0.390  0.0607  0.0296 -0.3254
  251SOL    HW1 3923   3.585   3.311   0.432  0.9301 -0.4060  0.1506
  251SOL    HW2 3924   3.690   3.319   0.332 -2.1105 -2.6128  0.1908
  251SOL     MW 3925   3.639   3.360   0.388 -0.0040  0.0055  0.0013
  252SOL     OW 3926   1.891   1.585   2.654 -0.0663  0.2652 -0.0574
  252SOL    HW1 3927   1.848   1.669   2.673  1.7025  0.8892  1.5856
  252SOL    HW2 3928   1.984   1.604   2.667  0.0464 -0.4732  0.2689
  252SOL     MW 3929   1.897   1.599   2.658 -0.0040  0.0055  0.0013
  253SOL     OW 3930   3.918   2.735   2.929 -0.4436 -0.2878 -0.1557
  253SOL    HW1 3931   3.964   2.668   2.979  0.9561  1.5353  1.1040
  253SOL    HW2 3932   3.942   2.711   2.839  1.6243 -0.7317  0.4677
  253SOL     MW 3933   3.927   2.723   2.924 -0.0040  0.0055  0.0013
  254SOL     OW 3934   4.726   0.319   2.521 -0.4885  0.6879 -0.0936
  254SOL    HW1 3935   4.813   0.291   2.491  0.3864  1.8716  1.2239
  254SOL    HW2 3936   4.699   0.382   2.455 -1.2877 -1.1162 -1.5850
  254SOL     MW 3937   4.734   0.323   2.508 -0.0040  0.0055  0.0013
  255SOL     OW 3938   4.937   3.532   0.328  0.0995 -0.3492  0.1973
  255SOL    HW1 3939   4.953   3.469   0.399 -1.0737 -1.0357 -0.1266
  255SOL    HW2 3940   4.902   3.479   0.257  0.6629 -2.3219  1.2856
  255SOL     MW 3941   4.935   3.516   0.328 -0.0040  0.0055  0.0013
  256SOL     OW 3942   1.615   1.137   0.388 -0.0862 -0.1304  0.0991
  256SOL    HW1 3943   1.530   1.140   0.344 -0.4744  0.6535  0.8710
  256SOL    HW2 3944   1.640   1.228   0.404 -1.5127  0.6386 -1.6695
  256SOL     MW 3945   1.607   1.149   0.384 -0.0040  0.0055  0.0013
  257SOL     OW 3946   0.185   3.898   3.083 -0.4466  0.1889 -0.2483
  257SOL    HW1 3947   0.117   3.831   3.081 -0.8783  0.6199 -0.1369
  257SOL    HW2 3948   0.265   3.848   3.068 -1.0263 -0.8735  0.1181
  257SOL     MW 3949   0.187   3.882   3.081 -0.0040  0.0055  0.0013
  258SOL     OW 3950   4.383   0.222   0.137  0.5902 -0.0581 -0.1228
  258SOL    HW1 3951   4.396   0.308   0.099 -2.2142  0.3678 -0.3055
  258SOL    HW2 3952   4.292   0.224   0.164  0.4100 -0.4849 -0.6844
  258SOL     MW 3953   4.373   0.233   0.136 -0.0040  0.0055  0.0013
  259SOL     OW 3954   3.968   2.325   0.530  0.2417  0.1103 -0.0824
  259SOL    HW1 3955   3.893   2.325   0.589 -0.6368 -0.1218 -1.1625
  259SOL    HW2 3956   4.026   2.257   0.563  1.3425  0.8250 -0.4979
  259SOL     MW 3957   3.966   2.316   0.542 -0.0040  0.0055  0.0013
  260SOL     OW 3958   2.381   3.583   3.068 -0.4863 -0.1168  1.0790
  260SOL    HW1 3959   2.438   3.526   3.016 -1.4595  0.2148 -0.4009
  260SOL    HW2 3960   2.337   3.628   2.996  2.4541  0.6757 -0.3705
  260SOL     MW 3961   2.383   3.581   3.052 -0.0040  0.0055  0.0013
  261SOL     OW 3962   2.245   1.381   0.055 -0.0198 -0.3784  0.2635
  261SOL    HW1 3963   2.304   1.335  -0.005  0.1844  0.0493  0.1346
  261SOL    HW2 3964   2.204   1.444  -0.005  0.7127 -0.4535 -0.3368
  261SOL     MW 3965   2.247   1.383   0.039 -0.0040  0.0055  0.0013
  262SOL     OW 3966   0.538   2.963   3.106 -0.3979 -0.0267 -0.6706
  262SOL    HW1 3967   0.464   3.013   3.138 -1.6303 -1.3747 -1.3109
  262SOL    HW2 3968   0.508   2.903   3.038  1.2565  2.1289 -3.5573
  262SOL     MW 3969   0.524   2.961   3.101 -0.0040  0.0055  0.0013
  263SOL     OW 3970   0.058   2.334   2.637  0.4592 -0.1828 -0.3664
  263SOL    HW1 3971   0.055   2.426   2.666 -1.2600 -0.7452  1.4851
  263SOL    HW2 3972  -0.034   2.328   2.611  0.1928 -0.5015  0.6216
  263SOL     MW 3973   0.045   2.346   2.637 -0.0040  0.0055  0.0013
  264SOL     OW 3974   4.031   3.081   2.681  0.8097  0.2562  0.6556
  264SOL    HW1 3975   4.025   3.052   2.772 -0.2023 -0.7426  0.2902
  264SOL    HW2 3976   4.045   3.175   2.687  0.9637  0.2673  0.1311
  264SOL     MW 3977   4.032   3.089   2.694 -0.0040  0.0055  0.0013
  265SOL     OW 3978   3.192   3.582   2.895  0.3846 -0.4431 -0.0836
  265SOL    HW1 3979   3.252   3.507   2.887  2.6328  1.3805 -1.3661
  265SOL    HW2 3980   3.258   3.650   2.901 -0.6295  0.7101 -1.3698
  265SOL     MW 3981   3.209   3.581   2.895 -0.0040  0.0055  0.0013
  266SOL     OW 3982   4.725   3.977   0.297 -0.0113  0.2010  0.2866
  266SOL    HW1 3983   4.684   3.984   0.211 -0.4182 -1.4193  0.3121
  266SOL    HW2 3984   4.817   3.989   0.274 -0.2375 -0.1295 -0.8120
  266SOL     MW 3985   4.732   3.979   0.283 -0.0040  0.0055  0.0013
  267SOL     OW 3986   1.009   2.176   3.006  0.1724 -0.1189 -0.3249
  267SOL    HW1 3987   0.945   2.243   3.029 -0.4990 -1.2733  1.3445
  267SOL    HW2 3988   1.059   2.184   3.087 -1.3428  0.8783  0.5520
  267SOL     MW 3989   1.007   2.186   3.020 -0.0040  0.0055  0.0013
  268SOL     OW 3990   1.607   2.112   0.404  0.7761  0.2779 -0.2243
  268SOL    HW1 3991   1.664   2.051   0.451  1.1100  0.2711 -0.6331
  268SOL    HW2 3992   1.538   2.144   0.462  1.3504 -0.4456  0.8958
  268SOL     MW 3993   1.606   2.108   0.418 -0.0040  0.0055  0.0013
  269SOL     OW 3994   0.250   3.085   3.064 -0.2389  0.0500 -0.0633
  269SOL    HW1 3995   0.178   3.102   3.004 -0.4335  0.8698  0.3836
  269SOL    HW2 3996   0.316   3.152   3.044 -0.9682  0.6383 -0.5544
  269SOL     MW 3997   0.249   3.096   3.053 -0.0040  0.0055  0.0013
  270SOL     OW 3998   0.265   2.580   2.819 -0.4308 -0.1388 -0.0271
  270SOL    HW1 3999   0.176   2.607   2.799  0.2853  1.7648 -0.8818
  270SOL    HW2 4000   0.286   2.518   2.748  1.6719 -0.0216  0.4235
  270SOL     MW 4001   0.256   2.575   2.807 -0.0040  0.0055  0.0013
  271SOL     OW 4002   3.328   2.445   0.407 -0.6718  0.0992  0.0555
  271SOL    HW1 4003   3.250   2.489   0.442 -0.6470 -1.9730  3.0732
  271SOL    HW2 4004   3.349   2.391   0.483  0.1223  1.1805  0.6365
  271SOL     MW 4005   3.320   2.444   0.422 -0.0040  0.0055  0.0013
  272SOL     OW 4006   4.196   3.203   0.038  0.3584  0.3275 -0.4024
  272SOL    HW1 4007   4.124   3.264   0.051  2.1627  2.2290  1.3689
  272SOL    HW2 4008   4.239   3.205   0.123 -1.3461 -0.4061  0.5220
  272SOL     MW 4009   4.192   3.211   0.051 -0.0040  0.0055  0.0013
  273SOL     OW 4010   3.891   5.021   3.046  0.1845  0.8389  0.5478
  273SOL    HW1 4011   3.856   4.934   3.066 -0.2732  1.3247  1.9423
  273SOL    HW2 4012   3.870   5.028   2.952  0.9880  0.8998  0.3708
  273SOL     MW 4013   3.883   5.010   3.036 -0.0040  0.0055  0.0013
  274SOL     OW 4014   0.825   2.383   3.025 -0.1636  0.2278 -0.3496
  274SOL    HW1 4015   0.741   2.401   3.067  0.7766  0.2183  1.6384
  274SOL    HW2 4016   0.830   2.458   2.965 -0.5146  0.1408 -0.4904
  274SOL     MW 4017   0.815   2.395   3.022 -0.0040  0.0055  0.0013
  275SOL     OW 4018   3.851   4.166   0.089 -0.0623 -0.0400  0.5322
  275SOL    HW1 4019   3.761   4.147   0.113  0.4065 -1.5371  1.2245
  275SOL    HW2 4020   3.889   4.078   0.080  0.3488  0.2323 -0.4520
  275SOL     MW 4021   3.844   4.152   0.091 -0.0040  0.0055  0.0013
  276SOL     OW 4022   4.472   2.585   0.149  0.3567 -0.1776  0.6282
  276SOL    HW1 4023   4.427   2.522   0.205 -0.0321  0.0535  0.5740
  276SOL    HW2 4024   4.407   2.599   0.080  1.4236 -1.6417 -0.7694
  276SOL     MW 4025   4.458   2.578   0.147 -0.0040  0.0055  0.0013
  277SOL     OW 4026   4.235   4.111   2.850 -0.0278  0.0225  0.4906
  277SOL    HW1 4027   4.269   4.161   2.777 -0.6788  1.3353  1.0570
  277SOL    HW2 4028   4.252   4.174   2.920  0.3416  1.5834 -0.9529
  277SOL     MW 4029   4.242   4.126   2.850 -0.0040  0.0055  0.0013
  278SOL     OW 4030   2.967   3.711   2.734  0.2225  0.1377 -0.2911
  278SOL    HW1 4031   3.039   3.661   2.771 -0.2526  0.0550  0.5463
  278SOL    HW2 4032   2.984   3.794   2.777 -0.2325  0.7641 -1.2790
  278SOL     MW 4033   2.978   3.715   2.744 -0.0040  0.0055  0.0013
  279SOL     OW 4034   0.833   3.429   3.045  0.2128  0.1635  0.1065
  279SOL    HW1 4035   0.795   3.478   2.972 -1.9730 -0.1095  0.9721
  279SOL    HW2 4036   0.813   3.337   3.027 -0.7842  0.2252  0.8128
  279SOL     MW 4037   0.825   3.424   3.033 -0.0040  0.0055  0.0013
  280SOL     OW 4038   3.035   2.253   2.954  0.2218  0.1920  0.1780
  280SOL    HW1 4039   3.056   2.164   2.925 -1.3766 -0.6456  1.3873
  280SOL    HW2 4040   3.103   2.305   2.912  1.2331 -1.2712 -0.0739
  280SOL     MW 4041   3.047   2.248   2.945 -0.0040  0.0055  0.0013
  281SOL     OW 4042   3.056   3.929   2.860  0.2818 -0.7746  0.0983
  281SOL    HW1 4043   3.114   3.926   2.936 -0.6026 -1.3827  0.7711
  281SOL    HW2 4044   3.117   3.950   2.789 -0.4030 -0.8920 -0.5436
  281SOL     MW 4045   3.072   3.931   2.861 -0.0040  0.0055  0.0013
  282SOL     OW 4046   1.421   2.080   3.036  0.1922 -0.0778  0.3363
  282SOL    HW1 4047   1.430   1.998   2.988  0.5371 -2.0401  3.4994
  282SOL    HW2 4048   1.482   2.139   2.991  0.7920 -1.2409 -0.4118
  282SOL     MW 4049   1.430   2.077   3.024 -0.0040  0.0055  0.0013
  283SOL     OW 4050   3.345   2.825   0.256  0.0860  0.5312 -0.4745
  283SOL    HW1 4051   3.408   2.839   0.185  0.8817  3.0109  0.6071
  283SOL    HW2 4052   3.390   2.766   0.316 -1.1579  1.9646  2.0094
  283SOL     MW 4053   3.360   2.819   0.254 -0.0040  0.0055  0.0013
  284SOL     OW 4054   0.450   3.250   2.993  0.4341  0.0378  0.2655
  284SOL    HW1 4055   0.539   3.235   2.961  0.9805 -0.8646  2.0828
  284SOL    HW2 4056   0.410   3.316   2.937  0.9553  1.3272  1.3667
  284SOL     MW 4057   0.456   3.257   2.981 -0.0040  0.0055  0.0013
  285SOL     OW 4058   3.582   3.384   3.030 -0.6161 -0.1866  0.1354
  285SOL    HW1 4059   3.670   3.347   3.025 -0.2609  0.7364 -0.9429
  285SOL    HW2 4060   3.544   3.322   3.092 -0.0972  0.2834  0.9262
  285SOL     MW 4061   3.589   3.371   3.037 -0.0040  0.0055  0.0013
  286SOL     OW 4062   5.018   2.200   3.008 -0.3911  0.2829 -0.4894
  286SOL    HW1 4063   5.090   2.190   2.946 -0.7460  1.1489 -1.0599
  286SOL    HW2 4064   5.045   2.130   3.067 -0.8494 -0.6828 -1.3940
  286SOL     MW 4065   5.031   2.190   3.008 -0.0040  0.0055  0.0013
  287SOL     OW 4066   2.247   3.612   0.189  0.1620  0.5295 -0.4029
  287SOL    HW1 4067   2.287   3.585   0.106 -1.6797  1.1751 -1.5545
  287SOL    HW2 4068   2.176   3.549   0.194 -0.8161  1.5238 -1.3630
  287SOL     MW 4069   2.243   3.600   0.179 -0.0040  0.0055  0.0013
  288SOL     OW 4070   1.409   1.355   3.067  0.1977 -0.2196  0.0059
  288SOL    HW1 4071   1.422   1.311   2.983 -1.0444  0.4336 -0.5584
  288SOL    HW2 4072   1.496   1.378   3.100 -0.9420 -0.5897  3.6955
  288SOL     MW 4073   1.422   1.352   3.060 -0.0040  0.0055  0.0013
  289SOL     OW 4074   0.408   0.362   3.044 -0.1323 -0.3187 -0.2033
  289SOL    HW1 4075   0.491   0.328   3.010  0.6930  0.3803  1.0273
  289SOL    HW2 4076   0.359   0.378   2.963  0.4194 -0.0877 -0.4978
  289SOL     MW 4077   0.413   0.360   3.029 -0.0040  0.0055  0.0013
  290SOL     OW 4078   3.772   3.249   0.185 -0.2691 -0.0168 -0.0682
  290SOL    HW1 4079   3.808   3.163   0.163  0.3372 -0.0500  0.9787
  290SOL    HW2 4080   3.850   3.303   0.172  0.9750 -1.7482 -0.2630
  290SOL     MW 4081   3.787   3.245   0.180 -0.0040  0.0055  0.0013
  291SOL     OW 4082   1.068   4.434   0.078 -0.2240  0.8506  0.2601
  291SOL    HW1 4083   1.074   4.528   0.058 -2.3238  0.6090 -1.9708
  291SOL    HW2 4084   0.981   4.409   0.047  0.8165 -2.2202 -0.5657
  291SOL     MW 4085   1.057   4.443   0.071 -0.0040  0.0055  0.0013
  292SOL     OW 4086   1.509   1.911   0.256 -0.9365  1.0300 -0.1784
  292SOL    HW1 4087   1.568   1.908   0.181 -1.5116 -0.2206 -0.6100
  292SOL    HW2 4088   1.550   1.973   0.316  0.3320 -0.1624  0.2654
  292SOL     MW 4089   1.522   1.919   0.254 -0.0040  0.0055  0.0013
  293SOL     OW 4090   1.049   0.950   3.116 -0.2652 -0.0977  0.0543
  293SOL    HW1 4091   1.025   0.928   3.025  0.9581 -0.6512 -0.1471
  293SOL    HW2 4092   1.034   0.869   3.164 -2.5338 -0.6917 -1.4544
  293SOL     MW 4093   1.044   0.937   3.110 -0.0040  0.0055  0.0013
  294SOL     OW 4094   2.794   4.067   2.905 -0.3545 -0.2430 -0.6697
  294SOL    HW1 4095   2.888   4.051   2.897 -0.1975  0.2722  0.0077
  294SOL    HW2 4096   2.787   4.162   2.891 -1.0933 -0.0162  0.9960
  294SOL     MW 4097   2.805   4.078   2.902 -0.0040  0.0055  0.0013
  295SOL     OW 4098   3.949   4.691   2.792  0.1702 -0.7119  0.0744
  295SOL    HW1 4099   3.864   4.662   2.825 -0.4629  2.5345  1.6823
  295SOL    HW2 4100   3.998   4.609   2.790 -0.6788 -1.2839  1.4419
  295SOL     MW 4101   3.944   4.676   2.796 -0.0040  0.0055  0.0013
  296SOL     OW 4102   2.265   4.053   3.098  0.3661  0.3662  0.1876
  296SOL    HW1 4103   2.230   3.972   3.135  1.7300  0.4984  1.8873
  296SOL    HW2 4104   2.340   4.071   3.154  0.3623  0.3165  0.2085
  296SOL     MW 4105   2.271   4.045   3.110 -0.0040  0.0055  0.0013
  297SOL     OW 4106   1.119   3.382   2.775 -0.3281  0.0570  0.0861
  297SOL    HW1 4107   1.095   3.472   2.798 -1.5888  0.0806 -1.2283
  297SOL    HW2 4108   1.072   3.382   2.692  2.5021 -0.9670 -1.6270
  297SOL     MW 4109   1.110   3.394   2.767 -0.0040  0.0055  0.0013
  298SOL     OW 4110   1.601   3.782   3.047  0.0060  0.3487 -0.3036
  298SOL    HW1 4111   1.614   3.712   3.111  0.2210 -0.1073 -0.8279
  298SOL    HW2 4112   1.678   3.835   3.066  1.1067 -0.6690 -1.6835
  298SOL     MW 4113   1.613   3.780   3.058 -0.0040  0.0055  0.0013
  299SOL     OW 4114   5.049   4.978   0.045  0.5265  0.1047 -0.1092
  299SOL    HW1 4115   4.995   4.952   0.120 -0.1095 -0.0971 -0.6250
  299SOL    HW2 4116   5.004   4.939  -0.030 -1.1957  0.8573  0.4685
  299SOL     MW 4117   5.036   4.969   0.045 -0.0040  0.0055  0.0013
  300SOL     OW 4118   0.902   1.203   3.048  0.4325  0.0738  0.4813
  300SOL    HW1 4119   0.916   1.110   3.066 -0.0166  0.0549  0.7403
  300SOL    HW2 4120   0.976   1.244   3.094  1.6646 -2.2164  0.7164
  300SOL     MW 4121   0.914   1.196   3.057 -0.0040  0.0055  0.0013
  301SOL     OW 4122   4.478   4.597   0.050  0.8097 -0.6363  0.1492
  301SOL    HW1 4123   4.454   4.686   0.073 -1.3285 -1.0602 -0.2383
  301SOL    HW2 4124   4.431   4.579  -0.031  0.6916  1.1539 -0.2060
  301SOL     MW 4125   4.469   4.606   0.042 -0.0040  0.0055  0.0013
  302SOL     OW 4126   0.607   3.574   0.017 -0.2633  0.3093 -0.1806
  302SOL    HW1 4127   0.580   3.551   0.106  1.7656  3.7135  1.5443
  302SOL    HW2 4128   0.695   3.536   0.015 -0.4059 -0.3907  2.5791
  302SOL     MW 4129   0.615   3.566   0.028 -0.0040  0.0055  0.0013
  303SOL     OW 4130   3.835   2.977   0.092 -0.0284  0.5473  0.3062
  303SOL    HW1 4131   3.857   3.020   0.009  3.0127  0.8525  1.1534
  303SOL    HW2 4132   3.823   2.885   0.066  1.5753 -0.0848  1.6226
  303SOL     MW 4133   3.836   2.970   0.077 -0.0040  0.0055  0.0013
  304SOL     OW 4134   4.599   4.015   0.066 -0.4860  0.0486 -0.3308
  304SOL    HW1 4135   4.513   4.046   0.091 -0.2767  1.0229 -0.7781
  304SOL    HW2 4136   4.636   4.088   0.016 -0.4940  1.3441  1.4625
  304SOL     MW 4137   4.593   4.028   0.063 -0.0040  0.0055  0.0013
  305SOL     OW 4138   0.800   2.940   3.035  0.6834 -0.3932  0.2551
  305SOL    HW1 4139   0.773   2.922   2.945  0.5110  2.1076 -0.2535
  305SOL    HW2 4140   0.716   2.932   3.078  0.8939 -2.0683  0.4435
  305SOL     MW 4141   0.786   2.936   3.028 -0.0040  0.0055  0.0013
  306SOL     OW 4142   3.499   3.187   0.100 -0.8041  0.1747 -0.2163
  306SOL    HW1 4143   3.448   3.171   0.179 -0.4630 -0.0700 -0.0425
  306SOL    HW2 4144   3.588   3.196   0.134  0.8398 -3.5075 -2.8967
  306SOL     MW 4145   3.504   3.186   0.115 -0.0040  0.0055  0.0013
  307SOL     OW 4146   0.680   0.755   0.175 -0.3081 -0.0642  0.0157
  307SOL    HW1 4147   0.616   0.715   0.116 -0.9299  0.9997 -0.0735
  307SOL    HW2 4148   0.619   0.807   0.227 -0.3298 -0.8765  0.8224
  307SOL     MW 4149   0.663   0.757   0.174 -0.0040  0.0055  0.0013
  308SOL     OW 4150   0.419   3.271   0.148  0.1198  0.3732 -0.0021
  308SOL    HW1 4151   0.456   3.254   0.062  1.7841 -1.8942  1.0505
  308SOL    HW2 4152   0.482   3.329   0.191  1.0433 -0.4810 -0.1652
  308SOL     MW 4153   0.432   3.277   0.142 -0.0040  0.0055  0.0013
  309SOL     OW 4154   0.193   2.823   3.068  0.0597  0.2090 -0.2922
  309SOL    HW1 4155   0.279   2.797   3.037  0.1697  1.6948 -1.3311
  309SOL    HW2 4156   0.200   2.919   3.070  1.9512  0.1308 -1.4123
  309SOL     MW 4157   0.205   2.833   3.064 -0.0040  0.0055  0.0013
  310SOL     OW 4158   2.850   3.392   0.265 -0.0001 -0.8636  0.0482
  310SOL    HW1 4159   2.780   3.397   0.200 -0.8488 -0.5542  0.9473
  310SOL    HW2 4160   2.817   3.452   0.333 -1.2324 -1.6937  0.2190
  310SOL     MW 4161   2.836   3.401   0.266 -0.0040  0.0055  0.0013
  311SOL     OW 4162   4.375   4.840   0.111  0.4412  0.5621 -0.1378
  311SOL    HW1 4163   4.429   4.908   0.151  0.5410  1.7810 -2.2046
  311SOL    HW2 4164   4.334   4.890   0.041  0.2064 -0.6517 -0.9084
  311SOL     MW 4165   4.377   4.855   0.107 -0.0040  0.0055  0.0013
  312SOL     OW 4166   5.054   3.120   0.257  0.2135 -0.4837  0.4249
  312SOL    HW1 4167   5.082   3.090   0.343  1.2967  0.8307  0.5650
  312SOL    HW2 4168   5.130   3.171   0.228 -1.1242  0.8377 -0.9648
  312SOL     MW 4169   5.068   3.123   0.265 -0.0040  0.0055  0.0013
  313SOL     OW 4170   1.136   1.898   2.989  0.1085  0.2387 -0.1159
  313SOL    HW1 4171   1.128   1.993   2.997  1.4017  0.2865  1.1382
  313SOL    HW2 4172   1.229   1.877   3.003 -0.3393 -0.6115  1.9637
  313SOL     MW 4173   1.147   1.908   2.992 -0.0040  0.0055  0.0013
  314SOL     OW 4174   1.419   1.809   2.964 -0.1863  0.0016 -0.6780
  314SOL    HW1 4175   1.392   1.812   2.872 -0.3921  0.0721 -0.6161
  314SOL    HW2 4176   1.388   1.722   2.988  2.8183 -1.6641 -2.2388
  314SOL     MW 4177   1.411   1.798   2.955 -0.0040  0.0055  0.0013
  315SOL     OW 4178   0.802   1.405   0.308  0.4266 -0.1770  0.0654
  315SOL    HW1 4179   0.751   1.423   0.230 -0.7648  1.0317  1.0744
  315SOL    HW2 4180   0.865   1.477   0.309  0.3441  0.0076 -2.3137
  315SOL     MW 4181   0.804   1.417   0.298 -0.0040  0.0055  0.0013
  316SOL     OW 4182   1.332   0.523   0.148 -0.0736  0.0432  0.1818
  316SOL    HW1 4183   1.346   0.606   0.103 -1.3452  0.5900  0.7313
  316SOL    HW2 4184   1.383   0.535   0.229  1.1932 -1.4225 -0.3676
  316SOL     MW 4185   1.341   0.536   0.153 -0.0040  0.0055  0.0013
  317SOL     OW 4186   2.847   4.618   2.488 -0.1956  0.4142 -0.2588
  317SOL    HW1 4187   2.874   4.696   2.440  2.5786  0.9131  1.8382
  317SOL    HW2 4188   2.780   4.569   2.440 -0.1581 -1.5604  1.5127
  317SOL     MW 4189   2.842   4.622   2.475 -0.0040  0.0055  0.0013
  318SOL     OW 4190   2.164   4.480   0.160  0.0884  0.2028  0.3642
  318SOL    HW1 4191   2.213   4.459   0.239  0.4562 -0.1582  0.0400
  318SOL    HW2 4192   2.121   4.397   0.139 -0.7163  0.2949  1.5776
  318SOL     MW 4193   2.165   4.467   0.168 -0.0040  0.0055  0.0013
  319SOL     OW 4194   0.643   1.479   0.093  0.0944  0.3564 -0.0336
  319SOL    HW1 4195   0.631   1.571   0.067  0.6778  0.6220  0.6209
  319SOL    HW2 4196   0.597   1.428   0.026 -0.1160  1.4410 -0.7332
  319SOL     MW 4197   0.635   1.484   0.080 -0.0040  0.0055  0.0013
  320SOL     OW 4198   1.044   3.656   2.797  0.0859  0.4666 -0.1465
  320SOL    HW1 4199   1.097   3.703   2.734  0.6319 -0.3031 -0.2754
  320SOL    HW2 4200   1.081   3.685   2.881 -1.4040  1.2527  0.2789
  320SOL     MW 4201   1.056   3.666   2.800 -0.0040  0.0055  0.0013
  321SOL     OW 4202   4.418   4.423   0.252 -0.2429  0.3567  0.1861
  321SOL    HW1 4203   4.393   4.484   0.322  1.7699  2.8702 -1.1494
  321SOL    HW2 4204   4.424   4.480   0.176  1.6400 -0.9300 -0.7039
  321SOL     MW 4205   4.415   4.439   0.251 -0.0040  0.0055  0.0013
  322SOL     OW 4206   3.488   2.675   0.434 -0.3257  0.4352  0.8848
  322SOL    HW1 4207   3.446   2.589   0.430 -2.1663  1.3090 -0.3864
  322SOL    HW2 4208   3.570   2.655   0.390 -1.2564 -1.2213 -0.1991
  322SOL     MW 4209   3.493   2.661   0.428 -0.0040  0.0055  0.0013
  323SOL     OW 4210   1.080   3.190   2.963 -0.5980  0.3111 -0.8517
  323SOL    HW1 4211   1.013   3.129   2.931 -1.3517  0.6996 -0.0514
  323SOL    HW2 4212   1.100   3.251   2.892  0.4094  1.8477  0.6708
  323SOL     MW 4213   1.074   3.190   2.950 -0.0040  0.0055  0.0013
  324SOL     OW 4214   0.874   1.670   0.202  0.5713 -0.3341 -0.4960
  324SOL    HW1 4215   0.806   1.685   0.136  0.3127 -0.3499 -0.2360
  324SOL    HW2 4216   0.957   1.699   0.165  0.3598  2.5824  1.0415
  324SOL     MW 4217   0.876   1.675   0.188 -0.0040  0.0055  0.0013
  325SOL     OW 4218   3.962   2.701   2.656 -0.3446  0.5018  0.2399
  325SOL    HW1 4219   3.962   2.781   2.602 -2.3231 -0.0520 -0.6597
  325SOL    HW2 4220   3.946   2.636   2.587  2.2670  1.8581 -1.8778
  325SOL     MW 4221   3.960   2.703   2.640 -0.0040  0.0055  0.0013
  326SOL     OW 4222   3.821   4.765   0.029 -0.0674  0.6605 -0.4831
  326SOL    HW1 4223   3.752   4.805   0.081 -1.2219  0.8807 -2.0967
  326SOL    HW2 4224   3.881   4.721   0.090  0.9428  2.2869 -0.2284
  326SOL     MW 4225   3.820   4.764   0.044 -0.0040  0.0055  0.0013
  327SOL     OW 4226   3.043   4.747   2.995 -0.3891 -0.7801  0.1220
  327SOL    HW1 4227   3.070   4.715   2.908  1.3216 -2.2547  1.1252
  327SOL    HW2 4228   3.110   4.813   3.011 -1.1627 -0.1809  0.9081
  327SOL     MW 4229   3.055   4.751   2.985 -0.0040  0.0055  0.0013
  328SOL     OW 4230   5.026   0.134   3.118 -0.3104  0.2342  0.0344
  328SOL    HW1 4231   5.043   0.178   3.201  0.5009  2.8206 -1.3972
  328SOL    HW2 4232   5.031   0.043   3.150 -0.4233  0.7238  1.5424
  328SOL     MW 4233   5.029   0.128   3.133 -0.0040  0.0055  0.0013
  329SOL     OW 4234   0.655   1.768   0.023 -0.1690  0.0595  0.0975
  329SOL    HW1 4235   0.613   1.796  -0.058  0.8912  0.2032 -0.4239
  329SOL    HW2 4236   0.745   1.782  -0.008  0.1936  2.1826  1.9170
  329SOL     MW 4237   0.661   1.773   0.008 -0.0040  0.0055  0.0013
  330SOL     OW 4238   1.229   1.907   0.214 -0.2015  0.0735  0.4119
  330SOL    HW1 4239   1.224   2.000   0.191 -1.1245  0.4295  1.8949
  330SOL    HW2 4240   1.318   1.902   0.248 -0.2080  0.9355  0.5678
  330SOL     MW 4241   1.240   1.919   0.216 -0.0040  0.0055  0.0013
  331SOL     OW 4242   4.335   4.171   0.176 -0.0115 -0.2135 -0.5662
  331SOL    HW1 4243   4.360   4.250   0.225  2.1569 -0.2850 -1.4133
  331SOL    HW2 4244   4.337   4.198   0.084  1.6700 -1.0433 -0.8288
  331SOL     MW 4245   4.339   4.185   0.170 -0.0040  0.0055  0.0013
  332SOL     OW 4246   3.446   3.992   0.342 -0.2792 -0.1001  0.0291
  332SOL    HW1 4247   3.356   3.967   0.319  0.0018 -1.9969  0.8043
  332SOL    HW2 4248   3.476   3.909   0.377  1.0417  0.3157 -0.0476
  332SOL     MW 4249   3.438   3.978   0.343 -0.0040  0.0055  0.0013
  333SOL     OW 4250   1.353   1.479   0.682 -0.2489  0.0974 -0.0300
  333SOL    HW1 4251   1.369   1.386   0.668 -1.2368  0.0151 -0.6402
  333SOL    HW2 4252   1.257   1.484   0.680 -0.2754 -0.5272 -0.2968
  333SOL     MW 4253   1.343   1.468   0.680 -0.0040  0.0055  0.0013
  334SOL     OW 4254   3.591   3.662   3.106 -0.0724  0.4210 -0.2579
  334SOL    HW1 4255   3.598   3.579   3.060 -0.3897 -0.8260  1.8104
  334SOL    HW2 4256   3.557   3.636   3.192 -1.1830  0.4077 -0.6808
  334SOL     MW 4257   3.587   3.648   3.111 -0.0040  0.0055  0.0013
  335SOL     OW 4258   1.819   3.964   3.103  0.0165  0.0890  0.3092
  335SOL    HW1 4259   1.773   4.036   3.060 -2.0755 -0.5854  1.2846
  335SOL    HW2 4260   1.789   3.989   3.190  1.8093  1.9854  0.4372
  335SOL     MW 4261   1.809   3.977   3.109 -0.0040  0.0055  0.0013
  336SOL     OW 4262   4.957   0.570   2.994  0.2425 -0.4755 -0.0168
  336SOL    HW1 4263   5.037   0.524   3.020  1.1001  0.5451 -0.7413
  336SOL    HW2 4264   4.914   0.511   2.932  2.4994 -0.2020 -1.9894
  336SOL     MW 4265   4.962   0.556   2.989 -0.0040  0.0055  0.0013
  337SOL     OW 4266   1.903   3.782   2.693 -0.2875  0.2584  0.0339
  337SOL    HW1 4267   1.972   3.812   2.634  0.1428  2.2913  1.4423
  337SOL    HW2 4268   1.940   3.801   2.780  0.2046  2.5041 -0.6034
  337SOL     MW 4269   1.917   3.789   2.697 -0.0040  0.0055  0.0013
  338SOL     OW 4270   0.877   2.760   0.112 -0.1087  0.1683  0.2404
  338SOL    HW1 4271   0.875   2.829   0.046 -0.6958 -1.0683 -1.1134
  338SOL    HW2 4272   0.886   2.811   0.192  2.2759 -0.8508  0.7063
  338SOL     MW 4273   0.878   2.776   0.114 -0.0040  0.0055  0.0013
  339SOL     OW 4274   4.228   3.831   2.889  0.2932  0.1249 -0.2543
  339SOL    HW1 4275   4.207   3.795   2.803  0.3985 -1.6571  0.4249
  339SOL    HW2 4276   4.244   3.925   2.875 -0.3087  0.4140  0.8436
  339SOL     MW 4277   4.227   3.839   2.876 -0.0040  0.0055  0.0013
  340SOL     OW 4278   0.619   3.433   0.277 -1.1142  0.0739  0.2423
  340SOL    HW1 4279   0.635   3.504   0.340 -0.6749  1.0539 -0.9243
  340SOL    HW2 4280   0.696   3.377   0.289 -0.9675  0.5948  2.1697
  340SOL     MW 4281   0.632   3.435   0.287 -0.0040  0.0055  0.0013
  341SOL     OW 4282   3.300   2.628   2.937  0.1786  0.0696  0.8841
  341SOL    HW1 4283   3.308   2.722   2.922  1.0657 -0.2646 -0.9057
  341SOL    HW2 4284   3.239   2.626   3.011  1.4480  2.0139  2.0645
  341SOL     MW 4285   3.293   2.640   2.945 -0.0040  0.0055  0.0013
  342SOL     OW 4286   2.084   4.973   0.394 -0.0636  0.0887  0.4642
  342SOL    HW1 4287   2.076   4.935   0.307  1.5776  2.8261 -1.0535
  342SOL    HW2 4288   2.175   5.004   0.394  0.1612 -0.5512 -0.0340
  342SOL     MW 4289   2.095   4.972   0.382 -0.0040  0.0055  0.0013
  343SOL     OW 4290   2.722   4.108   0.047 -0.0884 -0.1567  0.5894
  343SOL    HW1 4291   2.705   4.196   0.014 -0.5203 -0.2353  0.5942
  343SOL    HW2 4292   2.760   4.074  -0.034  0.3656  1.7075 -0.0332
  343SOL     MW 4293   2.724   4.115   0.032 -0.0040  0.0055  0.0013
  344SOL     OW 4294   2.094   4.708   0.473 -0.2064  0.1177 -0.0832
  344SOL    HW1 4295   2.084   4.801   0.494  1.2522  0.5572 -1.2395
  344SOL    HW2 4296   2.042   4.658   0.537 -0.9364 -1.0703 -1.5634
  344SOL     MW 4297   2.086   4.714   0.485 -0.0040  0.0055  0.0013
  345SOL     OW 4298   3.057   2.963   2.992 -0.1691  0.6723  0.4997
  345SOL    HW1 4299   3.063   3.016   2.913  1.2318  0.2239  0.2698
  345SOL    HW2 4300   2.973   2.918   2.984 -1.4782  2.2124  3.5746
  345SOL     MW 4301   3.047   2.964   2.981 -0.0040  0.0055  0.0013
  346SOL     OW 4302   1.943   4.620   0.262 -0.1342  0.5978 -0.2456
  346SOL    HW1 4303   2.011   4.569   0.217 -0.8194 -0.4385 -0.1435
  346SOL    HW2 4304   1.998   4.641   0.337  1.4989 -1.0797 -0.9019
  346SOL     MW 4305   1.959   4.616   0.266 -0.0040  0.0055  0.0013
  347SOL     OW 4306   4.337   4.675   0.732  0.5375 -0.0696 -1.2361
  347SOL    HW1 4307   4.370   4.589   0.708 -0.8343 -1.2902  0.9062
  347SOL    HW2 4308   4.327   4.667   0.827 -0.3443 -0.3919 -1.3469
  347SOL     MW 4309   4.340   4.662   0.742 -0.0040  0.0055  0.0013
  348SOL     OW 4310   1.790   1.248   0.193  0.5279 -0.0535  0.3281
  348SOL    HW1 4311   1.867   1.200   0.164  0.4296 -1.4880  2.2732
  348SOL    HW2 4312   1.739   1.175   0.228 -0.0950  0.5762  0.7592
  348SOL     MW 4313   1.793   1.232   0.194 -0.0040  0.0055  0.0013
  349SOL     OW 4314   1.703   1.653   3.049 -0.0027 -0.1465  0.1888
  349SOL    HW1 4315   1.673   1.572   3.090  1.9555 -1.6942 -1.2510
  349SOL    HW2 4316   1.766   1.613   2.990  0.8870 -1.5015  1.9649
  349SOL     MW 4317   1.708   1.637   3.047 -0.0040  0.0055  0.0013
  350SOL     OW 4318   3.410   2.386   0.140 -0.0079  0.2202 -0.9202
  350SOL    HW1 4319   3.370   2.302   0.116  0.4030 -0.3610  0.3705
  350SOL    HW2 4320   3.354   2.398   0.216 -1.8379 -1.7084 -1.8441
  350SOL     MW 4321   3.397   2.377   0.147 -0.0040  0.0055  0.0013
  351SOL     OW 4322   1.536   1.641   0.522  0.3622  0.5812  0.1960
  351SOL    HW1 4323   1.466   1.641   0.587  0.6724  0.9788  0.5339
  351SOL    HW2 4324   1.582   1.561   0.544  1.8542  0.8949 -1.5492
  351SOL     MW 4325   1.532   1.631   0.533 -0.0040  0.0055  0.0013
  352SOL     OW 4326   4.855   0.713   0.111  0.4542  0.5538  0.0182
  352SOL    HW1 4327   4.889   0.665   0.035  0.5685 -0.7094  0.8419
  352SOL    HW2 4328   4.817   0.793   0.076 -2.8928 -0.6725  0.4669
  352SOL     MW 4329   4.855   0.717   0.096 -0.0040  0.0055  0.0013
  353SOL     OW 4330   3.709   3.099   2.898  0.4685 -0.5095 -0.3194
  353SOL    HW1 4331   3.732   3.008   2.882 -1.9270 -1.4044  0.9020
  353SOL    HW2 4332   3.622   3.115   2.862  0.9319  0.3906 -1.0975
  353SOL     MW 4333   3.700   3.089   2.891 -0.0040  0.0055  0.0013
  354SOL     OW 4334   1.543   4.276   0.110 -0.5933  0.0303 -0.1185
  354SOL    HW1 4335   1.452   4.275   0.139 -0.9890  0.0329 -1.3334
  354SOL    HW2 4336   1.584   4.355   0.146 -1.8656 -0.0385  1.6075
  354SOL     MW 4337   1.537   4.286   0.119 -0.0040  0.0055  0.0013
  355SOL     OW 4338   1.078   3.503   0.044 -0.0563 -0.1830  0.0566
  355SOL    HW1 4339   1.093   3.586  -0.002 -1.1493 -0.0406 -0.0655
  355SOL    HW2 4340   1.005   3.465  -0.005 -1.8718  1.2493  1.4852
  355SOL     MW 4341   1.071   3.509   0.031 -0.0040  0.0055  0.0013
  356SOL     OW 4342   3.039   3.548   0.000 -0.6342 -0.5434  0.3984
  356SOL    HW1 4343   3.109   3.564  -0.064  0.3125 -0.9251  1.2974
  356SOL    HW2 4344   3.062   3.462   0.035 -1.2850 -0.1762  1.8055
  356SOL     MW 4345   3.052   3.539  -0.003 -0.0040  0.0055  0.0013
  357SOL     OW 4346   5.104   2.565   2.763 -0.4928  0.2477  0.3282
  357SOL    HW1 4347   5.066   2.566   2.850 -1.1263  2.8886  0.1227
  357SOL    HW2 4348   5.035   2.614   2.717 -2.0967 -1.1713  1.1233
  357SOL     MW 4349   5.090   2.572   2.768 -0.0040  0.0055  0.0013
  358SOL     OW 4350   4.023   3.820   3.067 -0.5299  0.1850  0.3978
  358SOL    HW1 4351   4.071   3.804   2.986 -1.2347 -2.1022  0.3634
  358SOL    HW2 4352   4.080   3.883   3.111  1.1722 -0.8515 -0.2500
  358SOL     MW 4353   4.037   3.826   3.062 -0.0040  0.0055  0.0013
  359SOL     OW 4354   2.758   3.665   2.925 -0.2082 -0.7586 -0.2271
  359SOL    HW1 4355   2.706   3.736   2.887  2.5771  1.2858 -0.5369
  359SOL    HW2 4356   2.829   3.662   2.860  0.0340  0.2978 -0.0303
  359SOL     MW 4357   2.760   3.674   2.911 -0.0040  0.0055  0.0013
  360SOL     OW 4358   1.496   1.631   0.260  0.0359 -0.4565 -0.1653
  360SOL    HW1 4359   1.506   1.618   0.354 -0.6547  1.0247  0.1385
  360SOL    HW2 4360   1.494   1.726   0.251 -0.4638 -0.4149  0.3335
  360SOL     MW 4361   1.497   1.642   0.271 -0.0040  0.0055  0.0013
  361SOL     OW 4362   0.452   2.742   2.954  0.1717 -0.0639  0.0185
  361SOL    HW1 4363   0.395   2.694   2.894  1.6858  2.2467 -3.6250
  361SOL    HW2 4364   0.499   2.673   3.001  0.9294  0.4640  0.0509
  361SOL     MW 4365   0.451   2.726   2.953 -0.0040  0.0055  0.0013
  362SOL     OW 4366   3.400   3.754   2.932  0.0321  0.2070  0.0931
  362SOL    HW1 4367   3.460   3.709   2.992 -2.4349 -0.7954  1.9372
  362SOL    HW2 4368   3.346   3.803   2.993 -1.3024 -1.9310  0.7296
  362SOL     MW 4369   3.401   3.754   2.948 -0.0040  0.0055  0.0013
  363SOL     OW 4370   4.180   4.931   3.026 -0.6980  0.4269 -0.2785
  363SOL    HW1 4371   4.085   4.939   3.034 -0.5014  1.5898  1.3800
  363SOL    HW2 4372   4.205   5.021   3.044  0.2828 -0.2191  1.8409
  363SOL     MW 4373   4.170   4.944   3.030 -0.0040  0.0055  0.0013
  364SOL     OW 4374   3.102   2.653   3.128 -0.0638 -0.2800 -0.3531
  364SOL    HW1 4375   3.071   2.568   3.158 -4.1102  0.9211 -0.5432
  364SOL    HW2 4376   3.104   2.695   3.215  0.2581 -3.6495  1.4153
  364SOL     MW 4377   3.098   2.648   3.144 -0.0040  0.0055  0.0013
  365SOL     OW 4378   1.705   4.024   0.226  0.1331 -0.4145 -0.0456
  365SOL    HW1 4379   1.661   4.108   0.212  0.2095 -0.1444  1.2822
  365SOL    HW2 4380   1.636   3.958   0.218  0.2904 -0.5651 -0.1744
  365SOL     MW 4381   1.690   4.026   0.223 -0.0040  0.0055  0.0013
  366SOL     OW 4382   4.097   0.166   0.209  0.2333  1.0216  0.4518
  366SOL    HW1 4383   4.079   0.074   0.190 -0.9400  1.2836  0.2227
  366SOL    HW2 4384   4.011   0.208   0.205 -0.1901  0.0815 -0.6467
  366SOL     MW 4385   4.083   0.160   0.206 -0.0040  0.0055  0.0013
  367SOL     OW 4386   0.311   3.446   2.872 -0.0103 -0.0231  0.1212
  367SOL    HW1 4387   0.220   3.462   2.846  0.0719 -0.2779 -0.3310
  367SOL    HW2 4388   0.341   3.523   2.921 -1.6605  0.1753  0.9000
  367SOL     MW 4389   0.303   3.459   2.875 -0.0040  0.0055  0.0013
  368SOL     OW 4390   1.703   4.486   0.184  0.1241 -0.2466 -0.3482
  368SOL    HW1 4391   1.785   4.514   0.226 -1.1565  1.6684  1.0442
  368SOL    HW2 4392   1.663   4.572   0.170  0.9609 -0.1255 -2.4549
  368SOL     MW 4393   1.709   4.501   0.188 -0.0040  0.0055  0.0013
  369SOL     OW 4394   1.329   1.003   3.123  0.5808 -0.1247  0.0108
  369SOL    HW1 4395   1.234   1.010   3.118  0.6688  0.7074 -0.8470
  369SOL    HW2 4396   1.343   0.909   3.125  1.9721  0.0469  1.3877
  369SOL     MW 4397   1.319   0.992   3.123 -0.0040  0.0055  0.0013
  370SOL     OW 4398   1.625   2.014   0.728 -0.1621  0.3307 -0.7116
  370SOL    HW1 4399   1.648   1.963   0.806  1.6462 -0.5812 -1.7769
  370SOL    HW2 4400   1.675   1.973   0.657 -1.3620  0.0540 -1.4347
  370SOL     MW 4401   1.634   2.002   0.729 -0.0040  0.0055  0.0013
  371SOL     OW 4402   4.749   0.154   3.107  0.0077  0.2654 -0.1977
  371SOL    HW1 4403   4.844   0.160   3.104  0.0151  0.3730  0.2047
  371SOL    HW2 4404   4.729   0.062   3.089 -1.5699  0.3411  0.9091
  371SOL     MW 4405   4.759   0.143   3.104 -0.0040  0.0055  0.0013
  372SOL     OW 4406   4.349   4.498   2.966 -0.3139  0.6554  0.0510
  372SOL    HW1 4407   4.256   4.478   2.959  0.1686 -2.7171  1.4520
  372SOL    HW2 4408   4.374   4.533   2.880  0.8839  0.7008  0.3921
  372SOL     MW 4409   4.340   4.500   2.954 -0.0040  0.0055  0.0013
  373SOL     OW 4410   1.721   1.854   0.506  0.3268  0.1811 -0.1853
  373SOL    HW1 4411   1.670   1.778   0.533  0.6135 -0.4463 -1.3494
  373SOL    HW2 4412   1.804   1.825   0.470  0.6309  2.3972 -1.4464
  373SOL     MW 4413   1.725   1.840   0.505 -0.0040  0.0055  0.0013
  374SOL     OW 4414   1.488   3.784   2.759 -0.3802 -0.3040 -0.6414
  374SOL    HW1 4415   1.539   3.713   2.721 -1.7599 -1.5268 -0.3195
  374SOL    HW2 4416   1.523   3.790   2.847  2.1044  1.4998 -1.6488
  374SOL     MW 4417   1.499   3.775   2.765 -0.0040  0.0055  0.0013
  375SOL     OW 4418   4.812   0.364   2.833  0.1499  0.2681  0.1207
  375SOL    HW1 4419   4.774   0.372   2.745 -0.6812 -0.4553  0.4050
  375SOL    HW2 4420   4.735   0.340   2.883  0.0177 -1.6985 -0.9557
  375SOL     MW 4421   4.797   0.362   2.828 -0.0040  0.0055  0.0013
  376SOL     OW 4422   2.848   2.750   3.012 -0.3197  0.4927 -0.3200
  376SOL    HW1 4423   2.918   2.709   3.063 -1.4305 -4.3657 -2.1870
  376SOL    HW2 4424   2.791   2.791   3.077  1.1735  0.3120  1.1946
  376SOL     MW 4425   2.850   2.750   3.027 -0.0040  0.0055  0.0013
  377SOL     OW 4426   1.602   2.673   3.061 -0.3924  0.2451 -0.0719
  377SOL    HW1 4427   1.599   2.712   2.973 -0.1069  1.7481  0.5607
  377SOL    HW2 4428   1.516   2.689   3.099  0.2739  0.5591  1.3880
  377SOL     MW 4429   1.590   2.680   3.054 -0.0040  0.0055  0.0013
  378SOL     OW 4430   4.836   3.430   0.114 -0.2798 -0.0187 -0.1359
  378SOL    HW1 4431   4.846   3.498   0.047  1.3762 -0.1636 -0.0722
  378SOL    HW2 4432   4.866   3.354   0.063 -0.0384 -0.8978  1.2596
  378SOL     MW 4433   4.841   3.429   0.098 -0.0040  0.0055  0.0013
  379SOL     OW 4434   1.265   4.293   0.210  0.5834  0.5439  0.1531
  379SOL    HW1 4435   1.203   4.347   0.161 -1.0711 -1.2104  0.1938
  379SOL    HW2 4436   1.255   4.319   0.301  0.2483 -1.9776  0.8903
  379SOL     MW 4437   1.256   4.304   0.215 -0.0040  0.0055  0.0013
  380SOL     OW 4438   1.882   1.505   2.919 -0.0244 -0.4587  0.7474
  380SOL    HW1 4439   1.885   1.518   2.824 -0.7832  0.0817  0.7845
  380SOL    HW2 4440   1.857   1.414   2.929  2.0585 -0.9403  2.3291
  380SOL     MW 4441   1.879   1.495   2.908 -0.0040  0.0055  0.0013
  381SOL     OW 4442   2.755   4.348   2.845  0.6025 -0.2608 -0.2811
  381SOL    HW1 4443   2.822   4.410   2.815 -0.6286  2.8966  2.8771
  381SOL    HW2 4444   2.714   4.393   2.919 -0.0794  0.5963 -1.1617
  381SOL     MW 4445   2.759   4.362   2.851 -0.0040  0.0055  0.0013
  382SOL     OW 4446   0.646   2.641   0.165  0.1413  0.3661 -0.0925
  382SOL    HW1 4447   0.581   2.699   0.205  0.4708  1.2567 -0.8080
  382SOL    HW2 4448   0.722   2.697   0.153 -0.3888  1.1987  0.3166
  382SOL     MW 4449   0.647   2.656   0.169 -0.0040  0.0055  0.0013
  383SOL     OW 4450   1.152   1.290   0.291 -0.0608  0.6594  0.4854
  383SOL    HW1 4451   1.197   1.362   0.336 -1.5572  0.9335  1.6088
  383SOL    HW2 4452   1.111   1.239   0.360  0.5443  0.1000  0.4372
  383SOL     MW 4453   1.153   1.293   0.306 -0.0040  0.0055  0.0013
  384SOL     OW 4454   3.464   4.344   2.949  0.1888  0.1511 -0.2929
  384SOL    HW1 4455   3.440   4.265   2.997  3.5450 -1.3671 -0.8579
  384SOL    HW2 4456   3.556   4.330   2.929  0.6033 -1.1582  2.1643
  384SOL     MW 4457   3.473   4.332   2.953 -0.0040  0.0055  0.0013
  385SOL     OW 4458   3.225   3.914   3.069  0.9491  0.1275 -0.4502
  385SOL    HW1 4459   3.224   3.862   3.149 -0.5024 -1.0470 -1.1845
  385SOL    HW2 4460   3.254   4.002   3.092 -2.2556  1.3443 -0.5753
  385SOL     MW 4461   3.229   3.919   3.083 -0.0040  0.0055  0.0013
  386SOL     OW 4462   2.328   4.183   2.652 -0.0432  0.1438  0.1664
  386SOL    HW1 4463   2.416   4.217   2.638 -0.0895  2.6403  4.3063
  386SOL    HW2 4464   2.343   4.125   2.727 -0.3487  1.0055  0.9244
  386SOL     MW 4465   2.342   4.180   2.660 -0.0040  0.0055  0.0013
  387SOL     OW 4466   1.985   3.753   2.965 -0.2480  0.2025 -0.2981
  387SOL    HW1 4467   2.075   3.719   2.967  0.1205  1.1975  0.8285
  387SOL    HW2 4468   1.994   3.822   3.030  3.3243  0.2410 -0.6581
  387SOL     MW 4469   1.998   3.758   2.974 -0.0040  0.0055  0.0013
  388SOL     OW 4470   5.004   3.747   0.139  0.2761  0.2493  0.0636
  388SOL    HW1 4471   4.976   3.680   0.203  2.0149 -0.3652  0.2280
  388SOL    HW2 4472   5.098   3.733   0.143  0.6155  1.3585 -2.4758
  388SOL     MW 4473   5.013   3.736   0.148 -0.0040  0.0055  0.0013
  389SOL     OW 4474   3.322   2.900   2.933  0.2342 -0.2023  0.0392
  389SOL    HW1 4475   3.369   2.907   3.016  0.2050 -1.7674  0.2070
  389SOL    HW2 4476   3.229   2.912   2.955  0.5076 -0.7749  1.6405
  389SOL     MW 4477   3.316   2.903   2.947 -0.0040  0.0055  0.0013
  390SOL     OW 4478   2.145   1.555   2.994  0.0458  0.2846  0.0258
  390SOL    HW1 4479   2.053   1.535   2.978  0.1716 -0.1350 -0.1801
  390SOL    HW2 4480   2.141   1.651   2.994  3.2513  0.5995  2.8168
  390SOL     MW 4481   2.132   1.565   2.992 -0.0040  0.0055  0.0013
  391SOL     OW 4482   0.906   1.517   3.071 -0.5515 -0.1146 -0.1312
  391SOL    HW1 4483   0.838   1.482   3.128 -1.3981  3.8544  1.6680
  391SOL    HW2 4484   0.985   1.489   3.119 -2.0523 -1.1932  1.8695
  391SOL     MW 4485   0.908   1.509   3.085 -0.0040  0.0055  0.0013
  392SOL     OW 4486   1.385   1.164   0.239  0.2346  0.0657  0.0512
  392SOL    HW1 4487   1.342   1.107   0.175 -1.8691  0.5634  0.9068
  392SOL    HW2 4488   1.313   1.217   0.275  0.7586  0.0651  1.1235
  392SOL     MW 4489   1.370   1.163   0.235 -0.0040  0.0055  0.0013
   5.12111   5.12111   3.13000
