# Supplementary material for: Resolving liquid-to-glass transitions of water under soft nanoconfinement
Source: Nat Commun. 2026 May 8;17:6224. doi: 10.1038/s41467-026-72955-y (PMC13369869; doi:10.1038/s41467-026-72955-y)
Supplement: Supplementary file 3 — Supplementary Data 1 [file 41467_2026_72955_MOESM3_ESM.zip › 270K/sim5/initial.gro]

Lamellar phy in tip4pice water
 4489
    1phy    C35    1   3.966   0.996   1.755 -0.2109 -0.4820 -0.1232
    1phy    C33    2   3.948   1.148   1.748  0.0980 -0.2286 -0.3769
    1phy    C34    3   3.929   1.198   1.603  0.2044 -0.5711  0.1123
    1phy    C32    4   3.823   1.178   1.821  0.8925  0.1087  0.0402
    1phy    C31    5   3.853   1.230   1.964 -0.0873 -0.1861  0.9533
    1phy    C30    6   3.730   1.258   2.046  0.2339  0.9438  0.1849
    1phy    C28    7   3.749   1.335   2.177  0.2383  0.3991 -1.0693
    1phy    C29    8   3.728   1.488   2.161  1.0012  0.9596 -0.2585
    1phy    C27    9   3.645   1.277   2.282 -0.5647 -0.1121  0.8018
    1phy    C26   10   3.714   1.201   2.395  0.3785  0.2134  0.4013
    1phy    C25   11   3.614   1.118   2.480 -0.3913  0.2742 -0.1619
    1phy    C23   12   3.680   1.064   2.607  0.2813  0.1025  0.4233
    1phy    C24   13   3.686   1.164   2.721 -0.4831 -0.4493 -0.3661
    1phy    C22   14   3.606   0.930   2.642  0.2612  0.3971 -0.1145
    1phy    C21   15   3.687   0.818   2.695 -0.1064 -0.5165 -0.3138
    1phy    C20   16   3.592   0.716   2.744  0.0465 -0.6131  0.2418
    1phy    C18   17   3.640   0.577   2.790 -0.0184 -0.2661 -0.0980
    1phy    O01   18   3.733   0.581   2.895  0.1197  0.3731 -0.4974
    1phy    H01   19   3.821   0.594   2.865  0.7860  0.5398  1.4280
    1phy    C19   20   3.513   0.525   2.851  0.0801  0.0242  0.0598
    1phy    C13   21   3.711   0.479   2.676 -0.1900 -0.0054 -0.6772
    1phy     H3   22   3.644   0.473   2.587  1.2267  0.4951 -1.8080
    1phy    O33   23   3.712   0.342   2.718 -0.3344  0.2387 -0.6165
    1phy    H1B   24   3.714   0.344   2.812 -0.7768 -1.0276 -0.5661
    1phy    C12   25   3.859   0.518   2.631  0.0910 -0.2093 -0.3071
    1phy    O11   26   3.943   0.538   2.743 -0.3211  0.0122  0.5010
    1phy    H1A   27   4.013   0.475   2.741  0.3846  0.8124 -1.5319
    2phy    C35   28   0.427   0.179   2.228  0.1260 -0.0350 -0.3275
    2phy    C33   29   0.354   0.112   2.113  0.0540 -0.3628  0.0258
    2phy    C34   30   0.343  -0.034   2.136 -0.0909 -0.5016  0.3145
    2phy    C32   31   0.221   0.187   2.081 -1.1058 -0.0220  0.8674
    2phy    C31   32   0.208   0.196   1.927  0.0396 -0.4271 -0.1186
    2phy    C30   33   0.070   0.242   1.883  0.4686  0.0977  0.0184
    2phy    C28   34   0.041   0.271   1.735  0.0647  0.1566  1.0054
    2phy    C29   35  -0.097   0.205   1.710 -0.3062  0.0779  0.6055
    2phy    C27   36   0.064   0.419   1.699 -0.0687 -0.4192  0.3450
    2phy    C26   37   0.077   0.454   1.551  0.6403 -0.0181 -0.0412
    2phy    C25   38   0.092   0.610   1.521  0.0514 -0.1658 -0.1039
    2phy    C23   39   0.091   0.659   1.376 -0.0897 -0.0798  0.4831
    2phy    C24   40  -0.044   0.711   1.333  0.4232 -0.0205  0.1924
    2phy    C22   41   0.203   0.759   1.356 -0.2737 -0.1149  0.2648
    2phy    C21   42   0.287   0.726   1.224  0.3047 -0.8307  0.3243
    2phy    C20   43   0.377   0.844   1.186  0.4688 -0.4646  0.4835
    2phy    C18   44   0.469   0.833   1.053 -0.4858  0.2346  0.2664
    2phy    O01   45   0.547   0.707   1.050  0.1950 -0.2441  0.7939
    2phy    H01   46   0.550   0.667   1.134  0.7793 -2.0821 -0.0614
    2phy    C19   47   0.567   0.950   1.080  0.3708 -0.2393  0.2444
    2phy    C13   48   0.397   0.841   0.910  0.2825  0.4178  0.5674
    2phy     H3   49   0.340   0.745   0.896  3.5372 -1.3221 -2.7028
    2phy    O33   50   0.288   0.927   0.892 -0.2462 -0.1468  0.4941
    2phy    H1B   51   0.306   0.999   0.834  1.9645  0.0146  1.2621
    2phy    C12   52   0.455   0.811   0.763  0.0670  0.3771  0.2397
    2phy    O11   53   0.505   0.922   0.688 -0.4597 -0.5339  0.2166
    2phy    H1A   54   0.437   0.982   0.665  0.9313  0.6111 -1.0958
    3phy    C35   55   4.762   0.803   1.203 -0.1363  0.0120  0.3992
    3phy    C33   56   4.663   0.849   1.306  0.4676  0.1600  0.0302
    3phy    C34   57   4.712   0.996   1.332  0.7641  0.1364  0.5747
    3phy    C32   58   4.518   0.846   1.252  0.3715  0.8494 -0.4606
    3phy    C31   59   4.459   0.700   1.245  0.5539 -0.2115  0.5459
    3phy    C30   60   4.325   0.701   1.167 -0.3067  0.3923 -0.2301
    3phy    C28   61   4.243   0.573   1.156  1.0496 -0.1131  0.5163
    3phy    C29   62   4.103   0.615   1.200  0.4924  0.0193  0.5160
    3phy    C27   63   4.217   0.517   1.013 -0.3717  0.3154  0.2118
    3phy    C26   64   4.331   0.433   0.947 -0.3850  0.1289 -0.1412
    3phy    C25   65   4.285   0.327   0.846  0.0295 -0.7525 -0.1606
    3phy    C23   66   4.411   0.268   0.779 -0.0621 -0.0647  0.0722
    3phy    C24   67   4.410   0.117   0.809  0.7065 -0.2835 -0.9093
    3phy    C22   68   4.400   0.275   0.625 -0.3124 -0.0078  0.1920
    3phy    C21   69   4.535   0.301   0.555  0.4284 -0.3981 -0.3413
    3phy    C20   70   4.518   0.327   0.406  0.6269  0.2192 -0.1760
    3phy    C18   71   4.654   0.367   0.329  1.0690 -0.2440 -0.3351
    3phy    O01   72   4.717   0.479   0.392 -0.6321 -0.4833  0.3839
    3phy    H01   73   4.645   0.533   0.419  0.0369 -0.2976  1.9295
    3phy    C19   74   4.589   0.419   0.200 -0.5400 -0.4429  0.2535
    3phy    C13   75   4.758   0.247   0.307 -0.1325  0.3268 -0.5684
    3phy     H3   76   4.794   0.226   0.411  1.4407  3.4227 -0.3753
    3phy    O33   77   4.693   0.120   0.281 -0.1198 -0.4987  0.1625
    3phy    H1B   78   4.669   0.116   0.191  1.7198 -0.7166 -0.3638
    3phy    C12   79   4.910   0.261   0.267 -0.4284  0.7284  0.3587
    3phy    O11   80   4.949   0.224   0.140 -0.4340 -0.4740  0.1207
    3phy    H1A   81   4.906   0.146   0.110  0.5853 -0.4964 -1.4294
    4phy    C35   82   0.666   4.221   1.724  0.5443 -0.5201 -0.0453
    4phy    C33   83   0.673   4.358   1.801  0.3437  0.6438 -0.4943
    4phy    C34   84   0.785   4.447   1.749 -0.3635  0.0565  0.3207
    4phy    C32   85   0.536   4.424   1.805 -0.1101 -0.1683 -0.0156
    4phy    C31   86   0.507   4.491   1.939  1.0847 -0.5475 -0.9446
    4phy    C30   87   0.356   4.491   1.974  1.0527  0.3962 -0.1091
    4phy    C28   88   0.324   4.548   2.116 -0.5332 -0.1940 -0.4459
    4phy    C29   89   0.219   4.658   2.094 -0.0092 -0.2120  0.6761
    4phy    C27   90   0.276   4.438   2.213 -0.3783 -0.3197 -0.3971
    4phy    C26   91   0.302   4.461   2.364 -0.0283 -0.2799 -0.2207
    4phy    C25   92   0.290   4.344   2.455 -0.5079  0.3297  0.2659
    4phy    C23   93   0.273   4.374   2.601 -0.4298 -0.6491  0.1075
    4phy    C24   94   0.128   4.369   2.650  0.2312 -0.3175  0.6634
    4phy    C22   95   0.373   4.294   2.681 -0.4524 -0.3419  0.4772
    4phy    C21   96   0.429   4.343   2.816  0.0228 -0.1395  0.1591
    4phy    C20   97   0.529   4.237   2.867 -0.3673  0.4539  0.3945
    4phy    C18   98   0.599   4.237   3.009 -0.4401 -0.4845  0.3595
    4phy    O01   99   0.532   4.337   3.093 -0.1605  0.1779 -0.1609
    4phy    H01  100   0.441   4.316   3.100 -0.6432  1.5158 -1.9103
    4phy    C19  101   0.554   4.103   3.065  0.5963 -0.1874 -0.6869
    4phy    C13  102   0.760   4.271   3.001  0.8207 -0.2357  0.1239
    4phy     H3  103   0.778   4.361   2.936  3.4782 -0.3918  0.5550
    4phy    O33  104   0.828   4.176   2.923  0.1969  0.3354  0.2309
    4phy    H1B  105   0.837   4.099   2.975  2.7946  0.8578  0.7189
    4phy    C12  106   0.844   4.302   3.125 -0.8229 -0.1019  0.2880
    4phy    O11  107   0.783   4.389   3.221  0.4234  0.6302  0.0744
    4phy    H1A  108   0.694   4.388   3.191  0.2752  1.6597  0.4421
    5phy    C35  109   4.926   4.576   1.902 -0.0892  0.3902 -0.0792
    5phy    C33  110   5.029   4.632   1.812 -0.4492  0.2989  0.3189
    5phy    C34  111   5.140   4.528   1.807 -0.3850  0.6955  0.3221
    5phy    C32  112   4.962   4.673   1.675 -0.3839  0.5914  0.4009
    5phy    C31  113   4.934   4.824   1.660 -0.0436  0.0088 -0.9416
    5phy    C30  114   4.843   4.873   1.551 -0.4132  0.1745  0.5247
    5phy    C28  115   4.833   5.027   1.542  0.0938  0.0928 -0.4425
    5phy    C29  116   4.861   5.064   1.400 -0.0300  0.3556 -0.6409
    5phy    C27  117   4.691   5.071   1.588  0.1439  0.1469 -0.0263
    5phy    C26  118   4.674   5.110   1.735 -0.5739 -0.8527  0.2118
    5phy    C25  119   4.528   5.122   1.794  0.4203 -0.3186  0.3790
    5phy    C23  120   4.509   5.136   1.945 -0.6268 -0.7890 -0.5512
    5phy    C24  121   4.457   5.276   1.972 -0.0876  0.3923 -0.1901
    5phy    C22  122   4.394   5.043   1.980  0.4252 -0.2485 -1.0674
    5phy    C21  123   4.398   4.986   2.128 -0.1237  0.1767  0.6966
    5phy    C20  124   4.268   4.911   2.163 -0.3406 -0.2277 -0.4095
    5phy    C18  125   4.261   4.820   2.291 -0.0625  0.0767 -0.9141
    5phy    O01  126   4.300   4.894   2.413 -0.1224 -0.3123  0.7379
    5phy    H01  127   4.245   4.878   2.487 -0.6125  3.8783  1.5374
    5phy    C19  128   4.108   4.816   2.316 -0.1091  0.5221  0.2886
    5phy    C13  129   4.338   4.676   2.281 -0.1877  0.3548 -0.4066
    5phy     H3  130   4.318   4.628   2.182 -1.6611 -0.5293  0.2840
    5phy    O33  131   4.284   4.577   2.371 -0.0721 -0.1918  0.3552
    5phy    H1B  132   4.306   4.593   2.461 -3.0710  1.7507  0.8924
    5phy    C12  133   4.493   4.671   2.302 -0.0850 -0.3474  0.5924
    5phy    O11  134   4.531   4.732   2.428  0.1400 -0.2142 -0.1020
    5phy    H1A  135   4.551   4.823   2.416 -1.6401  0.5945  2.2680
    6phy    C35  136   0.192   1.445   1.690  0.2740 -0.3216 -0.5903
    6phy    C33  137   0.124   1.579   1.663 -0.3769 -0.1804 -0.4821
    6phy    C34  138   0.100   1.662   1.789  0.1752  0.1447 -0.4504
    6phy    C32  139   0.198   1.634   1.539  0.4768 -0.5741 -0.3418
    6phy    C31  140   0.122   1.746   1.467 -0.2048 -0.7327 -0.3421
    6phy    C30  141   0.208   1.855   1.397  0.4422 -0.0672  0.3895
    6phy    C28  142   0.131   1.967   1.316  0.2271  0.1760 -0.1724
    6phy    C29  143   0.088   2.087   1.409  0.5893 -0.0665  0.2220
    6phy    C27  144   0.230   2.013   1.204  0.0492  0.3085  0.5106
    6phy    C26  145   0.164   2.018   1.064 -0.5211 -0.3347  0.3799
    6phy    C25  146   0.256   2.062   0.949 -0.5282 -0.0206  0.3342
    6phy    C23  147   0.184   2.061   0.814 -0.4068  0.0672  0.2935
    6phy    C24  148   0.137   2.201   0.776 -0.1151 -0.3495  0.1754
    6phy    C22  149   0.267   1.988   0.711  0.2485 -0.3742  0.5005
    6phy    C21  150   0.202   1.906   0.597  0.3940  0.2543  0.2207
    6phy    C20  151   0.298   1.839   0.500 -0.0776 -0.1441 -0.1345
    6phy    C18  152   0.255   1.715   0.412 -0.4044  0.1792  0.4315
    6phy    O01  153   0.220   1.605   0.502 -0.3865 -0.2659 -0.2127
    6phy    H01  154   0.294   1.573   0.549 -3.8366 -1.1748  5.6080
    6phy    C19  155   0.387   1.682   0.336  0.3241 -0.1973 -0.6207
    6phy    C13  156   0.136   1.745   0.304 -0.2605  0.4142  0.0934
    6phy     H3  157   0.053   1.776   0.373 -0.2294 -1.0712  0.8317
    6phy    O33  158   0.141   1.871   0.231 -0.5371  0.0207  0.2203
    6phy    H1B  159   0.225   1.912   0.228 -0.3235 -0.4005  0.3596
    6phy    C12  160   0.041   1.635   0.246 -0.0513  0.4682  0.3408
    6phy    O11  161   0.034   1.511   0.322  0.4557 -1.0062 -0.9906
    6phy    H1A  162   0.083   1.531   0.400  0.6324  0.9989 -1.5479
    7phy    C35  163   0.637   4.914   2.002  0.1614 -0.3485  0.0460
    7phy    C33  164   0.784   4.927   2.013  0.4873 -0.9521  0.1321
    7phy    C34  165   0.850   4.846   1.898 -0.5297  0.3817  0.1250
    7phy    C32  166   0.828   5.074   2.002 -0.3318 -0.1472  0.3520
    7phy    C31  167   0.815   5.162   2.128  0.4635 -0.7502 -0.4499
    7phy    C30  168   0.862   5.311   2.114  0.0294 -0.0077 -0.1082
    7phy    C28  169   0.835   5.389   2.243 -0.1269  0.4811  0.0307
    7phy    C29  170   0.973   5.425   2.293 -0.0445 -0.4992  0.2774
    7phy    C27  171   0.748   5.513   2.219 -0.0312 -0.3630 -0.0506
    7phy    C26  172   0.668   5.568   2.344  0.1034 -0.5676  0.1825
    7phy    C25  173   0.593   5.695   2.300 -0.5977 -0.1236 -0.3918
    7phy    C23  174   0.501   5.752   2.409 -0.4669 -0.4236  0.5959
    7phy    C24  175   0.536   5.902   2.427  0.3377  0.2220 -0.0237
    7phy    C22  176   0.353   5.738   2.378  1.1187  0.4888  0.3448
    7phy    C21  177   0.274   5.642   2.460  0.1658 -0.1466  0.1924
    7phy    C20  178   0.117   5.659   2.455  0.3076  0.1051 -0.4953
    7phy    C18  179   0.021   5.560   2.540  0.2150 -0.2464 -0.5219
    7phy    O01  180   0.083   5.547   2.673  0.2719 -0.0435 -0.1242
    7phy    H01  181   0.061   5.462   2.707  1.9634 -0.6322 -0.4507
    7phy    C19  182  -0.101   5.654   2.558 -0.1598 -0.2883 -0.0338
    7phy    C13  183  -0.017   5.419   2.474 -0.6540 -0.0558  0.4238
    7phy     H3  184  -0.070   5.428   2.376 -0.5390 -3.4628 -0.0837
    7phy    O33  185  -0.118   5.356   2.553 -0.0340  0.4205 -0.3804
    7phy    H1B  186  -0.203   5.388   2.530  0.0706 -0.1976 -1.7425
    7phy    C12  187   0.088   5.305   2.466  0.3495 -0.1429  0.1186
    7phy    O11  188   0.148   5.262   2.588  0.1170  0.1907  0.0193
    7phy    H1A  189   0.078   5.247   2.648 -1.2973  1.4267 -1.2178
    8phy    C35  190   0.277   0.168   1.413 -0.4455  0.2270  0.4942
    8phy    C33  191   0.416   0.211   1.442 -0.0950 -0.2269  0.1119
    8phy    C34  192   0.477   0.121   1.548 -0.0933 -0.0920 -0.2958
    8phy    C32  193   0.498   0.218   1.310  1.0471 -0.2978  0.6770
    8phy    C31  194   0.580   0.346   1.298  0.0799 -0.4730  0.4860
    8phy    C30  195   0.695   0.334   1.198  0.2857 -0.4753 -0.0179
    8phy    C28  196   0.749   0.461   1.135  0.3134 -0.7260 -0.1259
    8phy    C29  197   0.856   0.529   1.230  0.5784 -0.4267 -0.0047
    8phy    C27  198   0.814   0.410   1.007 -0.1447 -0.2393 -0.2400
    8phy    C26  199   0.740   0.472   0.885 -0.0738 -0.4371  0.1061
    8phy    C25  200   0.793   0.411   0.753 -0.5110 -0.5261 -0.5211
    8phy    C23  201   0.732   0.460   0.617  0.4813 -0.0324  0.4928
    8phy    C24  202   0.831   0.442   0.508 -0.5403  0.2139  0.1585
    8phy    C22  203   0.594   0.390   0.581 -0.3005  0.3318  0.4791
    8phy    C21  204   0.492   0.474   0.507  0.0563  0.4826 -0.1027
    8phy    C20  205   0.353   0.412   0.526 -0.1044  0.2354 -0.4232
    8phy    C18  206   0.223   0.484   0.479 -0.4592  0.3639  0.2024
    8phy    O01  207   0.247   0.619   0.522  0.1732 -0.5204 -0.5652
    8phy    H01  208   0.339   0.635   0.529  0.0206  0.2420 -0.2110
    8phy    C19  209   0.098   0.431   0.553 -0.3018 -0.1639  0.4382
    8phy    C13  210   0.215   0.488   0.318  0.0794  0.7110  1.2043
    8phy     H3  211   0.309   0.543   0.292  0.0273  0.8084  1.2219
    8phy    O33  212   0.249   0.359   0.255  0.2736 -0.0426  0.0485
    8phy    H1B  213   0.275   0.368   0.165 -0.6261  1.0258 -0.1195
    8phy    C12  214   0.133   0.585   0.223  0.2510 -1.0511 -0.1909
    8phy    O11  215   0.101   0.710   0.277  0.1741 -0.3153 -0.0629
    8phy    H1A  216   0.019   0.694   0.319  0.3439 -1.1921 -0.0364
    9phy    C35  217   4.204   1.365   2.171  0.1712 -0.0136 -0.6717
    9phy    C33  218   4.288   1.310   2.059 -0.3250  0.0378 -0.0626
    9phy    C34  219   4.296   1.395   1.934 -0.1317 -0.0519  0.2107
    9phy    C32  220   4.423   1.247   2.105 -0.7738  0.1693 -0.1521
    9phy    C31  221   4.441   1.091   2.087  0.3848 -0.3275 -0.3323
    9phy    C30  222   4.584   1.040   2.126  0.7163 -0.4707  0.0157
    9phy    C28  223   4.588   0.885   2.164  0.4535 -0.4683 -0.2637
    9phy    C29  224   4.721   0.823   2.113 -0.1242  0.0280  0.1109
    9phy    C27  225   4.571   0.886   2.317  0.7386  0.4602 -0.1218
    9phy    C26  226   4.550   0.761   2.405 -0.2282 -0.2818  0.9740
    9phy    C25  227   4.485   0.773   2.546 -0.3335 -0.0379  0.4210
    9phy    C23  228   4.521   0.656   2.637  0.2556  0.1139 -0.4505
    9phy    C24  229   4.656   0.672   2.715 -0.3293  0.5556 -0.1732
    9phy    C22  230   4.408   0.641   2.743  0.2818  0.6648  0.7243
    9phy    C21  231   4.387   0.507   2.806 -0.6119  0.0141 -0.0334
    9phy    C20  232   4.269   0.510   2.901  0.3227  0.4109  0.4946
    9phy    C18  233   4.232   0.383   2.987  0.5537 -0.2286 -0.5011
    9phy    O01  234   4.350   0.334   3.058 -0.2422  0.0065 -0.4781
    9phy    H01  235   4.426   0.325   3.003 -0.2902  0.4625 -0.6291
    9phy    C19  236   4.137   0.453   3.092  0.6509  0.4541  0.6610
    9phy    C13  237   4.167   0.267   2.891  0.1022  0.1850 -0.5681
    9phy     H3  238   4.227   0.252   2.798 -0.4608 -1.1034 -0.7393
    9phy    O33  239   4.050   0.316   2.831  0.7084 -0.1341 -0.3858
    9phy    H1B  240   3.970   0.283   2.867  0.4811  0.6029 -0.2002
    9phy    C12  241   4.157   0.128   2.964 -0.6585 -0.2796  0.7487
    9phy    O11  242   4.283   0.076   3.000  0.1534 -0.2870  0.1548
    9phy    H1A  243   4.279   0.043   3.088 -3.7816 -0.9439 -0.0676
   10phy    C35  244   4.573   0.865   1.714  0.3063  0.2224 -0.2188
   10phy    C33  245   4.443   0.940   1.675 -0.7472 -0.2533 -0.3326
   10phy    C34  246   4.321   0.906   1.768  0.3579 -0.2611 -0.1475
   10phy    C32  247   4.465   1.088   1.643 -0.2540  0.0101  0.5086
   10phy    C31  248   4.397   1.137   1.517  0.0092  0.4572  0.6233
   10phy    C30  249   4.368   1.287   1.523 -0.1567  0.4762  0.3750
   10phy    C28  250   4.328   1.354   1.388  0.0449 -0.3425  0.3322
   10phy    C29  251   4.238   1.476   1.424  0.2274  0.1428 -0.3184
   10phy    C27  252   4.440   1.397   1.290  0.0690 -0.0455  0.8092
   10phy    C26  253   4.476   1.283   1.188 -0.3680 -0.7128 -0.6019
   10phy    C25  254   4.581   1.326   1.084  0.5964 -0.0353 -0.0396
   10phy    C23  255   4.606   1.227   0.978  0.2608  0.1712 -0.2381
   10phy    C24  256   4.554   1.289   0.844  0.0160  0.4714  0.3557
   10phy    C22  257   4.758   1.210   0.970 -0.0694  0.6216 -0.3890
   10phy    C21  258   4.808   1.066   0.934 -0.0713  0.0046 -0.6999
   10phy    C20  259   4.957   1.032   0.926 -0.7272 -0.4455 -0.1261
   10phy    C18  260   5.008   0.894   0.862 -0.2233  0.4234 -0.5659
   10phy    O01  261   4.899   0.804   0.846  0.4297  0.0250  0.2056
   10phy    H01  262   4.910   0.765   0.762  1.7343  0.7225  0.0333
   10phy    C19  263   5.103   0.835   0.968  0.2767 -0.7485 -0.4015
   10phy    C13  264   5.077   0.913   0.720  0.1606 -0.4651  0.2476
   10phy     H3  265   5.002   0.972   0.661  1.6833  0.2539 -1.0563
   10phy    O33  266   5.182   1.012   0.720  0.8284  0.4681 -0.3252
   10phy    H1B  267   5.217   1.021   0.806 -0.2922  0.9657  0.1015
   10phy    C12  268   5.071   0.823   0.597  0.0008 -0.1093  0.2562
   10phy    O11  269   4.954   0.741   0.600 -0.4349 -0.4963 -0.3608
   10phy    H1A  270   4.934   0.708   0.515 -1.6590 -0.9027  0.0783
   11phy    C35  271   4.791   1.419   2.448 -0.1985 -0.2529 -0.2872
   11phy    C33  272   4.652   1.477   2.476  0.3284 -0.1600 -0.3500
   11phy    C34  273   4.569   1.488   2.351  0.0042 -0.4105  0.4391
   11phy    C32  274   4.576   1.379   2.572 -0.5954 -0.1488 -0.0606
   11phy    C31  275   4.529   1.452   2.702 -0.0512 -0.1859 -0.1042
   11phy    C30  276   4.471   1.351   2.800  0.2974  0.4233  0.5985
   11phy    C28  277   4.433   1.434   2.925  0.3689  0.4171 -0.7638
   11phy    C29  278   4.296   1.372   2.967  0.2537 -0.4879 -0.1792
   11phy    C27  279   4.530   1.438   3.049 -0.2759 -0.5298  0.1773
   11phy    C26  280   4.505   1.542   3.163 -0.0744 -0.0993  0.0654
   11phy    C25  281   4.632   1.579   3.239 -0.8321 -0.2161  0.2345
   11phy    C23  282   4.624   1.653   3.370 -0.2004 -0.3754 -0.5845
   11phy    C24  283   4.626   1.552   3.485  0.0221 -0.3028  0.1559
   11phy    C22  284   4.753   1.736   3.381 -0.0109 -0.5220  0.1772
   11phy    C21  285   4.727   1.889   3.401 -0.4168 -0.2724 -0.1861
   11phy    C20  286   4.850   1.979   3.454  0.6849  0.3072 -0.1132
   11phy    C18  287   4.832   2.139   3.467  0.2200 -1.0817 -0.1594
   11phy    O01  288   4.724   2.170   3.561 -0.0472 -0.0287  0.6408
   11phy    H01  289   4.637   2.150   3.533 -1.3634  2.1126  2.8280
   11phy    C19  290   4.959   2.164   3.545 -0.3117 -0.9536 -0.0716
   11phy    C13  291   4.822   2.238   3.338  0.3807  0.1237  0.4291
   11phy     H3  292   4.917   2.239   3.279 -0.0511  0.2807 -0.2840
   11phy    O33  293   4.820   2.380   3.380 -0.1408 -0.1349  0.1769
   11phy    H1B  294   4.809   2.373   3.473  2.9079 -0.0753  0.6363
   11phy    C12  295   4.712   2.215   3.222  0.3609 -0.4031  0.1531
   11phy    O11  296   4.579   2.263   3.253 -0.2004  0.0757  0.0382
   11phy    H1A  297   4.585   2.357   3.257 -0.1912  0.0497  1.0207
   12phy    C35  298   4.970   0.938   1.769 -0.2977  0.1660  0.2167
   12phy    C33  299   4.992   1.090   1.781 -0.7293  0.0292  0.6651
   12phy    C34  300   4.888   1.160   1.693 -0.1212  0.4812 -0.4910
   12phy    C32  301   4.967   1.127   1.928  0.2634  0.1584 -0.4682
   12phy    C31  302   5.055   1.248   1.971 -0.0897 -0.0149 -0.3747
   12phy    C30  303   5.047   1.301   2.110  0.3139  0.5206  0.1200
   12phy    C28  304   5.122   1.424   2.151  0.4092 -0.2918 -0.3295
   12phy    C29  305   5.054   1.553   2.107 -0.1631  0.4407 -0.1160
   12phy    C27  306   5.117   1.434   2.304 -0.0436  0.2043  0.0689
   12phy    C26  307   5.252   1.404   2.368 -0.3318 -0.3043  0.5112
   12phy    C25  308   5.260   1.449   2.511 -0.4008  0.0477  0.2002
   12phy    C23  309   5.389   1.413   2.588  0.3667 -0.6872  0.3339
   12phy    C24  310   5.494   1.526   2.567 -0.4833  0.1529 -0.3047
   12phy    C22  311   5.360   1.404   2.738  0.4970 -0.0775 -0.4662
   12phy    C21  312   5.452   1.322   2.833 -0.1653  0.3121  0.4919
   12phy    C20  313   5.392   1.345   2.972 -0.0397 -0.7507 -0.0249
   12phy    C18  314   5.475   1.302   3.097  0.7850 -0.2815 -0.4331
   12phy    O01  315   5.598   1.377   3.106 -0.9676  0.0641 -0.8732
   12phy    H01  316   5.666   1.353   3.046  0.8854  0.3778  0.9647
   12phy    C19  317   5.377   1.345   3.209  0.0076  0.0908 -0.1208
   12phy    C13  318   5.507   1.141   3.105 -0.6655 -0.0711  0.7109
   12phy     H3  319   5.543   1.105   3.005 -0.1890  0.0489  0.8354
   12phy    O33  320   5.389   1.061   3.126  0.2026  0.6493 -0.3257
   12phy    H1B  321   5.352   1.055   3.212  1.7246  0.5518  0.3571
   12phy    C12  322   5.624   1.088   3.199  0.1300  0.0178  0.2035
   12phy    O11  323   5.758   1.131   3.163 -0.1948  0.3221  0.5886
   12phy    H1A  324   5.823   1.066   3.183  0.7582 -0.9424 -4.8519
   13phy    C35  325   0.542   3.492   1.667  0.4977  0.5024  0.2306
   13phy    C33  326   0.415   3.472   1.584 -0.3888  0.2523  0.0808
   13phy    C34  327   0.444   3.514   1.439 -0.1064  0.2079 -0.1035
   13phy    C32  328   0.370   3.325   1.601 -0.0527  0.3244 -0.7650
   13phy    C31  329   0.225   3.303   1.636  0.1399 -0.2582  0.5181
   13phy    C30  330   0.186   3.153   1.666 -0.6264  0.5649 -0.2101
   13phy    C28  331   0.036   3.128   1.700 -0.0810  0.0015  0.0552
   13phy    C29  332  -0.054   3.088   1.586  0.0572 -0.2564 -0.0449
   13phy    C27  333   0.025   3.041   1.827 -0.0754  0.3001 -0.5417
   13phy    C26  334  -0.080   3.083   1.931  0.0731  0.0905  0.3545
   13phy    C25  335  -0.091   2.981   2.046 -0.2844  0.0762  0.0991
   13phy    C23  336  -0.157   3.034   2.174  0.3843 -0.2873 -0.9866
   13phy    C24  337  -0.315   3.018   2.160  0.3782  0.3461  0.0180
   13phy    C22  338  -0.106   2.954   2.298  0.0176  0.1092  0.3745
   13phy    C21  339  -0.115   3.025   2.429  0.0825  0.2431 -0.4244
   13phy    C20  340  -0.045   2.946   2.544  0.2595 -0.2282 -0.2602
   13phy    C18  341  -0.048   3.012   2.689  0.7065 -0.8194 -0.3185
   13phy    O01  342  -0.184   3.040   2.725 -0.4910 -0.4242 -0.0607
   13phy    H01  343  -0.237   3.018   2.651 -0.2701 -1.0629 -0.0340
   13phy    C19  344   0.004   2.894   2.768 -0.0178  0.3392  0.2885
   13phy    C13  345   0.043   3.142   2.719 -0.4027 -0.0839  0.1886
   13phy     H3  346   0.131   3.135   2.651 -1.4154 -0.8012 -1.1060
   13phy    O33  347   0.101   3.155   2.851  0.0481 -0.2158  0.1943
   13phy    H1B  348   0.048   3.214   2.901  0.4826 -0.3434  0.8167
   13phy    C12  349  -0.014   3.291   2.689 -0.0040 -0.1984  0.1915
   13phy    O11  350   0.063   3.404   2.727 -0.2578  0.2888  0.2345
   13phy    H1A  351   0.012   3.474   2.763  0.1740  0.5234  0.3972
   14phy    C35  352   0.795   3.914   1.186  0.4056 -0.4225 -0.1062
   14phy    C33  353   0.701   3.935   1.305 -0.0067  0.2972  0.5756
   14phy    C34  354   0.732   3.847   1.426 -0.0435  0.1583  0.0588
   14phy    C32  355   0.669   4.080   1.342  0.1257 -0.8032 -0.3046
   14phy    C31  356   0.519   4.102   1.374  0.6502 -0.3651  0.2919
   14phy    C30  357   0.495   4.254   1.353  0.2584 -0.6140  0.1526
   14phy    C28  358   0.348   4.300   1.334  0.0991  0.1762  0.4412
   14phy    C29  359   0.289   4.345   1.470  0.5085  0.0821 -0.3436
   14phy    C27  360   0.342   4.419   1.236  1.0770 -0.0115  0.3185
   14phy    C26  361   0.278   4.386   1.100  0.0561  0.6426  0.4596
   14phy    C25  362   0.286   4.513   1.007 -0.4677  1.2973 -0.2247
   14phy    C23  363   0.226   4.478   0.871 -0.1181 -0.3542  0.1520
   14phy    C24  364   0.107   4.568   0.856 -0.1502  0.1306  0.7769
   14phy    C22  365   0.329   4.484   0.755 -0.4412  0.5433 -0.3023
   14phy    C21  366   0.323   4.360   0.667  0.2052  0.3769  0.4025
   14phy    C20  367   0.408   4.372   0.536  0.3031 -0.3366 -0.3240
   14phy    C18  368   0.423   4.242   0.443  0.6572 -0.1056 -0.6156
   14phy    O01  369   0.474   4.134   0.518 -0.2171  0.4581 -0.0685
   14phy    H01  370   0.561   4.142   0.550 -0.1196  0.3026 -0.2951
   14phy    C19  371   0.527   4.281   0.337 -0.4804  0.4401 -0.4886
   14phy    C13  372   0.280   4.199   0.383 -0.5539 -0.7734 -0.0925
   14phy     H3  373   0.215   4.177   0.471  0.0067 -1.5951  0.1328
   14phy    O33  374   0.203   4.302   0.316  0.2538 -0.5381 -0.5236
   14phy    H1B  375   0.224   4.293   0.225 -0.0671 -0.1387 -0.6427
   14phy    C12  376   0.241   4.059   0.338 -0.5406 -0.2679  0.2237
   14phy    O11  377   0.319   3.950   0.369 -0.7243 -0.1113 -0.2719
   14phy    H1A  378   0.393   3.980   0.419 -1.1879  0.8835 -0.1439
   15phy    C35  379   0.456   3.965   1.970  0.4784 -0.2663 -0.5024
   15phy    C33  380   0.500   3.988   2.112  0.0337  0.4301 -0.8581
   15phy    C34  381   0.525   3.852   2.184 -1.0352 -0.3783 -0.2407
   15phy    C32  382   0.616   4.090   2.102 -0.5003 -0.2046  0.0074
   15phy    C31  383   0.659   4.154   2.238  0.3351  0.2023 -0.2763
   15phy    C30  384   0.765   4.259   2.202  0.4676 -0.5190  0.7839
   15phy    C28  385   0.800   4.350   2.320  0.1337  0.7102 -0.2067
   15phy    C29  386   0.951   4.359   2.316  0.1676 -0.2776 -0.2538
   15phy    C27  387   0.750   4.496   2.297  0.2560  0.0968  0.1241
   15phy    C26  388   0.708   4.565   2.427  0.0600 -0.3285 -0.1460
   15phy    C25  389   0.660   4.703   2.394  0.6143 -0.0209 -0.4766
   15phy    C23  390   0.611   4.793   2.512 -0.2318  0.6539 -0.2133
   15phy    C24  391   0.694   4.916   2.517 -0.1713  0.0709 -0.6636
   15phy    C22  392   0.463   4.822   2.501  0.2940  0.1205  0.0965
   15phy    C21  393   0.391   4.815   2.632  0.5353  0.0943 -0.5333
   15phy    C20  394   0.237   4.828   2.618  0.4092  0.3894 -0.4917
   15phy    C18  395   0.139   4.851   2.747 -0.4271 -0.0914  0.2297
   15phy    O01  396   0.188   4.962   2.823  0.5054 -0.4237  0.3080
   15phy    H01  397   0.238   5.022   2.772 -0.9928  0.7838  0.1964
   15phy    C19  398   0.008   4.905   2.679  0.0515  0.5850  0.1277
   15phy    C13  399   0.124   4.718   2.837  0.1324 -0.9887 -0.3233
   15phy     H3  400   0.096   4.631   2.773 -2.2538  0.1630 -0.9514
   15phy    O33  401   0.010   4.728   2.932 -0.1318 -0.1302  0.0749
   15phy    H1B  402  -0.056   4.791   2.913 -0.2365  0.0830  1.1155
   15phy    C12  403   0.251   4.679   2.935 -0.0091  0.2767  0.4516
   15phy    O11  404   0.229   4.579   3.033  0.5031  0.1913 -0.1516
   15phy    H1A  405   0.178   4.622   3.099 -0.5636  0.6931 -1.2620
   16phy    C35  406   4.660   0.432   2.171 -0.6692  0.2564 -0.8365
   16phy    C33  407   4.778   0.394   2.071  0.6439 -0.1094  0.5699
   16phy    C34  408   4.840   0.519   2.007  0.0423 -0.9929  0.3554
   16phy    C32  409   4.880   0.302   2.138  0.2381 -0.2222 -0.2575
   16phy    C31  410   4.854   0.149   2.129 -0.0332 -0.5300  0.3215
   16phy    C30  411   4.953   0.050   2.184 -0.0047  0.4322 -0.0387
   16phy    C28  412   4.974  -0.090   2.112  0.0856  0.1590 -0.5288
   16phy    C29  413   5.079  -0.089   2.002  0.3298  0.0204  0.2481
   16phy    C27  414   5.037  -0.197   2.210  0.5444  0.3305 -0.1824
   16phy    C26  415   4.949  -0.310   2.249  0.3193 -0.1683 -0.1869
   16phy    C25  416   4.999  -0.402   2.362  0.1123  0.0894  0.3792
   16phy    C23  417   4.906  -0.519   2.394  0.3883 -0.1059 -0.3562
   16phy    C24  418   4.951  -0.650   2.323 -0.4052  0.3616  0.2999
   16phy    C22  419   4.907  -0.556   2.547 -0.1558  0.0948  0.6455
   16phy    C21  420   4.819  -0.477   2.645  0.3325  0.4518 -0.8311
   16phy    C20  421   4.834  -0.539   2.786 -0.2956  0.1259  0.0361
   16phy    C18  422   4.721  -0.513   2.894 -0.3111  0.0612 -0.0477
   16phy    O01  423   4.601  -0.552   2.830 -0.0950  0.8572 -0.2066
   16phy    H01  424   4.560  -0.482   2.783 -1.0897 -1.1471 -2.5681
   16phy    C19  425   4.741  -0.614   3.013 -0.2027  0.0417  0.3342
   16phy    C13  426   4.731  -0.354   2.934  0.3359 -0.1251 -0.2147
   16phy     H3  427   4.730  -0.292   2.841 -0.9132  0.5623  0.2346
   16phy    O33  428   4.863  -0.318   2.988  0.3367  0.2169  0.1236
   16phy    H1B  429   4.883  -0.359   3.070  0.7339 -0.9792 -0.5596
   16phy    C12  430   4.616  -0.280   3.019 -1.4898 -0.4575  0.5753
   16phy    O11  431   4.618  -0.326   3.158 -0.2698 -0.1065 -0.3815
   16phy    H1A  432   4.690  -0.287   3.204  0.7726  1.2629 -2.9796
   17phy    C35  433   4.691   3.267   1.865  0.2201 -0.3238  0.4379
   17phy    C33  434   4.648   3.312   1.727 -0.3855 -0.1635  0.4157
   17phy    C34  435   4.549   3.206   1.678  0.2041 -0.2071 -0.4652
   17phy    C32  436   4.587   3.455   1.713  0.8534  0.3881 -0.1786
   17phy    C31  437   4.685   3.566   1.696 -0.1991  0.3455  0.1558
   17phy    C30  438   4.612   3.699   1.687  0.4077  0.4662  0.8753
   17phy    C28  439   4.687   3.840   1.700  0.0932  0.1390 -0.0737
   17phy    C29  440   4.769   3.868   1.577  0.4863  0.6810 -0.3220
   17phy    C27  441   4.583   3.947   1.723 -0.6792 -0.4331  0.4083
   17phy    C26  442   4.598   4.024   1.852  0.2245 -0.2642 -0.2704
   17phy    C25  443   4.489   4.123   1.887  0.6401 -0.4317 -0.1321
   17phy    C23  444   4.510   4.201   2.016 -0.3751 -0.3613  0.5853
   17phy    C24  445   4.600   4.329   1.989  0.4305  0.3767 -0.4127
   17phy    C22  446   4.378   4.247   2.071  0.0474  0.5933  0.1180
   17phy    C21  447   4.350   4.237   2.218  0.5760 -0.3289  0.0821
   17phy    C20  448   4.196   4.257   2.225  0.0178  0.1001  0.8747
   17phy    C18  449   4.134   4.254   2.366  0.4599 -0.4394 -0.4198
   17phy    O01  450   4.199   4.350   2.445 -0.7378  0.4457  0.3878
   17phy    H01  451   4.214   4.434   2.406 -0.3680  0.9341  1.5505
   17phy    C19  452   3.997   4.311   2.336 -0.7471  0.1436  0.0441
   17phy    C13  453   4.127   4.106   2.441  0.8463 -0.2740  0.1575
   17phy     H3  454   4.094   4.025   2.371 -1.9689  0.3025  0.6880
   17phy    O33  455   4.010   4.106   2.530  0.5649  0.4967 -0.2056
   17phy    H1B  456   3.932   4.094   2.479 -0.1472  0.3535  0.8876
   17phy    C12  457   4.248   4.044   2.526 -0.5157 -0.2902  0.1295
   17phy    O11  458   4.221   3.918   2.584 -0.0850  0.3298  0.2757
   17phy    H1A  459   4.130   3.896   2.583 -0.4754  1.8243 -0.2788
   18phy    C35  460   1.039   4.114   0.930 -0.7322  0.2371  0.2083
   18phy    C33  461   1.003   3.993   0.841  0.1785 -0.1904 -0.0236
   18phy    C34  462   1.074   4.039   0.712 -0.4011 -0.7433  0.1219
   18phy    C32  463   1.061   3.861   0.902  0.2739  0.4056  0.2741
   18phy    C31  464   1.013   3.730   0.829  0.2731 -0.1092  0.5625
   18phy    C30  465   1.050   3.601   0.903  0.2187  0.1353 -0.5835
   18phy    C28  466   1.004   3.472   0.833  0.2243 -0.1155 -0.1671
   18phy    C29  467   1.088   3.352   0.875 -0.4740  0.5126 -0.3632
   18phy    C27  468   0.853   3.441   0.851  0.0997  0.4328 -0.5969
   18phy    C26  469   0.785   3.359   0.744 -1.1497  0.0467 -0.1026
   18phy    C25  470   0.656   3.306   0.796  0.6843  0.0194  0.1144
   18phy    C23  471   0.565   3.237   0.701  0.0064  0.3180 -0.1812
   18phy    C24  472   0.527   3.093   0.754  0.0568  0.1685 -0.2215
   18phy    C22  473   0.432   3.308   0.664 -0.2427  0.1979  0.3773
   18phy    C21  474   0.421   3.409   0.553 -0.1445 -0.1428  0.4731
   18phy    C20  475   0.297   3.504   0.571 -0.7218  0.4544 -0.4035
   18phy    C18  476   0.248   3.619   0.476 -0.3823 -0.0664 -0.7601
   18phy    O01  477   0.359   3.712   0.466 -0.0504  0.1834 -0.1920
   18phy    H01  478   0.329   3.781   0.410 -0.1623 -0.5168 -1.0355
   18phy    C19  479   0.126   3.688   0.545 -0.5945  0.3192 -0.0295
   18phy    C13  480   0.210   3.564   0.331  0.1290 -0.6198 -0.0412
   18phy     H3  481   0.289   3.488   0.306 -1.4235 -2.4717  0.5170
   18phy    O33  482   0.101   3.474   0.317  0.3374  0.2856 -0.5187
   18phy    H1B  483   0.022   3.520   0.341  0.7905  1.1634 -0.6692
   18phy    C12  484   0.235   3.642   0.192  0.3819  0.1860  0.4630
   18phy    O11  485   0.129   3.717   0.134  0.0457  0.4790 -0.0210
   18phy    H1A  486   0.047   3.691   0.171 -0.7056  0.5724 -1.5219
   19phy    C35  487   3.201   4.595   1.128 -0.2728  0.1748  0.4507
   19phy    C33  488   3.310   4.631   1.235 -0.2724  0.1207  0.5923
   19phy    C34  489   3.243   4.689   1.359 -0.4444  0.6651 -0.3818
   19phy    C32  490   3.388   4.502   1.262 -0.1616  0.5712 -0.2880
   19phy    C31  491   3.533   4.506   1.322  0.5812 -1.2361  0.5548
   19phy    C30  492   3.600   4.370   1.300 -0.6887  0.1099  0.0738
   19phy    C28  493   3.749   4.359   1.354  0.2910 -0.3885  0.1804
   19phy    C29  494   3.763   4.299   1.490  0.4295 -0.2797  0.2791
   19phy    C27  495   3.835   4.269   1.260  0.2521 -0.2731 -0.8214
   19phy    C26  496   3.958   4.339   1.198  0.1269 -0.4674  0.0732
   19phy    C25  497   4.031   4.258   1.093  0.1789 -0.0108  0.3860
   19phy    C23  498   4.122   4.339   0.999  0.1048 -0.3246 -0.2565
   19phy    C24  499   4.269   4.348   1.041  0.6090 -0.4597 -0.1863
   19phy    C22  500   4.088   4.295   0.856  0.2774 -0.1833 -0.0717
   19phy    C21  501   4.079   4.404   0.753  0.3995  0.9072 -0.6504
   19phy    C20  502   4.034   4.348   0.620  0.1346  0.5171  0.2463
   19phy    C18  503   4.018   4.434   0.488  0.6807 -0.4042 -0.5236
   19phy    O01  504   3.891   4.493   0.488  0.4650 -0.6854  0.0220
   19phy    H01  505   3.892   4.561   0.422  2.3296  0.8691  1.5343
   19phy    C19  506   4.018   4.336   0.368  0.1282 -0.0074  0.3594
   19phy    C13  507   4.127   4.549   0.460 -0.2667 -0.9602 -0.3212
   19phy     H3  508   4.113   4.624   0.542  0.0428 -0.0413 -1.0839
   19phy    O33  509   4.268   4.533   0.480  0.5516  0.2739  0.1444
   19phy    H1B  510   4.288   4.546   0.571 -1.1748 -1.1624  0.7839
   19phy    C12  511   4.110   4.673   0.365  0.3380 -0.7961  0.5495
   19phy    O11  512   3.984   4.686   0.311  0.3270 -0.4379 -0.5677
   19phy    H1A  513   3.998   4.694   0.218  0.1404 -0.1724 -0.5753
   20phy    C35  514   4.761   0.584   1.565  0.2700  0.0163 -1.0633
   20phy    C33  515   4.678   0.465   1.517  0.1797 -0.5847 -0.5170
   20phy    C34  516   4.771   0.362   1.459 -0.3420  0.1335 -0.2833
   20phy    C32  517   4.583   0.412   1.632 -0.2785  0.0021  0.5145
   20phy    C31  518   4.460   0.507   1.668 -0.0617  0.1710  0.1049
   20phy    C30  519   4.348   0.439   1.747 -0.1239  0.5111 -0.1689
   20phy    C28  520   4.258   0.543   1.824 -0.4381  0.7637  0.0731
   20phy    C29  521   4.137   0.573   1.739 -0.5800  0.7319 -0.3460
   20phy    C27  522   4.203   0.467   1.951 -0.2120  0.1753  0.3753
   20phy    C26  523   4.281   0.494   2.081  0.4555 -0.0861 -0.4821
   20phy    C25  524   4.191   0.442   2.189 -0.0751  0.3364 -0.7681
   20phy    C23  525   4.243   0.447   2.334  0.4173  0.1676 -0.5202
   20phy    C24  526   4.157   0.550   2.412 -0.0482  0.5602  0.5895
   20phy    C22  527   4.239   0.311   2.407  0.3017 -0.2958  0.0123
   20phy    C21  528   4.378   0.256   2.443  0.2568  0.1724 -0.4949
   20phy    C20  529   4.371   0.127   2.525  0.0967  0.3279  0.3849
   20phy    C18  530   4.497   0.061   2.593  0.2917 -0.1935  0.3029
   20phy    O01  531   4.559   0.163   2.673  0.3690  0.1754 -0.4914
   20phy    H01  532   4.641   0.179   2.631  1.2826 -1.7306  0.4504
   20phy    C19  533   4.424  -0.028   2.687 -0.2649 -0.0858 -0.4208
   20phy    C13  534   4.606  -0.006   2.488  0.3184 -0.1636  0.1281
   20phy     H3  535   4.629   0.065   2.405 -1.8613  0.2913 -0.1371
   20phy    O33  536   4.548  -0.111   2.414  1.0755 -0.0690  0.2899
   20phy    H1B  537   4.458  -0.093   2.396  0.8518 -0.5488  0.8873
   20phy    C12  538   4.748  -0.060   2.544 -0.9429  0.6967 -0.1678
   20phy    O11  539   4.826   0.034   2.615  0.6066  0.1469 -0.0704
   20phy    H1A  540   4.886   0.082   2.561  3.7770 -1.1867  2.0199
   21phy    C35  541   0.254   3.846   1.521  0.1433  0.5788 -0.0084
   21phy    C33  542   0.157   3.800   1.624 -0.0640  0.4723  0.2448
   21phy    C34  543   0.164   3.913   1.724 -0.7235  0.0168 -0.1689
   21phy    C32  544   0.012   3.779   1.575 -0.1818  0.4544  0.2181
   21phy    C31  545  -0.003   3.660   1.480 -0.0623 -0.0242  0.8061
   21phy    C30  546  -0.137   3.640   1.414  0.4746  0.0471 -0.5515
   21phy    C28  547  -0.126   3.557   1.279 -0.8281  0.7921 -0.4675
   21phy    C29  548  -0.133   3.404   1.300  0.4699  0.3064 -0.1607
   21phy    C27  549  -0.240   3.583   1.178 -0.1537 -0.2039 -0.0463
   21phy    C26  550  -0.202   3.641   1.041  0.2288 -0.7416  0.0784
   21phy    C25  551  -0.311   3.652   0.931 -0.3152  0.2474 -0.8675
   21phy    C23  552  -0.284   3.705   0.784 -0.3056  0.1547 -0.8135
   21phy    C24  553  -0.223   3.591   0.705 -0.4436  0.1107 -0.1350
   21phy    C22  554  -0.415   3.749   0.723  1.2291 -0.2819  0.3050
   21phy    C21  555  -0.472   3.893   0.743 -0.0743 -0.2736  0.2911
   21phy    C20  556  -0.582   3.935   0.645  0.0534  0.5474 -0.1837
   21phy    C18  557  -0.636   4.086   0.650  0.3615  0.0312  0.0938
   21phy    O01  558  -0.694   4.111   0.779 -0.1393 -0.0978  0.1278
   21phy    H01  559  -0.738   4.032   0.804 -1.3938  0.2363 -0.9533
   21phy    C19  560  -0.747   4.070   0.540 -0.4232 -0.2899 -0.4291
   21phy    C13  561  -0.525   4.200   0.615  0.0588 -0.1310  0.4369
   21phy     H3  562  -0.439   4.183   0.685 -0.7840 -1.7772  1.1385
   21phy    O33  563  -0.452   4.180   0.494  0.7074 -0.5508  0.2103
   21phy    H1B  564  -0.434   4.089   0.476 -1.2126 -0.6711 -1.3877
   21phy    C12  565  -0.535   4.351   0.660  0.6293  0.4537  0.3886
   21phy    O11  566  -0.630   4.381   0.764 -0.6014  0.4724 -0.1123
   21phy    H1A  567  -0.663   4.305   0.809  0.5776 -0.1858 -0.3076
   22phy    C35  568   1.102   3.625   1.315 -0.0989  0.4909  0.3856
   22phy    C33  569   1.183   3.591   1.436 -0.2219  0.7301  0.2084
   22phy    C34  570   1.100   3.532   1.542  0.2935 -0.3044  0.4533
   22phy    C32  571   1.302   3.504   1.391 -0.3805  0.6742  0.0953
   22phy    C31  572   1.437   3.541   1.444  0.5087 -0.5945 -0.4643
   22phy    C30  573   1.551   3.475   1.370  0.0529 -0.3851  0.4732
   22phy    C28  574   1.683   3.522   1.420 -0.5593  0.0753 -0.6086
   22phy    C29  575   1.755   3.403   1.485  0.6801  0.0644 -0.0810
   22phy    C27  576   1.765   3.536   1.293 -0.1535 -0.8613  0.1321
   22phy    C26  577   1.852   3.664   1.281  0.1986 -0.1946 -0.5706
   22phy    C25  578   1.936   3.652   1.155  0.4582  0.6723 -1.0869
   22phy    C23  579   2.010   3.780   1.107  0.0067  0.5269 -0.1388
   22phy    C24  580   2.148   3.785   1.176  0.2678 -0.5532  0.0185
   22phy    C22  581   2.024   3.767   0.952 -0.0681 -0.8188  0.7207
   22phy    C21  582   2.088   3.883   0.866 -1.1750  0.4416  0.1062
   22phy    C20  583   2.089   3.844   0.721  0.0126  0.0332  0.2260
   22phy    C18  584   2.166   3.917   0.608  0.1960  0.0052  0.0404
   22phy    O01  585   2.094   4.032   0.558  0.3788  0.4377 -0.5743
   22phy    H01  586   2.129   4.107   0.601  1.5788 -0.6568  0.4167
   22phy    C19  587   2.151   3.817   0.487  0.4401 -0.2663  0.3748
   22phy    C13  588   2.318   3.956   0.635 -0.5053 -0.4882 -0.6131
   22phy     H3  589   2.308   4.039   0.710  0.0341 -0.6304 -0.3711
   22phy    O33  590   2.399   3.872   0.723  0.3371 -0.3106 -0.2270
   22phy    H1B  591   2.397   3.780   0.703  0.6958 -0.7093  1.3880
   22phy    C12  592   2.402   4.062   0.554 -0.2177  0.8616 -0.6416
   22phy    O11  593   2.345   4.130   0.445  0.0258  0.4133 -0.3408
   22phy    H1A  594   2.394   4.104   0.369  1.7489 -0.1212  0.8966
   23phy    C35  595   0.862   3.754   1.964 -0.3331  0.2149  0.6077
   23phy    C33  596   0.925   3.862   1.877  0.0046  0.5289  0.5541
   23phy    C34  597   0.815   3.906   1.781 -0.5762  0.0503  0.1731
   23phy    C32  598   0.960   3.985   1.960 -0.2845  0.1878  0.4535
   23phy    C31  599   1.086   4.065   1.915 -0.2069 -0.5771 -0.1340
   23phy    C30  600   1.102   4.199   1.985  0.5415 -0.2957 -0.3000
   23phy    C28  601   1.205   4.308   1.952  1.0982  0.1013 -0.5615
   23phy    C29  602   1.131   4.406   1.864 -0.1753 -0.3817  0.1902
   23phy    C27  603   1.240   4.394   2.073  0.4341  0.0698 -0.4066
   23phy    C26  604   1.358   4.340   2.155  0.2717  0.0872 -0.4619
   23phy    C25  605   1.375   4.413   2.290  0.9007  0.4205 -0.1088
   23phy    C23  606   1.509   4.392   2.362 -0.8884  0.1955  0.8527
   23phy    C24  607   1.625   4.478   2.315  0.3300 -0.4252  0.6318
   23phy    C22  608   1.481   4.407   2.510 -0.5679  0.4133  0.1102
   23phy    C21  609   1.571   4.334   2.607 -0.3388  0.1303  0.8105
   23phy    C20  610   1.516   4.356   2.745 -0.0866 -0.2910  0.2253
   23phy    C18  611   1.599   4.326   2.874 -0.0680  0.4579 -0.1927
   23phy    O01  612   1.740   4.365   2.867  0.7400 -0.5672  0.6380
   23phy    H01  613   1.790   4.290   2.891 -0.1310 -1.4880 -0.3334
   23phy    C19  614   1.541   4.414   2.985  0.8460 -0.3052  0.1982
   23phy    C13  615   1.599   4.167   2.908 -0.1979  0.0736  0.1696
   23phy     H3  616   1.512   4.117   2.858 -1.0974  1.3618  0.3938
   23phy    O33  617   1.574   4.130   3.046 -0.0968  0.1960 -0.2167
   23phy    H1B  618   1.650   4.102   3.093 -0.3508 -1.2913 -0.6137
   23phy    C12  619   1.724   4.076   2.864 -0.0686 -0.0292  0.0458
   23phy    O11  620   1.853   4.129   2.889  0.0917  0.4365 -0.9200
   23phy    H1A  621   1.921   4.067   2.909  0.8540  1.7389  0.8458
   24phy    C35  622   1.391   4.983   1.706  0.6932 -0.0890  0.3307
   24phy    C33  623   1.261   4.922   1.767  0.2957 -0.6776 -0.2283
   24phy    C34  624   1.175   4.840   1.672 -0.2311  0.3683  0.6405
   24phy    C32  625   1.303   4.864   1.904  0.1484 -0.0432  0.0808
   24phy    C31  626   1.193   4.891   2.007  0.1719 -0.1444 -0.3395
   24phy    C30  627   1.245   4.864   2.146  0.2794 -0.0573  0.2330
   24phy    C28  628   1.133   4.859   2.255 -0.0082  1.2933  0.3760
   24phy    C29  629   1.132   4.715   2.312  0.1674 -0.0626 -0.0121
   24phy    C27  630   1.161   4.978   2.354  0.2138  1.0319  0.5047
   24phy    C26  631   1.059   5.008   2.463  0.6491  0.1966  1.0597
   24phy    C25  632   1.115   5.128   2.549 -0.5104 -0.0664 -0.2230
   24phy    C23  633   1.036   5.151   2.677 -0.2247 -0.5510 -0.3586
   24phy    C24  634   1.133   5.154   2.790  0.1281  0.2745 -0.4051
   24phy    C22  635   0.961   5.288   2.671  0.4186  0.3361  0.3176
   24phy    C21  636   0.818   5.274   2.717  0.1971 -0.5497  0.6057
   24phy    C20  637   0.750   5.414   2.709  0.1511  0.1368 -0.3168
   24phy    C18  638   0.608   5.437   2.766  0.8491 -0.0510  0.1750
   24phy    O01  639   0.609   5.433   2.911 -0.1911 -0.1611  0.4679
   24phy    H01  640   0.696   5.419   2.943  0.7553 -0.3684 -1.9601
   24phy    C19  641   0.599   5.588   2.744 -0.0676 -0.0096  0.0574
   24phy    C13  642   0.479   5.350   2.706  0.3039 -0.0303  0.1548
   24phy     H3  643   0.497   5.335   2.597 -0.5126  2.2944 -0.3595
   24phy    O33  644   0.347   5.421   2.702 -0.0594  0.1073  0.2469
   24phy    H1B  645   0.319   5.417   2.613  1.5125 -0.1197 -0.2730
   24phy    C12  646   0.462   5.210   2.770  0.2343  0.6594 -0.1484
   24phy    O11  647   0.341   5.147   2.745  0.3293  0.5460 -0.5831
   24phy    H1A  648   0.293   5.202   2.687 -0.9442  0.3754  0.2635
   25phy    C35  649   1.265   4.539   1.145  0.6118  0.1259 -0.7343
   25phy    C33  650   1.185   4.659   1.196 -0.3716 -0.3446  0.1181
   25phy    C34  651   1.207   4.670   1.346  0.2368  0.5166  0.5387
   25phy    C32  652   1.205   4.801   1.129  0.2465 -0.2632 -0.3349
   25phy    C31  653   1.077   4.887   1.089  0.5767  0.3216 -0.1369
   25phy    C30  654   1.126   5.008   1.005 -0.5475 -0.0765 -0.3058
   25phy    C28  655   1.016   5.107   0.961 -0.2290 -0.2796 -0.4128
   25phy    C29  656   1.004   5.229   1.047  0.4606  0.5925 -1.0340
   25phy    C27  657   1.044   5.176   0.825  0.2996  0.4879  0.2292
   25phy    C26  658   0.963   5.113   0.713 -0.6830  0.7260 -0.0898
   25phy    C25  659   0.975   5.183   0.578 -0.0417  0.1627  0.6346
   25phy    C23  660   0.926   5.106   0.456  0.0209  0.4855  0.2624
   25phy    C24  661   0.796   5.155   0.404 -0.5179  0.0007 -0.0520
   25phy    C22  662   1.026   5.120   0.341 -0.1848  0.0919  0.1169
   25phy    C21  663   1.118   4.994   0.313  0.5701  0.0627  0.0140
   25phy    C20  664   1.150   4.990   0.165 -0.0035 -0.2755 -0.5586
   25phy    C18  665   1.271   4.901   0.113 -0.2279 -0.3393  0.7609
   25phy    O01  666   1.395   4.932   0.179 -0.2501 -0.2037 -0.3362
   25phy    H01  667   1.397   5.024   0.199 -1.7284 -0.0764 -0.6333
   25phy    C19  668   1.284   4.940  -0.036  0.0658  0.4959  0.5691
   25phy    C13  669   1.244   4.738   0.132 -0.7157 -0.0158 -0.0510
   25phy     H3  670   1.249   4.729   0.244  2.0069 -1.0158 -0.1766
   25phy    O33  671   1.117   4.685   0.119 -0.0655  0.1487  0.4489
   25phy    H1B  672   1.051   4.751   0.103 -0.8495 -0.5418  0.7603
   25phy    C12  673   1.352   4.629   0.128 -0.2332 -0.0266 -0.1359
   25phy    O11  674   1.483   4.673   0.100 -0.2031 -0.2278 -0.3059
   25phy    H1A  675   1.470   4.724   0.022 -0.1453  0.7197  0.2944
   26phy    C35  676   1.499   4.996   2.678  0.6386  0.0774  0.1742
   26phy    C33  677   1.465   4.871   2.595  0.5582  0.5411  0.2712
   26phy    C34  678   1.587   4.830   2.517  0.1091 -0.0624  0.0304
   26phy    C32  679   1.419   4.753   2.682  0.7505  0.2589 -0.6426
   26phy    C31  680   1.277   4.708   2.655 -0.3928 -0.8899 -0.2654
   26phy    C30  681   1.225   4.613   2.763  0.2242 -0.3064 -0.5336
   26phy    C28  682   1.073   4.581   2.770 -0.1584  0.4975  0.5932
   26phy    C29  683   1.062   4.431   2.753  0.4861 -0.2194  0.7001
   26phy    C27  684   1.003   4.629   2.897  0.9934 -0.1573  0.3922
   26phy    C26  685   0.894   4.735   2.870 -0.1459 -0.0855 -0.9346
   26phy    C25  686   0.851   4.811   2.995  0.0380 -0.5336 -0.2235
   26phy    C23  687   0.751   4.926   2.964  0.3310 -0.3209 -0.1791
   26phy    C24  688   0.606   4.877   2.965  0.7847  0.5058  0.6950
   26phy    C22  689   0.757   5.032   3.079  0.1722 -0.2366  0.2925
   26phy    C21  690   0.850   5.148   3.065 -0.1612  0.0365 -0.4977
   26phy    C20  691   0.799   5.260   3.155 -0.0990 -0.4485 -0.7347
   26phy    C18  692   0.864   5.402   3.155 -0.3076  0.4191 -0.3447
   26phy    O01  693   0.859   5.460   3.022  0.3533 -0.3107 -0.3923
   26phy    H01  694   0.904   5.542   3.015  2.3027 -1.4447 -2.2426
   26phy    C19  695   0.759   5.478   3.236  0.0995  0.2003 -0.4889
   26phy    C13  696   1.009   5.417   3.223 -0.3299  0.2133  0.7100
   26phy     H3  697   1.014   5.353   3.314  0.7045 -0.1992  0.3715
   26phy    O33  698   1.037   5.546   3.271 -0.6158 -0.1215 -0.2241
   26phy    H1B  699   1.129   5.555   3.287 -0.7115  0.0517  0.2498
   26phy    C12  700   1.135   5.374   3.129  0.1132  0.7381  0.1855
   26phy    O11  701   1.257   5.372   3.195  0.5445 -0.0967 -0.4427
   26phy    H1A  702   1.289   5.460   3.203 -1.0399  0.8162 -2.9710
   27phy    C35  703   1.199   1.525   1.363  0.3058  0.6447 -0.1306
   27phy    C33  704   1.103   1.443   1.438  1.0751 -0.2731 -0.3962
   27phy    C34  705   0.987   1.537   1.482  0.2960  0.1685 -0.0270
   27phy    C32  706   1.046   1.321   1.365  0.2632  0.0529 -0.0819
   27phy    C31  707   1.108   1.182   1.408 -0.3897  0.0188 -0.5031
   27phy    C30  708   1.058   1.065   1.313  0.0087 -0.6260 -0.0566
   27phy    C28  709   1.118   0.924   1.311  0.1636  0.9288 -0.5075
   27phy    C29  710   1.098   0.835   1.441  0.0806  0.1481  0.3157
   27phy    C27  711   1.059   0.847   1.189 -0.1505 -0.4957  0.1245
   27phy    C26  712   1.166   0.745   1.138 -0.1403  0.5512 -0.4006
   27phy    C25  713   1.157   0.698   0.992 -0.0618  0.3585  0.5374
   27phy    C23  714   1.260   0.599   0.929  0.2173 -0.0897  0.4788
   27phy    C24  715   1.234   0.459   0.976 -0.5461  0.1168  0.0586
   27phy    C22  716   1.240   0.601   0.775  0.4196 -0.2570  0.1450
   27phy    C21  717   1.309   0.704   0.684  0.4807  0.1236  0.2485
   27phy    C20  718   1.249   0.686   0.550 -0.5677  0.4721  0.5823
   27phy    C18  719   1.288   0.790   0.436 -0.2083 -0.2325  0.3304
   27phy    O01  720   1.281   0.927   0.481  0.5206  0.9548 -0.0855
   27phy    H01  721   1.363   0.960   0.513  1.5847  1.8088 -3.2682
   27phy    C19  722   1.168   0.775   0.339  0.0420  0.1072  0.6456
   27phy    C13  723   1.433   0.755   0.372 -0.8521  0.0236 -0.5985
   27phy     H3  724   1.506   0.768   0.455  0.5973  0.0512 -1.8386
   27phy    O33  725   1.454   0.613   0.344 -0.1461 -0.6296 -0.3886
   27phy    H1B  726   1.488   0.561   0.414 -0.3916 -0.5188 -0.1837
   27phy    C12  727   1.529   0.838   0.273  0.1371  0.2420 -0.8914
   27phy    O11  728   1.665   0.793   0.280  0.2560  0.3565  0.1156
   27phy    H1A  729   1.659   0.704   0.252  0.2270  0.6419 -0.8024
   28phy    C35  730   2.839   1.947   1.095  0.7674  0.1735  0.6781
   28phy    C33  731   2.709   1.879   1.045 -0.0401  0.3718 -0.2309
   28phy    C34  732   2.719   1.726   1.059 -0.2861  0.1705  0.3748
   28phy    C32  733   2.589   1.943   1.112  0.2512 -0.1987  0.0641
   28phy    C31  734   2.461   1.937   1.029  0.2651  0.0245  0.3357
   28phy    C30  735   2.340   2.022   1.074 -0.0462 -0.3260 -0.0590
   28phy    C28  736   2.204   2.017   1.008 -0.2398  0.0351 -0.4713
   28phy    C29  737   2.101   2.031   1.115  0.0895 -0.4474 -0.3505
   28phy    C27  738   2.193   2.134   0.908 -0.2498  0.1926  0.4857
   28phy    C26  739   2.190   2.086   0.760 -0.0157  0.8466  0.2708
   28phy    C25  740   2.170   2.200   0.655  0.5639 -0.2330  0.4467
   28phy    C23  741   2.152   2.136   0.512 -0.2512 -0.1765 -0.2728
   28phy    C24  742   2.003   2.139   0.487  0.4276  0.1976 -0.5711
   28phy    C22  743   2.235   2.219   0.411  0.2438 -0.4549 -0.0845
   28phy    C21  744   2.345   2.143   0.336 -0.2014  0.2911 -0.6143
   28phy    C20  745   2.376   2.214   0.205  0.2002  0.5022  0.7554
   28phy    C18  746   2.474   2.157   0.099  0.1739 -0.0875  0.4655
   28phy    O01  747   2.607   2.143   0.159 -0.2404  1.1035 -0.0980
   28phy    H01  748   2.637   2.223   0.197  1.9271  0.4708 -0.3190
   28phy    C19  749   2.477   2.250  -0.024  0.0381 -0.0656 -0.3994
   28phy    C13  750   2.439   2.006   0.051  0.2203 -0.3804  0.3547
   28phy     H3  751   2.436   1.946   0.145  1.3016 -0.9651  0.0365
   28phy    O33  752   2.304   1.986   0.011  0.0621 -0.0235  0.1142
   28phy    H1B  753   2.278   2.073  -0.012  0.7198  0.2364  0.3390
   28phy    C12  754   2.536   1.893   0.001  0.4468  0.0054  0.2299
   28phy    O11  755   2.666   1.908   0.049 -0.1268  0.2757  0.5104
   28phy    H1A  756   2.659   1.979   0.109  0.7902  0.4327  0.4441
   29phy    C35  757   0.977   4.296   1.379  0.3108 -0.8890 -0.1233
   29phy    C33  758   1.106   4.222   1.412 -0.1812  0.3981 -0.0326
   29phy    C34  759   1.101   4.169   1.553 -0.0874  0.1300 -0.4659
   29phy    C32  760   1.140   4.114   1.313 -0.0145  0.2963  0.0531
   29phy    C31  761   1.293   4.109   1.281  0.4662  0.4888 -0.3508
   29phy    C30  762   1.315   3.988   1.181 -0.0590 -0.7300 -0.0526
   29phy    C28  763   1.466   3.965   1.146 -0.0353  0.4292  0.2567
   29phy    C29  764   1.564   3.920   1.260  0.7470  0.0766 -0.1553
   29phy    C27  765   1.472   3.868   1.029 -0.2366 -0.0849 -0.5844
   29phy    C26  766   1.550   3.920   0.915 -0.1593 -0.6327  0.3054
   29phy    C25  767   1.518   3.851   0.788 -0.0273 -0.1938  0.0633
   29phy    C23  768   1.566   3.927   0.666 -0.0454  0.0301 -0.6508
   29phy    C24  769   1.714   3.900   0.623 -0.3421  0.8223  0.1885
   29phy    C22  770   1.480   3.890   0.543  0.2832 -0.6634 -0.2439
   29phy    C21  771   1.445   3.984   0.428 -0.1036 -0.4578  0.1062
   29phy    C20  772   1.351   3.902   0.334  0.1311 -0.4724 -0.0906
   29phy    C18  773   1.231   3.972   0.261 -0.1694 -0.1860 -0.0903
   29phy    O01  774   1.172   4.081   0.333 -0.5802  0.8845  0.3767
   29phy    H01  775   1.242   4.140   0.356 -0.1978 -0.2022  2.1406
   29phy    C19  776   1.125   3.865   0.246 -0.1283  0.7081 -0.2269
   29phy    C13  777   1.287   4.051   0.132  0.0012 -0.7558  0.3404
   29phy     H3  778   1.337   4.140   0.178 -0.1607  0.6760 -2.0517
   29phy    O33  779   1.407   4.000   0.072  0.2730  0.4744 -0.6674
   29phy    H1B  780   1.444   4.061   0.010  1.6776 -0.8554 -1.1943
   29phy    C12  781   1.216   4.141   0.028 -0.2410 -0.2226 -0.0747
   29phy    O11  782   1.211   4.089  -0.101  0.3128  0.1830 -0.0328
   29phy    H1A  783   1.145   4.023  -0.096 -2.1137  2.5753  2.0060
   30phy    C35  784   4.729   4.269   1.590  0.6550  0.2318 -0.1054
   30phy    C33  785   4.874   4.257   1.549  0.0297 -0.0735  0.3180
   30phy    C34  786   4.962   4.221   1.673  0.0199  0.4051 -0.4655
   30phy    C32  787   4.893   4.165   1.427  0.1550 -0.1118 -0.0130
   30phy    C31  788   5.027   4.154   1.346  0.0441 -0.0117  0.5825
   30phy    C30  789   5.007   4.044   1.243 -0.3062  0.4018  0.1061
   30phy    C28  790   5.130   4.019   1.157  0.1382 -0.5790 -0.5234
   30phy    C29  791   5.229   3.910   1.201 -0.6007  0.2620 -0.2203
   30phy    C27  792   5.086   3.986   1.015 -0.3471 -0.4368  0.3383
   30phy    C26  793   5.121   4.073   0.898  0.2986 -0.4015 -0.6492
   30phy    C25  794   5.034   4.032   0.784 -0.1413 -0.3197  0.3322
   30phy    C23  795   5.063   4.082   0.643  0.4306 -0.0839  0.1795
   30phy    C24  796   5.001   3.987   0.539 -0.5157  0.1294 -0.1187
   30phy    C22  797   5.009   4.225   0.612 -0.1693 -0.9833 -0.1419
   30phy    C21  798   5.066   4.310   0.497 -0.2074  0.5720  0.0577
   30phy    C20  799   5.018   4.454   0.504 -0.1142  0.7488 -0.4795
   30phy    C18  800   5.097   4.568   0.424  0.9521 -0.3009 -0.1597
   30phy    O01  801   5.239   4.532   0.424  0.0962  0.0914 -0.0139
   30phy    H01  802   5.246   4.439   0.417 -1.8373 -0.0133 -1.3766
   30phy    C19  803   5.093   4.693   0.517 -0.1333 -0.3665 -0.3409
   30phy    C13  804   5.042   4.594   0.275 -0.3088  0.3857  0.6526
   30phy     H3  805   5.057   4.496   0.225 -0.2378  0.6531  0.1444
   30phy    O33  806   4.900   4.599   0.260  0.3674  0.4968  0.3912
   30phy    H1B  807   4.850   4.523   0.283  0.6784  0.5917  1.4091
   30phy    C12  808   5.119   4.667   0.156 -0.6749  0.2117  0.2812
   30phy    O11  809   5.254   4.634   0.148  0.0555 -0.4974  0.1684
   30phy    H1A  810   5.272   4.594   0.231  2.2531 -0.1969 -0.0999
   31phy    C35  811   1.525   0.524   1.593 -0.0142 -0.1228  0.5508
   31phy    C33  812   1.613   0.648   1.618 -1.1944  0.2607 -0.1031
   31phy    C34  813   1.755   0.629   1.578 -0.2707 -0.2690  0.0846
   31phy    C32  814   1.543   0.776   1.568 -0.1297  0.3217 -0.4759
   31phy    C31  815   1.566   0.900   1.651 -0.3127  0.0107  0.5017
   31phy    C30  816   1.497   1.024   1.605  0.0707  0.2637 -0.1492
   31phy    C28  817   1.521   1.164   1.674 -0.6656  0.1211 -0.5920
   31phy    C29  818   1.469   1.270   1.574  0.5054  0.0933  0.0768
   31phy    C27  819   1.443   1.184   1.804  0.9037  0.6102 -0.5454
   31phy    C26  820   1.523   1.156   1.932  0.3106  0.2301  0.0863
   31phy    C25  821   1.444   1.215   2.053 -0.6895  0.0541  0.3140
   31phy    C23  822   1.525   1.246   2.181 -0.2841 -0.1917  0.6246
   31phy    C24  823   1.620   1.370   2.167  0.3338 -0.2496  0.1461
   31phy    C22  824   1.417   1.266   2.282  0.1857 -0.7839  0.2778
   31phy    C21  825   1.449   1.220   2.425  0.5102 -0.3384 -0.2846
   31phy    C20  826   1.328   1.232   2.517  0.3807  0.1024 -0.0306
   31phy    C18  827   1.341   1.180   2.671 -0.4275 -0.2693  0.4001
   31phy    O01  828   1.452   1.223   2.751 -0.1245 -0.1471  0.3805
   31phy    H01  829   1.529   1.230   2.698 -0.4132  0.5307  0.0357
   31phy    C19  830   1.221   1.251   2.737  0.4441 -0.2090 -0.0742
   31phy    C13  831   1.332   1.017   2.679 -0.3409 -0.2120 -0.3342
   31phy     H3  832   1.272   0.978   2.593 -0.5746  0.5754 -0.5365
   31phy    O33  833   1.258   0.958   2.788 -0.3682  0.5447 -0.2135
   31phy    H1B  834   1.268   1.014   2.862  0.3971 -0.0739  0.1627
   31phy    C12  835   1.467   0.935   2.667 -0.2476 -0.7686  0.6515
   31phy    O11  836   1.531   0.897   2.787  0.1877  0.6809  0.7594
   31phy    H1A  837   1.465   0.908   2.853 -0.4550  2.7157 -0.1455
   32phy    C35  838   3.316   0.991   1.975 -0.4381  0.3614 -0.2980
   32phy    C33  839   3.254   1.086   1.876 -0.1597  0.0220  0.3751
   32phy    C34  840   3.331   1.094   1.741 -0.4289  0.6140 -0.4403
   32phy    C32  841   3.095   1.071   1.869 -0.7315  0.1018 -0.0436
   32phy    C31  842   3.008   1.196   1.881 -0.0889  0.6797  0.1706
   32phy    C30  843   2.857   1.188   1.858  0.3497  0.1325 -1.0926
   32phy    C28  844   2.774   1.303   1.909 -0.5758  0.0201 -0.2341
   32phy    C29  845   2.786   1.425   1.816 -0.2581  0.3578 -0.4171
   32phy    C27  846   2.630   1.251   1.930  0.5518  0.6452  0.1465
   32phy    C26  847   2.555   1.319   2.037  0.0803  0.3481 -0.3413
   32phy    C25  848   2.403   1.289   2.024  0.0982  1.1938  0.7646
   32phy    C23  849   2.310   1.381   2.092 -0.1376 -0.3153 -0.3542
   32phy    C24  850   2.271   1.503   2.001 -0.1111  0.0733 -0.1195
   32phy    C22  851   2.186   1.296   2.125  0.3891  0.5752  0.1758
   32phy    C21  852   2.136   1.329   2.265  0.7872 -0.2717  0.3909
   32phy    C20  853   2.027   1.223   2.297  0.6613 -0.0084 -0.5894
   32phy    C18  854   1.957   1.208   2.443  0.7612 -0.3129 -0.7152
   32phy    O01  855   1.869   1.317   2.480  0.1305  0.0239 -0.0166
   32phy    H01  856   1.923   1.394   2.486 -0.9471  0.7613  0.5525
   32phy    C19  857   1.855   1.100   2.407  0.3539  0.3377 -0.6541
   32phy    C13  858   2.047   1.161   2.568  0.2134  1.1372 -0.4120
   32phy     H3  859   2.120   1.083   2.535  1.1174  1.3492  0.9793
   32phy    O33  860   1.977   1.093   2.673 -0.1869  0.1108 -0.0347
   32phy    H1B  861   1.928   1.162   2.712  0.4449 -0.1246  1.2496
   32phy    C12  862   2.135   1.270   2.634  0.8680 -0.2275 -0.9112
   32phy    O11  863   2.240   1.249   2.732  0.1921 -0.5064 -0.0628
   32phy    H1A  864   2.194   1.223   2.809 -0.9017 -1.9904 -1.1452
   33phy    C35  865   1.236   0.177   2.109 -0.3222 -0.0840  0.0614
   33phy    C33  866   1.308   0.276   2.010  0.5552  0.0176  0.4618
   33phy    C34  867   1.402   0.181   1.939 -0.3227  0.4068  0.2456
   33phy    C32  868   1.211   0.352   1.925 -0.2161  0.1102  0.4334
   33phy    C31  869   1.203   0.498   1.968 -0.6681  0.4435  0.1140
   33phy    C30  870   1.111   0.573   1.876  0.1681 -0.2601  0.0419
   33phy    C28  871   1.105   0.724   1.908  0.3903 -0.4891 -0.7944
   33phy    C29  872   1.080   0.792   1.780 -0.1841  0.5471  0.3891
   33phy    C27  873   0.994   0.765   2.010  0.6201 -0.1502  0.2341
   33phy    C26  874   1.047   0.818   2.141  0.0522 -0.3008  0.2537
   33phy    C25  875   0.940   0.883   2.240  0.5170  0.7895  0.1537
   33phy    C23  876   0.998   0.934   2.380  0.1891 -0.4505  0.1595
   33phy    C24  877   1.029   1.083   2.377 -0.7365 -0.0861 -0.2095
   33phy    C22  878   0.891   0.915   2.486 -1.0015  0.5854 -0.8404
   33phy    C21  879   0.938   0.852   2.615  0.0256 -0.2237  0.2040
   33phy    C20  880   0.826   0.814   2.709 -0.3948  0.6380 -0.0399
   33phy    C18  881   0.874   0.773   2.853 -0.0799 -0.3222 -0.2092
   33phy    O01  882   0.957   0.874   2.909 -0.1963 -0.4577 -0.3154
   33phy    H01  883   0.987   0.843   2.992  1.3778 -1.5948 -1.2656
   33phy    C19  884   0.744   0.781   2.941  0.0756 -0.4890  0.5097
   33phy    C13  885   0.947   0.631   2.876 -0.0428  0.1077  0.0912
   33phy     H3  886   0.891   0.556   2.816 -1.1615  0.5327  0.5886
   33phy    O33  887   0.934   0.577   3.010 -0.3893 -0.2168 -0.1896
   33phy    H1B  888   0.976   0.633   3.072 -0.3972  1.7333 -1.8699
   33phy    C12  889   1.102   0.620   2.829  0.0252 -0.7017  0.3253
   33phy    O11  890   1.203   0.711   2.870 -0.2814 -0.4639  0.2185
   33phy    H1A  891   1.186   0.797   2.836  1.1767 -0.1989  0.0843
   34phy    C35  892   5.005   2.517   1.036  0.2126 -0.0396  0.4903
   34phy    C33  893   4.995   2.604   1.162 -0.0357 -0.6246  0.9634
   34phy    C34  894   5.090   2.559   1.270 -0.2938 -0.2664 -0.3141
   34phy    C32  895   4.978   2.755   1.133  0.6455  0.0694  0.3340
   34phy    C31  896   4.879   2.836   1.214  0.1738  0.2369 -0.0231
   34phy    C30  897   4.879   2.982   1.165  0.1792  0.2184  0.5050
   34phy    C28  898   4.741   3.050   1.173  0.2054 -0.7865  0.0212
   34phy    C29  899   4.705   3.103   1.312  0.3332 -0.1841  0.3203
   34phy    C27  900   4.737   3.174   1.082  0.2452 -0.1856  0.4205
   34phy    C26  901   4.632   3.158   0.969  0.0945  0.2065 -0.0538
   34phy    C25  902   4.649   3.280   0.879  0.4508  0.3041  0.5130
   34phy    C23  903   4.565   3.249   0.750  0.4215 -0.5713 -0.0864
   34phy    C24  904   4.455   3.361   0.728  0.3536 -0.1132  0.0568
   34phy    C22  905   4.658   3.214   0.629  0.0192 -0.2375 -0.5344
   34phy    C21  906   4.595   3.104   0.541  0.1445 -0.0370 -0.4761
   34phy    C20  907   4.669   3.091   0.406  0.2379  0.5303 -0.1871
   34phy    C18  908   4.624   2.981   0.307 -0.1378 -0.5357 -0.0549
   34phy    O01  909   4.658   2.846   0.365  0.1887 -0.4130 -0.0413
   34phy    H01  910   4.594   2.787   0.331 -1.1353 -0.1096  1.7255
   34phy    C19  911   4.724   2.988   0.187  0.0859 -0.0860 -0.1617
   34phy    C13  912   4.464   2.990   0.267 -0.4580 -0.3146  0.7221
   34phy     H3  913   4.411   2.995   0.366  0.2828 -1.4589  1.1943
   34phy    O33  914   4.419   3.116   0.212  0.7350 -0.2974  0.6308
   34phy    H1B  915   4.473   3.188   0.238  1.1115  0.8482 -2.7387
   34phy    C12  916   4.374   2.872   0.232 -0.6133  0.2505 -0.2197
   34phy    O11  917   4.433   2.747   0.275  0.5260 -0.1227 -0.2732
   34phy    H1A  918   4.398   2.673   0.230  0.0294  0.0400 -0.1599
   35phy    C35  919   2.124   2.357   1.437 -0.1251 -0.3785 -0.0247
   35phy    C33  920   2.006   2.445   1.482 -0.1694  0.0207 -0.6542
   35phy    C34  921   2.047   2.549   1.585 -0.2183 -0.3314 -0.0407
   35phy    C32  922   1.930   2.496   1.363 -0.2765  0.7248  0.1329
   35phy    C31  923   1.787   2.541   1.388 -0.8367 -0.0827  0.5856
   35phy    C30  924   1.724   2.591   1.252  0.5848 -0.3832 -0.4838
   35phy    C28  925   1.585   2.666   1.277  0.2386  0.1466 -0.5220
   35phy    C29  926   1.610   2.816   1.291 -0.1888 -0.2012 -0.1105
   35phy    C27  927   1.485   2.646   1.164  0.2694  0.9072 -0.2617
   35phy    C26  928   1.386   2.536   1.149  0.0863  0.0783 -0.3190
   35phy    C25  929   1.308   2.558   1.022  0.2054 -0.5641  0.1073
   35phy    C23  930   1.205   2.446   0.989  0.0780 -0.1851  0.1703
   35phy    C24  931   1.067   2.487   1.040 -0.5322  0.2106 -0.0608
   35phy    C22  932   1.197   2.426   0.835 -0.1722 -0.6007 -0.1280
   35phy    C21  933   1.252   2.292   0.777  0.5209 -0.0976  0.1966
   35phy    C20  934   1.270   2.304   0.626  0.2897 -0.1099  0.2655
   35phy    C18  935   1.310   2.181   0.541  0.4707  1.2309 -0.6870
   35phy    O01  936   1.454   2.149   0.551  0.8379 -0.2521 -0.4608
   35phy    H01  937   1.469   2.074   0.605 -0.4719 -0.6087 -0.5589
   35phy    C19  938   1.293   2.237   0.396 -0.2614  0.1267  0.1512
   35phy    C13  939   1.226   2.043   0.561 -0.2871  0.0103 -0.0553
   35phy     H3  940   1.262   2.000   0.658  0.1597  0.3576 -0.0630
   35phy    O33  941   1.089   2.061   0.601  0.7059 -0.2691 -0.7014
   35phy    H1B  942   1.086   2.116   0.677  0.3342  1.2844 -1.7862
   35phy    C12  943   1.245   1.900   0.503 -0.4017 -0.0475  0.5212
   35phy    O11  944   1.152   1.869   0.401 -0.1054  0.5744 -0.0111
   35phy    H1A  945   1.077   1.852   0.455  1.3605 -2.8404  1.2533
   36phy    C35  946   2.042   1.751   1.512 -0.5063 -0.4859 -0.0831
   36phy    C33  947   2.065   1.887   1.580 -0.1354 -0.2691 -0.2071
   36phy    C34  948   2.192   1.961   1.529 -0.4252  0.3708  0.0278
   36phy    C32  949   1.934   1.970   1.571  0.0145  0.7979  0.0187
   36phy    C31  950   1.909   2.058   1.696 -0.1636  0.4011 -0.5012
   36phy    C30  951   1.768   2.122   1.691 -0.1248  0.0787  0.3604
   36phy    C28  952   1.717   2.202   1.811 -0.4415 -0.1675  0.0703
   36phy    C29  953   1.734   2.347   1.774 -0.1646 -0.0515 -0.1161
   36phy    C27  954   1.560   2.191   1.823  0.3841  0.0966  0.4447
   36phy    C26  955   1.538   2.128   1.961 -0.8520  0.5044 -0.0603
   36phy    C25  956   1.393   2.117   2.008  0.2921  0.6567  0.7654
   36phy    C23  957   1.365   2.105   2.156 -0.7329 -0.3411 -0.3289
   36phy    C24  958   1.237   2.189   2.191 -0.0071 -0.4821  0.1093
   36phy    C22  959   1.354   1.964   2.212  0.8460  0.3094 -0.7967
   36phy    C21  960   1.440   1.934   2.333  0.7554  0.3619  0.1070
   36phy    C20  961   1.409   1.792   2.383  0.3927  0.4706 -0.5341
   36phy    C18  962   1.444   1.753   2.538  0.5896  0.0256  0.1638
   36phy    O01  963   1.393   1.859   2.624  0.2391 -0.4675 -0.3619
   36phy    H01  964   1.309   1.879   2.587  0.0280 -0.0951  0.2908
   36phy    C19  965   1.334   1.645   2.547 -0.0791 -0.0080  0.5211
   36phy    C13  966   1.594   1.699   2.581 -0.2413  0.6714  0.1207
   36phy     H3  967   1.628   1.624   2.504  0.6943  2.6932 -1.5294
   36phy    O33  968   1.584   1.618   2.700  0.2977  0.7215  0.3940
   36phy    H1B  969   1.578   1.678   2.771  1.4504 -0.5272  1.5996
   36phy    C12  970   1.705   1.806   2.588  0.5326 -0.4002  0.0085
   36phy    O11  971   1.834   1.761   2.613 -0.2541  0.1933 -0.4015
   36phy    H1A  972   1.851   1.762   2.705 -1.0098  0.4394 -0.2497
   37phy    C35  973   1.246   2.108   1.330  0.0750 -0.2230  0.4683
   37phy    C33  974   1.195   2.025   1.442  0.3577 -0.2684  0.0512
   37phy    C34  975   1.290   2.057   1.559 -0.2484 -0.0313 -0.0972
   37phy    C32  976   1.045   2.053   1.470  0.8170  0.8753  0.2605
   37phy    C31  977   0.938   1.968   1.399 -0.4030  0.0908 -0.3579
   37phy    C30  978   0.796   1.996   1.435  0.1313  0.3063  0.1684
   37phy    C28  979   0.690   1.894   1.387  0.0848 -0.9374  0.4869
   37phy    C29  980   0.566   1.908   1.474  0.5096 -0.4523 -0.2141
   37phy    C27  981   0.651   1.918   1.241 -0.5381 -0.2673 -0.4186
   37phy    C26  982   0.646   1.789   1.151 -0.2406  0.0534 -0.1169
   37phy    C25  983   0.573   1.815   1.022  0.6968  0.4049  0.1760
   37phy    C23  984   0.554   1.682   0.944 -0.1475 -0.2041 -0.1897
   37phy    C24  985   0.415   1.618   0.968 -0.6905  0.1349  0.4786
   37phy    C22  986   0.562   1.705   0.791 -0.2546 -0.0464 -0.0051
   37phy    C21  987   0.702   1.697   0.735  0.3694 -0.1513  0.4094
   37phy    C20  988   0.714   1.765   0.594  0.1748  0.1336 -0.6610
   37phy    C18  989   0.832   1.727   0.496 -0.0193 -0.0467  0.3070
   37phy    O01  990   0.957   1.772   0.561  0.1752 -0.0772 -0.5131
   37phy    H01  991   0.985   1.713   0.627  2.7537 -0.5145 -1.8656
   37phy    C19  992   0.807   1.826   0.375 -0.3450 -0.1556 -0.2777
   37phy    C13  993   0.839   1.573   0.455 -0.7774 -0.1676 -0.5751
   37phy     H3  994   0.878   1.529   0.550 -1.3741  1.6536  0.5592
   37phy    O33  995   0.715   1.505   0.453 -0.5184  0.2618 -0.0708
   37phy    H1B  996   0.694   1.461   0.373 -1.0462  0.5447 -0.0884
   37phy    C12  997   0.958   1.503   0.383 -0.0880 -0.2346  0.3956
   37phy    O11  998   1.089   1.561   0.392  0.0154 -0.0680 -0.2414
   37phy    H1A  999   1.093   1.617   0.468  0.2858  3.1693 -2.4351
   38phy    C35 1000   0.446   0.982   1.556 -0.2882 -0.5895 -0.2349
   38phy    C33 1001   0.586   0.932   1.582  0.7998 -0.3139  0.2677
   38phy    C34 1002   0.641   0.846   1.464 -0.0791  0.1772  0.2339
   38phy    C32 1003   0.672   1.052   1.622 -0.0317  0.3282  0.0336
   38phy    C31 1004   0.778   1.028   1.725 -0.3532  0.1947 -0.4796
   38phy    C30 1005   0.843   1.169   1.761 -0.4940  0.0544  0.3873
   38phy    C28 1006   0.944   1.184   1.881  0.4329 -0.2311 -0.4184
   38phy    C29 1007   1.087   1.149   1.843 -0.6354 -0.0548  0.5738
   38phy    C27 1008   0.931   1.324   1.946 -0.6652 -0.5472  0.3079
   38phy    C26 1009   0.928   1.314   2.104 -0.0104  0.0669 -0.2945
   38phy    C25 1010   0.898   1.454   2.153  0.8097 -0.1612  0.4066
   38phy    C23 1011   0.948   1.466   2.298 -0.8640 -0.9273 -0.4329
   38phy    C24 1012   1.062   1.564   2.309 -0.0918 -0.2552 -0.3503
   38phy    C22 1013   0.839   1.498   2.404 -0.0551  0.2144 -0.6481
   38phy    C21 1014   0.859   1.452   2.553  0.1569 -0.1143 -0.0821
   38phy    C20 1015   0.752   1.511   2.649  0.5710  0.1822 -0.3014
   38phy    C18 1016   0.758   1.489   2.809 -0.5519 -0.1471 -0.4184
   38phy    O01 1017   0.893   1.527   2.854 -0.1008  0.0211 -0.4527
   38phy    H01 1018   0.890   1.513   2.946 -0.4265 -1.1685 -0.6335
   38phy    C19 1019   0.661   1.599   2.861 -0.0670  1.1032  0.3352
   38phy    C13 1020   0.726   1.337   2.859 -0.3647 -0.6980 -0.0479
   38phy     H3 1021   0.630   1.300   2.815 -0.5990 -0.3996  0.2041
   38phy    O33 1022   0.694   1.336   2.999  0.0616  0.1314 -0.4780
   38phy    H1B 1023   0.700   1.246   3.021  0.8031  0.8724  2.8126
   38phy    C12 1024   0.826   1.225   2.822  0.0387  0.5783  0.0854
   38phy    O11 1025   0.787   1.099   2.868 -0.4502  0.1178 -0.4998
   38phy    H1A 1026   0.862   1.043   2.880 -1.2666 -0.8613  0.3337
   39phy    C35 1027   4.688   1.920   2.489 -0.0193  0.4304 -0.1721
   39phy    C33 1028   4.714   1.881   2.345 -0.5065  0.2188  0.4386
   39phy    C34 1029   4.587   1.849   2.268 -0.1087  0.3236  0.2366
   39phy    C32 1030   4.805   1.989   2.278  0.0757 -0.8189 -0.0817
   39phy    C31 1031   4.868   1.941   2.153  0.4514  0.7110 -0.5240
   39phy    C30 1032   4.950   2.042   2.069  0.6984  0.3640 -0.4202
   39phy    C28 1033   5.021   1.989   1.942  0.4694  0.2498  0.3123
   39phy    C29 1034   4.921   1.990   1.830  0.4356  0.1094  0.3223
   39phy    C27 1035   5.151   2.076   1.904 -0.1125 -0.0170  0.3415
   39phy    C26 1036   5.289   2.037   1.975  0.3272  0.5976 -0.2645
   39phy    C25 1037   5.407   2.130   1.946 -0.2161 -0.5227  0.0432
   39phy    C23 1038   5.536   2.126   2.024  0.2026  0.4845 -0.5610
   39phy    C24 1039   5.660   2.126   1.935 -0.1002 -0.5981 -0.2076
   39phy    C22 1040   5.548   2.245   2.119  0.2687 -0.4293  0.1155
   39phy    C21 1041   5.597   2.218   2.249 -0.1005 -0.1689 -0.0875
   39phy    C20 1042   5.588   2.340   2.333  0.4915 -0.9976  0.2084
   39phy    C18 1043   5.658   2.367   2.469 -0.0538  0.8819  0.0153
   39phy    O01 1044   5.797   2.331   2.440  0.5338 -0.3213  0.8857
   39phy    H01 1045   5.807   2.238   2.438 -0.5738 -0.5678  3.2243
   39phy    C19 1046   5.651   2.519   2.489 -0.3024  0.1022  0.1290
   39phy    C13 1047   5.597   2.279   2.592 -0.0801 -0.0068 -0.2131
   39phy     H3 1048   5.565   2.179   2.555  0.2637 -0.3806  0.4977
   39phy    O33 1049   5.470   2.338   2.627 -0.0132  0.0555  0.3923
   39phy    H1B 1050   5.406   2.298   2.570  1.0239 -1.1481  0.0368
   39phy    C12 1051   5.676   2.246   2.728 -0.0146  0.2606 -0.4616
   39phy    O11 1052   5.789   2.161   2.710 -0.6013 -0.1265  0.2137
   39phy    H1A 1053   5.863   2.194   2.757 -1.8328  0.7413  1.6395
   40phy    C35 1054   2.721   0.088   1.636 -0.7630  0.2514  0.7610
   40phy    C33 1055   2.702   0.006   1.757  0.1889  0.0392 -0.0204
   40phy    C34 1056   2.835   0.007   1.830  0.4720  0.1486  0.1674
   40phy    C32 1057   2.589   0.050   1.854 -0.1036 -0.6051 -0.2792
   40phy    C31 1058   2.454  -0.018   1.853  0.0395 -0.3718  0.3592
   40phy    C30 1059   2.423  -0.114   1.966 -0.0636  0.6795 -0.1955
   40phy    C28 1060   2.279  -0.182   1.974 -0.0084  0.4775 -0.1827
   40phy    C29 1061   2.262  -0.300   1.880  0.4378 -0.3167 -0.1785
   40phy    C27 1062   2.269  -0.239   2.111  0.1339  0.1844 -0.0721
   40phy    C26 1063   2.140  -0.230   2.192  0.4833 -0.2592  0.2639
   40phy    C25 1064   2.151  -0.316   2.319 -0.0066  0.2342  0.1612
   40phy    C23 1065   2.019  -0.340   2.397  0.6797 -0.4066 -0.8815
   40phy    C24 1066   1.926  -0.442   2.339  0.0993  0.3714 -0.1539
   40phy    C22 1067   2.064  -0.384   2.540  0.2074 -0.3232 -0.2244
   40phy    C21 1068   1.957  -0.358   2.652  0.3846  0.3252  0.4042
   40phy    C20 1069   1.977  -0.420   2.789  0.3060 -0.5356  0.0175
   40phy    C18 1070   1.850  -0.413   2.883  0.4509 -0.3770 -0.7104
   40phy    O01 1071   1.731  -0.479   2.837  0.0844 -0.0839  0.4269
   40phy    H01 1072   1.740  -0.571   2.851 -1.4344  0.0905  3.2571
   40phy    C19 1073   1.908  -0.504   2.990  0.1578  0.7810 -0.1834
   40phy    C13 1074   1.814  -0.261   2.933  0.1358 -0.5379  1.1054
   40phy     H3 1075   1.791  -0.202   2.840 -0.3159 -0.3910  1.3097
   40phy    O33 1076   1.925  -0.187   2.982  0.1920 -0.1058 -0.2793
   40phy    H1B 1077   1.990  -0.165   2.918  0.4488  1.0284  0.3478
   40phy    C12 1078   1.687  -0.241   3.027 -0.1422 -0.2488  0.3833
   40phy    O11 1079   1.577  -0.326   3.004 -0.1482 -0.0686 -0.0667
   40phy    H1A 1080   1.595  -0.388   2.936 -0.6726  0.3636 -0.6071
   41phy    C35 1081   1.882   1.838   1.998  0.8577 -0.6084 -0.0192
   41phy    C33 1082   1.827   1.702   2.010  0.0385 -0.9689 -0.2655
   41phy    C34 1083   1.892   1.624   2.112  0.0481 -0.3236 -0.5964
   41phy    C32 1084   1.674   1.704   2.022  0.0015  0.7598  0.0301
   41phy    C31 1085   1.597   1.693   1.892  0.6806 -0.5213  0.0196
   41phy    C30 1086   1.445   1.678   1.906 -0.2094  0.3621  0.0903
   41phy    C28 1087   1.355   1.686   1.781 -0.4485 -0.1152 -0.3464
   41phy    C29 1088   1.359   1.571   1.683 -0.5706 -0.0950  0.4087
   41phy    C27 1089   1.203   1.700   1.813  0.1556 -0.5781 -0.3702
   41phy    C26 1090   1.138   1.828   1.871  0.0478  0.0907 -0.3875
   41phy    C25 1091   0.991   1.819   1.917 -0.4204 -0.1537 -0.3260
   41phy    C23 1092   0.934   1.943   1.989  0.3893  0.1795 -0.0152
   41phy    C24 1093   0.880   2.038   1.877 -0.8060  0.3558 -0.1873
   41phy    C22 1094   0.815   1.908   2.082  0.2986  0.4899 -0.2671
   41phy    C21 1095   0.858   1.941   2.228  0.3053 -0.0441 -0.2665
   41phy    C20 1096   0.759   1.884   2.333  1.0874 -0.2157 -0.9921
   41phy    C18 1097   0.774   1.929   2.487 -0.1551 -0.0125 -0.5294
   41phy    O01 1098   0.742   2.065   2.496  0.2374  0.3112  0.1774
   41phy    H01 1099   0.724   2.084   2.586 -1.4701  1.7344 -0.4102
   41phy    C19 1100   0.645   1.869   2.552 -0.2794  0.5083 -0.3435
   41phy    C13 1101   0.908   1.879   2.569 -0.6987  0.4577 -0.3677
   41phy     H3 1102   0.934   1.776   2.534  2.1011  1.5395 -1.7535
   41phy    O33 1103   0.886   1.858   2.717  0.0957 -0.2333  0.1043
   41phy    H1B 1104   0.962   1.815   2.749  1.1416  1.3971 -0.0778
   41phy    C12 1105   1.036   1.974   2.555  0.0594  0.1900  0.0900
   41phy    O11 1106   1.156   1.933   2.618  0.7576  0.0755  0.3166
   41phy    H1A 1107   1.134   1.934   2.710 -0.3700 -1.2122  0.0841
   42phy    C35 1108   5.109   1.099   1.246 -0.1792 -0.8418 -0.4544
   42phy    C33 1109   5.163   1.238   1.275  0.1505  0.3481  0.1297
   42phy    C34 1110   5.065   1.340   1.337 -0.1888  0.2657 -0.0369
   42phy    C32 1111   5.305   1.227   1.337 -0.4030  0.8450 -0.3367
   42phy    C31 1112   5.403   1.332   1.298 -0.1313 -0.0808  0.0965
   42phy    C30 1113   5.520   1.333   1.393 -0.0421  1.0256  0.6871
   42phy    C28 1114   5.642   1.418   1.359  0.1722  0.2452 -0.0465
   42phy    C29 1115   5.697   1.477   1.491  0.0815 -0.0466  0.0940
   42phy    C27 1116   5.743   1.335   1.276 -0.8161  0.4639 -0.1931
   42phy    C26 1117   5.803   1.395   1.156 -0.1286  0.0621  0.0287
   42phy    C25 1118   5.900   1.291   1.095 -0.2244 -0.2402  0.0517
   42phy    C23 1119   5.984   1.321   0.969  0.3641  0.1084  0.3482
   42phy    C24 1120   6.105   1.411   0.995 -0.0424 -0.7246  0.3100
   42phy    C22 1121   6.018   1.187   0.909  0.3622 -0.2293  0.4130
   42phy    C21 1122   6.006   1.180   0.755 -0.1179  0.1892 -0.3608
   42phy    C20 1123   5.998   1.032   0.722 -0.3442  0.6249  0.2163
   42phy    C18 1124   5.976   0.972   0.579  0.2776  0.2698 -0.3156
   42phy    O01 1125   5.840   1.000   0.565  0.6996  0.0932 -0.3204
   42phy    H01 1126   5.797   0.972   0.643  2.6922 -1.3904  0.3019
   42phy    C19 1127   6.007   0.818   0.581 -0.2570 -0.0087 -0.0579
   42phy    C13 1128   6.054   1.054   0.463 -0.1092  0.1613  0.1117
   42phy     H3 1129   6.015   1.159   0.473  0.9721  1.1718 -4.0318
   42phy    O33 1130   6.187   1.078   0.473 -0.4578 -0.4534 -0.1013
   42phy    H1B 1131   6.230   0.997   0.454 -0.5466 -0.2804 -1.0934
   42phy    C12 1132   6.014   1.062   0.308  0.3548  0.9836 -0.2951
   42phy    O11 1133   5.880   1.030   0.272 -0.4157 -0.1343  0.0527
   42phy    H1A 1134   5.861   0.944   0.304 -1.8232  0.4137  0.7419
   43phy    C35 1135   0.597   0.317   1.839 -0.2235 -0.3524 -0.0452
   43phy    C33 1136   0.577   0.465   1.808  0.8587 -0.3431  0.0226
   43phy    C34 1137   0.596   0.482   1.660  0.3667 -0.3534  0.3326
   43phy    C32 1138   0.437   0.509   1.857  0.0094  0.4646  0.1019
   43phy    C31 1139   0.417   0.646   1.919  0.2790 -0.0258 -0.1193
   43phy    C30 1140   0.271   0.688   1.950  0.3089 -0.5651  0.4554
   43phy    C28 1141   0.242   0.825   2.020  0.4649  0.5848 -0.0420
   43phy    C29 1142   0.246   0.945   1.925 -0.3576  0.3663 -0.2433
   43phy    C27 1143   0.101   0.829   2.091 -0.4267  0.3573 -0.1423
   43phy    C26 1144   0.098   0.903   2.227 -0.3429 -0.4965 -0.2014
   43phy    C25 1145  -0.039   0.899   2.295  0.2038 -0.2920 -0.3352
   43phy    C23 1146  -0.083   1.007   2.397 -0.7960 -0.7695  0.4105
   43phy    C24 1147  -0.214   1.069   2.347  0.2928  0.5348 -0.2258
   43phy    C22 1148  -0.102   0.957   2.539 -0.4106 -0.2492  0.9524
   43phy    C21 1149   0.022   0.964   2.628  0.7401 -0.3239  0.2512
   43phy    C20 1150  -0.012   0.922   2.777  0.6894  0.2734 -0.0026
   43phy    C18 1151   0.093   0.907   2.886  0.1981 -0.2597  0.2352
   43phy    O01 1152   0.169   1.030   2.899 -0.1870  0.3014  0.0147
   43phy    H01 1153   0.206   1.030   2.985  0.8226 -0.6867 -0.4007
   43phy    C19 1154   0.018   0.892   3.018 -0.4766 -0.0363  0.1485
   43phy    C13 1155   0.191   0.783   2.842  0.6831  0.2461  1.0376
   43phy     H3 1156   0.218   0.790   2.733  1.2435 -3.2475  0.8567
   43phy    O33 1157   0.118   0.655   2.838 -0.1514 -0.5033 -0.4360
   43phy    H1B 1158   0.092   0.628   2.752 -1.1451 -1.4179  0.1271
   43phy    C12 1159   0.326   0.763   2.922 -0.1724 -0.5378  0.3429
   43phy    O11 1160   0.307   0.717   3.053  0.3005  0.7907 -0.0858
   43phy    H1A 1161   0.265   0.634   3.044  1.3470  0.4147 -2.1414
   44phy    C35 1162   1.577   1.561   1.276 -0.1105  0.0620 -0.5694
   44phy    C33 1163   1.606   1.677   1.369 -0.2140  0.1153  0.5328
   44phy    C34 1164   1.676   1.618   1.488  0.7964  0.4192  0.2600
   44phy    C32 1165   1.705   1.775   1.291  0.0144 -0.3375 -0.5575
   44phy    C31 1166   1.630   1.892   1.229 -0.2364 -0.0880  0.2005
   44phy    C30 1167   1.715   1.993   1.151 -0.5127  0.4518 -0.6936
   44phy    C28 1168   1.652   2.122   1.093 -0.5937 -0.7748  0.0532
   44phy    C29 1169   1.594   2.220   1.199  0.0436 -0.4179 -0.2534
   44phy    C27 1170   1.747   2.196   0.993  0.2963  0.1365 -0.1010
   44phy    C26 1171   1.671   2.282   0.886 -0.3761  0.3253 -0.3906
   44phy    C25 1172   1.757   2.376   0.796 -0.5845  0.6738 -0.3516
   44phy    C23 1173   1.672   2.465   0.700  0.2025 -0.0944  0.4540
   44phy    C24 1174   1.645   2.599   0.775  0.7860  0.1857 -0.1561
   44phy    C22 1175   1.742   2.492   0.569 -0.4208  0.2091  0.0012
   44phy    C21 1176   1.696   2.430   0.440  0.7198 -0.1733  0.1434
   44phy    C20 1177   1.779   2.472   0.329 -0.3632  0.4796  0.7623
   44phy    C18 1178   1.769   2.405   0.185  0.1016 -0.0054  0.3727
   44phy    O01 1179   1.786   2.260   0.203  0.0138 -0.2883 -0.1527
   44phy    H01 1180   1.721   2.224   0.260  1.2953 -0.4948  1.2312
   44phy    C19 1181   1.896   2.464   0.119 -0.0034 -0.0451 -0.3109
   44phy    C13 1182   1.635   2.442   0.101  0.4595 -0.5450 -0.0626
   44phy     H3 1183   1.554   2.400   0.165 -2.0684  3.0799 -0.5674
   44phy    O33 1184   1.589   2.580   0.114  0.3657  0.0288 -0.7404
   44phy    H1B 1185   1.618   2.638   0.046  0.1221  1.1298  0.0579
   44phy    C12 1186   1.571   2.348  -0.009  0.0029  0.5506  0.3756
   44phy    O11 1187   1.588   2.405  -0.139  0.1977  0.3103 -0.2396
   44phy    H1A 1188   1.595   2.497  -0.124 -0.1173 -0.0648  2.7857
   45phy    C35 1189   1.432   3.437   1.905  0.2309 -0.5184 -0.3898
   45phy    C33 1190   1.291   3.479   1.963 -0.4220  0.3481  0.2518
   45phy    C34 1191   1.247   3.621   1.943  0.0169 -0.3792  0.6367
   45phy    C32 1192   1.194   3.373   1.907  0.1530 -0.4599 -0.4144
   45phy    C31 1193   1.166   3.248   1.992 -0.2060 -0.4033 -0.0088
   45phy    C30 1194   1.133   3.130   1.902 -0.2856 -0.0659 -0.3472
   45phy    C28 1195   1.127   2.987   1.965 -0.6910 -0.0620 -0.2261
   45phy    C29 1196   1.024   2.897   1.891 -0.1103 -0.7767  0.3843
   45phy    C27 1197   1.273   2.932   1.957  0.1352  0.0091 -0.2118
   45phy    C26 1198   1.295   2.842   2.080 -0.1487 -0.0143  0.6289
   45phy    C25 1199   1.420   2.758   2.069  0.0762  0.0038  0.1052
   45phy    C23 1200   1.455   2.671   2.185 -0.0852 -0.3966 -0.8246
   45phy    C24 1201   1.510   2.532   2.150 -0.0085  0.4917  0.5380
   45phy    C22 1202   1.549   2.744   2.279 -0.0138 -0.4086 -1.2947
   45phy    C21 1203   1.503   2.750   2.424  0.4074 -0.4265  0.1621
   45phy    C20 1204   1.578   2.849   2.508  0.1266 -0.1609 -0.0266
   45phy    C18 1205   1.554   2.883   2.654 -0.2098 -0.0478  0.3045
   45phy    O01 1206   1.551   2.762   2.736 -0.4033  0.1078 -0.3263
   45phy    H01 1207   1.492   2.697   2.704 -0.2316 -0.6378  0.8291
   45phy    C19 1208   1.690   2.955   2.688 -0.5723 -0.4950  0.0907
   45phy    C13 1209   1.416   2.967   2.666  0.3598 -0.4174  0.2532
   45phy     H3 1210   1.331   2.901   2.633  0.6944 -0.7965  0.1447
   45phy    O33 1211   1.400   3.079   2.580 -0.1102 -0.5092  0.4033
   45phy    H1B 1212   1.450   3.155   2.602  0.6229 -0.8370 -0.0976
   45phy    C12 1213   1.360   3.003   2.808 -0.6482  0.3394 -0.3445
   45phy    O11 1214   1.224   3.044   2.811 -0.1169  0.3353 -0.4040
   45phy    H1A 1215   1.169   2.989   2.759 -0.8017  0.4161  0.2277
   46phy    C35 1216   1.701   4.500   1.588  0.1984 -0.0470  0.1785
   46phy    C33 1217   1.577   4.421   1.630 -0.2002  0.1364 -0.6036
   46phy    C34 1218   1.452   4.468   1.565 -0.2003  0.0267  0.5915
   46phy    C32 1219   1.607   4.267   1.606  0.2679  0.1228 -0.5086
   46phy    C31 1220   1.555   4.188   1.722  0.1105 -0.0146 -0.1977
   46phy    C30 1221   1.581   4.035   1.708 -0.0115 -0.6708 -0.2988
   46phy    C28 1222   1.562   3.948   1.832  0.3174  0.1995 -0.3847
   46phy    C29 1223   1.572   3.803   1.790  0.2801 -0.1316 -0.0746
   46phy    C27 1224   1.644   3.973   1.958 -0.4582  0.1331  0.2254
   46phy    C26 1225   1.600   3.911   2.097 -0.1248 -0.0068 -0.2255
   46phy    C25 1226   1.688   3.937   2.218 -0.2431 -0.6827 -0.2317
   46phy    C23 1227   1.635   3.870   2.345  0.1384 -0.9000 -0.0586
   46phy    C24 1228   1.747   3.820   2.433  0.0647 -0.0745  0.0410
   46phy    C22 1229   1.549   3.970   2.427  0.0481  0.0519 -0.1613
   46phy    C21 1230   1.391   3.951   2.426 -0.0850  0.4100  0.2648
   46phy    C20 1231   1.326   4.016   2.553  1.0108  0.9472 -0.1745
   46phy    C18 1232   1.192   3.958   2.609  0.5934  0.4328  0.6200
   46phy    O01 1233   1.208   3.826   2.668  0.1283 -0.6008  0.0698
   46phy    H01 1234   1.294   3.814   2.705  1.1654 -1.3997 -2.3728
   46phy    C19 1235   1.181   4.054   2.722  0.4906 -0.0714  0.6538
   46phy    C13 1236   1.055   3.950   2.517  0.1709 -0.3255 -0.4130
   46phy     H3 1237   1.044   4.049   2.465  1.7977 -0.2986 -0.7334
   46phy    O33 1238   0.935   3.947   2.596 -0.1416 -0.0476  0.4099
   46phy    H1B 1239   0.927   4.030   2.638 -0.4596 -0.1875  0.6323
   46phy    C12 1240   1.048   3.842   2.402  0.3080  0.5331  1.1197
   46phy    O11 1241   1.035   3.702   2.442 -0.0771 -0.1287  0.1773
   46phy    H1A 1242   1.031   3.701   2.536  0.3458  2.2193  0.2779
   47phy    C35 1243   0.198   2.724   1.754  0.2429  1.0154 -0.2407
   47phy    C33 1244   0.242   2.578   1.762  0.1786 -0.4970  0.7459
   47phy    C34 1245   0.154   2.508   1.856 -0.0512 -0.1458 -0.1342
   47phy    C32 1246   0.227   2.506   1.623  0.3674  0.0396  0.1478
   47phy    C31 1247   0.350   2.512   1.531 -0.1127  0.2387  0.4195
   47phy    C30 1248   0.326   2.417   1.412  0.2517 -0.0436  0.0748
   47phy    C28 1249   0.427   2.419   1.300 -0.3866  0.6403  0.0935
   47phy    C29 1250   0.508   2.290   1.298 -0.2074 -0.3838 -0.8887
   47phy    C27 1251   0.356   2.422   1.162 -0.5087 -0.2575 -0.1870
   47phy    C26 1252   0.373   2.562   1.099 -0.5399  0.6580 -0.2864
   47phy    C25 1253   0.328   2.559   0.946 -0.6918 -0.4652 -0.1625
   47phy    C23 1254   0.356   2.694   0.880  0.1003 -0.2280 -0.2056
   47phy    C24 1255   0.498   2.692   0.818 -0.3024  0.5069  0.2612
   47phy    C22 1256   0.244   2.722   0.777 -0.0920  0.1208  0.2829
   47phy    C21 1257   0.178   2.856   0.794  0.0994 -0.8040  0.2668
   47phy    C20 1258   0.026   2.869   0.782  0.1590  0.0339  0.5115
   47phy    C18 1259  -0.037   3.013   0.749  0.0554  0.0194 -0.0532
   47phy    O01 1260  -0.017   3.103   0.854  0.0668 -0.1039  0.0507
   47phy    H01 1261   0.041   3.079   0.924 -1.2381  1.0990  1.6410
   47phy    C19 1262  -0.186   2.971   0.761  0.8599  0.2524  0.3415
   47phy    C13 1263   0.000   3.077   0.605 -0.2605  0.0136 -0.0295
   47phy     H3 1264   0.112   3.081   0.607 -0.2614 -0.2073  1.1160
   47phy    O33 1265  -0.014   2.990   0.492 -0.4318 -0.1800 -0.1796
   47phy    H1B 1266  -0.046   2.904   0.509  0.9464 -0.7985 -0.6039
   47phy    C12 1267  -0.008   3.228   0.569 -0.2675  0.2330  0.0150
   47phy    O11 1268  -0.109   3.266   0.479 -0.1312 -0.5179  0.0472
   47phy    H1A 1269  -0.117   3.196   0.417 -2.0179  0.2520 -0.6467
   48phy    C35 1270   2.922   3.027   2.228  0.2635 -0.2965  0.0596
   48phy    C33 1271   2.804   2.938   2.224  0.3394  0.3703 -0.0104
   48phy    C34 1272   2.863   2.799   2.207 -0.3297  0.4641 -0.6075
   48phy    C32 1273   2.726   2.957   2.357 -0.0199  0.5786 -0.3952
   48phy    C31 1274   2.580   3.002   2.336  0.0906 -0.2065  0.1447
   48phy    C30 1275   2.491   2.962   2.458  0.4165  0.2523  0.7568
   48phy    C28 1276   2.350   3.024   2.467  0.3219  0.0124  0.5597
   48phy    C29 1277   2.255   2.920   2.400 -0.1178  0.5137 -0.4541
   48phy    C27 1278   2.297   3.037   2.606  0.8999 -0.6263 -0.5356
   48phy    C26 1279   2.294   3.178   2.678  0.2804  0.2200 -0.2727
   48phy    C25 1280   2.221   3.165   2.810  0.0331  0.6085 -0.3219
   48phy    C23 1281   2.234   3.267   2.923 -0.2685  0.0790 -0.9804
   48phy    C24 1282   2.145   3.391   2.920  0.3003  0.2101  0.2192
   48phy    C22 1283   2.226   3.201   3.068 -0.2495  0.6488  0.5633
   48phy    C21 1284   2.350   3.228   3.158 -0.3744 -0.3958 -0.1005
   48phy    C20 1285   2.334   3.168   3.294  0.2113 -0.0196 -0.4180
   48phy    C18 1286   2.458   3.170   3.393 -0.3951 -0.1210  0.1528
   48phy    O01 1287   2.536   3.288   3.390 -0.2282 -0.2059 -0.2130
   48phy    H01 1288   2.499   3.360   3.437  0.0881 -1.0932  1.4828
   48phy    C19 1289   2.400   3.173   3.540 -0.0563 -0.1967 -0.1784
   48phy    C13 1290   2.560   3.041   3.368 -0.4391 -0.2062 -0.5669
   48phy     H3 1291   2.506   2.943   3.365 -0.5223 -0.1489 -1.1675
   48phy    O33 1292   2.649   3.020   3.484  0.1816  0.3162  0.3670
   48phy    H1B 1293   2.676   3.107   3.507 -4.1043  2.2184 -0.9482
   48phy    C12 1294   2.652   3.049   3.240  0.3692 -0.0640  0.3845
   48phy    O11 1295   2.709   2.933   3.177 -0.0618  0.0487  0.5699
   48phy    H1A 1296   2.733   2.864   3.236 -2.2259 -2.2791 -1.0501
   49phy    C35 1297   2.621   2.480   1.806 -0.2460  0.0270  0.5993
   49phy    C33 1298   2.548   2.581   1.894  0.2645 -0.6413 -0.2443
   49phy    C34 1299   2.633   2.709   1.913 -0.3781  0.2484 -0.2885
   49phy    C32 1300   2.393   2.599   1.861 -0.1474 -0.3530  0.2294
   49phy    C31 1301   2.305   2.611   1.980  0.4492  0.0282 -0.6093
   49phy    C30 1302   2.161   2.613   1.955 -0.1172  0.5290  0.9264
   49phy    C28 1303   2.076   2.618   2.081 -0.4486  0.0718  0.4632
   49phy    C29 1304   1.986   2.741   2.079 -0.2559 -0.3369  0.2185
   49phy    C27 1305   2.004   2.480   2.080  0.0708 -0.5743  0.3310
   49phy    C26 1306   1.970   2.424   2.219  0.7703 -0.5544  0.5918
   49phy    C25 1307   1.920   2.274   2.203  0.3672  0.0238  0.5048
   49phy    C23 1308   1.886   2.191   2.330  0.3445 -0.3345  0.8356
   49phy    C24 1309   1.805   2.073   2.283 -0.3653 -0.4129 -0.0975
   49phy    C22 1310   2.016   2.148   2.409 -0.0775 -0.3052  0.3866
   49phy    C21 1311   1.988   2.120   2.550  0.2361 -0.0527  0.9288
   49phy    C20 1312   2.114   2.126   2.635  1.2332  0.1293  0.2306
   49phy    C18 1313   2.125   2.067   2.784  0.0809 -0.3922  0.1243
   49phy    O01 1314   2.075   1.930   2.789  0.3072 -0.4046  0.3411
   49phy    H01 1315   2.087   1.895   2.875 -1.3043  0.9402  1.1703
   49phy    C19 1316   2.279   2.066   2.790  0.5302 -0.5941 -0.0178
   49phy    C13 1317   2.050   2.160   2.899  0.2121  0.1414 -0.6379
   49phy     H3 1318   2.063   2.269   2.876 -0.1094  0.4453  0.5381
   49phy    O33 1319   2.107   2.153   3.029 -0.1279 -0.1055 -0.6541
   49phy    H1B 1320   2.053   2.110   3.092  1.8498 -2.5728 -0.4672
   49phy    C12 1321   1.895   2.142   2.901  0.1754 -0.5104 -0.3780
   49phy    O11 1322   1.851   2.026   2.967  0.4942 -0.0556  0.2668
   49phy    H1A 1323   1.880   1.951   2.920  1.1087 -0.2413  0.9205
   50phy    C35 1324   0.910   2.203   0.294 -0.5940  0.2770  0.5146
   50phy    C33 1325   0.796   2.246   0.194 -0.0204  1.0567 -0.4417
   50phy    C34 1326   0.813   2.184   0.057 -0.2350 -0.2306  0.8203
   50phy    C32 1327   0.655   2.228   0.263  0.3214  0.8728  0.2217
   50phy    C31 1328   0.536   2.312   0.222 -0.0690 -0.0903  0.4441
   50phy    C30 1329   0.425   2.308   0.332 -0.3538 -0.1073  0.0259
   50phy    C28 1330   0.299   2.390   0.295  0.1203 -0.2455  0.0760
   50phy    C29 1331   0.178   2.303   0.314  0.1933 -0.5606 -0.0149
   50phy    C27 1332   0.283   2.522   0.376 -0.2259 -0.6835  0.0677
   50phy    C26 1333   0.335   2.649   0.303 -0.0122  0.8526  0.0117
   50phy    C25 1334   0.351   2.761   0.403 -0.0579  0.1006  0.1638
   50phy    C23 1335   0.398   2.890   0.332 -0.9297  0.0406  0.3607
   50phy    C24 1336   0.275   2.989   0.323  0.2277  0.6798  0.4628
   50phy    C22 1337   0.504   2.967   0.408  0.1156 -0.0790 -0.0506
   50phy    C21 1338   0.637   2.978   0.335 -0.3957  0.3731 -0.5231
   50phy    C20 1339   0.753   3.032   0.421  0.6051  0.2306 -0.0716
   50phy    C18 1340   0.889   3.058   0.344 -0.2008  0.5110 -0.2366
   50phy    O01 1341   0.930   2.941   0.276 -0.0997  0.2862 -0.4919
   50phy    H01 1342   1.020   2.943   0.251  0.1106  1.7012  0.3053
   50phy    C19 1343   0.991   3.081   0.457  0.2968 -0.2954 -0.9193
   50phy    C13 1344   0.889   3.178   0.241  0.3295 -1.0258 -0.1517
   50phy     H3 1345   0.797   3.157   0.179  0.1791 -0.0603 -0.2710
   50phy    O33 1346   0.845   3.307   0.294  0.0096 -0.3285  0.3776
   50phy    H1B 1347   0.923   3.349   0.322 -0.8494  1.0878  0.7127
   50phy    C12 1348   0.964   3.180   0.108  0.2800  0.0301 -0.3755
   50phy    O11 1349   1.076   3.260   0.105  0.9151 -0.3047 -0.1374
   50phy    H1A 1350   1.084   3.270   0.012  1.1402 -1.8482 -0.3128
   51phy    C35 1351   2.100   2.680   0.427  0.3290 -0.0024 -0.6450
   51phy    C33 1352   2.237   2.722   0.379  0.6390  0.6167  0.2245
   51phy    C34 1353   2.339   2.711   0.485 -0.1295 -0.0680  0.0544
   51phy    C32 1354   2.279   2.654   0.247  0.5273 -0.1284 -0.9451
   51phy    C31 1355   2.271   2.749   0.131  0.4278  0.6515  0.2797
   51phy    C30 1356   2.280   2.652   0.008  0.0750 -0.0836 -0.3353
   51phy    C28 1357   2.313   2.721  -0.124  0.4112 -0.1177  0.2047
   51phy    C29 1358   2.464   2.712  -0.140 -0.2233 -0.2877 -0.2633
   51phy    C27 1359   2.256   2.634  -0.237  0.3344  0.0195 -0.0486
   51phy    C26 1360   2.118   2.671  -0.292 -0.1363  0.2868  0.6038
   51phy    C25 1361   2.055   2.568  -0.381  0.1889  0.4816  0.2312
   51phy    C23 1362   1.930   2.626  -0.454  0.2463 -0.6413  0.4439
   51phy    C24 1363   1.966   2.716  -0.578  0.2702  0.2563  0.3562
   51phy    C22 1364   1.847   2.515  -0.522  0.2900 -0.7675  1.2061
   51phy    C21 1365   1.735   2.452  -0.438 -0.3011  0.0071 -0.1476
   51phy    C20 1366   1.613   2.396  -0.513  0.0786 -0.2814 -0.1929
   51phy    C18 1367   1.481   2.343  -0.431 -0.0412 -0.1568 -0.1978
   51phy    O01 1368   1.534   2.250  -0.331  0.1134 -0.4026  0.0118
   51phy    H01 1369   1.553   2.300  -0.255 -1.4704  0.0473  0.1322
   51phy    C19 1370   1.415   2.270  -0.551  0.4440 -0.2423  0.6861
   51phy    C13 1371   1.383   2.457  -0.378 -0.1803 -0.5103  0.2337
   51phy     H3 1372   1.436   2.500  -0.289 -1.8182  0.3055  0.8624
   51phy    O33 1373   1.386   2.577  -0.464 -0.5749 -0.3676  0.3579
   51phy    H1B 1374   1.314   2.600  -0.519  1.4693  0.3182 -2.2090
   51phy    C12 1375   1.266   2.432  -0.272 -0.6104  0.2755 -1.0451
   51phy    O11 1376   1.233   2.544  -0.186  0.0810  0.0803  0.0852
   51phy    H1A 1377   1.186   2.521  -0.108 -0.1053  0.2437  0.0222
   52phy    C35 1378   2.403   0.909   1.162 -0.6281  1.0117  0.2020
   52phy    C33 1379   2.273   0.934   1.095  0.0486  0.0747  0.2016
   52phy    C34 1380   2.216   0.809   1.045 -0.3436 -0.1627  0.7948
   52phy    C32 1381   2.188   1.022   1.181  0.2964 -0.1450  0.1934
   52phy    C31 1382   2.099   1.136   1.125 -0.1780  0.3667  0.6092
   52phy    C30 1383   2.039   1.209   1.242 -0.2490 -0.0354  0.3829
   52phy    C28 1384   1.936   1.317   1.223 -0.1573 -0.1577  0.2689
   52phy    C29 1385   1.834   1.307   1.332  0.1941  1.1118 -0.6932
   52phy    C27 1386   1.992   1.459   1.185  0.6657 -0.3794  0.0363
   52phy    C26 1387   1.907   1.517   1.073 -0.2409 -0.0272 -0.4761
   52phy    C25 1388   1.978   1.634   0.993 -0.5034  0.7427 -0.5399
   52phy    C23 1389   1.910   1.659   0.858  0.6658 -0.1350 -0.8938
   52phy    C24 1390   1.812   1.773   0.872  0.0252 -0.4559  0.2881
   52phy    C22 1391   2.018   1.686   0.759  0.4135  0.3012 -0.4268
   52phy    C21 1392   1.992   1.644   0.615  0.3915  0.1163  0.0673
   52phy    C20 1393   2.099   1.703   0.521  0.6464  0.5237  0.3639
   52phy    C18 1394   2.091   1.673   0.362  0.6465  0.6651  0.6517
   52phy    O01 1395   2.098   1.529   0.336 -0.4090 -0.4240  0.3923
   52phy    H01 1396   2.180   1.508   0.295 -0.2562  0.0228  0.4564
   52phy    C19 1397   2.215   1.749   0.316  0.0554  0.2852  0.2516
   52phy    C13 1398   1.958   1.720   0.283  0.3894  0.2156  0.6972
   52phy     H3 1399   1.875   1.664   0.334  0.4978 -0.7708 -0.1826
   52phy    O33 1400   1.909   1.852   0.314  0.5788  0.4207 -0.1510
   52phy    H1B 1401   1.965   1.905   0.261  2.2394 -0.7473  0.3490
   52phy    C12 1402   1.905   1.658   0.153 -0.2982  0.8986  0.0077
   52phy    O11 1403   1.954   1.714   0.034  0.0158  0.6994 -0.0906
   52phy    H1A 1404   1.892   1.699  -0.034  0.6682 -1.4189 -0.2980
   53phy    C35 1405   0.719   3.464   1.215 -0.2666 -0.6501 -0.4186
   53phy    C33 1406   0.807   3.342   1.238  0.1498  0.1823  0.1571
   53phy    C34 1407   0.822   3.340   1.391  0.3666 -0.3725  0.1010
   53phy    C32 1408   0.751   3.211   1.177  0.3791 -0.2601  0.0005
   53phy    C31 1409   0.857   3.112   1.129  0.1365 -0.4828 -0.2136
   53phy    C30 1410   0.805   3.002   1.038 -0.7528  0.0864  0.1188
   53phy    C28 1411   0.899   2.883   1.017 -0.3900  0.2140 -0.0638
   53phy    C29 1412   0.802   2.767   1.021  0.0984 -0.2324  0.7007
   53phy    C27 1413   0.972   2.886   0.884  0.2976 -0.4634 -0.5594
   53phy    C26 1414   1.113   2.932   0.904 -0.4296  0.2516  0.5930
   53phy    C25 1415   1.204   2.919   0.781 -0.2114  0.1170  0.2516
   53phy    C23 1416   1.335   3.004   0.796  0.6855 -0.0438  0.1663
   53phy    C24 1417   1.444   2.940   0.890  0.5760  0.0571 -0.2765
   53phy    C22 1418   1.396   3.045   0.661 -0.0884 -0.1690  0.1163
   53phy    C21 1419   1.330   3.156   0.574 -0.2863  0.3640 -0.1148
   53phy    C20 1420   1.411   3.190   0.451  0.2577  0.1408 -0.2003
   53phy    C18 1421   1.342   3.256   0.327 -0.1821 -0.0117  0.0288
   53phy    O01 1422   1.239   3.179   0.266  0.1756 -0.3258 -0.9182
   53phy    H01 1423   1.187   3.231   0.209 -0.3900 -0.5292 -0.6059
   53phy    C19 1424   1.453   3.236   0.221  0.4811 -0.0874 -0.6100
   53phy    C13 1425   1.305   3.414   0.334  0.2439  0.4212  0.1238
   53phy     H3 1426   1.375   3.461   0.407 -1.0252  2.1281  0.2949
   53phy    O33 1427   1.337   3.499   0.218 -0.5252 -0.6370 -0.5571
   53phy    H1B 1428   1.263   3.505   0.160  0.1447  1.5721 -1.2870
   53phy    C12 1429   1.184   3.464   0.415  0.4824 -0.0651  0.0452
   53phy    O11 1430   1.060   3.446   0.350 -0.0211  0.3006  0.3123
   53phy    H1A 1431   1.075   3.474   0.262 -1.3249 -1.5388 -0.5774
   54phy    C35 1432   2.275   2.889   1.461  0.0479 -0.2291 -0.1615
   54phy    C33 1433   2.417   2.823   1.460  0.3001 -0.5403  0.3393
   54phy    C34 1434   2.501   2.898   1.565  0.1401  0.6019 -0.5442
   54phy    C32 1435   2.411   2.667   1.474 -0.3859 -0.3379 -0.2330
   54phy    C31 1436   2.496   2.595   1.377 -0.3073 -0.6333 -0.3189
   54phy    C30 1437   2.466   2.448   1.363 -0.1643 -0.5110 -0.0176
   54phy    C28 1438   2.566   2.380   1.265  0.0354  0.2827 -0.2140
   54phy    C29 1439   2.571   2.234   1.317 -0.2781  0.1060 -0.3111
   54phy    C27 1440   2.521   2.386   1.117 -0.5404 -0.3080  0.3314
   54phy    C26 1441   2.619   2.342   1.007 -0.4471  0.5190  0.1107
   54phy    C25 1442   2.552   2.343   0.871 -0.3190 -0.5202 -0.3738
   54phy    C23 1443   2.641   2.292   0.751  0.2998  0.3354  0.0425
   54phy    C24 1444   2.656   2.135   0.742  0.1653 -0.1511  0.3929
   54phy    C22 1445   2.581   2.351   0.618  0.4120 -0.4364  0.4061
   54phy    C21 1446   2.686   2.403   0.524  0.1562  0.3676  0.5865
   54phy    C20 1447   2.646   2.469   0.388 -0.1064  0.4352 -0.0040
   54phy    C18 1448   2.767   2.536   0.318  0.1552  0.2609 -0.5225
   54phy    O01 1449   2.847   2.606   0.416 -0.0318 -0.1740 -0.4944
   54phy    H01 1450   2.801   2.659   0.478  0.5187 -0.5043  0.2199
   54phy    C19 1451   2.691   2.644   0.237  0.0767  0.3990  0.1859
   54phy    C13 1452   2.845   2.431   0.220 -0.1583 -0.1424 -0.2101
   54phy     H3 1453   2.884   2.349   0.286  0.7337  0.3141 -0.1526
   54phy    O33 1454   2.769   2.356   0.129 -0.2567  0.3024 -0.3396
   54phy    H1B 1455   2.799   2.379   0.043  1.1129 -1.6152 -0.4518
   54phy    C12 1456   2.995   2.450   0.177  0.6691  0.1142  0.5781
   54phy    O11 1457   3.019   2.495   0.047 -0.0880  0.1285 -0.3517
   54phy    H1A 1458   3.073   2.430   0.005  0.7491  0.3472  0.3643
   55phy    C35 1459   0.356   4.904   1.678 -0.1598 -0.2308 -0.0147
   55phy    C33 1460   0.340   4.834   1.547  0.1360  0.0093 -0.2134
   55phy    C34 1461   0.320   4.689   1.569 -0.3484 -0.7482 -0.7259
   55phy    C32 1462   0.228   4.905   1.466 -0.0140 -0.1681  0.2589
   55phy    C31 1463   0.220   4.876   1.311  0.6046 -0.0768  0.0273
   55phy    C30 1464   0.099   4.943   1.250  0.5801 -0.2749  0.0298
   55phy    C28 1465   0.045   4.876   1.125 -0.0937  0.2928  0.6617
   55phy    C29 1466  -0.069   4.781   1.164  0.2208  0.1137 -0.4616
   55phy    C27 1467  -0.013   4.983   1.025 -0.1732 -0.3008 -0.3808
   55phy    C26 1468  -0.005   4.954   0.875 -0.5711 -0.2068 -0.0267
   55phy    C25 1469  -0.040   5.082   0.794  0.4163 -0.1298 -0.4418
   55phy    C23 1470  -0.041   5.080   0.641  0.5388 -0.1901 -0.0181
   55phy    C24 1471  -0.169   5.141   0.588  0.2217  0.1543 -0.1509
   55phy    C22 1472   0.074   5.156   0.574  0.0167  0.5324 -0.7430
   55phy    C21 1473   0.141   5.083   0.453  0.4823  0.1233  0.3491
   55phy    C20 1474   0.243   5.171   0.385 -0.1540  0.0904 -0.4652
   55phy    C18 1475   0.301   5.123   0.244  0.0335  0.2270 -0.5704
   55phy    O01 1476   0.327   4.978   0.241  0.1432 -0.7243 -1.1801
   55phy    H01 1477   0.304   4.945   0.156  0.6310 -0.5696 -1.3708
   55phy    C19 1478   0.433   5.200   0.226 -0.4003  0.0007  0.0115
   55phy    C13 1479   0.199   5.159   0.124  0.1669  0.6276  0.3573
   55phy     H3 1480   0.106   5.103   0.153  0.8089 -1.0054 -0.6261
   55phy    O33 1481   0.142   5.288   0.123  0.4300  0.3182 -0.0979
   55phy    H1B 1482   0.169   5.335   0.199  1.6414 -0.9963  0.3193
   55phy    C12 1483   0.177   5.091  -0.012 -0.2085  0.0977 -0.0832
   55phy    O11 1484   0.234   4.959  -0.025  0.1081 -0.4567  0.4342
   55phy    H1A 1485   0.217   4.938  -0.115 -1.7660  1.3096  0.2910
   56phy    C35 1486   2.103   3.544   2.569 -0.7159 -0.7482  0.5603
   56phy    C33 1487   2.100   3.467   2.444 -0.1135 -0.1613  0.2819
   56phy    C34 1488   1.960   3.445   2.389 -0.4592 -0.1659  0.2117
   56phy    C32 1489   2.197   3.531   2.344  0.5446  0.0612 -0.6377
   56phy    C31 1490   2.279   3.420   2.273 -0.5451 -0.0539  0.2675
   56phy    C30 1491   2.375   3.496   2.189 -0.4805  0.2143  0.0775
   56phy    C28 1492   2.485   3.416   2.118  1.1066 -0.5411  0.4714
   56phy    C29 1493   2.464   3.426   1.971  0.0101  0.0382 -0.4313
   56phy    C27 1494   2.623   3.486   2.128 -0.0343 -0.7326  0.1884
   56phy    C26 1495   2.733   3.408   2.204  0.2156 -0.5751  0.2851
   56phy    C25 1496   2.848   3.496   2.253 -0.1578  0.2252 -0.5931
   56phy    C23 1497   2.965   3.425   2.325 -0.1091 -0.3242  0.3358
   56phy    C24 1498   3.091   3.471   2.264 -0.3621  0.2546  0.4373
   56phy    C22 1499   2.961   3.439   2.479 -1.2885 -0.2670  0.2370
   56phy    C21 1500   2.972   3.309   2.551 -0.1133 -0.0587 -0.4840
   56phy    C20 1501   2.970   3.330   2.705  0.4040 -0.8360  0.1689
   56phy    C18 1502   2.910   3.223   2.799 -0.3996 -0.1001  0.0391
   56phy    O01 1503   2.989   3.101   2.779  0.7713  0.1315 -0.4255
   56phy    H01 1504   2.929   3.029   2.774  1.4699 -0.7077  1.8661
   56phy    C19 1505   2.943   3.266   2.941  0.3981 -0.1693 -0.0191
   56phy    C13 1506   2.750   3.192   2.768 -0.0617 -0.2128  0.2492
   56phy     H3 1507   2.733   3.192   2.658  0.1048  0.0575  0.2225
   56phy    O33 1508   2.666   3.299   2.810  0.7314  0.4889 -0.3176
   56phy    H1B 1509   2.640   3.353   2.738  0.3652 -0.9730 -1.3419
   56phy    C12 1510   2.684   3.062   2.812  0.0963  0.0485  0.0523
   56phy    O11 1511   2.770   2.953   2.818 -0.3345  0.2443 -0.3582
   56phy    H1A 1512   2.733   2.887   2.874  0.5550  1.3764  1.6644
   57phy    C35 1513   0.473   2.967   1.381 -0.7550 -0.2381 -0.2035
   57phy    C33 1514   0.403   2.989   1.250 -0.4642  0.2544 -0.0004
   57phy    C34 1515   0.275   2.903   1.251  0.0256 -0.7664  0.0339
   57phy    C32 1516   0.362   3.132   1.249 -0.2258 -0.0009  0.4222
   57phy    C31 1517   0.345   3.218   1.117  0.0655  0.6023  0.2870
   57phy    C30 1518   0.255   3.341   1.131 -0.0234  0.4569  0.4074
   57phy    C28 1519   0.228   3.423   1.001 -0.0018  0.2364 -0.1338
   57phy    C29 1520   0.092   3.394   0.949  0.2637 -0.0827  0.0732
   57phy    C27 1521   0.234   3.571   1.038  0.2069 -0.3205 -0.1256
   57phy    C26 1522   0.320   3.658   0.939 -0.9596  0.4519 -0.5922
   57phy    C25 1523   0.379   3.778   1.008  0.4296 -0.2902  0.1423
   57phy    C23 1524   0.433   3.880   0.906 -0.2635 -0.9257 -0.5940
   57phy    C24 1525   0.424   4.019   0.976  0.1383  0.5275  0.3815
   57phy    C22 1526   0.577   3.850   0.850  0.6683 -0.1580  0.0521
   57phy    C21 1527   0.562   3.806   0.702 -0.1624  0.0767 -0.0393
   57phy    C20 1528   0.698   3.766   0.640 -1.0128 -0.8541 -0.4855
   57phy    C18 1529   0.702   3.730   0.486  0.2298 -0.0650 -0.6310
   57phy    O01 1530   0.600   3.632   0.461  0.7989  0.1223 -0.1553
   57phy    H01 1531   0.513   3.665   0.475  1.3349  1.3160  0.5078
   57phy    C19 1532   0.836   3.655   0.483  0.2833 -0.1511 -0.5227
   57phy    C13 1533   0.683   3.854   0.386  0.2749 -0.6333  0.2870
   57phy     H3 1534   0.577   3.886   0.400 -0.1832 -1.4988 -1.0002
   57phy    O33 1535   0.752   3.973   0.421 -0.1675 -0.6854  0.0580
   57phy    H1B 1536   0.732   3.990   0.511 -0.7704 -0.1603 -0.1608
   57phy    C12 1537   0.644   3.858   0.231 -0.5143  0.9703  0.2950
   57phy    O11 1538   0.733   3.802   0.137 -0.5069 -0.1875  0.1170
   57phy    H1A 1539   0.717   3.710   0.124  1.6135 -0.4666 -0.9704
   58phy    C35 1540   1.324   3.085   1.521 -0.1305 -0.4553  0.4022
   58phy    C33 1541   1.225   3.040   1.418 -0.0549 -0.1336  0.4297
   58phy    C34 1542   1.259   3.090   1.279  0.4512 -0.0211  0.5250
   58phy    C32 1543   1.204   2.889   1.414  0.3109 -1.1160  0.2089
   58phy    C31 1544   1.055   2.865   1.430 -0.0355  0.0616  0.1157
   58phy    C30 1545   1.033   2.712   1.430 -0.5768 -0.0522 -0.2720
   58phy    C28 1546   0.891   2.672   1.471 -0.0489 -0.4732 -0.4929
   58phy    C29 1547   0.835   2.597   1.354 -0.1890 -0.2346  0.1053
   58phy    C27 1548   0.889   2.575   1.599 -0.1449 -0.3857  0.1271
   58phy    C26 1549   0.823   2.628   1.724  0.0923 -0.3116  0.7557
   58phy    C25 1550   0.783   2.507   1.817  0.1048  0.1677  0.0035
   58phy    C23 1551   0.729   2.551   1.950 -0.0026  0.1395 -0.1904
   58phy    C24 1552   0.575   2.540   1.958 -0.4206 -0.4350  0.1938
   58phy    C22 1553   0.797   2.463   2.059 -0.1323 -0.0549  0.2234
   58phy    C21 1554   0.870   2.556   2.151 -0.7872 -0.8079  0.4071
   58phy    C20 1555   0.966   2.483   2.245 -0.2381 -0.2760  0.1550
   58phy    C18 1556   0.980   2.528   2.394 -0.1874 -0.1730 -0.3823
   58phy    O01 1557   0.850   2.561   2.454  0.1765 -0.7746  0.3017
   58phy    H01 1558   0.792   2.495   2.421 -0.6112  0.2500 -0.3943
   58phy    C19 1559   1.025   2.398   2.469  0.5022 -0.2517  1.0411
   58phy    C13 1560   1.087   2.652   2.420 -0.4102  0.2641 -0.3330
   58phy     H3 1561   1.164   2.661   2.339 -1.6654  1.4432 -1.4646
   58phy    O33 1562   1.171   2.646   2.534 -0.4900  0.9121  0.0823
   58phy    H1B 1563   1.124   2.686   2.605 -2.4477 -0.2005 -0.5363
   58phy    C12 1564   1.030   2.800   2.399 -0.6288  0.7294 -0.7423
   58phy    O11 1565   0.923   2.820   2.483  0.1478  0.2914 -0.2522
   58phy    H1A 1566   0.865   2.746   2.475  0.4872  0.0298 -0.3016
   59phy    C35 1567   1.330   1.934   0.965 -0.4099 -0.1274 -0.1538
   59phy    C33 1568   1.199   1.849   0.955  0.2232  0.1860 -0.2230
   59phy    C34 1569   1.214   1.732   1.052  0.8748  0.1818 -0.3595
   59phy    C32 1570   1.077   1.934   0.999  0.7075  0.1817  0.4412
   59phy    C31 1571   0.976   1.965   0.889 -0.0628 -0.6903  0.6250
   59phy    C30 1572   0.875   2.074   0.925  0.3646 -0.1608  0.6077
   59phy    C28 1573   0.800   2.129   0.801 -0.0782  0.0874  0.0346
   59phy    C29 1574   0.649   2.095   0.816  0.5332 -0.9326 -0.2215
   59phy    C27 1575   0.815   2.282   0.790 -0.2642 -0.7284  0.8482
   59phy    C26 1576   0.840   2.332   0.645 -0.1999 -0.4270 -0.1903
   59phy    C25 1577   0.838   2.488   0.646 -0.4945 -0.4011  0.3485
   59phy    C23 1578   0.886   2.539   0.510 -0.8931 -0.5023  0.1174
   59phy    C24 1579   0.773   2.610   0.437 -0.0011 -1.0280  0.4673
   59phy    C22 1580   1.017   2.626   0.521  0.6067  0.1433 -0.7186
   59phy    C21 1581   1.122   2.600   0.411  0.3452  0.5331 -0.5187
   59phy    C20 1582   1.230   2.706   0.421 -0.8331  0.4976 -0.0668
   59phy    C18 1583   1.321   2.728   0.296 -0.2872 -0.3481 -0.3119
   59phy    O01 1584   1.354   2.598   0.245 -0.8734 -0.1810  0.1567
   59phy    H01 1585   1.445   2.588   0.225 -0.1372  1.5987  2.2265
   59phy    C19 1586   1.456   2.787   0.348 -0.0610 -0.0578  0.6802
   59phy    C13 1587   1.268   2.812   0.170  0.1214 -0.3103  0.6913
   59phy     H3 1588   1.194   2.743   0.124  1.7572 -0.9921 -1.0785
   59phy    O33 1589   1.181   2.928   0.201 -0.2744  0.1837  0.5849
   59phy    H1B 1590   1.226   3.009   0.211 -0.5298  0.4287 -0.1756
   59phy    C12 1591   1.332   2.816   0.020 -0.3999 -0.3347 -0.0819
   59phy    O11 1592   1.406   2.704  -0.021  0.1591  0.3167  0.0758
   59phy    H1A 1593   1.349   2.641  -0.059  0.9492  1.1655 -2.7535
   60phy    C35 1594   4.815   0.215   0.975  0.4486  0.1329  0.0736
   60phy    C33 1595   4.866   0.357   0.977 -0.1815 -0.0094 -0.0974
   60phy    C34 1596   4.760   0.455   1.030  0.0817  0.4084  0.0467
   60phy    C32 1597   4.998   0.375   1.055 -0.3352  0.3260 -0.2818
   60phy    C31 1598   5.117   0.343   0.957 -0.1030  0.3920  0.3952
   60phy    C30 1599   5.256   0.360   1.027  0.0015  0.2985 -0.5101
   60phy    C28 1600   5.368   0.329   0.930  0.6875 -0.0940  0.3086
   60phy    C29 1601   5.478   0.421   0.971 -0.5482  0.0167  0.3253
   60phy    C27 1602   5.404   0.180   0.954  0.3797  0.1397 -0.3081
   60phy    C26 1603   5.510   0.099   0.869 -0.0600  0.5402  0.4525
   60phy    C25 1604   5.527  -0.055   0.892  0.0795  0.0799  0.2146
   60phy    C23 1605   5.637  -0.114   0.803  0.1173 -0.0715  0.3790
   60phy    C24 1606   5.743  -0.173   0.889 -0.4096 -0.2376 -0.8242
   60phy    C22 1607   5.578  -0.214   0.700 -0.2657  0.1255 -0.3216
   60phy    C21 1608   5.662  -0.220   0.577  0.1773  0.2201 -0.4366
   60phy    C20 1609   5.599  -0.330   0.484  0.3970 -0.4762  0.1968
   60phy    C18 1610   5.669  -0.367   0.345 -0.0000  0.3612  0.1599
   60phy    O01 1611   5.687  -0.247   0.266 -0.0971  0.5415  0.2215
   60phy    H01 1612   5.611  -0.195   0.286  0.9482  1.9805  0.6111
   60phy    C19 1613   5.561  -0.455   0.271  0.0617  0.6769  0.3505
   60phy    C13 1614   5.812  -0.442   0.367 -0.3877  0.1326  1.1925
   60phy     H3 1615   5.871  -0.375   0.435  1.6654 -0.8469  0.4272
   60phy    O33 1616   5.811  -0.547   0.451 -0.2172  0.3273  0.3443
   60phy    H1B 1617   5.723  -0.556   0.483 -0.3090  1.8098  0.5929
   60phy    C12 1618   5.938  -0.424   0.267  0.6879  0.3718 -0.5190
   60phy    O11 1619   5.949  -0.301   0.201 -0.2116  0.3204 -0.5642
   60phy    H1A 1620   5.870  -0.250   0.202 -1.0207 -0.8999 -0.9154
   61phy    C35 1621   2.408   3.530   1.552  1.1085  0.3406  0.2070
   61phy    C33 1622   2.269   3.552   1.503  0.0541  0.0771 -0.0010
   61phy    C34 1623   2.219   3.406   1.500  0.1010 -0.7843 -0.7899
   61phy    C32 1624   2.183   3.647   1.594  0.0925  0.5541  0.4724
   61phy    C31 1625   2.216   3.788   1.564 -0.3022 -0.6563 -0.4696
   61phy    C30 1626   2.096   3.872   1.608 -0.3522 -0.1073 -0.0747
   61phy    C28 1627   2.099   4.026   1.599 -0.3082 -1.2072 -0.3188
   61phy    C29 1628   2.061   4.085   1.463 -0.1830 -0.4734  0.2111
   61phy    C27 1629   2.015   4.084   1.718 -0.3528 -0.0679  0.3260
   61phy    C26 1630   2.076   4.195   1.805 -0.5889  0.0596  0.2871
   61phy    C25 1631   1.989   4.245   1.917 -0.1435  0.0806  0.0498
   61phy    C23 1632   2.058   4.322   2.030 -0.4763 -0.3308  0.2161
   61phy    C24 1633   2.097   4.471   2.017  0.4044 -0.3522 -1.0398
   61phy    C22 1634   1.966   4.302   2.155 -0.5104 -0.0444  0.2755
   61phy    C21 1635   2.048   4.238   2.271  0.0584  0.0560 -0.3707
   61phy    C20 1636   1.976   4.250   2.406 -0.2718  0.2234 -0.7275
   61phy    C18 1637   2.050   4.219   2.543  0.9739 -0.0976  0.4366
   61phy    O01 1638   2.190   4.251   2.537 -0.0273  0.0382 -0.2688
   61phy    H01 1639   2.228   4.251   2.623  0.9982 -0.9397 -0.6955
   61phy    C19 1640   1.987   4.329   2.634  0.1799 -0.7904  0.1140
   61phy    C13 1641   2.034   4.063   2.586 -0.0361 -0.6255 -0.0890
   61phy     H3 1642   1.926   4.034   2.580 -0.5592  1.2451 -0.4349
   61phy    O33 1643   2.066   4.060   2.726 -0.1801 -0.0472  0.4579
   61phy    H1B 1644   2.157   4.082   2.731 -0.1130 -0.5271  1.6503
   61phy    C12 1645   2.128   3.952   2.519  0.7094 -0.5678  0.6977
   61phy    O11 1646   2.265   3.967   2.535  0.3448 -0.1196  0.1183
   61phy    H1A 1647   2.292   4.055   2.516 -1.6401  0.2870 -1.2449
   62phy    C35 1648   0.969   0.291   1.552  0.3928  0.3867  0.1250
   62phy    C33 1649   0.981   0.138   1.567 -0.5221  0.4286 -0.0910
   62phy    C34 1650   0.973   0.101   1.717 -0.0975 -0.2961  0.6596
   62phy    C32 1651   0.871   0.066   1.485 -0.3147 -0.2959  0.3365
   62phy    C31 1652   0.901  -0.078   1.437  0.2235  0.2388  0.6580
   62phy    C30 1653   0.780  -0.163   1.396  0.2771  0.7164  0.6560
   62phy    C28 1654   0.791  -0.316   1.418  0.1621  0.5010 -0.3883
   62phy    C29 1655   0.745  -0.365   1.552 -0.2421 -0.4082 -0.2200
   62phy    C27 1656   0.695  -0.387   1.315 -0.4514  0.1703  0.0449
   62phy    C26 1657   0.766  -0.466   1.200 -0.0592  0.2132  0.1575
   62phy    C25 1658   0.676  -0.539   1.103  0.4595 -0.7850 -0.0444
   62phy    C23 1659   0.751  -0.601   0.977 -0.0999  0.0017 -0.0429
   62phy    C24 1660   0.675  -0.727   0.940  0.2305  0.0999  0.5292
   62phy    C22 1661   0.797  -0.510   0.866  0.2227  0.1019 -0.5200
   62phy    C21 1662   0.940  -0.541   0.841  0.8058  0.4884  0.2318
   62phy    C20 1663   1.003  -0.502   0.704  0.4404 -0.4430  0.2439
   62phy    C18 1664   1.158  -0.491   0.696  0.7702 -0.3703 -0.1130
   62phy    O01 1665   1.214  -0.435   0.810 -0.0359 -0.4968  0.2642
   62phy    H01 1666   1.148  -0.399   0.866  0.4357  1.1141 -0.1453
   62phy    C19 1667   1.169  -0.381   0.589 -0.2011  0.0911  0.1647
   62phy    C13 1668   1.230  -0.630   0.673  0.5694  0.2357 -0.1513
   62phy     H3 1669   1.215  -0.684   0.770 -1.7802 -0.3686 -0.7785
   62phy    O33 1670   1.162  -0.727   0.591  0.0220 -0.8031 -0.3446
   62phy    H1B 1671   1.069  -0.725   0.600  0.0918  3.0559  1.9108
   62phy    C12 1672   1.386  -0.664   0.685  0.1316 -0.0248  0.8004
   62phy    O11 1673   1.466  -0.575   0.757 -0.7066 -0.5443 -0.4942
   62phy    H1A 1674   1.403  -0.518   0.798  0.6898  0.9774 -0.3449
   63phy    C35 1675   1.227   2.487   1.808  0.3343  0.1226  0.3954
   63phy    C33 1676   1.339   2.491   1.709 -0.0905 -0.3394 -0.6883
   63phy    C34 1677   1.314   2.425   1.571  0.1111 -0.1539 -0.3797
   63phy    C32 1678   1.399   2.632   1.686 -0.0553 -0.4906 -0.2448
   63phy    C31 1679   1.549   2.656   1.704  0.2337 -0.2713  0.2063
   63phy    C30 1680   1.569   2.811   1.707  0.1841  0.1846  0.2623
   63phy    C28 1681   1.717   2.851   1.754 -0.0876  0.6618  0.2097
   63phy    C29 1682   1.806   2.868   1.626 -0.2275 -1.1903 -0.0173
   63phy    C27 1683   1.721   2.989   1.829 -0.2505 -0.4441  0.1210
   63phy    C26 1684   1.712   2.977   1.982  0.6408 -0.1646  0.2030
   63phy    C25 1685   1.723   3.113   2.061 -0.8773 -0.4131 -0.3349
   63phy    C23 1686   1.729   3.109   2.218  0.0935 -0.0751  0.4535
   63phy    C24 1687   1.857   3.053   2.286  0.6876  0.1907  0.4171
   63phy    C22 1688   1.683   3.241   2.274 -0.5586  0.2343 -0.4322
   63phy    C21 1689   1.541   3.236   2.345  0.4311 -0.2888 -0.4132
   63phy    C20 1690   1.506   3.377   2.401 -0.6335  0.3218 -0.4176
   63phy    C18 1691   1.386   3.412   2.491 -0.3470 -0.6768  0.1971
   63phy    O01 1692   1.400   3.340   2.611  0.3686  0.5848  0.3383
   63phy    H01 1693   1.336   3.375   2.670 -0.4868 -1.3562  0.6348
   63phy    C19 1694   1.420   3.558   2.528 -0.4697  1.0927 -0.0380
   63phy    C13 1695   1.235   3.395   2.422  0.4291  0.2570  0.1164
   63phy     H3 1696   1.230   3.458   2.330 -0.4746  1.7400  1.1327
   63phy    O33 1697   1.140   3.463   2.502  0.1190 -0.7228 -0.3099
   63phy    H1B 1698   1.099   3.533   2.455  1.2303  1.9279  2.3410
   63phy    C12 1699   1.174   3.254   2.390  0.0565 -0.2039  0.0772
   63phy    O11 1700   1.157   3.167   2.501  0.1358 -0.0857  0.1977
   63phy    H1A 1701   1.241   3.153   2.541  0.1732  3.0515  1.5351
   64phy    C35 1702   1.314   0.183   1.275  0.7081  0.0035  0.8441
   64phy    C33 1703   1.418   0.102   1.353  0.3274 -0.2963 -0.0428
   64phy    C34 1704   1.409   0.115   1.495  0.5101 -0.3689 -0.3137
   64phy    C32 1705   1.401  -0.047   1.316 -0.2202 -0.3544  0.1494
   64phy    C31 1706   1.537  -0.106   1.266  0.0545  0.5911  0.3443
   64phy    C30 1707   1.555  -0.248   1.324  0.3381 -0.7473  0.5681
   64phy    C28 1708   1.690  -0.312   1.279  0.0690  0.7217 -0.0531
   64phy    C29 1709   1.807  -0.295   1.380  0.6259  0.3657  0.4205
   64phy    C27 1710   1.657  -0.460   1.258  0.0869  0.0026 -0.0438
   64phy    C26 1711   1.745  -0.525   1.145  0.0503 -0.7709  0.1753
   64phy    C25 1712   1.711  -0.670   1.142 -0.3343  0.1047 -0.2065
   64phy    C23 1713   1.804  -0.766   1.066  0.1607  0.0372 -0.0640
   64phy    C24 1714   1.795  -0.907   1.124  0.6009 -0.6154 -0.1474
   64phy    C22 1715   1.779  -0.767   0.915 -0.1890 -0.1637  0.5082
   64phy    C21 1716   1.909  -0.758   0.835  0.5912  0.1216  0.2428
   64phy    C20 1717   1.881  -0.761   0.679 -0.2805  0.3312  0.3872
   64phy    C18 1718   1.962  -0.673   0.579 -0.3994  0.5991  0.0947
   64phy    O01 1719   1.940  -0.534   0.607  0.3760  0.4129 -0.1390
   64phy    H01 1720   1.850  -0.506   0.604  0.6715  1.6354  1.3314
   64phy    C19 1721   1.891  -0.704   0.444 -0.8407  0.0295  0.1744
   64phy    C13 1722   2.122  -0.711   0.583  0.0116  0.0558  0.1620
   64phy     H3 1723   2.149  -0.679   0.687 -1.8389  1.7350  0.2066
   64phy    O33 1724   2.168  -0.845   0.588 -0.3686 -0.3620 -0.4461
   64phy    H1B 1725   2.243  -0.863   0.535  3.7726 -2.3757  5.0273
   64phy    C12 1726   2.236  -0.611   0.536  0.0583  0.5642  0.4971
   64phy    O11 1727   2.286  -0.646   0.410 -0.0894 -0.2413  0.6237
   64phy    H1A 1728   2.219  -0.626   0.348  0.6080  0.4127  0.0561
   65phy    C35 1729   2.992   4.939   1.337  0.5123 -0.5269 -0.0961
   65phy    C33 1730   2.961   5.077   1.275 -0.3719 -0.2585  0.0390
   65phy    C34 1731   3.006   5.191   1.365 -0.3512  0.0091  0.3551
   65phy    C32 1732   3.020   5.090   1.132  0.2007 -0.1039  0.5288
   65phy    C31 1733   2.948   5.159   1.020  0.3947  0.1894  0.6105
   65phy    C30 1734   3.014   5.124   0.883 -0.5807 -0.0056  0.5534
   65phy    C28 1735   2.956   5.184   0.754  0.6424 -0.1696 -0.6110
   65phy    C29 1736   2.962   5.336   0.738 -0.5560 -0.4367 -0.1616
   65phy    C27 1737   3.036   5.117   0.636 -0.1303  0.3326 -0.4958
   65phy    C26 1738   2.945   5.075   0.519 -0.1426 -0.4459 -0.9965
   65phy    C25 1739   3.012   5.006   0.396 -0.5150 -0.3181 -0.5988
   65phy    C23 1740   2.916   4.929   0.305 -0.2043  0.4747 -0.4516
   65phy    C24 1741   2.961   4.939   0.158 -0.2308 -0.1540 -0.0155
   65phy    C22 1742   2.889   4.782   0.354 -0.0240  0.1492 -0.0109
   65phy    C21 1743   2.752   4.725   0.319 -0.2025 -0.2547  0.1789
   65phy    C20 1744   2.731   4.572   0.349 -0.8336  0.1732  0.1053
   65phy    C18 1745   2.596   4.510   0.303  0.2069  0.3529  0.8155
   65phy    O01 1746   2.489   4.599   0.336 -0.0048  0.2917 -0.4860
   65phy    H01 1747   2.413   4.554   0.368  1.1174 -0.3199  1.4683
   65phy    C19 1748   2.590   4.385   0.394 -0.2147  0.0661 -0.1113
   65phy    C13 1749   2.591   4.484   0.143  0.0255 -0.0310  0.6734
   65phy     H3 1750   2.609   4.583   0.095  0.4891 -2.2253 -4.2975
   65phy    O33 1751   2.700   4.411   0.077  0.3712 -0.5037  0.0864
   65phy    H1B 1752   2.781   4.457   0.066  0.2423 -0.1635  0.4963
   65phy    C12 1753   2.452   4.469   0.056  0.2623 -0.3468 -0.1838
   65phy    O11 1754   2.455   4.493  -0.081 -0.3347  0.6142 -0.6389
   65phy    H1A 1755   2.544   4.477  -0.108  0.0901 -0.4665  1.2150
   66phy    C35 1756   2.718   1.279   2.690 -0.3374 -0.0789 -0.4511
   66phy    C33 1757   2.625   1.277   2.568 -0.5471  0.3334  0.2841
   66phy    C34 1758   2.704   1.343   2.452  0.2970 -0.1650 -0.2482
   66phy    C32 1759   2.602   1.133   2.537  0.2687  0.0329 -0.5326
   66phy    C31 1760   2.476   1.111   2.451 -1.1592  0.4212  0.2198
   66phy    C30 1761   2.502   0.983   2.368  0.2213 -0.0014 -0.1835
   66phy    C28 1762   2.373   0.931   2.301 -0.3183 -0.2317 -0.1652
   66phy    C29 1763   2.402   0.866   2.166  0.0557  0.0859  0.0427
   66phy    C27 1764   2.303   0.822   2.392 -0.4252 -0.2274 -0.4708
   66phy    C26 1765   2.151   0.810   2.384  0.6228 -0.6615  0.1201
   66phy    C25 1766   2.095   0.688   2.458  0.0133  0.0058 -0.4862
   66phy    C23 1767   1.946   0.674   2.473  0.0076  0.2250  0.6707
   66phy    C24 1768   1.884   0.585   2.365 -0.8203  0.0253 -0.9800
   66phy    C22 1769   1.931   0.602   2.604  0.3375  0.0155  0.3289
   66phy    C21 1770   1.846   0.671   2.714  0.1815  0.1324  0.9518
   66phy    C20 1771   1.852   0.615   2.863  0.0087 -0.2757 -0.1681
   66phy    C18 1772   1.760   0.690   2.971 -0.2414  0.0091  0.5181
   66phy    O01 1773   1.620   0.695   2.925 -0.3309  0.5065 -0.2302
   66phy    H01 1774   1.622   0.749   2.849  0.8045 -1.9132 -2.0659
   66phy    C19 1775   1.760   0.574   3.074 -0.3153  0.0338 -0.5663
   66phy    C13 1776   1.831   0.834   3.010  0.7515  0.3079 -0.1913
   66phy     H3 1777   1.868   0.884   2.917  2.1049  3.6028  1.9200
   66phy    O33 1778   1.956   0.818   3.081 -0.0542  0.3041  0.2612
   66phy    H1B 1779   2.027   0.809   3.021 -0.4691  1.9350 -0.5595
   66phy    C12 1780   1.742   0.949   3.074 -0.2427  0.0349 -0.0716
   66phy    O11 1781   1.623   0.985   3.009  0.0625 -0.1317 -0.2020
   66phy    H1A 1782   1.644   1.021   2.925 -0.7686 -1.3425 -0.9661
   67phy    C35 1783   3.787   0.399   1.391 -0.2250 -0.1811  0.4886
   67phy    C33 1784   3.742   0.262   1.440  0.9515  0.3306  0.1636
   67phy    C34 1785   3.715   0.271   1.591  0.2032 -0.2018  0.3205
   67phy    C32 1786   3.610   0.209   1.382 -0.3834  0.1316 -0.4329
   67phy    C31 1787   3.616   0.157   1.235 -0.3271 -0.3115 -0.0420
   67phy    C30 1788   3.480   0.129   1.182 -0.2934  0.3113 -0.1923
   67phy    C28 1789   3.474   0.082   1.035 -0.4086  0.1535  0.1841
   67phy    C29 1790   3.407  -0.054   1.036  0.4704 -0.2561  0.3309
   67phy    C27 1791   3.400   0.183   0.941 -0.0851 -0.0322  0.3492
   67phy    C26 1792   3.445   0.191   0.798  0.0152  0.3432 -0.1230
   67phy    C25 1793   3.356   0.274   0.700  0.1652  0.6354  0.3383
   67phy    C23 1794   3.387   0.265   0.549 -0.3880 -0.5933  0.7750
   67phy    C24 1795   3.254   0.264   0.475 -0.1024 -0.2887  0.1102
   67phy    C22 1796   3.484   0.373   0.497  0.0733  0.7353 -0.0852
   67phy    C21 1797   3.571   0.318   0.380  0.3139 -0.0661 -0.2910
   67phy    C20 1798   3.657   0.425   0.323 -0.3333  0.3557 -0.4787
   67phy    C18 1799   3.757   0.405   0.201 -0.3512  0.4259  0.5210
   67phy    O01 1800   3.859   0.313   0.237 -0.4591 -0.3833  0.3676
   67phy    H01 1801   3.829   0.241   0.289 -0.6968  0.3293  1.2488
   67phy    C19 1802   3.828   0.543   0.172  0.7921  0.0193  0.3809
   67phy    C13 1803   3.682   0.347   0.067  0.5927  0.1380 -0.1337
   67phy     H3 1804   3.627   0.256   0.102 -0.0730  0.1458 -1.1166
   67phy    O33 1805   3.572   0.420   0.022 -0.3008 -0.3648 -0.1662
   67phy    H1B 1806   3.587   0.512   0.026  1.3371 -0.3080 -3.6292
   67phy    C12 1807   3.752   0.261  -0.046 -0.9743 -0.4928  0.1573
   67phy    O11 1808   3.804   0.337  -0.149  0.0584  0.0916 -0.6165
   67phy    H1A 1809   3.779   0.427  -0.137 -1.8201 -0.6487  2.1297
   68phy    C35 1810   1.727   0.195   1.709 -0.0507 -0.3896 -0.7186
   68phy    C33 1811   1.873   0.205   1.668  0.1553  0.5418 -0.1293
   68phy    C34 1812   1.942   0.289   1.775 -0.5112 -0.5805 -0.1289
   68phy    C32 1813   1.943   0.071   1.637  0.3248  0.1897 -0.2604
   68phy    C31 1814   2.053   0.075   1.530 -0.4868 -0.1467 -0.1759
   68phy    C30 1815   2.114  -0.063   1.497 -0.1563  0.0187 -0.3229
   68phy    C28 1816   2.233  -0.059   1.403  0.5063  0.2978 -0.0060
   68phy    C29 1817   2.363  -0.063   1.486 -0.0772 -1.0902  0.7019
   68phy    C27 1818   2.238  -0.179   1.314 -0.2222 -1.3106 -0.0518
   68phy    C26 1819   2.192  -0.146   1.175  0.3824  0.4012  0.1433
   68phy    C25 1820   2.154  -0.271   1.088 -0.2885 -0.0495 -0.0521
   68phy    C23 1821   2.125  -0.254   0.936  0.3397 -0.0651 -0.0241
   68phy    C24 1822   2.239  -0.316   0.860  0.1642  0.0190  0.1593
   68phy    C22 1823   1.981  -0.293   0.903  0.3822  0.1103  0.2050
   68phy    C21 1824   1.908  -0.199   0.809  0.1690 -0.2174 -0.0527
   68phy    C20 1825   1.764  -0.234   0.820  0.0617 -0.0716 -0.1715
   68phy    C18 1826   1.659  -0.219   0.706  0.0135 -0.4725  0.1582
   68phy    O01 1827   1.671  -0.086   0.653  0.4667 -0.4497 -0.0523
   68phy    H01 1828   1.596  -0.058   0.604  0.0011 -1.0277  0.3284
   68phy    C19 1829   1.525  -0.215   0.788  0.1679 -0.1277 -0.5622
   68phy    C13 1830   1.666  -0.334   0.592  0.3318 -0.4248 -0.5399
   68phy     H3 1831   1.761  -0.310   0.539  0.4556  0.2893 -0.0108
   68phy    O33 1832   1.693  -0.470   0.628  0.1770 -0.0520  0.2676
   68phy    H1B 1833   1.617  -0.506   0.670 -1.1349  2.4549  0.2203
   68phy    C12 1834   1.583  -0.330   0.458 -0.3450  0.0050 -0.4284
   68phy    O11 1835   1.499  -0.222   0.444 -0.1972 -0.1875  0.1401
   68phy    H1A 1836   1.468  -0.224   0.356  2.1762 -1.1715 -0.7681
   69phy    C35 1837   2.271   3.045   1.940  0.5124  0.1250  0.2135
   69phy    C33 1838   2.194   3.137   1.845 -0.8989  0.1551 -0.1337
   69phy    C34 1839   2.107   3.070   1.734 -0.3984 -0.1097 -0.7593
   69phy    C32 1840   2.111   3.235   1.931 -1.2651  0.1210  0.7717
   69phy    C31 1841   2.072   3.368   1.876 -0.7047 -0.5482 -0.3818
   69phy    C30 1842   2.016   3.456   1.986 -0.4939  0.0364 -0.4268
   69phy    C28 1843   1.984   3.598   1.927 -0.0621  0.2062 -0.0415
   69phy    C29 1844   1.831   3.607   1.935  0.3991 -0.8682  0.2875
   69phy    C27 1845   2.030   3.727   1.998 -0.0647  0.0469  0.0525
   69phy    C26 1846   2.181   3.760   1.995  0.1870 -0.4154  0.4182
   69phy    C25 1847   2.220   3.870   2.092 -0.4058 -0.3875 -0.2122
   69phy    C23 1848   2.372   3.904   2.083  0.6148 -0.6090  0.2356
   69phy    C24 1849   2.397   4.024   1.991  0.1169  0.1428  0.2188
   69phy    C22 1850   2.431   3.942   2.217  0.2198  0.9053 -0.0460
   69phy    C21 1851   2.545   3.860   2.270  0.2101  1.2877 -0.0464
   69phy    C20 1852   2.553   3.886   2.421  0.2815 -0.1520  0.1317
   69phy    C18 1853   2.598   3.784   2.529 -0.4390  1.1441 -0.4020
   69phy    O01 1854   2.713   3.706   2.491 -0.1333 -0.4963  0.6387
   69phy    H01 1855   2.786   3.759   2.465 -0.2675 -1.5336 -2.0874
   69phy    C19 1856   2.648   3.865   2.653 -1.0239 -0.4985  0.0886
   69phy    C13 1857   2.478   3.675   2.564  0.1246  0.2226  0.1899
   69phy     H3 1858   2.433   3.646   2.466 -1.0871  0.7420  0.5786
   69phy    O33 1859   2.363   3.733   2.628  0.2172 -0.1666  0.5294
   69phy    H1B 1860   2.332   3.802   2.573 -0.1945 -0.6113  0.2035
   69phy    C12 1861   2.512   3.545   2.636  0.0600 -0.0863  0.2926
   69phy    O11 1862   2.616   3.474   2.583  0.0397  0.0225  0.4763
   69phy    H1A 1863   2.667   3.529   2.527 -0.7457  1.3617  1.0274
   70phy    C35 1864   1.281   1.128   0.893  0.0151 -0.3376 -0.3939
   70phy    C33 1865   1.422   1.149   0.950 -0.8726  0.0204 -0.1394
   70phy    C34 1866   1.431   1.284   1.018  0.0594 -0.2147  0.0986
   70phy    C32 1867   1.460   1.039   1.052  0.2551 -0.5891 -0.0853
   70phy    C31 1868   1.554   0.927   1.018  0.1399 -0.6960 -0.1792
   70phy    C30 1869   1.569   0.828   1.134  0.0828  0.1735 -1.0213
   70phy    C28 1870   1.696   0.739   1.137 -0.1517  0.3975 -0.0529
   70phy    C29 1871   1.788   0.795   1.250 -0.0513  0.1848 -0.3739
   70phy    C27 1872   1.654   0.597   1.177 -0.5777  0.5999 -0.2680
   70phy    C26 1873   1.692   0.494   1.070  0.2818 -0.6208 -0.2954
   70phy    C25 1874   1.656   0.344   1.089 -0.2683  0.3374  0.0946
   70phy    C23 1875   1.690   0.252   0.970  0.3325 -0.3684 -0.5468
   70phy    C24 1876   1.762   0.127   1.021 -0.3228  0.1675  0.5798
   70phy    C22 1877   1.559   0.233   0.889 -0.1846 -0.4180 -0.1381
   70phy    C21 1878   1.574   0.252   0.737 -0.6547 -1.1658 -0.0525
   70phy    C20 1879   1.450   0.276   0.654  0.3932 -0.0264 -0.1141
   70phy    C18 1880   1.439   0.287   0.499 -0.2536  0.1354  0.0179
   70phy    O01 1881   1.530   0.391   0.465  0.2247  0.4350 -0.2811
   70phy    H01 1882   1.612   0.366   0.504 -0.6595 -0.5843  1.0424
   70phy    C19 1883   1.286   0.318   0.470 -0.5704 -0.2911 -0.0163
   70phy    C13 1884   1.482   0.141   0.431 -0.2725 -0.1503 -0.0725
   70phy     H3 1885   1.594   0.151   0.432 -0.2637 -0.2257 -0.3418
   70phy    O33 1886   1.472   0.022   0.507 -0.1167  0.3765 -0.1504
   70phy    H1B 1887   1.429  -0.048   0.461  2.4557  0.8971 -3.8386
   70phy    C12 1888   1.498   0.124   0.279  0.6751  0.5140 -0.3812
   70phy    O11 1889   1.402   0.057   0.202  0.5063  0.0001 -0.0902
   70phy    H1A 1890   1.337   0.120   0.177 -0.2613 -1.4940 -2.0284
   71phy    C35 1891   2.408   1.003   1.521  0.1106 -0.4508  0.1382
   71phy    C33 1892   2.395   0.905   1.635 -0.6368  0.3000 -0.2558
   71phy    C34 1893   2.332   0.966   1.757  0.3802  0.3139  0.1230
   71phy    C32 1894   2.307   0.789   1.589  0.4059 -0.0317 -0.4088
   71phy    C31 1895   2.380   0.663   1.541  0.0079  0.4562 -0.2435
   71phy    C30 1896   2.288   0.544   1.511 -0.4239  0.2150  0.7579
   71phy    C28 1897   2.354   0.412   1.458 -0.1699  0.7479 -0.0959
   71phy    C29 1898   2.385   0.326   1.578  0.1884 -0.0637  0.0436
   71phy    C27 1899   2.251   0.345   1.364 -0.1009  0.2571 -0.2225
   71phy    C26 1900   2.279   0.367   1.216 -0.4568 -0.0389  0.7992
   71phy    C25 1901   2.158   0.323   1.129 -0.6228 -0.5382  0.3329
   71phy    C23 1902   2.178   0.348   0.977  0.2977 -0.1969 -0.2426
   71phy    C24 1903   2.226   0.223   0.910  0.2718 -0.0472  0.4245
   71phy    C22 1904   2.036   0.380   0.927 -0.0632 -0.2903 -0.0483
   71phy    C21 1905   2.039   0.480   0.804  0.0694 -0.0685 -0.1925
   71phy    C20 1906   1.887   0.510   0.767 -0.0412 -0.5771 -0.2576
   71phy    C18 1907   1.848   0.579   0.627 -1.1449  0.3242  0.0175
   71phy    O01 1908   1.945   0.681   0.597 -0.0177 -0.0022  0.3006
   71phy    H01 1909   1.904   0.751   0.550  1.8877  0.9293 -0.0441
   71phy    C19 1910   1.716   0.653   0.665 -0.0820 -0.4248  0.3876
   71phy    C13 1911   1.833   0.470   0.504  0.2775  0.1250 -0.2662
   71phy     H3 1912   1.935   0.428   0.490  0.6260  1.2963 -1.5022
   71phy    O33 1913   1.759   0.348   0.527  0.4953  0.7642 -0.1839
   71phy    H1B 1914   1.812   0.274   0.550 -2.2366 -1.7408 -1.3787
   71phy    C12 1915   1.831   0.506   0.350  0.8939 -0.1608  0.2476
   71phy    O11 1916   1.706   0.524   0.290 -0.2158  0.1837  0.0810
   71phy    H1A 1917   1.647   0.460   0.326  1.7412 -1.4021  0.6184
   72phy    C35 1918   1.890   1.465   1.729 -0.4816 -0.2902 -0.0914
   72phy    C33 1919   2.017   1.382   1.752  0.4878  0.3603 -0.3436
   72phy    C34 1920   1.952   1.257   1.821  0.0502  0.5388 -0.0182
   72phy    C32 1921   2.082   1.329   1.626 -0.3484  0.6860 -0.3382
   72phy    C31 1922   2.201   1.417   1.584 -0.3013  0.2457  0.0876
   72phy    C30 1923   2.302   1.360   1.481  0.4803  0.4345  0.2246
   72phy    C28 1924   2.416   1.451   1.439  0.1853 -0.7382  0.4848
   72phy    C29 1925   2.542   1.414   1.520  0.4700 -0.3846  0.4393
   72phy    C27 1926   2.463   1.427   1.295 -0.5789 -0.0374  0.2328
   72phy    C26 1927   2.381   1.456   1.174 -0.6299 -0.0431 -0.1842
   72phy    C25 1928   2.430   1.382   1.046  0.3106  0.2476  0.1593
   72phy    C23 1929   2.360   1.425   0.916  0.0941 -0.1861 -0.5662
   72phy    C24 1930   2.468   1.489   0.828  0.5885 -0.4780  0.9301
   72phy    C22 1931   2.312   1.299   0.855 -0.0566  0.2730 -0.6077
   72phy    C21 1932   2.161   1.302   0.818  0.1394 -0.2810  0.2895
   72phy    C20 1933   2.125   1.168   0.753  0.5835 -0.5826 -0.1845
   72phy    C18 1934   1.977   1.140   0.701  0.3212  0.6515 -0.0352
   72phy    O01 1935   1.912   1.269   0.659  0.2876  1.2359  0.3447
   72phy    H01 1936   1.946   1.312   0.582  1.4462 -1.3447 -0.6879
   72phy    C19 1937   1.891   1.089   0.825 -0.2061  0.2165  0.2921
   72phy    C13 1938   1.985   1.036   0.581 -0.1868 -0.0857  0.2386
   72phy     H3 1939   2.031   1.098   0.499 -0.1871 -0.9057 -0.3896
   72phy    O33 1940   2.085   0.935   0.581  0.2666 -0.6002 -0.2357
   72phy    H1B 1941   2.055   0.856   0.622 -4.3147 -0.0397 -1.9224
   72phy    C12 1942   1.870   1.010   0.477 -0.2856  0.3923  0.3527
   72phy    O11 1943   1.839   0.874   0.458 -0.1683  0.1077 -0.5169
   72phy    H1A 1944   1.790   0.871   0.378 -1.8175  2.5797  0.2668
   73phy    C35 1945   2.642   0.935   0.611 -0.3981  0.7516 -0.2563
   73phy    C33 1946   2.572   1.023   0.719 -0.5669 -1.2432 -0.2064
   73phy    C34 1947   2.465   0.955   0.804 -0.3413  0.3075  0.3049
   73phy    C32 1948   2.682   1.067   0.814 -0.2906  0.0183  0.1645
   73phy    C31 1949   2.744   1.203   0.796  0.2712 -0.1879  0.0697
   73phy    C30 1950   2.855   1.239   0.892  0.4938  0.4518  0.2171
   73phy    C28 1951   2.929   1.374   0.871  0.7035  0.3145  0.1263
   73phy    C29 1952   3.006   1.414   0.991 -0.3690 -0.3610 -0.0456
   73phy    C27 1953   3.013   1.383   0.742  0.1133  0.0989 -0.2738
   73phy    C26 1954   3.011   1.510   0.655 -0.5896  0.0918 -0.2141
   73phy    C25 1955   3.113   1.498   0.541  0.6119  0.6212  0.3991
   73phy    C23 1956   3.147   1.632   0.474  0.4100  0.0133  0.3635
   73phy    C24 1957   3.279   1.695   0.508  0.4030 -0.4437 -0.5849
   73phy    C22 1958   3.151   1.624   0.318 -0.0877 -0.5754 -0.1731
   73phy    C21 1959   3.030   1.607   0.232  0.2760 -0.3076  0.1701
   73phy    C20 1960   3.068   1.592   0.086 -0.1339  0.3491  0.2048
   73phy    C18 1961   2.979   1.530  -0.027  0.3986 -0.1055 -0.8048
   73phy    O01 1962   2.927   1.404   0.019  0.0937 -0.6935 -0.1601
   73phy    H01 1963   2.849   1.386  -0.029  0.6824 -0.2516 -1.3185
   73phy    C19 1964   3.088   1.507  -0.136  0.0784 -0.6121 -0.1359
   73phy    C13 1965   2.855   1.621  -0.082 -0.9321  0.1548  0.4188
   73phy     H3 1966   2.787   1.637   0.006 -2.3223 -1.1106 -0.3719
   73phy    O33 1967   2.867   1.758  -0.123 -0.3370 -0.0456 -0.1808
   73phy    H1B 1968   2.830   1.808  -0.052  0.6408  0.0191  0.3053
   73phy    C12 1969   2.732   1.562  -0.162 -0.7031  0.7569 -0.1116
   73phy    O11 1970   2.699   1.427  -0.122 -0.5797 -0.0341 -0.2247
   73phy    H1A 1971   2.620   1.399  -0.164 -2.2814  2.9130  0.6689
   74phy    C35 1972   3.456   1.705   1.916 -0.4529  0.1004  0.3223
   74phy    C33 1973   3.400   1.580   1.850  1.0370  0.3964  0.0537
   74phy    C34 1974   3.393   1.463   1.954  0.3804  0.4680  0.4308
   74phy    C32 1975   3.273   1.621   1.779 -0.1078 -0.0028  0.1366
   74phy    C31 1976   3.272   1.570   1.634 -0.3147 -0.3639 -0.3113
   74phy    C30 1977   3.153   1.610   1.551 -0.4308 -0.0944  0.3677
   74phy    C28 1978   3.150   1.552   1.407 -1.2498 -0.3378 -0.3531
   74phy    C29 1979   3.013   1.497   1.369 -0.1273  0.1195 -0.4719
   74phy    C27 1980   3.172   1.681   1.320 -0.1702  0.6335 -0.2203
   74phy    C26 1981   3.206   1.674   1.174 -0.2770  0.7339  0.0032
   74phy    C25 1982   3.214   1.813   1.113 -0.3656  0.9505  0.3273
   74phy    C23 1983   3.253   1.839   0.962  0.0473 -0.1286 -0.0796
   74phy    C24 1984   3.154   1.780   0.861 -0.2092 -0.5612 -0.1043
   74phy    C22 1985   3.259   1.996   0.939  0.6033  0.3183  0.2711
   74phy    C21 1986   3.388   2.061   0.886  0.3523  0.0126  0.2923
   74phy    C20 1987   3.388   2.209   0.932 -0.4469 -0.3898 -0.0643
   74phy    C18 1988   3.503   2.303   0.885  0.1420 -0.2634  0.5174
   74phy    O01 1989   3.626   2.240   0.924  0.2347 -0.3735 -0.0860
   74phy    H01 1990   3.624   2.202   1.009  0.6986 -1.3859 -0.5144
   74phy    C19 1991   3.487   2.432   0.967 -0.0967  0.0091  0.2685
   74phy    C13 1992   3.514   2.329   0.726  0.1801  0.4375  0.1581
   74phy     H3 1993   3.521   2.224   0.688  0.0403  0.0939  1.0665
   74phy    O33 1994   3.394   2.370   0.658  0.3588 -0.0708 -0.0329
   74phy    H1B 1995   3.360   2.446   0.702 -1.5297 -0.9787  0.1917
   74phy    C12 1996   3.639   2.354   0.634  0.2917 -0.3903 -0.8499
   74phy    O11 1997   3.758   2.290   0.676 -0.1531 -0.1868 -0.1686
   74phy    H1A 1998   3.733   2.253   0.759 -1.4045  1.5027  0.2764
   75phy    C35 1999   3.538   1.299   1.345  0.3019  0.0448  0.0908
   75phy    C33 2000   3.625   1.423   1.358  0.2169 -0.3942  0.3910
   75phy    C34 2001   3.659   1.467   1.506  0.2532 -0.0603 -0.3650
   75phy    C32 2002   3.749   1.408   1.262  0.2864  0.4195 -0.0968
   75phy    C31 2003   3.815   1.539   1.216  0.6074  0.3052 -0.2734
   75phy    C30 2004   3.961   1.529   1.171 -0.0707  0.3876 -0.0788
   75phy    C28 2005   4.027   1.659   1.129 -0.0436 -0.1438  0.2225
   75phy    C29 2006   4.069   1.752   1.245  0.2129  0.4718 -0.2272
   75phy    C27 2007   4.139   1.619   1.029  0.1138  0.6614 -0.1175
   75phy    C26 2008   4.208   1.717   0.948  0.2738 -0.3393  0.4325
   75phy    C25 2009   4.317   1.657   0.860  0.4203 -0.0981 -0.0661
   75phy    C23 2010   4.424   1.756   0.801 -0.9579  0.6391 -0.5713
   75phy    C24 2011   4.559   1.677   0.793  0.2270  0.9318 -0.0587
   75phy    C22 2012   4.379   1.783   0.655  0.6138 -0.2289 -0.2449
   75phy    C21 2013   4.356   1.926   0.625 -0.2856 -0.3262 -0.0687
   75phy    C20 2014   4.304   1.947   0.479 -0.1332  0.4136  0.1436
   75phy    C18 2015   4.249   2.089   0.447 -0.1287  0.0110  1.1743
   75phy    O01 2016   4.149   2.146   0.541 -0.0470  0.1986  0.2101
   75phy    H01 2017   4.143   2.104   0.624  1.0221  1.0309  0.7296
   75phy    C19 2018   4.178   2.077   0.306  0.0419 -0.1110 -0.2754
   75phy    C13 2019   4.369   2.200   0.427 -0.5082 -0.1519  0.4164
   75phy     H3 2020   4.413   2.206   0.530  0.6551  1.6055 -0.1499
   75phy    O33 2021   4.493   2.159   0.358 -0.4855 -0.3113 -0.7832
   75phy    H1B 2022   4.492   2.190   0.269  0.7886 -2.6892 -1.6974
   75phy    C12 2023   4.338   2.355   0.453 -0.9650 -0.2996  0.3328
   75phy    O11 2024   4.301   2.433   0.343 -0.2512  0.1896  0.2191
   75phy    H1A 2025   4.207   2.441   0.350 -0.4613 -2.1722  0.7978
   76phy    C35 2026   4.053   1.954   2.116 -0.0354 -0.5602 -0.4185
   76phy    C33 2027   4.075   1.813   2.158 -0.1576 -0.2165 -0.3085
   76phy    C34 2028   4.201   1.761   2.091  0.1404 -0.5999  0.4990
   76phy    C32 2029   4.069   1.803   2.307  0.1696  0.0348  0.0141
   76phy    C31 2030   4.027   1.668   2.363  0.0936  0.2599  0.0554
   76phy    C30 2031   4.000   1.677   2.509 -0.6164 -0.4055 -0.6735
   76phy    C28 2032   3.962   1.533   2.558 -0.1122 -0.1309 -0.0600
   76phy    C29 2033   4.080   1.438   2.590 -0.0190  0.0558  0.1211
   76phy    C27 2034   3.880   1.536   2.688  0.6217  0.0247  0.3416
   76phy    C26 2035   3.734   1.573   2.669 -0.1247  0.6662  0.0648
   76phy    C25 2036   3.657   1.567   2.798  0.1441 -0.1438 -0.1511
   76phy    C23 2037   3.513   1.614   2.788  0.3761  0.2119 -0.4127
   76phy    C24 2038   3.417   1.496   2.795 -0.4833 -0.4015  0.4603
   76phy    C22 2039   3.464   1.698   2.910  0.2308  0.5941  0.7198
   76phy    C21 2040   3.400   1.839   2.889 -0.0023  0.0218  0.6075
   76phy    C20 2041   3.334   1.884   3.022 -0.0784  0.0156 -0.7392
   76phy    C18 2042   3.274   2.035   3.028  0.4872  0.5878  0.1898
   76phy    O01 2043   3.179   2.055   2.921  0.3469  0.0414  0.5321
   76phy    H01 2044   3.135   1.974   2.906 -0.2763  0.6051 -0.9919
   76phy    C19 2045   3.180   2.012   3.142 -0.2895  0.5693  0.2174
   76phy    C13 2046   3.373   2.163   3.041  0.0243  0.3897  0.0598
   76phy     H3 2047   3.455   2.143   3.115  0.4336 -0.0033 -0.4906
   76phy    O33 2048   3.317   2.286   3.093 -0.4592 -0.3162  0.2337
   76phy    H1B 2049   3.256   2.328   3.036 -1.5406 -0.9097  0.9179
   76phy    C12 2050   3.446   2.204   2.914 -0.4768  0.0877  0.8975
   76phy    O11 2051   3.543   2.303   2.928 -0.4514 -0.2152  0.5264
   76phy    H1A 2052   3.506   2.389   2.924 -0.0859 -0.0890 -0.5307
   77phy    C35 2053   2.712   1.104   1.235  0.6339  0.4592  0.2361
   77phy    C33 2054   2.819   1.043   1.323  0.8371  0.3830 -0.0920
   77phy    C34 2055   2.839   1.138   1.437  0.5545 -0.0199  0.3717
   77phy    C32 2056   2.758   0.908   1.368  0.9887  0.0151  0.0372
   77phy    C31 2057   2.831   0.788   1.317  0.3355  0.2964  0.1851
   77phy    C30 2058   2.748   0.660   1.356 -0.6869 -0.0743  1.1141
   77phy    C28 2059   2.766   0.536   1.258 -0.2568  0.7722  0.1327
   77phy    C29 2060   2.776   0.405   1.340 -0.4227  0.2572  0.3303
   77phy    C27 2061   2.650   0.521   1.158 -0.1832  0.4421  0.6486
   77phy    C26 2062   2.687   0.569   1.019  0.0126 -0.1599  0.0613
   77phy    C25 2063   2.565   0.548   0.929  0.1356 -0.2652  0.2086
   77phy    C23 2064   2.591   0.525   0.780  0.1693  0.1405 -0.0175
   77phy    C24 2065   2.629   0.378   0.749 -0.3058  0.1163 -0.0292
   77phy    C22 2066   2.451   0.545   0.707  0.3670  0.3704 -0.2237
   77phy    C21 2067   2.440   0.642   0.586 -0.1407  0.0100 -0.5573
   77phy    C20 2068   2.312   0.649   0.513  0.1175 -0.2104  0.1279
   77phy    C18 2069   2.298   0.766   0.400 -0.6307  0.2826 -0.8959
   77phy    O01 2070   2.305   0.898   0.457  0.4621 -0.0439 -0.1351
   77phy    H01 2071   2.233   0.915   0.514  2.0034  0.5679  1.7040
   77phy    C19 2072   2.156   0.739   0.354  0.2096  0.2768 -0.9865
   77phy    C13 2073   2.415   0.759   0.289  0.3887  0.8240  0.0065
   77phy     H3 2074   2.507   0.795   0.342  1.3146  0.4854 -1.3456
   77phy    O33 2075   2.469   0.630   0.251  0.0583  0.2909 -0.4575
   77phy    H1B 2076   2.518   0.591   0.321 -0.2346  1.2911  0.3357
   77phy    C12 2077   2.439   0.885   0.189  0.2916  0.5365 -0.4016
   77phy    O11 2078   2.386   0.883   0.058  0.2475  0.5177 -0.1359
   77phy    H1A 2079   2.298   0.914   0.068  0.1284  0.1779 -0.1015
   78phy    C35 2080   3.752   0.656   1.781  0.0482 -0.6390 -0.0236
   78phy    C33 2081   3.650   0.689   1.675 -0.4408 -0.5344 -0.6400
   78phy    C34 2082   3.513   0.705   1.732  0.1719 -0.2280 -0.1253
   78phy    C32 2083   3.706   0.811   1.593  0.0007  0.4579  0.2782
   78phy    C31 2084   3.705   0.786   1.441  0.0616  0.1674 -0.0021
   78phy    C30 2085   3.739   0.907   1.357 -0.3787 -0.2820  0.1976
   78phy    C28 2086   3.734   0.890   1.203  0.0320  0.2912  0.2398
   78phy    C29 2087   3.595   0.856   1.147  0.4054  0.0619 -0.1954
   78phy    C27 2088   3.809   1.006   1.133  0.1573  0.3044 -0.0433
   78phy    C26 2089   3.905   0.972   1.018 -0.5343  0.5155  0.1780
   78phy    C25 2090   3.998   1.090   0.983 -0.6041 -0.0043  0.1375
   78phy    C23 2091   4.097   1.087   0.862 -0.1093  0.6432 -0.1178
   78phy    C24 2092   4.117   1.225   0.820 -0.1944 -0.4794 -0.1069
   78phy    C22 2093   4.236   1.028   0.896 -0.4078  0.5435  0.3096
   78phy    C21 2094   4.291   0.928   0.788 -0.3602  0.6611  0.1639
   78phy    C20 2095   4.429   0.876   0.832 -0.3499 -0.5376  0.3920
   78phy    C18 2096   4.510   0.781   0.732  1.1358 -0.2469  0.5680
   78phy    O01 2097   4.413   0.698   0.670  0.4351 -0.3974 -0.1610
   78phy    H01 2098   4.340   0.688   0.729  1.4942 -0.5453  1.1848
   78phy    C19 2099   4.610   0.694   0.817 -0.2496 -0.0050 -0.1431
   78phy    C13 2100   4.587   0.871   0.618  0.2884  0.1551 -0.0049
   78phy     H3 2101   4.515   0.946   0.578  1.3634  1.1989 -0.0253
   78phy    O33 2102   4.692   0.961   0.651 -0.3550  0.9232 -0.4082
   78phy    H1B 2103   4.731   0.930   0.731 -2.3585  1.1353  0.7193
   78phy    C12 2104   4.618   0.813   0.474 -0.2019 -0.3652  0.0292
   78phy    O11 2105   4.565   0.687   0.435  0.1498 -0.0007 -0.3009
   78phy    H1A 2106   4.509   0.657   0.504  2.4836 -1.2631  1.1540
   79phy    C35 2107   3.462   1.344   0.722 -0.2955 -0.1991  0.0478
   79phy    C33 2108   3.505   1.376   0.861 -0.2158 -0.3665  0.2346
   79phy    C34 2109   3.543   1.522   0.867  0.4034 -0.0869 -0.7520
   79phy    C32 2110   3.399   1.352   0.972  0.5908  0.4501  0.0132
   79phy    C31 2111   3.383   1.205   1.007  0.3956 -0.3131  0.0474
   79phy    C30 2112   3.269   1.195   1.103  0.0006 -0.1489 -0.2972
   79phy    C28 2113   3.229   1.051   1.132 -0.1596 -0.8904  0.4414
   79phy    C29 2114   3.195   1.032   1.282 -0.1976  0.1394 -0.2630
   79phy    C27 2115   3.117   0.995   1.038  0.1922 -0.2644  0.4306
   79phy    C26 2116   3.143   0.889   0.934 -0.6221 -0.1094  0.6636
   79phy    C25 2117   3.007   0.851   0.863 -0.2237  0.1738  0.1835
   79phy    C23 2118   3.034   0.729   0.771  0.3752 -0.6024  0.3629
   79phy    C24 2119   3.019   0.594   0.841  0.1935  0.4773  0.1957
   79phy    C22 2120   2.935   0.737   0.649  0.0881 -0.2869  0.6322
   79phy    C21 2121   2.969   0.658   0.514  0.9264  0.2862 -0.7529
   79phy    C20 2122   2.857   0.680   0.411 -0.3199 -0.7706  0.5340
   79phy    C18 2123   2.851   0.589   0.289 -0.0178  0.2921  0.4431
   79phy    O01 2124   2.985   0.554   0.255  0.2421  0.1092  0.1357
   79phy    H01 2125   3.041   0.629   0.242 -1.3638  1.1595 -1.0307
   79phy    C19 2126   2.808   0.682   0.175  0.0800 -0.5269  0.4432
   79phy    C13 2127   2.770   0.452   0.320  0.7740 -0.3415 -0.2736
   79phy     H3 2128   2.820   0.407   0.410  1.4009  0.0965 -0.3939
   79phy    O33 2129   2.642   0.471   0.382 -0.1335  0.7332 -0.2657
   79phy    H1B 2130   2.603   0.386   0.392  1.3498  0.1704  1.2511
   79phy    C12 2131   2.784   0.312   0.247 -0.6164 -0.1216 -0.1340
   79phy    O11 2132   2.891   0.288   0.157  0.1968  0.6184  0.1071
   79phy    H1A 2133   2.958   0.349   0.183 -0.7328  0.8644  2.1001
   80phy    C35 2134   4.058   5.070   0.633 -0.2613 -0.2560  0.5337
   80phy    C33 2135   3.974   5.136   0.739 -0.6459  0.1057  0.6378
   80phy    C34 2136   4.026   5.104   0.879  0.3853  0.1068 -0.2038
   80phy    C32 2137   3.946   5.281   0.703 -1.1638 -0.6086  0.0254
   80phy    C31 2138   3.826   5.355   0.763 -0.4523 -0.6837 -0.2672
   80phy    C30 2139   3.860   5.503   0.781 -0.8645 -0.2091 -0.1463
   80phy    C28 2140   3.746   5.591   0.841 -0.1126 -0.0447 -0.7835
   80phy    C29 2141   3.754   5.594   0.995 -0.5364 -0.9785  0.0778
   80phy    C27 2142   3.748   5.727   0.777 -0.6238 -0.2695 -0.2185
   80phy    C26 2143   3.613   5.782   0.745  0.0803 -0.4202 -0.4982
   80phy    C25 2144   3.614   5.903   0.652  0.4992 -0.1838  0.2520
   80phy    C23 2145   3.480   5.950   0.599 -0.0691  0.1288 -0.2095
   80phy    C24 2146   3.429   6.077   0.670  0.0351 -0.3204 -0.0401
   80phy    C22 2147   3.497   5.992   0.454  0.0660  0.1253 -0.1141
   80phy    C21 2148   3.473   5.894   0.341 -0.1097  0.2219 -0.0180
   80phy    C20 2149   3.414   5.967   0.224  0.1588 -0.5156  0.1353
   80phy    C18 2150   3.378   5.890   0.091  0.2130 -0.2706 -0.5023
   80phy    O01 2151   3.495   5.809   0.059 -0.1652  0.1048  0.0497
   80phy    H01 2152   3.566   5.861   0.028 -0.9730 -0.4986 -3.1170
   80phy    C19 2153   3.364   6.007  -0.008 -0.2468 -0.1939 -0.4543
   80phy    C13 2154   3.249   5.796   0.100  0.3911  0.3615  0.0830
   80phy     H3 2155   3.285   5.722   0.176 -2.2622  0.3837  1.4555
   80phy    O33 2156   3.147   5.844   0.185  0.4574 -0.1944  0.6118
   80phy    H1B 2157   3.155   5.935   0.208 -0.1989 -0.1652  0.7320
   80phy    C12 2158   3.216   5.668   0.018 -0.6489  0.1173 -0.1060
   80phy    O11 2159   3.322   5.592  -0.029 -0.1332 -0.4954  0.0235
   80phy    H1A 2160   3.401   5.595   0.022 -0.3624 -1.6277  0.4751
   81phy    C35 2161   4.223   0.607   0.376  0.5402  0.2406  0.5042
   81phy    C33 2162   4.098   0.664   0.437  0.0368 -0.0196 -0.3042
   81phy    C34 2163   4.084   0.627   0.587  0.2104  0.8264 -0.2535
   81phy    C32 2164   4.102   0.820   0.408  0.0699  0.4532  0.4641
   81phy    C31 2165   3.964   0.891   0.399  0.3017  0.2932  0.4713
   81phy    C30 2166   3.967   1.042   0.431 -0.1980 -0.2541 -0.0249
   81phy    C28 2167   3.839   1.113   0.442  0.4597 -0.4560 -0.7170
   81phy    C29 2168   3.852   1.229   0.546 -0.0703  0.3727  0.6646
   81phy    C27 2169   3.799   1.193   0.310 -0.4135  0.2087  0.3559
   81phy    C26 2170   3.645   1.210   0.282 -0.7402  0.4595  0.0243
   81phy    C25 2171   3.618   1.306   0.169 -0.3238 -0.7807 -0.1746
   81phy    C23 2172   3.485   1.383   0.181  0.0857  0.0675 -0.0483
   81phy    C24 2173   3.488   1.527   0.116 -0.4688  0.3367 -0.3175
   81phy    C22 2174   3.371   1.306   0.105 -0.2835 -0.1449 -0.6561
   81phy    C21 2175   3.271   1.230   0.192 -0.1568 -0.2897 -0.2541
   81phy    C20 2176   3.148   1.194   0.115 -0.0643  0.3212  0.0963
   81phy    C18 2177   3.042   1.105   0.190 -0.9897 -0.5398 -0.7020
   81phy    O01 2178   3.099   0.989   0.248 -0.4908 -0.0624 -0.2669
   81phy    H01 2179   3.079   1.004   0.339 -0.2451 -0.0543 -0.2124
   81phy    C19 2180   2.940   1.066   0.082 -0.3591 -0.2191  0.1958
   81phy    C13 2181   2.961   1.185   0.305  0.1021 -0.0134  0.1667
   81phy     H3 2182   3.045   1.241   0.355  0.6605  0.3854 -1.1543
   81phy    O33 2183   2.878   1.301   0.266  0.3976  0.5601 -0.1741
   81phy    H1B 2184   2.914   1.350   0.195  1.0423 -0.5150 -0.6214
   81phy    C12 2185   2.937   1.132   0.455  0.1337 -0.0921  0.8703
   81phy    O11 2186   3.006   1.011   0.477 -0.0268 -0.0324  0.3668
   81phy    H1A 2187   2.976   0.964   0.552 -2.7597 -1.9147 -1.7324
   82phy    C35 2188   3.583   1.887   0.299 -0.4836 -0.5051  0.0059
   82phy    C33 2189   3.558   2.030   0.324 -0.2558  0.8508 -0.5067
   82phy    C34 2190   3.661   2.108   0.239  0.2123  0.6872  0.1558
   82phy    C32 2191   3.413   2.073   0.309  0.4699 -0.6736 -0.6576
   82phy    C31 2192   3.323   2.056   0.434 -0.4070  0.5170 -0.1787
   82phy    C30 2193   3.203   2.147   0.405  0.2680 -0.0879 -0.3217
   82phy    C28 2194   3.082   2.140   0.511 -0.4490  0.0845  0.5404
   82phy    C29 2195   3.071   2.266   0.595 -0.1138  0.1895 -0.5146
   82phy    C27 2196   2.956   2.103   0.431  0.7592  0.1108  0.0556
   82phy    C26 2197   2.884   1.979   0.493 -0.0594 -0.3282  0.0991
   82phy    C25 2198   2.777   1.937   0.388  0.2534  0.3217  0.4979
   82phy    C23 2199   2.687   1.821   0.444  0.2176 -0.6458  0.3101
   82phy    C24 2200   2.560   1.885   0.506 -0.1565 -0.5773  0.2305
   82phy    C22 2201   2.650   1.727   0.327 -0.2989 -0.0114  0.1281
   82phy    C21 2202   2.655   1.578   0.370  0.3973 -0.2599 -0.3475
   82phy    C20 2203   2.601   1.490   0.253 -0.2812  0.0224 -0.0475
   82phy    C18 2204   2.543   1.342   0.274 -0.0224 -1.0816 -0.8306
   82phy    O01 2205   2.618   1.276   0.373 -0.2470  0.4444 -0.2468
   82phy    H01 2206   2.706   1.307   0.367 -0.7882  2.9901  2.4621
   82phy    C19 2207   2.566   1.268   0.139  0.3901 -0.4542  0.5816
   82phy    C13 2208   2.390   1.347   0.320  0.0062  0.1252 -0.4719
   82phy     H3 2209   2.389   1.417   0.406 -0.9752  0.0116 -0.3835
   82phy    O33 2210   2.302   1.417   0.235 -0.3426 -0.1112  0.1863
   82phy    H1B 2211   2.306   1.384   0.147  1.8824 -0.1098  0.2235
   82phy    C12 2212   2.324   1.243   0.417  0.7341 -0.1103  0.1981
   82phy    O11 2213   2.264   1.138   0.355 -0.3458  0.5267  0.0317
   82phy    H1A 2214   2.307   1.057   0.376  2.0182  1.5980 -0.3214
   83phy    C35 2215   3.314   0.803   2.394 -0.5507 -0.2312 -0.0468
   83phy    C33 2216   3.412   0.706   2.329  0.9244  0.0962  0.0404
   83phy    C34 2217   3.355   0.591   2.248 -0.6164  0.2748 -0.0364
   83phy    C32 2218   3.512   0.794   2.255  0.1933 -0.0483  0.2323
   83phy    C31 2219   3.660   0.760   2.258  0.0302  1.0785 -0.3026
   83phy    C30 2220   3.747   0.835   2.162 -0.0305 -0.1280 -0.1695
   83phy    C28 2221   3.893   0.820   2.184 -0.3426 -0.4844  0.4659
   83phy    C29 2222   3.976   0.784   2.063 -0.5483  0.4481  0.4836
   83phy    C27 2223   3.946   0.950   2.250 -0.1914  0.4843 -0.1905
   83phy    C26 2224   4.060   0.926   2.356 -0.1331 -0.3809 -0.5985
   83phy    C25 2225   4.090   1.053   2.444 -0.3545 -0.0128  0.1996
   83phy    C23 2226   4.194   1.028   2.557 -0.0533  0.0103  0.4522
   83phy    C24 2227   4.313   1.118   2.503 -0.1020 -0.0851  0.2019
   83phy    C22 2228   4.156   1.083   2.699 -0.2247  0.1435 -0.4378
   83phy    C21 2229   4.091   0.991   2.800 -0.1020  0.3742 -0.5045
   83phy    C20 2230   4.076   1.047   2.941  0.4271 -0.3950 -0.2682
   83phy    C18 2231   4.068   0.944   3.062  0.2400  0.3353  0.7529
   83phy    O01 2232   4.175   0.847   3.050  0.0876 -0.2902 -0.2477
   83phy    H01 2233   4.253   0.898   3.039 -0.4048  0.8421  1.1835
   83phy    C19 2234   4.096   1.016   3.189 -0.0129  0.1028 -0.1783
   83phy    C13 2235   3.936   0.847   3.071  0.0455 -0.1705 -0.0564
   83phy     H3 2236   3.941   0.790   3.167  0.3257 -0.0789 -0.0156
   83phy    O33 2237   3.950   0.747   2.976 -0.6387  0.0471  0.3138
   83phy    H1B 2238   4.040   0.732   2.955 -0.9711  0.0015 -1.2462
   83phy    C12 2239   3.784   0.900   3.062  0.0224  0.2078  0.4746
   83phy    O11 2240   3.686   0.798   3.076 -0.3116 -0.6057  0.3421
   83phy    H1A 2241   3.704   0.748   2.999 -0.1237 -1.8910  1.1993
   84phy    C35 2242   3.857   1.944   2.804  0.8024 -0.2056 -0.2485
   84phy    C33 2243   3.861   1.961   2.955 -0.4789  0.1200 -0.1274
   84phy    C34 2244   3.772   2.074   3.000 -0.0262  0.4676 -0.1947
   84phy    C32 2245   3.855   1.822   3.026  0.7315  0.8926 -0.7903
   84phy    C31 2246   3.945   1.793   3.148 -0.4399  0.2125 -0.4647
   84phy    C30 2247   3.935   1.650   3.208 -0.1951 -0.1259 -0.4395
   84phy    C28 2248   4.022   1.628   3.338 -0.0975  1.0621  0.1077
   84phy    C29 2249   3.936   1.654   3.457  0.2373 -0.3005  0.3588
   84phy    C27 2250   4.066   1.474   3.338 -0.5404 -0.0594  0.1616
   84phy    C26 2251   4.194   1.449   3.417  0.1035 -0.0920  1.0955
   84phy    C25 2252   4.217   1.302   3.453  0.3842  0.3078 -0.1246
   84phy    C23 2253   4.366   1.275   3.479 -0.0832 -0.1674  0.1382
   84phy    C24 2254   4.389   1.274   3.626 -0.9102  0.5072 -0.1134
   84phy    C22 2255   4.414   1.135   3.438  0.2667  0.2647  0.5190
   84phy    C21 2256   4.455   1.123   3.295 -0.6590 -0.3010  0.2807
   84phy    C20 2257   4.463   0.970   3.262 -0.6910 -0.1638  0.1315
   84phy    C18 2258   4.493   0.912   3.121 -0.1017 -0.5009 -0.4891
   84phy    O01 2259   4.399   0.964   3.023 -0.1531  0.4133 -0.2913
   84phy    H01 2260   4.443   0.976   2.942  0.2146 -1.9212 -0.5048
   84phy    C19 2261   4.484   0.761   3.129 -0.0382  0.0932  0.0675
   84phy    C13 2262   4.637   0.956   3.065 -0.2410  0.1404 -0.1373
   84phy     H3 2263   4.640   1.065   3.092 -2.2827  0.2347 -0.0898
   84phy    O33 2264   4.755   0.909   3.140 -0.2469  0.1196 -0.1260
   84phy    H1B 2265   4.771   0.969   3.211  0.8379  0.5436 -0.6948
   84phy    C12 2266   4.672   1.009   2.920  0.2598  0.6917  0.0323
   84phy    O11 2267   4.557   1.021   2.841  0.1855 -0.2166  0.2658
   84phy    H1A 2268   4.593   1.047   2.759  0.5088  2.1549  1.0840
   85phy    C35 2269   1.975   0.936   2.030  0.0876  0.4119  0.4183
   85phy    C33 2270   1.935   0.810   1.956  0.8657  0.6870 -0.1919
   85phy    C34 2271   1.866   0.863   1.826 -0.5126 -0.1336  0.1840
   85phy    C32 2272   2.051   0.720   1.915  0.7262 -0.3859  0.5704
   85phy    C31 2273   2.084   0.601   2.009  0.5097 -0.1282 -0.3388
   85phy    C30 2274   2.226   0.539   1.988  0.5077 -0.3308 -0.1697
   85phy    C28 2275   2.250   0.412   2.072 -0.0904  0.2042 -0.9356
   85phy    C29 2276   2.247   0.276   1.988  0.0396 -0.4144 -0.1367
   85phy    C27 2277   2.389   0.429   2.133  0.2386 -0.3071  0.2250
   85phy    C26 2278   2.393   0.429   2.285 -0.1965 -0.2470  0.4074
   85phy    C25 2279   2.535   0.448   2.347 -0.4503  0.8518 -0.5163
   85phy    C23 2280   2.530   0.459   2.502  0.5554 -0.1596  1.0326
   85phy    C24 2281   2.614   0.345   2.563  0.2501 -1.0009  0.5746
   85phy    C22 2282   2.564   0.600   2.556  0.1376 -0.0971 -0.2117
   85phy    C21 2283   2.491   0.647   2.683 -0.6671 -0.0500  0.2387
   85phy    C20 2284   2.550   0.772   2.750  0.0645  0.2381  0.1563
   85phy    C18 2285   2.493   0.848   2.873 -0.2917 -0.2538 -0.1010
   85phy    O01 2286   2.471   0.757   2.986  0.1931  0.2074 -0.0586
   85phy    H01 2287   2.459   0.805   3.066  1.4756  1.3220 -0.4947
   85phy    C19 2288   2.621   0.938   2.907  0.1174 -0.3208 -0.2203
   85phy    C13 2289   2.366   0.943   2.841  0.0968  0.4314 -0.3249
   85phy     H3 2290   2.388   0.990   2.742  2.7600 -1.2808 -0.6507
   85phy    O33 2291   2.345   1.056   2.924 -0.1933 -0.1448  0.1206
   85phy    H1B 2292   2.291   1.036   2.998 -0.6117 -0.3484 -0.2349
   85phy    C12 2293   2.222   0.873   2.840  0.7116  0.2899 -0.3067
   85phy    O11 2294   2.184   0.785   2.940 -0.0567  0.1255 -0.2718
   85phy    H1A 2295   2.239   0.710   2.934 -2.1140 -1.5566  0.6187
   86phy    C35 2296   5.042   2.437   2.137  0.0864 -0.2094 -0.2531
   86phy    C33 2297   4.897   2.483   2.170 -1.4178  0.8197 -0.0883
   86phy    C34 2298   4.911   2.632   2.140 -0.0008 -0.5589 -0.3783
   86phy    C32 2299   4.787   2.398   2.092 -0.0606 -1.1881 -0.1749
   86phy    C31 2300   4.651   2.409   2.155  0.2754 -0.5981  0.6548
   86phy    C30 2301   4.548   2.325   2.074  0.2605  0.8694  0.5709
   86phy    C28 2302   4.409   2.316   2.134 -0.6447 -0.4021 -0.3849
   86phy    C29 2303   4.317   2.290   2.018  0.5103 -0.1154  0.0992
   86phy    C27 2304   4.401   2.220   2.256  0.7850  0.0847  0.0416
   86phy    C26 2305   4.268   2.235   2.336 -0.5410 -0.0118 -0.1316
   86phy    C25 2306   4.248   2.159   2.470 -0.1659  0.3205 -0.0155
   86phy    C23 2307   4.106   2.205   2.525 -0.0193  0.8723  0.3670
   86phy    C24 2308   4.001   2.099   2.489 -0.2365  0.1460  0.5195
   86phy    C22 2309   4.110   2.205   2.678 -0.0209 -0.1063 -0.2206
   86phy    C21 2310   4.108   2.344   2.731  0.0775 -0.3515 -0.2528
   86phy    C20 2311   4.120   2.324   2.886 -0.0162  0.4027 -0.4080
   86phy    C18 2312   4.134   2.441   2.988 -1.0190 -0.4644  0.0987
   86phy    O01 2313   4.017   2.522   2.979  0.0384  0.1268  0.2665
   86phy    H01 2314   3.941   2.468   2.988  0.5295 -0.9194 -1.4932
   86phy    C19 2315   4.112   2.366   3.121  0.1796 -0.3562 -0.0839
   86phy    C13 2316   4.270   2.526   2.985 -0.0687 -0.3705  0.8994
   86phy     H3 2317   4.361   2.462   2.993  0.0877 -0.6181 -1.8644
   86phy    O33 2318   4.276   2.613   3.098 -0.6571 -0.0479 -0.5357
   86phy    H1B 2319   4.215   2.683   3.082 -0.9278  0.2124  1.3821
   86phy    C12 2320   4.294   2.633   2.870 -0.1833 -0.5607 -0.0897
   86phy    O11 2321   4.188   2.717   2.847  0.0978 -0.1409 -0.1019
   86phy    H1A 2322   4.113   2.666   2.825 -0.8709  0.8206  0.8264
   87phy    C35 2323   4.148   3.167   1.067 -0.4544  0.1970  0.0196
   87phy    C33 2324   4.026   3.133   1.158  0.0489  0.1621  0.2870
   87phy    C34 2325   4.069   3.014   1.256  0.6314 -0.3922  0.0068
   87phy    C32 2326   3.971   3.261   1.224 -0.5051  0.5024 -0.3789
   87phy    C31 2327   3.839   3.239   1.300  0.1168  0.1268  0.1176
   87phy    C30 2328   3.776   3.370   1.345 -0.4630  1.0542 -0.5245
   87phy    C28 2329   3.637   3.349   1.412  0.5535 -0.2083 -0.3762
   87phy    C29 2330   3.638   3.343   1.568  0.3994  0.0941  0.1299
   87phy    C27 2331   3.532   3.465   1.368  0.0824  0.2802  0.0237
   87phy    C26 2332   3.427   3.415   1.266 -0.0523 -0.1427 -0.4388
   87phy    C25 2333   3.324   3.522   1.233  0.2904  0.0128 -0.0200
   87phy    C23 2334   3.222   3.478   1.122  1.2257 -0.0800 -0.4952
   87phy    C24 2335   3.082   3.463   1.185 -0.2114 -0.2737 -0.6137
   87phy    C22 2336   3.222   3.591   1.017  0.1386 -0.3077  0.6471
   87phy    C21 2337   3.243   3.563   0.869 -0.3840  0.0618  0.2216
   87phy    C20 2338   3.185   3.674   0.782  0.4317  0.1529 -0.6243
   87phy    C18 2339   3.214   3.666   0.630  0.1157 -0.4078 -0.0009
   87phy    O01 2340   3.359   3.664   0.624  0.0896  0.0374  0.7616
   87phy    H01 2341   3.392   3.610   0.693 -2.6738 -1.5065  1.0219
   87phy    C19 2342   3.170   3.806   0.576  0.0267 -0.0706 -0.1189
   87phy    C13 2343   3.137   3.547   0.547 -0.6343 -0.5926  0.4473
   87phy     H3 2344   3.176   3.454   0.596  2.4676 -0.1366 -0.9109
   87phy    O33 2345   3.003   3.529   0.579  0.5605 -0.3610  0.1023
   87phy    H1B 2346   2.995   3.444   0.618  0.8796 -0.4168  0.0463
   87phy    C12 2347   3.197   3.476   0.422  0.3873  0.7107  0.6824
   87phy    O11 2348   3.212   3.335   0.412  0.2195  0.1845 -0.3091
   87phy    H1A 2349   3.135   3.294   0.444 -0.0339  2.2139  1.9716
   88phy    C35 2350   2.916   2.276   1.813 -0.2081 -0.3305  1.0481
   88phy    C33 2351   3.030   2.174   1.791 -0.1142  0.2624  0.7463
   88phy    C34 2352   2.989   2.066   1.691  0.3615  0.0343 -0.0700
   88phy    C32 2353   3.169   2.242   1.756  0.4177 -0.1598  0.5310
   88phy    C31 2354   3.278   2.188   1.845 -0.5470  0.2856 -0.6532
   88phy    C30 2355   3.418   2.228   1.789  0.2548 -0.2276 -0.0762
   88phy    C28 2356   3.534   2.182   1.880  0.3056  0.1758 -0.3190
   88phy    C29 2357   3.581   2.039   1.835  0.8398 -0.1438  0.0520
   88phy    C27 2358   3.645   2.293   1.872 -0.1932  0.1368  0.2608
   88phy    C26 2359   3.682   2.350   2.008 -0.6530  0.6715  0.2538
   88phy    C25 2360   3.807   2.441   2.010 -0.7752 -0.0708 -0.2425
   88phy    C23 2361   3.846   2.487   2.153  0.5307 -0.4401 -0.5153
   88phy    C24 2362   3.959   2.402   2.210  0.1867  0.1750 -0.0451
   88phy    C22 2363   3.880   2.636   2.152 -0.7123  0.0829  0.7126
   88phy    C21 2364   3.830   2.709   2.280  0.3752 -0.1864 -0.0160
   88phy    C20 2365   3.871   2.853   2.280 -0.3423  0.2303 -0.1216
   88phy    C18 2366   3.873   2.936   2.409 -0.4358  0.3205 -0.0431
   88phy    O01 2367   3.985   2.894   2.490 -0.2709  0.0863 -0.1904
   88phy    H01 2368   4.012   2.964   2.545  0.4313 -0.6332  0.4140
   88phy    C19 2369   3.912   3.074   2.361  0.1476  0.6252  0.0979
   88phy    C13 2370   3.740   2.947   2.507 -0.0324  0.4986 -0.2713
   88phy     H3 2371   3.650   2.959   2.442 -0.5494  1.4004  0.5854
   88phy    O33 2372   3.732   3.063   2.592  0.4652  0.3925  0.2820
   88phy    H1B 2373   3.803   3.063   2.653 -0.6585 -0.1930  1.6755
   88phy    C12 2374   3.706   2.821   2.600  0.3638 -0.5917  0.1149
   88phy    O11 2375   3.785   2.793   2.713 -0.3474 -0.1497  0.3592
   88phy    H1A 2376   3.836   2.720   2.685 -1.8850 -0.5906 -1.5132
   89phy    C35 2377   2.341   3.442   0.794 -0.2524 -0.3665  0.3084
   89phy    C33 2378   2.238   3.347   0.852  0.2701  0.2464  0.1898
   89phy    C34 2379   2.177   3.415   0.970 -0.2461 -0.1271 -0.5211
   89phy    C32 2380   2.119   3.320   0.754  0.0203 -0.3719 -0.3708
   89phy    C31 2381   2.095   3.174   0.711 -0.8252 -0.0229 -0.3091
   89phy    C30 2382   1.963   3.141   0.640  0.4076 -0.1361  0.1400
   89phy    C28 2383   1.923   2.996   0.611  0.1313 -0.7372  0.8775
   89phy    C29 2384   1.827   2.937   0.720 -0.3517  0.1643  0.2674
   89phy    C27 2385   1.839   2.984   0.482  0.3100  0.4329  0.0389
   89phy    C26 2386   1.900   3.005   0.345 -0.1716  0.0203 -0.6146
   89phy    C25 2387   1.799   2.975   0.226  0.0449 -0.3716  0.0943
   89phy    C23 2388   1.848   3.006   0.090 -0.5418  0.0406 -0.0651
   89phy    C24 2389   1.894   2.876   0.018  0.6780  0.3541 -0.3213
   89phy    C22 2390   1.730   3.068   0.012 -0.3248  0.0489 -0.2378
   89phy    C21 2391   1.753   3.207  -0.052 -0.1735  0.3118 -0.1325
   89phy    C20 2392   1.617   3.251  -0.116  0.4884 -0.1355  0.0415
   89phy    C18 2393   1.614   3.396  -0.178 -0.4768 -0.0938 -1.0052
   89phy    O01 2394   1.658   3.480  -0.073 -0.1821 -0.1768  0.1368
   89phy    H01 2395   1.751   3.467  -0.064  0.1763  1.8825 -0.0381
   89phy    C19 2396   1.463   3.423  -0.203  0.6010 -0.2321 -0.5768
   89phy    C13 2397   1.698   3.418  -0.312 -0.1297 -0.2496 -0.5200
   89phy     H3 2398   1.803   3.394  -0.279 -0.6178 -0.5928  0.8176
   89phy    O33 2399   1.686   3.322  -0.415  0.1858  0.1098  0.1242
   89phy    H1B 2400   1.635   3.351  -0.488 -0.6756 -0.0301  0.6534
   89phy    C12 2401   1.755   3.558  -0.366 -0.6020  0.0161  0.0474
   89phy    O11 2402   1.719   3.684  -0.313 -0.0805 -0.1423 -0.1468
   89phy    H1A 2403   1.799   3.733  -0.307 -1.5227  2.2965  0.4979
   90phy    C35 2404   3.359   1.860   2.235 -0.6018  0.5054  0.4335
   90phy    C33 2405   3.430   1.898   2.365  0.7165  0.3600 -0.0272
   90phy    C34 2406   3.498   1.770   2.421  0.2239 -0.0153  0.1449
   90phy    C32 2407   3.520   2.014   2.344 -0.4616  0.0985  0.2985
   90phy    C31 2408   3.515   2.109   2.460  0.4218  0.0279 -0.2814
   90phy    C30 2409   3.597   2.238   2.431  0.1594 -0.3525  0.4666
   90phy    C28 2410   3.586   2.353   2.532 -0.2500  0.2765  0.7773
   90phy    C29 2411   3.727   2.411   2.553 -0.1350 -0.2164 -0.3071
   90phy    C27 2412   3.487   2.461   2.477 -0.5398 -0.0615 -0.4428
   90phy    C26 2413   3.436   2.559   2.580 -0.1380 -0.2560  0.2825
   90phy    C25 2414   3.345   2.661   2.501  0.2226  0.1987 -0.5807
   90phy    C23 2415   3.258   2.759   2.583 -0.4143 -0.0600 -0.4722
   90phy    C24 2416   3.282   2.901   2.531 -0.0200  0.1733 -0.9932
   90phy    C22 2417   3.109   2.733   2.552  1.0370 -0.1285 -0.3366
   90phy    C21 2418   3.026   2.725   2.685 -0.0179 -0.1378 -0.1279
   90phy    C20 2419   2.877   2.692   2.644 -0.5076  0.0933 -0.1734
   90phy    C18 2420   2.775   2.623   2.741 -0.4969 -0.3086 -0.7205
   90phy    O01 2421   2.774   2.710   2.860  0.1273 -0.5697 -0.1640
   90phy    H01 2422   2.854   2.738   2.901  0.0341  2.4796 -1.7860
   90phy    C19 2423   2.645   2.644   2.660  0.3368 -0.0763  0.0265
   90phy    C13 2424   2.821   2.472   2.782 -0.6387  0.1409 -0.0032
   90phy     H3 2425   2.928   2.478   2.815 -1.1498  1.7158  1.5437
   90phy    O33 2426   2.833   2.382   2.671  0.4170 -0.0032 -0.1493
   90phy    H1B 2427   2.863   2.428   2.595  0.0515  0.8466  0.2178
   90phy    C12 2428   2.754   2.402   2.903 -0.0474 -0.7932  0.7181
   90phy    O11 2429   2.725   2.490   3.006 -0.3034 -0.0831 -0.2474
   90phy    H1A 2430   2.685   2.562   2.962  0.0935 -0.9326 -2.0868
   91phy    C35 2431   4.822   2.633   1.714  0.1612  0.4453 -0.1353
   91phy    C33 2432   4.684   2.697   1.709 -0.5443  0.1965 -0.0323
   91phy    C34 2433   4.686   2.820   1.812 -0.6155  0.2809  0.7772
   91phy    C32 2434   4.651   2.742   1.571  0.4460 -0.4623  0.0758
   91phy    C31 2435   4.527   2.667   1.513 -0.5200  0.3263  0.0991
   91phy    C30 2436   4.486   2.730   1.378  1.0591  0.2444  0.6491
   91phy    C28 2437   4.378   2.672   1.279 -0.1780  0.4117 -0.1224
   91phy    C29 2438   4.229   2.684   1.319 -0.6629  0.0531 -0.1120
   91phy    C27 2439   4.380   2.762   1.150  0.2129  0.5239  0.3545
   91phy    C26 2440   4.443   2.691   1.033  0.8747 -0.0156  0.4515
   91phy    C25 2441   4.433   2.788   0.914 -0.5093  0.2144 -0.1356
   91phy    C23 2442   4.475   2.728   0.778 -0.2568  0.2400  0.1502
   91phy    C24 2443   4.402   2.807   0.672 -0.6589  0.1383  0.4714
   91phy    C22 2444   4.630   2.734   0.744  0.9265  0.9609  0.0088
   91phy    C21 2445   4.686   2.629   0.652 -0.4778 -0.0387  0.3566
   91phy    C20 2446   4.839   2.624   0.667 -0.0292 -0.2587 -0.6294
   91phy    C18 2447   4.924   2.577   0.551 -0.1932  0.2132 -0.1540
   91phy    O01 2448   4.858   2.455   0.501  0.1879  0.5550 -0.0431
   91phy    H01 2449   4.843   2.395   0.571  1.9760 -1.3577 -1.1911
   91phy    C19 2450   5.056   2.539   0.626 -0.1039 -0.9225 -0.5315
   91phy    C13 2451   4.932   2.685   0.436  0.3394 -0.2474  0.1938
   91phy     H3 2452   4.844   2.655   0.373 -0.2910 -1.7462  1.6853
   91phy    O33 2453   4.897   2.827   0.456 -0.3863 -0.0329  0.1696
   91phy    H1B 2454   4.804   2.837   0.454 -0.5060 -0.7693  0.9963
   91phy    C12 2455   5.027   2.671   0.311 -0.2902  0.3794  0.1633
   91phy    O11 2456   5.066   2.547   0.259 -0.4890  0.0170 -0.4371
   91phy    H1A 2457   4.988   2.498   0.241  0.7275 -2.9664  1.6951
   92phy    C35 2458   2.741   1.698   1.591 -0.2600 -0.0617 -0.1660
   92phy    C33 2459   2.663   1.829   1.592  0.7164  0.4423  0.1825
   92phy    C34 2460   2.560   1.844   1.473  0.0459 -0.7300 -0.4867
   92phy    C32 2461   2.597   1.846   1.735 -0.1264  0.6366 -0.2583
   92phy    C31 2462   2.551   1.988   1.773 -0.5530  0.0961  0.0359
   92phy    C30 2463   2.429   1.987   1.863 -0.2913 -0.0255  0.0955
   92phy    C28 2464   2.387   2.127   1.918 -0.1717 -0.5767  0.3664
   92phy    C29 2465   2.273   2.185   1.835  0.0987  0.3049  0.2186
   92phy    C27 2466   2.338   2.124   2.063 -0.2526  0.0329 -0.0704
   92phy    C26 2467   2.423   2.216   2.150 -0.8040  0.6141 -0.3575
   92phy    C25 2468   2.380   2.219   2.303  0.5139  0.0951  0.6757
   92phy    C23 2469   2.491   2.296   2.382  0.1399  0.2832  0.3652
   92phy    C24 2470   2.432   2.429   2.419 -0.8964 -0.1159 -0.0466
   92phy    C22 2471   2.530   2.222   2.512  0.3602  0.0493 -0.0153
   92phy    C21 2472   2.662   2.152   2.508 -0.2547  0.1925 -0.0122
   92phy    C20 2473   2.676   2.073   2.641 -0.4073  0.3154  0.3285
   92phy    C18 2474   2.806   2.037   2.709 -0.0700  0.3289  0.1446
   92phy    O01 2475   2.897   2.149   2.677  0.0239 -0.3362  0.3571
   92phy    H01 2476   2.847   2.228   2.672  0.4507 -0.1304 -2.2711
   92phy    C19 2477   2.769   2.046   2.854  0.8127 -0.0278 -0.3111
   92phy    C13 2478   2.862   1.893   2.651  0.0782  0.0949 -0.0553
   92phy     H3 2479   2.865   1.895   2.539  0.5848  2.2288 -0.0610
   92phy    O33 2480   2.787   1.781   2.684 -0.1231  0.0254 -0.3383
   92phy    H1B 2481   2.782   1.775   2.777  0.8252  1.4640 -0.1698
   92phy    C12 2482   3.015   1.868   2.688  0.4798  0.6152 -0.2760
   92phy    O11 2483   3.050   1.859   2.825  0.2841  0.0539  0.2634
   92phy    H1A 2484   3.035   1.773   2.858 -0.3404 -0.6384 -1.6825
   93phy    C35 2485   3.051   1.047   2.871  0.0036 -0.2381  0.3175
   93phy    C33 2486   3.153   1.136   2.792  0.1534  0.5853 -0.1232
   93phy    C34 2487   3.296   1.095   2.820  0.1428 -0.2409  0.5968
   93phy    C32 2488   3.120   1.147   2.640 -0.2880 -0.5555 -0.1232
   93phy    C31 2489   3.161   1.275   2.571 -0.0570 -0.2969 -0.2548
   93phy    C30 2490   3.147   1.287   2.416 -0.5193  0.0118  0.6770
   93phy    C28 2491   3.181   1.429   2.370  0.2342 -0.8487  0.7965
   93phy    C29 2492   3.330   1.458   2.337 -0.1746 -0.5022  0.7675
   93phy    C27 2493   3.080   1.480   2.263  0.0028 -0.1522 -0.6405
   93phy    C26 2494   3.012   1.614   2.284 -0.2294 -0.0174 -0.9258
   93phy    C25 2495   2.900   1.636   2.185  0.5847 -0.0759 -0.2257
   93phy    C23 2496   2.832   1.772   2.181 -0.0225  0.2684 -0.2573
   93phy    C24 2497   2.868   1.835   2.046  0.1237 -0.6745 -0.4805
   93phy    C22 2498   2.674   1.768   2.198 -0.6471 -0.2012  0.2210
   93phy    C21 2499   2.599   1.759   2.333  0.4676 -0.0348  0.2219
   93phy    C20 2500   2.442   1.767   2.305  0.1535 -0.4618 -0.3812
   93phy    C18 2501   2.339   1.793   2.421  0.1411 -0.6196 -0.3004
   93phy    O01 2502   2.380   1.924   2.485 -0.0671 -0.0158 -0.7173
   93phy    H01 2503   2.416   1.986   2.425 -0.5560  0.4332 -0.5623
   93phy    C19 2504   2.215   1.820   2.331  0.2549 -0.6318 -0.3354
   93phy    C13 2505   2.311   1.675   2.529  0.4067  0.5900  0.2733
   93phy     H3 2506   2.322   1.574   2.481  0.4166 -0.4968  2.4418
   93phy    O33 2507   2.174   1.671   2.572 -0.2803  0.5273 -0.1151
   93phy    H1B 2508   2.150   1.756   2.604 -1.4427  0.4635 -0.7785
   93phy    C12 2509   2.412   1.668   2.648 -0.5695  0.1493 -0.0728
   93phy    O11 2510   2.387   1.567   2.749  0.3450 -0.4310  0.4523
   93phy    H1A 2511   2.295   1.570   2.768 -0.4087  0.9079 -2.6129
   94phy    C35 2512   3.883   1.882   0.581  0.1438  0.4311  0.4433
   94phy    C33 2513   3.840   1.970   0.696  0.2626  0.1395 -0.1346
   94phy    C34 2514   3.710   1.911   0.759 -0.8181 -0.0783  0.7975
   94phy    C32 2515   3.963   1.998   0.788  0.2036 -0.7117 -0.1054
   94phy    C31 2516   3.955   2.117   0.882 -0.0834  0.3542 -0.6012
   94phy    C30 2517   4.086   2.112   0.970 -0.7619  0.1159 -0.3731
   94phy    C28 2518   4.131   2.224   1.072 -0.2855  0.1070 -0.1865
   94phy    C29 2519   4.243   2.170   1.155 -0.8507  0.0532 -0.6517
   94phy    C27 2520   4.168   2.354   0.996  0.3180  0.0653  0.1944
   94phy    C26 2521   4.063   2.464   0.983 -0.3569 -0.1742  0.7385
   94phy    C25 2522   4.102   2.575   0.893 -0.2599 -0.4081  0.0735
   94phy    C23 2523   3.998   2.685   0.864 -0.1201 -0.1007  0.0352
   94phy    C24 2524   4.009   2.788   0.971 -0.2958  0.2088 -0.3365
   94phy    C22 2525   4.018   2.747   0.727 -0.7146 -0.2243 -0.4422
   94phy    C21 2526   3.959   2.655   0.618  0.0816 -0.4736 -0.1872
   94phy    C20 2527   3.979   2.707   0.474 -0.1267 -0.1623 -0.6348
   94phy    C18 2528   3.951   2.623   0.341  0.1769  0.1869  0.1153
   94phy    O01 2529   4.034   2.506   0.346 -0.2292  0.3917  0.4136
   94phy    H01 2530   3.987   2.440   0.393  2.7265 -0.5438  2.3894
   94phy    C19 2531   4.024   2.698   0.225  0.1878  0.0439  0.0045
   94phy    C13 2532   3.796   2.596   0.320 -0.0251 -0.2953  0.1212
   94phy     H3 2533   3.765   2.536   0.410 -1.8991 -2.6790 -1.9786
   94phy    O33 2534   3.706   2.709   0.344 -0.0216  0.2407 -0.1031
   94phy    H1B 2535   3.678   2.753   0.266  0.0345  1.8371  0.7291
   94phy    C12 2536   3.735   2.476   0.243 -0.1031  0.3840 -0.2496
   94phy    O11 2537   3.684   2.492   0.114 -0.2483 -0.3490 -0.2210
   94phy    H1A 2538   3.591   2.477   0.123 -0.2193 -0.0154  0.7510
   95phy    C35 2539   4.378   3.313   1.283  0.1986  0.2829  0.3851
   95phy    C33 2540   4.371   3.467   1.310  0.8220 -0.6399 -0.1724
   95phy    C34 2541   4.459   3.539   1.213  0.3543  0.6330 -0.1356
   95phy    C32 2542   4.234   3.526   1.309 -0.2303  0.3927 -0.1121
   95phy    C31 2543   4.203   3.645   1.400 -0.7482 -0.3206  0.8910
   95phy    C30 2544   4.050   3.645   1.415  0.6113 -0.4540 -0.2791
   95phy    C28 2545   3.994   3.755   1.502  0.1960  0.7398  0.2644
   95phy    C29 2546   3.874   3.816   1.444  0.6649  0.2144 -0.6427
   95phy    C27 2547   3.964   3.691   1.640  0.7452  0.1849 -0.6186
   95phy    C26 2548   4.002   3.773   1.765 -0.4362  0.5140 -0.0164
   95phy    C25 2549   3.898   3.868   1.825 -0.3484  0.4397 -0.1349
   95phy    C23 2550   3.934   3.932   1.962  0.1118 -0.1039 -0.7122
   95phy    C24 2551   4.047   4.036   1.957  0.0873  0.4253  0.3137
   95phy    C22 2552   3.812   4.011   2.011 -0.0845  0.5390  0.1449
   95phy    C21 2553   3.777   3.997   2.161 -0.0581  0.1076 -0.1702
   95phy    C20 2554   3.676   4.106   2.207 -0.3499  0.2163 -0.5115
   95phy    C18 2555   3.634   4.113   2.361 -0.0892 -0.3917 -0.9441
   95phy    O01 2556   3.753   4.144   2.441 -0.0565  0.0080 -0.0339
   95phy    H01 2557   3.731   4.143   2.532 -1.6158 -0.5066 -0.3886
   95phy    C19 2558   3.561   4.254   2.366 -0.4743 -0.0010 -0.2804
   95phy    C13 2559   3.544   3.992   2.424  0.1366  0.1850  0.4591
   95phy     H3 2560   3.456   3.973   2.357 -0.6492 -0.2078  1.5821
   95phy    O33 2561   3.472   4.013   2.545  0.0941 -0.2860 -0.0165
   95phy    H1B 2562   3.522   4.060   2.609 -2.3481 -0.1168  1.8811
   95phy    C12 2563   3.626   3.859   2.451 -0.3520  0.2935 -0.4587
   95phy    O11 2564   3.682   3.852   2.584 -0.0949 -0.3093 -0.0882
   95phy    H1A 2565   3.609   3.863   2.642  0.0363  0.1198  0.0001
   96phy    C35 2566   3.122   2.261   2.427 -0.1452  0.2005 -0.2437
   96phy    C33 2567   3.106   2.282   2.273  0.1506 -0.8948 -0.8789
   96phy    C34 2568   2.994   2.193   2.210  0.0242 -0.3357  0.7160
   96phy    C32 2569   3.100   2.428   2.233  0.3796 -0.2487  0.4223
   96phy    C31 2570   3.223   2.479   2.163 -0.2658  0.1137  0.2106
   96phy    C30 2571   3.207   2.627   2.115  0.1458 -0.6690 -0.3284
   96phy    C28 2572   3.341   2.687   2.056  0.1353 -0.4302 -0.3590
   96phy    C29 2573   3.367   2.664   1.909  0.6640 -0.2197  0.1695
   96phy    C27 2574   3.324   2.839   2.062 -0.5129 -0.2930 -0.5797
   96phy    C26 2575   3.440   2.914   2.132 -0.9348 -0.4962 -0.0232
   96phy    C25 2576   3.391   3.054   2.153 -0.1798  0.0065 -0.5800
   96phy    C23 2577   3.489   3.148   2.223 -0.4836 -0.2309 -0.2420
   96phy    C24 2578   3.610   3.195   2.138  0.6329 -0.2098 -0.1862
   96phy    C22 2579   3.420   3.272   2.295 -0.0551  0.2765  0.0658
   96phy    C21 2580   3.428   3.249   2.443 -0.3917  0.0229  0.0344
   96phy    C20 2581   3.429   3.374   2.532 -0.1546 -0.1311 -0.6221
   96phy    C18 2582   3.470   3.374   2.686 -0.2784  0.7224 -0.1992
   96phy    O01 2583   3.593   3.304   2.709  0.3743  0.2070 -0.0555
   96phy    H01 2584   3.622   3.249   2.638  1.9558  0.3096  0.4633
   96phy    C19 2585   3.512   3.521   2.706  0.1514 -0.1605  0.2756
   96phy    C13 2586   3.362   3.315   2.789  0.2871  0.3868  0.0506
   96phy     H3 2587   3.262   3.353   2.756 -0.1199 -2.0249 -1.7769
   96phy    O33 2588   3.369   3.368   2.920 -0.4472 -0.3471 -0.5419
   96phy    H1B 2589   3.459   3.375   2.947 -0.2887 -1.9768 -0.5157
   96phy    C12 2590   3.348   3.154   2.810  0.3985  0.0668  0.9339
   96phy    O11 2591   3.251   3.102   2.894 -0.3164  0.8636 -0.2255
   96phy    H1A 2592   3.165   3.129   2.868 -0.9296 -1.7324 -1.3113
   97phy    C35 2593   2.680   3.095   1.802  0.6940 -0.3078  0.3495
   97phy    C33 2594   2.828   3.081   1.792  0.0247 -0.3312 -0.0344
   97phy    C34 2595   2.904   3.183   1.873  0.1568  0.8373 -0.0079
   97phy    C32 2596   2.869   2.939   1.809 -0.0362  0.4501  0.3711
   97phy    C31 2597   2.984   2.889   1.719 -0.0661  0.4032 -0.4683
   97phy    C30 2598   3.037   2.745   1.720  0.7330  0.2998  0.0001
   97phy    C28 2599   3.096   2.708   1.579 -0.3491  0.0569 -0.0605
   97phy    C29 2600   3.243   2.747   1.564 -0.2147  0.4870  0.1230
   97phy    C27 2601   3.081   2.553   1.558 -0.1755 -0.1359  0.5308
   97phy    C26 2602   3.018   2.518   1.423 -1.0295  0.4727  0.0280
   97phy    C25 2603   3.021   2.369   1.407 -0.2026  0.8262 -0.7968
   97phy    C23 2604   3.102   2.317   1.282 -0.1201 -0.6464  0.4687
   97phy    C24 2605   3.166   2.178   1.290 -0.2610 -0.0312 -0.4079
   97phy    C22 2606   3.022   2.322   1.151  0.3361 -0.0957  0.4707
   97phy    C21 2607   3.073   2.436   1.055 -0.5624  0.6791 -0.4761
   97phy    C20 2608   2.992   2.472   0.932  0.3369 -0.1846  0.3146
   97phy    C18 2609   3.019   2.614   0.879  0.1332 -0.3320  0.4705
   97phy    O01 2610   2.989   2.706   0.982  0.6804 -0.1731 -0.1664
   97phy    H01 2611   2.942   2.653   1.044 -0.0854 -0.9235 -1.3680
   97phy    C19 2612   2.920   2.632   0.760  0.4195  0.1638 -0.3481
   97phy    C13 2613   3.173   2.644   0.822  0.5086  0.6745 -0.2037
   97phy     H3 2614   3.239   2.607   0.904 -0.2180 -0.4437 -0.1042
   97phy    O33 2615   3.221   2.554   0.726 -0.2952 -0.2910  0.2761
   97phy    H1B 2616   3.193   2.582   0.641  0.3045  2.1971  0.8071
   97phy    C12 2617   3.246   2.783   0.813 -0.1600  0.1530 -0.4258
   97phy    O11 2618   3.215   2.865   0.709 -0.1296  0.6398 -0.3213
   97phy    H1A 2619   3.297   2.883   0.667 -0.4884 -0.4288 -1.5304
   98phy    C35 2620   3.637   4.421   1.937 -0.0610  0.5544 -0.2792
   98phy    C33 2621   3.541   4.499   1.843 -0.0696  0.0239  0.4954
   98phy    C34 2622   3.617   4.607   1.759 -0.1881 -0.1843 -0.7011
   98phy    C32 2623   3.484   4.391   1.748 -0.4882 -0.0153 -1.1478
   98phy    C31 2624   3.331   4.384   1.750  0.2549 -0.3812  0.2257
   98phy    C30 2625   3.256   4.330   1.631 -0.0613  0.0225 -0.5717
   98phy    C28 2626   3.108   4.294   1.636  0.8723  0.2676 -0.4763
   98phy    C29 2627   3.052   4.311   1.494 -0.1118 -0.0579 -0.8354
   98phy    C27 2628   3.073   4.154   1.686 -0.7162  0.6603 -0.1474
   98phy    C26 2629   3.060   4.116   1.833  0.7401 -0.8010  0.4349
   98phy    C25 2630   3.000   3.979   1.859 -0.1930 -0.3234 -0.2144
   98phy    C23 2631   2.924   3.948   1.989  0.0098  0.1778  0.6473
   98phy    C24 2632   2.795   3.870   1.975  0.5514  0.2976 -0.2039
   98phy    C22 2633   3.012   3.888   2.098  0.1479 -0.5159  0.2525
   98phy    C21 2634   2.971   3.912   2.253  0.0673  0.1201 -0.2013
   98phy    C20 2635   3.086   3.848   2.333  0.0773  0.2657  0.7712
   98phy    C18 2636   3.085   3.849   2.486 -0.0731  0.2119  0.1855
   98phy    O01 2637   2.961   3.799   2.545 -0.0006 -0.3337  0.0853
   98phy    H01 2638   2.984   3.752   2.624 -0.8898 -1.2167 -0.1511
   98phy    C19 2639   3.185   3.736   2.510 -0.1823  0.2068 -0.2138
   98phy    C13 2640   3.135   3.988   2.555 -0.3348  0.2291  0.5013
   98phy     H3 2641   3.210   4.039   2.489 -1.1636  1.7890  0.7049
   98phy    O33 2642   3.209   3.981   2.677 -0.7606 -0.2872 -0.0870
   98phy    H1B 2643   3.300   4.005   2.676 -1.0958  1.0102 -0.4647
   98phy    C12 2644   3.022   4.093   2.577 -0.1247 -0.5087  0.1907
   98phy    O11 2645   3.052   4.217   2.631 -0.3272 -0.5645 -0.8105
   98phy    H1A 2646   3.139   4.250   2.624 -1.1637  1.4938 -2.4145
   99phy    C35 2647   2.451   2.977   0.762 -0.0739  0.1842 -0.1501
   99phy    C33 2648   2.454   2.911   0.902  0.1932 -0.3692  0.4127
   99phy    C34 2649   2.489   2.768   0.877 -0.0574  0.2484 -0.6736
   99phy    C32 2650   2.557   2.979   0.992  0.1198 -0.1320 -0.3895
   99phy    C31 2651   2.503   3.099   1.065  0.0512 -0.4826  0.0477
   99phy    C30 2652   2.610   3.161   1.162 -0.3781  0.3023 -0.7172
   99phy    C28 2653   2.569   3.286   1.230  0.1903  0.1753  0.1791
   99phy    C29 2654   2.565   3.254   1.374  0.4830  0.2829 -0.2850
   99phy    C27 2655   2.666   3.402   1.206 -0.1425 -0.6595  0.3514
   99phy    C26 2656   2.601   3.513   1.130  0.0557 -0.4778 -0.1818
   99phy    C25 2657   2.696   3.624   1.074  0.5280 -0.0364 -0.1211
   99phy    C23 2658   2.628   3.719   0.973 -0.9991 -0.2695 -0.1601
   99phy    C24 2659   2.614   3.850   1.043  0.5848  0.0553  0.4161
   99phy    C22 2660   2.715   3.744   0.848  0.0333  0.1145  0.5606
   99phy    C21 2661   2.700   3.666   0.723  0.2634  0.8602  0.0923
   99phy    C20 2662   2.757   3.734   0.603  0.1712  0.0310  0.3468
   99phy    C18 2663   2.733   3.682   0.457 -0.2876 -0.4205 -0.5109
   99phy    O01 2664   2.796   3.555   0.447  0.4900 -0.1456 -0.4941
   99phy    H01 2665   2.858   3.539   0.516 -1.2929 -3.0646  0.6178
   99phy    C19 2666   2.828   3.774   0.379  0.0092 -0.4205  0.3099
   99phy    C13 2667   2.582   3.690   0.395  0.1957 -1.1404  0.7952
   99phy     H3 2668   2.543   3.784   0.442  2.1954 -0.5150  1.3303
   99phy    O33 2669   2.568   3.734   0.252 -0.0011 -0.4892 -0.4787
   99phy    H1B 2670   2.569   3.658   0.197 -1.2129 -0.4637 -0.5651
   99phy    C12 2671   2.465   3.593   0.436  0.2731  0.2744  0.2967
   99phy    O11 2672   2.435   3.489   0.348 -0.0149  0.4051 -0.4777
   99phy    H1A 2673   2.370   3.499   0.282 -1.4380 -0.6580  0.7163
  100phy    C35 2674   3.357   3.771   1.930  0.0285 -0.1607 -0.1396
  100phy    C33 2675   3.394   3.628   1.967  0.5714 -0.4621  0.4458
  100phy    C34 2676   3.434   3.620   2.116 -0.0567  0.3395  0.1648
  100phy    C32 2677   3.289   3.527   1.920  0.0731  0.1706 -0.6739
  100phy    C31 2678   3.330   3.439   1.800 -0.2736  0.1779 -0.3131
  100phy    C30 2679   3.227   3.336   1.753 -0.4996 -0.0445  0.2284
  100phy    C28 2680   3.278   3.224   1.663 -0.2523 -0.6784  0.5175
  100phy    C29 2681   3.330   3.113   1.746 -0.6691  0.3636  0.0266
  100phy    C27 2682   3.162   3.188   1.565  0.3855 -0.2910 -0.6891
  100phy    C26 2683   3.211   3.124   1.431  0.0281  0.1008  0.6081
  100phy    C25 2684   3.084   3.087   1.354 -0.5150  0.6916 -0.0451
  100phy    C23 2685   3.100   3.040   1.210 -0.6407 -0.1360  0.1112
  100phy    C24 2686   3.126   2.885   1.198  0.1581 -0.9066  0.2384
  100phy    C22 2687   2.980   3.092   1.130  0.4536 -0.3258  0.2179
  100phy    C21 2688   2.997   3.108   0.977  0.4463  0.2720 -0.3692
  100phy    C20 2689   2.885   3.172   0.897  0.1940 -0.8432 -0.4204
  100phy    C18 2690   2.899   3.188   0.737  0.1386 -0.1838  0.5007
  100phy    O01 2691   2.995   3.287   0.701 -0.2972 -0.0646  0.3782
  100phy    H01 2692   3.078   3.244   0.698 -0.0661  0.2852  1.3815
  100phy    C19 2693   2.758   3.241   0.700  0.2227 -0.3307  0.6352
  100phy    C13 2694   2.927   3.049   0.665  0.1860 -0.5729  0.3279
  100phy     H3 2695   3.030   3.025   0.703  0.4587  1.2348  0.8449
  100phy    O33 2696   2.861   2.939   0.708  0.0425 -0.0574 -0.5755
  100phy    H1B 2697   2.912   2.890   0.770  1.3780 -2.9597 -3.6737
  100phy    C12 2698   2.978   3.030   0.517 -0.8458 -0.0337 -0.8240
  100phy    O11 2699   3.049   3.135   0.456 -0.1842 -0.1293  0.3874
  100phy    H1A 2700   3.024   3.122   0.366 -0.4774 -0.7025  0.5491
  101phy    C35 2701   3.561   3.989   1.492 -0.3523  0.2787 -0.1649
  101phy    C33 2702   3.428   3.922   1.457 -0.1661 -0.1656 -0.5561
  101phy    C34 2703   3.367   3.864   1.584 -0.3557 -0.4243  0.3030
  101phy    C32 2704   3.337   4.015   1.368  0.2176  0.0705 -0.0475
  101phy    C31 2705   3.250   3.965   1.256  0.5655 -1.1026 -0.0536
  101phy    C30 2706   3.162   4.078   1.199 -1.0229  0.2344 -0.0468
  101phy    C28 2707   3.073   4.038   1.080 -0.1092  0.0346 -0.3499
  101phy    C29 2708   2.936   4.006   1.139  0.5852  0.1966  0.6191
  101phy    C27 2709   3.051   4.152   0.973  0.7645  0.5559  0.6685
  101phy    C26 2710   3.034   4.092   0.830 -0.6026 -0.3995 -0.2695
  101phy    C25 2711   3.021   4.200   0.725 -0.2604 -0.2671  0.0319
  101phy    C23 2712   2.977   4.170   0.581 -0.3475 -0.4193  0.5080
  101phy    C24 2713   2.832   4.123   0.570  0.0226  0.1422  0.0971
  101phy    C22 2714   3.007   4.296   0.501  0.0460 -0.7664  0.1539
  101phy    C21 2715   3.058   4.271   0.358  0.1512  0.1666  0.2580
  101phy    C20 2716   3.092   4.411   0.301  0.1197 -0.3545  0.3347
  101phy    C18 2717   3.167   4.432   0.163  0.8955 -0.1871  0.0344
  101phy    O01 2718   3.291   4.357   0.171 -0.1191 -0.1604  0.2012
  101phy    H01 2719   3.318   4.354   0.261 -1.6905 -0.3129  0.6932
  101phy    C19 2720   3.207   4.582   0.174 -0.4033 -0.2372 -0.8039
  101phy    C13 2721   3.087   4.402   0.025  0.7659  0.4297 -0.0863
  101phy     H3 2722   3.059   4.294   0.033  1.4870  0.2383 -0.0514
  101phy    O33 2723   2.956   4.448   0.008  0.3950 -0.3158  0.0876
  101phy    H1B 2724   2.964   4.533  -0.031  0.9583 -0.5848 -0.3845
  101phy    C12 2725   3.149   4.370  -0.121  0.1766  0.2179 -0.2861
  101phy    O11 2726   3.151   4.486  -0.196 -0.2860 -0.1231 -0.0281
  101phy    H1A 2727   3.089   4.469  -0.264  0.7519 -0.3898 -0.9433
  102phy    C35 2728   1.616   0.853   2.203  0.0790  0.4344  0.2531
  102phy    C33 2729   1.491   0.770   2.176 -0.0063  0.7095  0.2542
  102phy    C34 2730   1.467   0.772   2.028 -0.0380  0.4272  0.3992
  102phy    C32 2731   1.499   0.625   2.225  0.3042  0.0126  0.1636
  102phy    C31 2732   1.466   0.593   2.369  0.4948  0.2855 -0.1377
  102phy    C30 2733   1.472   0.445   2.405  0.1177 -0.6112 -0.1883
  102phy    C28 2734   1.421   0.412   2.546 -0.6236  0.2708 -0.3793
  102phy    C29 2735   1.275   0.372   2.551 -0.7015  0.1449 -0.4269
  102phy    C27 2736   1.495   0.291   2.601 -0.2179 -0.1247 -0.5381
  102phy    C26 2737   1.562   0.330   2.735 -0.0635 -0.5024  0.3629
  102phy    C25 2738   1.624   0.203   2.793  0.5140  0.4058  0.0065
  102phy    C23 2739   1.650   0.216   2.942  0.2831 -0.6386 -0.2085
  102phy    C24 2740   1.558   0.124   3.016  0.4263  0.7163 -0.0402
  102phy    C22 2741   1.793   0.166   2.965 -0.2685 -0.2910  0.0701
  102phy    C21 2742   1.872   0.223   3.087 -0.0232  0.3119 -0.3488
  102phy    C20 2743   2.006   0.154   3.093 -0.6298 -0.2143 -0.4894
  102phy    C18 2744   2.102   0.201   3.209  0.0876 -0.1274 -0.2547
  102phy    O01 2745   2.041   0.199   3.341  0.5287 -0.2782  0.0892
  102phy    H01 2746   2.104   0.220   3.408 -0.0148 -2.3951  1.3752
  102phy    C19 2747   2.189   0.075   3.208  0.0191  0.1709 -0.0957
  102phy    C13 2748   2.195   0.333   3.187 -0.3894  0.3397 -0.7013
  102phy     H3 2749   2.221   0.336   3.079 -2.3236  1.9484 -1.1935
  102phy    O33 2750   2.324   0.326   3.247  0.3200  0.6531  0.1375
  102phy    H1B 2751   2.382   0.383   3.200  0.5814 -0.2354 -0.6611
  102phy    C12 2752   2.128   0.473   3.229  0.2990 -0.2198  0.5130
  102phy    O11 2753   2.161   0.587   3.152  0.0280  0.1645 -0.1654
  102phy    H1A 2754   2.225   0.642   3.193 -0.0899  1.7470 -1.9723
  103phy    C35 2755   2.829   3.560   1.648 -0.2223  0.2884  0.0511
  103phy    C33 2756   2.880   3.687   1.579  0.4522 -0.4307  0.0290
  103phy    C34 2757   2.986   3.648   1.485  0.3317  0.1967 -0.1230
  103phy    C32 2758   2.752   3.754   1.517 -0.2659  0.1686 -0.6434
  103phy    C31 2759   2.763   3.905   1.491 -0.3543  0.1944  0.0581
  103phy    C30 2760   2.642   3.984   1.447  0.5359 -0.1268  0.0665
  103phy    C28 2761   2.665   4.137   1.442  0.3478  0.3871 -0.1120
  103phy    C29 2762   2.624   4.200   1.309 -0.0747  0.8263  0.1658
  103phy    C27 2763   2.571   4.200   1.548  0.4400  0.4241 -0.1803
  103phy    C26 2764   2.634   4.292   1.644 -0.3886  0.1261  0.4148
  103phy    C25 2765   2.519   4.339   1.735  0.3313 -0.3738 -0.9416
  103phy    C23 2766   2.562   4.426   1.852 -0.0063  0.5440 -0.2025
  103phy    C24 2767   2.568   4.572   1.818  0.0877 -0.5398 -0.4286
  103phy    C22 2768   2.473   4.408   1.980 -1.2777 -0.3111  0.2341
  103phy    C21 2769   2.540   4.384   2.112  0.3238  0.2689  0.2488
  103phy    C20 2770   2.448   4.402   2.237  0.4583  0.3488 -0.4361
  103phy    C18 2771   2.515   4.408   2.381 -0.2505  0.3412  0.1670
  103phy    O01 2772   2.631   4.488   2.367 -0.4790  0.1892  0.2959
  103phy    H01 2773   2.607   4.571   2.330 -0.2247  0.4739  0.7658
  103phy    C19 2774   2.406   4.488   2.454 -0.1624 -0.0861  0.6568
  103phy    C13 2775   2.553   4.263   2.445 -0.1412 -0.1201  0.5751
  103phy     H3 2776   2.615   4.208   2.370 -0.2893  0.0645  0.3167
  103phy    O33 2777   2.444   4.178   2.463  0.1042 -0.0548  0.4015
  103phy    H1B 2778   2.366   4.229   2.477  0.8348  0.7714  1.7276
  103phy    C12 2779   2.649   4.270   2.572 -0.7654 -0.1697 -0.1430
  103phy    O11 2780   2.592   4.290   2.693 -0.0579  0.5975  0.2260
  103phy    H1A 2781   2.639   4.350   2.746 -0.5238  1.1821 -0.0058
  104phy    C35 2782   2.057   4.443   1.390  0.2041 -0.2438 -0.1499
  104phy    C33 2783   2.162   4.533   1.447  0.0976 -0.0253  1.0252
  104phy    C34 2784   2.174   4.533   1.599  0.2781  0.0405  0.2623
  104phy    C32 2785   2.298   4.483   1.386  0.3833 -0.4266  0.1901
  104phy    C31 2786   2.418   4.578   1.384  0.3373 -0.5112 -0.1054
  104phy    C30 2787   2.515   4.565   1.268  0.1729  0.2866 -0.1913
  104phy    C28 2788   2.635   4.662   1.276  0.0284 -0.0507 -0.0183
  104phy    C29 2789   2.762   4.586   1.325  0.1098  0.1905 -0.0421
  104phy    C27 2790   2.674   4.728   1.141 -0.2631  0.1404  0.2905
  104phy    C26 2791   2.571   4.838   1.091 -0.2227 -0.1653  0.6640
  104phy    C25 2792   2.637   4.931   0.985 -0.5158  0.1458 -0.1060
  104phy    C23 2793   2.532   5.023   0.930  0.1703  0.2763  0.1960
  104phy    C24 2794   2.515   5.158   1.004  1.0021  0.7624  0.6954
  104phy    C22 2795   2.570   5.055   0.785  0.0188  0.1168 -0.5407
  104phy    C21 2796   2.474   5.034   0.674  0.1822 -0.0917 -0.2368
  104phy    C20 2797   2.539   5.061   0.537 -0.4097 -0.6814 -0.3038
  104phy    C18 2798   2.457   5.133   0.420  0.0628 -0.1198 -0.2741
  104phy    O01 2799   2.347   5.041   0.396 -0.0763  0.1669 -0.4919
  104phy    H01 2800   2.372   4.967   0.344  1.2896  1.2751 -1.4603
  104phy    C19 2801   2.562   5.111   0.303  0.2874 -0.4306  0.0263
  104phy    C13 2802   2.418   5.287   0.435  0.0343  0.2176 -0.0437
  104phy     H3 2803   2.480   5.321   0.521  1.1722 -0.2377 -0.6629
  104phy    O33 2804   2.460   5.391   0.346 -0.2990 -0.5778  0.4017
  104phy    H1B 2805   2.416   5.377   0.264  0.7540 -0.6069 -0.1762
  104phy    C12 2806   2.291   5.350   0.504 -0.6745 -0.1772 -0.3908
  104phy    O11 2807   2.168   5.337   0.443  0.0098 -0.8188 -0.0602
  104phy    H1A 2808   2.134   5.258   0.482  0.1700 -1.0814 -0.4496
  105phy    C35 2809   2.135   2.594   0.797  0.0173 -0.7526 -0.3752
  105phy    C33 2810   2.082   2.624   0.941 -0.4548  0.0371  0.2080
  105phy    C34 2811   2.177   2.555   1.033  0.2098 -0.1277 -0.3060
  105phy    C32 2812   2.061   2.777   0.959  0.0976 -0.2314  0.2275
  105phy    C31 2813   1.980   2.833   1.077 -0.2453  0.3698  0.7051
  105phy    C30 2814   1.987   2.988   1.093 -0.1407 -0.2490  0.0899
  105phy    C28 2815   1.886   3.072   1.176 -0.1069  0.8897 -0.3771
  105phy    C29 2816   1.941   3.089   1.322  0.2270 -0.2972 -0.4264
  105phy    C27 2817   1.872   3.217   1.119 -0.1861  0.2032 -0.2135
  105phy    C26 2818   1.749   3.221   1.023  0.5246  0.2469  0.1577
  105phy    C25 2819   1.740   3.350   0.946  0.3145  0.4994 -0.5420
  105phy    C23 2820   1.635   3.358   0.838 -0.5499 -0.3575 -0.3552
  105phy    C24 2821   1.496   3.410   0.891 -0.1694 -0.8337 -0.1639
  105phy    C22 2822   1.677   3.468   0.736 -0.2455 -1.1179  0.0357
  105phy    C21 2823   1.614   3.444   0.594  0.1254  0.2477  0.4145
  105phy    C20 2824   1.663   3.528   0.474 -0.1476  0.1685  0.0866
  105phy    C18 2825   1.805   3.533   0.414 -0.4121 -0.0577  0.0955
  105phy    O01 2826   1.895   3.558   0.524 -0.4103  0.0674 -0.0257
  105phy    H01 2827   1.842   3.539   0.599 -1.6392 -0.5726 -1.0344
  105phy    C19 2828   1.789   3.665   0.331 -0.3843 -0.1613  0.3556
  105phy    C13 2829   1.862   3.407   0.334 -0.2084  0.0972  0.6885
  105phy     H3 2830   1.869   3.330   0.415  0.4667  1.5730  2.0958
  105phy    O33 2831   1.775   3.336   0.250  0.1278  0.0249 -0.0277
  105phy    H1B 2832   1.822   3.286   0.186  0.9022 -1.8349  1.8858
  105phy    C12 2833   2.016   3.369   0.301  0.0469  0.5541 -0.0316
  105phy    O11 2834   2.049   3.414   0.171 -0.0121  0.1509 -0.3408
  105phy    H1A 2835   2.114   3.481   0.169 -1.0744  1.3120  1.5866
  106phy    C35 2836   1.829   4.757   1.973 -0.3612 -0.4561  0.4450
  106phy    C33 2837   1.791   4.884   1.897  0.3384  0.1179  0.2497
  106phy    C34 2838   1.704   4.844   1.774 -0.3949 -0.3465  0.0483
  106phy    C32 2839   1.715   4.981   1.991 -0.0200  0.0910  0.7821
  106phy    C31 2840   1.798   5.093   2.053  0.3757 -0.5529 -0.8962
  106phy    C30 2841   1.734   5.167   2.172 -0.3862 -0.3600  0.8395
  106phy    C28 2842   1.819   5.281   2.229  0.4202  0.6225  0.6376
  106phy    C29 2843   1.750   5.410   2.193 -0.2731 -0.3231 -0.3447
  106phy    C27 2844   1.845   5.264   2.382  0.3710  0.7258 -0.0621
  106phy    C26 2845   1.984   5.306   2.446  0.0617  0.0543  0.5911
  106phy    C25 2846   1.993   5.300   2.595  0.2256  0.1218 -0.6239
  106phy    C23 2847   2.139   5.301   2.640  0.0632 -0.8155 -0.5305
  106phy    C24 2848   2.181   5.435   2.693  0.2219  0.3603 -0.3770
  106phy    C22 2849   2.150   5.203   2.759  0.1041  0.4040  0.1989
  106phy    C21 2850   2.278   5.115   2.762 -0.6583 -0.5409 -0.2457
  106phy    C20 2851   2.297   5.030   2.891 -0.3821  0.5173  0.0916
  106phy    C18 2852   2.409   4.924   2.887 -0.0161  0.1849 -0.3450
  106phy    O01 2853   2.519   4.979   2.818  0.1513 -0.4249 -0.1521
  106phy    H01 2854   2.565   4.912   2.770  1.7463  0.0542  0.6386
  106phy    C19 2855   2.459   4.932   3.030 -0.8525 -0.2779 -0.0774
  106phy    C13 2856   2.365   4.783   2.824 -0.0501 -0.0047  0.1608
  106phy     H3 2857   2.305   4.804   2.732 -0.8826  1.1033  0.9248
  106phy    O33 2858   2.270   4.721   2.911 -0.1976  0.0629 -0.2062
  106phy    H1B 2859   2.241   4.637   2.880 -0.9505  1.0670 -2.4192
  106phy    C12 2860   2.477   4.682   2.774  0.2000 -0.4618 -0.1173
  106phy    O11 2861   2.593   4.728   2.709 -0.1274  0.6809 -0.0953
  106phy    H1A 2862   2.650   4.654   2.699 -1.7023 -0.8561  1.4451
  107phy    C35 2863   2.716   0.525   1.766  0.2209  0.0946 -0.1049
  107phy    C33 2864   2.787   0.651   1.818  0.0674 -0.6657 -0.5258
  107phy    C34 2865   2.750   0.768   1.734 -0.2518 -0.5528 -0.6897
  107phy    C32 2866   2.741   0.677   1.962 -0.2826 -0.7282 -0.1123
  107phy    C31 2867   2.853   0.738   2.055 -0.4371  0.1956  0.3526
  107phy    C30 2868   2.792   0.792   2.181  0.4631  0.0957 -0.2533
  107phy    C28 2869   2.898   0.871   2.265 -0.2000  0.5937  0.0137
  107phy    C29 2870   2.914   1.023   2.231  0.2437  0.0235 -0.8729
  107phy    C27 2871   2.882   0.848   2.415  0.4970 -0.0780 -0.4349
  107phy    C26 2872   2.958   0.728   2.476 -0.5263  0.4621 -0.0389
  107phy    C25 2873   2.933   0.742   2.626  0.0360  0.3583  0.5923
  107phy    C23 2874   2.999   0.627   2.705  0.1890 -0.5672  0.4225
  107phy    C24 2875   3.105   0.691   2.796  0.0097 -0.1449  0.0335
  107phy    C22 2876   2.880   0.574   2.790 -0.4523  0.6091 -0.6576
  107phy    C21 2877   2.902   0.433   2.856 -0.0877  0.5805  0.6694
  107phy    C20 2878   2.770   0.354   2.891  0.2584 -0.3406 -0.2332
  107phy    C18 2879   2.767   0.202   2.930  0.0793  0.2269  0.1308
  107phy    O01 2880   2.869   0.185   3.032  0.1405 -0.2039 -0.0811
  107phy    H01 2881   2.855   0.224   3.116 -0.8655  0.4742 -0.5460
  107phy    C19 2882   2.630   0.182   3.001 -0.1934 -0.6978 -0.0222
  107phy    C13 2883   2.782   0.098   2.803  0.2671  0.1428  0.3716
  107phy     H3 2884   2.843   0.146   2.723 -0.2619  0.0368 -0.0969
  107phy    O33 2885   2.667   0.063   2.732  0.1473 -0.4298  0.5556
  107phy    H1B 2886   2.604   0.018   2.786  0.6534  0.3307  1.8238
  107phy    C12 2887   2.860  -0.034   2.830 -0.1797 -0.4273 -0.3939
  107phy    O11 2888   2.983  -0.012   2.899  0.4162 -0.2383 -0.3066
  107phy    H1A 2889   2.954   0.047   2.966  0.0738 -0.4743 -0.2458
  108phy    C35 2890   4.180   4.050   1.420  0.3632  0.3108 -0.3085
  108phy    C33 2891   4.199   4.171   1.502 -0.1363  0.1543  0.2817
  108phy    C34 2892   4.164   4.143   1.646 -0.0023 -0.4771  0.3408
  108phy    C32 2893   4.327   4.250   1.481  0.5261  0.0021 -0.2085
  108phy    C31 2894   4.311   4.399   1.472  0.3727 -0.3973  0.0652
  108phy    C30 2895   4.446   4.466   1.449  0.0472 -0.3836 -0.5079
  108phy    C28 2896   4.438   4.623   1.426  0.4492  0.7228  0.2847
  108phy    C29 2897   4.444   4.698   1.559  0.9228  0.0647 -0.0363
  108phy    C27 2898   4.558   4.663   1.341 -0.1005 -0.2232  0.0837
  108phy    C26 2899   4.529   4.779   1.242  0.6306  0.4202  0.2757
  108phy    C25 2900   4.636   4.806   1.135  0.1175  0.8362  0.2658
  108phy    C23 2901   4.608   4.914   1.031 -0.1654 -0.0286  0.6473
  108phy    C24 2902   4.676   5.042   1.077 -0.0552 -0.4722  0.2024
  108phy    C22 2903   4.661   4.870   0.889  0.4190  0.0316 -0.1147
  108phy    C21 2904   4.582   4.910   0.769  0.1049 -0.2387 -0.3104
  108phy    C20 2905   4.643   4.843   0.643 -0.3852 -0.9384  0.5377
  108phy    C18 2906   4.548   4.823   0.513 -0.7107 -0.2558 -0.2817
  108phy    O01 2907   4.409   4.802   0.552  0.3967 -0.2432 -0.1198
  108phy    H01 2908   4.404   4.757   0.634  1.1261  0.2103  0.1906
  108phy    C19 2909   4.599   4.688   0.458  0.2452 -0.7532  0.5980
  108phy    C13 2910   4.560   4.948   0.414 -0.0381  0.9289  0.0785
  108phy     H3 2911   4.519   5.032   0.476 -2.2869 -0.0451  0.0142
  108phy    O33 2912   4.685   5.005   0.382 -0.2698  0.2341  0.0036
  108phy    H1B 2913   4.683   5.099   0.388  1.1365  0.3145 -0.2171
  108phy    C12 2914   4.457   4.978   0.297  0.3972 -0.1822 -0.1994
  108phy    O11 2915   4.323   4.957   0.329 -0.4668 -0.0510  0.6752
  108phy    H1A 2916   4.333   4.906   0.407 -0.6307  1.0610  1.4338
  109phy    C35 2917   3.966   2.202   1.625 -0.3512  0.3102 -0.4846
  109phy    C33 2918   4.073   2.305   1.608 -0.4195 -0.5332  0.3447
  109phy    C34 2919   4.077   2.330   1.457 -0.5380  0.3464  0.3994
  109phy    C32 2920   4.049   2.432   1.693 -0.2682  0.2239  0.2871
  109phy    C31 2921   4.173   2.520   1.728 -0.1801 -0.5607  0.2207
  109phy    C30 2922   4.138   2.629   1.829 -0.8998  0.1617  0.3997
  109phy    C28 2923   4.260   2.716   1.874 -0.0797  0.0483 -0.1397
  109phy    C29 2924   4.313   2.820   1.774 -0.0182 -0.0592  0.3320
  109phy    C27 2925   4.220   2.785   2.006 -0.8333  0.1014  0.3402
  109phy    C26 2926   4.319   2.742   2.116  0.0022 -0.3327 -0.5876
  109phy    C25 2927   4.259   2.745   2.260 -0.0646 -0.4753 -0.1762
  109phy    C23 2928   4.362   2.755   2.377  0.6202 -0.0507 -0.0231
  109phy    C24 2929   4.319   2.879   2.452  0.2949 -0.3988 -0.6748
  109phy    C22 2930   4.375   2.626   2.456 -0.1729  0.3403 -0.4340
  109phy    C21 2931   4.509   2.597   2.528 -0.7787  0.2269 -0.2881
  109phy    C20 2932   4.542   2.448   2.553  0.1166  0.0288  0.3268
  109phy    C18 2933   4.662   2.417   2.655 -0.3703 -0.4013 -0.7537
  109phy    O01 2934   4.654   2.493   2.781  0.1377  0.4623 -0.3415
  109phy    H01 2935   4.709   2.464   2.851 -1.9991  0.9309  1.6414
  109phy    C19 2936   4.613   2.270   2.692 -0.4968  0.2551  0.3318
  109phy    C13 2937   4.816   2.413   2.600 -0.4779  0.4059  0.7180
  109phy     H3 2938   4.825   2.352   2.507  2.5399  0.0698  1.1279
  109phy    O33 2939   4.906   2.347   2.686 -0.2157  0.5075  0.1508
  109phy    H1B 2940   4.904   2.368   2.777 -0.2072  0.5347  0.1445
  109phy    C12 2941   4.875   2.552   2.568 -0.0928 -0.0712  0.0423
  109phy    O11 2942   4.899   2.633   2.676 -0.0326 -0.2663 -0.4612
  109phy    H1A 2943   4.812   2.669   2.684 -0.6253 -1.1971 -2.2575
  110phy    C35 2944   4.830   1.583   1.829  0.2367  0.0462  0.2301
  110phy    C33 2945   4.743   1.559   1.703 -0.3125 -0.5057 -0.7444
  110phy    C34 2946   4.603   1.524   1.749 -0.5905 -0.2689  0.0008
  110phy    C32 2947   4.767   1.664   1.594  0.5038  0.3379 -0.2051
  110phy    C31 2948   4.747   1.607   1.460 -0.5262  0.5769  0.5526
  110phy    C30 2949   4.805   1.697   1.348  0.6559 -0.2147 -0.4991
  110phy    C28 2950   4.752   1.673   1.200  0.1380 -0.2495 -0.3282
  110phy    C29 2951   4.647   1.783   1.179  0.4068  0.1430  0.2036
  110phy    C27 2952   4.855   1.713   1.093 -0.1243  0.1049  0.5122
  110phy    C26 2953   4.895   1.605   0.993 -0.6551 -0.4159 -0.1496
  110phy    C25 2954   4.998   1.657   0.891  0.3882 -0.2497  0.0994
  110phy    C23 2955   5.047   1.557   0.783  0.2008  0.0406 -0.0713
  110phy    C24 2956   5.033   1.629   0.648  0.6179 -0.3133 -0.2302
  110phy    C22 2957   5.187   1.494   0.806  0.2665 -0.0008  0.1727
  110phy    C21 2958   5.236   1.378   0.722  0.1594  1.1070  0.6872
  110phy    C20 2959   5.365   1.338   0.782  0.3884  0.1807 -0.1324
  110phy    C18 2960   5.478   1.250   0.711  0.0960  0.2225  0.1535
  110phy    O01 2961   5.427   1.119   0.687 -0.3297  0.4088  0.0316
  110phy    H01 2962   5.368   1.120   0.613  2.3437  0.0743 -2.2698
  110phy    C19 2963   5.588   1.251   0.814 -0.6974  0.0522 -0.6986
  110phy    C13 2964   5.528   1.307   0.568  0.5747 -0.5737 -0.2830
  110phy     H3 2965   5.437   1.312   0.503  1.5522  2.4023 -1.6253
  110phy    O33 2966   5.552   1.447   0.561 -0.4193  0.3161  0.3425
  110phy    H1B 2967   5.638   1.458   0.525 -0.9147 -0.1736 -1.0556
  110phy    C12 2968   5.593   1.226   0.452 -0.3937  0.0002  0.0106
  110phy    O11 2969   5.592   1.088   0.467  0.2767 -0.5061 -0.0316
  110phy    H1A 2970   5.677   1.048   0.467  0.6811  0.2939  1.5901
  111phy    C35 2971   4.319   1.914   3.103 -0.0034  0.1482  0.0642
  111phy    C33 2972   4.369   1.875   2.970 -0.6536 -0.4725 -0.4602
  111phy    C34 2973   4.282   1.923   2.854 -0.4451 -0.2250 -0.9973
  111phy    C32 2974   4.522   1.928   2.977  0.3032 -0.6576  0.6949
  111phy    C31 2975   4.630   1.863   2.898  0.5721 -0.1507  0.9221
  111phy    C30 2976   4.770   1.921   2.926 -0.2423  0.0239 -0.2254
  111phy    C28 2977   4.871   1.878   2.820  0.2836  0.2331  0.0396
  111phy    C29 2978   4.948   2.004   2.775  0.0131 -0.4921  0.2063
  111phy    C27 2979   4.960   1.762   2.869 -0.9230 -0.0285 -0.6663
  111phy    C26 2980   4.914   1.619   2.849 -0.3125 -0.1844  0.0093
  111phy    C25 2981   5.009   1.507   2.891  0.1718 -0.4165 -0.0850
  111phy    C23 2982   4.932   1.373   2.907  0.4627  0.2076  0.2288
  111phy    C24 2983   4.935   1.290   2.774 -0.3676 -0.8264  0.0829
  111phy    C22 2984   5.003   1.291   3.015  0.2179  0.1794  0.2993
  111phy    C21 2985   4.934   1.287   3.153  0.0960 -0.2134  0.8305
  111phy    C20 2986   5.008   1.185   3.241  0.0243 -0.1867 -0.2466
  111phy    C18 2987   4.951   1.127   3.376  0.0757  0.3563  0.7133
  111phy    O01 2988   4.816   1.094   3.349 -0.0677 -0.1040  0.3035
  111phy    H01 2989   4.773   1.126   3.426 -0.8768 -2.3472  0.8428
  111phy    C19 2990   5.022   0.989   3.381  0.6144 -0.0405  0.0419
  111phy    C13 2991   4.955   1.231   3.497  0.0332  0.0028 -0.0870
  111phy     H3 2992   4.919   1.329   3.455  0.7055  0.0391 -0.5953
  111phy    O33 2993   5.089   1.264   3.527 -0.6535 -0.0703  0.3145
  111phy    H1B 2994   5.106   1.354   3.509 -2.0290  0.3006  0.7471
  111phy    C12 2995   4.872   1.202   3.625  0.4374 -0.2556 -0.7827
  111phy    O11 2996   4.739   1.175   3.606  0.2774  0.4075 -0.4549
  111phy    H1A 2997   4.712   1.123   3.679  1.2100 -0.2550 -0.5567
  112phy    C35 2998   3.699   2.824   1.850  0.0872 -0.2855  0.1176
  112phy    C33 2999   3.736   2.895   1.727  0.1478  0.5318  1.1705
  112phy    C34 3000   3.621   2.898   1.627 -0.2968 -0.5431 -0.1788
  112phy    C32 3001   3.801   3.033   1.746 -0.1264  0.9664  0.2172
  112phy    C31 3002   3.949   3.036   1.741 -0.5836  0.9503 -0.2048
  112phy    C30 3003   3.991   3.174   1.799 -0.0794 -0.0867 -0.7148
  112phy    C28 3004   4.145   3.199   1.793 -0.2999 -1.2045 -0.5687
  112phy    C29 3005   4.173   3.288   1.673  0.0880 -0.0179 -1.0759
  112phy    C27 3006   4.190   3.272   1.921 -0.3722  0.2661 -0.1063
  112phy    C26 3007   4.242   3.194   2.043 -0.8509  0.5553  0.0951
  112phy    C25 3008   4.297   3.307   2.138  0.2503  0.2941  0.1747
  112phy    C23 3009   4.376   3.237   2.252 -0.3720  0.7303 -0.3818
  112phy    C24 3010   4.525   3.237   2.222 -0.2436  0.7692 -0.2658
  112phy    C22 3011   4.364   3.306   2.391  0.1667  0.0801  0.4476
  112phy    C21 3012   4.233   3.336   2.458 -0.4224 -0.2945  0.3463
  112phy    C20 3013   4.262   3.387   2.602  0.1240  0.4959 -0.1019
  112phy    C18 3014   4.148   3.441   2.690  0.1015  0.1852  0.5940
  112phy    O01 3015   4.024   3.372   2.668 -0.1429 -0.2669  0.4021
  112phy    H01 3016   3.963   3.406   2.730 -2.8676 -1.3891 -1.4923
  112phy    C19 3017   4.194   3.394   2.832  0.3606 -0.1426 -0.2044
  112phy    C13 3018   4.128   3.597   2.652 -0.2420 -0.4633 -0.4008
  112phy     H3 3019   4.131   3.611   2.541 -1.2115 -1.1794 -0.5338
  112phy    O33 3020   4.250   3.664   2.688  0.1986  0.2032  0.0504
  112phy    H1B 3021   4.254   3.743   2.638 -1.2970  0.1092 -0.2507
  112phy    C12 3022   3.993   3.670   2.699  0.2777 -0.1917 -0.1318
  112phy    O11 3023   3.960   3.794   2.634 -0.2362 -0.6491  0.7086
  112phy    H1A 3024   3.868   3.810   2.636 -0.2607 -0.7168  0.2996
  113phy    C35 3025   4.387   0.137   1.189  0.0755 -0.0172 -0.4251
  113phy    C33 3026   4.337   0.044   1.297  0.6039 -0.2610 -0.4269
  113phy    C34 3027   4.397   0.070   1.435  0.1987 -0.2372  0.2712
  113phy    C32 3028   4.189   0.028   1.290 -0.2591 -0.0035 -0.1311
  113phy    C31 3029   4.139  -0.110   1.304  0.3003 -0.5452  0.5635
  113phy    C30 3030   3.985  -0.108   1.278  0.4693  0.0936  0.0454
  113phy    C28 3031   3.915  -0.251   1.284 -0.0232  0.2043  0.3500
  113phy    C29 3032   3.854  -0.280   1.419  0.3439  0.5954  0.1358
  113phy    C27 3033   3.805  -0.250   1.178  0.5092  0.4390 -0.0950
  113phy    C26 3034   3.829  -0.352   1.064 -0.4290  0.4308  0.3022
  113phy    C25 3035   3.706  -0.371   0.985  0.9821  0.4616 -0.1398
  113phy    C23 3036   3.708  -0.467   0.863  0.5582 -0.6609  0.1686
  113phy    C24 3037   3.672  -0.612   0.901 -0.1042 -0.0007  0.4013
  113phy    C22 3038   3.602  -0.407   0.759 -0.0027  0.4777 -0.5790
  113phy    C21 3039   3.651  -0.277   0.683 -0.0954 -0.5216 -0.6124
  113phy    C20 3040   3.552  -0.234   0.567 -0.3637  0.0196  0.0884
  113phy    C18 3041   3.596  -0.123   0.464  0.1898  0.0419  0.4439
  113phy    O01 3042   3.615  -0.000   0.539 -0.3201  0.2902 -0.1322
  113phy    H01 3043   3.575   0.002   0.624  0.0304  0.4221  0.0288
  113phy    C19 3044   3.459  -0.096   0.394  0.0528  0.1830 -0.2319
  113phy    C13 3045   3.724  -0.145   0.365  0.3651 -0.1145  0.2412
  113phy     H3 3046   3.813  -0.162   0.430 -0.5691  0.4666  1.7354
  113phy    O33 3047   3.729  -0.271   0.294  0.4964 -0.7075  0.0288
  113phy    H1B 3048   3.718  -0.341   0.356  0.3933 -1.3163 -0.6748
  113phy    C12 3049   3.803  -0.037   0.284  0.6847 -0.0934 -0.6095
  113phy    O11 3050   3.786   0.088   0.344  0.0421 -0.2021 -0.3950
  113phy    H1A 3051   3.706   0.076   0.391 -0.6078  0.4636 -1.2962
  114phy    C35 3052   0.613   3.036   2.671 -0.5158 -0.1428 -0.2595
  114phy    C33 3053   0.615   3.107   2.535 -0.9040  0.3876 -0.1200
  114phy    C34 3054   0.659   3.013   2.426  0.0097  0.3174  0.0373
  114phy    C32 3055   0.476   3.162   2.507 -0.2507 -0.2749  0.7503
  114phy    C31 3056   0.479   3.297   2.441  0.3670 -0.5830 -0.1314
  114phy    C30 3057   0.334   3.355   2.417 -0.7736  0.0615 -0.4591
  114phy    C28 3058   0.312   3.492   2.347  0.2485 -0.3377 -0.0370
  114phy    C29 3059   0.283   3.470   2.198  0.1559  0.1934 -0.4869
  114phy    C27 3060   0.184   3.566   2.404  0.3968  0.0427  0.3706
  114phy    C26 3061   0.220   3.678   2.502 -0.1016 -0.6013  0.1862
  114phy    C25 3062   0.101   3.770   2.538 -0.0232  0.0750  0.2731
  114phy    C23 3063   0.140   3.907   2.592  0.1271 -0.8553  0.8509
  114phy    C24 3064   0.175   4.007   2.480 -0.0413 -0.2679 -0.7152
  114phy    C22 3065   0.024   3.965   2.668  0.1014 -0.4773 -0.7629
  114phy    C21 3066   0.060   4.002   2.810  0.1274 -0.2263 -0.2583
  114phy    C20 3067  -0.041   4.104   2.867 -0.9115 -0.0526  0.4065
  114phy    C18 3068  -0.029   4.147   3.017 -0.0746  0.4793  0.1163
  114phy    O01 3069   0.102   4.159   3.076  0.1026  0.6079 -0.3076
  114phy    H01 3070   0.141   4.074   3.068 -0.4924  0.4419 -1.6527
  114phy    C19 3071  -0.086   4.288   3.004 -0.0148 -0.2663 -0.6595
  114phy    C13 3072  -0.113   4.039   3.110  0.1628  0.4241  0.2325
  114phy     H3 3073  -0.073   3.935   3.094  1.3315  1.2925 -3.3538
  114phy    O33 3074  -0.250   4.025   3.070 -0.3193  0.1027 -0.0948
  114phy    H1B 3075  -0.296   4.106   3.081 -0.0792  0.4550 -1.5732
  114phy    C12 3076  -0.111   4.050   3.265  0.0147  0.2178 -0.0398
  114phy    O11 3077  -0.164   3.941   3.341 -0.3338 -0.0065  0.1205
  114phy    H1A 3078  -0.132   3.862   3.301 -0.9908  0.8321 -2.2058
  115phy    C35 3079   3.933   1.768   1.626 -0.5724  0.1185  0.9065
  115phy    C33 3080   4.031   1.704   1.721 -0.3945 -0.4631 -0.2258
  115phy    C34 3081   4.023   1.551   1.718  0.3303 -0.2721  0.2761
  115phy    C32 3082   4.182   1.726   1.686  0.0748  0.7156  0.0588
  115phy    C31 3083   4.227   1.870   1.685 -0.0320 -0.0688  0.3029
  115phy    C30 3084   4.379   1.893   1.664  0.3280 -0.3672  0.0918
  115phy    C28 3085   4.456   2.006   1.738 -0.2267 -0.2696  0.4165
  115phy    C29 3086   4.498   1.964   1.877 -0.0363  0.3882 -0.1535
  115phy    C27 3087   4.582   2.055   1.674 -0.3450 -0.3554  0.3138
  115phy    C26 3088   4.561   2.131   1.543  0.6959 -1.0140 -0.4421
  115phy    C25 3089   4.695   2.176   1.483 -0.0206  0.1683 -0.0921
  115phy    C23 3090   4.690   2.257   1.351 -0.4172 -0.3024  0.9102
  115phy    C24 3091   4.714   2.407   1.377 -0.4938 -0.6372 -0.4269
  115phy    C22 3092   4.807   2.211   1.256  0.2956  0.4335 -0.4233
  115phy    C21 3093   4.748   2.168   1.126 -0.0592  0.1275 -0.3764
  115phy    C20 3094   4.841   2.116   1.014  0.2422  0.4328 -0.3844
  115phy    C18 3095   4.767   2.097   0.873  0.0212  0.8477 -0.1016
  115phy    O01 3096   4.657   2.006   0.895  0.1217  0.5316  0.7190
  115phy    H01 3097   4.684   1.943   0.959 -0.2833  0.0662  0.4344
  115phy    C19 3098   4.877   2.021   0.784  0.1441 -0.1272  0.0479
  115phy    C13 3099   4.708   2.223   0.788 -0.2571 -0.0354  0.5610
  115phy     H3 3100   4.745   2.308   0.851  1.3272 -1.8762  2.2393
  115phy    O33 3101   4.768   2.266   0.671 -0.1758 -0.3472  1.0154
  115phy    H1B 3102   4.721   2.219   0.605  1.1277  1.9306 -1.7690
  115phy    C12 3103   4.561   2.274   0.804 -0.2572 -0.0550  0.4300
  115phy    O11 3104   4.493   2.230   0.914  0.2117  0.0532 -0.0205
  115phy    H1A 3105   4.538   2.150   0.935  0.6502  0.3009 -0.0124
  116phy    C35 3106   4.788   4.519   0.899  0.3392  0.1544 -0.4991
  116phy    C33 3107   4.831   4.387   0.958 -0.1794  0.3572  0.4951
  116phy    C34 3108   4.960   4.401   1.031 -0.0326 -0.7811 -0.0413
  116phy    C32 3109   4.719   4.337   1.043 -0.1630  0.0402 -0.2904
  116phy    C31 3110   4.690   4.182   1.037  0.0535 -0.5993  0.0611
  116phy    C30 3111   4.594   4.146   1.143 -0.1925  0.1935 -0.3964
  116phy    C28 3112   4.563   3.994   1.151 -0.5299 -0.8875  0.0018
  116phy    C29 3113   4.606   3.931   1.287  0.3065  0.0435  0.0761
  116phy    C27 3114   4.411   3.987   1.114 -0.3802 -0.1405 -0.3735
  116phy    C26 3115   4.373   3.870   1.022  0.1344 -0.1849  0.0544
  116phy    C25 3116   4.224   3.863   0.989 -0.0141 -0.6008 -0.1287
  116phy    C23 3117   4.195   3.755   0.881  0.0189  0.2394  0.1566
  116phy    C24 3118   4.154   3.625   0.937 -0.5710  0.6853  0.0382
  116phy    C22 3119   4.082   3.810   0.793 -0.0577  0.1740 -0.6934
  116phy    C21 3120   4.092   3.776   0.647  0.7594 -0.6336 -0.0652
  116phy    C20 3121   4.001   3.866   0.561  0.5686  0.3876 -0.6629
  116phy    C18 3122   4.002   3.848   0.407  0.5718 -0.3953  0.1244
  116phy    O01 3123   4.131   3.819   0.358  0.4697  0.0064 -0.2244
  116phy    H01 3124   4.152   3.728   0.373 -1.2666 -0.5098 -0.7012
  116phy    C19 3125   3.952   3.986   0.357 -0.1465 -0.0905  0.1468
  116phy    C13 3126   3.905   3.728   0.371  0.0858  0.4430  1.2490
  116phy     H3 3127   3.960   3.634   0.400  0.3472  0.0081 -0.5416
  116phy    O33 3128   3.784   3.702   0.438 -0.0904 -0.0695  0.3048
  116phy    H1B 3129   3.784   3.610   0.451  2.9559  0.1842  3.4463
  116phy    C12 3130   3.882   3.671   0.225  0.5688 -0.0617  0.1008
  116phy    O11 3131   3.997   3.662   0.153 -0.4133 -0.3529  0.6842
  116phy    H1A 3132   3.999   3.569   0.140 -3.1096 -0.2333 -1.3395
  117phy    C35 3133   3.527   5.049   1.755  0.5531  0.2873  0.1341
  117phy    C33 3134   3.406   5.030   1.676  0.1907  1.0107  0.4505
  117phy    C34 3135   3.465   5.019   1.530 -0.0482  0.0619 -0.6194
  117phy    C32 3136   3.347   4.888   1.714  0.4032 -0.0702  0.1932
  117phy    C31 3137   3.198   4.900   1.753 -0.6837  0.5993  0.0326
  117phy    C30 3138   3.131   4.761   1.739 -0.1111  0.3029 -0.0486
  117phy    C28 3139   2.990   4.743   1.810  0.2050 -0.4191  0.0564
  117phy    C29 3140   2.880   4.767   1.709  0.6006 -0.2093 -0.3349
  117phy    C27 3141   2.988   4.603   1.878 -0.1480 -0.3892  0.4440
  117phy    C26 3142   3.043   4.600   2.025  0.4604  0.2269 -0.6576
  117phy    C25 3143   3.039   4.458   2.077 -0.0612  0.1172  0.5756
  117phy    C23 3144   3.029   4.446   2.233 -0.2733  0.2555 -0.1364
  117phy    C24 3145   2.963   4.311   2.254  0.0113  0.1574 -0.0946
  117phy    C22 3146   3.168   4.468   2.300  0.1175 -0.0956  0.1231
  117phy    C21 3147   3.171   4.536   2.433  0.1877  0.3238 -0.0438
  117phy    C20 3148   3.306   4.598   2.467 -0.0291  0.0928  0.0421
  117phy    C18 3149   3.352   4.645   2.609 -0.1105  0.0693  0.3003
  117phy    O01 3150   3.306   4.544   2.702  0.2085 -0.1955 -0.6425
  117phy    H01 3151   3.335   4.571   2.787  1.5627 -0.6317 -0.9366
  117phy    C19 3152   3.507   4.619   2.604 -0.0832 -0.4736 -0.0020
  117phy    C13 3153   3.308   4.796   2.668 -0.5496 -0.2838  0.0562
  117phy     H3 3154   3.323   4.872   2.587 -1.6159 -1.0530 -0.8916
  117phy    O33 3155   3.405   4.839   2.766 -0.0574  0.0262  0.5774
  117phy    H1B 3156   3.386   4.789   2.843 -0.7702  0.1355  0.4815
  117phy    C12 3157   3.162   4.817   2.715 -0.0139  0.3520 -0.0226
  117phy    O11 3158   3.093   4.722   2.797 -0.1682 -0.0819 -0.4397
  117phy    H1A 3159   3.097   4.639   2.752  1.6206  0.2229 -0.9156
  118phy    C35 3160   5.039   3.451   2.105 -0.3856 -0.1934 -0.1786
  118phy    C33 3161   5.070   3.565   2.010 -0.5848 -0.5412  0.2827
  118phy    C34 3162   5.057   3.513   1.867 -0.3045  1.0424 -0.5346
  118phy    C32 3163   4.970   3.682   2.019 -0.2202  0.0917  0.0480
  118phy    C31 3164   5.005   3.809   2.103  0.3553  0.0324  0.0988
  118phy    C30 3165   4.893   3.914   2.109  0.1587  0.2299 -0.3140
  118phy    C28 3166   4.919   4.041   2.201 -0.6071 -0.2604 -0.9552
  118phy    C29 3167   4.961   4.170   2.126  0.0715 -0.1649  0.0651
  118phy    C27 3168   4.791   4.068   2.289  0.0723  0.1157 -0.0324
  118phy    C26 3169   4.821   4.117   2.431  0.1869 -0.0712  0.0803
  118phy    C25 3170   4.693   4.094   2.511  0.5687 -0.4641  0.3373
  118phy    C23 3171   4.699   4.149   2.653  0.1354  0.1560  0.1637
  118phy    C24 3172   4.625   4.280   2.667 -0.3810  0.4065 -0.0451
  118phy    C22 3173   4.650   4.033   2.743  0.1587 -0.5263  0.0297
  118phy    C21 3174   4.746   3.926   2.797 -0.7214  0.0953  0.2499
  118phy    C20 3175   4.656   3.820   2.859 -0.2649 -0.2882 -0.0386
  118phy    C18 3176   4.720   3.731   2.976  0.3566 -0.5533 -0.5370
  118phy    O01 3177   4.752   3.804   3.096 -0.0049  0.0915 -0.2272
  118phy    H01 3178   4.816   3.871   3.078  0.2841  0.2153  1.1611
  118phy    C19 3179   4.600   3.645   3.013  0.1946 -0.0383  0.0646
  118phy    C13 3180   4.845   3.635   2.927 -0.1991  0.0363 -0.6163
  118phy     H3 3181   4.828   3.593   2.825 -0.3561 -1.3707 -0.0304
  118phy    O33 3182   4.860   3.517   3.001 -0.1981 -0.0699 -0.2479
  118phy    H1B 3183   4.942   3.477   2.979 -0.0100  0.1604  0.0367
  118phy    C12 3184   4.990   3.694   2.925 -0.3380  0.5427 -0.1984
  118phy    O11 3185   5.094   3.612   2.888 -0.0999  0.3556  0.6109
  118phy    H1A 3186   5.169   3.667   2.877 -0.3115  0.5654  0.1984
  119phy    C35 3187   3.770   3.515   2.362  0.2772  0.5175  0.0365
  119phy    C33 3188   3.867   3.542   2.249 -0.0152 -0.0443 -0.1359
  119phy    C34 3189   3.778   3.569   2.124  0.1962 -0.0535 -0.1812
  119phy    C32 3190   3.971   3.647   2.267  0.3218 -0.1433  0.5006
  119phy    C31 3191   4.097   3.627   2.197 -0.2246  0.7284  0.2029
  119phy    C30 3192   4.201   3.736   2.218 -0.0737  0.3129  0.1363
  119phy    C28 3193   4.349   3.715   2.164  0.1325  0.2794 -0.0637
  119phy    C29 3194   4.382   3.777   2.030 -0.5890 -0.2924 -0.0956
  119phy    C27 3195   4.441   3.760   2.279 -0.1173 -0.3617  0.2710
  119phy    C26 3196   4.551   3.653   2.310  0.5477 -0.1431  0.2018
  119phy    C25 3197   4.633   3.687   2.442 -0.6310  0.2286 -0.0628
  119phy    C23 3198   4.725   3.572   2.470 -0.1651  0.1264 -0.2584
  119phy    C24 3199   4.869   3.627   2.484 -0.2176  0.1939 -0.0615
  119phy    C22 3200   4.668   3.511   2.601  0.9304 -0.4039 -0.1310
  119phy    C21 3201   4.705   3.366   2.646  0.1115  0.4255  0.0925
  119phy    C20 3202   4.620   3.328   2.771 -0.2203 -0.5267 -0.1286
  119phy    C18 3203   4.616   3.178   2.820 -0.1450 -0.3842  0.1309
  119phy    O01 3204   4.743   3.130   2.868 -0.1677  0.1324  0.2432
  119phy    H01 3205   4.796   3.103   2.796 -0.6499  0.0561 -0.0861
  119phy    C19 3206   4.545   3.187   2.952  0.7567 -0.5209  0.3403
  119phy    C13 3207   4.540   3.077   2.713 -0.4509 -0.5220 -0.1356
  119phy     H3 3208   4.454   3.132   2.666  0.6380 -0.5986 -2.3605
  119phy    O33 3209   4.474   2.962   2.767 -0.0023 -0.0582  0.1224
  119phy    H1B 3210   4.541   2.907   2.803  0.8931  0.3384 -0.8653
  119phy    C12 3211   4.625   3.028   2.594 -0.2286 -0.1719 -0.1333
  119phy    O11 3212   4.731   2.944   2.618  0.0966 -0.2196 -0.1756
  119phy    H1A 3213   4.712   2.872   2.674  1.7316 -1.0829 -0.6636
  120phy    C35 3214   3.577   1.861   1.244  0.1008 -0.0660  0.2554
  120phy    C33 3215   3.562   1.962   1.358  0.1491 -0.0877  0.3193
  120phy    C34 3216   3.590   1.880   1.484  0.0510 -0.3035 -0.2694
  120phy    C32 3217   3.644   2.092   1.331  0.4101  0.3917 -0.5826
  120phy    C31 3218   3.597   2.212   1.409 -0.2911 -0.3277 -0.3107
  120phy    C30 3219   3.685   2.336   1.372  0.5925 -0.5137  0.2917
  120phy    C28 3220   3.647   2.477   1.414 -0.6826  0.5679 -0.5992
  120phy    C29 3221   3.723   2.516   1.545 -0.0984  0.4383  0.0985
  120phy    C27 3222   3.696   2.582   1.308 -0.6117 -0.0297  0.1785
  120phy    C26 3223   3.610   2.701   1.277  0.6999 -0.0713 -0.6533
  120phy    C25 3224   3.682   2.811   1.195 -0.1638  0.6495 -0.0210
  120phy    C23 3225   3.588   2.909   1.121  0.2086 -0.2145  0.1327
  120phy    C24 3226   3.536   3.032   1.205 -0.6101  0.1183 -0.1538
  120phy    C22 3227   3.653   2.956   0.991 -0.1762  0.1136 -0.1926
  120phy    C21 3228   3.561   2.982   0.871 -0.2320  0.2945 -0.9143
  120phy    C20 3229   3.628   2.997   0.738  0.0315  0.5139  0.4887
  120phy    C18 3230   3.551   3.056   0.610  0.1138  0.3930  0.1897
  120phy    O01 3231   3.448   2.961   0.567 -0.1855  0.3481 -0.7494
  120phy    H01 3232   3.478   2.873   0.549 -1.9738 -0.3736 -0.4485
  120phy    C19 3233   3.647   3.050   0.486 -0.5170 -0.8284  0.5933
  120phy    C13 3234   3.482   3.204   0.627 -0.0785  0.7320  0.6282
  120phy     H3 3235   3.543   3.259   0.702 -0.7092  0.4899  1.3339
  120phy    O33 3236   3.482   3.300   0.519  0.0346  0.3729 -0.5241
  120phy    H1B 3237   3.413   3.281   0.458 -0.5607  2.5446 -0.6139
  120phy    C12 3238   3.357   3.219   0.721 -0.8294  0.3074 -0.9811
  120phy    O11 3239   3.239   3.210   0.652  0.0551  0.1369  0.0679
  120phy    H1A 3240   3.232   3.143   0.588 -1.5001 -0.3991  0.7636
  121phy    C35 3241   0.446   1.162   2.340 -0.3237  0.4845  0.1719
  121phy    C33 3242   0.531   1.160   2.212 -0.0572 -0.4715 -0.1449
  121phy    C34 3243   0.539   1.021   2.163  0.1250 -0.2438  0.2524
  121phy    C32 3244   0.465   1.249   2.107  0.2143  0.2412 -0.7168
  121phy    C31 3245   0.506   1.401   2.119  0.4918  0.6558  0.7139
  121phy    C30 3246   0.458   1.495   2.013 -0.0975  0.4111  0.2896
  121phy    C28 3247   0.460   1.643   2.057 -0.3102  0.5829 -0.1257
  121phy    C29 3248   0.469   1.716   1.923  0.2253  0.4184  0.3465
  121phy    C27 3249   0.328   1.693   2.114 -0.3405 -0.6173 -0.0810
  121phy    C26 3250   0.342   1.778   2.241 -0.0151 -0.0191  0.5266
  121phy    C25 3251   0.204   1.813   2.304 -0.4566 -0.2234  0.3329
  121phy    C23 3252   0.188   1.911   2.425 -0.8555  0.3580  0.5128
  121phy    C24 3253   0.081   2.014   2.382  0.1520  0.2138  0.7950
  121phy    C22 3254   0.175   1.838   2.559 -0.3605  0.6095 -0.0062
  121phy    C21 3255   0.236   1.898   2.682  0.5404  0.4266  0.2513
  121phy    C20 3256   0.240   1.806   2.805  0.1579  0.1461  0.7293
  121phy    C18 3257   0.243   1.866   2.952 -0.6052  0.0259 -0.7213
  121phy    O01 3258   0.131   1.956   2.956 -0.2306  0.3328  0.0795
  121phy    H01 3259   0.151   2.034   2.907 -1.0634  0.6580  0.2350
  121phy    C19 3260   0.220   1.737   3.036  0.0066 -0.1075  0.0516
  121phy    C13 3261   0.380   1.950   2.985 -0.1641  0.3960 -0.1244
  121phy     H3 3262   0.405   2.018   2.899  2.1492 -0.2191 -0.0167
  121phy    O33 3263   0.497   1.864   2.980 -0.1503  0.5403  0.2517
  121phy    H1B 3264   0.568   1.906   2.936  0.6947 -1.0067  0.0465
  121phy    C12 3265   0.390   2.036   3.119  0.3270  0.6198  0.6228
  121phy    O11 3266   0.406   1.952   3.234  0.0742 -0.0402  0.0532
  121phy    H1A 3267   0.479   1.895   3.229 -1.4203 -1.9650 -1.5149
  122phy    C35 3268   0.249   2.874   2.346  0.2072 -0.3768 -0.2572
  122phy    C33 3269   0.334   2.812   2.229  0.2818 -0.4145  0.0074
  122phy    C34 3270   0.284   2.666   2.207  0.0773  0.1620 -0.1867
  122phy    C32 3271   0.326   2.891   2.101  0.0714 -0.6121 -0.2921
  122phy    C31 3272   0.453   2.972   2.071  0.4407 -0.0650 -0.3758
  122phy    C30 3273   0.468   3.036   1.934 -0.3362 -0.0407  0.8629
  122phy    C28 3274   0.609   3.100   1.907  0.4008  1.1628 -0.2716
  122phy    C29 3275   0.633   3.079   1.758  0.3778 -0.2083  0.0777
  122phy    C27 3276   0.614   3.253   1.944  0.5177 -0.0550  0.5408
  122phy    C26 3277   0.675   3.277   2.078  0.5288  0.4719  0.2665
  122phy    C25 3278   0.687   3.428   2.111  0.0389  0.3827  0.4611
  122phy    C23 3279   0.780   3.470   2.228 -0.0099 -0.5829 -0.5146
  122phy    C24 3280   0.924   3.496   2.183 -0.5490 -0.0241  0.5771
  122phy    C22 3281   0.728   3.586   2.313 -0.1176  0.4953  0.1846
  122phy    C21 3282   0.735   3.579   2.466 -0.1354 -0.3922  0.2102
  122phy    C20 3283   0.653   3.703   2.513  0.0528  0.3451 -0.7706
  122phy    C18 3284   0.667   3.745   2.666 -0.4183  0.7427  0.0093
  122phy    O01 3285   0.809   3.752   2.700  0.2320 -0.1726 -0.4373
  122phy    H01 3286   0.847   3.825   2.654 -1.4191 -0.0852 -1.7737
  122phy    C19 3287   0.628   3.894   2.666  0.1939 -0.2600  0.1857
  122phy    C13 3288   0.594   3.638   2.769  0.5480 -0.3793  0.7831
  122phy     H3 3289   0.628   3.535   2.743  2.1928  0.4662 -0.6287
  122phy    O33 3290   0.450   3.635   2.745 -0.4043  0.3610 -0.2302
  122phy    H1B 3291   0.413   3.550   2.731  1.1892 -0.5072  0.5387
  122phy    C12 3292   0.622   3.661   2.919  0.2829 -0.1098  0.5911
  122phy    O11 3293   0.582   3.582   3.023 -0.1077  0.7209 -0.4351
  122phy    H1A 3294   0.494   3.560   2.997  0.6953 -1.8152 -1.3231
  123phy    C35 3295   3.681   4.082   0.829  0.3939 -0.0573 -0.3910
  123phy    C33 3296   3.559   3.995   0.866  0.0996  0.2352 -0.4125
  123phy    C34 3297   3.427   4.069   0.831 -0.3315  0.0097 -0.1621
  123phy    C32 3298   3.581   3.854   0.809 -1.3944 -0.4043 -0.1247
  123phy    C31 3299   3.664   3.749   0.896 -0.4861 -0.0786  0.4801
  123phy    C30 3300   3.660   3.618   0.825 -0.0664 -0.0260 -0.1799
  123phy    C28 3301   3.763   3.515   0.880  1.0760  0.3819  0.4936
  123phy    C29 3302   3.684   3.437   0.981  0.1980 -0.4163  0.5312
  123phy    C27 3303   3.794   3.425   0.762 -0.0836  0.0932  0.1911
  123phy    C26 3304   3.946   3.376   0.756  0.4247 -0.5782  0.4827
  123phy    C25 3305   3.965   3.249   0.676  0.0865 -0.9844  0.4948
  123phy    C23 3306   4.112   3.219   0.646 -0.1423  0.4463  0.8514
  123phy    C24 3307   4.161   3.076   0.673  0.3816 -0.2684  0.6025
  123phy    C22 3308   4.147   3.245   0.497 -0.4328  0.1936 -0.8769
  123phy    C21 3309   4.221   3.379   0.479  0.1913 -0.2214  0.1732
  123phy    C20 3310   4.243   3.407   0.326  0.1207  0.3480 -0.2682
  123phy    C18 3311   4.335   3.524   0.285 -0.0718 -0.3096 -1.0094
  123phy    O01 3312   4.300   3.641   0.364  0.2642  0.3410 -0.0688
  123phy    H01 3313   4.382   3.683   0.380  0.0449  1.7116 -2.0917
  123phy    C19 3314   4.295   3.544   0.141  0.1840  0.0939 -0.3761
  123phy    C13 3315   4.492   3.495   0.305  0.9560 -0.6543 -0.3639
  123phy     H3 3316   4.508   3.470   0.413  2.2292  0.0148 -0.3742
  123phy    O33 3317   4.536   3.372   0.256  0.6081  0.3985  0.5617
  123phy    H1B 3318   4.620   3.385   0.216 -0.1020  2.1040 -0.5030
  123phy    C12 3319   4.602   3.599   0.312 -0.3212  0.5577  0.2208
  123phy    O11 3320   4.555   3.724   0.341  0.4816  0.2873  0.3831
  123phy    H1A 3321   4.626   3.785   0.345  1.3711 -0.6455 -0.5012
  124phy    C35 3322   4.025   4.467   1.731 -0.5022  0.6273 -0.2114
  124phy    C33 3323   4.079   4.583   1.815  1.1030  0.1288 -0.0929
  124phy    C34 3324   4.215   4.543   1.875 -0.3488  0.4037 -0.0663
  124phy    C32 3325   4.059   4.716   1.740  0.3774  0.0734 -0.0126
  124phy    C31 3326   4.047   4.841   1.825  0.5329 -0.1605  0.2975
  124phy    C30 3327   4.032   4.970   1.744 -0.0169  0.3723  0.2977
  124phy    C28 3328   4.065   5.096   1.823  0.2536 -0.8226 -0.4476
  124phy    C29 3329   4.116   5.198   1.719  0.0693  0.0210 -0.7858
  124phy    C27 3330   3.930   5.145   1.890 -0.2541 -0.6962  0.2307
  124phy    C26 3331   3.945   5.245   2.002  0.2977 -0.2010 -0.6198
  124phy    C25 3332   3.808   5.304   2.038 -0.3581  0.0438 -0.3475
  124phy    C23 3333   3.814   5.367   2.181 -0.0371  0.1493  0.1349
  124phy    C24 3334   3.789   5.511   2.174  0.0400 -1.1472 -0.6156
  124phy    C22 3335   3.722   5.299   2.285  0.3143 -0.0205  0.4003
  124phy    C21 3336   3.795   5.275   2.418 -0.0265  0.5885  0.5061
  124phy    C20 3337   3.710   5.183   2.512 -0.0281  0.2672  0.2762
  124phy    C18 3338   3.783   5.139   2.648 -0.3098  0.1259 -0.0956
  124phy    O01 3339   3.839   5.254   2.718  0.3688 -0.0761 -0.3772
  124phy    H01 3340   3.778   5.325   2.724  1.1594  0.5222  0.9745
  124phy    C19 3341   3.657   5.109   2.732  0.1478  0.5177 -0.2280
  124phy    C13 3342   3.895   5.027   2.642 -0.1128 -0.1506  0.0782
  124phy     H3 3343   3.857   4.949   2.572 -0.7898  1.9249 -1.9729
  124phy    O33 3344   3.905   4.955   2.763  0.2460 -0.7797 -0.1202
  124phy    H1B 3345   3.914   5.009   2.839  1.4577 -2.8942  1.3694
  124phy    C12 3346   4.038   5.061   2.589 -0.1627  0.3662  0.6898
  124phy    O11 3347   4.129   4.951   2.602 -0.1191 -0.1347  0.0065
  124phy    H1A 3348   4.124   4.918   2.690  0.8727 -0.5510 -0.0810
  125phy    C35 3349   3.728   4.824   2.323 -0.0330  0.2437 -0.8183
  125phy    C33 3350   3.687   4.813   2.175 -0.1045 -0.2911  0.0996
  125phy    C34 3351   3.763   4.697   2.113 -0.0417  0.2587 -0.1875
  125phy    C32 3352   3.532   4.796   2.150  0.0918 -0.1243  0.0405
  125phy    C31 3353   3.455   4.926   2.133 -0.0190 -0.6539  0.3683
  125phy    C30 3354   3.305   4.910   2.156 -0.0044 -0.2841 -0.2144
  125phy    C28 3355   3.223   5.042   2.176 -0.3825 -0.5762  0.2176
  125phy    C29 3356   3.112   5.049   2.076  0.2309  0.1889 -0.0626
  125phy    C27 3357   3.188   5.078   2.319 -0.3187  0.0687 -0.2770
  125phy    C26 3358   3.252   5.206   2.377 -0.0970  0.2261 -0.1608
  125phy    C25 3359   3.174   5.253   2.499 -0.2308 -1.0890 -0.0904
  125phy    C23 3360   3.253   5.362   2.585  0.0957 -0.3321 -0.1509
  125phy    C24 3361   3.257   5.505   2.531  0.3188  0.1723 -0.0650
  125phy    C22 3362   3.194   5.380   2.726 -0.3709 -0.2841 -0.4609
  125phy    C21 3363   3.276   5.298   2.824 -0.4764  0.0887 -0.5242
  125phy    C20 3364   3.214   5.285   2.964 -0.1360 -0.0530  0.8130
  125phy    C18 3365   3.293   5.197   3.066 -0.6452  0.3129 -0.4398
  125phy    O01 3366   3.426   5.244   3.072 -0.3704  0.3971 -0.0860
  125phy    H01 3367   3.429   5.337   3.077 -0.9987  0.4885 -1.0508
  125phy    C19 3368   3.218   5.239   3.196 -0.5563 -0.2390 -0.4569
  125phy    C13 3369   3.295   5.036   3.047  0.1734  0.1505  0.0403
  125phy     H3 3370   3.314   5.015   2.939 -0.1475 -0.6909  0.1470
  125phy    O33 3371   3.161   4.990   3.055  0.4084  0.0415 -0.1442
  125phy    H1B 3372   3.109   5.024   2.986  1.5006  0.3380 -0.8512
  125phy    C12 3373   3.395   4.950   3.127  0.9866  0.0088  0.5052
  125phy    O11 3374   3.524   4.997   3.127 -0.5751  0.1504 -0.0005
  125phy    H1A 3375   3.513   5.088   3.111  1.9041  0.3946 -0.7327
  126phy    C35 3376   3.186   0.589   1.164  0.6620 -0.1238  0.0497
  126phy    C33 3377   3.266   0.502   1.257  0.2425  0.7233  0.3098
  126phy    C34 3378   3.417   0.525   1.231 -0.2917 -0.1026  0.3062
  126phy    C32 3379   3.237   0.531   1.407  0.1029 -0.1459  0.2690
  126phy    C31 3380   3.238   0.408   1.500 -1.0673 -0.0121 -0.4018
  126phy    C30 3381   3.210   0.458   1.641 -0.1099  0.3272  0.1059
  126phy    C28 3382   3.209   0.347   1.749  0.2485  0.3461 -0.3356
  126phy    C29 3383   3.346   0.336   1.812 -0.3644  0.4625  0.5237
  126phy    C27 3384   3.107   0.390   1.854  0.4866  0.1171 -0.1940
  126phy    C26 3385   3.061   0.290   1.963  0.5748  0.3835 -0.6148
  126phy    C25 3386   2.971   0.361   2.064  0.5056 -0.5989 -0.0702
  126phy    C23 3387   2.934   0.294   2.194 -0.0847  0.9294 -0.2787
  126phy    C24 3388   2.928   0.395   2.307  0.4416  0.0398 -0.4994
  126phy    C22 3389   2.813   0.196   2.176  0.0478 -0.0835 -0.3198
  126phy    C21 3390   2.800   0.067   2.261 -0.5281 -0.3321  0.6713
  126phy    C20 3391   2.656   0.029   2.300  0.1930  0.6925 -0.2479
  126phy    C18 3392   2.629  -0.096   2.400 -0.7162  0.4960 -0.5097
  126phy    O01 3393   2.703  -0.083   2.522 -0.2010  0.4323 -0.4090
  126phy    H01 3394   2.692  -0.005   2.574  0.0097  0.3665 -0.2666
  126phy    C19 3395   2.484  -0.076   2.445  0.3397 -0.0812 -0.2118
  126phy    C13 3396   2.643  -0.250   2.338  0.0616  1.0606 -0.1914
  126phy     H3 3397   2.590  -0.254   2.239  0.8777  0.0938 -0.6040
  126phy    O33 3398   2.572  -0.354   2.410 -0.3350 -0.6069  0.5594
  126phy    H1B 3399   2.585  -0.351   2.503  1.1721 -1.5537  0.4215
  126phy    C12 3400   2.795  -0.296   2.320 -0.1686  0.3989 -0.0245
  126phy    O11 3401   2.872  -0.310   2.432 -0.8117  0.3910 -0.3457
  126phy    H1A 3402   2.884  -0.224   2.468 -0.1838 -0.7505  2.4599
  127phy    C35 3403   2.314   4.069   1.050 -0.1965 -0.7799  0.3873
  127phy    C33 3404   2.323   4.206   0.982  0.1118  0.0073 -0.0160
  127phy    C34 3405   2.231   4.299   1.064 -0.2945  0.1625 -0.1622
  127phy    C32 3406   2.469   4.253   0.955  0.4242  0.2279  0.7165
  127phy    C31 3407   2.487   4.350   0.835 -0.4449  0.0257 -0.0891
  127phy    C30 3408   2.626   4.410   0.859 -0.1897  0.6574 -0.0658
  127phy    C28 3409   2.677   4.524   0.770 -0.3472 -0.0287  0.0871
  127phy    C29 3410   2.579   4.642   0.747  0.4740 -0.0578  0.0020
  127phy    C27 3411   2.813   4.575   0.828  0.1349 -0.3734  0.4587
  127phy    C26 3412   2.922   4.612   0.731 -0.1248  0.1016  0.7944
  127phy    C25 3413   3.053   4.638   0.804  0.3189  0.1523  0.4908
  127phy    C23 3414   3.169   4.680   0.709 -0.0493 -0.0010  0.2509
  127phy    C24 3415   3.231   4.806   0.766  0.1416 -0.1053 -0.4243
  127phy    C22 3416   3.271   4.568   0.715 -0.5080 -0.2880 -0.2797
  127phy    C21 3417   3.306   4.515   0.573  0.6176 -0.6951 -0.4896
  127phy    C20 3418   3.438   4.431   0.576 -0.3842 -0.3411 -0.0294
  127phy    C18 3419   3.515   4.395   0.448 -0.3758 -0.2863  0.6079
  127phy    O01 3420   3.423   4.325   0.362  0.2118 -0.3727 -0.4090
  127phy    H01 3421   3.424   4.233   0.382  2.1607  0.0752  1.9426
  127phy    C19 3422   3.611   4.291   0.503  0.1666 -0.3236  0.2546
  127phy    C13 3423   3.582   4.524   0.371  0.9578  0.4284 -0.3120
  127phy     H3 3424   3.492   4.583   0.340 -0.4002 -1.3293  0.1912
  127phy    O33 3425   3.656   4.628   0.450 -0.4511 -0.0181  0.1350
  127phy    H1B 3426   3.668   4.601   0.539  0.7516 -0.2802 -0.0874
  127phy    C12 3427   3.632   4.524   0.217  0.0934  0.3815 -0.0123
  127phy    O11 3428   3.569   4.417   0.138 -0.9095  0.4836  0.0266
  127phy    H1A 3429   3.538   4.352   0.198  1.2203  0.8062  1.6140
  128SOL     OW 3430   0.883   0.692   0.157 -0.4916 -0.5518 -0.1948
  128SOL    HW1 3431   0.889   0.598   0.141  1.4234 -0.2890 -1.3002
  128SOL    HW2 3432   0.795   0.692   0.196 -1.0910 -2.2736 -1.4190
  128SOL     MW 3433   0.872   0.680   0.160 -0.0050 -0.0011  0.0112
  129SOL     OW 3434   4.122   5.041   0.168  0.0787  0.3336 -0.0620
  129SOL    HW1 3435   4.193   4.997   0.214  1.9269  1.2912 -1.8351
  129SOL    HW2 3436   4.121   5.130   0.202 -0.7275  0.3351 -0.0683
  129SOL     MW 3437   4.131   5.047   0.178 -0.0050 -0.0011  0.0112
  130SOL     OW 3438   0.430   0.819   0.403 -0.2330 -0.3554  0.2645
  130SOL    HW1 3439   0.378   0.884   0.356  2.9429  2.4076  0.0930
  130SOL    HW2 3440   0.464   0.877   0.472 -0.6863 -1.9930  1.9361
  130SOL     MW 3441   0.428   0.836   0.406 -0.0050 -0.0011  0.0112
  131SOL     OW 3442   1.844   5.113   0.266 -0.0927  0.2730 -0.6264
  131SOL    HW1 3443   1.877   5.110   0.356 -1.0364 -2.2354 -0.2738
  131SOL    HW2 3444   1.882   5.187   0.219 -3.7725  0.6167 -3.4673
  131SOL     MW 3445   1.853   5.122   0.272 -0.0050 -0.0011  0.0112
  132SOL     OW 3446   0.835   4.363   0.548  0.4138 -0.4861  0.8359
  132SOL    HW1 3447   0.885   4.331   0.473  0.5163  0.0795  0.6637
  132SOL    HW2 3448   0.784   4.438   0.518  1.6371  0.5393  1.2315
  132SOL     MW 3449   0.835   4.368   0.534 -0.0050 -0.0011  0.0112
  133SOL     OW 3450   2.294   4.040   0.018 -0.1667 -0.2024 -0.1793
  133SOL    HW1 3451   2.269   4.132   0.021 -0.6481 -0.3496  0.5256
  133SOL    HW2 3452   2.367   4.036   0.081  0.2935  0.9579 -0.6223
  133SOL     MW 3453   2.301   4.051   0.027 -0.0050 -0.0011  0.0112
  134SOL     OW 3454   1.994   4.913   0.119  0.4064 -0.4561  0.0063
  134SOL    HW1 3455   1.942   4.970   0.175 -1.4733  0.7745 -2.7652
  134SOL    HW2 3456   1.957   4.942   0.035 -2.0771  0.2662  1.2633
  134SOL     MW 3457   1.982   4.924   0.115 -0.0050 -0.0011  0.0112
  135SOL     OW 3458   2.645   3.883   3.001  0.2504 -0.2230  0.0090
  135SOL    HW1 3459   2.570   3.833   3.034 -0.4694  0.2221 -0.8826
  135SOL    HW2 3460   2.697   3.815   2.957  2.0430  0.3214  1.1909
  135SOL     MW 3461   2.642   3.867   2.999 -0.0050 -0.0011  0.0112
  136SOL     OW 3462   4.665   2.751   2.833 -0.4054 -0.1434 -0.0042
  136SOL    HW1 3463   4.631   2.663   2.814  1.1976 -0.7851 -0.0225
  136SOL    HW2 3464   4.726   2.748   2.907 -1.1523  0.6684  0.6607
  136SOL     MW 3465   4.668   2.739   2.841 -0.0050 -0.0011  0.0112
  137SOL     OW 3466   3.372   3.518   0.050  0.4961 -0.0168  0.2210
  137SOL    HW1 3467   3.459   3.494   0.018  0.4277  0.5373 -0.3855
  137SOL    HW2 3468   3.390   3.518   0.144 -0.1848  2.7746  0.4499
  137SOL     MW 3469   3.386   3.515   0.058 -0.0050 -0.0011  0.0112
  138SOL     OW 3470   2.221   4.434   2.896 -0.7308 -0.3885  0.6138
  138SOL    HW1 3471   2.238   4.356   2.843 -1.4664 -0.4338  0.4301
  138SOL    HW2 3472   2.288   4.433   2.964 -0.6603  0.6577  0.5739
  138SOL     MW 3473   2.232   4.423   2.898 -0.0050 -0.0011  0.0112
  139SOL     OW 3474   0.601   2.652   0.089 -0.1954 -0.3379  0.4109
  139SOL    HW1 3475   0.683   2.699   0.106 -1.1879  1.1573  1.3370
  139SOL    HW2 3476   0.539   2.725   0.094  0.6845  0.3687  1.4895
  139SOL     MW 3477   0.604   2.668   0.092 -0.0050 -0.0011  0.0112
  140SOL     OW 3478   4.693   4.223   0.030 -0.2683  0.1161  0.3941
  140SOL    HW1 3479   4.649   4.142   0.056  1.2945 -1.0777 -0.5133
  140SOL    HW2 3480   4.692   4.274   0.111  0.9098  1.6207 -0.4803
  140SOL     MW 3481   4.687   4.219   0.044 -0.0050 -0.0011  0.0112
  141SOL     OW 3482   3.809   3.377   2.841  0.1540  0.0648 -0.2680
  141SOL    HW1 3483   3.842   3.297   2.883 -2.6441 -1.3780 -0.6202
  141SOL    HW2 3484   3.738   3.337   2.792  0.0793  0.9971 -0.9394
  141SOL     MW 3485   3.804   3.361   2.840 -0.0050 -0.0011  0.0112
  142SOL     OW 3486   0.871   2.626   2.706 -0.1442  0.7559 -0.6434
  142SOL    HW1 3487   0.944   2.685   2.724 -1.2303  1.7583  0.7312
  142SOL    HW2 3488   0.886   2.614   2.613 -0.2247  2.0276 -0.8452
  142SOL     MW 3489   0.882   2.632   2.696 -0.0050 -0.0011  0.0112
  143SOL     OW 3490   4.198   4.638   2.636 -0.1726  0.0326 -0.5472
  143SOL    HW1 3491   4.108   4.663   2.657  0.0652  0.7030 -0.3018
  143SOL    HW2 3492   4.204   4.546   2.662  1.5157  0.1898 -0.2571
  143SOL     MW 3493   4.187   4.629   2.642 -0.0050 -0.0011  0.0112
  144SOL     OW 3494   3.442   4.168   2.893 -0.3390 -0.1533  0.2362
  144SOL    HW1 3495   3.499   4.238   2.925  1.6861 -1.9063  0.7373
  144SOL    HW2 3496   3.395   4.138   2.971  0.5354 -2.0285  0.0958
  144SOL     MW 3497   3.443   4.174   2.908 -0.0050 -0.0011  0.0112
  145SOL     OW 3498   1.986   4.070   0.318 -0.0326 -0.0834 -0.3094
  145SOL    HW1 3499   2.024   3.995   0.271  0.6581  0.5591 -0.8009
  145SOL    HW2 3500   2.004   4.049   0.410  1.1198  3.3486  0.3703
  145SOL     MW 3501   1.993   4.057   0.324 -0.0050 -0.0011  0.0112
  146SOL     OW 3502   2.107   3.873   0.154  0.3759 -0.2050  0.6608
  146SOL    HW1 3503   2.173   3.923   0.106  0.3757  0.4316  1.3051
  146SOL    HW2 3504   2.049   3.836   0.088  1.8577 -2.6188  0.6000
  146SOL     MW 3505   2.108   3.875   0.139 -0.0050 -0.0011  0.0112
  147SOL     OW 3506   3.889   3.905   3.013 -0.2013 -0.0835 -0.5209
  147SOL    HW1 3507   3.964   3.861   3.053  0.3895  2.0167  0.8777
  147SOL    HW2 3508   3.917   3.915   2.922 -1.2116  0.1801 -0.8171
  147SOL     MW 3509   3.903   3.901   3.006 -0.0050 -0.0011  0.0112
  148SOL     OW 3510   0.106   3.281   0.139  0.2472 -0.0400  0.2081
  148SOL    HW1 3511   0.198   3.295   0.115  0.6092 -1.4320  0.6865
  148SOL    HW2 3512   0.096   3.347   0.209 -3.5473 -0.2221  0.0371
  148SOL     MW 3513   0.117   3.292   0.145 -0.0050 -0.0011  0.0112
  149SOL     OW 3514   1.854   4.273   0.065  0.5166  0.3869 -0.2036
  149SOL    HW1 3515   1.793   4.343   0.088 -2.1020 -1.5615 -0.7311
  149SOL    HW2 3516   1.830   4.202   0.125  2.4930  0.8978  1.2941
  149SOL     MW 3517   1.843   4.273   0.076 -0.0050 -0.0011  0.0112
  150SOL     OW 3518   0.166   2.210   2.865  0.2320  0.5248  0.4093
  150SOL    HW1 3519   0.124   2.260   2.794 -1.4675 -0.1494  0.8981
  150SOL    HW2 3520   0.218   2.277   2.910  1.9556 -1.3586  1.3612
  150SOL     MW 3521   0.167   2.226   2.862 -0.0050 -0.0011  0.0112
  151SOL     OW 3522   2.118   4.267   0.116 -0.0232  0.1894  0.3422
  151SOL    HW1 3523   2.036   4.283   0.068  0.1618 -0.2383 -0.1310
  151SOL    HW2 3524   2.077   4.229   0.194  0.2493  0.4509  0.6124
  151SOL     MW 3525   2.102   4.264   0.120 -0.0050 -0.0011  0.0112
  152SOL     OW 3526   0.973   2.544   0.063  0.1746 -0.2747  0.7750
  152SOL    HW1 3527   0.927   2.530  -0.020  2.0675 -1.2458 -0.1702
  152SOL    HW2 3528   0.932   2.621   0.103 -1.2445 -1.6812  2.2177
  152SOL     MW 3529   0.962   2.552   0.058 -0.0050 -0.0011  0.0112
  153SOL     OW 3530   0.841   4.210   2.660 -0.5588  0.3551 -0.0327
  153SOL    HW1 3531   0.844   4.207   2.755 -1.1371 -0.3072 -0.0257
  153SOL    HW2 3532   0.792   4.291   2.647 -2.5902 -0.1581  3.3720
  153SOL     MW 3533   0.835   4.220   2.671 -0.0050 -0.0011  0.0112
  154SOL     OW 3534   4.161   2.930   3.042 -0.1008 -0.2341 -0.0675
  154SOL    HW1 3535   4.202   3.011   3.071  1.2808 -0.5501 -1.0733
  154SOL    HW2 3536   4.178   2.930   2.948 -0.2871 -1.1331 -0.1090
  154SOL     MW 3537   4.168   2.940   3.033 -0.0050 -0.0011  0.0112
  155SOL     OW 3538   0.228   0.938   0.273 -0.4418  0.0068 -0.0576
  155SOL    HW1 3539   0.189   0.981   0.349  2.1010 -1.2969  2.1715
  155SOL    HW2 3540   0.186   0.852   0.276  0.8416 -0.6218  2.2149
  155SOL     MW 3541   0.218   0.933   0.283 -0.0050 -0.0011  0.0112
  156SOL     OW 3542   1.309   1.610   2.964  0.0861 -0.2386  0.0231
  156SOL    HW1 3543   1.301   1.630   3.057  1.7507 -1.1559  0.4025
  156SOL    HW2 3544   1.373   1.538   2.961 -0.3573 -0.6647  0.7542
  156SOL     MW 3545   1.317   1.603   2.976 -0.0050 -0.0011  0.0112
  157SOL     OW 3546   4.727   2.582   0.124  0.0165  0.2871  0.1651
  157SOL    HW1 3547   4.632   2.586   0.118  0.0650 -0.6767 -1.9454
  157SOL    HW2 3548   4.755   2.506   0.176  0.2551  1.0967  1.2737
  157SOL     MW 3549   4.718   2.573   0.130 -0.0050 -0.0011  0.0112
  158SOL     OW 3550   4.167   4.894   2.881  0.2418  0.3365  0.0741
  158SOL    HW1 3551   4.092   4.880   2.939  0.7097 -0.2818  0.5386
  158SOL    HW2 3552   4.200   4.980   2.906  1.1888 -0.2305  0.8314
  158SOL     MW 3553   4.161   4.903   2.892 -0.0050 -0.0011  0.0112
  159SOL     OW 3554   1.884   1.244   2.875 -0.5476 -0.4325  0.5535
  159SOL    HW1 3555   1.830   1.287   2.941 -0.9842  0.3884 -0.3121
  159SOL    HW2 3556   1.954   1.208   2.929 -1.4481  1.2344  3.0301
  159SOL     MW 3557   1.886   1.245   2.891 -0.0050 -0.0011  0.0112
  160SOL     OW 3558   3.748   2.447   2.999 -0.4720 -0.1112  0.8789
  160SOL    HW1 3559   3.691   2.377   2.968 -1.2927  0.8697  0.1061
  160SOL    HW2 3560   3.740   2.448   3.095 -0.1715 -1.7637  0.9484
  160SOL     MW 3561   3.739   2.438   3.008 -0.0050 -0.0011  0.0112
  161SOL     OW 3562   4.846   5.098   0.016 -0.4371  0.5861  0.2616
  161SOL    HW1 3563   4.752   5.114   0.009 -0.6962 -0.8310  0.2168
  161SOL    HW2 3564   4.852   5.014   0.063  1.7575  0.6680  0.2179
  161SOL     MW 3565   4.835   5.089   0.022 -0.0050 -0.0011  0.0112
  162SOL     OW 3566   2.142   1.830   3.014  0.0892 -0.8489  0.1243
  162SOL    HW1 3567   2.085   1.793   3.081 -0.2713  0.5174  0.5995
  162SOL    HW2 3568   2.217   1.867   3.059 -0.1155 -0.0518 -0.1691
  162SOL     MW 3569   2.144   1.830   3.029 -0.0050 -0.0011  0.0112
  163SOL     OW 3570   3.403   4.624   2.951 -0.3666  0.1381  0.2170
  163SOL    HW1 3571   3.323   4.581   2.980 -0.6569 -0.5860 -1.5267
  163SOL    HW2 3572   3.471   4.563   2.979  0.2272  0.0056 -1.3741
  163SOL     MW 3573   3.402   4.610   2.958 -0.0050 -0.0011  0.0112
  164SOL     OW 3574   0.891   3.948   3.084 -0.8053 -0.0006  0.0943
  164SOL    HW1 3575   0.856   3.908   3.163  0.2349  1.3365  1.2645
  164SOL    HW2 3576   0.956   3.881   3.062 -1.1635 -0.6773  1.0051
  164SOL     MW 3577   0.895   3.934   3.091 -0.0050 -0.0011  0.0112
  165SOL     OW 3578   1.482   1.192   0.032 -0.2472  0.6070 -0.0596
  165SOL    HW1 3579   1.440   1.115  -0.007  0.5670 -0.1837  0.5866
  165SOL    HW2 3580   1.571   1.159   0.045 -0.2149  0.1707 -1.3356
  165SOL     MW 3581   1.488   1.178   0.029 -0.0050 -0.0011  0.0112
  166SOL     OW 3582   3.219   4.000   0.235 -0.5680  0.6297  0.5054
  166SOL    HW1 3583   3.255   3.930   0.182  0.0808 -0.8515  2.7427
  166SOL    HW2 3584   3.238   4.078   0.183 -1.2033  0.7230  0.4075
  166SOL     MW 3585   3.227   4.001   0.221 -0.0050 -0.0011  0.0112
  167SOL     OW 3586   3.561   4.395   3.019  0.1788 -0.0782  0.3754
  167SOL    HW1 3587   3.654   4.391   2.995  0.4213  1.6049  0.9341
  167SOL    HW2 3588   3.569   4.384   3.114  1.1926 -0.6618  0.2402
  167SOL     MW 3589   3.574   4.393   3.028 -0.0050 -0.0011  0.0112
  168SOL     OW 3590   2.103   1.152   2.996  0.2534  0.2593  0.1094
  168SOL    HW1 3591   2.144   1.228   3.037 -0.0261  1.6237 -1.9500
  168SOL    HW2 3592   2.078   1.094   3.067 -4.3367 -1.0482 -2.1698
  168SOL     MW 3593   2.105   1.155   3.011 -0.0050 -0.0011  0.0112
  169SOL     OW 3594   4.447   4.762   2.662  0.2051 -0.0853 -0.2333
  169SOL    HW1 3595   4.480   4.744   2.574  1.6706 -0.8713  0.4317
  169SOL    HW2 3596   4.356   4.732   2.660  0.3345 -0.4723 -2.2756
  169SOL     MW 3597   4.440   4.755   2.650 -0.0050 -0.0011  0.0112
  170SOL     OW 3598   0.138   1.099   0.488 -0.0168  0.6378  0.9608
  170SOL    HW1 3599   0.084   1.082   0.565 -0.6517  0.1336  0.4232
  170SOL    HW2 3600   0.081   1.164   0.447 -0.2730  0.4971  1.0897
  170SOL     MW 3601   0.123   1.105   0.492 -0.0050 -0.0011  0.0112
  171SOL     OW 3602   1.921   1.356   0.411 -0.3175  0.2236  1.1162
  171SOL    HW1 3603   1.829   1.378   0.397 -0.6880 -2.1754 -0.8445
  171SOL    HW2 3604   1.968   1.435   0.384 -1.0093 -0.1207 -1.3105
  171SOL     MW 3605   1.915   1.369   0.406 -0.0050 -0.0011  0.0112
  172SOL     OW 3606   2.142   0.989   0.076 -0.2136 -0.0943  0.4239
  172SOL    HW1 3607   2.111   1.051   0.141 -3.1770 -1.1626  0.1894
  172SOL    HW2 3608   2.078   0.918   0.073  0.1476 -0.4327 -2.1938
  172SOL     MW 3609   2.129   0.988   0.084 -0.0050 -0.0011  0.0112
  173SOL     OW 3610   3.372   4.142   0.049  0.0228  0.3463  0.2791
  173SOL    HW1 3611   3.462   4.143   0.082  0.1446  0.2214 -0.0458
  173SOL    HW2 3612   3.342   4.230   0.074 -0.9559  0.2521 -0.5059
  173SOL     MW 3613   3.380   4.154   0.057 -0.0050 -0.0011  0.0112
  174SOL     OW 3614   0.655   2.732   2.843 -0.3971  0.3546  0.1010
  174SOL    HW1 3615   0.732   2.710   2.790  0.6909  1.8079  0.9762
  174SOL    HW2 3616   0.641   2.654   2.896 -0.2200  0.2153 -0.0557
  174SOL     MW 3617   0.663   2.719   2.843 -0.0050 -0.0011  0.0112
  175SOL     OW 3618   2.043   1.208   0.229  0.2125  0.1654  0.6034
  175SOL    HW1 3619   1.999   1.277   0.279 -0.9931  0.2705 -0.5570
  175SOL    HW2 3620   2.125   1.202   0.279  2.0170  1.0584 -1.9791
  175SOL     MW 3621   2.048   1.216   0.242 -0.0050 -0.0011  0.0112
  176SOL     OW 3622   3.592   3.836   0.111 -0.5623  0.2089 -0.6692
  176SOL    HW1 3623   3.571   3.757   0.162 -0.1458  1.3355  1.3716
  176SOL    HW2 3624   3.626   3.800   0.029 -0.1063 -0.2474 -0.2864
  176SOL     MW 3625   3.594   3.820   0.107 -0.0050 -0.0011  0.0112
  177SOL     OW 3626   2.992   3.919   0.102  0.8243 -0.2721  0.0796
  177SOL    HW1 3627   2.920   3.980   0.119 -1.4680 -2.2715 -1.7136
  177SOL    HW2 3628   3.065   3.949   0.156  2.5861 -2.7282 -0.7397
  177SOL     MW 3629   2.992   3.931   0.111 -0.0050 -0.0011  0.0112
  178SOL     OW 3630   4.853   2.698   3.041  0.2357 -0.4793  0.3673
  178SOL    HW1 3631   4.919   2.762   3.068  0.0873 -0.4419  0.6419
  178SOL    HW2 3632   4.818   2.668   3.125  0.2035 -1.8170 -0.0906
  178SOL     MW 3633   4.857   2.702   3.056 -0.0050 -0.0011  0.0112
  179SOL     OW 3634   0.087   2.489   0.033  0.8129  0.5014 -0.1576
  179SOL    HW1 3635   0.035   2.415   0.003 -0.1348  1.6016 -1.3316
  179SOL    HW2 3636   0.057   2.509   0.122  1.1334  1.0836 -0.1746
  179SOL     MW 3637   0.076   2.482   0.041 -0.0050 -0.0011  0.0112
  180SOL     OW 3638   3.718   2.734   2.964  0.4502 -0.0541  0.1587
  180SOL    HW1 3639   3.730   2.762   2.873 -0.2982 -2.0685 -0.6332
  180SOL    HW2 3640   3.728   2.639   2.958 -2.2086 -0.3262 -1.7019
  180SOL     MW 3641   3.721   2.725   2.951 -0.0050 -0.0011  0.0112
  181SOL     OW 3642   3.111   2.264   2.781  0.1019 -0.8978 -0.2392
  181SOL    HW1 3643   3.141   2.191   2.836 -0.8370 -1.0616  0.0743
  181SOL    HW2 3644   3.038   2.224   2.734 -0.4155  2.4004 -2.6065
  181SOL     MW 3645   3.106   2.249   2.782 -0.0050 -0.0011  0.0112
  182SOL     OW 3646   3.013   3.185   0.170  0.5334 -0.3477 -0.2950
  182SOL    HW1 3647   3.067   3.226   0.103  0.8241 -0.2877 -0.0260
  182SOL    HW2 3648   2.974   3.264   0.207  0.9562 -0.4344  0.3540
  182SOL     MW 3649   3.015   3.201   0.166 -0.0050 -0.0011  0.0112
  183SOL     OW 3650   1.400   0.702   3.046 -0.4844 -0.0755  0.0413
  183SOL    HW1 3651   1.325   0.715   2.988 -1.9475 -0.1057  1.8321
  183SOL    HW2 3652   1.477   0.696   2.989 -0.9077  1.9470 -0.8266
  183SOL     MW 3653   1.400   0.703   3.031 -0.0050 -0.0011  0.0112
  184SOL     OW 3654   1.636   1.368   0.654  0.0450 -0.1814 -0.2918
  184SOL    HW1 3655   1.670   1.414   0.578  1.8338  0.5590  0.8987
  184SOL    HW2 3656   1.712   1.338   0.703 -1.0605 -2.9142 -0.0438
  184SOL     MW 3657   1.650   1.370   0.651 -0.0050 -0.0011  0.0112
  185SOL     OW 3658   1.455   1.147   0.598  0.5239 -0.6835 -0.1624
  185SOL    HW1 3659   1.372   1.194   0.591 -0.9275 -2.9893  0.4236
  185SOL    HW2 3660   1.516   1.210   0.635  1.2049  0.2329 -2.6188
  185SOL     MW 3661   1.452   1.161   0.602 -0.0050 -0.0011  0.0112
  186SOL     OW 3662   3.885   2.907   3.118 -0.1322 -0.3374 -0.0818
  186SOL    HW1 3663   3.979   2.889   3.106 -0.7279 -3.1005 -1.3202
  186SOL    HW2 3664   3.845   2.833   3.072  1.4647 -1.1999 -0.1516
  186SOL     MW 3665   3.892   2.895   3.111 -0.0050 -0.0011  0.0112
  187SOL     OW 3666   0.018   0.205   2.850  0.1196 -0.0596 -0.3679
  187SOL    HW1 3667  -0.065   0.159   2.866  0.9735 -0.9215  2.0658
  187SOL    HW2 3668   0.039   0.237   2.938 -0.5703 -1.2650  0.2726
  187SOL     MW 3669   0.010   0.203   2.864 -0.0050 -0.0011  0.0112
  188SOL     OW 3670   2.722   4.156   0.118 -0.5543  0.1730  0.6157
  188SOL    HW1 3671   2.691   4.246   0.113  0.6158  0.5829  0.3801
  188SOL    HW2 3672   2.741   4.137   0.026 -0.0498  0.8932  0.5641
  188SOL     MW 3673   2.720   4.166   0.105 -0.0050 -0.0011  0.0112
  189SOL     OW 3674   1.946   2.038   0.100  0.1210 -0.2863 -0.3787
  189SOL    HW1 3675   1.901   2.113   0.139  0.1314 -0.5424  0.1311
  189SOL    HW2 3676   1.874   2.002   0.049  1.0959 -1.5993 -0.8670
  189SOL     MW 3677   1.931   2.044   0.099 -0.0050 -0.0011  0.0112
  190SOL     OW 3678   2.507   3.986   0.189 -0.0250  0.3448  0.5579
  190SOL    HW1 3679   2.590   4.029   0.170  0.3048 -0.5640 -0.1354
  190SOL    HW2 3680   2.534   3.894   0.195 -0.6377  0.2126  1.4613
  190SOL     MW 3681   2.521   3.979   0.187 -0.0050 -0.0011  0.0112
  191SOL     OW 3682   2.441   1.350   2.905  0.4368  0.5157 -0.4492
  191SOL    HW1 3683   2.399   1.425   2.863  1.2705  2.3196  1.7093
  191SOL    HW2 3684   2.408   1.271   2.862 -0.0848 -0.2721  1.3456
  191SOL     MW 3685   2.431   1.349   2.894 -0.0050 -0.0011  0.0112
  192SOL     OW 3686   0.279   4.321   0.025 -0.2001  0.1507 -0.3145
  192SOL    HW1 3687   0.215   4.267  -0.020  1.0976 -0.2028 -1.8397
  192SOL    HW2 3688   0.257   4.408  -0.009  1.2416  0.5845 -0.2083
  192SOL     MW 3689   0.268   4.325   0.015 -0.0050 -0.0011  0.0112
  193SOL     OW 3690   4.204   2.958   2.769  0.1784  0.3168  0.5586
  193SOL    HW1 3691   4.198   2.862   2.776  0.8656  0.1474 -0.8162
  193SOL    HW2 3692   4.296   2.969   2.745  0.4568 -0.9640  0.9620
  193SOL     MW 3693   4.216   2.947   2.767 -0.0050 -0.0011  0.0112
  194SOL     OW 3694   5.009   2.904   0.013 -0.5542  0.3763  0.2070
  194SOL    HW1 3695   5.089   2.862  -0.017 -0.0890  0.3144  1.4562
  194SOL    HW2 3696   5.030   2.942   0.098  0.3082  2.4658 -0.8763
  194SOL     MW 3697   5.022   2.903   0.020 -0.0050 -0.0011  0.0112
  195SOL     OW 3698   2.395   4.836   0.246 -0.7386  0.3825 -0.5244
  195SOL    HW1 3699   2.436   4.764   0.293 -2.1213  0.3825  0.7852
  195SOL    HW2 3700   2.333   4.796   0.184 -2.8030  2.2764  0.1738
  195SOL     MW 3701   2.392   4.821   0.244 -0.0050 -0.0011  0.0112
  196SOL     OW 3702   4.851   2.427   2.964  0.1099  0.5351  0.0268
  196SOL    HW1 3703   4.842   2.520   2.986 -0.1919  0.4452  0.2936
  196SOL    HW2 3704   4.934   2.396   3.001  0.5527  0.0726 -1.2777
  196SOL     MW 3705   4.861   2.435   2.972 -0.0050 -0.0011  0.0112
  197SOL     OW 3706   2.231   3.811   2.845 -0.2688  0.7354  0.3614
  197SOL    HW1 3707   2.260   3.776   2.761 -1.9628 -1.0492  0.4541
  197SOL    HW2 3708   2.298   3.876   2.867  0.2313  0.3082  0.1386
  197SOL     MW 3709   2.244   3.815   2.837 -0.0050 -0.0011  0.0112
  198SOL     OW 3710   3.513   3.813   0.461 -0.1731  0.5494  0.3760
  198SOL    HW1 3711   3.471   3.764   0.532 -0.9446 -0.4007 -0.7060
  198SOL    HW2 3712   3.602   3.811   0.494 -0.1924 -0.1311  0.3975
  198SOL     MW 3713   3.519   3.807   0.475 -0.0050 -0.0011  0.0112
  199SOL     OW 3714   4.577   0.270   2.915  0.5485  0.4473  0.1472
  199SOL    HW1 3715   4.557   0.224   2.834  0.9947  0.7730 -0.1481
  199SOL    HW2 3716   4.655   0.322   2.897 -0.5400  1.3884 -2.1751
  199SOL     MW 3717   4.585   0.271   2.902 -0.0050 -0.0011  0.0112
  200SOL     OW 3718   2.495   0.521   0.011  0.2034 -0.2370  0.0997
  200SOL    HW1 3719   2.499   0.574   0.090  1.4262 -1.2628  0.7470
  200SOL    HW2 3720   2.539   0.578  -0.052 -1.3198  0.3828 -0.4615
  200SOL     MW 3721   2.501   0.536   0.013 -0.0050 -0.0011  0.0112
  201SOL     OW 3722   1.910   3.486   3.097  0.3665  0.8331  0.4942
  201SOL    HW1 3723   1.962   3.459   3.173 -0.7912 -1.4141  0.5556
  201SOL    HW2 3724   1.925   3.581   3.101  1.3873  0.7412 -0.6205
  201SOL     MW 3725   1.919   3.495   3.108 -0.0050 -0.0011  0.0112
  202SOL     OW 3726   1.510   3.626   0.096 -0.4864 -0.0501  0.6266
  202SOL    HW1 3727   1.568   3.576   0.040  1.3720  3.0239 -0.4601
  202SOL    HW2 3728   1.461   3.562   0.147 -0.8296 -1.7034 -1.6236
  202SOL     MW 3729   1.511   3.611   0.095 -0.0050 -0.0011  0.0112
  203SOL     OW 3730   0.099   2.731   3.046 -0.3835  0.4624  0.2209
  203SOL    HW1 3731   0.084   2.656   3.104 -1.2703  1.4097  1.2604
  203SOL    HW2 3732   0.191   2.750   3.065  0.3035 -2.6538  0.5408
  203SOL     MW 3733   0.109   2.724   3.056 -0.0050 -0.0011  0.0112
  204SOL     OW 3734   5.094   1.995   0.029 -0.5702 -0.5353  0.0072
  204SOL    HW1 3735   5.144   1.960   0.103 -2.1833 -1.7254  0.5926
  204SOL    HW2 3736   5.142   1.973  -0.051 -1.4101  4.5785 -2.2846
  204SOL     MW 3737   5.107   1.987   0.028 -0.0050 -0.0011  0.0112
  205SOL     OW 3738   1.090   1.718   2.832  0.0366  0.0388 -0.0891
  205SOL    HW1 3739   1.168   1.670   2.860  0.4827  0.4303 -0.6346
  205SOL    HW2 3740   1.023   1.649   2.832  1.5847 -1.5678 -0.7136
  205SOL     MW 3741   1.092   1.702   2.835 -0.0050 -0.0011  0.0112
  206SOL     OW 3742   2.957   4.448   2.731  0.4733  0.4099  0.0566
  206SOL    HW1 3743   2.966   4.364   2.688 -2.5252  0.0433 -0.0108
  206SOL    HW2 3744   2.897   4.486   2.668  0.7204 -0.1655 -0.5322
  206SOL     MW 3745   2.950   4.442   2.717 -0.0050 -0.0011  0.0112
  207SOL     OW 3746   3.715   4.182   2.690  0.3369 -0.3113  0.3147
  207SOL    HW1 3747   3.738   4.275   2.698  0.6277 -0.4858  1.7080
  207SOL    HW2 3748   3.795   4.137   2.715  0.3482  0.2740  1.3971
  207SOL     MW 3749   3.728   4.188   2.695 -0.0050 -0.0011  0.0112
  208SOL     OW 3750   4.146   4.365   2.708 -0.1102 -0.0919 -0.1683
  208SOL    HW1 3751   4.212   4.343   2.773 -0.3538  0.4005  0.2586
  208SOL    HW2 3752   4.175   4.316   2.631  1.3479 -0.6503  0.6932
  208SOL     MW 3753   4.158   4.355   2.707 -0.0050 -0.0011  0.0112
  209SOL     OW 3754   0.325   3.469   3.023  0.0524 -0.4312  0.0736
  209SOL    HW1 3755   0.342   3.415   3.100 -0.3341 -0.0844  0.4096
  209SOL    HW2 3756   0.339   3.411   2.949  0.8477 -0.5385  0.2916
  209SOL     MW 3757   0.329   3.454   3.023 -0.0050 -0.0011  0.0112
  210SOL     OW 3758   1.221   2.444   0.065 -0.2172 -0.5346 -0.3146
  210SOL    HW1 3759   1.128   2.466   0.072 -0.5497 -1.5567 -1.2106
  210SOL    HW2 3760   1.261   2.504   0.128 -3.5385  0.4590  1.0948
  210SOL     MW 3761   1.214   2.455   0.074 -0.0050 -0.0011  0.0112
  211SOL     OW 3762   0.476   0.613   0.082  0.1526  0.1731 -0.5192
  211SOL    HW1 3763   0.470   0.524   0.047  0.5388 -0.1242  0.1471
  211SOL    HW2 3764   0.418   0.663   0.025 -1.0433 -0.7804 -0.1830
  211SOL     MW 3765   0.468   0.608   0.070 -0.0050 -0.0011  0.0112
  212SOL     OW 3766   0.981   3.047   2.652  0.1361 -0.4420  0.0882
  212SOL    HW1 3767   1.040   3.096   2.594 -0.9475  1.1749  0.2838
  212SOL    HW2 3768   0.942   2.982   2.593  0.0662  0.1364 -0.5240
  212SOL     MW 3769   0.983   3.045   2.637 -0.0050 -0.0011  0.0112
  213SOL     OW 3770   4.225   4.126   2.911  0.6534  0.0905  0.7657
  213SOL    HW1 3771   4.239   4.034   2.888  1.8812  0.1404  1.2277
  213SOL    HW2 3772   4.312   4.147   2.946  1.5270  0.8835 -1.7042
  213SOL     MW 3773   4.239   4.116   2.913 -0.0050 -0.0011  0.0112
  214SOL     OW 3774   3.687   3.442   0.446  0.4151 -0.2797 -0.0371
  214SOL    HW1 3775   3.619   3.385   0.483 -0.3186  0.4027 -0.2977
  214SOL    HW2 3776   3.744   3.390   0.390  1.9909  1.3954 -0.0817
  214SOL     MW 3777   3.685   3.428   0.444 -0.0050 -0.0011  0.0112
  215SOL     OW 3778   3.112   2.607   0.475  0.3253 -0.1418  0.1336
  215SOL    HW1 3779   3.133   2.699   0.460  2.7455 -0.2866  1.9886
  215SOL    HW2 3780   3.018   2.597   0.457 -0.0122  1.8994  0.6009
  215SOL     MW 3781   3.102   2.618   0.470 -0.0050 -0.0011  0.0112
  216SOL     OW 3782   2.654   3.468   0.100 -0.4302  0.0159  0.3303
  216SOL    HW1 3783   2.603   3.406   0.151 -0.4443  0.1402  0.4721
  216SOL    HW2 3784   2.610   3.463   0.015  1.6956 -2.8766 -0.7548
  216SOL     MW 3785   2.641   3.459   0.096 -0.0050 -0.0011  0.0112
  217SOL     OW 3786   3.986   3.051   0.224  0.2105  0.6405  0.2405
  217SOL    HW1 3787   3.923   3.117   0.255  0.3042  1.1464 -0.6244
  217SOL    HW2 3788   3.928   2.984   0.189 -0.9006  1.6343  0.1142
  217SOL     MW 3789   3.970   3.051   0.224 -0.0050 -0.0011  0.0112
  218SOL     OW 3790   2.992   3.653   0.044 -0.0882 -0.3350  0.3298
  218SOL    HW1 3791   2.993   3.611   0.130 -2.0209 -0.7081  0.2050
  218SOL    HW2 3792   2.998   3.746   0.068  2.1800 -0.8775  2.2114
  218SOL     MW 3793   2.993   3.660   0.058 -0.0050 -0.0011  0.0112
  219SOL     OW 3794   1.104   2.743   2.788  0.1278 -0.3160 -0.0774
  219SOL    HW1 3795   1.149   2.677   2.840 -1.2535 -0.9434  0.3700
  219SOL    HW2 3796   1.072   2.798   2.861 -0.5325  1.5748 -1.6918
  219SOL     MW 3797   1.105   2.742   2.805 -0.0050 -0.0011  0.0112
  220SOL     OW 3798   4.431   4.262   3.070  0.1117 -0.1635  0.3136
  220SOL    HW1 3799   4.522   4.281   3.089  0.4694 -2.2533  0.8880
  220SOL    HW2 3800   4.415   4.324   2.999  0.0772 -2.1962 -1.5765
  220SOL     MW 3801   4.441   4.273   3.063 -0.0050 -0.0011  0.0112
  221SOL     OW 3802   1.316   1.779   0.070 -0.7108  0.4729 -0.4458
  221SOL    HW1 3803   1.230   1.809   0.101 -0.2300  1.0951  0.3307
  221SOL    HW2 3804   1.374   1.852   0.089 -1.2494  1.2739 -1.7429
  221SOL     MW 3805   1.312   1.792   0.077 -0.0050 -0.0011  0.0112
  222SOL     OW 3806   0.231   0.431   2.928  0.2124  0.3954 -0.3375
  222SOL    HW1 3807   0.164   0.485   2.886 -0.2123  0.6346  0.6108
  222SOL    HW2 3808   0.255   0.371   2.857 -1.6189 -0.5382 -0.2493
  222SOL     MW 3809   0.225   0.430   2.913 -0.0050 -0.0011  0.0112
  223SOL     OW 3810   0.944   4.170   0.385 -0.0477 -0.1379  0.0050
  223SOL    HW1 3811   0.900   4.087   0.401  1.2274 -0.7948  0.2366
  223SOL    HW2 3812   1.032   4.140   0.362 -0.2770 -0.5874 -0.2902
  223SOL     MW 3813   0.950   4.155   0.384 -0.0050 -0.0011  0.0112
  224SOL     OW 3814   3.950   4.061   2.783 -0.4954  0.1982 -0.1649
  224SOL    HW1 3815   4.026   4.105   2.822 -2.1502  0.5991  2.9005
  224SOL    HW2 3816   3.974   4.046   2.692  0.1292 -0.4083  0.0942
  224SOL     MW 3817   3.963   4.065   2.776 -0.0050 -0.0011  0.0112
  225SOL     OW 3818   1.100   3.801   3.041  0.2103  0.4047 -0.3048
  225SOL    HW1 3819   1.068   3.736   2.979  0.7591 -0.2206  0.0518
  225SOL    HW2 3820   1.194   3.794   3.026  0.6461  1.8097  1.3621
  225SOL     MW 3821   1.108   3.791   3.031 -0.0050 -0.0011  0.0112
  226SOL     OW 3822   4.699   4.371   0.264  0.1497 -0.5628 -0.3976
  226SOL    HW1 3823   4.604   4.383   0.271  0.2731  0.7830 -0.8338
  226SOL    HW2 3824   4.721   4.326   0.346 -1.5526  0.9668  0.9950
  226SOL     MW 3825   4.689   4.366   0.276 -0.0050 -0.0011  0.0112
  227SOL     OW 3826   1.508   1.385   2.972 -0.0513  0.1394  0.0822
  227SOL    HW1 3827   1.491   1.309   3.027 -1.2569 -1.4957 -2.3728
  227SOL    HW2 3828   1.500   1.350   2.883  0.2923  0.6084 -0.1418
  227SOL     MW 3829   1.505   1.371   2.967 -0.0050 -0.0011  0.0112
  228SOL     OW 3830   1.206   2.163   0.056  0.5442  0.1670 -0.2327
  228SOL    HW1 3831   1.233   2.255   0.063  1.3715 -0.1349  0.6456
  228SOL    HW2 3832   1.293   2.125   0.063  0.1300 -1.3337 -2.2651
  228SOL     MW 3833   1.221   2.170   0.058 -0.0050 -0.0011  0.0112
  229SOL     OW 3834   0.880   3.116   2.892 -0.5060  0.1064 -0.2286
  229SOL    HW1 3835   0.904   3.092   2.802  0.0172 -0.3045  0.0133
  229SOL    HW2 3836   0.955   3.171   2.915 -0.2133  0.2575 -1.4711
  229SOL     MW 3837   0.893   3.120   2.883 -0.0050 -0.0011  0.0112
  230SOL     OW 3838   4.329   3.933   0.226  0.1904 -0.5595  0.3482
  230SOL    HW1 3839   4.322   4.028   0.223  0.4619 -0.5500  0.0329
  230SOL    HW2 3840   4.271   3.907   0.298 -0.2063 -0.2499  0.1420
  230SOL     MW 3841   4.320   3.942   0.235 -0.0050 -0.0011  0.0112
  231SOL     OW 3842   3.641   3.757   2.989  0.1900  0.3806  0.6445
  231SOL    HW1 3843   3.725   3.801   3.004 -0.9489  2.5176  1.2290
  231SOL    HW2 3844   3.595   3.814   2.927  0.6264 -0.7382 -0.7457
  231SOL     MW 3845   3.646   3.771   2.983 -0.0050 -0.0011  0.0112
  232SOL     OW 3846   4.899   3.166   3.073  0.2976 -0.4150  0.5269
  232SOL    HW1 3847   4.946   3.083   3.081 -0.0662 -0.7731 -0.7789
  232SOL    HW2 3848   4.844   3.159   2.995  1.4344  0.6383 -0.4181
  232SOL     MW 3849   4.898   3.154   3.063 -0.0050 -0.0011  0.0112
  233SOL     OW 3850   0.769   1.942   2.920  0.4719 -0.0953 -0.3954
  233SOL    HW1 3851   0.796   2.033   2.930 -0.9823  0.3422 -0.1836
  233SOL    HW2 3852   0.812   1.916   2.839 -1.4201 -0.4827 -1.3533
  233SOL     MW 3853   0.778   1.951   2.911 -0.0050 -0.0011  0.0112
  234SOL     OW 3854   2.577   3.482   2.968 -0.1591 -0.3783  0.6011
  234SOL    HW1 3855   2.599   3.404   2.917  1.4498  0.9542 -0.8781
  234SOL    HW2 3856   2.652   3.541   2.956 -1.7603  1.3314 -2.2206
  234SOL     MW 3857   2.590   3.480   2.959 -0.0050 -0.0011  0.0112
  235SOL     OW 3858   3.837   3.277   0.276 -0.2450  0.0978  0.5842
  235SOL    HW1 3859   3.900   3.285   0.205 -0.9611 -0.7453 -0.1781
  235SOL    HW2 3860   3.759   3.249   0.228 -1.3331  0.5654  2.0330
  235SOL     MW 3861   3.835   3.274   0.260 -0.0050 -0.0011  0.0112
  236SOL     OW 3862   2.698   2.807   0.540 -0.0212 -0.1130  0.2899
  236SOL    HW1 3863   2.679   2.877   0.477  1.0491 -0.2312 -0.1857
  236SOL    HW2 3864   2.750   2.851   0.607  2.1487 -1.7628 -0.2297
  236SOL     MW 3865   2.702   2.822   0.540 -0.0050 -0.0011  0.0112
  237SOL     OW 3866   4.926   0.615   0.341  0.1575  0.2686 -0.1559
  237SOL    HW1 3867   4.896   0.638   0.254 -0.4032 -0.2036 -0.0913
  237SOL    HW2 3868   4.870   0.541   0.361 -0.3010  0.4802 -0.6408
  237SOL     MW 3869   4.915   0.609   0.332 -0.0050 -0.0011  0.0112
  238SOL     OW 3870   1.682   1.361   2.659 -0.0655 -0.3354 -0.0103
  238SOL    HW1 3871   1.675   1.456   2.652 -1.0458 -0.4084 -0.2155
  238SOL    HW2 3872   1.743   1.343   2.587  0.3923 -1.3725  0.6089
  238SOL     MW 3873   1.689   1.371   2.648 -0.0050 -0.0011  0.0112
  239SOL     OW 3874   1.170   1.531   0.650  0.6350 -0.1804 -0.0691
  239SOL    HW1 3875   1.172   1.436   0.636 -2.8431 -0.6235  1.3629
  239SOL    HW2 3876   1.260   1.563   0.656  0.4551  1.6259 -3.8389
  239SOL     MW 3877   1.182   1.522   0.649 -0.0050 -0.0011  0.0112
  240SOL     OW 3878   0.854   1.811   0.044 -0.1373  0.0638  0.3212
  240SOL    HW1 3879   0.939   1.828   0.086  0.1374 -1.1854  0.3126
  240SOL    HW2 3880   0.860   1.854  -0.042 -1.2621  0.6362  0.5100
  240SOL     MW 3881   0.866   1.819   0.038 -0.0050 -0.0011  0.0112
  241SOL     OW 3882   4.274   4.634   3.011 -0.0437  0.1250 -0.1354
  241SOL    HW1 3883   4.240   4.708   2.962 -0.5365 -1.5727 -2.5509
  241SOL    HW2 3884   4.314   4.666   3.091 -0.8607  1.1746 -0.1323
  241SOL     MW 3885   4.275   4.648   3.015 -0.0050 -0.0011  0.0112
  242SOL     OW 3886   4.835   4.861   0.195 -0.3344  0.0779 -0.6394
  242SOL    HW1 3887   4.782   4.901   0.264 -0.9646  2.1776 -2.2288
  242SOL    HW2 3888   4.870   4.779   0.230 -2.1004 -0.1994  0.5972
  242SOL     MW 3889   4.833   4.855   0.209 -0.0050 -0.0011  0.0112
  243SOL     OW 3890   1.677   1.963   0.015  0.0193  0.4706  0.0346
  243SOL    HW1 3891   1.727   1.970  -0.067 -0.8738  0.3557 -0.5322
  243SOL    HW2 3892   1.659   1.869   0.014 -1.6699  0.7458  0.6785
  243SOL     MW 3893   1.681   1.952   0.004 -0.0050 -0.0011  0.0112
  244SOL     OW 3894   3.318   4.287   2.679  0.5697  0.1233  0.8598
  244SOL    HW1 3895   3.369   4.253   2.753  2.4617  1.7042  0.3401
  244SOL    HW2 3896   3.325   4.382   2.678 -0.5260  0.2496 -1.7863
  244SOL     MW 3897   3.326   4.295   2.689 -0.0050 -0.0011  0.0112
  245SOL     OW 3898   5.077   3.350   3.034 -0.2968  0.1649 -0.0149
  245SOL    HW1 3899   5.142   3.331   3.102  0.3992 -2.5805 -1.3496
  245SOL    HW2 3900   5.014   3.282   3.056 -1.4228  1.5584  1.3738
  245SOL     MW 3901   5.077   3.339   3.046 -0.0050 -0.0011  0.0112
  246SOL     OW 3902   2.221   4.729   0.032  0.0540 -0.4148 -0.2175
  246SOL    HW1 3903   2.247   4.723  -0.060 -0.5386  1.2140 -0.5170
  246SOL    HW2 3904   2.154   4.798   0.038  0.2939 -0.2372  0.4820
  246SOL     MW 3905   2.215   4.737   0.021 -0.0050 -0.0011  0.0112
  247SOL     OW 3906   2.991   2.918   0.156 -0.4237  0.4234  0.0858
  247SOL    HW1 3907   3.057   2.896   0.222  0.5759  1.5077 -0.5224
  247SOL    HW2 3908   2.992   3.013   0.163  0.6305  0.3749  1.0236
  247SOL     MW 3909   3.000   2.927   0.166 -0.0050 -0.0011  0.0112
  248SOL     OW 3910   0.296   2.420   2.991 -0.3201  0.4028  0.5806
  248SOL    HW1 3911   0.233   2.432   3.062  1.7589  1.2530  2.4095
  248SOL    HW2 3912   0.295   2.504   2.945  0.2451  0.7253  1.1367
  248SOL     MW 3913   0.287   2.433   2.995 -0.0050 -0.0011  0.0112
  249SOL     OW 3914   0.717   4.128   0.643  0.0902  0.1473  0.5618
  249SOL    HW1 3915   0.731   4.132   0.737 -0.5984 -0.9723  0.7375
  249SOL    HW2 3916   0.756   4.210   0.615 -1.3655  0.8034  0.3485
  249SOL     MW 3917   0.724   4.139   0.652 -0.0050 -0.0011  0.0112
  250SOL     OW 3918   1.859   0.075   0.545  0.3417  0.4681  0.4034
  250SOL    HW1 3919   1.790   0.029   0.592  1.5710 -1.1730  0.6954
  250SOL    HW2 3920   1.932   0.013   0.543 -0.3627 -0.3618 -0.6968
  250SOL     MW 3921   1.860   0.061   0.551 -0.0050 -0.0011  0.0112
  251SOL     OW 3922   3.520   3.609   0.269  0.0541 -0.0591 -0.0285
  251SOL    HW1 3923   3.562   3.548   0.330 -0.1926  0.0054  0.2077
  251SOL    HW2 3924   3.504   3.685   0.325 -1.2186  1.5036 -2.3369
  251SOL     MW 3925   3.523   3.611   0.284 -0.0050 -0.0011  0.0112
  252SOL     OW 3926   1.962   1.556   2.529 -0.1625 -0.2309  0.1544
  252SOL    HW1 3927   1.910   1.635   2.540  1.1858  0.5854  1.0595
  252SOL    HW2 3928   2.049   1.585   2.557  0.0181 -1.1617  0.6123
  252SOL     MW 3929   1.967   1.570   2.534 -0.0050 -0.0011  0.0112
  253SOL     OW 3930   3.590   2.849   0.117 -0.0563 -0.3582  0.7613
  253SOL    HW1 3931   3.631   2.826   0.033  2.1224  1.1323  1.3280
  253SOL    HW2 3932   3.502   2.812   0.112 -0.0078 -0.5983  1.5660
  253SOL     MW 3933   3.584   2.841   0.105 -0.0050 -0.0011  0.0112
  254SOL     OW 3934   4.752   0.354   2.546  0.4465 -0.6849 -0.4793
  254SOL    HW1 3935   4.688   0.421   2.523  0.8596 -0.5234 -1.1986
  254SOL    HW2 3936   4.772   0.376   2.637 -0.4453  0.0295 -0.4329
  254SOL     MW 3937   4.746   0.366   2.555 -0.0050 -0.0011  0.0112
  255SOL     OW 3938   4.936   3.482   0.352  0.2635  0.0343 -0.2895
  255SOL    HW1 3939   4.969   3.407   0.402  1.9014 -0.4339 -1.9545
  255SOL    HW2 3940   4.895   3.439   0.276 -1.5665  3.2489 -1.2981
  255SOL     MW 3941   4.935   3.466   0.348 -0.0050 -0.0011  0.0112
  256SOL     OW 3942   1.518   1.693   0.420 -0.0172 -0.2234 -0.3346
  256SOL    HW1 3943   1.438   1.662   0.376  0.3579 -0.4581 -0.8557
  256SOL    HW2 3944   1.491   1.677   0.510  0.0883 -0.6599 -0.3748
  256SOL     MW 3945   1.504   1.687   0.426 -0.0050 -0.0011  0.0112
  257SOL     OW 3946   0.224   3.916   3.098  0.1704  0.1744 -0.0857
  257SOL    HW1 3947   0.238   3.849   3.032 -1.3535  0.2080 -0.4841
  257SOL    HW2 3948   0.196   3.864   3.173 -0.6380 -0.4923 -0.8328
  257SOL     MW 3949   0.222   3.901   3.099 -0.0050 -0.0011  0.0112
  258SOL     OW 3950   4.117   0.183   0.300  0.1214  0.1567  0.6427
  258SOL    HW1 3951   4.088   0.133   0.376  0.9657 -0.0887  0.8157
  258SOL    HW2 3952   4.043   0.235   0.269  1.4056  1.4873 -0.3385
  258SOL     MW 3953   4.103   0.183   0.306 -0.0050 -0.0011  0.0112
  259SOL     OW 3954   3.944   2.306   0.486 -0.0990 -0.4003 -0.4357
  259SOL    HW1 3955   3.877   2.293   0.553 -0.2795 -0.2660 -0.5887
  259SOL    HW2 3956   4.020   2.254   0.514  0.6022  0.5702 -0.4784
  259SOL     MW 3957   3.945   2.297   0.498 -0.0050 -0.0011  0.0112
  260SOL     OW 3958   2.393   3.686   3.072  0.1746  0.4320  0.4072
  260SOL    HW1 3959   2.341   3.718   2.999  2.0343 -0.4100 -1.3812
  260SOL    HW2 3960   2.445   3.620   3.026 -2.2950 -1.2219 -0.2154
  260SOL     MW 3961   2.393   3.682   3.056 -0.0050 -0.0011  0.0112
  261SOL     OW 3962   2.240   1.355   3.095  0.2724  0.1384  0.0475
  261SOL    HW1 3963   2.311   1.326   3.037  0.3265 -0.3076  0.3330
  261SOL    HW2 3964   2.219   1.445   3.069 -0.3538  0.4384  1.5243
  261SOL     MW 3965   2.247   1.363   3.084 -0.0050 -0.0011  0.0112
  262SOL     OW 3966   0.461   3.083   3.111  0.1947 -0.1847  0.5131
  262SOL    HW1 3967   0.548   3.048   3.092  0.2480 -1.1222  2.3073
  262SOL    HW2 3968   0.433   3.112   3.024  0.7601 -0.6351  0.1686
  262SOL     MW 3969   0.469   3.082   3.097 -0.0050 -0.0011  0.0112
  263SOL     OW 3970   0.052   2.365   2.640  0.3257  0.7156  0.0577
  263SOL    HW1 3971   0.033   2.439   2.697  0.0105  0.6121  0.0896
  263SOL    HW2 3972  -0.035   2.329   2.626  0.4765  0.3421  0.0811
  263SOL     MW 3973   0.038   2.370   2.645 -0.0050 -0.0011  0.0112
  264SOL     OW 3974   3.983   3.112   2.691 -0.2396  0.1921 -0.0176
  264SOL    HW1 3975   4.062   3.074   2.730 -0.1206 -0.5740 -0.9625
  264SOL    HW2 3976   4.009   3.201   2.666 -1.1760  0.1773 -1.1641
  264SOL     MW 3977   3.997   3.119   2.693 -0.0050 -0.0011  0.0112
  265SOL     OW 3978   3.188   3.555   2.929 -0.2860 -0.0656 -0.2410
  265SOL    HW1 3979   3.254   3.486   2.939 -1.1947 -0.8392  0.5674
  265SOL    HW2 3980   3.149   3.568   3.016 -0.6362 -3.2320  0.1706
  265SOL     MW 3981   3.192   3.548   2.942 -0.0050 -0.0011  0.0112
  266SOL     OW 3982   4.733   3.954   0.324 -0.0219  0.5415 -0.1012
  266SOL    HW1 3983   4.679   3.979   0.250 -0.1437  0.8001  0.0742
  266SOL    HW2 3984   4.819   3.946   0.283  0.2747  1.8012  0.2137
  266SOL     MW 3985   4.737   3.956   0.309 -0.0050 -0.0011  0.0112
  267SOL     OW 3986   0.900   2.177   2.871  0.2448 -0.2093 -0.0494
  267SOL    HW1 3987   0.894   2.261   2.917  0.2288  0.8173 -1.8138
  267SOL    HW2 3988   0.994   2.161   2.882  0.0813 -0.2736  1.3913
  267SOL     MW 3989   0.912   2.186   2.879 -0.0050 -0.0011  0.0112
  268SOL     OW 3990   1.589   2.109   0.339 -0.3277 -0.1200  0.2834
  268SOL    HW1 3991   1.545   2.140   0.418 -0.4566  0.8379 -0.1496
  268SOL    HW2 3992   1.653   2.046   0.374 -0.0877 -0.4953 -0.8023
  268SOL     MW 3993   1.592   2.104   0.354 -0.0050 -0.0011  0.0112
  269SOL     OW 3994   0.354   3.101   2.842  0.0509 -0.4541  0.2456
  269SOL    HW1 3995   0.259   3.113   2.840  0.0855 -0.2796 -1.4487
  269SOL    HW2 3996   0.352   3.007   2.822 -1.7948 -0.4510  0.2280
  269SOL     MW 3997   0.341   3.090   2.840 -0.0050 -0.0011  0.0112
  270SOL     OW 3998   0.288   2.570   2.739  0.2548  0.0564  0.2242
  270SOL    HW1 3999   0.193   2.570   2.748  0.0450  0.9251 -1.5444
  270SOL    HW2 4000   0.304   2.485   2.699  0.0081 -0.7071  1.6675
  270SOL     MW 4001   0.278   2.559   2.735 -0.0050 -0.0011  0.0112
  271SOL     OW 4002   3.359   2.490   0.419 -0.5586 -0.1103  0.2847
  271SOL    HW1 4003   3.273   2.532   0.432 -1.3855 -0.2091 -3.5848
  271SOL    HW2 4004   3.363   2.424   0.488 -1.8559  1.4337  1.9538
  271SOL     MW 4005   3.348   2.487   0.430 -0.0050 -0.0011  0.0112
  272SOL     OW 4006   4.212   3.168   0.082 -0.4557  0.0453  0.1657
  272SOL    HW1 4007   4.155   3.142   0.154 -0.4055  0.6690  0.4460
  272SOL    HW2 4008   4.297   3.168   0.127 -0.9310  1.3230  1.1467
  272SOL     MW 4009   4.215   3.165   0.098 -0.0050 -0.0011  0.0112
  273SOL     OW 4010   3.948   4.992   3.067  0.7557 -0.5242 -0.5112
  273SOL    HW1 4011   3.872   4.940   3.093  1.2048 -0.2830  1.4192
  273SOL    HW2 4012   3.997   4.982   3.149 -1.2053 -1.5251  0.6156
  273SOL     MW 4013   3.944   4.984   3.081 -0.0050 -0.0011  0.0112
  274SOL     OW 4014   0.846   2.456   2.946 -0.8086 -0.1589 -0.1990
  274SOL    HW1 4015   0.757   2.462   2.979 -1.0043  1.4585 -0.9389
  274SOL    HW2 4016   0.845   2.512   2.869  0.1553 -0.2144 -0.2752
  274SOL     MW 4017   0.834   2.464   2.940 -0.0050 -0.0011  0.0112
  275SOL     OW 4018   3.627   4.110   0.181  0.0111  0.1434  0.1781
  275SOL    HW1 4019   3.706   4.141   0.136  0.0954 -0.0466  0.1944
  275SOL    HW2 4020   3.623   4.015   0.177 -0.5140  0.1071  1.1072
  275SOL     MW 4021   3.637   4.102   0.175 -0.0050 -0.0011  0.0112
  276SOL     OW 4022   4.446   2.516   0.129 -0.1597  0.2379  0.0396
  276SOL    HW1 4023   4.401   2.473   0.202  0.4790 -0.5467 -0.0097
  276SOL    HW2 4024   4.379   2.554   0.074 -0.2303 -1.7802 -1.3746
  276SOL     MW 4025   4.432   2.515   0.132 -0.0050 -0.0011  0.0112
  277SOL     OW 4026   3.847   4.426   2.715 -0.2431  0.4603 -0.4423
  277SOL    HW1 4027   3.936   4.398   2.697 -0.8937 -3.1355  1.0213
  277SOL    HW2 4028   3.860   4.521   2.722  2.3052  0.1118  0.6526
  277SOL     MW 4029   3.860   4.435   2.714 -0.0050 -0.0011  0.0112
  278SOL     OW 4030   2.982   3.696   2.783  0.0108 -0.2084 -0.0560
  278SOL    HW1 4031   3.061   3.659   2.825  0.4042 -0.8507 -1.3052
  278SOL    HW2 4032   2.989   3.785   2.816  2.1929 -0.6908  1.0483
  278SOL     MW 4033   2.994   3.703   2.793 -0.0050 -0.0011  0.0112
  279SOL     OW 4034   0.768   3.543   0.089 -0.3594 -0.0969 -0.7791
  279SOL    HW1 4035   0.711   3.498   0.152 -0.3616  1.1359  0.1276
  279SOL    HW2 4036   0.709   3.554   0.014 -1.0173 -1.8381 -0.5714
  279SOL     MW 4037   0.752   3.538   0.087 -0.0050 -0.0011  0.0112
  280SOL     OW 4038   3.176   2.473   2.930  0.3111 -0.3254 -0.1382
  280SOL    HW1 4039   3.265   2.499   2.904 -0.2518 -0.1486 -2.0825
  280SOL    HW2 4040   3.145   2.420   2.856 -1.6411  1.5468 -0.7609
  280SOL     MW 4041   3.184   2.469   2.917 -0.0050 -0.0011  0.0112
  281SOL     OW 4042   3.482   3.898   2.821 -0.4742  0.4359  0.4391
  281SOL    HW1 4043   3.397   3.875   2.858 -0.5882 -2.3413 -1.2757
  281SOL    HW2 4044   3.484   3.993   2.830 -0.5088  0.4889 -0.1403
  281SOL     MW 4045   3.471   3.907   2.827 -0.0050 -0.0011  0.0112
  282SOL     OW 4046   1.443   1.997   2.849 -0.4612 -0.0706  0.0447
  282SOL    HW1 4047   1.474   2.085   2.826 -1.8450  1.4316  3.2479
  282SOL    HW2 4048   1.425   1.950   2.768 -0.3176  0.7469 -0.4749
  282SOL     MW 4049   1.445   2.003   2.835 -0.0050 -0.0011  0.0112
  283SOL     OW 4050   3.315   2.740   0.114  0.2643  0.3509 -0.0617
  283SOL    HW1 4051   3.322   2.645   0.115 -3.7533 -0.1570  2.1952
  283SOL    HW2 4052   3.313   2.766   0.022  0.8266 -0.1985 -0.2269
  283SOL     MW 4053   3.315   2.731   0.102 -0.0050 -0.0011  0.0112
  284SOL     OW 4054   0.690   2.965   3.012 -0.1466  0.2243 -0.0448
  284SOL    HW1 4055   0.681   2.890   2.953  3.2911 -2.1495  2.0574
  284SOL    HW2 4056   0.755   3.025   2.974 -2.1996  2.5049 -0.2112
  284SOL     MW 4057   0.698   2.963   2.999 -0.0050 -0.0011  0.0112
  285SOL     OW 4058   3.339   3.797   0.084 -0.3845  0.4926 -0.6591
  285SOL    HW1 4059   3.428   3.831   0.091  0.0801 -1.0157  2.0311
  285SOL    HW2 4060   3.347   3.702   0.072 -1.1527 -0.0704  2.4263
  285SOL     MW 4061   3.352   3.789   0.083 -0.0050 -0.0011  0.0112
  286SOL     OW 4062   5.083   2.234   3.045 -0.0845 -0.3818 -0.2333
  286SOL    HW1 4063   5.145   2.204   2.978  1.5967  1.2313  0.5195
  286SOL    HW2 4064   5.078   2.148   3.088 -0.3093 -0.0807  0.3480
  286SOL     MW 4065   5.091   2.218   3.042 -0.0050 -0.0011  0.0112
  287SOL     OW 4066   2.254   3.594   0.151 -0.0356 -0.1074 -0.1237
  287SOL    HW1 4067   2.223   3.682   0.174 -1.0148 -0.8114  1.4036
  287SOL    HW2 4068   2.280   3.605   0.060  0.4858 -0.4061 -0.0191
  287SOL     MW 4069   2.254   3.607   0.142 -0.0050 -0.0011  0.0112
  288SOL     OW 4070   1.097   1.908   0.157 -0.2640 -0.2281  0.3011
  288SOL    HW1 4071   1.108   1.896   0.251 -3.1313  0.0510  0.7792
  288SOL    HW2 4072   1.135   1.994   0.138  1.0557 -1.1322 -1.4052
  288SOL     MW 4073   1.103   1.918   0.167 -0.0050 -0.0011  0.0112
  289SOL     OW 4074   0.425   0.346   3.114 -0.0128  0.2722 -0.0808
  289SOL    HW1 4075   0.490   0.324   3.046  0.9935 -2.3426  1.5667
  289SOL    HW2 4076   0.348   0.353   3.058  0.8904 -0.4882 -1.5010
  289SOL     MW 4077   0.423   0.344   3.097 -0.0050 -0.0011  0.0112
  290SOL     OW 4078   3.374   3.191   0.245  0.1682  0.0213  0.1484
  290SOL    HW1 4079   3.308   3.231   0.301  2.6817  1.6995  2.1564
  290SOL    HW2 4080   3.337   3.197   0.157  0.3218  1.1225  0.1553
  290SOL     MW 4081   3.360   3.197   0.241 -0.0050 -0.0011  0.0112
  291SOL     OW 4082   1.058   4.447   0.226  0.5716  0.2688 -0.0334
  291SOL    HW1 4083   1.075   4.531   0.182 -0.3681 -0.1706 -1.3332
  291SOL    HW2 4084   0.964   4.434   0.211  0.1273  1.7588  1.2321
  291SOL     MW 4085   1.048   4.456   0.218 -0.0050 -0.0011  0.0112
  292SOL     OW 4086   1.443   2.030   0.102  0.0363 -0.1640 -0.6838
  292SOL    HW1 4087   1.525   2.020   0.053  0.7439  0.9595  0.2334
  292SOL    HW2 4088   1.478   2.053   0.188  0.2158 -0.3367 -0.7105
  292SOL     MW 4089   1.458   2.032   0.107 -0.0050 -0.0011  0.0112
  293SOL     OW 4090   1.067   0.854   0.003  0.3884  0.2249 -0.3898
  293SOL    HW1 4091   1.087   0.937   0.046  1.9285  0.1536 -0.9131
  293SOL    HW2 4092   1.018   0.795   0.061  1.7474 -1.9074 -1.2665
  293SOL     MW 4093   1.063   0.857   0.016 -0.0050 -0.0011  0.0112
  294SOL     OW 4094   3.033   3.962   2.889  0.0686 -0.0687 -0.1644
  294SOL    HW1 4095   3.107   3.931   2.942 -0.2186  0.4379  0.5463
  294SOL    HW2 4096   3.085   3.997   2.817  0.2295  0.0906  0.0299
  294SOL     MW 4097   3.050   3.962   2.887 -0.0050 -0.0011  0.0112
  295SOL     OW 4098   4.094   4.257   0.001 -0.0213 -0.1258  0.3987
  295SOL    HW1 4099   4.125   4.208  -0.075 -0.3768 -2.1112  1.4707
  295SOL    HW2 4100   4.009   4.217   0.018 -0.6888  1.1407  0.1779
  295SOL     MW 4101   4.087   4.245  -0.007 -0.0050 -0.0011  0.0112
  296SOL     OW 4102   2.413   4.014   2.907  0.5548 -0.0019 -0.8665
  296SOL    HW1 4103   2.379   4.008   2.997 -0.6763  2.6361 -1.0494
  296SOL    HW2 4104   2.501   3.980   2.923 -0.2178 -0.9566  1.9000
  296SOL     MW 4105   2.420   4.009   2.921 -0.0050 -0.0011  0.0112
  297SOL     OW 4106   1.154   3.431   2.754 -0.0044  0.2392 -0.2540
  297SOL    HW1 4107   1.110   3.513   2.774 -2.4605 -0.3651 -2.6075
  297SOL    HW2 4108   1.133   3.425   2.661 -0.6193  1.9310 -0.2494
  297SOL     MW 4109   1.146   3.441   2.744 -0.0050 -0.0011  0.0112
  298SOL     OW 4110   1.374   3.790   3.040  0.5823 -0.1273 -0.1567
  298SOL    HW1 4111   1.381   3.874   3.084  0.5449 -0.4286  0.4313
  298SOL    HW2 4112   1.422   3.732   3.100 -0.6764  1.5760  2.6938
  298SOL     MW 4113   1.381   3.793   3.054 -0.0050 -0.0011  0.0112
  299SOL     OW 4114   4.893   0.102   2.883 -0.5286 -0.2055 -0.0684
  299SOL    HW1 4115   4.899   0.052   2.964  1.5259  2.1153  1.3341
  299SOL    HW2 4116   4.842   0.051   2.820 -1.2994 -1.4353  1.4777
  299SOL     MW 4117   4.887   0.089   2.885 -0.0050 -0.0011  0.0112
  300SOL     OW 4118   1.161   1.137   0.061 -0.1443 -0.2700  0.4609
  300SOL    HW1 4119   1.155   1.203  -0.008 -0.8730  0.3509  1.0875
  300SOL    HW2 4120   1.201   1.193   0.128 -0.1704 -0.2076  0.4239
  300SOL     MW 4121   1.166   1.153   0.061 -0.0050 -0.0011  0.0112
  301SOL     OW 4122   4.403   4.676   0.109  0.3890  0.0378 -0.8477
  301SOL    HW1 4123   4.487   4.717   0.089  0.3765  0.3766 -0.2333
  301SOL    HW2 4124   4.428   4.597   0.158 -2.2851 -0.1208  0.4531
  301SOL     MW 4125   4.417   4.671   0.113 -0.0050 -0.0011  0.0112
  302SOL     OW 4126   0.404   3.318   0.127 -0.3814 -0.2318  0.4898
  302SOL    HW1 4127   0.429   3.234   0.090 -0.1242 -0.5189  1.3080
  302SOL    HW2 4128   0.477   3.343   0.184  1.0430  0.2454 -1.4553
  302SOL     MW 4129   0.417   3.311   0.130 -0.0050 -0.0011  0.0112
  303SOL     OW 4130   3.994   3.339   0.033  0.1640  0.1842 -0.4964
  303SOL    HW1 4131   4.071   3.284   0.023  1.4976  2.2067 -2.0981
  303SOL    HW2 4132   3.928   3.288  -0.014 -0.8352  1.1834 -0.2440
  303SOL     MW 4133   3.995   3.325   0.026 -0.0050 -0.0011  0.0112
  304SOL     OW 4134   4.565   3.978   0.104 -0.0261 -0.1224 -0.5511
  304SOL    HW1 4135   4.489   3.940   0.148  0.0978  2.2038  1.9806
  304SOL    HW2 4136   4.603   3.909   0.050  0.5262 -0.2553 -0.0074
  304SOL     MW 4137   4.560   3.964   0.103 -0.0050 -0.0011  0.0112
  305SOL     OW 4138   1.026   2.890   2.996  0.1190 -0.0977 -0.8172
  305SOL    HW1 4139   0.972   2.853   3.066 -1.4932  0.3136 -1.8123
  305SOL    HW2 4140   0.976   2.970   2.981 -1.2256 -1.0886 -1.7440
  305SOL     MW 4141   1.013   2.896   3.003 -0.0050 -0.0011  0.0112
  306SOL     OW 4142   3.227   2.843   0.366 -0.3949  0.2649 -0.4182
  306SOL    HW1 4143   3.253   2.812   0.279  2.9937  0.4321  0.3758
  306SOL    HW2 4144   3.307   2.890   0.389 -1.0373  0.2916  2.0531
  306SOL     MW 4145   3.241   2.845   0.357 -0.0050 -0.0011  0.0112
  307SOL     OW 4146   0.639   0.676   0.294  0.3996  0.6013 -0.1578
  307SOL    HW1 4147   0.598   0.626   0.223  1.4460 -0.4801 -0.0375
  307SOL    HW2 4148   0.562   0.728   0.315 -2.8324 -3.0090 -1.7440
  307SOL     MW 4149   0.623   0.676   0.287 -0.0050 -0.0011  0.0112
  308SOL     OW 4150   0.340   3.365   2.782  0.1274 -0.2393  0.5395
  308SOL    HW1 4151   0.358   3.272   2.767  2.5591  0.5778 -2.8365
  308SOL    HW2 4152   0.244   3.366   2.784 -0.0058 -0.3702 -2.3213
  308SOL     MW 4153   0.330   3.353   2.780 -0.0050 -0.0011  0.0112
  309SOL     OW 4154   0.398   2.819   3.121 -0.6037 -0.2339  0.2950
  309SOL    HW1 4155   0.413   2.793   3.030 -1.4398  0.2552  0.0025
  309SOL    HW2 4156   0.400   2.915   3.116 -1.3710 -0.2801 -1.8456
  309SOL     MW 4157   0.400   2.829   3.108 -0.0050 -0.0011  0.0112
  310SOL     OW 4158   2.906   3.446   0.227 -0.7376 -0.2218 -0.1999
  310SOL    HW1 4159   2.845   3.449   0.153 -0.2113 -1.4056 -0.7185
  310SOL    HW2 4160   2.851   3.477   0.298 -0.4622  1.8401 -0.8360
  310SOL     MW 4161   2.891   3.450   0.226 -0.0050 -0.0011  0.0112
  311SOL     OW 4162   4.072   4.574   0.042  0.1505  0.1512 -0.0869
  311SOL    HW1 4163   4.145   4.588  -0.018 -0.5567 -1.3126 -1.3886
  311SOL    HW2 4164   4.052   4.481   0.027  0.4487  0.2620 -1.2432
  311SOL     MW 4165   4.079   4.563   0.032 -0.0050 -0.0011  0.0112
  312SOL     OW 4166   5.076   3.071   0.224  0.3630 -0.2612  0.3491
  312SOL    HW1 4167   5.101   3.045   0.312  1.0434 -2.2165 -0.3669
  312SOL    HW2 4168   5.135   3.144   0.206  1.5489 -0.3532  3.2768
  312SOL     MW 4169   5.087   3.077   0.233 -0.0050 -0.0011  0.0112
  313SOL     OW 4170   1.161   2.086   2.891 -0.0501  0.1785  0.1866
  313SOL    HW1 4171   1.168   2.113   2.983  1.7340  1.4480 -0.2760
  313SOL    HW2 4172   1.236   2.027   2.884  0.4606  0.5191  2.1327
  313SOL     MW 4173   1.172   2.082   2.903 -0.0050 -0.0011  0.0112
  314SOL     OW 4174   1.542   1.778   2.946 -0.6748 -0.9246 -0.1904
  314SOL    HW1 4175   1.459   1.731   2.957 -0.1385 -2.1348 -1.1360
  314SOL    HW2 4176   1.515   1.862   2.909  1.1173 -0.4041 -0.4070
  314SOL     MW 4177   1.528   1.783   2.942 -0.0050 -0.0011  0.0112
  315SOL     OW 4178   1.140   1.414   3.093  0.2266 -0.5484  0.0673
  315SOL    HW1 4179   1.191   1.487   3.059 -1.7148  1.6978  1.6630
  315SOL    HW2 4180   1.059   1.460   3.114  0.4396 -0.1066 -0.0734
  315SOL     MW 4181   1.136   1.430   3.092 -0.0050 -0.0011  0.0112
  316SOL     OW 4182   1.319   0.526   0.111  0.0018 -0.2907 -0.5227
  316SOL    HW1 4183   1.361   0.583   0.047 -0.6679  1.2593  0.3681
  316SOL    HW2 4184   1.372   0.538   0.190 -1.0536  0.7270  0.0666
  316SOL     MW 4185   1.331   0.535   0.113 -0.0050 -0.0011  0.0112
  317SOL     OW 4186   2.778   4.574   2.572  0.6361 -0.3443 -0.1040
  317SOL    HW1 4187   2.823   4.650   2.535 -0.1228  0.0778 -0.1715
  317SOL    HW2 4188   2.727   4.538   2.500 -0.3313 -1.5436  1.1255
  317SOL     MW 4189   2.777   4.579   2.558 -0.0050 -0.0011  0.0112
  318SOL     OW 4190   2.085   4.528   0.192  0.1276  0.3390  0.1847
  318SOL    HW1 4191   2.092   4.439   0.159 -0.4460 -0.6580  2.5505
  318SOL    HW2 4192   2.129   4.586   0.130  2.1031  0.8103  1.8951
  318SOL     MW 4193   2.092   4.524   0.180 -0.0050 -0.0011  0.0112
  319SOL     OW 4194   0.639   1.441   0.187  0.2634 -0.1052  0.1160
  319SOL    HW1 4195   0.583   1.475   0.117  1.3056 -1.6650 -1.5773
  319SOL    HW2 4196   0.663   1.356   0.151  0.7594 -0.0337  0.2636
  319SOL     MW 4197   0.635   1.434   0.173 -0.0050 -0.0011  0.0112
  320SOL     OW 4198   1.038   3.672   2.795  1.0443  0.2669  0.5160
  320SOL    HW1 4199   1.094   3.742   2.763 -1.0032  2.8926  2.2940
  320SOL    HW2 4200   0.955   3.706   2.762  1.5922 -0.1015 -1.3861
  320SOL     MW 4201   1.034   3.686   2.786 -0.0050 -0.0011  0.0112
  321SOL     OW 4202   4.425   4.444   0.271  0.3363 -0.7020  0.4089
  321SOL    HW1 4203   4.378   4.367   0.238  1.3675 -1.7754  1.3648
  321SOL    HW2 4204   4.379   4.465   0.353 -0.2645 -1.3415  0.2525
  321SOL     MW 4205   4.413   4.436   0.278 -0.0050 -0.0011  0.0112
  322SOL     OW 4206   3.497   2.718   0.512  0.3217  0.1822 -0.1300
  322SOL    HW1 4207   3.449   2.641   0.482 -1.4245  1.0205  0.3779
  322SOL    HW2 4208   3.580   2.712   0.465 -0.3350  1.3718 -1.5394
  322SOL     MW 4209   3.501   2.707   0.502 -0.0050 -0.0011  0.0112
  323SOL     OW 4210   1.124   3.255   2.944  0.7296 -0.1117 -0.0036
  323SOL    HW1 4211   1.126   3.324   2.878  1.0037  0.3363  0.4596
  323SOL    HW2 4212   1.181   3.186   2.911  2.4021 -0.3209  2.9308
  323SOL     MW 4213   1.132   3.255   2.931 -0.0050 -0.0011  0.0112
  324SOL     OW 4214   1.546   1.221   0.348  0.3990 -0.2894  0.2584
  324SOL    HW1 4215   1.522   1.172   0.427 -1.1839 -0.9167 -0.5525
  324SOL    HW2 4216   1.459   1.242   0.312  1.5915  1.5555 -1.8085
  324SOL     MW 4217   1.531   1.217   0.354 -0.0050 -0.0011  0.0112
  325SOL     OW 4218   4.036   2.662   2.584 -0.3695  0.0855  0.3441
  325SOL    HW1 4219   4.040   2.750   2.546  2.2671 -0.3945 -0.6985
  325SOL    HW2 4220   4.119   2.631   2.548 -1.1844 -0.3419 -1.2454
  325SOL     MW 4221   4.047   2.669   2.574 -0.0050 -0.0011  0.0112
  326SOL     OW 4222   3.725   4.829   0.019 -0.4539 -0.0353 -0.2716
  326SOL    HW1 4223   3.713   4.847   0.113 -0.0652 -0.5109 -0.1287
  326SOL    HW2 4224   3.655   4.878  -0.023 -0.4988 -0.7694 -1.0833
  326SOL     MW 4225   3.714   4.838   0.026 -0.0050 -0.0011  0.0112
  327SOL     OW 4226   2.990   4.728   3.031 -0.6887 -0.6603 -0.1501
  327SOL    HW1 4227   3.023   4.723   2.941  1.6739  1.1974  0.5194
  327SOL    HW2 4228   2.993   4.822   3.048  0.4107 -0.4228 -1.5434
  327SOL     MW 4229   2.995   4.739   3.021 -0.0050 -0.0011  0.0112
  328SOL     OW 4230   0.007   0.318   3.105  0.2857 -0.7630  0.6144
  328SOL    HW1 4231   0.065   0.261   3.155  2.4680  1.6354  1.0404
  328SOL    HW2 4232  -0.076   0.301   3.149 -1.0796  0.9082 -1.1354
  328SOL     MW 4233   0.004   0.308   3.117 -0.0050 -0.0011  0.0112
  329SOL     OW 4234   0.590   1.731   0.058 -0.0579  0.3554  0.2731
  329SOL    HW1 4235   0.571   1.771  -0.027  0.3765 -1.1824 -0.5819
  329SOL    HW2 4236   0.683   1.754   0.066  0.0252 -0.2397  1.1358
  329SOL     MW 4237   0.600   1.739   0.048 -0.0050 -0.0011  0.0112
  330SOL     OW 4238   1.319   1.572   0.263 -0.1883  0.1374 -0.1500
  330SOL    HW1 4239   1.326   1.637   0.193 -1.4454  0.3069 -0.1453
  330SOL    HW2 4240   1.229   1.582   0.296  0.4443 -2.5322  2.9369
  330SOL     MW 4241   1.308   1.582   0.258 -0.0050 -0.0011  0.0112
  331SOL     OW 4242   4.297   4.214   0.176 -0.2735  0.8524  0.2131
  331SOL    HW1 4243   4.208   4.238   0.150 -0.2756  0.8813  0.2477
  331SOL    HW2 4244   4.343   4.229   0.094  0.9795  1.3953  0.9829
  331SOL     MW 4245   4.291   4.219   0.162 -0.0050 -0.0011  0.0112
  332SOL     OW 4246   3.403   4.080   0.409 -0.1432 -0.4921  0.1693
  332SOL    HW1 4247   3.334   4.049   0.351 -0.6836 -0.7892  0.9496
  332SOL    HW2 4248   3.448   3.996   0.421 -0.6238 -0.4713  2.5514
  332SOL     MW 4249   3.400   4.065   0.403 -0.0050 -0.0011  0.0112
  333SOL     OW 4250   1.231   1.276   0.539  0.5812 -1.0751 -0.2556
  333SOL    HW1 4251   1.252   1.305   0.450 -0.5258  0.7664  0.0202
  333SOL    HW2 4252   1.183   1.196   0.520  0.6929 -0.6450 -2.6808
  333SOL     MW 4253   1.228   1.269   0.525 -0.0050 -0.0011  0.0112
  334SOL     OW 4254   4.148   3.845   0.021 -0.1728  0.6653 -0.4594
  334SOL    HW1 4255   4.203   3.885   0.087  0.7943 -0.7914 -0.3327
  334SOL    HW2 4256   4.105   3.773   0.068  0.1135  0.9502  0.2384
  334SOL     MW 4257   4.149   3.841   0.036 -0.0050 -0.0011  0.0112
  335SOL     OW 4258   1.696   3.839   0.072 -0.7097  0.2274 -0.3087
  335SOL    HW1 4259   1.627   3.778   0.096 -0.2284 -0.0087  0.5494
  335SOL    HW2 4260   1.689   3.912   0.134 -2.5098 -0.5144  0.4271
  335SOL     MW 4261   1.686   3.841   0.084 -0.0050 -0.0011  0.0112
  336SOL     OW 4262   5.017   0.534   2.960 -0.1647  0.1161 -0.4356
  336SOL    HW1 4263   5.079   0.466   2.989  0.6773  0.9137 -0.3050
  336SOL    HW2 4264   5.073   0.595   2.913  2.3055 -1.8218 -0.2324
  336SOL     MW 4265   5.033   0.533   2.958 -0.0050 -0.0011  0.0112
  337SOL     OW 4266   1.969   3.833   2.828  0.5062  0.1936  0.0818
  337SOL    HW1 4267   2.041   3.771   2.828 -0.9970 -1.6377 -0.0997
  337SOL    HW2 4268   2.013   3.911   2.794  2.8990  0.3869  3.1329
  337SOL     MW 4269   1.984   3.835   2.824 -0.0050 -0.0011  0.0112
  338SOL     OW 4270   0.836   2.802   0.060  0.2873  0.2122 -0.0557
  338SOL    HW1 4271   0.779   2.854   0.003  0.3196 -0.1180 -0.3918
  338SOL    HW2 4272   0.855   2.850   0.140 -0.4238 -0.9784  0.8687
  338SOL     MW 4273   0.831   2.815   0.063 -0.0050 -0.0011  0.0112
  339SOL     OW 4274   4.272   3.849   2.906 -0.5885  0.3271  0.6533
  339SOL    HW1 4275   4.224   3.841   2.988 -0.6202  1.4021  0.7455
  339SOL    HW2 4276   4.237   3.784   2.845 -0.2148  0.8665 -0.1576
  339SOL     MW 4277   4.261   3.839   2.909 -0.0050 -0.0011  0.0112
  340SOL     OW 4278   0.611   3.414   0.274  0.2672  0.0217  0.7305
  340SOL    HW1 4279   0.597   3.467   0.352 -2.1897  0.4795  0.0906
  340SOL    HW2 4280   0.698   3.379   0.290  1.1194  1.4726 -0.4517
  340SOL     MW 4281   0.620   3.416   0.286 -0.0050 -0.0011  0.0112
  341SOL     OW 4282   3.437   2.584   2.904 -0.1869  0.2884 -0.0671
  341SOL    HW1 4283   3.376   2.658   2.909  1.2636  1.4377  2.6583
  341SOL    HW2 4284   3.522   2.628   2.910  0.1022 -0.3637  0.7594
  341SOL     MW 4285   3.440   2.600   2.905 -0.0050 -0.0011  0.0112
  342SOL     OW 4286   2.094   5.049   0.481 -0.3487  0.3578  0.3124
  342SOL    HW1 4287   2.185   5.038   0.457 -0.1199 -2.3817  1.9611
  342SOL    HW2 4288   2.072   4.956   0.494  1.1876 -0.1889 -0.7666
  342SOL     MW 4289   2.103   5.035   0.480 -0.0050 -0.0011  0.0112
  343SOL     OW 4290   2.807   4.140   2.952  0.3203 -0.1455  0.1397
  343SOL    HW1 4291   2.886   4.088   2.935  1.1101  0.5596  1.4542
  343SOL    HW2 4292   2.737   4.077   2.935  0.8182 -0.7441  0.2610
  343SOL     MW 4293   2.808   4.125   2.948 -0.0050 -0.0011  0.0112
  344SOL     OW 4294   1.995   4.779   0.446 -0.7716 -0.4514  0.0008
  344SOL    HW1 4295   1.956   4.748   0.364  2.0771 -0.9163 -1.2937
  344SOL    HW2 4296   2.009   4.697   0.494 -1.0525 -0.3675  0.2295
  344SOL     MW 4297   1.991   4.764   0.442 -0.0050 -0.0011  0.0112
  345SOL     OW 4298   3.220   3.272   0.005 -0.1076 -0.5084  0.3668
  345SOL    HW1 4299   3.239   3.230  -0.079 -1.1223 -2.0251  0.8497
  345SOL    HW2 4300   3.273   3.351   0.001 -2.8283  1.4565 -0.2046
  345SOL     MW 4301   3.229   3.277  -0.007 -0.0050 -0.0011  0.0112
  346SOL     OW 4302   1.878   4.695   0.214  0.0119  0.1766 -0.7518
  346SOL    HW1 4303   1.898   4.778   0.170 -2.0726  0.8207 -0.5792
  346SOL    HW2 4304   1.950   4.636   0.191 -1.4846 -1.4247 -1.4969
  346SOL     MW 4305   1.890   4.698   0.205 -0.0050 -0.0011  0.0112
  347SOL     OW 4306   4.372   4.622   0.742  0.2600 -0.0128 -0.1310
  347SOL    HW1 4307   4.424   4.544   0.757  1.4321  0.7452 -0.0912
  347SOL    HW2 4308   4.321   4.628   0.823  0.8349  0.9317  0.1805
  347SOL     MW 4309   4.372   4.613   0.755 -0.0050 -0.0011  0.0112
  348SOL     OW 4310   1.745   1.236   0.145  0.2620  0.2990  0.0248
  348SOL    HW1 4311   1.701   1.218   0.228 -1.5943  1.5249 -0.6083
  348SOL    HW2 4312   1.835   1.206   0.156  0.5552  1.1361  0.0119
  348SOL     MW 4313   1.751   1.230   0.158 -0.0050 -0.0011  0.0112
  349SOL     OW 4314   1.815   1.753   2.926 -0.1918  0.0257 -0.0930
  349SOL    HW1 4315   1.831   1.666   2.889 -0.7216  0.5476 -1.6279
  349SOL    HW2 4316   1.719   1.754   2.918 -0.6115 -3.2974  2.3385
  349SOL     MW 4317   1.804   1.741   2.920 -0.0050 -0.0011  0.0112
  350SOL     OW 4318   3.405   2.479   0.136 -0.5649  0.1021  0.3645
  350SOL    HW1 4319   3.387   2.400   0.086  0.9850 -0.8315  1.1765
  350SOL    HW2 4320   3.361   2.471   0.221  2.0238 -0.4610  1.7868
  350SOL     MW 4321   3.397   2.468   0.141 -0.0050 -0.0011  0.0112
  351SOL     OW 4322   1.678   1.467   0.420  0.2021  0.0017 -0.4028
  351SOL    HW1 4323   1.624   1.545   0.415  1.0347  0.5312 -2.7906
  351SOL    HW2 4324   1.622   1.396   0.387  1.2833 -0.5103 -1.2252
  351SOL     MW 4325   1.664   1.468   0.415 -0.0050 -0.0011  0.0112
  352SOL     OW 4326   4.887   0.673   0.060 -0.2722  0.1211 -0.2769
  352SOL    HW1 4327   4.837   0.746   0.024 -1.5796 -0.4034  0.4062
  352SOL    HW2 4328   4.926   0.640  -0.020  0.0002  0.1291 -0.1471
  352SOL     MW 4329   4.885   0.678   0.045 -0.0050 -0.0011  0.0112
  353SOL     OW 4330   3.813   3.173   3.054 -0.7155  0.0898 -0.8713
  353SOL    HW1 4331   3.746   3.169   3.123 -0.5208  1.6888 -0.5578
  353SOL    HW2 4332   3.837   3.080   3.057  3.6359  1.0090 -1.4507
  353SOL     MW 4333   3.807   3.160   3.063 -0.0050 -0.0011  0.0112
  354SOL     OW 4334   1.574   4.313   0.333  0.0095  0.3191 -0.2586
  354SOL    HW1 4335   1.482   4.338   0.338  0.1434  1.0936 -1.3336
  354SOL    HW2 4336   1.609   4.380   0.275  3.2263 -0.4575  0.5721
  354SOL     MW 4337   1.567   4.325   0.326 -0.0050 -0.0011  0.0112
  355SOL     OW 4338   1.049   3.581   0.104  0.4555  0.2371  0.1752
  355SOL    HW1 4339   0.959   3.549   0.099  0.9613 -1.2745  0.2314
  355SOL    HW2 4340   1.054   3.651   0.039  0.1511 -0.4135 -0.5707
  355SOL     MW 4341   1.038   3.586   0.095 -0.0050 -0.0011  0.0112
  356SOL     OW 4342   3.254   3.824   2.959 -0.5536 -0.2214  0.2247
  356SOL    HW1 4343   3.279   3.838   3.051  0.3143 -1.0578  0.1299
  356SOL    HW2 4344   3.235   3.730   2.954  1.4401 -0.6779  0.5597
  356SOL     MW 4345   3.255   3.813   2.971 -0.0050 -0.0011  0.0112
  357SOL     OW 4346   0.021   2.566   2.835  0.0985 -0.0951  0.5099
  357SOL    HW1 4347  -0.074   2.577   2.821  0.2015 -0.1698 -0.3224
  357SOL    HW2 4348   0.041   2.629   2.903 -2.3257  0.8314  0.4522
  357SOL     MW 4349   0.011   2.576   2.842 -0.0050 -0.0011  0.0112
  358SOL     OW 4350   3.823   4.374   2.977  0.5296 -0.2400  0.2870
  358SOL    HW1 4351   3.837   4.367   2.883  1.2630 -0.3107  0.3946
  358SOL    HW2 4352   3.845   4.466   2.995  2.3198 -0.0252 -2.3489
  358SOL     MW 4353   3.828   4.385   2.967 -0.0050 -0.0011  0.0112
  359SOL     OW 4354   2.788   3.652   2.958 -0.2073  0.0471 -0.5543
  359SOL    HW1 4355   2.851   3.649   3.029 -0.5410  0.7686 -0.2230
  359SOL    HW2 4356   2.841   3.658   2.878  2.6388  0.4092  1.2292
  359SOL     MW 4357   2.804   3.652   2.957 -0.0050 -0.0011  0.0112
  360SOL     OW 4358   1.774   1.411   3.073 -0.1418 -0.4821 -0.6119
  360SOL    HW1 4359   1.754   1.359   3.151  1.3871  1.1506  0.9498
  360SOL    HW2 4360   1.687   1.440   3.045 -1.9216 -1.6454  2.9908
  360SOL     MW 4361   1.760   1.408   3.079 -0.0050 -0.0011  0.0112
  361SOL     OW 4362   0.394   2.792   2.822 -0.1261  0.1255  0.1455
  361SOL    HW1 4363   0.480   2.775   2.785 -0.8312  0.7149 -1.8938
  361SOL    HW2 4364   0.341   2.722   2.784  1.9617 -1.2029 -0.4460
  361SOL     MW 4365   0.398   2.781   2.812 -0.0050 -0.0011  0.0112
  362SOL     OW 4366   3.610   3.455   3.048  0.0563 -0.0068  0.4005
  362SOL    HW1 4367   3.627   3.535   2.998 -1.0992  0.2847  0.4342
  362SOL    HW2 4368   3.684   3.399   3.028  0.0742 -0.5168  1.8578
  362SOL     MW 4369   3.622   3.459   3.038 -0.0050 -0.0011  0.0112
  363SOL     OW 4370   4.388   4.431   2.859 -1.0278  0.2339 -0.3599
  363SOL    HW1 4371   4.352   4.497   2.918  1.1492 -0.0001  1.3940
  363SOL    HW2 4372   4.475   4.469   2.842  0.8908 -3.6396 -0.3713
  363SOL     MW 4373   4.395   4.445   2.865 -0.0050 -0.0011  0.0112
  364SOL     OW 4374   3.250   2.793   2.956  0.5313  0.0301  0.2409
  364SOL    HW1 4375   3.242   2.888   2.954  0.1890  0.0868  2.2507
  364SOL    HW2 4376   3.165   2.763   2.991  1.0621 -0.7777  0.8771
  364SOL     MW 4377   3.238   2.802   2.961 -0.0050 -0.0011  0.0112
  365SOL     OW 4378   1.721   4.073   0.222 -0.1478 -0.0030  0.1339
  365SOL    HW1 4379   1.804   4.070   0.269 -0.0569  1.7148  0.1431
  365SOL    HW2 4380   1.667   4.134   0.272 -0.7702 -0.8520  0.5269
  365SOL     MW 4381   1.725   4.081   0.235 -0.0050 -0.0011  0.0112
  366SOL     OW 4382   4.358   0.174   0.132 -0.1390  0.0173  0.3945
  366SOL    HW1 4383   4.279   0.186   0.185 -0.4647  1.7999 -0.4548
  366SOL    HW2 4384   4.347   0.244   0.068 -1.2030 -1.2304 -0.8844
  366SOL     MW 4385   4.346   0.185   0.131 -0.0050 -0.0011  0.0112
  367SOL     OW 4386   0.251   3.703   2.893 -0.0499 -0.0067 -0.0961
  367SOL    HW1 4387   0.321   3.691   2.829  0.8782  0.3000  0.8324
  367SOL    HW2 4388   0.267   3.630   2.953  0.3739  0.1903  0.0354
  367SOL     MW 4389   0.262   3.692   2.892 -0.0050 -0.0011  0.0112
  368SOL     OW 4390   1.700   4.511   0.137  0.9290 -0.4296 -0.3113
  368SOL    HW1 4391   1.763   4.568   0.182  0.6560 -0.6093  0.3077
  368SOL    HW2 4392   1.632   4.577   0.119  0.3594 -0.6795  0.8540
  368SOL     MW 4393   1.699   4.527   0.141 -0.0050 -0.0011  0.0112
  369SOL     OW 4394   1.332   0.987   3.043 -0.0042 -0.5580 -0.2277
  369SOL    HW1 4395   1.357   0.899   3.072  0.1037 -0.9090 -1.3614
  369SOL    HW2 4396   1.280   1.024   3.115 -0.4241 -1.2477 -0.1672
  369SOL     MW 4397   1.329   0.980   3.056 -0.0050 -0.0011  0.0112
  370SOL     OW 4398   1.552   1.951   0.715  0.7324 -0.2584  0.5809
  370SOL    HW1 4399   1.628   1.941   0.658  1.1586 -0.0931  1.1058
  370SOL    HW2 4400   1.585   2.003   0.788  2.8955 -0.5053 -0.1563
  370SOL     MW 4401   1.566   1.956   0.717 -0.0050 -0.0011  0.0112
  371SOL     OW 4402   4.586   0.080   0.004  0.2995  0.1764  0.3884
  371SOL    HW1 4403   4.499   0.103   0.037 -1.3355  0.3434 -3.4757
  371SOL    HW2 4404   4.584   0.146  -0.065 -0.5135  1.9112  1.9989
  371SOL     MW 4405   4.574   0.092  -0.001 -0.0050 -0.0011  0.0112
  372SOL     OW 4406   3.862   4.657   3.010 -0.1696  0.0806 -0.5690
  372SOL    HW1 4407   3.934   4.640   3.071 -1.3562 -1.8094  0.3913
  372SOL    HW2 4408   3.805   4.721   3.053 -0.3567 -0.4317 -0.0394
  372SOL     MW 4409   3.864   4.663   3.024 -0.0050 -0.0011  0.0112
  373SOL     OW 4410   1.727   1.889   0.500 -0.6991  0.4264  0.2198
  373SOL    HW1 4411   1.807   1.873   0.450 -0.5827  1.2274  0.1380
  373SOL    HW2 4412   1.671   1.822   0.461  0.3218 -0.2088 -0.1788
  373SOL     MW 4413   1.730   1.878   0.488 -0.0050 -0.0011  0.0112
  374SOL     OW 4414   1.481   3.814   2.790 -0.1581 -0.2155  0.3383
  374SOL    HW1 4415   1.465   3.807   2.884  2.5443  1.8722  1.1030
  374SOL    HW2 4416   1.568   3.776   2.779 -0.2355 -0.5399  0.8476
  374SOL     MW 4417   1.491   3.808   2.801 -0.0050 -0.0011  0.0112
  375SOL     OW 4418   4.817   0.380   2.843 -0.0265  0.1994 -0.3993
  375SOL    HW1 4419   4.854   0.293   2.859  0.6708  0.5227 -0.1849
  375SOL    HW2 4420   4.873   0.438   2.895  0.0675 -0.5877  0.4015
  375SOL     MW 4421   4.830   0.376   2.852 -0.0050 -0.0011  0.0112
  376SOL     OW 4422   2.983   2.743   3.026 -0.4197  0.1480 -0.2189
  376SOL    HW1 4423   2.971   2.672   3.088 -4.6038  0.6245 -0.1825
  376SOL    HW2 4424   2.955   2.814   3.083 -0.7198 -1.2171  1.3925
  376SOL     MW 4425   2.977   2.743   3.041 -0.0050 -0.0011  0.0112
  377SOL     OW 4426   1.637   2.698   2.972 -0.3353 -0.4123 -0.1881
  377SOL    HW1 4427   1.551   2.712   3.013  0.2505  0.2658  0.8612
  377SOL    HW2 4428   1.621   2.726   2.882 -0.2443  1.8050  0.4298
  377SOL     MW 4429   1.624   2.703   2.965 -0.0050 -0.0011  0.0112
  378SOL     OW 4430   4.828   3.386   0.096 -0.0841 -0.0996 -0.1899
  378SOL    HW1 4431   4.843   3.443   0.021 -1.2081 -1.0285 -1.1601
  378SOL    HW2 4432   4.850   3.300   0.061 -0.9434 -0.0596 -0.8442
  378SOL     MW 4433   4.833   3.382   0.082 -0.0050 -0.0011  0.0112
  379SOL     OW 4434   1.279   4.326   0.351  0.0288 -0.0279 -0.0619
  379SOL    HW1 4435   1.196   4.354   0.313  0.2078  1.3667  0.5258
  379SOL    HW2 4436   1.276   4.358   0.441  1.7058 -1.9394  0.7653
  379SOL     MW 4437   1.267   4.334   0.358 -0.0050 -0.0011  0.0112
  380SOL     OW 4438   1.916   1.512   2.800  0.3200 -0.9300 -0.1018
  380SOL    HW1 4439   1.927   1.514   2.705 -2.1377 -2.7536 -0.5237
  380SOL    HW2 4440   1.909   1.419   2.822  2.0413 -0.7751  1.4168
  380SOL     MW 4441   1.917   1.500   2.791 -0.0050 -0.0011  0.0112
  381SOL     OW 4442   2.713   4.412   2.906  0.0500  0.1475 -0.4288
  381SOL    HW1 4443   2.787   4.471   2.919  0.2796 -0.4605  1.2622
  381SOL    HW2 4444   2.757   4.331   2.935  1.2058  1.0312  0.3743
  381SOL     MW 4445   2.729   4.409   2.912 -0.0050 -0.0011  0.0112
  382SOL     OW 4446   0.587   2.503   2.985 -0.1727  0.0421  0.1296
  382SOL    HW1 4447   0.498   2.470   2.980 -0.5456  0.9615  0.5271
  382SOL    HW2 4448   0.587   2.547   3.070  0.2503 -0.0845  0.1974
  382SOL     MW 4449   0.575   2.504   2.996 -0.0050 -0.0011  0.0112
  383SOL     OW 4450   1.468   1.601   0.681  0.0166  0.2184 -0.3272
  383SOL    HW1 4451   1.523   1.524   0.696 -2.3371 -1.2465  1.6437
  383SOL    HW2 4452   1.479   1.651   0.762  0.2368  1.0571 -0.8553
  383SOL     MW 4453   1.477   1.598   0.694 -0.0050 -0.0011  0.0112
  384SOL     OW 4454   3.921   4.697   2.735 -0.0941 -0.0360 -0.1508
  384SOL    HW1 4455   3.920   4.676   2.829 -2.1188 -0.9677 -0.3287
  384SOL    HW2 4456   3.890   4.787   2.728 -1.3054 -0.5017 -1.1923
  384SOL     MW 4457   3.917   4.706   2.747 -0.0050 -0.0011  0.0112
  385SOL     OW 4458   3.845   4.151   0.021  0.1788  0.0942 -0.0166
  385SOL    HW1 4459   3.847   4.062  -0.015 -1.2980 -0.3234  0.8281
  385SOL    HW2 4460   3.842   4.214  -0.051  1.1102  0.1204 -0.0489
  385SOL     MW 4461   3.845   4.148   0.007 -0.0050 -0.0011  0.0112
  386SOL     OW 4462   2.319   4.215   2.754  0.0950 -0.3747  0.6331
  386SOL    HW1 4463   2.401   4.250   2.718  0.0467 -1.5534 -0.7390
  386SOL    HW2 4464   2.358   4.144   2.805  1.5318  0.3756  0.6308
  386SOL     MW 4465   2.335   4.210   2.756 -0.0050 -0.0011  0.0112
  387SOL     OW 4466   1.933   3.773   3.097 -0.2650  0.2597 -0.4944
  387SOL    HW1 4467   1.846   3.791   3.133  0.0440  0.9566 -0.0843
  387SOL    HW2 4468   1.936   3.811   3.009 -0.8138  3.6288  0.8088
  387SOL     MW 4469   1.922   3.780   3.090 -0.0050 -0.0011  0.0112
  388SOL     OW 4470   4.974   3.684   0.139  0.1863 -0.2739  0.2827
  388SOL    HW1 4471   4.947   3.618   0.204 -0.1765  0.1220  0.5415
  388SOL    HW2 4472   4.917   3.671   0.063  1.6133  0.5053 -0.9794
  388SOL     MW 4473   4.963   3.673   0.138 -0.0050 -0.0011  0.0112
  389SOL     OW 4474   3.631   3.144   0.147  0.0047 -0.0397  0.0368
  389SOL    HW1 4475   3.632   3.048   0.146  0.5790 -0.0340  0.0633
  389SOL    HW2 4476   3.546   3.166   0.186 -0.2828  0.5141 -0.8621
  389SOL     MW 4477   3.620   3.134   0.152 -0.0050 -0.0011  0.0112
  390SOL     OW 4478   2.161   1.559   2.909  0.3113  0.0252  0.1622
  390SOL    HW1 4479   2.155   1.648   2.946 -0.3515 -0.1528  0.5124
  390SOL    HW2 4480   2.068   1.541   2.892 -0.2903  0.5782  2.4556
  390SOL     MW 4481   2.148   1.569   2.912 -0.0050 -0.0011  0.0112
  391SOL     OW 4482   0.896   1.545   3.123 -0.0204 -0.6767  0.2951
  391SOL    HW1 4483   0.891   1.635   3.155  1.1217 -0.5861  0.2525
  391SOL    HW2 4484   0.817   1.506   3.160 -0.6772  0.2915 -0.0544
  391SOL     MW 4485   0.885   1.552   3.132 -0.0050 -0.0011  0.0112
  392SOL     OW 4486   1.322   1.290   0.235 -0.1688 -0.0513  0.0068
  392SOL    HW1 4487   1.368   1.255   0.159 -1.7224  0.6988 -1.3543
  392SOL    HW2 4488   1.325   1.385   0.227  0.1331  0.0513  1.1177
  392SOL     MW 4489   1.328   1.298   0.224 -0.0050 -0.0011  0.0112
   5.12111   5.12111   3.13000
